# Supplementary material for: A general rule on the organization of biodiversity in Earth’s biogeographical regions
Source: Nat Ecol Evol. 2025 Jun 4;9(7):1193–204. doi: 10.1038/s41559-025-02724-5 (PMC12240819; doi:10.1038/s41559-025-02724-5)
Supplement: Supplementary file 4 — R code and objects to replicate to estimate biogeographical sectors. [file 41559_2025_2724_MOESM4_ESM.zip]

Archive with 58 entries (57 files):
- 000_functions.R
- 00_Link_Amphibian_format_Infomap
- 00_Link_Bird_format_Infomap
- 00_Link_Dragonfly_format_Infomap
- 00_Link_Mammal_format_Infomap
- 00_Link_Ray_format_Infomap
- 00_Link_Reptiles_format_Infomap
- 00_Link_Tree_format_Infomap
- 01_Infomap_Amphibian.tree
- 01_Infomap_Bird.tree
- 01_Infomap_Dragonflye.tree
- 01_Infomap_Mammal.tree
- 01_Infomap_Ray.tree
- 01_Infomap_Reptile.tree
- 01_Infomap_Tree.tree
- 02_Calculate_Metrics.R
- 02_Op_db_clust_Taxo_Amph.rds
- 02_Op_db_clust_Taxo_Bird.rds
- 02_Op_db_clust_Taxo_Drag.rds
- 02_Op_db_clust_Taxo_Mamm.rds
- 02_Op_db_clust_Taxo_Rays.rds
- 02_Op_db_clust_Taxo_Rept.rds
- 02_Op_db_clust_Taxo_Tree.rds
- 031a_Op_Weight_Clust_10.rds
- 031a_Op_Weight_Clust_11.rds
- 031a_Op_Weight_Clust_12.rds
- 031a_Op_Weight_Clust_13.rds
- 031a_Op_Weight_Clust_14.rds
- 031a_Op_Weight_Clust_15.rds
- 031a_Op_Weight_Clust_2.rds
- 031a_Op_Weight_Clust_3.rds
- 031a_Op_Weight_Clust_4.rds
- 031a_Op_Weight_Clust_5.rds
- 031a_Op_Weight_Clust_6.rds
- 031a_Op_Weight_Clust_7.rds
- 031a_Op_Weight_Clust_8.rds
- 031a_Op_Weight_Clust_9.rds
- 031b_Op_Weight_Clust_equal_tax_10.rds
- 031b_Op_Weight_Clust_equal_tax_11.rds
- 031b_Op_Weight_Clust_equal_tax_12.rds
- 031b_Op_Weight_Clust_equal_tax_13.rds
- 031b_Op_Weight_Clust_equal_tax_14.rds
- 031b_Op_Weight_Clust_equal_tax_15.rds
- 031b_Op_Weight_Clust_equal_tax_2.rds
- 031b_Op_Weight_Clust_equal_tax_3.rds
- 031b_Op_Weight_Clust_equal_tax_4.rds
- 031b_Op_Weight_Clust_equal_tax_5.rds
- 031b_Op_Weight_Clust_equal_tax_6.rds
- 031b_Op_Weight_Clust_equal_tax_7.rds
- 031b_Op_Weight_Clust_equal_tax_8.rds
- 031b_Op_Weight_Clust_equal_tax_9.rds
- 03_Analyses.R
- grids/
- grids/desktop.ini
- grids/grid_05.rds
- grids/grid_1.rds
- grids/grid_4.rds
- README.txt
