# Supplementary material for: A general rule on the organization of biodiversity in Earth’s biogeographical regions
Source: Nat Ecol Evol. 2025 Jun 4;9(7):1193–204. doi: 10.1038/s41559-025-02724-5 (PMC12240819; doi:10.1038/s41559-025-02724-5)
Supplement: Supplementary file 4 — R code and objects to replicate to estimate biogeographical sectors. [file 41559_2025_2724_MOESM4_ESM.zip › 000_functions.R]

# R Script: Biogeographical sector
# Description: This script processes Infomap partitions, computes biodiversity metrics, 
# identify the optimal number of biogeogrpahical sectors (k-means)
# clusters spatial units based on biodiversity sectors, and generates spatial visualizations.
# Authors: Ruben Bernardo-Madrid
# Date: 2025/04/08
# Dependencies: tidyverse, splitstackshape, sf, tmap, ggdist
# Note: Please provide input file paths accordingly before execution.


# 
# 1) info.output                                          ####
# :::::::::::::::::::::::::::::::::::::::::::::::::::::::::

        info.out <- function(x){
          
          library(tidyverse)
          
  ## 
  ## Create a processed data.frame of the Infomap partition     ####
  ## :::::::::::::::::::::::::::::::::::::::::::::::::::::::::::::::
          
          # read.table skips the first lines with comments from Infomap output, providing a table with four variables
          par <- read.table(x) %>% 
            # Set the names
              # Classif: The classification each node belongs to. Originally called "path" in Infomap (https://www.mapequation.org/infomap/)
              # Flow:
              # Name: Original name of the node
              # Network_Name: Numerical name of the node assigned when creating Infomap Input.
            setNames(c("Classif", "Flow", "Name", "Network_Name")) %>% 
            
      ### 
      ### Extract hierarchical modules in distinct variables (non-used for estimating the four biodiversity-metrics; see next section) ####
      ### 
            # Create a reverse copy to delete the first element (ID of the node in the cluster) and generate the hierarchical levels.
            mutate (Level_mirror = stringi::stri_reverse(Classif)) %>% 
            # Remove the the ID of each node in each cluster
            mutate (Level_mirror_ss = substr(x = Level_mirror,
                                             start = str_locate(Level_mirror, pattern = ":")[,1]+1,
                                             stop = nchar(Level_mirror))) %>%
            # Revert to original order
            mutate (Level = stringi::stri_reverse(Level_mirror_ss)) %>%
            # Remove temporary and unnecesary variables
            dplyr::select(-Level_mirror, -Level_mirror_ss) %>%
            # Put the hierarchical levels in independent columns
            # The code will create as many columns as the maximum number of hierarchical levels of the Infomap partition.
            splitstackshape::cSplit(., c("Level"), sep = ":", type.convert = F) %>% 
            tibble() # Convert to tibble to rename variables in the future (see below db_Module)
      
              
      ###  
      ### Extract hierarchical modules in a format to study biodiversity metrics and plots   ####
      ### 
            
          # Indicate maximum hierarchical levels observed
          N_max_levels = max(stringr::str_count(par$Classif, ":")) 
          # Empty list to include the hierarchical levels of each node
          sto_modules <- vector(mode = "list", length = nrow(par))
          
          for (r in 1:nrow(par)){
            # Position of the character ":" indicating the nestedness in the Infomap output
            pos <- as.vector(gregexpr("\\:", par$Classif[r])[[1]])
            
            # Get the hierarchical levels for that node
            sto_row <- c()
            for (p in 1:length(pos)){
              sto_row[length(sto_row)+1] <- substr(par$Classif[r], start=1, stop=pos[p]-1)
            }
            
            # For nodes with less hierarchical levels than the maximum, set to 0 until the hierarchical levels are complete. 
            while(length(sto_row)<N_max_levels){
              sto_row[length(sto_row)+1] <- paste0(sto_row[length(sto_row)], ":0")
            }
            
            # Store the hierarchical levels of the node in the list
            sto_modules[[r]] <- sto_row
          }
          
  ##  
  ## Merge Infomap output with processed hierarchical levels             ####
  ## ::::::::::::::::::::::::::::::::::::::::::::::::::::::::::::::::::::::::
          
          # Create a table with the hierarchical modules of each node
          Modules_assign <- do.call(rbind, sto_modules) %>% 
            as.data.frame() %>% # To use setNames in the following command line
            setNames(paste0("Module_", 1:length(sto_modules[[1]]))) %>% 
            tibble()
          
          # Merge the modules and Infomap output
          db_Module <- par %>% 
            bind_cols(Modules_assign) 
          
          # Rename the variables modules
          n_pos <- grep("Module_", colnames(db_Module))
          if (length(n_pos)>1){
            db_Module[,n_pos] <- apply(db_Module[,n_pos],2,function(x)gsub(":","_",x))  
          }
          
          return(db_Module)
        }

# 
# 2) Metric.sectors                                         ####
# :::::::::::::::::::::::::::::::::::::::::::::::::::::::::
        
        func_Link_Info <- function(dir.info.out, dir.edges, Hierarchical_level, ret, links_as_cell_spp){
          
          library(tidyverse)
          
          # Load files
          info <- info.out (dir.info.out)  # output infomap
          links <- read.table(dir.edges, header=F) %>% tibble() # Links with numeric names used in the input of Infomap (called Edges in mapequation; https://www.mapequation.org/infomap/)
          
  ## 
  ## Select the Name and the desired Module              ####
  ## ::::::::::::::::::::::::::::::::::::::::::::::::::::::::
          
          if (Hierarchical_level %in% c('last_mod', colnames(info)[grep('Module_', colnames(info))])) {
            
            # Focus on the last hierarchical level (default)
            if (Hierarchical_level %in% c('last_mod')){
              # Get the names of columns that match the pattern "Module_"
              module_cols <- colnames(info) %>%  grep("^Module_", ., value = TRUE)
              # Select column A and the last column that matches the pattern "Module_"
              info <- info %>% 
                dplyr::select(Name, Network_Name, all_of(tail(module_cols, 1))) %>% 
                setNames(c('Name', 'Network_Name', 'Module'))
            } 
            
            # Focus on a different hierarchical level than the last one.
            if (Hierarchical_level %in% colnames(info)[grep('Module_', colnames(info))]){
              info <- info[,c('Name', Hierarchical_level)]
              info <- info %>%  setNames(c('Name', 'Network_Name', 'Module'))
            } 
            
          } else {
            print('Indicate which hierarchical level:')
            print(colnames(info)[grep('Module_', colnames(info))])
            break()
          } 
          
          
  ## 
  ## Table with links and modules assigned to each node                 ####
  ## :::::::::::::::::::::::::::::::::::::::::::::::::::::::::::::::::::::::
          if (links_as_cell_spp==F){
            links <- cbind(links[,2], links[,1])
          } 
          
          db_links <- links %>% 
            tibble() %>% 
            setNames(c('cell_Network', 'spp_Network')) %>% 
            left_join(info, by=c('cell_Network' = 'Network_Name')) %>% 
            rename(Module_cell = Module,
                   cell = Name) %>% 
            left_join(info, by=c('spp_Network' = 'Network_Name')) %>% 
            rename(Module_spp = Module,
                   spp = Name) %>% 
            dplyr::select(cell, spp, Module_cell, Module_spp)
          
          
          # Check if any column has NA
          if (any(is.na(db_links))==T){
            print('There can be no unassigned nodes')
            break()
          }
          
  ## 
  ## Calculate Metrics                     ####
  ## ::::::::::::::::::::::::::::::::::::::::::
          
          if (ret %in% c('db_Metrics', 'all')) {
            
        ### 
        ### Regional Species Pool (RSP)        ####
        ### :::::::::::::::::::::::::::::::::::::::
            
            db_RSP <- db_links %>% 
              # To store only RSP of modules with grid cells
              filter(Module_cell == Module_spp) %>% 
              # To calculate RSP
              distinct(spp, Module_spp, Module_cell) %>% 
              group_by(Module_cell) %>% 
              summarise(RSP = n())
            
        ### 
        ### Species Richness in grid cell        ####
        ### :::::::::::::::::::::::::::::::::::::::
            
            # Total species richness
            db_S_cell <- db_links %>% 
              group_by(cell) %>% 
              summarise(S_Total = n()) 
            
            # Species richness of regional species
            db_S_reg <- db_links %>% 
              filter(Module_cell==Module_spp) %>% 
              group_by(cell) %>% 
              summarise(S_reg = n()) 
            
            # Species richness of non-regional species
            db_S_non_reg <- db_links %>% 
              filter(Module_cell!=Module_spp) %>% 
              group_by(cell) %>% 
              summarise(S_non_reg = n()) 
            
            # Data.frame with the three metrics of species richness (total, regional and non-regional)
            db_S_all <- db_S_cell %>% 
              left_join(db_S_reg, by='cell') %>% 
              mutate(S_reg = if_else(is.na(S_reg), 0, S_reg)) %>% 
              left_join(db_S_non_reg, by='cell') %>% 
              mutate(S_non_reg = if_else(is.na(S_non_reg), 0, S_non_reg)) 
            
            # Check if the calculation is right
            if( sum(db_S_all$S_Total != db_S_all$S_reg+db_S_all$S_non_reg)!=0){print('Error when calculating richness'); break()}
            
            
        ### 
        ### Occupancy in Bioregion             ####
        ### :::::::::::::::::::::::::::::::::::::::
            
            db_Occ <- db_links %>% 
              # To store only RSP of modules with grid cells
              filter(Module_cell == Module_spp) %>% 
              # To calculate occ in their module
              group_by(spp) %>% 
              summarise(Occ_Bior = n())
            
        ### 
        ### Total distribution range             ####
        ### :::::::::::::::::::::::::::::::::::::::::
            
            db_total_range <- db_links %>% 
              group_by(spp) %>% 
              summarise(Total_Range = n())
            
        ### 
        ### db to calculate metrics                       ####
        ### ::::::::::::::::::::::::::::::::::::::::::::::::::
            db_all <- db_links %>% 
              # To check values
              unite (ID, 'cell', 'spp', sep = '_', remove = F) %>% 
              # Merge
              left_join(db_RSP, by=c('Module_cell')) %>% 
              left_join(db_S_all, by=c('cell')) %>% 
              left_join(db_Occ, by=c('spp')) %>% 
              left_join(db_total_range, by=c('spp'))  
            
        #### 
        #### (1) Overlap of biota                     ####
        #### :::::::::::::::::::::::::::::::::::::::::
            
            db_Overlap <- db_all %>% 
              mutate(Overlap = S_non_reg / S_Total) %>% 
              distinct(cell, Overlap)
            
        #### 
        #### (2) Endemicity                           ####
        #### :::::::::::::::::::::::::::::::::::::::::
            
            db_Endemicity <- db_all %>% 
              # Calculate Endemicity per species as the number of occurrences in their bioregion / total occurrences
              mutate(Endemicity_spp = Occ_Bior/Total_Range) %>% 
              # Calculate mean value per grid cell (only for regional spp)
              filter(Module_spp == Module_cell) %>% 
              distinct(cell, spp, .keep_all = T) %>% 
              group_by(cell) %>% 
              mutate(Endemicity_cell = median(Endemicity_spp)) %>% 
              ungroup() %>% 
              distinct(cell, Endemicity_cell)
            
        #### 
        #### (3) Relative richness (z-score)              ####
        #### :::::::::::::::::::::::::::::::::::::::::::::
            
            db_Relative_S <- db_all %>% 
              distinct(cell, Module_cell, S_reg, S_non_reg) %>% 
              group_by(Module_cell) %>% 
              # Mean reg and non-reg
              mutate(S_reg_Mean     = mean(S_reg),
                     S_non_reg_Mean = mean(S_non_reg)) %>% 
              # SD reg and non-reg
              mutate(S_reg_SD     = sd(S_reg),
                     S_non_reg_SD = sd(S_non_reg)) %>% 
              # z reg and non-reg
              mutate(S_reg_z     = (S_reg     - S_reg_Mean)     / S_reg_SD,
                     S_non_reg_z = (S_non_reg - S_non_reg_Mean) / S_non_reg_SD) %>% 
              # centered reg and non-reg
              mutate(S_reg_centred     = (S_reg-S_reg_Mean),
                     S_non_reg_centred = (S_non_reg-S_non_reg_Mean)) %>% 
              ungroup() %>% 
              dplyr::select(cell, S_reg_z, S_non_reg_z, S_reg_centred, S_non_reg_centred)
            
            
        #### 
        #### (4) Relative Occupancy (z-score)              ####
        #### ::::::::::::::::::::::::::::::::::::::::::::::::::
            
            db_Relative_Occ <- db_all %>% 
              # To avoid modules with only species
              filter(Module_cell==Module_spp) %>% 
              # One occurrence value per species
              distinct(spp, Module_spp, Occ_Bior) %>% 
              # Relative Richness of Regional Species per grid cell
              group_by(Module_spp) %>% 
              mutate(Occ_Bior_Mean_spp = mean(Occ_Bior)) %>% 
              mutate(Occ_Bior_SD_spp = sd(Occ_Bior)) %>% 
              mutate(Occ_Bior_z_spp = (Occ_Bior-Occ_Bior_Mean_spp)/Occ_Bior_SD_spp) %>% 
              mutate(Occ_Bior_centred = (Occ_Bior-Occ_Bior_Mean_spp)) %>% 
              ungroup() %>% 
              # Ensure one value per species
              distinct(spp, Module_spp, Occ_Bior, Occ_Bior_Mean_spp, Occ_Bior_SD_spp, Occ_Bior_z_spp, Occ_Bior_centred) %>% 
              # Till here the code only shows data for species, so merge values to db_all 
              # and calculate the median of the occurrence values per grid cells
              full_join(db_all, by=c('spp', 'Occ_Bior', 'Module_spp')) %>% 
              # Median of regional species per grid cell
              filter(Module_cell==Module_spp) %>% 
              group_by(cell) %>% 
              summarise(Occ_Bior_z_cell = median(Occ_Bior_z_spp))
            
            
        ## 
        ## Merge all metrics                        ####
        ## :::::::::::::::::::::::::::::::::::::::::::::
            
            db_Metrics <- db_Overlap %>% 
              full_join(db_Endemicity, by='cell') %>% 
              full_join(db_Relative_S, by='cell') %>% 
              full_join(db_Relative_Occ, by='cell') %>% 
              dplyr::select(cell, Overlap, Endemicity_cell, Occ_Bior_z_cell, S_reg_z, S_non_reg_z, S_reg_centred, S_non_reg_centred) %>% 
              left_join(db_all[,c('cell', 'Module_cell', 'RSP')], by='cell') %>% 
              rename(Module = Module_cell) %>% 
              rename(Rel_Species_Richness = S_reg_z, 
                     Biota_Overlap = Overlap, 
                     Endemicity = Endemicity_cell, 
                     Rel_Occupancy = Occ_Bior_z_cell) %>% 
              distinct()
            db_Metrics 
            
          }
          
          # Data to return
          if (ret %in% c('links')) { return(db_links) } 
          if (ret == 'db_Metrics') { return(db_Metrics) } 
          if (ret == 'info') { return(info) } 
          if (ret == 'all') { 
            list_return <- list(db_links, info, db_Metrics)
            names(list_return) <- c('links', 'Infomap', 'db_Metrics')
            return(list_return)
            }
        }

# 
# 3) K-Means                                     ####
# ________________________________________________
        
    ## 
    ## Standardization                        ####
    ## ___________________________________________
        
        func_stand_metrics <- function(db_Metrics){
          if (sum(!colnames(db_Metrics) %in% c('cell', 'Module', 'Rel_Species_Richness', 'Biota_Overlap', 'Endemicity', 'Rel_Occupancy'))==0){
            db_Stand <- db_Metrics[,c(1:2)] %>% 
              cbind(apply(db_Metrics[,-(1:2)], 2, scale)) %>% 
              tibble()
            
            return(db_Stand)
          } else {print('Check variables selected in db_Metrics'); break()}
        }

        
    ## 
    ## Remove_NA                                                  ####
    ## :::::::::::::::::::::::::::::::::::::::::::::::::::::::::::::::::::::::::::::::::::::::::::::::::::::
        # Modules including only species without a clear biogeographical affiliation
        # Modules where all grid cells have the same richness of regional species 
        # Modules where all regional species have the same distribution range
        # These cases only occur in small modules that are not relevant for our goals
        
        func_Remove_NA <- function(db_Stand){
          # Rows with NA
          rows_with_NA <- db_Stand[!complete.cases(db_Stand), ] 
          # Modules with any NA
          module_with_NA <- rows_with_NA %>% distinct(Module) %>% pull(Module)
          # Create a dataframe for the clustering without those modules with any NA
          db_clust <- db_Stand %>% filter(!Module %in% module_with_NA) %>% dplyr::select(-Module)
          
          return(db_clust)
        }
        
    ## 
    ## Clustering and Goodness-of-fit                         ####
    ## :::::::::::::::::::::::::::::::::::::::::::::::::::::::::::
        
        # Cluster data using [2-30] groups
        # Using 100 iterations per group to consider the heuristic nature of k-means
        # Select the best iteration for each group
        # Calculate the Goodness-of-Fit (GoF)
        
        func_K_Means_GoF <- function(db_clust, min_group = 2, max_group = 30, n_it = 100) {
          par <- list() # list to store partitions of k-means
          r2 <- c() # To store the measure of GoF
          set.seed(1) # To ensure reproducibility
          
          for(i in min_group:max_group){
            temp_par <- temp_r2 <- c() # temporary storage
            
            for (j in 1:n_it){
              fit <- kmeans(db_clust[,-1], centers = i, iter.max = 50) 
              
              # Evaluate which is the best iteration for each group
              if (j == 1) {
                temp_r2 <- fit$betweenss/fit$totss
                temp_par <- fit$cluster
              }
              
              if (j>1 & ((fit$betweenss/fit$totss) > temp_r2)){
                temp_par <- temp_r2 <- c()
                temp_r2 <-  fit$betweenss/fit$totss
                temp_par <- fit$cluster
              }
            }
            
            # Store the best value for each number of clusters
            r2[i-1] <- temp_r2
            par[[i-1]] <- fit$cluster
            
            if (i %% 10 == 0) {
              print(i)
            }
          }
          
          par <- do.call(cbind,par)
          Output <- list(par, r2)
          names(Output) <- c('par', 'r2')
          return(Output)
        }
       
        
    ### 
    ### Pair-Wise                                              ####
    ### :::::::::::::::::::::::::::::::::::::::::::::::::::::::::::
        funct_pairwise <- function(db_clust, min_group = 2, max_group = 30){
          breaks <- min_group:max_group
          mse <- numeric(length(breaks))
          for(i in 1:length(breaks)){
            piecewise1 <- lm(r2 ~ (c(min_group:max_group)*(c(min_group:max_group) < breaks[i])) + (c(min_group:max_group)*(c(min_group:max_group)>=breaks[i])))
            mse[i] <- summary(piecewise1)[6]
          }
          mse <- as.numeric(mse)
          Optim_nclust <- c(min_group:max_group)[mse==min(mse)] # Select the breakpoint with minimum MSE
          clust <- par[,min_group:max_group==Optim_nclust]
          print(paste('The optimal number of clusters is = ', Optim_nclust))
          return(clust)
        }
        
    ### 
    ### Calinski-Harabasz index (CH-index)                     ####
    ### :::::::::::::::::::::::::::::::::::::::::::::::::::::::::::
        
        func_CH <- function(db_clust, min_group=2, max_group=30, n_iter=100){
          
          # Internal function to calculate CH-index
          func_ch_calculation <- function(res_kmeans, nCluster){
            crit.num <- res_kmeans$betweenss / (nCluster-1)
            crit.den <- res_kmeans$tot.withinss / (nrow(db_clust) - nCluster)
            ch <- crit.num / crit.den
            return(ch)
          }
          
          sto_ch = data.frame(nCluster = NA, ch_index=NA)
          for(i in min_group:max_group){
            for (j in 1:n_iter){
              
              res_kmeans <- kmeans(db_clust[,-1], centers = i, iter.max = 30) 
              # ch_index
              ch_index <- "check"
              ch_index <- func_ch_calculation(res_kmeans = res_kmeans, nCluster = i)
              
              if (j == 1){
                sto_ch[i,] <- c(i, ch_index)
              }
              
              if (j > 1 & ch_index > sto_ch[i,2]){
                sto_ch[i,] <- c(i, ch_index)
              }
            }
            if (i %% 5 == 0) {
              print(i)
            }
          }
          sto_ch <- sto_ch[complete.cases(sto_ch),]
          
          return(sto_ch)
        }

        
# 
# 4) Plot histogram of biogeographical sectors                                               ####
# _____________________________________________________________________________________________
        
        
        func_plot_eye <- function(db_clust){
          
          # 
          # Database
          # 
          pre_p_hist <- db_clust %>% 
            group_by(clust) %>% 
            # Define Core or Transition
            mutate(Core_Tran = case_when(
              quantile(Biota_Overlap, 0.05) < (min(Biota_Overlap) + (max(Biota_Overlap)-min(Biota_Overlap))/20) ~ 'Core',                # These thresholds are dataset-specific and were chosen to improve plot readability. They do not affect the outcomes of the clustering or biodiversity metrics.
              quantile(Biota_Overlap, 0.05) >= (min(Biota_Overlap) + (max(Biota_Overlap)-min(Biota_Overlap))/20) ~ 'Tran')) %>%          # These thresholds are dataset-specific and were chosen to improve plot readability. They do not affect the outcomes of the clustering or biodiversity metrics.
            # Calculate metrics to order
            mutate(Core_Tran = factor(Core_Tran, levels=c('Tran', 'Core'))) %>% 
            mutate(Richness_Median = median(Rel_Species_Richness)) %>% 
            mutate(Occupancy_Median = median(Rel_Occupancy)) %>% 
            ungroup() %>% 
            # Order
            arrange(Core_Tran, desc(Richness_Median), desc(Occupancy_Median)) %>% 
            mutate(Clust_fct = factor(clust) %>% fct_inorder()) 
          
          # 
          # Define color palette 
          # 
          start_core <- "#ffbaba"    # Blue
          end_core <- "#a70000"  # Red
          
          start_tran <- "#b2c8d6"    # Blue
          end_tran <- "#004878"  # Red
          
          
          # Create a color palette with 4 colors
          n_Core <- (pre_p_hist %>% filter(Core_Tran=='Core') %>% distinct(Clust_fct) %>% tally() %>% pull(n))
          n_Tran <- (pre_p_hist %>% filter(Core_Tran=='Tran') %>% distinct(Clust_fct) %>% tally() %>% pull(n))
          core_palette <- colorRampPalette(c(start_core, end_core))(n_Core)
          tran_palette <- colorRampPalette(c(start_tran, end_tran))(n_Tran)
          
          # Prepare Input plot
          p_hist <- pre_p_hist%>%  
            select(cell, Rel_Species_Richness, Biota_Overlap, Endemicity, Rel_Occupancy, Clust_fct) %>% 
            pivot_longer (names_to = "sectors", values_to="Value", cols = Rel_Species_Richness:Rel_Occupancy ) %>% 
            mutate (sectors_ord = case_when(
              sectors == 'Rel_Species_Richness' ~ 'Species Richness',
              sectors == 'Biota_Overlap' ~ 'Overlap of Biotas',
              sectors == 'Rel_Occupancy' ~ 'Occupancy',
              sectors == 'Endemicity' ~ 'Endemism')) %>% 
            mutate (sectors_ord = factor(sectors_ord, levels = c('Overlap of Biotas', 'Species Richness', 'Occupancy', 'Endemism')))
          
          
          p_sectors_sep <- ggplot(data = p_hist, aes(x=Value, y=Clust_fct, fill=Clust_fct)) +
            ggdist::stat_halfeye(size = 2, alpha = 1, position='dodgejust')+
            scale_fill_manual(values = c(core_palette, tran_palette)) +
            facet_wrap(sectors_ord ~ ., scales = 'free', nrow=1) +
            theme_bw() +
            theme(
              panel.border = element_blank(),
              axis.line = element_line(colour = "black"),
              panel.grid.major.x = element_line(colour="grey", linetype="dashed"),
              panel.grid.major.y = element_blank(),  
              panel.grid.minor = element_blank(),
              legend.position = "none",
              # y title
              axis.title.y = element_blank(),
              axis.text.y.left = element_blank(),
              axis.text.x = element_text(size=12),
              axis.title.x = element_text(size=13),
              # facet
              strip.background = element_rect(fill = "grey90", colour='white'),
              strip.text = element_text(size = 13, color = "black"))
          
        }
        
        # ::::::::::::::::::::::::::::::::::::::::::::::::::::::::::::::::::::::::::::::::::::::
        
# 
#  5) Earth shape                                              ####
# ______________________________________________________________
        
        funct_Earth_Shape <- function(db_eye, gr, dir.info.out, dir.edges){
          
          # Get Modules
          Op_infomap <- func_Link_Info(dir.info.out, dir.edges, Hierarchical_level = 'last_mod', ret='info', links_as_cell_spp = T)
          
          # Merge bioregions and biogeographical sectors to the grid
          gr_rol_Bird <- gr %>% 
            mutate(cell = as.character(ID)) %>% 
            left_join(Op_infomap[,c('Name', 'Module')], by=c('cell'='Name')) %>% 
            left_join(db_eye[db_eye$Taxa=='Bird', c('cell', 'sectors_fct')], by=c('cell'='cell')) 
          
          # Define Earth's outline for all taxa
          Earth_shape <- gr_rol_Bird %>% mutate(Unir=1) %>% group_by(Unir) %>% summarise() # Dummy variable to dissolve all features into a single geometry
          
          return(Earth_shape)
        }
        
# 
# 6 Plot General sectors                                      ####
# ______________________________________________________________
        
        func_Map_Rol <- function(dir.info.out, dir.edges, gr, Taxon_filter, Earth_shape, palette_sectors, 
                                 plot_bioreg, dir.plot.bior){
          library(sf)
          library(tmap)
         
    # 
    # Links
    # ::::::::::::::::::::::::::::::::::::::::::::
          if (Taxon_filter=='Tree'){ # Our tree data has reversed order in Infomap input
            # Get Modules
            Op_infomap <- func_Link_Info(dir.info.out, dir.edges, Hierarchical_level = 'last_mod', ret='info', links_as_cell_spp = F)
          } else {
            Op_infomap <- func_Link_Info(dir.info.out, dir.edges, Hierarchical_level = 'last_mod', ret='info', links_as_cell_spp = T)
          }
          
          
    # 
    # Grids
    # ::::::::::::::::::::::::::::::::::::::::::::
          
          if (Taxon_filter %in% c('Amph', 'Bird', 'Mamm', 'Rept', 'Drag', 'Rays')){
            # Merge bioregions and assigned biogeographical sectors with the spatial grid
            gr_rol <- gr %>% 
              mutate(cell = as.character(ID)) %>% 
              left_join(Op_infomap[,c('Name', 'Module')], by=c('cell'='Name')) %>% 
              left_join(db_eye[db_eye$Taxa==Taxon_filter, c('cell', 'sectors_fct')], by=c('cell'='cell')) 
            
            # Define the bioregions
            biorg <- gr_rol %>% filter(!is.na(Module)) %>% group_by(Module) %>% summarise()
          }
          
          if (Taxon_filter %in% c('Tree')){
            # Merge bioregions and biogeographical sectors to the grid
            gr_rol <- gr %>% 
              mutate(cell = as.character(ID)) %>% 
              left_join(Op_infomap[,c('Name', 'Module')], by=c('cell'='Name')) %>% 
              left_join(db_eye[db_eye$Taxa==Taxon_filter, c('cell', 'sectors_fct')], by=c('cell'='cell')) 
            
            # Define the bioregions
            biorg <- gr_rol %>% filter(!is.na(Module)) %>% group_by(Module) %>% summarise()
          }
          
    # 
    # bbox
    # ::::::::::::::::::::::::::::::::::::::::::::
          if (Taxon_filter=='Drag'){
            zoom <- st_bbox(gr_rol %>% filter(Module %in% c('2')))
            zoom[1] <- zoom[1] + 18700000 # left
            zoom[2] <- zoom[2] - 2800000 # down
            zoom[3] <- zoom[3]  # right 
            zoom[4] <- zoom[4] + 400000 # top
          }
          
          if (Taxon_filter %in% c('Amph', 'Bird', 'Mamm', 'Rept', 'Rays')){
            zoom <- st_bbox(gr_rol)
          }

          if (Taxon_filter=='Tree'){
            zoom <- st_bbox(gr_rol %>% filter(Module %in% c('2')))
            zoom[1] <- zoom[1] - 9 # left
            zoom[2] <- zoom[2] - 18 # down
            zoom[3] <- zoom[3] + 39 # right 
            zoom[4] <- zoom[4] + 5 # top
          }
          
          
    # 
    # Map
    # :::::::::::::::::::::::::::::::::::::::::::::::::::
          
          if(!Taxon_filter %in% c('Tree', 'Rays')){
            p_sectors <-
              tm_shape (gr_rol, bbox=zoom) +
              tm_fill (c("sectors_fct"),
                       palette = palette_sectors,
                       colorNA = "white", # color of missing data
                       legend.show = FALSE) +
              tm_shape(biorg) +
              tm_borders("black", lwd = 1) +
              tm_shape(Earth_shape) +
              tm_borders("black", lwd = 0.5)
          } else {
            p_sectors <-
              tm_shape (gr_rol, bbox=zoom) +
              tm_fill (c("sectors_fct"),
                       palette = palette_sectors,
                       colorNA = "white", # color of missing data
                       legend.show = FALSE) +
              # tm_shape(biorg) +
              # tm_borders("black", lwd = 2) +
              tm_shape(Earth_shape) +
              tm_borders("black", lwd = 0.5)
          }
          
          
    ## 
    ## Plot Bioregions          ####
    ## :::::::::::::::::::::::::::::
          
          if(plot_bioreg==T){
            
            ord_Bior <- gr_rol %>% 
              group_by(Module) %>% 
              summarise(N=n()) %>% 
              # filter(N>20) %>% 
              as.data.frame() %>% 
              select(-geometry)
            
            biorg_ord <- biorg %>% 
              left_join(ord_Bior, by='Module') %>% 
              arrange(desc(N)) %>% 
              filter(!is.na(Module)) %>% 
              mutate(Mod_ord = factor(Module, levels=unique(Module)))
            
            tmap_options(max.categories = 137) # To avoid issues with the number of bioregions
            
            p_Bior <- tm_shape(Earth_shape, bbox=zoom) +
              tm_borders("black", lwd = 0.5) +
              tm_shape (biorg_ord) +
              tm_borders("black", lwd = 0.5) +
              tm_fill (c("Mod_ord"),
                       legend.show = F) 
            p_Bior
            
          }
          
          # Save maps
          list_plot_general <- list(gr_rol, p_sectors, p_Bior)
          names(list_plot_general) <- c('db_grid_sectors', 'plot_sectors', 'plot_bioregions')
          return(list_plot_general)
        }
        
        
        
