# Supplementary material for: A general rule on the organization of biodiversity in Earth’s biogeographical regions
Source: Nat Ecol Evol. 2025 Jun 4;9(7):1193–204. doi: 10.1038/s41559-025-02724-5 (PMC12240819; doi:10.1038/s41559-025-02724-5)
Supplement: Supplementary file 4 — R code and objects to replicate to estimate biogeographical sectors. [file 41559_2025_2724_MOESM4_ESM.zip › 00_Link_Amphibian_format_Infomap]

1 12756
2 12756
3 12756
4 12756
5 12756
6 12756
7 12756
8 12756
9 12756
10 12756
11 12756
12 12756
13 12756
14 12756
15 12756
16 12756
17 12756
18 12756
19 12756
20 12756
21 12756
22 15069
23 15069
24 15069
25 15069
26 15069
27 15069
28 10471
28 15069
29 10471
29 15069
30 10471
30 15069
31 15069
32 15321
33 15321
34 15321
35 15321
36 15321
37 15321
38 15321
39 15321
40 15321
41 15321
42 15321
43 15321
44 15321
45 15321
46 15321
47 15321
48 15321
49 15321
50 15321
51 15321
52 15321
53 15321
54 15321
55 15321
56 15321
57 15321
58 15321
59 15321
60 15321
61 15321
62 15321
63 15321
64 15321
65 15321
66 15321
67 15321
68 15321
69 15321
70 15030
70 15321
71 15030
71 15321
72 15030
72 15321
73 15030
73 15321
74 15030
74 15321
75 15030
75 15321
76 15030
76 15321
77 15030
77 15321
78 15030
78 15321
79 15030
79 15321
80 15030
80 15321
81 15030
81 15321
82 15030
82 15321
83 15321
84 15321
85 15321
86 15321
87 15321
88 15321
89 15321
90 15321
91 15321
92 15321
93 15321
94 15321
95 15321
96 15321
97 15321
98 15321
99 15321
100 15321
101 15321
102 15321
103 15321
104 15321
105 15321
106 15321
107 15321
108 15321
109 12756
110 12756
111 12756
112 12756
113 12756
114 12756
115 12756
116 12756
117 12756
118 12756
119 12756
120 12756
121 12756
122 12756
123 12756
124 12756
125 12756
126 12756
127 12756
128 12756
129 12756
130 12756
131 12756
132 12756
133 12756
134 12756
135 12756
136 12756
137 12756
138 12756
139 12756
140 12756
141 12756
142 12756
143 12756
144 12756
145 12756
146 12756
147 12756
148 12756
149 12756
150 12756
151 12756
152 12756
153 12756
154 12756
155 12756
156 12756
157 10471
157 12721
157 15069
158 10471
158 12721
158 15069
159 10471
159 12721
159 15069
160 10471
160 12721
160 15031
160 15069
161 10471
161 12721
161 15031
161 15069
162 10471
162 15031
162 15069
163 10471
163 15031
163 15069
164 10471
164 15031
164 15069
165 10471
165 15031
165 15069
166 10471
166 15031
166 15069
167 10471
167 15031
167 15069
168 10471
168 15031
168 15069
169 10471
169 15031
169 15069
170 10471
170 15031
170 15069
171 10471
171 15031
171 15069
172 10471
172 15031
172 15069
173 10471
173 15031
173 15069
174 10471
174 15031
174 15069
175 10471
175 15031
175 15069
176 10471
176 15031
176 15069
177 10471
177 15031
177 15069
178 15069
179 15069
180 15069
181 15031
181 15069
182 15031
182 15069
183 15031
183 15069
184 15031
184 15069
185 15031
185 15069
186 15031
186 15069
187 15031
187 15069
188 15031
188 15069
189 15031
189 15069
189 15321
190 15031
190 15069
190 15321
191 15031
191 15069
191 15321
192 15031
192 15069
192 15321
193 15031
193 15069
193 15321
194 15031
194 15069
194 15321
195 15031
195 15069
195 15321
196 15031
196 15069
196 15321
197 15031
197 15069
197 15321
198 15031
198 15069
198 15321
199 15031
199 15069
199 15321
200 15031
200 15069
200 15321
201 15031
201 15069
201 15321
202 15031
202 15069
202 15321
203 15031
203 15069
203 15321
204 15031
204 15069
204 15321
205 15031
205 15321
206 15031
206 15321
207 15031
207 15321
208 15031
208 15321
209 15031
210 15031
211 15031
212 15031
213 15031
214 15031
215 15031
216 15031
216 15321
217 15031
217 15321
218 15031
218 15321
219 15031
219 15321
220 15031
220 15321
221 15031
221 15321
222 15031
222 15321
223 15321
224 15321
225 15321
226 15321
227 15321
228 15321
229 15321
230 15321
231 15321
232 15321
233 15321
234 15321
235 15321
236 15321
237 15321
238 15321
239 15321
240 15321
241 15321
242 15321
243 15321
244 15321
245 15321
246 15321
247 15030
247 15321
248 15030
248 15321
249 15030
249 15321
250 15030
250 15321
251 15030
251 15321
252 15030
252 15321
253 15030
253 15321
254 15030
254 15321
255 15030
255 15321
256 15030
256 15321
257 15030
257 15321
258 15030
258 15321
259 15030
259 15321
260 15030
260 15321
261 15030
261 15321
262 15030
262 15321
263 15030
263 15321
264 15030
264 15321
265 15030
265 15321
266 15030
266 15321
267 15030
267 15321
268 15030
268 15321
269 15030
269 15321
270 15030
270 15321
271 15030
271 15321
272 15030
272 15321
273 15030
273 15321
274 15030
274 15321
275 15030
275 15321
276 15030
276 15321
277 15030
277 15321
278 15030
278 15321
279 15030
279 15321
280 15030
280 15321
281 15030
281 15321
282 15030
282 15321
283 15030
283 15321
284 15030
284 15321
285 15030
285 15321
286 15030
286 15321
287 15030
287 15321
288 15030
288 15321
289 15030
289 15321
290 15321
291 15321
292 15321
293 15321
294 15321
295 15321
296 15321
297 15321
298 15321
299 15321
300 15321
301 15321
302 15321
303 15321
304 15321
305 15321
306 15321
307 15321
308 15321
309 15321
310 15321
311 12756
312 12756
313 12756
314 12756
315 12756
316 12756
317 12756
318 12756
319 12756
320 12756
321 12756
322 12756
323 12756
324 12756
325 12756
326 12756
327 12756
328 12756
329 12756
330 12756
331 12756
332 12756
333 12756
334 12756
335 12756
336 12756
337 12756
338 12756
339 12756
340 12756
341 12756
342 12756
343 12756
344 12756
345 12756
346 12756
347 12756
348 12756
349 12756
350 12756
351 12756
351 14799
352 12756
352 14799
353 12756
353 14799
354 12756
355 12756
356 12756
357 12756
358 12756
359 10471
359 12721
359 15069
359 15807
360 10471
360 12721
360 15069
361 10471
361 12721
361 15069
362 10471
362 12721
362 15031
362 15069
363 10471
363 12721
363 15031
363 15069
364 10471
364 12721
364 15031
364 15069
365 10471
365 12721
365 15031
365 15069
366 10471
366 12721
366 15031
366 15069
367 10471
367 12721
367 15031
367 15069
368 10471
368 12721
368 15031
368 15069
369 10471
369 12721
369 15031
369 15069
370 10471
370 12721
370 15031
370 15069
371 10471
371 12721
371 15031
371 15069
372 10471
372 12721
372 15031
372 15069
373 10471
373 12721
373 15031
373 15069
374 10471
374 15031
374 15069
375 10471
375 12721
375 15031
375 15069
376 10471
376 12721
376 15031
376 15069
377 10471
377 12721
377 15031
377 15069
378 10471
378 12721
378 15031
378 15069
379 10471
379 15031
379 15069
380 10471
380 15031
380 15069
381 10471
381 15031
381 15069
382 10471
382 15031
382 15069
382 15321
383 10471
383 15031
383 15069
383 15321
384 10471
384 15031
384 15069
384 15321
385 10471
385 15031
385 15069
385 15321
386 10471
386 15031
386 15069
386 15321
387 10471
387 15031
387 15069
387 15321
388 10471
388 15031
388 15069
388 15321
389 15031
389 15069
389 15321
390 15031
390 15069
390 15321
391 15031
391 15069
391 15321
392 15031
392 15069
392 15321
393 15031
393 15069
393 15321
394 15031
394 15069
394 15321
395 15031
395 15069
395 15321
396 15031
396 15069
396 15321
397 15031
397 15069
397 15321
398 15031
398 15069
398 15321
399 15031
399 15069
399 15321
400 15031
400 15069
400 15321
401 15031
401 15069
401 15321
402 15031
402 15069
402 15321
403 15031
403 15069
403 15321
404 15031
404 15069
404 15321
405 10471
405 15031
405 15069
405 15321
406 10471
406 15031
406 15321
407 10471
407 15031
407 15321
408 10471
408 15031
408 15321
409 10471
409 15030
409 15031
409 15321
410 10471
410 15030
410 15031
410 15321
411 10471
411 15030
411 15031
411 15321
412 10471
412 15030
412 15031
412 15321
413 10471
413 15030
413 15031
413 15321
414 10471
414 15030
414 15031
414 15321
415 10471
415 15030
415 15031
415 15321
416 10471
416 15030
416 15031
416 15321
417 10471
417 15030
417 15031
417 15321
418 10471
418 15031
418 15321
419 10471
419 15031
419 15321
420 10471
420 15031
420 15321
421 10471
421 15031
421 15321
422 10471
422 15031
422 15321
423 10471
423 15031
423 15321
424 10471
424 15031
424 15321
425 15031
425 15321
426 15031
426 15321
427 15031
427 15321
428 15031
428 15321
429 15031
429 15321
430 15321
431 15321
432 15321
433 15321
434 15321
435 15321
436 15321
437 15321
438 15321
439 15321
440 15321
441 15321
442 15321
443 15321
444 15321
445 15030
445 15321
446 15030
446 15321
447 15030
447 15321
448 15030
448 15321
449 15030
449 15321
450 15030
450 15321
451 15030
451 15321
452 15030
452 15321
453 15030
453 15321
454 15030
454 15321
455 15030
455 15321
456 15030
456 15321
457 15030
457 15321
458 15030
458 15321
459 15030
459 15321
460 15030
460 15321
461 15030
461 15321
462 15030
462 15321
463 15030
463 15321
464 15030
464 15321
465 15030
465 15321
466 15030
466 15321
467 15030
467 15321
468 15030
468 15321
469 15030
469 15321
470 15030
470 15321
471 15030
471 15321
472 15030
472 15321
473 15030
473 15321
474 15030
474 15321
475 15030
475 15321
476 15030
476 15321
477 15030
477 15321
478 15030
478 15321
479 15030
479 15321
480 15030
480 15321
481 15030
481 15321
482 15030
482 15321
483 15030
483 15321
484 15030
484 15321
485 15030
485 15321
486 15030
486 15321
487 15030
487 15321
488 15030
488 15321
489 15030
489 15321
490 15030
490 15321
491 15030
491 15321
492 15030
492 15321
493 15321
494 15321
495 15321
496 15321
497 15321
498 15321
499 15321
500 15321
501 15321
502 15321
503 15321
504 15321
505 15321
506 15321
507 15321
508 15321
509 15321
510 15321
511 15321
512 15321
513 15321
514 15321
515 15321
516 15321
517 12756
518 12756
519 12756
520 12756
521 12756
522 12756
523 12756
524 12756
525 12756
526 12756
527 12756
528 12756
529 12756
530 12756
531 9737
531 12756
532 12756
533 12756
534 9737
534 12756
535 9737
535 12756
536 9737
536 12756
537 9737
537 12756
538 9737
538 12756
539 9737
539 12756
540 9737
540 12756
541 12756
542 12756
543 12756
544 12756
545 12756
546 12756
547 12756
548 12756
549 12756
550 12756
551 12756
552 12756
553 12756
554 12756
555 12756
556 12756
556 14799
557 12756
557 14799
558 12756
558 14799
559 12756
559 14799
560 12756
560 14799
561 12756
561 14799
562 12756
562 14799
563 12756
563 14799
564 12756
564 14799
565 12756
565 14799
566 12756
567 12756
568 12756
569 12756
570 12756
571 12756
572 12756
573 12756
574 12756
575 12756
576 12756
577 12756
578 12756
579 12756
580 12756
581 12756
582 10471
582 12721
582 15069
583 10471
583 12721
583 15069
584 10471
584 12721
584 15069
584 15807
585 10471
585 12721
585 15069
585 15807
586 10471
586 12721
586 15069
586 15807
587 12721
587 15069
587 15807
588 10471
588 12721
588 15069
589 10471
589 12721
589 15031
589 15069
590 10471
590 12721
590 15031
590 15069
591 10471
591 12721
591 15031
591 15069
592 10471
592 12721
592 15031
592 15069
592 15807
593 10471
593 12721
593 15031
593 15069
594 10471
594 12721
594 15031
594 15069
595 10471
595 12721
595 15031
595 15069
596 10471
596 12721
596 15031
596 15069
597 10471
597 12721
597 15031
597 15069
598 10471
598 12721
598 15031
598 15069
598 15807
599 10471
599 12721
599 15031
599 15069
599 15807
600 10471
600 12721
600 15031
600 15069
600 15807
601 10471
601 12721
601 15031
601 15069
601 15807
602 10471
602 12721
602 15031
602 15069
602 15807
603 10471
603 12721
603 15031
603 15069
603 15807
604 10471
604 12721
604 15031
604 15069
604 15807
605 10471
605 12721
605 15031
605 15069
605 15807
606 10471
606 12721
606 15031
606 15069
606 15807
607 10471
607 12721
607 15031
607 15069
607 15807
608 10471
608 12721
608 15031
608 15069
609 10471
609 12721
609 15031
609 15069
610 10471
610 12721
610 15031
610 15069
610 15807
611 10471
611 12721
611 15031
611 15069
612 10471
612 12721
612 15031
612 15069
613 10471
613 12721
613 15031
613 15069
614 10471
614 12721
614 15031
614 15069
615 10471
615 12721
615 15031
615 15069
615 15321
616 10471
616 12721
616 15031
616 15069
616 15321
617 10471
617 12721
617 15031
617 15069
617 15321
618 10471
618 12721
618 15031
618 15069
618 15321
619 10471
619 12721
619 15031
619 15069
619 15321
620 10471
620 12721
620 15031
620 15069
620 15321
621 10471
621 12721
621 15031
621 15069
621 15321
622 10471
622 12721
622 15031
622 15069
622 15321
623 10471
623 12721
623 15031
623 15069
623 15321
624 10471
624 12721
624 15031
624 15069
624 15321
625 10471
625 15031
625 15069
625 15321
626 10471
626 15031
626 15069
626 15321
627 10471
627 15031
627 15069
627 15321
628 10471
628 15031
628 15069
628 15321
629 10471
629 15031
629 15069
629 15321
630 10471
630 15031
630 15069
630 15321
631 10471
631 15031
631 15069
631 15321
632 10471
632 15031
632 15069
632 15321
633 10471
633 15031
633 15069
633 15321
634 10471
634 15031
634 15069
634 15321
635 10471
635 15031
635 15069
635 15321
636 10471
636 15031
636 15069
636 15321
637 10471
637 15031
637 15069
637 15321
638 10471
638 15031
638 15069
638 15321
639 10471
639 15031
639 15321
640 10471
640 15030
640 15031
640 15321
641 10471
641 15030
641 15031
641 15321
642 10471
642 15030
642 15031
642 15321
643 10471
643 15030
643 15031
643 15321
644 10471
644 15030
644 15031
644 15321
645 10471
645 15030
645 15031
645 15321
646 10471
646 15030
646 15031
646 15321
647 10471
647 15030
647 15031
647 15321
648 10471
648 15030
648 15031
648 15321
649 10471
649 15030
649 15031
649 15321
650 10471
650 15030
650 15031
650 15321
651 10471
651 15030
651 15031
651 15321
652 10471
652 15030
652 15031
652 15321
653 10471
653 15030
653 15031
653 15321
654 10471
654 15030
654 15031
654 15321
655 10471
655 15030
655 15031
655 15321
656 10471
656 15030
656 15031
656 15321
657 10471
657 15031
657 15321
658 10471
658 15031
658 15321
659 10471
659 15031
659 15321
660 10471
660 15031
660 15321
661 10471
661 15031
661 15321
662 10471
662 15031
662 15321
663 15031
663 15321
664 15031
664 15321
665 15321
666 15321
667 15321
668 15321
669 15321
670 15321
671 15321
672 15321
673 15321
674 15321
675 15321
676 15321
677 15030
677 15321
678 15030
678 15321
679 15030
679 15321
680 15030
680 15321
681 15030
681 15321
682 15030
682 15321
683 15030
683 15321
684 15030
684 15321
685 15030
685 15321
686 15030
686 15321
687 15030
687 15321
688 15030
688 15321
689 15030
689 15321
690 15030
690 15321
691 15030
691 15321
692 15030
692 15321
693 15030
693 15321
694 15030
694 15321
695 15030
695 15321
696 15030
696 15321
697 15030
697 15321
698 15030
698 15321
699 15030
699 15321
700 15030
700 15321
701 15030
701 15321
702 15030
702 15321
703 15030
703 15321
704 15030
704 15042
704 15321
705 15030
705 15042
705 15321
706 15030
706 15042
706 15321
707 15030
707 15042
707 15321
708 15030
708 15042
708 15321
709 15030
709 15042
709 15321
710 15030
710 15042
710 15321
711 15030
711 15042
711 15321
712 15030
712 15042
712 15321
713 15030
713 15042
713 15321
714 15030
714 15042
714 15321
715 15030
715 15321
716 15030
716 15321
717 15030
717 15321
718 15030
718 15321
719 15030
719 15321
720 15030
720 15321
721 15030
721 15321
722 15030
722 15321
723 15030
723 15321
724 15030
724 15321
725 15321
726 15321
727 15321
728 15321
729 15321
730 15321
731 15321
732 15321
733 15321
734 15321
735 15321
736 15321
737 15321
738 15321
739 15321
740 15321
741 15321
742 15321
743 15321
744 15321
745 15321
746 12756
747 12756
748 12756
749 12756
750 12756
751 12756
752 12756
753 12756
754 12756
755 12756
756 12756
757 12756
758 12756
759 12756
760 9737
760 12756
761 9737
761 12756
762 9737
762 12756
763 9737
763 12756
763 15651
764 9737
764 12756
764 15651
765 9737
765 12756
765 15651
766 9737
766 12756
766 15651
767 9737
767 12756
767 15651
768 9737
768 12756
768 15651
769 9737
769 12756
769 15651
770 12756
771 12756
772 9737
772 12756
772 15054
773 9737
773 12756
773 15054
774 9737
774 12756
774 15054
775 9737
775 12756
775 15054
776 9737
776 12756
777 12756
778 12756
779 12756
780 9737
780 12756
781 9737
781 12756
781 14799
782 9737
782 12756
782 14799
783 9737
783 12756
783 14799
784 9737
784 12756
784 14799
785 12756
785 14799
786 12756
786 14799
787 12756
787 14799
788 12756
788 14799
789 12756
789 14799
790 12756
790 14799
791 12756
791 14799
792 12756
792 14799
793 12756
793 14799
794 12747
794 12756
794 14799
795 9745
795 12747
795 12756
795 14799
796 9745
796 12747
796 12756
796 14799
797 9745
797 12747
797 12756
797 14799
798 9745
798 12756
798 14799
799 12756
799 14799
800 12756
800 14799
801 12747
801 12756
801 14799
802 12756
803 12756
804 12756
805 12756
806 12756
807 12756
808 12756
809 12756
810 12756
811 12756
812 10471
812 12721
812 15069
812 15807
813 10471
813 12721
813 15069
814 12721
814 15069
815 12721
815 15069
816 10471
816 12721
816 15031
816 15069
816 15807
817 10471
817 12721
817 15031
817 15069
817 15807
818 10471
818 12721
818 15031
818 15069
818 15807
819 10471
819 12721
819 15031
819 15069
820 10471
820 12721
820 15031
820 15069
820 15807
821 10471
821 12721
821 15031
821 15069
821 15807
822 10471
822 12721
822 15031
822 15069
822 15807
823 10471
823 12721
823 15031
823 15069
823 15807
824 10471
824 12721
824 13864
824 15031
824 15069
824 15807
825 10471
825 12721
825 15031
825 15069
825 15807
826 10471
826 12721
826 15031
826 15069
827 10471
827 11499
827 12721
827 15031
827 15069
828 10471
828 12721
828 15031
828 15069
828 15807
829 10471
829 12721
829 13864
829 15031
829 15069
829 15807
830 10471
830 12721
830 13839
830 13864
830 15031
830 15069
830 15807
831 10471
831 12721
831 13839
831 13864
831 13869
831 15031
831 15069
831 15807
832 10471
832 12721
832 13839
832 13864
832 13869
832 15031
832 15069
832 15807
833 10471
833 12721
833 13839
833 13864
833 13869
833 15031
833 15069
833 15807
834 10471
834 12721
834 13839
834 13864
834 13869
834 15031
834 15069
834 15807
835 10471
835 12721
835 13839
835 13864
835 13869
835 15031
835 15069
835 15807
836 10471
836 12721
836 13869
836 15031
836 15069
836 15807
837 10471
837 12721
837 15031
837 15069
837 15807
838 10471
838 12721
838 15031
838 15069
838 15807
839 10471
839 12721
839 15031
839 15069
839 15807
840 10471
840 12721
840 15031
840 15069
840 15807
841 10471
841 12721
841 15031
841 15069
841 15807
842 10471
842 12721
842 15031
842 15069
842 15807
843 10471
843 12721
843 15031
843 15069
843 15807
844 10471
844 12721
844 15031
844 15069
844 15807
845 10471
845 12721
845 15031
845 15069
845 15807
846 10471
846 12721
846 15031
846 15069
846 15321
846 15807
847 10471
847 12721
847 15031
847 15069
847 15321
847 15807
848 10471
848 12721
848 15031
848 15069
848 15321
848 15807
849 10471
849 12721
849 15031
849 15069
849 15321
850 10471
850 12721
850 15031
850 15069
850 15321
851 10471
851 12721
851 13869
851 15031
851 15069
851 15321
852 10471
852 12721
852 13869
852 15031
852 15069
852 15321
853 10471
853 12721
853 13869
853 15031
853 15069
853 15321
854 10471
854 12721
854 15031
854 15069
854 15321
855 10471
855 12721
855 15031
855 15069
855 15321
856 10471
856 12721
856 15031
856 15069
856 15321
857 10471
857 12721
857 15031
857 15069
857 15321
858 10471
858 12721
858 15031
858 15069
858 15321
859 10471
859 12721
859 15031
859 15069
859 15321
860 10471
860 12721
860 15031
860 15069
860 15321
861 10471
861 12721
861 15031
861 15069
861 15321
862 10471
862 12721
862 15031
862 15069
862 15321
863 10471
863 12721
863 15031
863 15069
863 15321
864 10471
864 12721
864 15031
864 15069
864 15321
865 10471
865 12721
865 15031
865 15069
865 15321
866 10471
866 12721
866 15031
866 15069
866 15321
867 10471
867 12721
867 15031
867 15069
867 15321
868 10471
868 12721
868 15030
868 15031
868 15069
868 15321
869 10471
869 12721
869 15030
869 15031
869 15069
869 15321
870 10471
870 12721
870 15030
870 15031
870 15069
870 15321
871 10471
871 12721
871 15030
871 15031
871 15321
872 10471
872 12721
872 15030
872 15031
872 15321
873 10471
873 12721
873 15030
873 15031
873 15321
874 10471
874 15030
874 15031
874 15321
875 10471
875 15030
875 15031
875 15321
876 10471
876 15030
876 15031
876 15321
877 10471
877 15030
877 15031
877 15321
878 10471
878 15030
878 15031
878 15321
879 10471
879 15030
879 15031
879 15321
880 10471
880 15030
880 15031
880 15321
881 10471
881 15030
881 15031
881 15321
882 10471
882 15030
882 15031
882 15321
883 10471
883 15030
883 15031
883 15321
884 10471
884 15030
884 15031
884 15321
885 10471
885 15030
885 15031
885 15321
886 10471
886 15030
886 15031
886 15321
887 10471
887 15030
887 15031
887 15321
888 10471
888 15030
888 15031
888 15321
889 10471
889 15030
889 15031
889 15321
890 10471
890 15030
890 15031
890 15321
891 10471
891 15030
891 15031
891 15321
892 10471
892 15030
892 15031
892 15321
893 10471
893 15030
893 15031
893 15321
894 15031
894 15321
895 15031
895 15321
896 15031
896 15321
897 15321
898 15321
899 15321
900 15321
901 15321
902 15321
903 15321
904 15321
905 15030
905 15321
906 15030
906 15321
907 15030
907 15321
908 15030
908 15321
909 15030
909 15321
910 15030
910 15321
911 15030
911 15321
912 15030
912 15321
913 15030
913 15031
913 15321
914 15030
914 15031
914 15321
915 15030
915 15031
915 15321
916 15030
916 15031
916 15321
917 15030
917 15031
917 15321
918 15030
918 15031
918 15321
919 15030
919 15031
919 15321
920 15030
920 15031
920 15321
921 15030
921 15031
921 15321
922 15030
922 15031
922 15321
923 15030
923 15031
923 15321
924 15030
924 15031
924 15321
925 15030
925 15031
925 15321
926 15030
926 15321
927 15030
927 15321
928 15030
928 15321
929 15030
929 15321
930 15030
930 15321
931 15030
931 15321
932 15030
932 15321
933 15030
933 15321
934 15030
934 15042
934 15321
935 15030
935 15042
935 15321
936 15030
936 15042
936 15321
937 15030
937 15042
937 15321
938 15030
938 15042
938 15321
939 15030
939 15042
939 15321
940 15030
940 15042
940 15321
941 15030
941 15042
941 15321
942 15030
942 15042
942 15321
943 15030
943 15042
943 15321
944 15030
944 15042
944 15321
945 15030
945 15042
945 15321
946 15030
946 15321
947 15030
947 15321
948 15030
948 15321
949 15030
949 15321
950 15030
950 15321
951 15030
951 15321
952 15030
952 15321
953 15030
953 15321
954 15030
954 15321
955 15030
955 15321
956 15030
956 15321
957 15321
958 15321
959 15321
960 15321
961 15321
962 15321
963 15321
964 15321
965 12756
966 12756
967 12756
968 9737
968 12756
968 15651
969 9619
969 9737
969 12756
969 15054
969 15651
970 9619
970 9737
970 12756
970 15054
970 15651
971 9619
971 9737
971 12756
971 15054
971 15651
972 9619
972 9737
972 12756
972 15054
972 15651
973 9619
973 9737
973 12756
973 15054
974 9619
974 9737
974 12756
974 15054
975 9619
975 12756
975 15054
976 9619
976 12756
976 15054
977 9619
977 9737
977 12756
977 15054
978 9619
978 9737
978 12756
978 15054
979 9619
979 9737
979 12756
979 14799
980 9737
980 12756
980 14799
981 9737
981 12756
981 14799
982 9737
982 12756
982 14799
983 9737
983 12756
983 14799
984 9737
984 12756
984 14799
985 12756
985 14799
986 12756
986 14799
987 9745
987 12756
987 14799
988 9745
988 12756
988 14799
989 9745
989 12756
989 14799
990 9745
990 12756
990 14799
991 9745
991 12756
991 14799
992 9745
992 12756
992 14799
993 9745
993 12756
993 14799
994 9745
994 12756
994 14799
995 9745
995 12756
995 14799
996 9745
996 12756
996 14799
997 9745
997 12756
997 14799
998 9745
998 12747
998 12756
998 14799
999 12756
999 14799
1000 12756
1000 14799
1001 12756
1001 14799
1002 12756
1003 12756
1004 12756
1005 12756
1006 12756
1006 14799
1007 12756
1007 14799
1008 12756
1008 14799
1009 12756
1009 14799
1010 12756
1010 14799
1011 12756
1011 14799
1012 12756
1013 12756
1014 10471
1014 12718
1014 12721
1014 15069
1014 15807
1015 10471
1015 12721
1015 15069
1016 10471
1016 12721
1016 15031
1016 15069
1017 10471
1017 12721
1017 13864
1017 15069
1018 10471
1018 11499
1018 12721
1018 15031
1018 15069
1018 15807
1019 10471
1019 11499
1019 12721
1019 15031
1019 15069
1019 15807
1020 10471
1020 12721
1020 15031
1020 15069
1020 15807
1021 10471
1021 12721
1021 15031
1021 15069
1021 15807
1022 10471
1022 12721
1022 15031
1022 15069
1022 15807
1023 10471
1023 12721
1023 15031
1023 15069
1023 15807
1024 10471
1024 11499
1024 12721
1024 13839
1024 13864
1024 15031
1024 15069
1024 15807
1025 10471
1025 10495
1025 11499
1025 12721
1025 13839
1025 13864
1025 13869
1025 15031
1025 15069
1025 15807
1026 10471
1026 10495
1026 11499
1026 12721
1026 13839
1026 13864
1026 13869
1026 15031
1026 15069
1026 15807
1027 10471
1027 10495
1027 12721
1027 13839
1027 13864
1027 13869
1027 15031
1027 15069
1027 15807
1028 10471
1028 10495
1028 12721
1028 13839
1028 13864
1028 13869
1028 15031
1028 15069
1028 15807
1029 10471
1029 10495
1029 12721
1029 13839
1029 13864
1029 13869
1029 15031
1029 15069
1029 15807
1030 10471
1030 10495
1030 12721
1030 13839
1030 13864
1030 13869
1030 15031
1030 15069
1030 15807
1031 10471
1031 10495
1031 12721
1031 13839
1031 13864
1031 13869
1031 15031
1031 15069
1031 15807
1032 10471
1032 10495
1032 12721
1032 13839
1032 13864
1032 13869
1032 15031
1032 15069
1032 15807
1033 10471
1033 10495
1033 12721
1033 13839
1033 13864
1033 13869
1033 15031
1033 15069
1033 15807
1034 10471
1034 10495
1034 12721
1034 13839
1034 13864
1034 13869
1034 15031
1034 15069
1034 15807
1035 10471
1035 10495
1035 12721
1035 13839
1035 13864
1035 13869
1035 15031
1035 15069
1035 15807
1036 10471
1036 10495
1036 12721
1036 13839
1036 13864
1036 13869
1036 15031
1036 15069
1036 15807
1037 10471
1037 10495
1037 12721
1037 13839
1037 13864
1037 13869
1037 15031
1037 15069
1037 15807
1038 10471
1038 10495
1038 12721
1038 13839
1038 13864
1038 13869
1038 15031
1038 15069
1038 15807
1039 10471
1039 10495
1039 12721
1039 13839
1039 13864
1039 13869
1039 15031
1039 15069
1039 15807
1040 10471
1040 10495
1040 12721
1040 13839
1040 13864
1040 13869
1040 15031
1040 15069
1040 15807
1041 10471
1041 12721
1041 13839
1041 13864
1041 13869
1041 15031
1041 15069
1041 15807
1042 10471
1042 12721
1042 13864
1042 13869
1042 15031
1042 15069
1042 15807
1043 10471
1043 12721
1043 13864
1043 13869
1043 15031
1043 15069
1043 15807
1044 10471
1044 12721
1044 13864
1044 13869
1044 15031
1044 15069
1044 15807
1045 10471
1045 12721
1045 13864
1045 13869
1045 15031
1045 15069
1045 15321
1045 15807
1046 10471
1046 12721
1046 13869
1046 15031
1046 15069
1046 15321
1046 15807
1047 10471
1047 12721
1047 13869
1047 15031
1047 15069
1047 15321
1047 15807
1048 10471
1048 12721
1048 13869
1048 15031
1048 15069
1048 15321
1048 15807
1049 10471
1049 12721
1049 13864
1049 13869
1049 15031
1049 15069
1049 15321
1049 15807
1050 10471
1050 12721
1050 13839
1050 13869
1050 15031
1050 15069
1050 15321
1050 15807
1051 10471
1051 12721
1051 13839
1051 13869
1051 15031
1051 15069
1051 15321
1051 15807
1052 10471
1052 12721
1052 13839
1052 13869
1052 15031
1052 15069
1052 15321
1052 15807
1053 10471
1053 12721
1053 13839
1053 13869
1053 15031
1053 15069
1053 15321
1053 15807
1054 10471
1054 12721
1054 13839
1054 13869
1054 15031
1054 15069
1054 15321
1054 15807
1055 10471
1055 12721
1055 13839
1055 15031
1055 15069
1055 15321
1055 15807
1056 10471
1056 12721
1056 13839
1056 15031
1056 15069
1056 15321
1056 15807
1057 10471
1057 12721
1057 15031
1057 15069
1057 15321
1057 15807
1058 10471
1058 12721
1058 15031
1058 15069
1058 15321
1058 15807
1059 10471
1059 12721
1059 15031
1059 15069
1059 15321
1059 15807
1060 10471
1060 12721
1060 15031
1060 15069
1060 15321
1061 10471
1061 12721
1061 15031
1061 15069
1061 15321
1062 10471
1062 12721
1062 15031
1062 15069
1062 15321
1063 10471
1063 12721
1063 15030
1063 15031
1063 15069
1063 15321
1064 10471
1064 12721
1064 15030
1064 15031
1064 15069
1064 15321
1065 10471
1065 12721
1065 15030
1065 15031
1065 15069
1065 15321
1066 10471
1066 12721
1066 15030
1066 15031
1066 15069
1066 15321
1067 10471
1067 12721
1067 15030
1067 15031
1067 15069
1067 15321
1068 10471
1068 12721
1068 15030
1068 15031
1068 15069
1068 15321
1069 10471
1069 12721
1069 15030
1069 15031
1069 15321
1070 10471
1070 12721
1070 15030
1070 15031
1070 15321
1071 10471
1071 12721
1071 15030
1071 15031
1071 15321
1072 10471
1072 12721
1072 15030
1072 15031
1072 15321
1073 10471
1073 12721
1073 15030
1073 15031
1073 15321
1074 10471
1074 12721
1074 15030
1074 15031
1074 15321
1075 10471
1075 12721
1075 15030
1075 15031
1075 15321
1076 10471
1076 12721
1076 15030
1076 15031
1076 15321
1077 10471
1077 12721
1077 15030
1077 15031
1077 15321
1078 10471
1078 12721
1078 15030
1078 15031
1078 15321
1079 10471
1079 12721
1079 15030
1079 15031
1079 15321
1080 10471
1080 12721
1080 15030
1080 15031
1080 15321
1081 10471
1081 15030
1081 15031
1081 15321
1082 10471
1082 15030
1082 15031
1082 15321
1083 10471
1083 15030
1083 15031
1083 15321
1084 10471
1084 15030
1084 15031
1084 15321
1085 10471
1085 15030
1085 15031
1085 15321
1086 10471
1086 15030
1086 15031
1086 15321
1087 10471
1087 15030
1087 15031
1087 15321
1088 10471
1088 15030
1088 15031
1088 15321
1089 10471
1089 15030
1089 15031
1089 15321
1090 10471
1090 15030
1090 15031
1090 15321
1091 10471
1091 15030
1091 15031
1091 15321
1092 10471
1092 15030
1092 15031
1092 15321
1093 10471
1093 15030
1093 15031
1093 15321
1094 10471
1094 15030
1094 15031
1094 15321
1095 10471
1095 15030
1095 15031
1095 15321
1096 10471
1096 15030
1096 15031
1096 15321
1097 10471
1097 15031
1097 15321
1098 10471
1098 15321
1099 10471
1099 15321
1100 10471
1100 15321
1101 10471
1101 15321
1102 10471
1102 15030
1102 15321
1103 10471
1103 15030
1103 15321
1104 15030
1104 15321
1105 15030
1105 15321
1106 15030
1106 15321
1107 15030
1107 15031
1107 15321
1108 15030
1108 15031
1108 15321
1109 15030
1109 15031
1109 15321
1110 15030
1110 15031
1110 15321
1111 15030
1111 15031
1111 15321
1112 15030
1112 15031
1112 15321
1113 15030
1113 15321
1114 15030
1114 15321
1115 15030
1115 15321
1116 15030
1116 15321
1117 15030
1117 15321
1118 15030
1118 15321
1119 15030
1119 15321
1120 15030
1120 15031
1120 15321
1121 15030
1121 15031
1121 15321
1122 15030
1122 15031
1122 15321
1123 15030
1123 15321
1124 15030
1124 15042
1124 15321
1125 15030
1125 15042
1125 15321
1126 15030
1126 15042
1126 15321
1127 15030
1127 15042
1127 15321
1128 15030
1128 15042
1128 15321
1129 15030
1129 15042
1129 15321
1130 15030
1130 15042
1130 15321
1131 15030
1131 15042
1131 15321
1132 15030
1132 15042
1132 15321
1133 15030
1133 15042
1133 15321
1134 15030
1134 15042
1134 15321
1135 15030
1135 15042
1135 15321
1136 15030
1136 15042
1136 15321
1137 15030
1137 15042
1137 15321
1138 15030
1138 15042
1138 15321
1139 15030
1139 15042
1139 15321
1140 15030
1140 15042
1140 15321
1141 15321
1142 15321
1143 15321
1144 15321
1145 9619
1145 9737
1145 12756
1145 15054
1145 15651
1146 9612
1146 9619
1146 9737
1146 12756
1146 15054
1146 15651
1147 9612
1147 9619
1147 9737
1147 12756
1147 14803
1147 15054
1147 15651
1148 9612
1148 9619
1148 9737
1148 12756
1148 15054
1148 15651
1149 9612
1149 9619
1149 12756
1149 15054
1150 9619
1150 9737
1150 12756
1150 15054
1151 9619
1151 9737
1151 12756
1151 15054
1152 9619
1152 9737
1152 12756
1152 15054
1153 9619
1153 9737
1153 12756
1153 15054
1154 9619
1154 9737
1154 12756
1154 15054
1155 9619
1155 9737
1155 12756
1155 15054
1156 9619
1156 9737
1156 12756
1157 9619
1157 9737
1157 12756
1157 14799
1158 9619
1158 9737
1158 12756
1158 14799
1159 9619
1159 9737
1159 12756
1159 14799
1160 9737
1160 9745
1160 12756
1160 14799
1161 9737
1161 9745
1161 12756
1161 14799
1162 9745
1162 12756
1162 14799
1163 9745
1163 12756
1163 14799
1164 9745
1164 12756
1164 14799
1165 9745
1165 12756
1165 14799
1166 9745
1166 12756
1166 14799
1167 9745
1167 12756
1167 14799
1168 9745
1168 12756
1168 14799
1169 9745
1169 12756
1169 14799
1170 9745
1170 12756
1170 14799
1171 9745
1171 12756
1171 14799
1172 9745
1172 12756
1172 14799
1173 9745
1173 12756
1173 14799
1174 9745
1174 12756
1174 14799
1175 9745
1175 12756
1175 14799
1176 12756
1176 14799
1177 12756
1177 14799
1178 12756
1178 14799
1179 12756
1179 14799
1180 12756
1180 14799
1181 12756
1181 14799
1182 12756
1182 14799
1183 12756
1183 14799
1184 12756
1184 14799
1185 12756
1185 14799
1186 12756
1186 14799
1187 12756
1187 14799
1188 12756
1188 14799
1189 12756
1189 14799
1190 12747
1190 12756
1190 14799
1191 9735
1191 12756
1192 9735
1192 12756
1193 9735
1193 12756
1194 9735
1194 12756
1195 9735
1195 12756
1196 9735
1196 12756
1197 9735
1197 12756
1198 9735
1198 12756
1199 9735
1199 12756
1200 9735
1200 12756
1201 9735
1201 12756
1202 9735
1202 12756
1203 9735
1203 12756
1204 9735
1204 12756
1205 9615
1205 9735
1206 10471
1206 12718
1206 12721
1206 15069
1206 15807
1207 10471
1207 12718
1207 12721
1207 15069
1207 15807
1208 10471
1208 12718
1208 12721
1208 15069
1208 15807
1209 10471
1209 12718
1209 12721
1209 15069
1209 15807
1210 10471
1210 11499
1210 12721
1210 13839
1210 15031
1210 15069
1210 15807
1211 10471
1211 10494
1211 11499
1211 11846
1211 12721
1211 13839
1211 15031
1211 15040
1211 15069
1211 15807
1212 10332
1212 10471
1212 10494
1212 11499
1212 12721
1212 13839
1212 15031
1212 15040
1212 15069
1212 15807
1213 10332
1213 10471
1213 10494
1213 11499
1213 11846
1213 12721
1213 13839
1213 15031
1213 15040
1213 15069
1213 15807
1214 10332
1214 10471
1214 10494
1214 11846
1214 12721
1214 15031
1214 15040
1214 15069
1214 15807
1215 10471
1215 10494
1215 12721
1215 15031
1215 15040
1215 15069
1215 15807
1216 10332
1216 10471
1216 10495
1216 11499
1216 13839
1216 13864
1216 13869
1216 15031
1216 15069
1216 15807
1217 10332
1217 10471
1217 10495
1217 11499
1217 12721
1217 13839
1217 13864
1217 13869
1217 15031
1217 15069
1217 15807
1218 10332
1218 10471
1218 10495
1218 11499
1218 12721
1218 13839
1218 13864
1218 13869
1218 15031
1218 15069
1218 15807
1219 10332
1219 10471
1219 10486
1219 10495
1219 11499
1219 11846
1219 12721
1219 13839
1219 13864
1219 13869
1219 15031
1219 15069
1219 15807
1220 10332
1220 10471
1220 10495
1220 11499
1220 11846
1220 12721
1220 13839
1220 13864
1220 13869
1220 15031
1220 15069
1220 15807
1221 10471
1221 10495
1221 11499
1221 12721
1221 13839
1221 13864
1221 13869
1221 15031
1221 15069
1221 15807
1222 10471
1222 10495
1222 11499
1222 12721
1222 13839
1222 13864
1222 13869
1222 15031
1222 15069
1222 15807
1223 10471
1223 10495
1223 12721
1223 13839
1223 13864
1223 13869
1223 15031
1223 15069
1223 15807
1224 10471
1224 10495
1224 12721
1224 13839
1224 13864
1224 13869
1224 15031
1224 15069
1224 15807
1225 10471
1225 10495
1225 12721
1225 13839
1225 13864
1225 13869
1225 15031
1225 15069
1225 15807
1226 10471
1226 10495
1226 12721
1226 13839
1226 13864
1226 13869
1226 15031
1226 15069
1226 15807
1227 10471
1227 10495
1227 12721
1227 13839
1227 13864
1227 13869
1227 15031
1227 15069
1227 15807
1228 10471
1228 10495
1228 12721
1228 13839
1228 13864
1228 13869
1228 15031
1228 15069
1228 15807
1229 10471
1229 10495
1229 12721
1229 13839
1229 13864
1229 13869
1229 15031
1229 15069
1229 15807
1230 10332
1230 10471
1230 10495
1230 12721
1230 13839
1230 13864
1230 13869
1230 15031
1230 15069
1230 15807
1231 10332
1231 10471
1231 10495
1231 12721
1231 13839
1231 13864
1231 13869
1231 15031
1231 15069
1231 15807
1232 10332
1232 10471
1232 10495
1232 12721
1232 13839
1232 13864
1232 13869
1232 15031
1232 15069
1232 15807
1233 10332
1233 10471
1233 10495
1233 12721
1233 13839
1233 13864
1233 13869
1233 15031
1233 15069
1233 15807
1234 10332
1234 10471
1234 10495
1234 12721
1234 13839
1234 13864
1234 13869
1234 15031
1234 15069
1234 15807
1235 10332
1235 10471
1235 10495
1235 12721
1235 13839
1235 13864
1235 13869
1235 15031
1235 15069
1235 15807
1236 10332
1236 10471
1236 10495
1236 12721
1236 13839
1236 13864
1236 13869
1236 15031
1236 15069
1236 15807
1237 10332
1237 10471
1237 10495
1237 12721
1237 13839
1237 13864
1237 13869
1237 15031
1237 15069
1237 15807
1238 10332
1238 10471
1238 10495
1238 12721
1238 13839
1238 13864
1238 13869
1238 15031
1238 15069
1238 15807
1239 10332
1239 10471
1239 10495
1239 12721
1239 13839
1239 13864
1239 13869
1239 15031
1239 15069
1239 15807
1240 10332
1240 10471
1240 10495
1240 12721
1240 13839
1240 13864
1240 13869
1240 15031
1240 15069
1240 15807
1241 10332
1241 10471
1241 12721
1241 13839
1241 13864
1241 13869
1241 15031
1241 15069
1241 15807
1242 10332
1242 10471
1242 12721
1242 13839
1242 13864
1242 13869
1242 15031
1242 15069
1242 15807
1243 10332
1243 10471
1243 12721
1243 13839
1243 13864
1243 13869
1243 15031
1243 15069
1243 15807
1244 10332
1244 10471
1244 12721
1244 13839
1244 13864
1244 13869
1244 15031
1244 15069
1244 15807
1245 10332
1245 10471
1245 12721
1245 13839
1245 13864
1245 13869
1245 15031
1245 15069
1245 15807
1246 10332
1246 10471
1246 12721
1246 13839
1246 13869
1246 15031
1246 15069
1246 15807
1247 10332
1247 10471
1247 12721
1247 13839
1247 13869
1247 15031
1247 15069
1247 15321
1247 15807
1248 10332
1248 10471
1248 12721
1248 13839
1248 13869
1248 15031
1248 15069
1248 15321
1248 15807
1249 10332
1249 10471
1249 12721
1249 13839
1249 13869
1249 15031
1249 15069
1249 15321
1249 15807
1250 10332
1250 10471
1250 12721
1250 13839
1250 13869
1250 15031
1250 15069
1250 15321
1250 15807
1251 10471
1251 12721
1251 13839
1251 13869
1251 15031
1251 15069
1251 15321
1251 15807
1252 10471
1252 12721
1252 13839
1252 15031
1252 15069
1252 15321
1252 15807
1253 10471
1253 12721
1253 13839
1253 15031
1253 15069
1253 15321
1253 15807
1254 10471
1254 12721
1254 13839
1254 13869
1254 15031
1254 15069
1254 15321
1254 15807
1255 10471
1255 12721
1255 13839
1255 13869
1255 15031
1255 15069
1255 15321
1255 15807
1256 10471
1256 12721
1256 13839
1256 13869
1256 15031
1256 15069
1256 15321
1256 15807
1257 10471
1257 12721
1257 13839
1257 13869
1257 15031
1257 15069
1257 15321
1257 15807
1258 10471
1258 10494
1258 12721
1258 13839
1258 15031
1258 15069
1258 15321
1258 15807
1259 10471
1259 10494
1259 12721
1259 13839
1259 15030
1259 15031
1259 15069
1259 15321
1260 10471
1260 10494
1260 12721
1260 13839
1260 15030
1260 15031
1260 15069
1260 15321
1261 10471
1261 12721
1261 13839
1261 15030
1261 15031
1261 15069
1261 15321
1262 10471
1262 12721
1262 15030
1262 15031
1262 15069
1262 15321
1263 10471
1263 12721
1263 15030
1263 15031
1263 15321
1264 10471
1264 12721
1264 15030
1264 15031
1264 15321
1265 10471
1265 12721
1265 15030
1265 15031
1265 15321
1266 10471
1266 12721
1266 15030
1266 15031
1266 15321
1267 10471
1267 12721
1267 15030
1267 15031
1267 15321
1268 10471
1268 12721
1268 15030
1268 15031
1268 15321
1269 10471
1269 12721
1269 15030
1269 15031
1269 15321
1270 10471
1270 12721
1270 15030
1270 15031
1270 15321
1271 10471
1271 12721
1271 15030
1271 15031
1271 15321
1272 10471
1272 12721
1272 15030
1272 15031
1272 15321
1273 10471
1273 12721
1273 15030
1273 15031
1273 15321
1274 10471
1274 12721
1274 15030
1274 15031
1274 15321
1275 10471
1275 12721
1275 15030
1275 15031
1275 15321
1276 10471
1276 12721
1276 15030
1276 15031
1276 15321
1277 10471
1277 12721
1277 15030
1277 15031
1277 15321
1278 10471
1278 12721
1278 15030
1278 15031
1278 15321
1279 10471
1279 12721
1279 15030
1279 15031
1279 15321
1280 10471
1280 12721
1280 15030
1280 15031
1280 15321
1281 10471
1281 15030
1281 15031
1281 15321
1282 10471
1282 15030
1282 15031
1282 15321
1283 10471
1283 15030
1283 15031
1283 15321
1284 10471
1284 15030
1284 15031
1284 15321
1285 10471
1285 15030
1285 15031
1285 15321
1286 10471
1286 15030
1286 15031
1286 15321
1287 10471
1287 15030
1287 15031
1287 15321
1288 10471
1288 15030
1288 15031
1288 15321
1289 10471
1289 15030
1289 15031
1289 15321
1290 10471
1290 15030
1290 15031
1290 15321
1291 15031
1291 15321
1292 10471
1292 15031
1292 15321
1293 10471
1293 15031
1293 15321
1294 10471
1294 15031
1294 15321
1295 10471
1295 15031
1295 15321
1296 10471
1296 15030
1296 15031
1296 15321
1297 10471
1297 15030
1297 15321
1298 10471
1298 15030
1298 15321
1299 10471
1299 15030
1299 15321
1300 10471
1300 15030
1300 15031
1300 15321
1301 10471
1301 15030
1301 15031
1301 15321
1302 10471
1302 15030
1302 15031
1302 15321
1303 10471
1303 15030
1303 15321
1304 15030
1304 15321
1305 15030
1305 15321
1306 15030
1306 15321
1307 15030
1307 15321
1308 15030
1308 15321
1309 15030
1309 15321
1310 15030
1310 15321
1311 15030
1311 15321
1312 15030
1312 15321
1313 15030
1313 15321
1314 15030
1314 15321
1315 15030
1315 15321
1316 15030
1316 15321
1317 15030
1317 15321
1318 15030
1318 15321
1319 15030
1319 15042
1319 15321
1320 15030
1320 15042
1320 15321
1321 15030
1321 15042
1321 15321
1322 15030
1322 15042
1322 15321
1323 15030
1323 15042
1323 15321
1324 15030
1324 15042
1324 15321
1325 15030
1325 15042
1325 15321
1326 15030
1326 15042
1326 15321
1327 15030
1327 15042
1327 15321
1328 15030
1328 15042
1328 15321
1329 15030
1329 15042
1329 15321
1330 15030
1330 15042
1330 15321
1331 15030
1331 15042
1331 15321
1332 15030
1332 15042
1332 15321
1333 15321
1334 15321
1335 15321
1336 15321
1337 15321
1338 15321
1339 15321
1340 9612
1340 9619
1340 9737
1340 9940
1340 12756
1340 14803
1340 15054
1340 15651
1341 9612
1341 9619
1341 9737
1341 9940
1341 12756
1341 15054
1341 15651
1342 9612
1342 9619
1342 9737
1342 9940
1342 12756
1342 15054
1342 15651
1343 9612
1343 9619
1343 9737
1343 9940
1343 12756
1343 15054
1343 15651
1344 9619
1344 9737
1344 12756
1344 15054
1345 9619
1345 9737
1345 12756
1345 15054
1346 9619
1346 9737
1346 12756
1346 15054
1347 9619
1347 9737
1347 12756
1347 15054
1348 9619
1348 9737
1348 12756
1348 14803
1348 15054
1349 9619
1349 9737
1349 12756
1349 14799
1349 14803
1349 15054
1350 9619
1350 9737
1350 12756
1350 14799
1350 15054
1351 9619
1351 9737
1351 12756
1351 14799
1351 15054
1352 9619
1352 9737
1352 12756
1352 14799
1353 9737
1353 9745
1353 12756
1353 14799
1354 9737
1354 9745
1354 12756
1354 14799
1355 9737
1355 9745
1355 12756
1355 14799
1356 9745
1356 12756
1356 14799
1357 9745
1357 12756
1357 14799
1358 9745
1358 12756
1358 14799
1359 9745
1359 12756
1359 14799
1360 9745
1360 12756
1360 14799
1361 9621
1361 9745
1361 12756
1361 14799
1362 9621
1362 9745
1362 12756
1362 14799
1363 9621
1363 9745
1363 12756
1363 14799
1364 9745
1364 12756
1364 14799
1365 9745
1365 12756
1365 14799
1366 9745
1366 12756
1366 14799
1367 9745
1367 12747
1367 12756
1367 14799
1368 9745
1368 12747
1368 12756
1368 14799
1369 9745
1369 12747
1369 12756
1369 14799
1370 9745
1370 12747
1370 12756
1370 14799
1371 9745
1371 12747
1371 12756
1371 14795
1371 14799
1372 9735
1372 12747
1372 12756
1372 14795
1372 14799
1373 9735
1373 12756
1373 14795
1373 14799
1374 9735
1374 12756
1374 14795
1374 14799
1375 9735
1375 12756
1375 14799
1376 9735
1376 12756
1376 14799
1377 12756
1377 14799
1378 12747
1378 12756
1378 14799
1379 12747
1379 12756
1379 14799
1380 9735
1380 12747
1380 12756
1380 14799
1381 9735
1381 12747
1381 12756
1381 14799
1382 9735
1382 12747
1382 12756
1382 14799
1383 9735
1383 12747
1383 12756
1383 14799
1384 9735
1384 12747
1384 12756
1384 14799
1385 9735
1385 12747
1385 12756
1385 14799
1386 9735
1386 12747
1386 12756
1386 14799
1387 9735
1387 12747
1387 12756
1387 14799
1388 9615
1388 9735
1388 12750
1388 12756
1389 9615
1389 9735
1389 12756
1390 9615
1390 9735
1390 12756
1390 14795
1391 9735
1391 12756
1391 14795
1392 9735
1392 12756
1392 14795
1393 9735
1393 12756
1393 14795
1394 9735
1394 12756
1394 14795
1395 9735
1395 12756
1395 14795
1396 9735
1396 12756
1396 14795
1397 9735
1397 12756
1398 9735
1398 12756
1399 9735
1399 12756
1400 9735
1400 12756
1401 9735
1401 12756
1402 9735
1402 12756
1403 9615
1403 9735
1403 12756
1404 9615
1404 9735
1404 12756
1405 9615
1405 9735
1405 12756
1406 9615
1406 9735
1407 9735
1407 12747
1408 12721
1408 15069
1409 12721
1409 15069
1410 10471
1410 12718
1410 12721
1410 15069
1410 15807
1411 10471
1411 11499
1411 12718
1411 12721
1411 15069
1411 15807
1412 10471
1412 12718
1412 12721
1412 15069
1412 15807
1413 10471
1413 12718
1413 12721
1413 15069
1413 15807
1414 10332
1414 10471
1414 10494
1414 11499
1414 11846
1414 12214
1414 12721
1414 13839
1414 13869
1414 15031
1414 15040
1414 15069
1414 15807
1415 10332
1415 10471
1415 10495
1415 11499
1415 11846
1415 12721
1415 13839
1415 13864
1415 13869
1415 15031
1415 15069
1415 15807
1416 10332
1416 10471
1416 10495
1416 11499
1416 11846
1416 12721
1416 13839
1416 13864
1416 13869
1416 15031
1416 15069
1416 15807
1417 10332
1417 10471
1417 10495
1417 11499
1417 11846
1417 12721
1417 13839
1417 13864
1417 13869
1417 15031
1417 15069
1417 15807
1418 10332
1418 10471
1418 10495
1418 11499
1418 11846
1418 12721
1418 13839
1418 13864
1418 13869
1418 15031
1418 15069
1418 15807
1419 10332
1419 10471
1419 10495
1419 11499
1419 11846
1419 12721
1419 13839
1419 13864
1419 13869
1419 15031
1419 15069
1419 15807
1420 10332
1420 10471
1420 10495
1420 11499
1420 11846
1420 12721
1420 13839
1420 13864
1420 13869
1420 15031
1420 15069
1420 15807
1421 10332
1421 10471
1421 10495
1421 11499
1421 11846
1421 12721
1421 13839
1421 13864
1421 13869
1421 15031
1421 15069
1421 15807
1422 10332
1422 10471
1422 10495
1422 11499
1422 12721
1422 13839
1422 13864
1422 13869
1422 15031
1422 15069
1422 15807
1423 10332
1423 10471
1423 10495
1423 11499
1423 12721
1423 13839
1423 13864
1423 13869
1423 15031
1423 15069
1423 15807
1424 10332
1424 10471
1424 10495
1424 12721
1424 13839
1424 13864
1424 13869
1424 15031
1424 15069
1424 15807
1425 10332
1425 10471
1425 10495
1425 12721
1425 13839
1425 13864
1425 13869
1425 15031
1425 15069
1425 15807
1426 10332
1426 10471
1426 10495
1426 12721
1426 13839
1426 13864
1426 13869
1426 15031
1426 15069
1426 15807
1427 10332
1427 10471
1427 10495
1427 12721
1427 13839
1427 13864
1427 13869
1427 15031
1427 15069
1427 15807
1428 10332
1428 10471
1428 10495
1428 12721
1428 13839
1428 13864
1428 13869
1428 15031
1428 15069
1428 15807
1429 10332
1429 10471
1429 10495
1429 12721
1429 13839
1429 13864
1429 13869
1429 15031
1429 15069
1429 15807
1430 10332
1430 10471
1430 10495
1430 12721
1430 13839
1430 13864
1430 13869
1430 15031
1430 15069
1430 15807
1431 10332
1431 10471
1431 10495
1431 12721
1431 13839
1431 13864
1431 13869
1431 15031
1431 15069
1431 15807
1432 10332
1432 10471
1432 10495
1432 12721
1432 13839
1432 13864
1432 13869
1432 15031
1432 15069
1432 15807
1433 10332
1433 10471
1433 10495
1433 12721
1433 13839
1433 13864
1433 13869
1433 15031
1433 15069
1433 15807
1434 10332
1434 10471
1434 10495
1434 12721
1434 13839
1434 13864
1434 13869
1434 15031
1434 15069
1434 15807
1435 10332
1435 10471
1435 10495
1435 12721
1435 13839
1435 13864
1435 13869
1435 15031
1435 15069
1435 15807
1436 10332
1436 10471
1436 10495
1436 12721
1436 13839
1436 13864
1436 13869
1436 15031
1436 15069
1436 15807
1437 10332
1437 10471
1437 10495
1437 12721
1437 13839
1437 13864
1437 13869
1437 15031
1437 15069
1437 15807
1438 10332
1438 10471
1438 10495
1438 12721
1438 13839
1438 13864
1438 13869
1438 15031
1438 15069
1438 15807
1439 10332
1439 10471
1439 10495
1439 12721
1439 13839
1439 13864
1439 13869
1439 15031
1439 15069
1439 15807
1440 10332
1440 10471
1440 10495
1440 12721
1440 13839
1440 13864
1440 13869
1440 15031
1440 15069
1440 15807
1441 10332
1441 10471
1441 10495
1441 12721
1441 13839
1441 13864
1441 13869
1441 15031
1441 15069
1441 15807
1442 10332
1442 10471
1442 10495
1442 12721
1442 13839
1442 13864
1442 13869
1442 15031
1442 15069
1442 15807
1443 10332
1443 10471
1443 12721
1443 13839
1443 13864
1443 13869
1443 15031
1443 15069
1443 15807
1444 10332
1444 10471
1444 12721
1444 13839
1444 13864
1444 13869
1444 15031
1444 15069
1444 15807
1445 10332
1445 10471
1445 12721
1445 13839
1445 13864
1445 13869
1445 15031
1445 15069
1445 15807
1446 10332
1446 10471
1446 12721
1446 13839
1446 13864
1446 13869
1446 15031
1446 15069
1446 15807
1447 10332
1447 10471
1447 12721
1447 13839
1447 13864
1447 13869
1447 15031
1447 15069
1447 15807
1448 10332
1448 10471
1448 12721
1448 13839
1448 13864
1448 13869
1448 15031
1448 15069
1448 15807
1449 10332
1449 10471
1449 10494
1449 12721
1449 13839
1449 13864
1449 13869
1449 15031
1449 15069
1449 15807
1450 10332
1450 10471
1450 10494
1450 12721
1450 13839
1450 13864
1450 13869
1450 15031
1450 15069
1450 15321
1450 15807
1451 10332
1451 10471
1451 10494
1451 12721
1451 13839
1451 13864
1451 13869
1451 15031
1451 15069
1451 15321
1451 15807
1452 10332
1452 10471
1452 10494
1452 12721
1452 13839
1452 13864
1452 13869
1452 15031
1452 15069
1452 15321
1452 15807
1453 10332
1453 10471
1453 10494
1453 12721
1453 13839
1453 13864
1453 13869
1453 15031
1453 15069
1453 15321
1453 15807
1454 10332
1454 10471
1454 10494
1454 12721
1454 13839
1454 13869
1454 15031
1454 15069
1454 15321
1454 15807
1455 10332
1455 10471
1455 10494
1455 12721
1455 13839
1455 13869
1455 15031
1455 15069
1455 15321
1455 15807
1456 10471
1456 10494
1456 12721
1456 13839
1456 13869
1456 15031
1456 15069
1456 15321
1456 15807
1457 10471
1457 10494
1457 12721
1457 13839
1457 13869
1457 15031
1457 15069
1457 15321
1457 15807
1458 10471
1458 10494
1458 12721
1458 13839
1458 15031
1458 15069
1458 15321
1458 15807
1459 10471
1459 10494
1459 12721
1459 13839
1459 15031
1459 15069
1459 15321
1459 15807
1460 10471
1460 10494
1460 12721
1460 13839
1460 15031
1460 15069
1460 15321
1461 10471
1461 10494
1461 12721
1461 15030
1461 15031
1461 15069
1461 15321
1462 10471
1462 10494
1462 12721
1462 15030
1462 15031
1462 15069
1462 15321
1463 10471
1463 10494
1463 12721
1463 15031
1463 15069
1463 15321
1464 10471
1464 10494
1464 12721
1464 15031
1464 15069
1464 15321
1465 10471
1465 12721
1465 15031
1465 15321
1466 10471
1466 12721
1466 15031
1466 15321
1467 10471
1467 12721
1467 15030
1467 15031
1467 15321
1468 10471
1468 12721
1468 15030
1468 15031
1468 15321
1469 10471
1469 12721
1469 15030
1469 15031
1469 15321
1470 10471
1470 12721
1470 15030
1470 15031
1470 15321
1471 10471
1471 12721
1471 15030
1471 15031
1471 15321
1472 10471
1472 12721
1472 15030
1472 15031
1472 15321
1473 10471
1473 12721
1473 15030
1473 15031
1473 15321
1474 10471
1474 12721
1474 15030
1474 15031
1474 15321
1475 10471
1475 12721
1475 15030
1475 15031
1475 15321
1476 10471
1476 12721
1476 15030
1476 15031
1476 15321
1477 10471
1477 12721
1477 15030
1477 15031
1477 15321
1478 10471
1478 12721
1478 15030
1478 15031
1478 15321
1479 10471
1479 12721
1479 15030
1479 15031
1479 15321
1480 10471
1480 12721
1480 15030
1480 15031
1480 15321
1481 10471
1481 12721
1481 15030
1481 15031
1481 15321
1482 10471
1482 12721
1482 15030
1482 15031
1482 15321
1483 10471
1483 15030
1483 15031
1483 15321
1484 10471
1484 15030
1484 15031
1484 15321
1485 10471
1485 15030
1485 15031
1485 15321
1486 10471
1486 15030
1486 15031
1486 15321
1487 10471
1487 15030
1487 15031
1487 15321
1488 15031
1488 15321
1489 15031
1489 15321
1490 15031
1490 15321
1491 15031
1491 15321
1492 15031
1492 15321
1493 15031
1493 15321
1494 15031
1494 15321
1495 15031
1495 15321
1496 15031
1496 15321
1497 15031
1497 15321
1498 15030
1498 15321
1499 15030
1499 15321
1500 15030
1500 15031
1500 15321
1501 15030
1501 15031
1501 15321
1502 15030
1502 15031
1502 15321
1503 15030
1503 15031
1503 15321
1504 15030
1504 15031
1504 15321
1505 11295
1505 15030
1505 15321
1506 11295
1506 15030
1506 15321
1507 15030
1507 15321
1508 15030
1508 15321
1509 15030
1509 15321
1509 15613
1510 15030
1510 15321
1511 15030
1511 15321
1512 15030
1512 15321
1513 15030
1513 15321
1514 15030
1514 15321
1515 15030
1515 15321
1516 15030
1516 15321
1517 15030
1517 15321
1518 15030
1518 15321
1519 15030
1519 15321
1520 15030
1520 15321
1521 15030
1521 15042
1521 15321
1522 11295
1522 15030
1522 15042
1522 15321
1523 11295
1523 15030
1523 15042
1523 15321
1524 15030
1524 15042
1524 15321
1525 15030
1525 15042
1525 15321
1526 15030
1526 15042
1526 15321
1527 15030
1527 15042
1527 15321
1528 15030
1528 15042
1528 15321
1529 15030
1529 15042
1529 15321
1530 15030
1530 15042
1530 15321
1531 15321
1532 15321
1533 15321
1534 15321
1535 15321
1536 15321
1537 9612
1537 9619
1537 9737
1537 9940
1537 15651
1538 9612
1538 9619
1538 9737
1538 9940
1538 15033
1538 15054
1538 15651
1539 9612
1539 9619
1539 9737
1539 9940
1539 12756
1539 15054
1539 15651
1540 9619
1540 9737
1540 12756
1540 15054
1541 9619
1541 9737
1541 12756
1541 15054
1542 9619
1542 9737
1542 12756
1542 15054
1543 9619
1543 9737
1543 12756
1543 14803
1543 15054
1544 9619
1544 9737
1544 12756
1544 14803
1544 15054
1545 9619
1545 9737
1545 12756
1545 14803
1545 15054
1546 9619
1546 9737
1546 12756
1546 14803
1546 15054
1547 9619
1547 9737
1547 12756
1547 14803
1547 15054
1548 9619
1548 9737
1548 12756
1548 14799
1548 15054
1549 9619
1549 9737
1549 12756
1549 14799
1549 15054
1550 9737
1550 9745
1550 12756
1550 14799
1551 9745
1551 12756
1551 14799
1552 9628
1552 9745
1552 12756
1552 14799
1553 9621
1553 9628
1553 9745
1553 12756
1553 14799
1554 9621
1554 9628
1554 9745
1554 12756
1554 14799
1555 9621
1555 9628
1555 9745
1555 12756
1555 14799
1556 9621
1556 9628
1556 9745
1556 12756
1556 14799
1557 9621
1557 9628
1557 9745
1557 12747
1557 12756
1557 14799
1558 9621
1558 9628
1558 9745
1558 12747
1558 12756
1558 14799
1559 9621
1559 9628
1559 9745
1559 12747
1559 12756
1559 14799
1560 9621
1560 9628
1560 9745
1560 12747
1560 12756
1560 14799
1561 9621
1561 9745
1561 12747
1561 12756
1561 14799
1562 9621
1562 9745
1562 12747
1562 12756
1562 14799
1563 9621
1563 9745
1563 12747
1563 12756
1563 14799
1564 9745
1564 12747
1564 12756
1564 14799
1565 9745
1565 11288
1565 11299
1565 12747
1565 12756
1565 14799
1566 9745
1566 11288
1566 11299
1566 12747
1566 12756
1566 14795
1566 14799
1567 9735
1567 9745
1567 11288
1567 11299
1567 12747
1567 12756
1567 14795
1567 14799
1568 9735
1568 12747
1568 12756
1568 14795
1568 14799
1569 9735
1569 12747
1569 12756
1569 14795
1569 14799
1570 9615
1570 9735
1570 12747
1570 12756
1570 14795
1570 14799
1571 9615
1571 9735
1571 12747
1571 12756
1571 14795
1571 14799
1572 9615
1572 9735
1572 12747
1572 12756
1572 14799
1573 9615
1573 9735
1573 12747
1573 12750
1573 12756
1573 14799
1574 9735
1574 12747
1574 12750
1574 12756
1574 14799
1575 9735
1575 12747
1575 12750
1575 12756
1575 14799
1576 9735
1576 12747
1576 12756
1576 14799
1577 9735
1577 12747
1577 12756
1577 14799
1578 9735
1578 12747
1578 12756
1578 14799
1579 9735
1579 12747
1579 12756
1579 14799
1580 9735
1580 12747
1580 12756
1580 14799
1581 9735
1581 12747
1581 12756
1581 14799
1582 9735
1582 12747
1582 12756
1582 14799
1583 9735
1583 12747
1583 12756
1583 14799
1584 9615
1584 9735
1584 12747
1584 12750
1584 12756
1584 14795
1585 9615
1585 9735
1585 12747
1585 12750
1585 12756
1585 14795
1586 9615
1586 9735
1586 12747
1586 12750
1586 12756
1586 14795
1587 9615
1587 9735
1587 12750
1587 12756
1587 14795
1588 9620
1588 9735
1588 12750
1588 12756
1588 14795
1589 9620
1589 9735
1589 12750
1589 12756
1589 14795
1590 9620
1590 9735
1590 12750
1590 12756
1590 14795
1591 9620
1591 9735
1591 12750
1591 12756
1591 14795
1592 9735
1592 12750
1592 12756
1592 14795
1593 9735
1593 12750
1593 12756
1594 9735
1594 12750
1594 12756
1595 9735
1595 12756
1596 9615
1596 9735
1596 12750
1596 12756
1597 9615
1597 9735
1597 12750
1597 12756
1598 9615
1598 9735
1598 12750
1598 12756
1599 9615
1599 9735
1599 12750
1599 12756
1600 9615
1600 9735
1600 12750
1600 12756
1601 9615
1601 9735
1601 12750
1601 12756
1602 9615
1602 9735
1602 12747
1602 12750
1603 9735
1603 12747
1603 12750
1604 9735
1604 12747
1604 12750
1605 9735
1605 12747
1605 12750
1606 9735
1606 12750
1607 11499
1607 12721
1607 15069
1608 12721
1608 15069
1609 12721
1609 15069
1610 12721
1610 15069
1611 10471
1611 11499
1611 12718
1611 12721
1611 15069
1611 15807
1612 10471
1612 11499
1612 12718
1612 12721
1612 15069
1612 15807
1613 10471
1613 12718
1613 12721
1613 15069
1613 15807
1614 10471
1614 12718
1614 12721
1614 15069
1614 15807
1615 10471
1615 11499
1615 11846
1615 12214
1615 12718
1615 12721
1615 13839
1615 13864
1615 13869
1615 15031
1615 15069
1615 15320
1615 15807
1616 10471
1616 11499
1616 11846
1616 12214
1616 12718
1616 12721
1616 13839
1616 13864
1616 13869
1616 15031
1616 15069
1616 15320
1616 15807
1617 10471
1617 11499
1617 11846
1617 12214
1617 12718
1617 12721
1617 13839
1617 13864
1617 13869
1617 15031
1617 15069
1617 15320
1617 15807
1618 9601
1618 10471
1618 10494
1618 11499
1618 11846
1618 12214
1618 12718
1618 12721
1618 13839
1618 13864
1618 13869
1618 15031
1618 15040
1618 15069
1618 15320
1618 15807
1619 10332
1619 10471
1619 10494
1619 10495
1619 11499
1619 11846
1619 12214
1619 12718
1619 12721
1619 13839
1619 13864
1619 13869
1619 15031
1619 15040
1619 15069
1619 15320
1619 15807
1620 10332
1620 10471
1620 10494
1620 10495
1620 11499
1620 11846
1620 12214
1620 12718
1620 12721
1620 13839
1620 13864
1620 13869
1620 15031
1620 15040
1620 15069
1620 15807
1621 10332
1621 10471
1621 10495
1621 11499
1621 11846
1621 12214
1621 12721
1621 13839
1621 13864
1621 13869
1621 15031
1621 15040
1621 15069
1621 15807
1622 10332
1622 10471
1622 10495
1622 11499
1622 11846
1622 12214
1622 12721
1622 13839
1622 13864
1622 13869
1622 15031
1622 15040
1622 15069
1622 15807
1623 10332
1623 10471
1623 10495
1623 11499
1623 11846
1623 12721
1623 13839
1623 13864
1623 13869
1623 15031
1623 15069
1623 15807
1624 10332
1624 10471
1624 10495
1624 11499
1624 11846
1624 12721
1624 13839
1624 13864
1624 13869
1624 15031
1624 15069
1624 15807
1625 10332
1625 10471
1625 10495
1625 11499
1625 11846
1625 12721
1625 13839
1625 13864
1625 13869
1625 15031
1625 15069
1625 15807
1626 10332
1626 10471
1626 10495
1626 11499
1626 11846
1626 12721
1626 13839
1626 13864
1626 13869
1626 15031
1626 15069
1626 15807
1627 10332
1627 10471
1627 10495
1627 11499
1627 11846
1627 12721
1627 13839
1627 13864
1627 13869
1627 15031
1627 15069
1627 15807
1628 10332
1628 10471
1628 10495
1628 11499
1628 11846
1628 12721
1628 13839
1628 13864
1628 13869
1628 15031
1628 15069
1628 15807
1629 10332
1629 10471
1629 10495
1629 11499
1629 11846
1629 12721
1629 13839
1629 13864
1629 13869
1629 15031
1629 15069
1629 15807
1630 10332
1630 10471
1630 10495
1630 11499
1630 11846
1630 12721
1630 13839
1630 13864
1630 13869
1630 15031
1630 15069
1630 15807
1631 10332
1631 10471
1631 10495
1631 11499
1631 11846
1631 12721
1631 13839
1631 13864
1631 13869
1631 15031
1631 15069
1631 15807
1632 10332
1632 10471
1632 10495
1632 11499
1632 11846
1632 12721
1632 13839
1632 13864
1632 13869
1632 15031
1632 15069
1632 15807
1633 10332
1633 10471
1633 10495
1633 11499
1633 11846
1633 12721
1633 13839
1633 13864
1633 13869
1633 15031
1633 15069
1633 15807
1634 10332
1634 10471
1634 10495
1634 11499
1634 11846
1634 12721
1634 13839
1634 13864
1634 13869
1634 15031
1634 15069
1634 15807
1635 10332
1635 10471
1635 10495
1635 11499
1635 11846
1635 12721
1635 13839
1635 13864
1635 13869
1635 15031
1635 15069
1635 15807
1636 10332
1636 10471
1636 10495
1636 11499
1636 11846
1636 12721
1636 13839
1636 13864
1636 13869
1636 15031
1636 15069
1636 15807
1637 10332
1637 10471
1637 10495
1637 11499
1637 11846
1637 12721
1637 13839
1637 13864
1637 13869
1637 15031
1637 15069
1637 15807
1638 10332
1638 10471
1638 10495
1638 11499
1638 11846
1638 12721
1638 13839
1638 13864
1638 13869
1638 15031
1638 15069
1638 15807
1639 10332
1639 10471
1639 10495
1639 12721
1639 13839
1639 13864
1639 13869
1639 15031
1639 15069
1639 15807
1640 10332
1640 10471
1640 10495
1640 11846
1640 12721
1640 13839
1640 13864
1640 13869
1640 15031
1640 15069
1640 15807
1641 10332
1641 10471
1641 10495
1641 11846
1641 12721
1641 13839
1641 13864
1641 13869
1641 15031
1641 15069
1641 15807
1642 10332
1642 10471
1642 10495
1642 11846
1642 12721
1642 13839
1642 13864
1642 13869
1642 15031
1642 15069
1642 15807
1643 10332
1643 10471
1643 10495
1643 11846
1643 12721
1643 13839
1643 13864
1643 13869
1643 15031
1643 15069
1643 15807
1644 10332
1644 10471
1644 10495
1644 11846
1644 12721
1644 13839
1644 13864
1644 13869
1644 15031
1644 15069
1644 15807
1645 10332
1645 10471
1645 10495
1645 12721
1645 13839
1645 13864
1645 13869
1645 15031
1645 15069
1645 15807
1646 10332
1646 10471
1646 10495
1646 12721
1646 13839
1646 13864
1646 13869
1646 15031
1646 15069
1646 15807
1647 10332
1647 10471
1647 10495
1647 12721
1647 13839
1647 13864
1647 13869
1647 15031
1647 15069
1647 15807
1648 10332
1648 10471
1648 10495
1648 12721
1648 13839
1648 13864
1648 13869
1648 15031
1648 15069
1648 15807
1649 10332
1649 10471
1649 10495
1649 12721
1649 13839
1649 13864
1649 13869
1649 15031
1649 15069
1649 15807
1650 10332
1650 10471
1650 10495
1650 12721
1650 13839
1650 13864
1650 13869
1650 15031
1650 15069
1650 15807
1651 10332
1651 10471
1651 10495
1651 12721
1651 13839
1651 13864
1651 13869
1651 15031
1651 15069
1651 15807
1652 10332
1652 10471
1652 10495
1652 12721
1652 13839
1652 13864
1652 13869
1652 15031
1652 15069
1652 15807
1653 10332
1653 10471
1653 10495
1653 12721
1653 13839
1653 13864
1653 13869
1653 15031
1653 15069
1653 15807
1654 10332
1654 10471
1654 10495
1654 12721
1654 13839
1654 13864
1654 13869
1654 15031
1654 15069
1654 15807
1655 10332
1655 10471
1655 10495
1655 12721
1655 13839
1655 13864
1655 13869
1655 15031
1655 15069
1655 15807
1656 10332
1656 10471
1656 10495
1656 12721
1656 13839
1656 13864
1656 13869
1656 15031
1656 15069
1656 15807
1657 10332
1657 10471
1657 12721
1657 13839
1657 13864
1657 13869
1657 15031
1657 15069
1657 15807
1658 10332
1658 10471
1658 12721
1658 13839
1658 13864
1658 13869
1658 15031
1658 15069
1658 15807
1659 10332
1659 10471
1659 12721
1659 13839
1659 13864
1659 13869
1659 15031
1659 15069
1659 15807
1660 10332
1660 10471
1660 12721
1660 13839
1660 13869
1660 15031
1660 15069
1660 15807
1661 10332
1661 10471
1661 12721
1661 13839
1661 13869
1661 15031
1661 15069
1661 15807
1662 10332
1662 10471
1662 10494
1662 12721
1662 13839
1662 13869
1662 15031
1662 15069
1662 15807
1663 10332
1663 10471
1663 10494
1663 12721
1663 13839
1663 13869
1663 15031
1663 15069
1663 15321
1663 15807
1664 10332
1664 10471
1664 10494
1664 12721
1664 13839
1664 13869
1664 15031
1664 15069
1664 15321
1664 15807
1665 10332
1665 10471
1665 10494
1665 12721
1665 13839
1665 13869
1665 15031
1665 15069
1665 15321
1665 15807
1666 10332
1666 10471
1666 10494
1666 12721
1666 13839
1666 13869
1666 15031
1666 15069
1666 15321
1666 15807
1667 10332
1667 10471
1667 10494
1667 12721
1667 13839
1667 13864
1667 13869
1667 15031
1667 15069
1667 15321
1667 15807
1668 10494
1668 12721
1668 13839
1668 13869
1668 15031
1668 15069
1668 15321
1668 15807
1669 10494
1669 12721
1669 13839
1669 13869
1669 15031
1669 15069
1669 15321
1669 15807
1670 10494
1670 13839
1670 13869
1670 15031
1670 15069
1670 15321
1670 15807
1671 10494
1671 13839
1671 13869
1671 15031
1671 15069
1672 10494
1672 13839
1672 15031
1672 15069
1673 10494
1673 13839
1673 15031
1673 15069
1674 10494
1674 13839
1674 15031
1674 15069
1675 10494
1675 15031
1675 15069
1676 10494
1676 15031
1676 15069
1677 10494
1677 15031
1677 15069
1678 10494
1678 15031
1678 15069
1679 10494
1679 15031
1679 15069
1680 10494
1680 15031
1681 10471
1681 10494
1681 15031
1682 10471
1682 15031
1683 10471
1683 15031
1684 10471
1684 15031
1685 10471
1685 15031
1686 10471
1686 15030
1686 15031
1687 10471
1687 15030
1687 15031
1688 10471
1688 15030
1688 15031
1689 10471
1689 15030
1689 15031
1690 10471
1690 15030
1690 15031
1691 10471
1691 15030
1691 15031
1692 10471
1692 12721
1692 15030
1692 15031
1693 10471
1693 12721
1693 15030
1693 15031
1694 10471
1694 12721
1694 15030
1694 15031
1695 10471
1695 12721
1695 15030
1695 15031
1696 10471
1696 12721
1696 15030
1696 15031
1697 10471
1697 12721
1697 15030
1697 15031
1698 10471
1698 12721
1698 15031
1699 12721
1699 15031
1700 12721
1700 15031
1700 15321
1701 15031
1701 15321
1702 15031
1702 15321
1703 15031
1703 15321
1704 15031
1704 15321
1705 15031
1705 15321
1706 15031
1706 15321
1707 15031
1707 15321
1708 15031
1708 15321
1709 15031
1709 15321
1710 15031
1710 15321
1711 15031
1711 15321
1712 15030
1712 15031
1712 15321
1713 15030
1713 15031
1713 15321
1714 15030
1714 15031
1714 15321
1714 15613
1715 15030
1715 15031
1715 15321
1715 15613
1716 15030
1716 15031
1716 15321
1716 15613
1717 15030
1717 15031
1717 15321
1717 15613
1718 11295
1718 15030
1718 15031
1718 15321
1718 15613
1719 11295
1719 15030
1719 15321
1719 15613
1720 15030
1720 15321
1720 15613
1721 15030
1721 15321
1721 15613
1722 15030
1722 15321
1722 15613
1723 15030
1723 15321
1723 15613
1724 15030
1724 15321
1724 15613
1725 11295
1725 15030
1725 15321
1725 15613
1726 11295
1726 15030
1726 15321
1726 15613
1727 11295
1727 15030
1727 15321
1727 15613
1728 15030
1728 15037
1728 15321
1728 15613
1729 11295
1729 15030
1729 15037
1729 15321
1729 15613
1730 11295
1730 15030
1730 15037
1730 15321
1730 15613
1731 10474
1731 11295
1731 15030
1731 15037
1731 15321
1731 15613
1732 10474
1732 11295
1732 13865
1732 15030
1732 15037
1732 15321
1732 15613
1733 10474
1733 11295
1733 13865
1733 15030
1733 15037
1733 15321
1733 15613
1734 10474
1734 11295
1734 13865
1734 15030
1734 15037
1734 15321
1734 15613
1735 10474
1735 11295
1735 13865
1735 15030
1735 15037
1735 15321
1735 15613
1736 11295
1736 15030
1736 15042
1736 15321
1737 11295
1737 15030
1737 15042
1737 15321
1738 15030
1738 15042
1738 15321
1739 15030
1739 15042
1739 15321
1740 15030
1740 15042
1740 15321
1741 15030
1741 15042
1741 15321
1742 15030
1742 15042
1742 15321
1743 15030
1743 15042
1743 15321
1744 15030
1744 15042
1744 15321
1745 15030
1745 15042
1745 15321
1746 15030
1746 15042
1746 15321
1747 15030
1747 15042
1747 15321
1748 15030
1748 15042
1748 15321
1748 15613
1749 10474
1749 13865
1749 15030
1749 15042
1749 15321
1749 15613
1750 10474
1750 15030
1750 15060
1750 15321
1751 15321
1752 15321
1753 15321
1754 9612
1754 9619
1754 9737
1754 9768
1754 9772
1754 9940
1754 14252
1754 14803
1754 15033
1754 15651
1755 9612
1755 9619
1755 9737
1755 9940
1755 14803
1755 15033
1755 15651
1756 9612
1756 9619
1756 9737
1756 9940
1756 15033
1756 15651
1757 9612
1757 9619
1757 9737
1757 9940
1757 14803
1757 15033
1757 15651
1758 9612
1758 9619
1758 9737
1758 14803
1759 9612
1759 9619
1759 9737
1759 12756
1759 14803
1759 15054
1759 15520
1760 9619
1760 9737
1760 12756
1760 14803
1760 15054
1760 15520
1761 9619
1761 9737
1761 12756
1761 14803
1761 15054
1761 15520
1762 9619
1762 9737
1762 12756
1762 14803
1762 15054
1762 15520
1763 9619
1763 9737
1763 12756
1763 14803
1763 15054
1764 9619
1764 9737
1764 12756
1764 14803
1764 15054
1765 9619
1765 9737
1765 12756
1765 14803
1765 15054
1766 9619
1766 9737
1766 12756
1766 14799
1766 15054
1767 9619
1767 9737
1767 9745
1767 12756
1767 14799
1767 15054
1768 9621
1768 9628
1768 9745
1768 12747
1768 12756
1768 14799
1768 15518
1769 9621
1769 9628
1769 9745
1769 12747
1769 12756
1769 14799
1769 15518
1770 9621
1770 9628
1770 9740
1770 9745
1770 12747
1770 12756
1770 14799
1770 15518
1771 9621
1771 9628
1771 9740
1771 9745
1771 12747
1771 12756
1771 14799
1771 15518
1772 9621
1772 9628
1772 9740
1772 9745
1772 12747
1772 12756
1772 14799
1772 15518
1773 9621
1773 9628
1773 9745
1773 12747
1773 12756
1773 14799
1773 15518
1774 9621
1774 9628
1774 9745
1774 12747
1774 12756
1774 14799
1774 15518
1775 9621
1775 9628
1775 9745
1775 12747
1775 12756
1775 14799
1775 15518
1776 9621
1776 9628
1776 9745
1776 12747
1776 12756
1776 14799
1776 15518
1777 9621
1777 9628
1777 9745
1777 12747
1777 12756
1777 14799
1778 9621
1778 9628
1778 9745
1778 12747
1778 12756
1778 14799
1779 9621
1779 9628
1779 9745
1779 12747
1779 12756
1779 14799
1780 9621
1780 9628
1780 9745
1780 12747
1780 12756
1780 14799
1781 9621
1781 9628
1781 9745
1781 11288
1781 11299
1781 12747
1781 12756
1781 14799
1782 9745
1782 11288
1782 11299
1782 12747
1782 12756
1782 14799
1783 9745
1783 11288
1783 11299
1783 12747
1783 12756
1783 14799
1784 9735
1784 9745
1784 11288
1784 11299
1784 12747
1784 12756
1784 14795
1784 14799
1785 9735
1785 9745
1785 11288
1785 11299
1785 12747
1785 12750
1785 12756
1785 14795
1785 14799
1786 9615
1786 9735
1786 11288
1786 11299
1786 12747
1786 12750
1786 12756
1786 14795
1786 14799
1787 9615
1787 9735
1787 11288
1787 11299
1787 12747
1787 12750
1787 12756
1787 14795
1787 14799
1788 9615
1788 9735
1788 12747
1788 12750
1788 12756
1788 13379
1788 14795
1788 14799
1789 9615
1789 9735
1789 12747
1789 12750
1789 12756
1789 13379
1789 14795
1789 14799
1790 9615
1790 9735
1790 12747
1790 12750
1790 12756
1790 13379
1790 14795
1790 14799
1791 9615
1791 9735
1791 12747
1791 12750
1791 12756
1791 14795
1791 14799
1792 9615
1792 9735
1792 12747
1792 12756
1792 14795
1792 14799
1793 9615
1793 9735
1793 12747
1793 12756
1793 14795
1793 14799
1794 9615
1794 9735
1794 12747
1794 12756
1794 14795
1794 14799
1795 9615
1795 9735
1795 12747
1795 12756
1795 14795
1795 14799
1796 9615
1796 9735
1796 12747
1796 12756
1796 14795
1796 14799
1797 9615
1797 9735
1797 12747
1797 12750
1797 12756
1797 14795
1797 14799
1798 9615
1798 9735
1798 12747
1798 12750
1798 12756
1798 14795
1798 14799
1799 9615
1799 9735
1799 12747
1799 12750
1799 12756
1799 14795
1799 14799
1800 9615
1800 9735
1800 12747
1800 12750
1800 12756
1800 14795
1800 14799
1801 9615
1801 9735
1801 12747
1801 12750
1801 12756
1801 14795
1801 14799
1802 9615
1802 9735
1802 12747
1802 12750
1802 12756
1802 14795
1803 9615
1803 9735
1803 11524
1803 12747
1803 12750
1803 12756
1803 14795
1804 9615
1804 9620
1804 9735
1804 11524
1804 12747
1804 12750
1804 12756
1804 14795
1805 9615
1805 9620
1805 9735
1805 11524
1805 12747
1805 12750
1805 12756
1805 14795
1806 9615
1806 9620
1806 9735
1806 11524
1806 12747
1806 12750
1806 12756
1806 14795
1807 9615
1807 9620
1807 9735
1807 11524
1807 12747
1807 12750
1807 12756
1807 14795
1808 9620
1808 9735
1808 12747
1808 12750
1808 12756
1808 14795
1809 9620
1809 9735
1809 12747
1809 12750
1809 12756
1809 14795
1810 9615
1810 9620
1810 9735
1810 12747
1810 12750
1810 12756
1811 9615
1811 9620
1811 9735
1811 12747
1811 12750
1811 12756
1812 9615
1812 9620
1812 9735
1812 12747
1812 12750
1812 12756
1813 9615
1813 9620
1813 9735
1813 11524
1813 12747
1813 12750
1813 12756
1814 9615
1814 9620
1814 9735
1814 11524
1814 12747
1814 12750
1814 12756
1815 9615
1815 9620
1815 9735
1815 11524
1815 12747
1815 12750
1815 12756
1816 9615
1816 9735
1816 11524
1816 12747
1816 12750
1816 12756
1817 9615
1817 9735
1817 11524
1817 12747
1817 12750
1817 12756
1818 9615
1818 9735
1818 11524
1818 12747
1818 12750
1818 12756
1819 9615
1819 9735
1819 12750
1819 12756
1820 9615
1820 9735
1820 12750
1820 12756
1821 9615
1821 9735
1821 12750
1822 9615
1822 9735
1822 12750
1823 9615
1823 9735
1823 12750
1824 9735
1824 12750
1825 10471
1825 12718
1825 12721
1825 15069
1825 15807
1826 10471
1826 12718
1826 12721
1826 15069
1826 15807
1827 10471
1827 11499
1827 12718
1827 12721
1827 15069
1827 15807
1828 10471
1828 11499
1828 12718
1828 12721
1828 15069
1828 15807
1829 10471
1829 12718
1829 12721
1829 15069
1829 15807
1830 9601
1830 10471
1830 11499
1830 11846
1830 12214
1830 12718
1830 12721
1830 13839
1830 13864
1830 13869
1830 15031
1830 15069
1830 15320
1830 15807
1831 9601
1831 10471
1831 11499
1831 11846
1831 12214
1831 12718
1831 12721
1831 13839
1831 13864
1831 13869
1831 15031
1831 15069
1831 15320
1831 15807
1832 9601
1832 10339
1832 10471
1832 10495
1832 11499
1832 11846
1832 12214
1832 12718
1832 12721
1832 13839
1832 13864
1832 13869
1832 15031
1832 15040
1832 15069
1832 15320
1832 15807
1833 9601
1833 10339
1833 10471
1833 10495
1833 11499
1833 11846
1833 12214
1833 12718
1833 12721
1833 13839
1833 13864
1833 13869
1833 15031
1833 15040
1833 15069
1833 15320
1833 15807
1834 9601
1834 10339
1834 10471
1834 11499
1834 11846
1834 12214
1834 12718
1834 12721
1834 13839
1834 13864
1834 13869
1834 15031
1834 15069
1834 15320
1834 15807
1835 9601
1835 10339
1835 10471
1835 11499
1835 11846
1835 12214
1835 12718
1835 12721
1835 13839
1835 13864
1835 13869
1835 15031
1835 15069
1835 15320
1835 15807
1836 9601
1836 10339
1836 10471
1836 10495
1836 11499
1836 11846
1836 12214
1836 12718
1836 12721
1836 13839
1836 13864
1836 13869
1836 15031
1836 15040
1836 15069
1836 15320
1836 15807
1837 9601
1837 10332
1837 10339
1837 10471
1837 10495
1837 11499
1837 11846
1837 12214
1837 12718
1837 12721
1837 13839
1837 13864
1837 13869
1837 15031
1837 15040
1837 15069
1837 15320
1837 15807
1838 10332
1838 10471
1838 10495
1838 11499
1838 11846
1838 12214
1838 12721
1838 13839
1838 13864
1838 13869
1838 15031
1838 15040
1838 15069
1838 15320
1838 15807
1839 10332
1839 10471
1839 10495
1839 11499
1839 11846
1839 12214
1839 12721
1839 13839
1839 13864
1839 13869
1839 15031
1839 15040
1839 15069
1839 15320
1839 15807
1840 10332
1840 10471
1840 10495
1840 11499
1840 11846
1840 12214
1840 12721
1840 13839
1840 13864
1840 13869
1840 15031
1840 15040
1840 15069
1840 15320
1840 15807
1841 10332
1841 10471
1841 10495
1841 11499
1841 11846
1841 12214
1841 12721
1841 13839
1841 13864
1841 13869
1841 15031
1841 15040
1841 15069
1841 15320
1841 15807
1842 10332
1842 10471
1842 10495
1842 11499
1842 11846
1842 12214
1842 12721
1842 13839
1842 13864
1842 13869
1842 15031
1842 15069
1842 15320
1842 15807
1843 10332
1843 10471
1843 10495
1843 11499
1843 11846
1843 12214
1843 12721
1843 13839
1843 13864
1843 13869
1843 15031
1843 15069
1843 15320
1843 15807
1844 10332
1844 10471
1844 10495
1844 11499
1844 11846
1844 12214
1844 12721
1844 13839
1844 13864
1844 13869
1844 15031
1844 15069
1844 15807
1845 10332
1845 10471
1845 10495
1845 11499
1845 11846
1845 12214
1845 12721
1845 13839
1845 13864
1845 13869
1845 15031
1845 15069
1845 15807
1846 10332
1846 10471
1846 10495
1846 11499
1846 11846
1846 12721
1846 13839
1846 13864
1846 13869
1846 15031
1846 15069
1846 15807
1847 10332
1847 10471
1847 10495
1847 11499
1847 11846
1847 12721
1847 13839
1847 13864
1847 13869
1847 15031
1847 15069
1847 15807
1848 10332
1848 10471
1848 10495
1848 11499
1848 11846
1848 12721
1848 13839
1848 13864
1848 13869
1848 15031
1848 15069
1848 15807
1849 10332
1849 10471
1849 10495
1849 11499
1849 11846
1849 12721
1849 13839
1849 13864
1849 13869
1849 15031
1849 15069
1849 15807
1850 10332
1850 10471
1850 10495
1850 11499
1850 11846
1850 12721
1850 13839
1850 13864
1850 13869
1850 15031
1850 15069
1850 15807
1851 10332
1851 10471
1851 10495
1851 11499
1851 11846
1851 12721
1851 13839
1851 13864
1851 13869
1851 15031
1851 15069
1851 15807
1852 10332
1852 10471
1852 10495
1852 11499
1852 11846
1852 12721
1852 13839
1852 13864
1852 13869
1852 15031
1852 15069
1852 15807
1853 10332
1853 10471
1853 10495
1853 11499
1853 11846
1853 12721
1853 13839
1853 13864
1853 13869
1853 15031
1853 15069
1853 15807
1854 10332
1854 10471
1854 10495
1854 11499
1854 11846
1854 12721
1854 13839
1854 13864
1854 13869
1854 15031
1854 15069
1854 15807
1855 10332
1855 10471
1855 10495
1855 11846
1855 12721
1855 13839
1855 13864
1855 13869
1855 15031
1855 15069
1855 15807
1856 10332
1856 10471
1856 10495
1856 11846
1856 12721
1856 13839
1856 13864
1856 13869
1856 15031
1856 15069
1856 15807
1857 10332
1857 10471
1857 10495
1857 11846
1857 12721
1857 13839
1857 13864
1857 13869
1857 15031
1857 15069
1857 15807
1858 10332
1858 10471
1858 10495
1858 11846
1858 12721
1858 13839
1858 13864
1858 13869
1858 15031
1858 15069
1858 15807
1859 10332
1859 10471
1859 10495
1859 11846
1859 12721
1859 13839
1859 13864
1859 13869
1859 15031
1859 15069
1859 15807
1860 10332
1860 10471
1860 10495
1860 11846
1860 12721
1860 13839
1860 13864
1860 13869
1860 15031
1860 15069
1860 15807
1861 10332
1861 10471
1861 10495
1861 11846
1861 12721
1861 13839
1861 13864
1861 13869
1861 15031
1861 15069
1861 15807
1862 10332
1862 10471
1862 10495
1862 11846
1862 12721
1862 13839
1862 13864
1862 13869
1862 15031
1862 15069
1862 15807
1863 10332
1863 10471
1863 10495
1863 12721
1863 13839
1863 13864
1863 13869
1863 15031
1863 15069
1863 15807
1864 10332
1864 10471
1864 10495
1864 12721
1864 13839
1864 13864
1864 13869
1864 15031
1864 15069
1864 15807
1865 10332
1865 10471
1865 10495
1865 12721
1865 13839
1865 13864
1865 13869
1865 15031
1865 15069
1865 15807
1866 10332
1866 10471
1866 10495
1866 12721
1866 13839
1866 13864
1866 13869
1866 15031
1866 15069
1866 15807
1867 10332
1867 10471
1867 10495
1867 12721
1867 13839
1867 13864
1867 13869
1867 15031
1867 15069
1867 15807
1868 10332
1868 10495
1868 12721
1868 13839
1868 13864
1868 13869
1868 15031
1868 15069
1868 15807
1869 10332
1869 10495
1869 12721
1869 13839
1869 13869
1869 15031
1869 15069
1869 15807
1870 10332
1870 10495
1870 13839
1870 13869
1870 15031
1870 15069
1870 15807
1871 10332
1871 10495
1871 13839
1871 13869
1871 15031
1871 15807
1872 10332
1872 10495
1872 13839
1872 13869
1872 15031
1872 15807
1873 10332
1873 10495
1873 13839
1873 13869
1873 15031
1873 15807
1874 10332
1874 10471
1874 10495
1874 13839
1874 13869
1875 10332
1875 10471
1875 13839
1875 13869
1875 15031
1876 10332
1876 10471
1876 13839
1876 13869
1876 15031
1876 15069
1877 10332
1877 10471
1877 10494
1877 13839
1877 13869
1877 15031
1877 15069
1877 15807
1878 10332
1878 10471
1878 10494
1878 13839
1878 13869
1878 15031
1878 15069
1878 15807
1879 10332
1879 10471
1879 10494
1879 12721
1879 13839
1879 13869
1879 15031
1879 15069
1879 15807
1880 10332
1880 10471
1880 10494
1880 12721
1880 13839
1880 13869
1880 15031
1880 15069
1880 15321
1880 15807
1881 10332
1881 10471
1881 10494
1881 12721
1881 13839
1881 13869
1881 15031
1881 15069
1881 15321
1881 15807
1882 10471
1882 10494
1882 12721
1882 13839
1882 13869
1882 15031
1882 15069
1882 15321
1882 15807
1883 10494
1883 13839
1883 13869
1883 15031
1883 15069
1883 15807
1884 10494
1884 13839
1884 13869
1884 15031
1884 15069
1885 10494
1885 13839
1885 13869
1885 15031
1885 15069
1886 10494
1886 13839
1886 13869
1886 15031
1886 15069
1887 10494
1887 13839
1887 13869
1887 15031
1887 15069
1888 10494
1888 13839
1888 13869
1888 15031
1888 15069
1889 10494
1889 13839
1889 15031
1889 15069
1890 10494
1890 13839
1890 15031
1890 15069
1891 10494
1891 15031
1891 15069
1892 10494
1892 15031
1892 15069
1893 10494
1893 15031
1893 15069
1894 10494
1894 15031
1894 15069
1895 10494
1895 15031
1896 10494
1896 15031
1897 10494
1897 15031
1898 10494
1898 15031
1899 10494
1899 15031
1900 10494
1900 15031
1901 10471
1901 15031
1902 10471
1902 15031
1903 10471
1903 15031
1904 10471
1904 15031
1905 10471
1905 15031
1906 10471
1906 15031
1907 10471
1907 15031
1908 10471
1908 15031
1909 10471
1909 15031
1910 10471
1910 15030
1910 15031
1911 10471
1911 15030
1911 15031
1912 10471
1912 15030
1912 15031
1913 10471
1913 15031
1914 10471
1914 15031
1915 15031
1916 12721
1916 15031
1917 12721
1917 15031
1918 12721
1918 15031
1918 15321
1919 15031
1919 15321
1920 15031
1920 15321
1921 15031
1921 15321
1922 15031
1922 15321
1923 15031
1923 15321
1924 15031
1924 15321
1925 15031
1925 15321
1926 15031
1926 15321
1927 15031
1927 15321
1928 15030
1928 15031
1928 15321
1928 15613
1929 15030
1929 15031
1929 15321
1929 15613
1930 15030
1930 15031
1930 15321
1930 15613
1931 11295
1931 15030
1931 15031
1931 15321
1931 15613
1932 11295
1932 15030
1932 15031
1932 15321
1932 15613
1933 11295
1933 15030
1933 15031
1933 15321
1933 15613
1934 11295
1934 15030
1934 15321
1934 15613
1935 11295
1935 15030
1935 15321
1935 15613
1936 11295
1936 15030
1936 15321
1936 15613
1937 11295
1937 15030
1937 15321
1937 15613
1938 11295
1938 15030
1938 15321
1938 15613
1939 11295
1939 15030
1939 15321
1939 15613
1940 11295
1940 15030
1940 15321
1940 15613
1941 11295
1941 15030
1941 15321
1941 15613
1942 11295
1942 15030
1942 15321
1942 15613
1943 11295
1943 15030
1943 15321
1943 15613
1944 11295
1944 15030
1944 15321
1944 15613
1945 11295
1945 15030
1945 15037
1945 15321
1945 15613
1946 11295
1946 15030
1946 15037
1946 15321
1946 15613
1947 11295
1947 15030
1947 15037
1947 15321
1947 15613
1948 10474
1948 11295
1948 15030
1948 15037
1948 15321
1948 15613
1949 10474
1949 11295
1949 13865
1949 15030
1949 15037
1949 15321
1949 15613
1950 10474
1950 11295
1950 13865
1950 15030
1950 15037
1950 15321
1950 15613
1951 10474
1951 11295
1951 13865
1951 15030
1951 15037
1951 15321
1951 15613
1952 10337
1952 10474
1952 11295
1952 13865
1952 15030
1952 15037
1952 15321
1952 15613
1953 10337
1953 10474
1953 11295
1953 13865
1953 15030
1953 15037
1953 15042
1953 15321
1953 15613
1954 15030
1954 15042
1954 15321
1955 15030
1955 15042
1955 15321
1956 15030
1956 15042
1956 15321
1957 11295
1957 15030
1957 15042
1957 15321
1958 11295
1958 15030
1958 15042
1958 15321
1959 15030
1959 15042
1959 15321
1960 10474
1960 15030
1960 15042
1960 15321
1961 10474
1961 15030
1961 15042
1961 15321
1962 10474
1962 15030
1962 15042
1962 15321
1962 15613
1963 10474
1963 11295
1963 13865
1963 15030
1963 15042
1963 15321
1963 15613
1964 10474
1964 11295
1964 13865
1964 15030
1964 15042
1964 15321
1964 15613
1965 10474
1965 11295
1965 13865
1965 15030
1965 15042
1965 15321
1965 15613
1966 10474
1966 13865
1966 15030
1966 15042
1966 15321
1966 15613
1967 10474
1967 15030
1967 15060
1967 15321
1968 15321
1969 9612
1969 9619
1969 9737
1969 9768
1969 9772
1969 9940
1969 14252
1969 14803
1969 15033
1969 15651
1970 9612
1970 9619
1970 9737
1970 9768
1970 9772
1970 9940
1970 11492
1970 14252
1970 14803
1970 15033
1970 15651
1971 9612
1971 9619
1971 9737
1971 9768
1971 9772
1971 9940
1971 11492
1971 14252
1971 14803
1971 15033
1971 15651
1972 9612
1972 9619
1972 9737
1972 9768
1972 9772
1972 9940
1972 11492
1972 14252
1972 14803
1972 15033
1972 15651
1973 9612
1973 9619
1973 9737
1973 9940
1973 14252
1973 14803
1973 15033
1973 15061
1973 15520
1973 15651
1974 9612
1974 9619
1974 9737
1974 9940
1974 12756
1974 14252
1974 14803
1974 15033
1974 15054
1974 15061
1974 15520
1974 15651
1975 9619
1975 9737
1975 9940
1975 12756
1975 14252
1975 14803
1975 15054
1975 15520
1975 15651
1976 9619
1976 9621
1976 9737
1976 12756
1976 14803
1976 15054
1976 15520
1977 9619
1977 9621
1977 9628
1977 9737
1977 12756
1977 14803
1977 15054
1978 9619
1978 9621
1978 9628
1978 9737
1978 12756
1978 14803
1978 15054
1979 9619
1979 9621
1979 9737
1979 9939
1979 12756
1979 14229
1979 14803
1979 15054
1980 9619
1980 9737
1980 9939
1980 12756
1980 14803
1980 15054
1981 9619
1981 9628
1981 9737
1981 9745
1981 12747
1981 12756
1981 14799
1981 14803
1981 15054
1982 9619
1982 9621
1982 9628
1982 9737
1982 9745
1982 12747
1982 12756
1982 14799
1982 15054
1982 15518
1983 9619
1983 9621
1983 9628
1983 9740
1983 9745
1983 12747
1983 12756
1983 14799
1983 15518
1984 9621
1984 9628
1984 9740
1984 9745
1984 12747
1984 12756
1984 14799
1984 15518
1985 9621
1985 9628
1985 9740
1985 9745
1985 12747
1985 12756
1985 14799
1985 15518
1986 9621
1986 9628
1986 9740
1986 9745
1986 12747
1986 12756
1986 14799
1986 15518
1987 9621
1987 9628
1987 9740
1987 9745
1987 12747
1987 12756
1987 14799
1987 15518
1988 9621
1988 9628
1988 9745
1988 12747
1988 12756
1988 14799
1988 15518
1989 9621
1989 9628
1989 9740
1989 9745
1989 12747
1989 12756
1989 14799
1989 15518
1990 9621
1990 9628
1990 9740
1990 9745
1990 12747
1990 12756
1990 14799
1990 15518
1991 9621
1991 9628
1991 9740
1991 9745
1991 12747
1991 12756
1991 14799
1991 15518
1992 9621
1992 9628
1992 9745
1992 12747
1992 12756
1992 14799
1992 15518
1993 9621
1993 9628
1993 9740
1993 9745
1993 12747
1993 12756
1993 14799
1993 15518
1994 9621
1994 9628
1994 9740
1994 9745
1994 11288
1994 11299
1994 12747
1994 12756
1994 14799
1994 15518
1995 9621
1995 9628
1995 9740
1995 9745
1995 11288
1995 11299
1995 12747
1995 12756
1995 14799
1995 15518
1996 9621
1996 9628
1996 9745
1996 11288
1996 11299
1996 12747
1996 12756
1996 14799
1996 15518
1997 9621
1997 9628
1997 9745
1997 11288
1997 11299
1997 12747
1997 12756
1997 14799
1998 9628
1998 9735
1998 9745
1998 11288
1998 11299
1998 12747
1998 12756
1998 14799
1999 9735
1999 9745
1999 11288
1999 11299
1999 12747
1999 12750
1999 12756
1999 14795
1999 14799
2000 9615
2000 9735
2000 9745
2000 11288
2000 11299
2000 12730
2000 12747
2000 12750
2000 12756
2000 14795
2000 14799
2001 9615
2001 9735
2001 11288
2001 11299
2001 12730
2001 12747
2001 12750
2001 12756
2001 13379
2001 14795
2001 14799
2002 9615
2002 9735
2002 11288
2002 11299
2002 12730
2002 12747
2002 12750
2002 12756
2002 13379
2002 14795
2002 14799
2003 9615
2003 9620
2003 9735
2003 11288
2003 11299
2003 12730
2003 12747
2003 12750
2003 12756
2003 13379
2003 14795
2003 14799
2004 9615
2004 9620
2004 9735
2004 11288
2004 11299
2004 12730
2004 12747
2004 12750
2004 12756
2004 13379
2004 14795
2004 14799
2005 9615
2005 9620
2005 9735
2005 11288
2005 11299
2005 12730
2005 12747
2005 12750
2005 12756
2005 13379
2005 14795
2005 14799
2006 9615
2006 9620
2006 9735
2006 12730
2006 12747
2006 12750
2006 12756
2006 13379
2006 14219
2006 14795
2006 14799
2007 9615
2007 9620
2007 9735
2007 12730
2007 12747
2007 12750
2007 12756
2007 13379
2007 14219
2007 14795
2007 14799
2008 9615
2008 9620
2008 9735
2008 12730
2008 12747
2008 12750
2008 12756
2008 13379
2008 14219
2008 14795
2008 14799
2009 9615
2009 9620
2009 9735
2009 12730
2009 12747
2009 12750
2009 12756
2009 13379
2009 14219
2009 14795
2009 14799
2010 9615
2010 9620
2010 9735
2010 12730
2010 12747
2010 12750
2010 12756
2010 14795
2010 14799
2011 9615
2011 9735
2011 12730
2011 12747
2011 12750
2011 12756
2011 14795
2011 14799
2012 9615
2012 9735
2012 12747
2012 12750
2012 12756
2012 14795
2012 14799
2013 9615
2013 9735
2013 12747
2013 12750
2013 12756
2013 14795
2013 14799
2014 9615
2014 9735
2014 11524
2014 12747
2014 12750
2014 12756
2014 14795
2014 14799
2015 9615
2015 9735
2015 11524
2015 12730
2015 12747
2015 12750
2015 12756
2015 14795
2015 14799
2016 9615
2016 9735
2016 11524
2016 12730
2016 12747
2016 12750
2016 12756
2016 14795
2017 9615
2017 9735
2017 11524
2017 12730
2017 12747
2017 12750
2017 12756
2017 14795
2018 9615
2018 9620
2018 9735
2018 11524
2018 12730
2018 12747
2018 12750
2018 12756
2018 14795
2019 9615
2019 9620
2019 9735
2019 11524
2019 12730
2019 12747
2019 12750
2019 12756
2019 14795
2020 9615
2020 9620
2020 9735
2020 11524
2020 12730
2020 12747
2020 12750
2020 12756
2020 14219
2020 14795
2021 9615
2021 9620
2021 9735
2021 11524
2021 12747
2021 12750
2021 12756
2021 14219
2021 14795
2022 9615
2022 9620
2022 9735
2022 11524
2022 12747
2022 12750
2022 12756
2022 14219
2022 14795
2023 9615
2023 9620
2023 9735
2023 12747
2023 12750
2023 12756
2023 14219
2023 14795
2024 9615
2024 9620
2024 9735
2024 12747
2024 12750
2024 12756
2024 13379
2024 14219
2024 14795
2025 9615
2025 9620
2025 9735
2025 12747
2025 12750
2025 12756
2025 13379
2025 14219
2025 14795
2026 9615
2026 9620
2026 9735
2026 11524
2026 12747
2026 12750
2026 12756
2026 13379
2026 14219
2026 14795
2027 9615
2027 9620
2027 9735
2027 11524
2027 12730
2027 12747
2027 12750
2027 12756
2027 13379
2027 14219
2027 14795
2028 9615
2028 9620
2028 9735
2028 11524
2028 12730
2028 12747
2028 12750
2028 12756
2028 13379
2028 14219
2028 14795
2029 9615
2029 9620
2029 9735
2029 11524
2029 12747
2029 12750
2029 12756
2029 14795
2030 9615
2030 9735
2030 11524
2030 12747
2030 12750
2030 12756
2031 9735
2031 12747
2032 9601
2032 10339
2032 10471
2032 11499
2032 11846
2032 12214
2032 12718
2032 12721
2032 13845
2032 13864
2032 13869
2032 15040
2032 15069
2032 15320
2032 15807
2032 15810
2033 9601
2033 10339
2033 10471
2033 11499
2033 11846
2033 12214
2033 12718
2033 12721
2033 13845
2033 13864
2033 13869
2033 15031
2033 15040
2033 15069
2033 15320
2033 15807
2034 9601
2034 10339
2034 10471
2034 11499
2034 11846
2034 12214
2034 12718
2034 12721
2034 13845
2034 13864
2034 13869
2034 15031
2034 15040
2034 15069
2034 15320
2034 15807
2035 9601
2035 10339
2035 10471
2035 11499
2035 11846
2035 12214
2035 12718
2035 12721
2035 13845
2035 13864
2035 13869
2035 15031
2035 15040
2035 15069
2035 15320
2035 15807
2036 9601
2036 10339
2036 10471
2036 11499
2036 11846
2036 12214
2036 12718
2036 12721
2036 13839
2036 13845
2036 13864
2036 13869
2036 15031
2036 15040
2036 15069
2036 15320
2036 15807
2037 9601
2037 10339
2037 10471
2037 10495
2037 11499
2037 11846
2037 12214
2037 12718
2037 12721
2037 13839
2037 13845
2037 13864
2037 13869
2037 15031
2037 15040
2037 15069
2037 15320
2037 15807
2038 9601
2038 10339
2038 10471
2038 10495
2038 11499
2038 11846
2038 12214
2038 12718
2038 12721
2038 13839
2038 13864
2038 13869
2038 15031
2038 15040
2038 15069
2038 15320
2038 15807
2039 9601
2039 10339
2039 10471
2039 10495
2039 11499
2039 11846
2039 12214
2039 12718
2039 12721
2039 13839
2039 13864
2039 13869
2039 15031
2039 15040
2039 15069
2039 15320
2039 15807
2040 9601
2040 10339
2040 10471
2040 10495
2040 11499
2040 11846
2040 12214
2040 12718
2040 12721
2040 13839
2040 13864
2040 13869
2040 15031
2040 15040
2040 15069
2040 15320
2040 15807
2041 9601
2041 10339
2041 10471
2041 10495
2041 11499
2041 11846
2041 12214
2041 12718
2041 12721
2041 13839
2041 13864
2041 13869
2041 15031
2041 15040
2041 15069
2041 15320
2041 15807
2042 10339
2042 10471
2042 10495
2042 11499
2042 11846
2042 12214
2042 12718
2042 12721
2042 13839
2042 13864
2042 13869
2042 15031
2042 15040
2042 15069
2042 15320
2042 15807
2043 10332
2043 10339
2043 10471
2043 10495
2043 11499
2043 11846
2043 12214
2043 12718
2043 12721
2043 13839
2043 13864
2043 13869
2043 15031
2043 15040
2043 15069
2043 15320
2043 15807
2044 10332
2044 10339
2044 10471
2044 10495
2044 11499
2044 11846
2044 12214
2044 12721
2044 13839
2044 13864
2044 13869
2044 15031
2044 15040
2044 15069
2044 15320
2044 15807
2045 10332
2045 10339
2045 10471
2045 10495
2045 11499
2045 11846
2045 12214
2045 12721
2045 13839
2045 13864
2045 13869
2045 15031
2045 15040
2045 15069
2045 15320
2045 15807
2046 10332
2046 10339
2046 10471
2046 10495
2046 11499
2046 11846
2046 12214
2046 12721
2046 13839
2046 13864
2046 13869
2046 15031
2046 15040
2046 15069
2046 15320
2046 15807
2047 10332
2047 10339
2047 10471
2047 10495
2047 11499
2047 11846
2047 12214
2047 12721
2047 13839
2047 13864
2047 13869
2047 15031
2047 15040
2047 15069
2047 15320
2047 15807
2048 10332
2048 10339
2048 10471
2048 10495
2048 11499
2048 11846
2048 12214
2048 12720
2048 12721
2048 13839
2048 13864
2048 13869
2048 15031
2048 15040
2048 15069
2048 15320
2048 15807
2049 10332
2049 10339
2049 10471
2049 10495
2049 11499
2049 11846
2049 12214
2049 12720
2049 12721
2049 13839
2049 13864
2049 13869
2049 15031
2049 15040
2049 15069
2049 15320
2049 15807
2050 10332
2050 10339
2050 10471
2050 10495
2050 11499
2050 11846
2050 12214
2050 12720
2050 12721
2050 13839
2050 13864
2050 13869
2050 15031
2050 15040
2050 15069
2050 15320
2050 15807
2051 10332
2051 10339
2051 10471
2051 10495
2051 11499
2051 11846
2051 12214
2051 12720
2051 12721
2051 13839
2051 13864
2051 13869
2051 15031
2051 15040
2051 15069
2051 15320
2051 15807
2052 10332
2052 10339
2052 10471
2052 10495
2052 11499
2052 11846
2052 12214
2052 12720
2052 12721
2052 13839
2052 13864
2052 13869
2052 15031
2052 15040
2052 15069
2052 15320
2052 15807
2053 10332
2053 10339
2053 10471
2053 10495
2053 11499
2053 11846
2053 12214
2053 12720
2053 12721
2053 13839
2053 13864
2053 13869
2053 15031
2053 15040
2053 15069
2053 15320
2053 15807
2054 10332
2054 10339
2054 10471
2054 10495
2054 11499
2054 11846
2054 12214
2054 12720
2054 12721
2054 13839
2054 13864
2054 13869
2054 15031
2054 15069
2054 15807
2055 10332
2055 10471
2055 10495
2055 11499
2055 11846
2055 12214
2055 12720
2055 12721
2055 13839
2055 13864
2055 13869
2055 15031
2055 15069
2055 15807
2056 10332
2056 10471
2056 10495
2056 11499
2056 11846
2056 12721
2056 13839
2056 13864
2056 13869
2056 15031
2056 15069
2056 15807
2057 10332
2057 10471
2057 10495
2057 11846
2057 12721
2057 13839
2057 13864
2057 13869
2057 15031
2057 15069
2057 15807
2058 10332
2058 10471
2058 10495
2058 11846
2058 12721
2058 13839
2058 13864
2058 13869
2058 15031
2058 15069
2058 15807
2059 10332
2059 10471
2059 10495
2059 11846
2059 12721
2059 13839
2059 13864
2059 13869
2059 15031
2059 15069
2059 15807
2060 10332
2060 10471
2060 10495
2060 11846
2060 12721
2060 13839
2060 13864
2060 13869
2060 15031
2060 15069
2060 15807
2061 10332
2061 10471
2061 10495
2061 11846
2061 12721
2061 13839
2061 13864
2061 13869
2061 15031
2061 15069
2061 15807
2062 10332
2062 10471
2062 10495
2062 11846
2062 12721
2062 13839
2062 13864
2062 13869
2062 15031
2062 15069
2062 15807
2063 10332
2063 10471
2063 10495
2063 11846
2063 12721
2063 13839
2063 13864
2063 13869
2063 15031
2063 15069
2063 15807
2064 10332
2064 10471
2064 10495
2064 11846
2064 12721
2064 13839
2064 13864
2064 13869
2064 15031
2064 15069
2064 15807
2065 10332
2065 10471
2065 10495
2065 11846
2065 12721
2065 13839
2065 13864
2065 13869
2065 15031
2065 15069
2065 15807
2066 10332
2066 10471
2066 10495
2066 11846
2066 12721
2066 13839
2066 13864
2066 13869
2066 15031
2066 15069
2066 15807
2067 10332
2067 10471
2067 10495
2067 11846
2067 12721
2067 13839
2067 13864
2067 13869
2067 15031
2067 15069
2067 15807
2068 10332
2068 10471
2068 10495
2068 12721
2068 13839
2068 13864
2068 13869
2068 15031
2068 15807
2069 10332
2069 10495
2069 13839
2069 13869
2069 15031
2069 15807
2070 10332
2070 10495
2070 13839
2070 13869
2070 15031
2070 15807
2071 10332
2071 10495
2071 13839
2071 13869
2071 15031
2071 15807
2072 10332
2072 10495
2072 13839
2072 13869
2072 15031
2073 10332
2073 10495
2073 13839
2073 13869
2073 15031
2074 10332
2074 10495
2074 13839
2074 13869
2074 15031
2075 10332
2075 10495
2075 13839
2075 13869
2075 15031
2076 10332
2076 10495
2076 13839
2076 13869
2076 15031
2077 10332
2077 10495
2077 13839
2077 13869
2078 10332
2078 10495
2078 13839
2078 13869
2079 10332
2079 10495
2079 13839
2079 13869
2080 13839
2080 13869
2081 10332
2081 10494
2081 13839
2081 13869
2082 10332
2082 10494
2082 13839
2082 13869
2083 10332
2083 10494
2083 13839
2083 13869
2084 10494
2084 13869
2085 10494
2085 13869
2085 15031
2086 10494
2086 13869
2086 15031
2087 10471
2087 10494
2087 13869
2087 15031
2088 10494
2088 13869
2088 15031
2089 10494
2089 13839
2089 13869
2089 15031
2090 10494
2090 13839
2090 13869
2090 15031
2091 10494
2091 13839
2091 13869
2091 15031
2092 10494
2092 13839
2092 13869
2092 15031
2093 10494
2093 13839
2093 13869
2093 15031
2094 10494
2094 13839
2094 15031
2095 10494
2095 15031
2096 10494
2096 15031
2097 10494
2097 15031
2098 10494
2098 15031
2099 10494
2099 15031
2100 10494
2100 15031
2101 10494
2101 15031
2102 10494
2102 15031
2103 10494
2103 15031
2104 10494
2104 10495
2104 15031
2105 10494
2105 10495
2105 15031
2106 10494
2106 10495
2106 15031
2107 15031
2108 15031
2109 15031
2110 10471
2110 15031
2111 10471
2111 15031
2112 10471
2112 15031
2113 10471
2113 15031
2114 10471
2114 15031
2115 10471
2115 15031
2116 10471
2116 15031
2117 10471
2117 15031
2118 10471
2118 15031
2119 15031
2120 15031
2121 15031
2122 15031
2123 15031
2124 15031
2125 15031
2125 15321
2126 15031
2126 15321
2127 15031
2127 15321
2128 15031
2128 15321
2129 15031
2129 15321
2129 15613
2130 15321
2130 15613
2131 15321
2131 15613
2132 15321
2132 15613
2133 15030
2133 15321
2133 15613
2134 11295
2134 15030
2134 15321
2134 15613
2135 11295
2135 15030
2135 15031
2135 15321
2135 15613
2136 11295
2136 15030
2136 15031
2136 15321
2136 15613
2137 11295
2137 15030
2137 15321
2137 15613
2138 11295
2138 15030
2138 15321
2138 15613
2139 11295
2139 15030
2139 15321
2139 15613
2140 11295
2140 15030
2140 15321
2140 15613
2141 11295
2141 15030
2141 15321
2141 15613
2142 11295
2142 15030
2142 15321
2142 15613
2143 11295
2143 15030
2143 15321
2143 15613
2144 11295
2144 15030
2144 15321
2144 15613
2145 11295
2145 15030
2145 15321
2145 15613
2146 11295
2146 15030
2146 15321
2146 15613
2147 11295
2147 15030
2147 15037
2147 15321
2147 15613
2148 11295
2148 15030
2148 15037
2148 15321
2148 15613
2149 11295
2149 15030
2149 15037
2149 15321
2149 15613
2150 11295
2150 15030
2150 15037
2150 15321
2150 15613
2151 11295
2151 15030
2151 15037
2151 15321
2151 15613
2152 10474
2152 11295
2152 15030
2152 15037
2152 15321
2152 15613
2153 10474
2153 11295
2153 13865
2153 15030
2153 15037
2153 15321
2153 15613
2154 10474
2154 11295
2154 13865
2154 15030
2154 15037
2154 15321
2154 15613
2155 10474
2155 11295
2155 13865
2155 15030
2155 15037
2155 15321
2155 15613
2156 10337
2156 10474
2156 11295
2156 13865
2156 15030
2156 15037
2156 15321
2156 15613
2157 10337
2157 10474
2157 11295
2157 13865
2157 15030
2157 15037
2157 15321
2157 15613
2158 10337
2158 10474
2158 11295
2158 13865
2158 15030
2158 15037
2158 15042
2158 15321
2158 15613
2159 10337
2159 10474
2159 11295
2159 13865
2159 15030
2159 15037
2159 15042
2159 15321
2159 15613
2160 10337
2160 10474
2160 11295
2160 13865
2160 15030
2160 15037
2160 15042
2160 15321
2160 15613
2161 10474
2161 11295
2161 15030
2161 15042
2161 15321
2161 15613
2162 11295
2162 15030
2162 15042
2162 15321
2163 11295
2163 15030
2163 15042
2163 15321
2164 15030
2164 15042
2164 15321
2164 15613
2165 10474
2165 15030
2165 15042
2165 15321
2165 15613
2166 10474
2166 11295
2166 13865
2166 15030
2166 15042
2166 15321
2166 15613
2167 10474
2167 11295
2167 13865
2167 15030
2167 15042
2167 15321
2167 15613
2168 10474
2168 11295
2168 13865
2168 15030
2168 15042
2168 15321
2168 15613
2169 10474
2169 11295
2169 13865
2169 15030
2169 15042
2169 15321
2169 15613
2170 10474
2170 15030
2170 15042
2170 15321
2171 10474
2171 15030
2171 15060
2171 15321
2172 10474
2172 15030
2172 15060
2172 15321
2173 9612
2173 9619
2173 9737
2173 9768
2173 9772
2173 9940
2173 11272
2173 11492
2173 14251
2173 14252
2173 14803
2173 15033
2173 15035
2173 15294
2173 15651
2174 9612
2174 9619
2174 9737
2174 9768
2174 9772
2174 9940
2174 11272
2174 11492
2174 14251
2174 14252
2174 14803
2174 15033
2174 15035
2174 15294
2174 15651
2175 9612
2175 9619
2175 9737
2175 9940
2175 11274
2175 11492
2175 14252
2175 14803
2175 15033
2175 15035
2175 15061
2175 15294
2175 15651
2176 9612
2176 9619
2176 9737
2176 9940
2176 11274
2176 11492
2176 12756
2176 14252
2176 14803
2176 15033
2176 15035
2176 15061
2176 15651
2177 9612
2177 9619
2177 9628
2177 9737
2177 9940
2177 11274
2177 12756
2177 14252
2177 14803
2177 15035
2177 15054
2177 15520
2177 15651
2178 9619
2178 9621
2178 9628
2178 9737
2178 9940
2178 12747
2178 12756
2178 14803
2178 15035
2178 15054
2178 15520
2179 9619
2179 9621
2179 9628
2179 9737
2179 12747
2179 12756
2179 14803
2179 15054
2179 15520
2180 9619
2180 9621
2180 9628
2180 9737
2180 9939
2180 12747
2180 12756
2180 14229
2180 14803
2180 15054
2180 15520
2181 9619
2181 9621
2181 9628
2181 9737
2181 9939
2181 11271
2181 12747
2181 12756
2181 14229
2181 14803
2181 15054
2182 9619
2182 9628
2182 9737
2182 9939
2182 11271
2182 12747
2182 14229
2182 14803
2182 15054
2183 9619
2183 9628
2183 9737
2183 9939
2183 12747
2183 14229
2183 14803
2183 15054
2184 9619
2184 9621
2184 9628
2184 9737
2184 9745
2184 9939
2184 12747
2184 12756
2184 14799
2184 14803
2184 15054
2184 15518
2185 9619
2185 9621
2185 9628
2185 9737
2185 9740
2185 9745
2185 9939
2185 12747
2185 12756
2185 14799
2185 14803
2185 15054
2185 15518
2186 9619
2186 9621
2186 9628
2186 9737
2186 9740
2186 9745
2186 9756
2186 9939
2186 12747
2186 12756
2186 14799
2186 15054
2186 15518
2187 9621
2187 9628
2187 9737
2187 9740
2187 9745
2187 9756
2187 12747
2187 12756
2187 14799
2187 15054
2187 15518
2188 9621
2188 9628
2188 9737
2188 9740
2188 9745
2188 9756
2188 12747
2188 12756
2188 14799
2188 15518
2189 9621
2189 9628
2189 9740
2189 9745
2189 9756
2189 12747
2189 12756
2189 14799
2189 15518
2190 9621
2190 9628
2190 9740
2190 9745
2190 9756
2190 12747
2190 12756
2190 14799
2190 15518
2191 9621
2191 9628
2191 9740
2191 9745
2191 9756
2191 12747
2191 12756
2191 14799
2191 15518
2192 9621
2192 9628
2192 9740
2192 9745
2192 9756
2192 12747
2192 12756
2192 14799
2192 15518
2193 9621
2193 9628
2193 9740
2193 9745
2193 9756
2193 12747
2193 12756
2193 14799
2193 15518
2194 9621
2194 9628
2194 9740
2194 9745
2194 9756
2194 12747
2194 12756
2194 14799
2194 15518
2195 9621
2195 9628
2195 9740
2195 9745
2195 9756
2195 12747
2195 12756
2195 14799
2195 15518
2196 9621
2196 9628
2196 9740
2196 9745
2196 9756
2196 11288
2196 11299
2196 12747
2196 12756
2196 14799
2196 15518
2197 9621
2197 9628
2197 9740
2197 9745
2197 9756
2197 11288
2197 11299
2197 12747
2197 12756
2197 14799
2197 15518
2198 9621
2198 9628
2198 9735
2198 9740
2198 9745
2198 11288
2198 11299
2198 12747
2198 12756
2198 14799
2198 15518
2199 9621
2199 9628
2199 9735
2199 9740
2199 9745
2199 11288
2199 11299
2199 12747
2199 12756
2199 14799
2200 9621
2200 9628
2200 9735
2200 9740
2200 9745
2200 11288
2200 11299
2200 12747
2200 12756
2200 14795
2200 14799
2201 9621
2201 9628
2201 9735
2201 9740
2201 9745
2201 11288
2201 11299
2201 12747
2201 12756
2201 14795
2201 14799
2202 9615
2202 9621
2202 9628
2202 9735
2202 9740
2202 9745
2202 11288
2202 11299
2202 12730
2202 12747
2202 12750
2202 12756
2202 13379
2202 14795
2202 14799
2203 9615
2203 9628
2203 9735
2203 11288
2203 11299
2203 12730
2203 12747
2203 12750
2203 12756
2203 13379
2203 14219
2203 14795
2203 14799
2204 9615
2204 9735
2204 11288
2204 11299
2204 12730
2204 12747
2204 12750
2204 12756
2204 13379
2204 14219
2204 14795
2204 14799
2205 9615
2205 9620
2205 9735
2205 11288
2205 11299
2205 12730
2205 12747
2205 12750
2205 12756
2205 13379
2205 14219
2205 14795
2205 14799
2206 9615
2206 9620
2206 9735
2206 11288
2206 11299
2206 12730
2206 12747
2206 12750
2206 12756
2206 13379
2206 14219
2206 14795
2206 14799
2207 9615
2207 9620
2207 9735
2207 11288
2207 11299
2207 12730
2207 12747
2207 12750
2207 12756
2207 13379
2207 14219
2207 14795
2207 14799
2208 9615
2208 9620
2208 9735
2208 11288
2208 11299
2208 12730
2208 12747
2208 12750
2208 12756
2208 13379
2208 14219
2208 14795
2208 14799
2209 9615
2209 9620
2209 9735
2209 12730
2209 12747
2209 12750
2209 12756
2209 13379
2209 14219
2209 14795
2209 14799
2210 9615
2210 9620
2210 9735
2210 12730
2210 12747
2210 12750
2210 12756
2210 13379
2210 14219
2210 14795
2210 14799
2211 9615
2211 9620
2211 9735
2211 12730
2211 12747
2211 12750
2211 12756
2211 13379
2211 14219
2211 14795
2211 14799
2212 9615
2212 9620
2212 9735
2212 12730
2212 12747
2212 12750
2212 12756
2212 13379
2212 14219
2212 14795
2212 14799
2213 9615
2213 9620
2213 9735
2213 12730
2213 12747
2213 12750
2213 12756
2213 13379
2213 14219
2213 14795
2213 14799
2214 9615
2214 9620
2214 9735
2214 12730
2214 12747
2214 12750
2214 12756
2214 13379
2214 14219
2214 14795
2214 14799
2215 9615
2215 9620
2215 9735
2215 12730
2215 12747
2215 12750
2215 12756
2215 13379
2215 14795
2215 14799
2216 9615
2216 9735
2216 12730
2216 12747
2216 12750
2216 12756
2216 13379
2216 14795
2217 9615
2217 9735
2217 11524
2217 12730
2217 12747
2217 12750
2217 12756
2217 13379
2217 14219
2217 14795
2218 9615
2218 9620
2218 9735
2218 11524
2218 12730
2218 12747
2218 12750
2218 12756
2218 13379
2218 14219
2218 14795
2219 9615
2219 9620
2219 9735
2219 11524
2219 12730
2219 12747
2219 12750
2219 12756
2219 13379
2219 14219
2219 14795
2220 9615
2220 9620
2220 9735
2220 11524
2220 12730
2220 12747
2220 12750
2220 12756
2220 13379
2220 14219
2220 14795
2221 9615
2221 9620
2221 9735
2221 11524
2221 12730
2221 12747
2221 12750
2221 12756
2221 13379
2221 14219
2221 14795
2222 9615
2222 9620
2222 9735
2222 11524
2222 12730
2222 12747
2222 12750
2222 12756
2222 13379
2222 14219
2222 14795
2223 9615
2223 9620
2223 9735
2223 11524
2223 12730
2223 12747
2223 12750
2223 12756
2223 13379
2223 14219
2223 14795
2224 9615
2224 9620
2224 9735
2224 11524
2224 12730
2224 12747
2224 12750
2224 12756
2224 13379
2224 14219
2224 14795
2225 9615
2225 9620
2225 9735
2225 11524
2225 12730
2225 12747
2225 12750
2225 12756
2225 13379
2225 14219
2225 14795
2226 9615
2226 9620
2226 9735
2226 11524
2226 12730
2226 12747
2226 12750
2226 12756
2226 13379
2226 14219
2226 14795
2227 9615
2227 9620
2227 9735
2227 11524
2227 12730
2227 12747
2227 12750
2227 12756
2227 13379
2227 14219
2227 14795
2228 9615
2228 9620
2228 9735
2228 11524
2228 12727
2228 12730
2228 12746
2228 12747
2228 12750
2228 12756
2228 13379
2228 14219
2228 14795
2229 9615
2229 9620
2229 9735
2229 11524
2229 12727
2229 12730
2229 12746
2229 12747
2229 12750
2229 12756
2229 13379
2229 14219
2229 14795
2230 9615
2230 9620
2230 9735
2230 11524
2230 12730
2230 12746
2230 12747
2230 12750
2230 12756
2230 13379
2230 14219
2230 14795
2231 9615
2231 9620
2231 9735
2231 11524
2231 12730
2231 12746
2231 12747
2231 12750
2231 12756
2231 13379
2231 14219
2231 14795
2232 9615
2232 9620
2232 9735
2232 11524
2232 12730
2232 12746
2232 12747
2232 12750
2232 12756
2232 13379
2232 14219
2232 14795
2233 9735
2233 12756
2234 9735
2235 9601
2235 10471
2235 11499
2235 11846
2235 12214
2235 12718
2235 12721
2235 13845
2235 13864
2235 15040
2235 15069
2235 15320
2235 15807
2235 15810
2236 9601
2236 10471
2236 11499
2236 11846
2236 12214
2236 12718
2236 12721
2236 13845
2236 13864
2236 15040
2236 15069
2236 15320
2236 15807
2236 15810
2237 9601
2237 10339
2237 10471
2237 11499
2237 11846
2237 12214
2237 12718
2237 12721
2237 13845
2237 13864
2237 15040
2237 15069
2237 15320
2237 15807
2237 15810
2238 9601
2238 10339
2238 10471
2238 11499
2238 11846
2238 12214
2238 12718
2238 12721
2238 13845
2238 13864
2238 15040
2238 15069
2238 15320
2238 15807
2238 15810
2239 9601
2239 10339
2239 10471
2239 11499
2239 11846
2239 12214
2239 12718
2239 12721
2239 13845
2239 13864
2239 13869
2239 15040
2239 15069
2239 15320
2239 15807
2239 15810
2240 9601
2240 10339
2240 10471
2240 11499
2240 11846
2240 12214
2240 12718
2240 12721
2240 13845
2240 13864
2240 13869
2240 15040
2240 15069
2240 15320
2240 15807
2240 15810
2241 9601
2241 10339
2241 10471
2241 11499
2241 11846
2241 12214
2241 12718
2241 12721
2241 13845
2241 13864
2241 13869
2241 15040
2241 15069
2241 15320
2241 15807
2241 15810
2242 9601
2242 10339
2242 10471
2242 11499
2242 11846
2242 12214
2242 12718
2242 12721
2242 13845
2242 13864
2242 13869
2242 15040
2242 15069
2242 15320
2242 15807
2243 9601
2243 10339
2243 10471
2243 11499
2243 11846
2243 12214
2243 12718
2243 12721
2243 13845
2243 13864
2243 13869
2243 15040
2243 15069
2243 15320
2243 15807
2244 9601
2244 10339
2244 10471
2244 11499
2244 11846
2244 12214
2244 12718
2244 12721
2244 13845
2244 13864
2244 13869
2244 15040
2244 15069
2244 15320
2244 15807
2245 9601
2245 10339
2245 10471
2245 11499
2245 11846
2245 12214
2245 12718
2245 12721
2245 13839
2245 13845
2245 13864
2245 13869
2245 15031
2245 15040
2245 15069
2245 15320
2245 15807
2246 9601
2246 10339
2246 10471
2246 10495
2246 11499
2246 11846
2246 12214
2246 12718
2246 12721
2246 13839
2246 13864
2246 13869
2246 15031
2246 15040
2246 15069
2246 15320
2246 15807
2247 9601
2247 10339
2247 10471
2247 10495
2247 11499
2247 11846
2247 12214
2247 12718
2247 12721
2247 13839
2247 13864
2247 13869
2247 15031
2247 15040
2247 15069
2247 15320
2247 15807
2248 10339
2248 10471
2248 10495
2248 11499
2248 11846
2248 12214
2248 12718
2248 12721
2248 13839
2248 13864
2248 13869
2248 15031
2248 15040
2248 15069
2248 15320
2248 15807
2249 10339
2249 10471
2249 10495
2249 11499
2249 11846
2249 12214
2249 12721
2249 13839
2249 13864
2249 13869
2249 15031
2249 15040
2249 15069
2249 15317
2249 15320
2249 15807
2250 10339
2250 10471
2250 10495
2250 11499
2250 11846
2250 12214
2250 12721
2250 13839
2250 13864
2250 13869
2250 15031
2250 15040
2250 15069
2250 15317
2250 15320
2250 15807
2251 10339
2251 10471
2251 10495
2251 11499
2251 11846
2251 12214
2251 12721
2251 13839
2251 13864
2251 13869
2251 15031
2251 15040
2251 15069
2251 15317
2251 15320
2251 15806
2251 15807
2252 10332
2252 10339
2252 10471
2252 10495
2252 11499
2252 11846
2252 12214
2252 12721
2252 13839
2252 13864
2252 13869
2252 15031
2252 15040
2252 15069
2252 15317
2252 15320
2252 15806
2252 15807
2253 10332
2253 10339
2253 10471
2253 10495
2253 11499
2253 11846
2253 12214
2253 12721
2253 13839
2253 13864
2253 13869
2253 15031
2253 15040
2253 15069
2253 15317
2253 15320
2253 15806
2253 15807
2254 10332
2254 10339
2254 10471
2254 10495
2254 11499
2254 11846
2254 12214
2254 12721
2254 13839
2254 13864
2254 13869
2254 15031
2254 15040
2254 15069
2254 15317
2254 15320
2254 15806
2254 15807
2255 10332
2255 10339
2255 10471
2255 10495
2255 11499
2255 11846
2255 12214
2255 12721
2255 13839
2255 13864
2255 13869
2255 15031
2255 15040
2255 15069
2255 15317
2255 15320
2255 15806
2255 15807
2255 15808
2256 10332
2256 10339
2256 10471
2256 10495
2256 11499
2256 11846
2256 12214
2256 12720
2256 12721
2256 13839
2256 13864
2256 13869
2256 15031
2256 15040
2256 15069
2256 15320
2256 15807
2256 15808
2257 10332
2257 10339
2257 10471
2257 10495
2257 11499
2257 11846
2257 12214
2257 12720
2257 12721
2257 13839
2257 13864
2257 13869
2257 15031
2257 15040
2257 15069
2257 15320
2257 15807
2257 15808
2258 10332
2258 10339
2258 10471
2258 10495
2258 11846
2258 12214
2258 12720
2258 12721
2258 13839
2258 13864
2258 13869
2258 15031
2258 15040
2258 15069
2258 15320
2258 15807
2258 15808
2259 10332
2259 10339
2259 10471
2259 10495
2259 11846
2259 12214
2259 12720
2259 12721
2259 13839
2259 13864
2259 13869
2259 15031
2259 15040
2259 15069
2259 15320
2259 15807
2259 15808
2260 10332
2260 10339
2260 10471
2260 10495
2260 11846
2260 12214
2260 12720
2260 12721
2260 13839
2260 13864
2260 13869
2260 15031
2260 15040
2260 15069
2260 15320
2260 15807
2260 15808
2261 10332
2261 10339
2261 10471
2261 10495
2261 11846
2261 12214
2261 12720
2261 12721
2261 13839
2261 13864
2261 13869
2261 15031
2261 15040
2261 15069
2261 15320
2261 15807
2261 15808
2262 10332
2262 10339
2262 10471
2262 10495
2262 11846
2262 12214
2262 12720
2262 12721
2262 13839
2262 13864
2262 13869
2262 15031
2262 15040
2262 15069
2262 15320
2262 15807
2262 15808
2263 10332
2263 10339
2263 10471
2263 10495
2263 11846
2263 12214
2263 12720
2263 12721
2263 13839
2263 13864
2263 13869
2263 15031
2263 15040
2263 15069
2263 15320
2263 15807
2264 10332
2264 10339
2264 10471
2264 10495
2264 11846
2264 12214
2264 12720
2264 12721
2264 13839
2264 13864
2264 13869
2264 15031
2264 15040
2264 15069
2264 15320
2264 15807
2265 10332
2265 10471
2265 10495
2265 11846
2265 12214
2265 12721
2265 13839
2265 13864
2265 13869
2265 15031
2265 15040
2265 15069
2265 15807
2266 10332
2266 10471
2266 10495
2266 11846
2266 12721
2266 13839
2266 13864
2266 13869
2266 15031
2266 15040
2266 15069
2266 15807
2267 10332
2267 10471
2267 10495
2267 11846
2267 12721
2267 13839
2267 13864
2267 13869
2267 15031
2267 15069
2267 15807
2268 10332
2268 10471
2268 10495
2268 11846
2268 12721
2268 13839
2268 13864
2268 13869
2268 15031
2268 15069
2268 15807
2269 10332
2269 10471
2269 10495
2269 11846
2269 12721
2269 13839
2269 13864
2269 13869
2269 15031
2269 15069
2269 15807
2270 10332
2270 10471
2270 10495
2270 11846
2270 12721
2270 13839
2270 13864
2270 13869
2270 15031
2270 15069
2270 15807
2271 10332
2271 10471
2271 10495
2271 11846
2271 12721
2271 13839
2271 13864
2271 13869
2271 15031
2271 15069
2271 15807
2272 10332
2272 10471
2272 10495
2272 11846
2272 12721
2272 13839
2272 13864
2272 13869
2272 15031
2272 15069
2272 15807
2273 10332
2273 10471
2273 10495
2273 11846
2273 12721
2273 13839
2273 13864
2273 13869
2273 15031
2273 15069
2273 15807
2274 10332
2274 10471
2274 10495
2274 11846
2274 12721
2274 13839
2274 13864
2274 13869
2274 15031
2274 15069
2274 15807
2275 10332
2275 10471
2275 10495
2275 13839
2275 13869
2275 15031
2275 15807
2276 10332
2276 10471
2276 10495
2276 13839
2276 13869
2276 15031
2276 15807
2277 10332
2277 10495
2277 13839
2277 13869
2278 10332
2278 10495
2278 13839
2278 13869
2279 10332
2279 10495
2279 13839
2279 13869
2280 10332
2280 10495
2280 13839
2280 13869
2281 10332
2281 10495
2281 13839
2281 13869
2282 10332
2282 10495
2282 13839
2282 13869
2283 10332
2283 10495
2283 13839
2283 13869
2284 10495
2284 13839
2284 13869
2285 10495
2285 13839
2285 13869
2286 10495
2286 13839
2286 13869
2287 10494
2287 10495
2287 13839
2287 13869
2288 10494
2288 10495
2288 13839
2288 13869
2289 10494
2289 13839
2289 13869
2290 10332
2290 10494
2290 13839
2290 13869
2291 10332
2291 10494
2291 13839
2291 13869
2292 10494
2292 13869
2293 10494
2293 13869
2294 10494
2294 13869
2295 10494
2295 13869
2296 10494
2296 13869
2297 10494
2297 13869
2298 10494
2298 13839
2298 13869
2299 10494
2299 13839
2299 13869
2300 10494
2300 13839
2300 13869
2301 10494
2302 10494
2303 10494
2304 10494
2305 10494
2306 10494
2307 10494
2308 10494
2309 10494
2310 10494
2311 10494
2312 10494
2312 10495
2313 10495
2314 10495
2315 15031
2316 15031
2317 10471
2317 15031
2318 10471
2318 15031
2319 10471
2319 15031
2320 10471
2320 15031
2321 10471
2321 15031
2322 10471
2322 15031
2323 15031
2324 15613
2325 15613
2326 15613
2327 15613
2328 15613
2329 15613
2330 15030
2330 15613
2331 15030
2331 15613
2332 15030
2332 15321
2332 15613
2333 15030
2333 15321
2333 15613
2334 15030
2334 15321
2334 15613
2335 15030
2335 15321
2335 15613
2336 15030
2336 15321
2336 15613
2337 15030
2337 15321
2337 15613
2338 11295
2338 15030
2338 15321
2338 15613
2339 15030
2339 15321
2339 15613
2340 15030
2340 15613
2341 15030
2341 15613
2342 15030
2342 15613
2343 11295
2343 15037
2343 15613
2344 11295
2344 15037
2344 15613
2345 11295
2345 15037
2345 15613
2346 11295
2346 15037
2346 15321
2346 15613
2347 11295
2347 15030
2347 15037
2347 15321
2347 15613
2348 10474
2348 11295
2348 15030
2348 15037
2348 15321
2348 15613
2349 10474
2349 11295
2349 13865
2349 15030
2349 15037
2349 15321
2349 15613
2350 10474
2350 11295
2350 13865
2350 15030
2350 15037
2350 15321
2350 15613
2351 10474
2351 11295
2351 13865
2351 15030
2351 15037
2351 15321
2351 15613
2352 10474
2352 11295
2352 13865
2352 15030
2352 15037
2352 15321
2352 15613
2353 10337
2353 10474
2353 11295
2353 13865
2353 15030
2353 15037
2353 15321
2353 15613
2354 10337
2354 10474
2354 11295
2354 13865
2354 15030
2354 15037
2354 15321
2354 15613
2355 10337
2355 10474
2355 11295
2355 13865
2355 15030
2355 15037
2355 15321
2355 15613
2356 10337
2356 10474
2356 11295
2356 13865
2356 15030
2356 15037
2356 15321
2356 15613
2357 10337
2357 10474
2357 11295
2357 11700
2357 13865
2357 15030
2357 15037
2357 15042
2357 15321
2357 15613
2358 10337
2358 10474
2358 11295
2358 11700
2358 12019
2358 13865
2358 15030
2358 15037
2358 15042
2358 15321
2358 15613
2359 10337
2359 10474
2359 11295
2359 12019
2359 13865
2359 15030
2359 15037
2359 15042
2359 15321
2359 15613
2360 10337
2360 10474
2360 11295
2360 12019
2360 13865
2360 15030
2360 15037
2360 15042
2360 15321
2360 15613
2361 10337
2361 10474
2361 11295
2361 12019
2361 13624
2361 13865
2361 15030
2361 15037
2361 15042
2361 15321
2361 15613
2362 10337
2362 10474
2362 11295
2362 12019
2362 13624
2362 13865
2362 15030
2362 15037
2362 15042
2362 15321
2362 15613
2363 10474
2363 11295
2363 13865
2363 15030
2363 15042
2363 15321
2363 15613
2364 10337
2364 10474
2364 11295
2364 13865
2364 15030
2364 15042
2364 15321
2364 15613
2365 10337
2365 10474
2365 15030
2365 15042
2365 15321
2366 10337
2366 10474
2366 15030
2366 15042
2366 15321
2367 10474
2367 15030
2367 15042
2367 15321
2368 10474
2368 15030
2368 15060
2368 15321
2369 9612
2369 9619
2369 9737
2369 9940
2369 11272
2369 11274
2369 11492
2369 14222
2369 14251
2369 14252
2369 14803
2369 15033
2369 15035
2369 15061
2369 15292
2369 15293
2369 15294
2369 15651
2370 9612
2370 9619
2370 9737
2370 9940
2370 11272
2370 11274
2370 11492
2370 14222
2370 14234
2370 14251
2370 14252
2370 14803
2370 15033
2370 15035
2370 15061
2370 15292
2370 15293
2370 15294
2370 15651
2371 9612
2371 9619
2371 9737
2371 9940
2371 11272
2371 11274
2371 11492
2371 14234
2371 14251
2371 14252
2371 14803
2371 15033
2371 15035
2371 15061
2371 15292
2371 15651
2372 9612
2372 9619
2372 9628
2372 9737
2372 9940
2372 11274
2372 11492
2372 12747
2372 14234
2372 14803
2372 15035
2372 15520
2372 15651
2373 9619
2373 9621
2373 9628
2373 9737
2373 9756
2373 9939
2373 9940
2373 12747
2373 14803
2373 15035
2373 15054
2373 15520
2374 9619
2374 9621
2374 9628
2374 9737
2374 9756
2374 9939
2374 12747
2374 14803
2374 15054
2374 15520
2375 9619
2375 9621
2375 9628
2375 9737
2375 9756
2375 9939
2375 11271
2375 12747
2375 14229
2375 14803
2375 15054
2375 15520
2376 9619
2376 9621
2376 9628
2376 9737
2376 9756
2376 9939
2376 11271
2376 12747
2376 14229
2376 14803
2376 15054
2376 15520
2377 9619
2377 9628
2377 9737
2377 9939
2377 11271
2377 12747
2377 14229
2377 14803
2377 15054
2378 9619
2378 9621
2378 9628
2378 9737
2378 9939
2378 11271
2378 12747
2378 14229
2378 14803
2378 15054
2379 9619
2379 9621
2379 9737
2379 9939
2379 12747
2379 14229
2379 14803
2379 15054
2379 15518
2380 9619
2380 9621
2380 9628
2380 9737
2380 9939
2380 12747
2380 14799
2380 15054
2380 15518
2381 9619
2381 9621
2381 9628
2381 9737
2381 9740
2381 9745
2381 9756
2381 9939
2381 12747
2381 14799
2381 15054
2381 15518
2382 9621
2382 9628
2382 9737
2382 9740
2382 9745
2382 9756
2382 12747
2382 14799
2382 15054
2382 15518
2383 9621
2383 9628
2383 9737
2383 9740
2383 9745
2383 9756
2383 12747
2383 14799
2383 15054
2383 15518
2384 9621
2384 9628
2384 9740
2384 9745
2384 9756
2384 12747
2384 12756
2384 14799
2384 15518
2385 9621
2385 9628
2385 9740
2385 9745
2385 9756
2385 12747
2385 12756
2385 14799
2385 15518
2386 9621
2386 9628
2386 9740
2386 9745
2386 9756
2386 12747
2386 14799
2386 15518
2387 9621
2387 9628
2387 9740
2387 9756
2387 12747
2387 14799
2387 15518
2388 9621
2388 9628
2388 9740
2388 9756
2388 12747
2388 14799
2388 15518
2389 9621
2389 9628
2389 9740
2389 9756
2389 12747
2389 14799
2389 15518
2390 9621
2390 9628
2390 9740
2390 9745
2390 9756
2390 12747
2390 12756
2390 14799
2390 15518
2391 9621
2391 9628
2391 9740
2391 9745
2391 9756
2391 12747
2391 12756
2391 14799
2391 15518
2392 9621
2392 9628
2392 9740
2392 9745
2392 9756
2392 12747
2392 12756
2392 14799
2392 15518
2393 9621
2393 9628
2393 9735
2393 9740
2393 9745
2393 9756
2393 12747
2393 12756
2393 14799
2393 15518
2394 9621
2394 9628
2394 9735
2394 9740
2394 9745
2394 9756
2394 12747
2394 12756
2394 14799
2395 9621
2395 9628
2395 9735
2395 9740
2395 9745
2395 9756
2395 11288
2395 12747
2395 12756
2395 14799
2396 9615
2396 9621
2396 9628
2396 9735
2396 9740
2396 9745
2396 9756
2396 11288
2396 11299
2396 12730
2396 12747
2396 12750
2396 12756
2396 13379
2396 14795
2396 14799
2397 9615
2397 9621
2397 9628
2397 9735
2397 9740
2397 9745
2397 11288
2397 11299
2397 12730
2397 12747
2397 12750
2397 12756
2397 13379
2397 14795
2397 14799
2398 9615
2398 9628
2398 9735
2398 9745
2398 11288
2398 11299
2398 12730
2398 12747
2398 12750
2398 12756
2398 13379
2398 14219
2398 14795
2398 14799
2399 9615
2399 9628
2399 9735
2399 11288
2399 11299
2399 11761
2399 12730
2399 12747
2399 12750
2399 12756
2399 13379
2399 14219
2399 14795
2399 14799
2400 9615
2400 9620
2400 9628
2400 9735
2400 11288
2400 11299
2400 11761
2400 12730
2400 12746
2400 12747
2400 12750
2400 12756
2400 13379
2400 14219
2400 14795
2400 14799
2401 9615
2401 9620
2401 9735
2401 11288
2401 11299
2401 11761
2401 12727
2401 12730
2401 12746
2401 12747
2401 12750
2401 12756
2401 13379
2401 14219
2401 14795
2401 14799
2402 9615
2402 9620
2402 9735
2402 11288
2402 11299
2402 11761
2402 12727
2402 12730
2402 12746
2402 12747
2402 12750
2402 12756
2402 13379
2402 14219
2402 14795
2402 14799
2403 9615
2403 9620
2403 9735
2403 11288
2403 11299
2403 11761
2403 12727
2403 12730
2403 12746
2403 12747
2403 12750
2403 12756
2403 13379
2403 14219
2403 14795
2403 14799
2404 9615
2404 9620
2404 9735
2404 11288
2404 11299
2404 11761
2404 12727
2404 12730
2404 12746
2404 12747
2404 12750
2404 12756
2404 13379
2404 14219
2404 14795
2404 14799
2405 9615
2405 9620
2405 9628
2405 9735
2405 11288
2405 11299
2405 11761
2405 12727
2405 12730
2405 12746
2405 12747
2405 12750
2405 12756
2405 13379
2405 14219
2405 14795
2406 9615
2406 9620
2406 9628
2406 9735
2406 11288
2406 11299
2406 11761
2406 12727
2406 12730
2406 12746
2406 12747
2406 12750
2406 12756
2406 13379
2406 14219
2406 14795
2407 9615
2407 9620
2407 9628
2407 9735
2407 11288
2407 11299
2407 11761
2407 12727
2407 12730
2407 12746
2407 12747
2407 12750
2407 12756
2407 13379
2407 14219
2407 14795
2408 9615
2408 9620
2408 9735
2408 11288
2408 11299
2408 11761
2408 12727
2408 12730
2408 12746
2408 12747
2408 12750
2408 12756
2408 13379
2408 14219
2408 14795
2409 9615
2409 9620
2409 9735
2409 11288
2409 11299
2409 11761
2409 12727
2409 12730
2409 12746
2409 12747
2409 12750
2409 12756
2409 13379
2409 14219
2409 14795
2410 9615
2410 9620
2410 9735
2410 11288
2410 11299
2410 11761
2410 12727
2410 12730
2410 12747
2410 12750
2410 12756
2410 13379
2410 14219
2410 14795
2411 9615
2411 9620
2411 9735
2411 11288
2411 11299
2411 11524
2411 11761
2411 12727
2411 12730
2411 12747
2411 12750
2411 12756
2411 13379
2411 14219
2411 14795
2412 9615
2412 9620
2412 9735
2412 11288
2412 11299
2412 11524
2412 11761
2412 12727
2412 12730
2412 12746
2412 12747
2412 12750
2412 12756
2412 13379
2412 14219
2412 14795
2413 9615
2413 9620
2413 9735
2413 11288
2413 11299
2413 11524
2413 11761
2413 12727
2413 12730
2413 12746
2413 12747
2413 12750
2413 12756
2413 13379
2413 14219
2413 14795
2414 9615
2414 9620
2414 9735
2414 11288
2414 11299
2414 11524
2414 12727
2414 12730
2414 12746
2414 12747
2414 12750
2414 12756
2414 13379
2414 14219
2414 14795
2415 9615
2415 9620
2415 9735
2415 11288
2415 11299
2415 11524
2415 12727
2415 12730
2415 12746
2415 12747
2415 12750
2415 12756
2415 13379
2415 14219
2415 14795
2416 9615
2416 9620
2416 9735
2416 11288
2416 11299
2416 11524
2416 12727
2416 12730
2416 12746
2416 12747
2416 12750
2416 12756
2416 13379
2416 14219
2416 14795
2417 9615
2417 9620
2417 9735
2417 11288
2417 11299
2417 11524
2417 12727
2417 12730
2417 12746
2417 12747
2417 12750
2417 12756
2417 13379
2417 14219
2417 14795
2418 9615
2418 9620
2418 9735
2418 11288
2418 11299
2418 11524
2418 12727
2418 12730
2418 12746
2418 12747
2418 12750
2418 12756
2418 13379
2418 14219
2418 14795
2419 9615
2419 9620
2419 9735
2419 11288
2419 11299
2419 11524
2419 11761
2419 12727
2419 12730
2419 12746
2419 12747
2419 12750
2419 12756
2419 13379
2419 14219
2419 14795
2420 9615
2420 9620
2420 9735
2420 11246
2420 11288
2420 11299
2420 11524
2420 11761
2420 12727
2420 12730
2420 12746
2420 12747
2420 12750
2420 12756
2420 13379
2420 14219
2420 14795
2420 14799
2421 9615
2421 9620
2421 9735
2421 11246
2421 11299
2421 11524
2421 11744
2421 11761
2421 12727
2421 12730
2421 12746
2421 12747
2421 12750
2421 12756
2421 13379
2421 14219
2421 14795
2421 14799
2422 9615
2422 9620
2422 9735
2422 11246
2422 11299
2422 11524
2422 11744
2422 11761
2422 12727
2422 12730
2422 12746
2422 12747
2422 12750
2422 12756
2422 13379
2422 14219
2422 14795
2422 14799
2423 9615
2423 9620
2423 9735
2423 11246
2423 11299
2423 11524
2423 11744
2423 11761
2423 12727
2423 12730
2423 12746
2423 12747
2423 12750
2423 12756
2423 13379
2423 14219
2423 14795
2424 9615
2424 9620
2424 9735
2424 11246
2424 11299
2424 11524
2424 11744
2424 11761
2424 12727
2424 12730
2424 12746
2424 12747
2424 12750
2424 12756
2424 13379
2424 14219
2424 14795
2425 9615
2425 9620
2425 9735
2425 11246
2425 11524
2425 12727
2425 12730
2425 12746
2425 12747
2425 12750
2425 12756
2425 13379
2425 14219
2425 14795
2426 9620
2426 9735
2426 11246
2426 11288
2426 11299
2426 11524
2426 12727
2426 12730
2426 12746
2426 12747
2426 12750
2426 12756
2426 13379
2426 14219
2426 14795
2427 9620
2427 9735
2427 11246
2427 11524
2427 12727
2427 12730
2427 12746
2427 12747
2427 12750
2427 12756
2427 13379
2427 14219
2427 14795
2428 9601
2428 10339
2428 10471
2428 11499
2428 11846
2428 12214
2428 12718
2428 12721
2428 13838
2428 13845
2428 13864
2428 13866
2428 15040
2428 15069
2428 15320
2428 15807
2428 15810
2429 9601
2429 10339
2429 10471
2429 11499
2429 11846
2429 12214
2429 12718
2429 12721
2429 13838
2429 13845
2429 13864
2429 13866
2429 15040
2429 15069
2429 15320
2429 15807
2429 15810
2430 9601
2430 10339
2430 10471
2430 11499
2430 11846
2430 12214
2430 12718
2430 12721
2430 13839
2430 13845
2430 13864
2430 13869
2430 15040
2430 15069
2430 15320
2430 15807
2430 15810
2431 9601
2431 10339
2431 10471
2431 11499
2431 11846
2431 12214
2431 12718
2431 12721
2431 13839
2431 13845
2431 13864
2431 13869
2431 15040
2431 15069
2431 15320
2431 15807
2431 15810
2432 9601
2432 10339
2432 10471
2432 11499
2432 11846
2432 12214
2432 12718
2432 12721
2432 13845
2432 13864
2432 13869
2432 15040
2432 15069
2432 15320
2432 15807
2432 15810
2433 9601
2433 10339
2433 10471
2433 11499
2433 11846
2433 12214
2433 12718
2433 12721
2433 13845
2433 13864
2433 13869
2433 15040
2433 15069
2433 15320
2433 15807
2433 15810
2434 9601
2434 10339
2434 10471
2434 11499
2434 11846
2434 12214
2434 12718
2434 12721
2434 13845
2434 13864
2434 13869
2434 15040
2434 15069
2434 15320
2434 15807
2435 9601
2435 10339
2435 10471
2435 11499
2435 11846
2435 12214
2435 12718
2435 12721
2435 13845
2435 13864
2435 13869
2435 15040
2435 15069
2435 15320
2435 15807
2436 9601
2436 10339
2436 10471
2436 11499
2436 11846
2436 12214
2436 12718
2436 12721
2436 13864
2436 13869
2436 15031
2436 15040
2436 15069
2436 15317
2436 15320
2436 15807
2437 9601
2437 10339
2437 10471
2437 11499
2437 11846
2437 12214
2437 12718
2437 12721
2437 13864
2437 13869
2437 15031
2437 15040
2437 15069
2437 15317
2437 15320
2437 15807
2438 9601
2438 10339
2438 10471
2438 10485
2438 11499
2438 11846
2438 12214
2438 12718
2438 12721
2438 13864
2438 13869
2438 15040
2438 15069
2438 15317
2438 15320
2438 15806
2438 15807
2439 9601
2439 10339
2439 10471
2439 11499
2439 11846
2439 12214
2439 12718
2439 12721
2439 13864
2439 13869
2439 15040
2439 15069
2439 15317
2439 15320
2439 15806
2439 15807
2440 10339
2440 10471
2440 10495
2440 11846
2440 12214
2440 12721
2440 13864
2440 13869
2440 15040
2440 15069
2440 15317
2440 15320
2440 15806
2440 15807
2441 10339
2441 10471
2441 10495
2441 11846
2441 12214
2441 12721
2441 13864
2441 13869
2441 15040
2441 15069
2441 15317
2441 15320
2441 15806
2441 15807
2442 10339
2442 10471
2442 10495
2442 11846
2442 11852
2442 12214
2442 12721
2442 13864
2442 13869
2442 15040
2442 15051
2442 15069
2442 15317
2442 15320
2442 15806
2443 10339
2443 10471
2443 10495
2443 11846
2443 11852
2443 12214
2443 12721
2443 13864
2443 13869
2443 15031
2443 15040
2443 15051
2443 15069
2443 15317
2443 15320
2443 15806
2444 10339
2444 10471
2444 10495
2444 11846
2444 12214
2444 12721
2444 13864
2444 13869
2444 15031
2444 15040
2444 15069
2444 15317
2444 15320
2444 15806
2445 10332
2445 10339
2445 10471
2445 10495
2445 11846
2445 12214
2445 12721
2445 13839
2445 13864
2445 13869
2445 15031
2445 15040
2445 15069
2445 15317
2445 15320
2445 15806
2446 10332
2446 10339
2446 10471
2446 10495
2446 11846
2446 12214
2446 12721
2446 13839
2446 13864
2446 13869
2446 15031
2446 15040
2446 15069
2446 15317
2446 15320
2446 15806
2446 15808
2447 10332
2447 10339
2447 10471
2447 10495
2447 11846
2447 12214
2447 12721
2447 13839
2447 13864
2447 13869
2447 15031
2447 15040
2447 15320
2447 15808
2448 10332
2448 10339
2448 10471
2448 10495
2448 11846
2448 12214
2448 12721
2448 13839
2448 13864
2448 13869
2448 15031
2448 15040
2448 15069
2448 15320
2448 15808
2449 10332
2449 10471
2449 10495
2449 11846
2449 12721
2449 13839
2449 13864
2449 13869
2449 15031
2449 15040
2449 15069
2449 15320
2449 15808
2450 10332
2450 10471
2450 10495
2450 11846
2450 12721
2450 13839
2450 13864
2450 13869
2450 15031
2450 15040
2450 15320
2450 15808
2451 10332
2451 10339
2451 10471
2451 10495
2451 11846
2451 12721
2451 13839
2451 13864
2451 13869
2451 15031
2451 15040
2451 15069
2451 15320
2451 15807
2451 15808
2452 10332
2452 10339
2452 10471
2452 10495
2452 11846
2452 12214
2452 12721
2452 13839
2452 13864
2452 13869
2452 15031
2452 15040
2452 15069
2452 15320
2452 15807
2452 15808
2453 10332
2453 10339
2453 10471
2453 10495
2453 11846
2453 12214
2453 12720
2453 12721
2453 13839
2453 13864
2453 15031
2453 15040
2453 15069
2453 15320
2453 15807
2453 15808
2454 10332
2454 10339
2454 10471
2454 10495
2454 11846
2454 12214
2454 12720
2454 12721
2454 13864
2454 15031
2454 15040
2454 15069
2454 15320
2454 15807
2455 10332
2455 10339
2455 10471
2455 10495
2455 11846
2455 12214
2455 12720
2455 12721
2455 13839
2455 13864
2455 15031
2455 15040
2455 15069
2455 15320
2455 15807
2456 10332
2456 10339
2456 10471
2456 10495
2456 11846
2456 12214
2456 12720
2456 12721
2456 13839
2456 13864
2456 13869
2456 15031
2456 15040
2456 15069
2456 15320
2456 15807
2457 10332
2457 10471
2457 10495
2457 11846
2457 12721
2457 13839
2457 13864
2457 13869
2457 15031
2457 15040
2457 15069
2457 15807
2458 10332
2458 10471
2458 10495
2458 11846
2458 12721
2458 13839
2458 13864
2458 13869
2458 15031
2458 15040
2458 15069
2458 15807
2459 10332
2459 10471
2459 10495
2459 11846
2459 12721
2459 13839
2459 13864
2459 13869
2459 15031
2459 15069
2459 15807
2460 10332
2460 10471
2460 10495
2460 11846
2460 12721
2460 13839
2460 13864
2460 13869
2460 15031
2460 15069
2460 15807
2461 10332
2461 10471
2461 10495
2461 11846
2461 12721
2461 13839
2461 13864
2461 13869
2461 15031
2461 15069
2461 15807
2462 10332
2462 10471
2462 10495
2462 11846
2462 12721
2462 13839
2462 13869
2462 15031
2462 15807
2463 10332
2463 10471
2463 10495
2463 11846
2463 12721
2463 13839
2463 13869
2463 15031
2464 10332
2464 10471
2464 10495
2464 11846
2464 12721
2464 13839
2464 13869
2464 15031
2464 15069
2465 10332
2465 10471
2465 10495
2465 13839
2465 13869
2466 10332
2466 10495
2466 13839
2466 13869
2467 10332
2467 10495
2467 13839
2467 13869
2468 10332
2468 10495
2468 13839
2468 13869
2468 15031
2469 10332
2469 10495
2469 13839
2469 13869
2470 10495
2470 13839
2470 13869
2471 10495
2471 13839
2471 13869
2472 10495
2472 13839
2472 13869
2473 10495
2473 13839
2473 13869
2474 10495
2474 13839
2474 13869
2475 10494
2475 10495
2475 13839
2475 13869
2476 10494
2476 10495
2476 13839
2476 13869
2477 10494
2477 10495
2477 13839
2477 13869
2478 10494
2478 13839
2478 13869
2479 10494
2479 13839
2479 13869
2480 10494
2480 13839
2480 13869
2481 10494
2481 13839
2481 13869
2482 10494
2482 13869
2483 10494
2483 13869
2484 10494
2484 13869
2485 10494
2485 13869
2486 10494
2486 13869
2487 10494
2487 13869
2488 10494
2489 10494
2490 10494
2491 10494
2492 10494
2493 10494
2494 15031
2495 15031
2496 15031
2497 10471
2497 15031
2498 10471
2499 10471
2500 15613
2501 15613
2502 15613
2503 15613
2504 15613
2505 15613
2506 15613
2507 15613
2508 15613
2509 15030
2509 15613
2510 15030
2510 15613
2511 15030
2511 15613
2512 15030
2512 15613
2513 15030
2513 15613
2514 15030
2514 15613
2515 15030
2515 15613
2516 15030
2516 15613
2517 15030
2517 15613
2518 15613
2519 15613
2520 15613
2521 15613
2522 11295
2522 15037
2522 15613
2523 11295
2523 15037
2523 15613
2524 15030
2524 15037
2524 15613
2525 10474
2525 11295
2525 13865
2525 15030
2525 15037
2525 15321
2525 15613
2526 10474
2526 11295
2526 13865
2526 15030
2526 15037
2526 15321
2526 15613
2527 10474
2527 11295
2527 13865
2527 15030
2527 15037
2527 15321
2527 15613
2528 10474
2528 11295
2528 13865
2528 15030
2528 15037
2528 15321
2528 15613
2529 10474
2529 11295
2529 13865
2529 15030
2529 15037
2529 15321
2529 15613
2530 10337
2530 10474
2530 11295
2530 13865
2530 15030
2530 15037
2530 15321
2530 15613
2531 10337
2531 10474
2531 11295
2531 13865
2531 15030
2531 15037
2531 15321
2531 15613
2532 10337
2532 10474
2532 11295
2532 13865
2532 15030
2532 15037
2532 15321
2532 15613
2533 10337
2533 10474
2533 11295
2533 11700
2533 13865
2533 15030
2533 15037
2533 15321
2533 15613
2534 10337
2534 10474
2534 11295
2534 11700
2534 12350
2534 13865
2534 15030
2534 15037
2534 15321
2534 15613
2535 10337
2535 10474
2535 11295
2535 11700
2535 12019
2535 13865
2535 15030
2535 15037
2535 15321
2535 15613
2536 10337
2536 10474
2536 11295
2536 11700
2536 12019
2536 13865
2536 15030
2536 15037
2536 15321
2536 15613
2537 10337
2537 10474
2537 11295
2537 12019
2537 13624
2537 13865
2537 15030
2537 15037
2537 15321
2537 15613
2538 10337
2538 10474
2538 11295
2538 12019
2538 13624
2538 13865
2538 15030
2538 15037
2538 15321
2538 15613
2539 10337
2539 10474
2539 11295
2539 12019
2539 13624
2539 13865
2539 15030
2539 15037
2539 15042
2539 15321
2539 15613
2540 10337
2540 10474
2540 11295
2540 12019
2540 13624
2540 13865
2540 15030
2540 15037
2540 15042
2540 15321
2540 15613
2541 10337
2541 10474
2541 11295
2541 13865
2541 15030
2541 15042
2541 15321
2541 15613
2542 10337
2542 10474
2542 15030
2542 15042
2542 15321
2543 10337
2543 10474
2543 15030
2543 15042
2543 15321
2544 10337
2544 10474
2544 15030
2544 15042
2544 15321
2545 10474
2545 11295
2545 15030
2545 15060
2545 15321
2546 9612
2546 9619
2546 9737
2546 9768
2546 9940
2546 11272
2546 11274
2546 11492
2546 14222
2546 14251
2546 14252
2546 14803
2546 15033
2546 15034
2546 15061
2546 15293
2546 15295
2546 15651
2547 9612
2547 9619
2547 9737
2547 9768
2547 9940
2547 10080
2547 11272
2547 11274
2547 11492
2547 14222
2547 14234
2547 14251
2547 14252
2547 14803
2547 15033
2547 15034
2547 15035
2547 15061
2547 15292
2547 15293
2547 15651
2548 9612
2548 9619
2548 9628
2548 9737
2548 9768
2548 9940
2548 10080
2548 11272
2548 11274
2548 11492
2548 12747
2548 14222
2548 14234
2548 14251
2548 14252
2548 14803
2548 15033
2548 15035
2548 15061
2548 15292
2548 15520
2548 15651
2549 9619
2549 9621
2549 9628
2549 9737
2549 9756
2549 9940
2549 11274
2549 12747
2549 14234
2549 14803
2549 15035
2549 15054
2549 15520
2549 15651
2550 9619
2550 9621
2550 9628
2550 9737
2550 9756
2550 9939
2550 9940
2550 12747
2550 14803
2550 15054
2550 15520
2551 9619
2551 9621
2551 9737
2551 9756
2551 9939
2551 12747
2551 14803
2551 15054
2551 15520
2552 9619
2552 9621
2552 9737
2552 9939
2552 12747
2552 14803
2552 15054
2552 15520
2553 9619
2553 9737
2553 9756
2553 9939
2553 11271
2553 12747
2553 14229
2553 14803
2553 15054
2553 15520
2554 9619
2554 9737
2554 9939
2554 11271
2554 14229
2554 14803
2554 15054
2555 9619
2555 9621
2555 9737
2555 9939
2555 11271
2555 12747
2555 14229
2555 14803
2555 15054
2556 9619
2556 9621
2556 9628
2556 9737
2556 9939
2556 12747
2556 14229
2556 14799
2556 14803
2556 15054
2557 9619
2557 9621
2557 9628
2557 9737
2557 9939
2557 12747
2557 14799
2557 15054
2558 9619
2558 9621
2558 9628
2558 9737
2558 9756
2558 12747
2558 14799
2558 15054
2558 15518
2559 9621
2559 9628
2559 9737
2559 9756
2559 12747
2559 14799
2559 15054
2559 15518
2560 9621
2560 9628
2560 9737
2560 9756
2560 12747
2560 14799
2560 15054
2560 15518
2561 9621
2561 9628
2561 9737
2561 9740
2561 9756
2561 12747
2561 12756
2561 14799
2561 15054
2561 15518
2562 9621
2562 9628
2562 9740
2562 9756
2562 12747
2562 12756
2562 14799
2562 15054
2562 15518
2563 9621
2563 9628
2563 9740
2563 9756
2563 12727
2563 12747
2563 12756
2563 14799
2563 15054
2563 15518
2564 9621
2564 9628
2564 9740
2564 9756
2564 12727
2564 12747
2564 14799
2564 15518
2565 9621
2565 9628
2565 9740
2565 9756
2565 12747
2565 14799
2565 15518
2566 9621
2566 9628
2566 9740
2566 9756
2566 12747
2566 14799
2566 15518
2567 9621
2567 9628
2567 9740
2567 9756
2567 12747
2567 14799
2567 15518
2568 9621
2568 9628
2568 9740
2568 9756
2568 12747
2568 14799
2568 15518
2569 9621
2569 9628
2569 9740
2569 9745
2569 9756
2569 12747
2569 12756
2569 14799
2569 15518
2570 9621
2570 9628
2570 9735
2570 9740
2570 9745
2570 9756
2570 12747
2570 12756
2570 14799
2570 15518
2571 9621
2571 9628
2571 9735
2571 9740
2571 9745
2571 9756
2571 12747
2571 12756
2571 14799
2571 15518
2572 9621
2572 9628
2572 9735
2572 9740
2572 9745
2572 9756
2572 11288
2572 12747
2572 12756
2572 14799
2573 9615
2573 9621
2573 9628
2573 9735
2573 9740
2573 9745
2573 9756
2573 11288
2573 12730
2573 12747
2573 12750
2573 12756
2573 14219
2573 14799
2574 9615
2574 9621
2574 9628
2574 9735
2574 9740
2574 9745
2574 11288
2574 12727
2574 12730
2574 12747
2574 12750
2574 12756
2574 13379
2574 14219
2574 14795
2574 14799
2575 9615
2575 9628
2575 9735
2575 9740
2575 11288
2575 11299
2575 12727
2575 12730
2575 12747
2575 12750
2575 12756
2575 13379
2575 14219
2575 14795
2575 14799
2576 9455
2576 9615
2576 9628
2576 9735
2576 11288
2576 11299
2576 11761
2576 12727
2576 12730
2576 12747
2576 12750
2576 12756
2576 13379
2576 14219
2576 14795
2576 14799
2577 9455
2577 9615
2577 9620
2577 9628
2577 9735
2577 11288
2577 11299
2577 11761
2577 12727
2577 12730
2577 12746
2577 12747
2577 12750
2577 12756
2577 13379
2577 14219
2577 14795
2577 14799
2578 9615
2578 9620
2578 9628
2578 9735
2578 11288
2578 11299
2578 11761
2578 12727
2578 12730
2578 12746
2578 12747
2578 12750
2578 12756
2578 13379
2578 14219
2578 14795
2578 14799
2579 9615
2579 9620
2579 9628
2579 9735
2579 11288
2579 11299
2579 11761
2579 12727
2579 12730
2579 12746
2579 12747
2579 12750
2579 12756
2579 13379
2579 14219
2579 14795
2579 14799
2580 9615
2580 9620
2580 9628
2580 9735
2580 11288
2580 11299
2580 11761
2580 12727
2580 12730
2580 12746
2580 12747
2580 12750
2580 12756
2580 13379
2580 14219
2580 14795
2580 14799
2581 9615
2581 9620
2581 9735
2581 11288
2581 11299
2581 11761
2581 12727
2581 12730
2581 12746
2581 12747
2581 12750
2581 12756
2581 13379
2581 14219
2581 14795
2581 14799
2582 9615
2582 9620
2582 9628
2582 9735
2582 11288
2582 11299
2582 11761
2582 12727
2582 12730
2582 12746
2582 12747
2582 12750
2582 12756
2582 13379
2582 14219
2582 14795
2583 9615
2583 9620
2583 9628
2583 9735
2583 9744
2583 11288
2583 11299
2583 11761
2583 12727
2583 12730
2583 12746
2583 12747
2583 12750
2583 12756
2583 13379
2583 14219
2583 14795
2583 14805
2584 9615
2584 9620
2584 9735
2584 9744
2584 11288
2584 11299
2584 11761
2584 12727
2584 12730
2584 12746
2584 12747
2584 12750
2584 12756
2584 13379
2584 14219
2584 14795
2584 14805
2585 9615
2585 9620
2585 9628
2585 9735
2585 9744
2585 11288
2585 11299
2585 11761
2585 12727
2585 12730
2585 12746
2585 12747
2585 12750
2585 12756
2585 13379
2585 14219
2585 14795
2585 14805
2586 9615
2586 9620
2586 9735
2586 11288
2586 11299
2586 11761
2586 12727
2586 12730
2586 12746
2586 12747
2586 12750
2586 12756
2586 13379
2586 14219
2586 14795
2586 14805
2587 9620
2587 9735
2587 11288
2587 11299
2587 11761
2587 12727
2587 12730
2587 12747
2587 12750
2587 12756
2587 13379
2587 14219
2587 14795
2588 9620
2588 9735
2588 11288
2588 11299
2588 11761
2588 12727
2588 12730
2588 12746
2588 12747
2588 12750
2588 12756
2588 13379
2588 14219
2588 14795
2588 14799
2589 9620
2589 9735
2589 11288
2589 11299
2589 11524
2589 11761
2589 12727
2589 12730
2589 12746
2589 12747
2589 12750
2589 12756
2589 13379
2589 14219
2589 14795
2589 14799
2590 9620
2590 9735
2590 11288
2590 11299
2590 11524
2590 11761
2590 12727
2590 12730
2590 12746
2590 12747
2590 12750
2590 12756
2590 13379
2590 14219
2590 14795
2590 14799
2591 9620
2591 9735
2591 11288
2591 11299
2591 11524
2591 11761
2591 12727
2591 12730
2591 12746
2591 12747
2591 12750
2591 12756
2591 13379
2591 14219
2591 14795
2591 14799
2592 9615
2592 9620
2592 9735
2592 11288
2592 11299
2592 11524
2592 11761
2592 12727
2592 12730
2592 12746
2592 12747
2592 12750
2592 12756
2592 13379
2592 14219
2592 14795
2592 14799
2593 9615
2593 9620
2593 9735
2593 11288
2593 11299
2593 11524
2593 11761
2593 12727
2593 12730
2593 12746
2593 12747
2593 12750
2593 12756
2593 13379
2593 14219
2593 14795
2593 14799
2594 9614
2594 9615
2594 9620
2594 9735
2594 11246
2594 11288
2594 11299
2594 11524
2594 11744
2594 11761
2594 12727
2594 12730
2594 12746
2594 12747
2594 12750
2594 12756
2594 13379
2594 14219
2594 14795
2594 14799
2594 14938
2595 9614
2595 9615
2595 9620
2595 9735
2595 11246
2595 11288
2595 11299
2595 11524
2595 11744
2595 11761
2595 12727
2595 12730
2595 12746
2595 12747
2595 12750
2595 12756
2595 13379
2595 14219
2595 14795
2595 14799
2595 14938
2596 9615
2596 9620
2596 9735
2596 11246
2596 11250
2596 11288
2596 11299
2596 11524
2596 11744
2596 11761
2596 12727
2596 12730
2596 12746
2596 12747
2596 12750
2596 12756
2596 13379
2596 14219
2596 14795
2596 14799
2597 9615
2597 9620
2597 9735
2597 11246
2597 11288
2597 11299
2597 11524
2597 11744
2597 11761
2597 12727
2597 12730
2597 12746
2597 12747
2597 12750
2597 12756
2597 13379
2597 14219
2597 14795
2597 14799
2598 9615
2598 9620
2598 9735
2598 11246
2598 11288
2598 11299
2598 11524
2598 11744
2598 11761
2598 12727
2598 12730
2598 12746
2598 12747
2598 12750
2598 12756
2598 13379
2598 14219
2598 14795
2598 14799
2599 9615
2599 9620
2599 9735
2599 11246
2599 11288
2599 11299
2599 11524
2599 11744
2599 11761
2599 12727
2599 12730
2599 12746
2599 12747
2599 12750
2599 12756
2599 13379
2599 14219
2599 14795
2600 9615
2600 9620
2600 9735
2600 11246
2600 11288
2600 11299
2600 11524
2600 11744
2600 11761
2600 12727
2600 12730
2600 12746
2600 12747
2600 12750
2600 12756
2600 13379
2600 14219
2600 14795
2601 9615
2601 9620
2601 9735
2601 11246
2601 11288
2601 11299
2601 11524
2601 11744
2601 11761
2601 12727
2601 12730
2601 12746
2601 12747
2601 12750
2601 12756
2601 13379
2601 14219
2601 14795
2602 9615
2602 9620
2602 9735
2602 11246
2602 11299
2602 11524
2602 11744
2602 11761
2602 12727
2602 12730
2602 12746
2602 12747
2602 12750
2602 12756
2602 13379
2602 14219
2602 14795
2603 9615
2603 9620
2603 9735
2603 11246
2603 11288
2603 11299
2603 11524
2603 12727
2603 12730
2603 12746
2603 12747
2603 12750
2603 12756
2603 13379
2603 14219
2603 14795
2604 9615
2604 9620
2604 9735
2604 11246
2604 11524
2604 11761
2604 12727
2604 12730
2604 12746
2604 12747
2604 12750
2604 12756
2604 13379
2604 14219
2604 14795
2605 9615
2605 9620
2605 9735
2605 11246
2605 11524
2605 11761
2605 12727
2605 12730
2605 12746
2605 12747
2605 12750
2605 12756
2605 13379
2605 14219
2605 14795
2606 9615
2606 9620
2606 9735
2606 11246
2606 11524
2606 11761
2606 12727
2606 12730
2606 12746
2606 12747
2606 12750
2606 12756
2606 13379
2606 14219
2606 14795
2607 9615
2607 9620
2607 9735
2607 11761
2607 12727
2607 12730
2607 12746
2607 12747
2607 12756
2607 13379
2607 14219
2607 14795
2608 9601
2608 10339
2608 10471
2608 11499
2608 11846
2608 11850
2608 12718
2608 12721
2608 13838
2608 13845
2608 13866
2608 13869
2608 15040
2608 15069
2608 15320
2608 15807
2608 15810
2609 9601
2609 10339
2609 10471
2609 11499
2609 11846
2609 11850
2609 12718
2609 12721
2609 13845
2609 13866
2609 13869
2609 15040
2609 15069
2609 15320
2609 15807
2609 15810
2610 9601
2610 10339
2610 10471
2610 11499
2610 11846
2610 12214
2610 12718
2610 12721
2610 13845
2610 13869
2610 15040
2610 15069
2610 15320
2610 15807
2610 15810
2611 9601
2611 10339
2611 10471
2611 11499
2611 11846
2611 12214
2611 12718
2611 12721
2611 13845
2611 13864
2611 13869
2611 15040
2611 15069
2611 15320
2611 15807
2611 15810
2612 9601
2612 10339
2612 10471
2612 11499
2612 11846
2612 12214
2612 12718
2612 12721
2612 13845
2612 13864
2612 13869
2612 15040
2612 15069
2612 15320
2612 15807
2612 15810
2613 9601
2613 10339
2613 10471
2613 11499
2613 11846
2613 11850
2613 12214
2613 12718
2613 12721
2613 13845
2613 13864
2613 13869
2613 15040
2613 15069
2613 15320
2613 15807
2614 9601
2614 10339
2614 10471
2614 11499
2614 11846
2614 11850
2614 12214
2614 12718
2614 12721
2614 13845
2614 13864
2614 13869
2614 15040
2614 15069
2614 15320
2614 15807
2615 9601
2615 10339
2615 10471
2615 11499
2615 11846
2615 12214
2615 12718
2615 12721
2615 13845
2615 13864
2615 13869
2615 15040
2615 15069
2615 15317
2615 15319
2615 15320
2615 15807
2616 10339
2616 10471
2616 10485
2616 11852
2616 12214
2616 12721
2616 13839
2616 13864
2616 13869
2616 15040
2616 15051
2616 15069
2616 15317
2616 15319
2616 15320
2616 15806
2617 10471
2617 10485
2617 11852
2617 12214
2617 12721
2617 13839
2617 13864
2617 15040
2617 15051
2617 15069
2617 15320
2617 15322
2617 15528
2617 15806
2618 10339
2618 10471
2618 10485
2618 11852
2618 12214
2618 12721
2618 13839
2618 13864
2618 15040
2618 15051
2618 15069
2618 15317
2618 15320
2618 15322
2618 15528
2618 15806
2619 10339
2619 10471
2619 10485
2619 11852
2619 12214
2619 12721
2619 13839
2619 13864
2619 15040
2619 15051
2619 15069
2619 15317
2619 15320
2619 15806
2620 10339
2620 10471
2620 10485
2620 10495
2620 11852
2620 12214
2620 12721
2620 13839
2620 13864
2620 15040
2620 15051
2620 15069
2620 15317
2620 15320
2620 15806
2621 10339
2621 10471
2621 10485
2621 10495
2621 11852
2621 12214
2621 12721
2621 13839
2621 13864
2621 15040
2621 15051
2621 15069
2621 15317
2621 15320
2621 15806
2622 10339
2622 10471
2622 10495
2622 11846
2622 11852
2622 12214
2622 12721
2622 13839
2622 13864
2622 13869
2622 15040
2622 15051
2622 15069
2622 15317
2622 15320
2622 15806
2623 10339
2623 10471
2623 10495
2623 11846
2623 12214
2623 12721
2623 13864
2623 13869
2623 15031
2623 15040
2623 15051
2623 15069
2623 15317
2623 15320
2623 15806
2624 10332
2624 10339
2624 10471
2624 10495
2624 11846
2624 12214
2624 12721
2624 13839
2624 13864
2624 13869
2624 15031
2624 15040
2624 15069
2624 15317
2624 15320
2624 15806
2625 10332
2625 10339
2625 10471
2625 10495
2625 11846
2625 12214
2625 12721
2625 13839
2625 13864
2625 13869
2625 15031
2625 15040
2625 15069
2625 15320
2625 15806
2625 15808
2626 10332
2626 10339
2626 10471
2626 10495
2626 11846
2626 12214
2626 12721
2626 13839
2626 13864
2626 13869
2626 15031
2626 15040
2626 15320
2626 15808
2627 10332
2627 10339
2627 10471
2627 10495
2627 11846
2627 12214
2627 12721
2627 13839
2627 13864
2627 13869
2627 15031
2627 15040
2627 15069
2627 15320
2627 15808
2628 10332
2628 10339
2628 10471
2628 10495
2628 11846
2628 12721
2628 13837
2628 13839
2628 13864
2628 13869
2628 15040
2628 15320
2628 15808
2629 10332
2629 10339
2629 10471
2629 10495
2629 11846
2629 12721
2629 13837
2629 13839
2629 13864
2629 13869
2629 15040
2629 15069
2629 15320
2629 15808
2629 15809
2630 10332
2630 10339
2630 10471
2630 10495
2630 11846
2630 12214
2630 12721
2630 13837
2630 13839
2630 13864
2630 13869
2630 15031
2630 15040
2630 15069
2630 15320
2630 15807
2630 15808
2631 10332
2631 10339
2631 10471
2631 10495
2631 11846
2631 12214
2631 12721
2631 13839
2631 13869
2631 15031
2631 15040
2631 15069
2631 15320
2631 15807
2631 15808
2632 10332
2632 10339
2632 10471
2632 10495
2632 11846
2632 12214
2632 12721
2632 13839
2632 13869
2632 15031
2632 15040
2632 15069
2632 15320
2632 15807
2632 15808
2633 10332
2633 10339
2633 10471
2633 10495
2633 11846
2633 12214
2633 12720
2633 12721
2633 13839
2633 13864
2633 13869
2633 15031
2633 15040
2633 15069
2633 15320
2633 15807
2634 10332
2634 10339
2634 10471
2634 10495
2634 11846
2634 12214
2634 12720
2634 12721
2634 13839
2634 13864
2634 13869
2634 15040
2634 15069
2634 15320
2634 15807
2634 15808
2635 10332
2635 10339
2635 10471
2635 10495
2635 11846
2635 12214
2635 12720
2635 12721
2635 13837
2635 13839
2635 13864
2635 13869
2635 15040
2635 15069
2635 15320
2635 15807
2635 15808
2636 10332
2636 10339
2636 10471
2636 10495
2636 11846
2636 12720
2636 12721
2636 13837
2636 13839
2636 13864
2636 13869
2636 15031
2636 15040
2636 15069
2636 15807
2636 15808
2637 10332
2637 10471
2637 10495
2637 11846
2637 12721
2637 13837
2637 13839
2637 13864
2637 13869
2637 15031
2637 15040
2637 15807
2637 15808
2638 10332
2638 10471
2638 10495
2638 11846
2638 12721
2638 13837
2638 13839
2638 13864
2638 13869
2638 15031
2638 15040
2638 15808
2639 10332
2639 10495
2639 11846
2639 13839
2639 13869
2639 15809
2640 10332
2640 10495
2640 11846
2640 13869
2640 15809
2641 10332
2641 10495
2641 11846
2641 12721
2641 13839
2641 13869
2641 15055
2641 15809
2642 10332
2642 10495
2642 11846
2642 12721
2642 13839
2642 13869
2642 15055
2643 10332
2643 10495
2643 11846
2643 12721
2643 13621
2643 13839
2643 13869
2643 15055
2644 10332
2644 10483
2644 10495
2644 11846
2644 12721
2644 13839
2644 13869
2644 15055
2645 10483
2645 10495
2645 11846
2645 12721
2645 13839
2645 13869
2645 15055
2646 10495
2646 13839
2646 13869
2647 10494
2647 10495
2647 13839
2647 13869
2648 10494
2648 10495
2648 13839
2648 13869
2649 10494
2649 10495
2649 13839
2649 13869
2650 10494
2650 13839
2650 13869
2651 13869
2652 13869
2653 13869
2654 10494
2655 10494
2656 10494
2657 15087
2658 15032
2658 15087
2659 15087
2660 15087
2661 15613
2662 15613
2663 15613
2664 15613
2665 15613
2666 15613
2667 15613
2668 15613
2669 15613
2670 15613
2671 15613
2672 15613
2673 15613
2674 15613
2675 15613
2676 15613
2677 15037
2677 15613
2678 15613
2679 15613
2680 15037
2680 15613
2681 10474
2681 15037
2681 15613
2682 10474
2682 13865
2682 15030
2682 15037
2682 15613
2683 10474
2683 11295
2683 13865
2683 15030
2683 15037
2683 15613
2684 10474
2684 11295
2684 13865
2684 15030
2684 15037
2684 15613
2685 10474
2685 11295
2685 13865
2685 15030
2685 15037
2685 15613
2686 10474
2686 11295
2686 13865
2686 15030
2686 15037
2686 15321
2686 15613
2687 10337
2687 10474
2687 11295
2687 13865
2687 15030
2687 15037
2687 15321
2687 15613
2688 10337
2688 10474
2688 11295
2688 13865
2688 15030
2688 15037
2688 15321
2688 15613
2689 10337
2689 10474
2689 11295
2689 13865
2689 15030
2689 15037
2689 15321
2689 15613
2690 10337
2690 10474
2690 11295
2690 11700
2690 12350
2690 13865
2690 15030
2690 15037
2690 15321
2690 15613
2691 10337
2691 10474
2691 11295
2691 11700
2691 12019
2691 12350
2691 13631
2691 13865
2691 15030
2691 15037
2691 15321
2691 15613
2692 10337
2692 10474
2692 11295
2692 11700
2692 12019
2692 12350
2692 13631
2692 13865
2692 15030
2692 15037
2692 15321
2692 15613
2693 10337
2693 10474
2693 11295
2693 11700
2693 12019
2693 12350
2693 13631
2693 13865
2693 15030
2693 15037
2693 15321
2693 15613
2694 10337
2694 10474
2694 11295
2694 12019
2694 12350
2694 13624
2694 13631
2694 13865
2694 15030
2694 15037
2694 15042
2694 15321
2694 15613
2695 10337
2695 10474
2695 11295
2695 12019
2695 13624
2695 13631
2695 13865
2695 15030
2695 15037
2695 15042
2695 15321
2695 15613
2696 10337
2696 10474
2696 11295
2696 12019
2696 13624
2696 13631
2696 13865
2696 15030
2696 15037
2696 15042
2696 15321
2696 15613
2697 10337
2697 10474
2697 11295
2697 12019
2697 13624
2697 13865
2697 15030
2697 15037
2697 15042
2697 15321
2697 15613
2698 10474
2698 11295
2698 13865
2698 15030
2698 15042
2698 15321
2698 15613
2699 10337
2699 10474
2699 11295
2699 13865
2699 15030
2699 15042
2699 15321
2700 10337
2700 10474
2700 11295
2700 13865
2700 15030
2700 15042
2700 15321
2701 9612
2701 9619
2701 9737
2701 9768
2701 9940
2701 11274
2701 11492
2701 14222
2701 14252
2701 14803
2701 15033
2701 15034
2701 15035
2701 15061
2701 15295
2701 15651
2702 9612
2702 9619
2702 9737
2702 9768
2702 9940
2702 10080
2702 11274
2702 11492
2702 14222
2702 14252
2702 14803
2702 15033
2702 15034
2702 15035
2702 15061
2702 15292
2702 15295
2702 15651
2703 9612
2703 9619
2703 9737
2703 9768
2703 9940
2703 10080
2703 11274
2703 11492
2703 14222
2703 14803
2703 15033
2703 15034
2703 15035
2703 15061
2703 15292
2703 15520
2703 15651
2704 9612
2704 9619
2704 9737
2704 14803
2704 15035
2704 15054
2704 15520
2705 9612
2705 9619
2705 9621
2705 9628
2705 9737
2705 14803
2705 15035
2705 15054
2705 15520
2706 9619
2706 9621
2706 9628
2706 9737
2706 9756
2706 9939
2706 12747
2706 14803
2706 15054
2706 15520
2707 9619
2707 9628
2707 9737
2707 9756
2707 9939
2707 12747
2707 14799
2707 14803
2707 15054
2707 15520
2708 9619
2708 9628
2708 9737
2708 9756
2708 9939
2708 11271
2708 12747
2708 14799
2708 14803
2708 15054
2708 15520
2709 9619
2709 9628
2709 9737
2709 9756
2709 9939
2709 11271
2709 12747
2709 14799
2709 14803
2709 15054
2709 15520
2710 9619
2710 9621
2710 9737
2710 9756
2710 9939
2710 11271
2710 12747
2710 14799
2710 14803
2710 15054
2710 15520
2711 9619
2711 9621
2711 9628
2711 9737
2711 9939
2711 12747
2711 14799
2711 14803
2711 15054
2711 15520
2712 9619
2712 9621
2712 9628
2712 9737
2712 9939
2712 12747
2712 14799
2712 15054
2712 15520
2713 9619
2713 9621
2713 9628
2713 9737
2713 9756
2713 9939
2713 12747
2713 14799
2713 15054
2713 15518
2713 15520
2714 9621
2714 9628
2714 9737
2714 9756
2714 12747
2714 14799
2714 15054
2714 15518
2714 15520
2715 9621
2715 9628
2715 9737
2715 9756
2715 12747
2715 14799
2715 15054
2715 15518
2715 15520
2716 9621
2716 9628
2716 9737
2716 9756
2716 12747
2716 12756
2716 14799
2716 15054
2716 15518
2716 15520
2717 9621
2717 9628
2717 9737
2717 9740
2717 9756
2717 12747
2717 12756
2717 14799
2717 15054
2717 15518
2717 15520
2718 9621
2718 9628
2718 9737
2718 9740
2718 9756
2718 12727
2718 12747
2718 12756
2718 14799
2718 15054
2718 15518
2718 15520
2719 9621
2719 9628
2719 9737
2719 9740
2719 9756
2719 12727
2719 12747
2719 14799
2719 15518
2720 9621
2720 9628
2720 9737
2720 9740
2720 9756
2720 12727
2720 12747
2720 14799
2720 15518
2721 9621
2721 9628
2721 9740
2721 9756
2721 12727
2721 12747
2721 14799
2721 15518
2722 9621
2722 9628
2722 9740
2722 9756
2722 12727
2722 12747
2722 14799
2722 15518
2723 9621
2723 9628
2723 9740
2723 9756
2723 12747
2723 14799
2723 15518
2724 9455
2724 9621
2724 9628
2724 9740
2724 9756
2724 12724
2724 12727
2724 12747
2724 14799
2724 15518
2725 9455
2725 9621
2725 9628
2725 9735
2725 9740
2725 9745
2725 9756
2725 11288
2725 12724
2725 12727
2725 12747
2725 14799
2725 15518
2726 9455
2726 9621
2726 9628
2726 9735
2726 9740
2726 9745
2726 9756
2726 11288
2726 12724
2726 12727
2726 12747
2726 14799
2726 15518
2727 9455
2727 9621
2727 9628
2727 9735
2727 9740
2727 9745
2727 9756
2727 12747
2727 14799
2727 15518
2728 9455
2728 9621
2728 9628
2728 9735
2728 9740
2728 9745
2728 9756
2728 12747
2728 14799
2728 15518
2729 9455
2729 9621
2729 9628
2729 9735
2729 9740
2729 9745
2729 11288
2729 11299
2729 12727
2729 12747
2729 14219
2729 14799
2730 9455
2730 9621
2730 9628
2730 9735
2730 9740
2730 11288
2730 11299
2730 12727
2730 12730
2730 12747
2730 12756
2730 14799
2731 9455
2731 9615
2731 9628
2731 9735
2731 9740
2731 11288
2731 11299
2731 12727
2731 12730
2731 12746
2731 12747
2731 12756
2731 13379
2731 14795
2731 14799
2732 9455
2732 9615
2732 9628
2732 9735
2732 11288
2732 11299
2732 12727
2732 12730
2732 12746
2732 12747
2732 12756
2732 13379
2732 14219
2732 14795
2732 14799
2733 9455
2733 9615
2733 9620
2733 9628
2733 9735
2733 11288
2733 11299
2733 11761
2733 12727
2733 12730
2733 12746
2733 12747
2733 12756
2733 13379
2733 14219
2733 14795
2733 14799
2734 9455
2734 9615
2734 9620
2734 9628
2734 9735
2734 11288
2734 11299
2734 11761
2734 12727
2734 12730
2734 12746
2734 12747
2734 12756
2734 13379
2734 14219
2734 14795
2734 14799
2735 9455
2735 9615
2735 9620
2735 9628
2735 9735
2735 11288
2735 11299
2735 11761
2735 12727
2735 12730
2735 12746
2735 12747
2735 12756
2735 13379
2735 14219
2735 14795
2735 14799
2736 9455
2736 9615
2736 9620
2736 9628
2736 9735
2736 11288
2736 11299
2736 11761
2736 12727
2736 12730
2736 12746
2736 12747
2736 12750
2736 12756
2736 13379
2736 14219
2736 14795
2736 14799
2737 9455
2737 9615
2737 9620
2737 9628
2737 9735
2737 11288
2737 11299
2737 11761
2737 12727
2737 12730
2737 12746
2737 12747
2737 12750
2737 12756
2737 13379
2737 14219
2737 14795
2737 14799
2738 9615
2738 9620
2738 9628
2738 9735
2738 9744
2738 11288
2738 11299
2738 11761
2738 12727
2738 12730
2738 12746
2738 12747
2738 12750
2738 12756
2738 13379
2738 14219
2738 14795
2738 14805
2739 9455
2739 9615
2739 9620
2739 9628
2739 9735
2739 9744
2739 11288
2739 11299
2739 11761
2739 12727
2739 12730
2739 12746
2739 12747
2739 12750
2739 12756
2739 13379
2739 14219
2739 14795
2739 14805
2740 9455
2740 9615
2740 9620
2740 9628
2740 9735
2740 9744
2740 11288
2740 11299
2740 11761
2740 12727
2740 12730
2740 12746
2740 12747
2740 12750
2740 12756
2740 13379
2740 14219
2740 14795
2740 14805
2741 9455
2741 9615
2741 9620
2741 9735
2741 11288
2741 11299
2741 11761
2741 12727
2741 12730
2741 12746
2741 12747
2741 12750
2741 12756
2741 13379
2741 14219
2741 14795
2741 14805
2742 9615
2742 9620
2742 9735
2742 11288
2742 11299
2742 12727
2742 12730
2742 12746
2742 12747
2742 12750
2742 12756
2742 13379
2742 14219
2742 14795
2742 14805
2743 9620
2743 9735
2743 11288
2743 11299
2743 11761
2743 12727
2743 12730
2743 12746
2743 12747
2743 12750
2743 12756
2743 13379
2743 14219
2743 14795
2743 14799
2744 9614
2744 9620
2744 9735
2744 11288
2744 11299
2744 11761
2744 12727
2744 12730
2744 12746
2744 12747
2744 12750
2744 12756
2744 13379
2744 14219
2744 14795
2744 14799
2744 14805
2745 9614
2745 9620
2745 9735
2745 11288
2745 11299
2745 11524
2745 11761
2745 12727
2745 12730
2745 12746
2745 12747
2745 12750
2745 12756
2745 13379
2745 14219
2745 14795
2745 14799
2745 14805
2746 9620
2746 9735
2746 11288
2746 11299
2746 11524
2746 11761
2746 12727
2746 12730
2746 12746
2746 12747
2746 12750
2746 12756
2746 13379
2746 14219
2746 14795
2746 14799
2747 9620
2747 9735
2747 11288
2747 11299
2747 11524
2747 11761
2747 12727
2747 12730
2747 12746
2747 12747
2747 12750
2747 12756
2747 13379
2747 14219
2747 14795
2747 14799
2748 9614
2748 9615
2748 9620
2748 9735
2748 11246
2748 11250
2748 11288
2748 11299
2748 11524
2748 11744
2748 11761
2748 12727
2748 12730
2748 12746
2748 12747
2748 12750
2748 12756
2748 13379
2748 14219
2748 14226
2748 14795
2748 14799
2749 9614
2749 9615
2749 9620
2749 9735
2749 11246
2749 11250
2749 11288
2749 11299
2749 11524
2749 11744
2749 11761
2749 12727
2749 12730
2749 12746
2749 12747
2749 12750
2749 12756
2749 13379
2749 14219
2749 14226
2749 14795
2749 14799
2749 14938
2750 9614
2750 9615
2750 9620
2750 9735
2750 11246
2750 11250
2750 11288
2750 11299
2750 11524
2750 11744
2750 11761
2750 12727
2750 12730
2750 12746
2750 12747
2750 12750
2750 12756
2750 13379
2750 14219
2750 14226
2750 14795
2750 14799
2750 14938
2751 9614
2751 9615
2751 9620
2751 9735
2751 11246
2751 11250
2751 11288
2751 11299
2751 11524
2751 11744
2751 11761
2751 12727
2751 12730
2751 12746
2751 12747
2751 12750
2751 12756
2751 13379
2751 14219
2751 14795
2751 14799
2752 9614
2752 9615
2752 9620
2752 9735
2752 9744
2752 11246
2752 11288
2752 11299
2752 11524
2752 11744
2752 11761
2752 12727
2752 12730
2752 12746
2752 12747
2752 12750
2752 12756
2752 13379
2752 14219
2752 14795
2752 14799
2753 9614
2753 9615
2753 9620
2753 9735
2753 9744
2753 11246
2753 11288
2753 11299
2753 11524
2753 11744
2753 11761
2753 12727
2753 12730
2753 12746
2753 12747
2753 12750
2753 12756
2753 13379
2753 14219
2753 14795
2754 9615
2754 9620
2754 9735
2754 11246
2754 11288
2754 11299
2754 11524
2754 11744
2754 11761
2754 12727
2754 12730
2754 12746
2754 12747
2754 12750
2754 12756
2754 13379
2754 14219
2754 14795
2755 9615
2755 9620
2755 9735
2755 11246
2755 11288
2755 11299
2755 11524
2755 11744
2755 11761
2755 12727
2755 12730
2755 12746
2755 12747
2755 12750
2755 12756
2755 13379
2755 14219
2755 14795
2756 9615
2756 9620
2756 9735
2756 11761
2756 12727
2756 12730
2756 12746
2756 12747
2756 12756
2756 13379
2756 14219
2756 14795
2757 9601
2757 10339
2757 10471
2757 11499
2757 11846
2757 11850
2757 12718
2757 13838
2757 13845
2757 13866
2757 15040
2757 15069
2757 15320
2757 15807
2757 15810
2758 9601
2758 10471
2758 11499
2758 11846
2758 11850
2758 12718
2758 13838
2758 13845
2758 13866
2758 13869
2758 15040
2758 15069
2758 15320
2758 15807
2758 15810
2759 9601
2759 10339
2759 10471
2759 11499
2759 11846
2759 11850
2759 12718
2759 13845
2759 13866
2759 13869
2759 15040
2759 15069
2759 15320
2759 15810
2760 9601
2760 10339
2760 10471
2760 11499
2760 11846
2760 11850
2760 12214
2760 12718
2760 13838
2760 13845
2760 13866
2760 13869
2760 15040
2760 15069
2760 15320
2760 15810
2761 9601
2761 10471
2761 11499
2761 11846
2761 11850
2761 12214
2761 12718
2761 13838
2761 13845
2761 13864
2761 13866
2761 13869
2761 15040
2761 15069
2761 15320
2761 15807
2761 15810
2762 9601
2762 10339
2762 10471
2762 11499
2762 11846
2762 11850
2762 12214
2762 12718
2762 13838
2762 13845
2762 13864
2762 13866
2762 13869
2762 15040
2762 15069
2762 15320
2762 15807
2763 9601
2763 10339
2763 10471
2763 11499
2763 11846
2763 11850
2763 12214
2763 12718
2763 13838
2763 13845
2763 13869
2763 15040
2763 15069
2763 15320
2763 15807
2764 9601
2764 10339
2764 10471
2764 11499
2764 11846
2764 11850
2764 12214
2764 13838
2764 13845
2764 13869
2764 15040
2764 15069
2764 15320
2764 15528
2764 15807
2765 10471
2765 10485
2765 11850
2765 11852
2765 12214
2765 12721
2765 13839
2765 13845
2765 13864
2765 15040
2765 15051
2765 15069
2765 15319
2765 15320
2765 15528
2765 15806
2766 10338
2766 10471
2766 10485
2766 11849
2766 11852
2766 12214
2766 12721
2766 13839
2766 13858
2766 13864
2766 15040
2766 15069
2766 15320
2766 15322
2766 15523
2766 15527
2766 15806
2767 10338
2767 10471
2767 10485
2767 11849
2767 11852
2767 12214
2767 12721
2767 13839
2767 13858
2767 13864
2767 15040
2767 15069
2767 15320
2767 15322
2767 15527
2767 15806
2768 10338
2768 10339
2768 10471
2768 10485
2768 11849
2768 11852
2768 12214
2768 12721
2768 13839
2768 13858
2768 13864
2768 15040
2768 15320
2768 15322
2768 15527
2768 15806
2769 10339
2769 10471
2769 10495
2769 11846
2769 12214
2769 12721
2769 13869
2769 15040
2769 15069
2769 15320
2769 15806
2770 10339
2770 10471
2770 10495
2770 11846
2770 12214
2770 12721
2770 13869
2770 15040
2770 15069
2770 15320
2770 15806
2771 10332
2771 10339
2771 10471
2771 10495
2771 11846
2771 12214
2771 12721
2771 13869
2771 15040
2771 15069
2771 15320
2772 10332
2772 10339
2772 10471
2772 10495
2772 11846
2772 12214
2772 12721
2772 13839
2772 13869
2772 15040
2772 15043
2772 15069
2772 15317
2772 15320
2772 15806
2773 10332
2773 10339
2773 10471
2773 10495
2773 11846
2773 12214
2773 12721
2773 13839
2773 13864
2773 13869
2773 15040
2773 15043
2773 15069
2773 15320
2773 15806
2773 15808
2774 10332
2774 10339
2774 10471
2774 10495
2774 11846
2774 12214
2774 12721
2774 13837
2774 13839
2774 13864
2774 13869
2774 15040
2774 15043
2774 15069
2774 15320
2774 15806
2774 15808
2774 15809
2775 10332
2775 10339
2775 10471
2775 10495
2775 11846
2775 12214
2775 12721
2775 13837
2775 13839
2775 13864
2775 13869
2775 15040
2775 15043
2775 15069
2775 15320
2775 15807
2775 15808
2775 15809
2776 10332
2776 10339
2776 10471
2776 10495
2776 11846
2776 12214
2776 12721
2776 13837
2776 13839
2776 13864
2776 13869
2776 15040
2776 15069
2776 15320
2776 15807
2776 15808
2777 10332
2777 10339
2777 10471
2777 10495
2777 11846
2777 12721
2777 13837
2777 13839
2777 13869
2777 15040
2777 15069
2777 15808
2778 10332
2778 10339
2778 10471
2778 10495
2778 11846
2778 12721
2778 13837
2778 13839
2778 13869
2778 15808
2779 10332
2779 10339
2779 10471
2779 10495
2779 11846
2779 12721
2779 13837
2779 13839
2779 13864
2779 13869
2779 15040
2779 15320
2779 15808
2780 10332
2780 10471
2780 10495
2780 11846
2780 12721
2780 13837
2780 13839
2780 13864
2780 13869
2780 15040
2780 15320
2780 15808
2780 15809
2781 10332
2781 10471
2781 10495
2781 11846
2781 12721
2781 13837
2781 13839
2781 13869
2781 15040
2781 15808
2781 15809
2782 10332
2782 10471
2782 10495
2782 11846
2782 12721
2782 13837
2782 13839
2782 13869
2782 15040
2782 15808
2783 10483
2783 10494
2783 10495
2783 11846
2783 12721
2783 13621
2783 13839
2783 13843
2783 13869
2783 15055
2783 15809
2784 10332
2784 10483
2784 10494
2784 10495
2784 11846
2784 12721
2784 13621
2784 13839
2784 13843
2784 13869
2784 15055
2784 15809
2785 10332
2785 10483
2785 10494
2785 10495
2785 11846
2785 12721
2785 13839
2785 13869
2785 15055
2785 15809
2786 10483
2786 10494
2786 10495
2786 11846
2786 12721
2786 13839
2786 13869
2786 15055
2787 10494
2787 10495
2787 11846
2787 12721
2787 13839
2787 13869
2787 15055
2788 10494
2788 10495
2788 11846
2788 13839
2788 13869
2788 15055
2789 10332
2789 10494
2789 11846
2789 13839
2789 13869
2789 15055
2790 10332
2790 10494
2790 11846
2790 13839
2790 13869
2791 15032
2792 15032
2792 15087
2793 15032
2793 15087
2794 15032
2794 15087
2795 15032
2795 15087
2796 15032
2797 15032
2798 15032
2799 15032
2800 15613
2801 15613
2802 15613
2803 15613
2804 15613
2805 15613
2806 15613
2807 15613
2808 15613
2809 15613
2810 15613
2811 15613
2812 15613
2813 15037
2813 15613
2814 15037
2814 15613
2815 10474
2815 15037
2815 15613
2816 10474
2816 15037
2816 15613
2817 10474
2817 13865
2817 15037
2817 15613
2818 10474
2818 13865
2818 15037
2818 15613
2819 10474
2819 11295
2819 13865
2819 15037
2819 15613
2820 10474
2820 11295
2820 13865
2820 15037
2820 15613
2821 10474
2821 11295
2821 13865
2821 15037
2821 15613
2822 10474
2822 11295
2822 13865
2822 15037
2822 15613
2823 10337
2823 10474
2823 11295
2823 13865
2823 15030
2823 15037
2823 15613
2824 10337
2824 10474
2824 11295
2824 12350
2824 13865
2824 15030
2824 15037
2824 15321
2824 15613
2825 10337
2825 10474
2825 11295
2825 11700
2825 12019
2825 12350
2825 13631
2825 13865
2825 15030
2825 15037
2825 15321
2825 15613
2826 10337
2826 10474
2826 11295
2826 11700
2826 12019
2826 12350
2826 13631
2826 13865
2826 15030
2826 15037
2826 15321
2826 15613
2827 10337
2827 10474
2827 11295
2827 11700
2827 12019
2827 12350
2827 13631
2827 13865
2827 15030
2827 15037
2827 15321
2827 15613
2828 10337
2828 10474
2828 11295
2828 11700
2828 12019
2828 12350
2828 13624
2828 13631
2828 13865
2828 15030
2828 15037
2828 15321
2828 15613
2829 10337
2829 10474
2829 11295
2829 11700
2829 12019
2829 12350
2829 13624
2829 13631
2829 13865
2829 15030
2829 15037
2829 15321
2829 15613
2830 10337
2830 10474
2830 11295
2830 12019
2830 12350
2830 13624
2830 13631
2830 13865
2830 15030
2830 15037
2830 15042
2830 15321
2830 15613
2831 10337
2831 10474
2831 11295
2831 12019
2831 12350
2831 13624
2831 13631
2831 13865
2831 15030
2831 15037
2831 15042
2831 15321
2831 15613
2832 10337
2832 10474
2832 11295
2832 13624
2832 13865
2832 15030
2832 15042
2832 15321
2832 15613
2833 10337
2833 10474
2833 11295
2833 13624
2833 13865
2833 15030
2833 15042
2833 15321
2833 15613
2834 10337
2834 10474
2834 11295
2834 13624
2834 13865
2834 15030
2834 15042
2834 15321
2835 10337
2835 10474
2835 11295
2835 13865
2835 15030
2835 15042
2835 15321
2836 11295
2836 11702
2836 12028
2836 15060
2837 11295
2837 12028
2837 15060
2838 9612
2838 9619
2838 9737
2838 9768
2838 9769
2838 9940
2838 10063
2838 11274
2838 11492
2838 14222
2838 14224
2838 14249
2838 14252
2838 14803
2838 15033
2838 15034
2838 15035
2838 15295
2838 15651
2839 9612
2839 9619
2839 9737
2839 9768
2839 9769
2839 9940
2839 11274
2839 11492
2839 14222
2839 14249
2839 14252
2839 14803
2839 15033
2839 15034
2839 15035
2839 15061
2839 15295
2839 15651
2840 9612
2840 9619
2840 9628
2840 9737
2840 9768
2840 9940
2840 11274
2840 11492
2840 14222
2840 14252
2840 14803
2840 15034
2840 15035
2840 15061
2840 15295
2840 15520
2841 9619
2841 9737
2841 9940
2841 14803
2841 15054
2841 15061
2841 15520
2842 9619
2842 9628
2842 9737
2842 14803
2842 15054
2842 15520
2843 9619
2843 9628
2843 9737
2843 9756
2843 12747
2843 14803
2843 15054
2843 15520
2844 9619
2844 9628
2844 9737
2844 9756
2844 12747
2844 14803
2844 15054
2844 15520
2845 9619
2845 9628
2845 9737
2845 9756
2845 9939
2845 12747
2845 14799
2845 14803
2845 15054
2845 15520
2846 9619
2846 9628
2846 9737
2846 9756
2846 9939
2846 12747
2846 14799
2846 14803
2846 15054
2846 15520
2847 9619
2847 9737
2847 9939
2847 12747
2847 14799
2847 14803
2847 15054
2847 15520
2848 9619
2848 9621
2848 9628
2848 9737
2848 12747
2848 14799
2848 14803
2848 15054
2848 15520
2849 9621
2849 9628
2849 9737
2849 12747
2849 14799
2849 15054
2849 15520
2850 9621
2850 9628
2850 9737
2850 9756
2850 12747
2850 14799
2850 15054
2850 15520
2851 9621
2851 9628
2851 9737
2851 9756
2851 12747
2851 14799
2851 15054
2851 15520
2852 9621
2852 9628
2852 9737
2852 9756
2852 12747
2852 14799
2852 15054
2852 15518
2852 15520
2853 9621
2853 9628
2853 9737
2853 9756
2853 12747
2853 14799
2853 15054
2853 15518
2853 15520
2854 9621
2854 9628
2854 9737
2854 9756
2854 12747
2854 12756
2854 14799
2854 15054
2854 15518
2854 15520
2855 9621
2855 9628
2855 9737
2855 9740
2855 9756
2855 12727
2855 12747
2855 12756
2855 14799
2855 15518
2855 15520
2856 9621
2856 9628
2856 9737
2856 9740
2856 9756
2856 12727
2856 12747
2856 14799
2856 15518
2857 9621
2857 9628
2857 9737
2857 9740
2857 9756
2857 12727
2857 12747
2857 14799
2857 15518
2858 9621
2858 9628
2858 9740
2858 9756
2858 12727
2858 12747
2858 14799
2858 15518
2859 9455
2859 9621
2859 9628
2859 9740
2859 9756
2859 12727
2859 12747
2859 14799
2859 15518
2860 9455
2860 9621
2860 9628
2860 9740
2860 9756
2860 12727
2860 12747
2860 14799
2860 15518
2861 9455
2861 9621
2861 9628
2861 9740
2861 9756
2861 12724
2861 12727
2861 12747
2861 14799
2861 15518
2862 9455
2862 9621
2862 9628
2862 9735
2862 9740
2862 9745
2862 9756
2862 11288
2862 12724
2862 12727
2862 12747
2862 14799
2862 15518
2863 9455
2863 9621
2863 9628
2863 9735
2863 9740
2863 9745
2863 9756
2863 11288
2863 12724
2863 12727
2863 12747
2863 14795
2863 14799
2863 15518
2864 9455
2864 9621
2864 9628
2864 9735
2864 9740
2864 9745
2864 9756
2864 11288
2864 12724
2864 12727
2864 12747
2864 14795
2864 14799
2864 15518
2865 9455
2865 9621
2865 9628
2865 9735
2865 9740
2865 9745
2865 9756
2865 11288
2865 11299
2865 12724
2865 12727
2865 12730
2865 12747
2865 14799
2865 15518
2866 9455
2866 9621
2866 9628
2866 9735
2866 9740
2866 9756
2866 11288
2866 11299
2866 12724
2866 12727
2866 12730
2866 12746
2866 12747
2866 14799
2866 15518
2867 9455
2867 9621
2867 9628
2867 9735
2867 9740
2867 11288
2867 11299
2867 12724
2867 12727
2867 12747
2867 14799
2868 9455
2868 9628
2868 9735
2868 11288
2868 11299
2868 12724
2868 12727
2868 12730
2868 12747
2868 14799
2869 9455
2869 9615
2869 9628
2869 9735
2869 11288
2869 11299
2869 12727
2869 12730
2869 12746
2869 12747
2869 13379
2869 14795
2869 14799
2870 9455
2870 9615
2870 9628
2870 9735
2870 11288
2870 11299
2870 12727
2870 12730
2870 12746
2870 12747
2870 12756
2870 13379
2870 14795
2870 14799
2871 9455
2871 9615
2871 9620
2871 9628
2871 9735
2871 11288
2871 11299
2871 11761
2871 12727
2871 12730
2871 12746
2871 12747
2871 12756
2871 13379
2871 14795
2871 14799
2872 9455
2872 9615
2872 9620
2872 9628
2872 9735
2872 11288
2872 11299
2872 11761
2872 12727
2872 12730
2872 12746
2872 12747
2872 12756
2872 13379
2872 14795
2872 14799
2873 9455
2873 9615
2873 9620
2873 9628
2873 9735
2873 9744
2873 11288
2873 11299
2873 11761
2873 12724
2873 12727
2873 12730
2873 12746
2873 12747
2873 12756
2873 13379
2873 14219
2873 14795
2873 14799
2873 15507
2874 9455
2874 9615
2874 9620
2874 9628
2874 9735
2874 9744
2874 11288
2874 11299
2874 11761
2874 12727
2874 12730
2874 12746
2874 12747
2874 12756
2874 13379
2874 14219
2874 14795
2874 14799
2874 15507
2875 9455
2875 9615
2875 9620
2875 9622
2875 9628
2875 9735
2875 9744
2875 11288
2875 11299
2875 11761
2875 12727
2875 12730
2875 12746
2875 12747
2875 12750
2875 12756
2875 13379
2875 14219
2875 14795
2875 14805
2876 9455
2876 9615
2876 9620
2876 9622
2876 9628
2876 9735
2876 9744
2876 11288
2876 11299
2876 11761
2876 12727
2876 12730
2876 12746
2876 12747
2876 12750
2876 12756
2876 13379
2876 14219
2876 14795
2876 14805
2877 9455
2877 9615
2877 9620
2877 9627
2877 9628
2877 9735
2877 9744
2877 11288
2877 11299
2877 11761
2877 12727
2877 12730
2877 12746
2877 12747
2877 12750
2877 12756
2877 13379
2877 14219
2877 14795
2877 14805
2878 9455
2878 9615
2878 9620
2878 9627
2878 9628
2878 9735
2878 9744
2878 11288
2878 11299
2878 11761
2878 12727
2878 12730
2878 12746
2878 12747
2878 12750
2878 12756
2878 13379
2878 14219
2878 14795
2878 14805
2879 9455
2879 9615
2879 9620
2879 9627
2879 9628
2879 9735
2879 11288
2879 11299
2879 11761
2879 12727
2879 12730
2879 12746
2879 12747
2879 12750
2879 12756
2879 13379
2879 14219
2879 14795
2879 14805
2880 9620
2880 9735
2880 9744
2880 11288
2880 11299
2880 11761
2880 12727
2880 12730
2880 12746
2880 12747
2880 12750
2880 12756
2880 13379
2880 14219
2880 14795
2880 14799
2880 14805
2881 9614
2881 9620
2881 9735
2881 9744
2881 11070
2881 11246
2881 11250
2881 11288
2881 11299
2881 11524
2881 11528
2881 11744
2881 11761
2881 12727
2881 12730
2881 12746
2881 12747
2881 12750
2881 12756
2881 13379
2881 14219
2881 14226
2881 14795
2881 14799
2881 14805
2881 14938
2882 9614
2882 9615
2882 9620
2882 9735
2882 9744
2882 11070
2882 11246
2882 11250
2882 11288
2882 11299
2882 11524
2882 11528
2882 11744
2882 11761
2882 12727
2882 12730
2882 12746
2882 12747
2882 12750
2882 12756
2882 13379
2882 14219
2882 14226
2882 14256
2882 14795
2882 14805
2882 14938
2883 9614
2883 9615
2883 9620
2883 9735
2883 9744
2883 11070
2883 11246
2883 11250
2883 11288
2883 11299
2883 11524
2883 11528
2883 11744
2883 11761
2883 12727
2883 12730
2883 12746
2883 12747
2883 12750
2883 12756
2883 13379
2883 14219
2883 14226
2883 14256
2883 14795
2883 14805
2883 14938
2884 9614
2884 9615
2884 9620
2884 9735
2884 9744
2884 11070
2884 11246
2884 11250
2884 11288
2884 11299
2884 11524
2884 11528
2884 11744
2884 11761
2884 12727
2884 12730
2884 12746
2884 12747
2884 12750
2884 12756
2884 13379
2884 14219
2884 14226
2884 14795
2884 14805
2884 14938
2885 9614
2885 9615
2885 9620
2885 9735
2885 9744
2885 11070
2885 11246
2885 11250
2885 11288
2885 11299
2885 11524
2885 11528
2885 11744
2885 11761
2885 12727
2885 12730
2885 12746
2885 12747
2885 12750
2885 12756
2885 13379
2885 14219
2885 14226
2885 14795
2885 14938
2886 9614
2886 9615
2886 9620
2886 9735
2886 11070
2886 11246
2886 11250
2886 11288
2886 11299
2886 11524
2886 11528
2886 11744
2886 11761
2886 12727
2886 12730
2886 12746
2886 12747
2886 12750
2886 12756
2886 13379
2886 14219
2886 14226
2886 14795
2886 14938
2887 9455
2887 9614
2887 9615
2887 9620
2887 9622
2887 9735
2887 9744
2887 11070
2887 11246
2887 11250
2887 11288
2887 11299
2887 11524
2887 11528
2887 11744
2887 11761
2887 12727
2887 12730
2887 12746
2887 12747
2887 12750
2887 12756
2887 13379
2887 14219
2887 14226
2887 14795
2887 14938
2887 15360
2888 9455
2888 9614
2888 9615
2888 9620
2888 9622
2888 9735
2888 9744
2888 11070
2888 11246
2888 11250
2888 11288
2888 11299
2888 11524
2888 11528
2888 11744
2888 11761
2888 12727
2888 12730
2888 12746
2888 12747
2888 12750
2888 12756
2888 13379
2888 14219
2888 14226
2888 14795
2888 14938
2888 15360
2889 9614
2889 9615
2889 9620
2889 9622
2889 9735
2889 9744
2889 11246
2889 11288
2889 11299
2889 11524
2889 11744
2889 11761
2889 12727
2889 12730
2889 12746
2889 12747
2889 12756
2889 13379
2889 14219
2889 14226
2889 14795
2889 15360
2890 9614
2890 9615
2890 9620
2890 9622
2890 9735
2890 9744
2890 11246
2890 11288
2890 11299
2890 11524
2890 11744
2890 11761
2890 12727
2890 12730
2890 12746
2890 12747
2890 12756
2890 13379
2890 14219
2890 14226
2890 14795
2890 15360
2891 9601
2891 10471
2891 10704
2891 11278
2891 11499
2891 11846
2891 12717
2891 12718
2891 13838
2891 13866
2891 15047
2891 15069
2891 15320
2891 15810
2892 9601
2892 10471
2892 10704
2892 11278
2892 11499
2892 11846
2892 12717
2892 12718
2892 13838
2892 13866
2892 15047
2892 15069
2892 15320
2892 15810
2893 9598
2893 9601
2893 10471
2893 10704
2893 11278
2893 11499
2893 11846
2893 12214
2893 12717
2893 12718
2893 13838
2893 13845
2893 13866
2893 14271
2893 15047
2893 15069
2893 15320
2893 15810
2894 9601
2894 10471
2894 10704
2894 11278
2894 11499
2894 11846
2894 12214
2894 12717
2894 12718
2894 13838
2894 13845
2894 13866
2894 14271
2894 15047
2894 15069
2894 15320
2894 15810
2895 9601
2895 10471
2895 10704
2895 11278
2895 11499
2895 11846
2895 12214
2895 12717
2895 12718
2895 13838
2895 13845
2895 13866
2895 14271
2895 15047
2895 15069
2895 15320
2895 15810
2896 9601
2896 10471
2896 11278
2896 11499
2896 11846
2896 12214
2896 12718
2896 13838
2896 13845
2896 13866
2896 15040
2896 15047
2896 15069
2896 15320
2896 15810
2897 9601
2897 10471
2897 10580
2897 11278
2897 11499
2897 11846
2897 11850
2897 12214
2897 12718
2897 13838
2897 13845
2897 13866
2897 15040
2897 15047
2897 15069
2897 15320
2897 15810
2898 9601
2898 10471
2898 10580
2898 11278
2898 11499
2898 11846
2898 11850
2898 12214
2898 12718
2898 13838
2898 13845
2898 13866
2898 15040
2898 15047
2898 15069
2898 15320
2898 15810
2899 9601
2899 10471
2899 10580
2899 11278
2899 11499
2899 11846
2899 12718
2899 13838
2899 13845
2899 13866
2899 15040
2899 15069
2899 15320
2899 15810
2900 9601
2900 10471
2900 10580
2900 11499
2900 11846
2900 11850
2900 12718
2900 13845
2900 13866
2900 15040
2900 15069
2900 15320
2900 15810
2901 9601
2901 10471
2901 10580
2901 11499
2901 11850
2901 12718
2901 13845
2901 13866
2901 15040
2901 15069
2901 15320
2901 15810
2902 9601
2902 10471
2902 10580
2902 11499
2902 11850
2902 12718
2902 13838
2902 13845
2902 13866
2902 15069
2902 15320
2902 15810
2903 10338
2903 10471
2903 10485
2903 11280
2903 11849
2903 12214
2903 12721
2903 13858
2903 15040
2903 15320
2903 15322
2903 15806
2904 10338
2904 10471
2904 10485
2904 11849
2904 12721
2904 13858
2904 15040
2904 15320
2904 15322
2904 15527
2904 15806
2905 10338
2905 10471
2905 10485
2905 11849
2905 12214
2905 12719
2905 12721
2905 13858
2905 15040
2905 15069
2905 15320
2905 15322
2905 15527
2905 15806
2906 10339
2906 10471
2906 10495
2906 11846
2906 12214
2906 12721
2906 13869
2906 15040
2906 15043
2906 15069
2906 15317
2906 15320
2906 15806
2907 10339
2907 10471
2907 10495
2907 11846
2907 12214
2907 12721
2907 13863
2907 13869
2907 15040
2907 15043
2907 15069
2907 15317
2907 15320
2907 15806
2908 10339
2908 10471
2908 10495
2908 11846
2908 12214
2908 12721
2908 13863
2908 13869
2908 15040
2908 15043
2908 15069
2908 15317
2908 15320
2908 15806
2909 10339
2909 10471
2909 10495
2909 11846
2909 12214
2909 12721
2909 13837
2909 13869
2909 15040
2909 15043
2909 15069
2909 15320
2909 15806
2909 15809
2910 10339
2910 10471
2910 10495
2910 11846
2910 12214
2910 12721
2910 13839
2910 13869
2910 15040
2910 15043
2910 15069
2910 15320
2910 15806
2910 15809
2911 10332
2911 10339
2911 10471
2911 10495
2911 11846
2911 12214
2911 12721
2911 13839
2911 13869
2911 15040
2911 15043
2911 15069
2911 15320
2911 15809
2912 10332
2912 10339
2912 10471
2912 10495
2912 11846
2912 12214
2912 12721
2912 13837
2912 13840
2912 13869
2912 15040
2912 15043
2912 15069
2912 15320
2912 15809
2913 10332
2913 10339
2913 10471
2913 10495
2913 11846
2913 12721
2913 13837
2913 13839
2913 13840
2913 13869
2913 15040
2913 15069
2913 15320
2913 15809
2914 10332
2914 10339
2914 10471
2914 10495
2914 11846
2914 12721
2914 13837
2914 13840
2914 13869
2914 15040
2914 15069
2914 15320
2914 15809
2915 10332
2915 10471
2915 10495
2915 11846
2915 12721
2915 13837
2915 13839
2915 13840
2915 13869
2915 15040
2915 15320
2915 15809
2916 10483
2916 10494
2916 11846
2916 12721
2916 13621
2916 13843
2916 13869
2916 15055
2916 15809
2917 10483
2917 10494
2917 11846
2917 12721
2917 13621
2917 13843
2917 13869
2917 15055
2917 15809
2918 10483
2918 10494
2918 11846
2918 12721
2918 13621
2918 13840
2918 13843
2918 13869
2918 15055
2918 15809
2919 10483
2919 10494
2919 11846
2919 13621
2919 13840
2919 13869
2919 15055
2919 15809
2920 10332
2920 10494
2920 11846
2920 12721
2920 13621
2920 13839
2920 13840
2920 13843
2920 13869
2920 15055
2920 15809
2921 10332
2921 10494
2921 11846
2921 13839
2921 13840
2921 13869
2921 15055
2922 10332
2922 10494
2922 11846
2922 13839
2922 13840
2922 13869
2922 15055
2922 15809
2923 15032
2924 15032
2925 15032
2926 15032
2927 15032
2928 15032
2929 15032
2930 15032
2931 15032
2932 15032
2933 15032
2934 15032
2935 15032
2936 15032
2937 15613
2938 15613
2939 15613
2940 15613
2941 15613
2942 15613
2943 15613
2944 15613
2945 15613
2946 15037
2946 15613
2947 15037
2947 15613
2948 15037
2948 15613
2949 10474
2949 13865
2949 15037
2949 15613
2950 10474
2950 13865
2950 15037
2950 15613
2951 10474
2951 13865
2951 15037
2951 15613
2952 10474
2952 11294
2952 13865
2952 15037
2952 15613
2953 10474
2953 11294
2953 13865
2953 15037
2953 15613
2954 10474
2954 11294
2954 13865
2954 15037
2954 15613
2955 10474
2955 11295
2955 13865
2955 15037
2955 15613
2956 10474
2956 11295
2956 13865
2956 15037
2956 15613
2957 10474
2957 11295
2957 12350
2957 13865
2957 15037
2957 15613
2958 10337
2958 10474
2958 11295
2958 12350
2958 13865
2958 15037
2958 15613
2959 10337
2959 10474
2959 11295
2959 11700
2959 12350
2959 13865
2959 15030
2959 15037
2959 15613
2960 10337
2960 10474
2960 10479
2960 11295
2960 11700
2960 12019
2960 12350
2960 13865
2960 15030
2960 15037
2960 15321
2960 15613
2961 10337
2961 10474
2961 10479
2961 11295
2961 11700
2961 12019
2961 12350
2961 13631
2961 13865
2961 15030
2961 15037
2961 15321
2961 15613
2962 10337
2962 10474
2962 10479
2962 11295
2962 11700
2962 12019
2962 12350
2962 13624
2962 13631
2962 13865
2962 15030
2962 15037
2962 15046
2962 15321
2962 15613
2963 10337
2963 10474
2963 11295
2963 11700
2963 12019
2963 12350
2963 13624
2963 13631
2963 13865
2963 15030
2963 15037
2963 15046
2963 15321
2963 15613
2964 10337
2964 10474
2964 11295
2964 11700
2964 12019
2964 12350
2964 13624
2964 13631
2964 13865
2964 15030
2964 15037
2964 15042
2964 15046
2964 15321
2964 15613
2965 10337
2965 10474
2965 11295
2965 11700
2965 12019
2965 12350
2965 13624
2965 13631
2965 13865
2965 15030
2965 15037
2965 15042
2965 15046
2965 15321
2965 15613
2966 10337
2966 10474
2966 11295
2966 11700
2966 12019
2966 12350
2966 13624
2966 13631
2966 13865
2966 15030
2966 15037
2966 15042
2966 15046
2966 15321
2966 15613
2967 11295
2967 11702
2967 12028
2967 15060
2968 11295
2968 11702
2968 12028
2968 15060
2969 11295
2969 11702
2969 12028
2969 15060
2970 11295
2970 12028
2970 15060
2971 9612
2971 9619
2971 9737
2971 9768
2971 9769
2971 9772
2971 9940
2971 10063
2971 11274
2971 11492
2971 14215
2971 14222
2971 14224
2971 14249
2971 14803
2971 15033
2971 15034
2971 15035
2971 15295
2971 15651
2972 9612
2972 9619
2972 9737
2972 9768
2972 9769
2972 9772
2972 9940
2972 11274
2972 11492
2972 11841
2972 14215
2972 14224
2972 14249
2972 14803
2972 15033
2972 15034
2972 15035
2972 15041
2972 15295
2972 15519
2972 15520
2972 15651
2972 15653
2973 9612
2973 9619
2973 9628
2973 9737
2973 9940
2973 11274
2973 11492
2973 11841
2973 12747
2973 14803
2973 15034
2973 15035
2973 15061
2973 15520
2973 15651
2973 15653
2974 9619
2974 9737
2974 9940
2974 12747
2974 14803
2974 15054
2974 15061
2974 15520
2974 15653
2975 9619
2975 9628
2975 9737
2975 12747
2975 14803
2975 15054
2975 15520
2976 9628
2976 9737
2976 9756
2976 12747
2976 14803
2976 15054
2976 15520
2977 9628
2977 9737
2977 9756
2977 12747
2977 14803
2977 15054
2977 15520
2978 9628
2978 9737
2978 9756
2978 12747
2978 14803
2978 15054
2978 15520
2979 9628
2979 9737
2979 9756
2979 12747
2979 14803
2979 15054
2979 15520
2980 9628
2980 9737
2980 9756
2980 12747
2980 14803
2980 15054
2980 15520
2981 9621
2981 9628
2981 9737
2981 9756
2981 12747
2981 14803
2981 15054
2981 15520
2982 9621
2982 9628
2982 9737
2982 9756
2982 12747
2982 14799
2982 14803
2982 15054
2982 15520
2983 9621
2983 9628
2983 9737
2983 9756
2983 12747
2983 14799
2983 14803
2983 15054
2983 15520
2984 9621
2984 9628
2984 9737
2984 9756
2984 12747
2984 14799
2984 15054
2984 15520
2985 9621
2985 9628
2985 9737
2985 9756
2985 12747
2985 14799
2985 15054
2985 15520
2986 9621
2986 9628
2986 9737
2986 9756
2986 12747
2986 14799
2986 15520
2987 9621
2987 9628
2987 9737
2987 9756
2987 12747
2987 12756
2987 14799
2987 15518
2987 15520
2988 9621
2988 9628
2988 9736
2988 9737
2988 9740
2988 9756
2988 12727
2988 12747
2988 12756
2988 14799
2988 15518
2988 15520
2989 9621
2989 9628
2989 9737
2989 9740
2989 9756
2989 12727
2989 12747
2989 12756
2989 14799
2989 15518
2990 9455
2990 9621
2990 9628
2990 9737
2990 9740
2990 9756
2990 12727
2990 12747
2990 12756
2990 14799
2990 15518
2991 9455
2991 9621
2991 9628
2991 9740
2991 9756
2991 12724
2991 12727
2991 12747
2991 14799
2991 15518
2992 9455
2992 9621
2992 9628
2992 9740
2992 9756
2992 12724
2992 12727
2992 12747
2992 14799
2992 15518
2993 9455
2993 9621
2993 9628
2993 9740
2993 9756
2993 12724
2993 12727
2993 12747
2993 14799
2993 15518
2994 9455
2994 9621
2994 9628
2994 9740
2994 9756
2994 12724
2994 12727
2994 12747
2994 14799
2994 15518
2995 9455
2995 9621
2995 9628
2995 9740
2995 9756
2995 12724
2995 12727
2995 12747
2995 14799
2995 15518
2996 9455
2996 9621
2996 9628
2996 9740
2996 9756
2996 11288
2996 12724
2996 12727
2996 12747
2996 14799
2996 15518
2997 9455
2997 9621
2997 9628
2997 9740
2997 9756
2997 11288
2997 12724
2997 12727
2997 12747
2997 14799
2997 15518
2998 9455
2998 9621
2998 9627
2998 9628
2998 9735
2998 9740
2998 9756
2998 11288
2998 11299
2998 12724
2998 12727
2998 12747
2998 14799
2998 15518
2999 9455
2999 9621
2999 9627
2999 9628
2999 9735
2999 9740
2999 9756
2999 11288
2999 11299
2999 12724
2999 12727
2999 12746
2999 12747
2999 14799
2999 15518
3000 9455
3000 9627
3000 9628
3000 9735
3000 9756
3000 11288
3000 11299
3000 12724
3000 12727
3000 12747
3000 14799
3001 9455
3001 9627
3001 9628
3001 9735
3001 11288
3001 11299
3001 12722
3001 12724
3001 12727
3001 12730
3001 12747
3001 14795
3001 14799
3002 9455
3002 9615
3002 9627
3002 9628
3002 9735
3002 9744
3002 11288
3002 11299
3002 11569
3002 12722
3002 12724
3002 12727
3002 12730
3002 12746
3002 12747
3002 12754
3002 13379
3002 14795
3002 14799
3003 9455
3003 9615
3003 9627
3003 9628
3003 9735
3003 9744
3003 11288
3003 11299
3003 11761
3003 12722
3003 12724
3003 12727
3003 12730
3003 12746
3003 12747
3003 12754
3003 12756
3003 13379
3003 14795
3003 14799
3004 9455
3004 9620
3004 9627
3004 9628
3004 9735
3004 9744
3004 11288
3004 11299
3004 11761
3004 12722
3004 12724
3004 12727
3004 12730
3004 12746
3004 12747
3004 12754
3004 12756
3004 13379
3004 14795
3004 14799
3004 15507
3005 9455
3005 9620
3005 9627
3005 9628
3005 9735
3005 9744
3005 11288
3005 11299
3005 11761
3005 12724
3005 12727
3005 12730
3005 12746
3005 12747
3005 12754
3005 12756
3005 13379
3005 14795
3005 14799
3005 14804
3005 15507
3006 9455
3006 9615
3006 9620
3006 9627
3006 9628
3006 9735
3006 9744
3006 11288
3006 11299
3006 11525
3006 11761
3006 12724
3006 12727
3006 12730
3006 12746
3006 12747
3006 12754
3006 12756
3006 13379
3006 14219
3006 14795
3006 14799
3006 15507
3007 9455
3007 9615
3007 9620
3007 9622
3007 9627
3007 9628
3007 9735
3007 9744
3007 11288
3007 11299
3007 11525
3007 11761
3007 12722
3007 12724
3007 12727
3007 12730
3007 12746
3007 12747
3007 12756
3007 13379
3007 14219
3007 14226
3007 14795
3007 14799
3007 15507
3008 9455
3008 9615
3008 9620
3008 9622
3008 9627
3008 9628
3008 9735
3008 9744
3008 11288
3008 11299
3008 11525
3008 11761
3008 12724
3008 12727
3008 12730
3008 12746
3008 12747
3008 12750
3008 12756
3008 13379
3008 14219
3008 14226
3008 14795
3008 14799
3008 14805
3009 9455
3009 9614
3009 9615
3009 9620
3009 9622
3009 9627
3009 9628
3009 9735
3009 9744
3009 11288
3009 11299
3009 11525
3009 11761
3009 12724
3009 12727
3009 12730
3009 12746
3009 12747
3009 12750
3009 12756
3009 13379
3009 14219
3009 14795
3009 14805
3010 9455
3010 9614
3010 9615
3010 9620
3010 9622
3010 9627
3010 9628
3010 9735
3010 9744
3010 11288
3010 11299
3010 11525
3010 11761
3010 12727
3010 12730
3010 12746
3010 12747
3010 12750
3010 12756
3010 13379
3010 14219
3010 14795
3010 14805
3011 9455
3011 9614
3011 9615
3011 9620
3011 9622
3011 9627
3011 9628
3011 9735
3011 9744
3011 11288
3011 11299
3011 11524
3011 11761
3011 12727
3011 12730
3011 12746
3011 12747
3011 12750
3011 12756
3011 13379
3011 14219
3011 14223
3011 14226
3011 14795
3011 14805
3012 9455
3012 9614
3012 9620
3012 9622
3012 9627
3012 9628
3012 9735
3012 9744
3012 11070
3012 11246
3012 11288
3012 11299
3012 11524
3012 11528
3012 11744
3012 11761
3012 12727
3012 12730
3012 12746
3012 12747
3012 12750
3012 12756
3012 13379
3012 14219
3012 14223
3012 14226
3012 14795
3012 14805
3012 14938
3013 9455
3013 9614
3013 9620
3013 9622
3013 9627
3013 9628
3013 9735
3013 9744
3013 11070
3013 11246
3013 11250
3013 11288
3013 11299
3013 11524
3013 11528
3013 11744
3013 11761
3013 12727
3013 12730
3013 12746
3013 12747
3013 12756
3013 13379
3013 14219
3013 14223
3013 14226
3013 14791
3013 14795
3013 14805
3013 14938
3014 9455
3014 9614
3014 9620
3014 9622
3014 9627
3014 9628
3014 9735
3014 9744
3014 11070
3014 11246
3014 11249
3014 11250
3014 11288
3014 11299
3014 11524
3014 11528
3014 11744
3014 11761
3014 12727
3014 12730
3014 12746
3014 12747
3014 12756
3014 13379
3014 14219
3014 14223
3014 14226
3014 14791
3014 14795
3014 14805
3014 14938
3015 9614
3015 9615
3015 9620
3015 9622
3015 9735
3015 9744
3015 11070
3015 11246
3015 11249
3015 11250
3015 11288
3015 11299
3015 11524
3015 11528
3015 11744
3015 11761
3015 12727
3015 12730
3015 12746
3015 12747
3015 12756
3015 13379
3015 14219
3015 14226
3015 14227
3015 14256
3015 14791
3015 14795
3015 14805
3015 14938
3016 9455
3016 9614
3016 9615
3016 9620
3016 9622
3016 9735
3016 9744
3016 11070
3016 11246
3016 11249
3016 11250
3016 11288
3016 11299
3016 11524
3016 11528
3016 11744
3016 11761
3016 12727
3016 12730
3016 12746
3016 12747
3016 12756
3016 13379
3016 14219
3016 14226
3016 14227
3016 14256
3016 14791
3016 14795
3016 14805
3016 14938
3016 15360
3017 9455
3017 9614
3017 9620
3017 9622
3017 9735
3017 9744
3017 11070
3017 11246
3017 11250
3017 11288
3017 11299
3017 11524
3017 11528
3017 11744
3017 11761
3017 12727
3017 12730
3017 12746
3017 12747
3017 12756
3017 13379
3017 14219
3017 14226
3017 14227
3017 14256
3017 14795
3017 14796
3017 14938
3017 15360
3018 9455
3018 9614
3018 9620
3018 9622
3018 9735
3018 9744
3018 11070
3018 11246
3018 11250
3018 11288
3018 11299
3018 11524
3018 11528
3018 11744
3018 11761
3018 12727
3018 12730
3018 12746
3018 12747
3018 12756
3018 13379
3018 14219
3018 14226
3018 14227
3018 14256
3018 14795
3018 14796
3018 14938
3018 15360
3019 9455
3019 9614
3019 9620
3019 9622
3019 9735
3019 9744
3019 11070
3019 11246
3019 11250
3019 11288
3019 11299
3019 11524
3019 11528
3019 11744
3019 11761
3019 12727
3019 12730
3019 12746
3019 12747
3019 12754
3019 12756
3019 13379
3019 14219
3019 14226
3019 14795
3019 14798
3019 14938
3019 15360
3020 9455
3020 9614
3020 9615
3020 9620
3020 9622
3020 9735
3020 9744
3020 11070
3020 11246
3020 11250
3020 11288
3020 11299
3020 11524
3020 11528
3020 11744
3020 11761
3020 12727
3020 12730
3020 12746
3020 12747
3020 12754
3020 12756
3020 13379
3020 14219
3020 14226
3020 14795
3020 14798
3020 14938
3020 15360
3021 9455
3021 9614
3021 9615
3021 9620
3021 9622
3021 9628
3021 9735
3021 9744
3021 11246
3021 11250
3021 11288
3021 11299
3021 11524
3021 11528
3021 11744
3021 11761
3021 12727
3021 12730
3021 12746
3021 12747
3021 12754
3021 12756
3021 13379
3021 14219
3021 14226
3021 14795
3021 14798
3021 14938
3021 15360
3022 9455
3022 9614
3022 9615
3022 9620
3022 9622
3022 9628
3022 9735
3022 9744
3022 11246
3022 11288
3022 11299
3022 11524
3022 11744
3022 11761
3022 12727
3022 12730
3022 12746
3022 12747
3022 12754
3022 12756
3022 13379
3022 14219
3022 14795
3022 14938
3022 15360
3023 9601
3023 10471
3023 10704
3023 11278
3023 11499
3023 11846
3023 12717
3023 12718
3023 13838
3023 13842
3023 13866
3023 14271
3023 15047
3023 15320
3023 15810
3023 15811
3024 9598
3024 9601
3024 10471
3024 10704
3024 11278
3024 11499
3024 11846
3024 12717
3024 12718
3024 13838
3024 13842
3024 13866
3024 14271
3024 15047
3024 15069
3024 15320
3024 15810
3025 9598
3025 9601
3025 10471
3025 11278
3025 11499
3025 11846
3025 12717
3025 13838
3025 13845
3025 13866
3025 14271
3025 15047
3025 15320
3025 15810
3026 9598
3026 9601
3026 10471
3026 11278
3026 11499
3026 11846
3026 11850
3026 12717
3026 13838
3026 13845
3026 13866
3026 14271
3026 15047
3026 15320
3026 15810
3027 9598
3027 9601
3027 10471
3027 11278
3027 11499
3027 11846
3027 11850
3027 12717
3027 12718
3027 13838
3027 13845
3027 13866
3027 14271
3027 15047
3027 15320
3027 15810
3027 15811
3028 9598
3028 9601
3028 10471
3028 11278
3028 11499
3028 11846
3028 12717
3028 12718
3028 13838
3028 13845
3028 13866
3028 14271
3028 15047
3028 15320
3028 15810
3028 15811
3029 9601
3029 10471
3029 11278
3029 11499
3029 11846
3029 12718
3029 13838
3029 13845
3029 13866
3029 15320
3029 15810
3030 9601
3030 10471
3030 11278
3030 11499
3030 11846
3030 12718
3030 13838
3030 13845
3030 13866
3030 15810
3031 9601
3031 10471
3031 11278
3031 11499
3031 11846
3031 12718
3031 13838
3031 13845
3031 13866
3032 9601
3032 10471
3032 10580
3032 11278
3032 11499
3032 11850
3032 12718
3032 13838
3032 13845
3032 13866
3032 14271
3032 15320
3032 15810
3033 9601
3033 10471
3033 10580
3033 11499
3033 11850
3033 13838
3033 13845
3033 13866
3033 15069
3033 15320
3033 15810
3034 10338
3034 10471
3034 10485
3034 11849
3034 12719
3034 12721
3034 13858
3034 15040
3034 15320
3034 15322
3034 15806
3035 10338
3035 10471
3035 10485
3035 11849
3035 12719
3035 12721
3035 13858
3035 15040
3035 15320
3035 15322
3035 15323
3035 15806
3036 10338
3036 10471
3036 10485
3036 11849
3036 12719
3036 13858
3036 15040
3036 15320
3036 15322
3036 15323
3036 15806
3037 10339
3037 10471
3037 10495
3037 11846
3037 12214
3037 12721
3037 13863
3037 13869
3037 15040
3037 15043
3037 15069
3037 15320
3037 15806
3038 10339
3038 10471
3038 10495
3038 11846
3038 12214
3038 12721
3038 13837
3038 13863
3038 15040
3038 15043
3038 15069
3038 15320
3038 15806
3039 10339
3039 10471
3039 10495
3039 11846
3039 12214
3039 12721
3039 13837
3039 13863
3039 13869
3039 15040
3039 15043
3039 15069
3039 15320
3039 15806
3040 10339
3040 10471
3040 10495
3040 11846
3040 12214
3040 12721
3040 13837
3040 13863
3040 13869
3040 15040
3040 15043
3040 15069
3040 15320
3040 15806
3040 15809
3041 10339
3041 10471
3041 10495
3041 11846
3041 12214
3041 12721
3041 13837
3041 13863
3041 13869
3041 15040
3041 15043
3041 15069
3041 15320
3041 15806
3041 15809
3042 10332
3042 10339
3042 10471
3042 10495
3042 11846
3042 12214
3042 12721
3042 13837
3042 13840
3042 13863
3042 13869
3042 15040
3042 15043
3042 15069
3042 15320
3042 15809
3043 10332
3043 10339
3043 10471
3043 10495
3043 11846
3043 12721
3043 13837
3043 13840
3043 13869
3043 15040
3043 15043
3043 15069
3043 15320
3043 15809
3044 10332
3044 10339
3044 10471
3044 10495
3044 11846
3044 12721
3044 13837
3044 13840
3044 13869
3044 15040
3044 15043
3044 15069
3044 15320
3044 15809
3045 10332
3045 10471
3045 10495
3045 11846
3045 12721
3045 13837
3045 13840
3045 13869
3045 15040
3045 15809
3046 10471
3046 10494
3046 11846
3046 12721
3046 13621
3046 13840
3046 13869
3046 15040
3046 15055
3046 15809
3047 10471
3047 10494
3047 11846
3047 12721
3047 13621
3047 13869
3047 15040
3047 15055
3047 15809
3048 10471
3048 10494
3048 11846
3048 12721
3048 13621
3048 13840
3048 13869
3048 15040
3048 15055
3048 15809
3049 10471
3049 10494
3049 11846
3049 13621
3049 13840
3049 13869
3049 15040
3049 15055
3049 15809
3050 10483
3050 10494
3050 11846
3050 11855
3050 12721
3050 13133
3050 13621
3050 13843
3050 13869
3050 15040
3050 15055
3050 15809
3051 10483
3051 10494
3051 11846
3051 11855
3051 12721
3051 13133
3051 13621
3051 13843
3051 13869
3051 15040
3051 15055
3051 15809
3052 10483
3052 10494
3052 11846
3052 11855
3052 12721
3052 13133
3052 13621
3052 13840
3052 13843
3052 13869
3052 15055
3052 15809
3053 10494
3053 11846
3053 11855
3053 12721
3053 13621
3053 13840
3053 13869
3053 15055
3053 15809
3054 10494
3054 11846
3054 11855
3054 12721
3054 13621
3054 13840
3054 13843
3054 13869
3054 15055
3054 15809
3055 10494
3055 11846
3055 11855
3055 13621
3055 13840
3055 13843
3055 13869
3055 15055
3055 15809
3056 10494
3056 11846
3056 11855
3056 13839
3056 13840
3056 13869
3056 15055
3056 15809
3057 10494
3057 11846
3057 13839
3057 13840
3057 13869
3057 15055
3057 15809
3058 15032
3059 15032
3060 15032
3061 15032
3062 15032
3063 15050
3064 15050
3065 15050
3066 15050
3067 15050
3067 15613
3068 15613
3069 15613
3070 15613
3071 15613
3072 15613
3073 15613
3074 15613
3075 15613
3076 15613
3077 13865
3077 15037
3077 15613
3078 13865
3078 15037
3078 15613
3079 13865
3079 15037
3079 15613
3080 13865
3080 15037
3080 15613
3081 13865
3081 15037
3081 15613
3082 13865
3082 15037
3082 15613
3083 10474
3083 13865
3083 15037
3083 15613
3084 10474
3084 13865
3084 15037
3084 15613
3085 10474
3085 13865
3085 15037
3085 15613
3086 10474
3086 11294
3086 12350
3086 13865
3086 15037
3086 15613
3087 10474
3087 11294
3087 11295
3087 12350
3087 13865
3087 15037
3087 15613
3088 10474
3088 11294
3088 11295
3088 12350
3088 13865
3088 15037
3088 15613
3089 10474
3089 11294
3089 11295
3089 12350
3089 13865
3089 15037
3089 15613
3090 10474
3090 11294
3090 11295
3090 12350
3090 13865
3090 15037
3090 15613
3091 10474
3091 11295
3091 12350
3091 13865
3091 15037
3091 15613
3092 10474
3092 11295
3092 12350
3092 13865
3092 15037
3092 15613
3093 10337
3093 10474
3093 10479
3093 11295
3093 11700
3093 12019
3093 12350
3093 13624
3093 13865
3093 15030
3093 15037
3093 15613
3094 10337
3094 10474
3094 10479
3094 11295
3094 11700
3094 12019
3094 12350
3094 13624
3094 13865
3094 15030
3094 15037
3094 15613
3095 10337
3095 10474
3095 10479
3095 11295
3095 11700
3095 12019
3095 12350
3095 13624
3095 13865
3095 15030
3095 15037
3095 15046
3095 15613
3096 10337
3096 10474
3096 10479
3096 11295
3096 11700
3096 12019
3096 12350
3096 13624
3096 13860
3096 13865
3096 15030
3096 15037
3096 15042
3096 15046
3096 15321
3096 15613
3097 10337
3097 10474
3097 10479
3097 11295
3097 11700
3097 12019
3097 12350
3097 13624
3097 13631
3097 13860
3097 13865
3097 15030
3097 15037
3097 15042
3097 15046
3097 15321
3097 15613
3098 10337
3098 10474
3098 10479
3098 11295
3098 11700
3098 12019
3098 12350
3098 13624
3098 13631
3098 13865
3098 15030
3098 15037
3098 15042
3098 15046
3098 15321
3098 15613
3099 10337
3099 10474
3099 11295
3099 11700
3099 12019
3099 12350
3099 13624
3099 13631
3099 13865
3099 15030
3099 15037
3099 15042
3099 15046
3099 15321
3099 15613
3100 10337
3100 10474
3100 11295
3100 11700
3100 12019
3100 12350
3100 13624
3100 13631
3100 13865
3100 15030
3100 15042
3100 15046
3100 15321
3100 15613
3101 10463
3101 10475
3101 11115
3101 11295
3101 11702
3101 12020
3101 12025
3101 12028
3101 13629
3101 13865
3101 15059
3101 15060
3101 15067
3101 15985
3101 16007
3102 9612
3102 9619
3102 9737
3102 9768
3102 9769
3102 9771
3102 9772
3102 9940
3102 10063
3102 11274
3102 11492
3102 14224
3102 14803
3102 15033
3102 15034
3102 15035
3102 15041
3102 15295
3102 15519
3102 15651
3102 15652
3102 15654
3103 9612
3103 9619
3103 9737
3103 9769
3103 9771
3103 9940
3103 10063
3103 11274
3103 11492
3103 12747
3103 14803
3103 15034
3103 15035
3103 15041
3103 15295
3103 15519
3103 15651
3103 15653
3103 15654
3104 9619
3104 9737
3104 9771
3104 9940
3104 10063
3104 11274
3104 11492
3104 11840
3104 12747
3104 14803
3104 15034
3104 15035
3104 15041
3104 15519
3104 15651
3104 15653
3105 9619
3105 9737
3105 11840
3105 12747
3105 14803
3105 15034
3105 15041
3105 15520
3105 15653
3106 9737
3106 12747
3106 14803
3106 15054
3106 15520
3107 9737
3107 12747
3107 14803
3107 15054
3107 15520
3108 9737
3108 12747
3108 14803
3108 15054
3108 15520
3109 9737
3109 12747
3109 14803
3109 15054
3109 15520
3110 9737
3110 12747
3110 14803
3110 15054
3110 15520
3111 9628
3111 9737
3111 9756
3111 12747
3111 14803
3111 15054
3111 15520
3112 9628
3112 9737
3112 9756
3112 12747
3112 15054
3112 15520
3113 9621
3113 9628
3113 9737
3113 9756
3113 12747
3113 14799
3113 15054
3113 15520
3114 9621
3114 9628
3114 9737
3114 9740
3114 9751
3114 9756
3114 12747
3114 14799
3114 15054
3114 15520
3114 15521
3115 9621
3115 9628
3115 9737
3115 9740
3115 9751
3115 9756
3115 12747
3115 14799
3115 15054
3115 15520
3115 15521
3116 9621
3116 9628
3116 9737
3116 9740
3116 9751
3116 9756
3116 12747
3116 14799
3116 15054
3116 15520
3116 15521
3117 9621
3117 9628
3117 9737
3117 9751
3117 9756
3117 12747
3117 14799
3117 15520
3118 9621
3118 9628
3118 9737
3118 9751
3118 9756
3118 12747
3118 14799
3118 15520
3119 9621
3119 9628
3119 9737
3119 9740
3119 9756
3119 12747
3119 12756
3119 14799
3120 9455
3120 9621
3120 9628
3120 9737
3120 9740
3120 9756
3120 12727
3120 12747
3120 12756
3120 14799
3120 15518
3121 9455
3121 9621
3121 9628
3121 9737
3121 9740
3121 9756
3121 12724
3121 12727
3121 12747
3121 12756
3121 14799
3121 15518
3122 9455
3122 9621
3122 9628
3122 9740
3122 9756
3122 12724
3122 12727
3122 12747
3122 14799
3122 15518
3122 15521
3123 9455
3123 9621
3123 9628
3123 9740
3123 9756
3123 12724
3123 12727
3123 12747
3123 14799
3123 15518
3124 9455
3124 9621
3124 9628
3124 9740
3124 9756
3124 12724
3124 12727
3124 12747
3124 14799
3124 15518
3125 9455
3125 9621
3125 9628
3125 9740
3125 9756
3125 11571
3125 12724
3125 12727
3125 12747
3125 14799
3125 15518
3126 9455
3126 9621
3126 9628
3126 9740
3126 9756
3126 11571
3126 12724
3126 12727
3126 14799
3126 15518
3127 9455
3127 9621
3127 9628
3127 9740
3127 9756
3127 11288
3127 11571
3127 12724
3127 12727
3127 14799
3127 15518
3128 9455
3128 9621
3128 9628
3128 9740
3128 9756
3128 11288
3128 11571
3128 12724
3128 12727
3128 14799
3128 15518
3129 9455
3129 9621
3129 9627
3129 9628
3129 9735
3129 9740
3129 9756
3129 11288
3129 11571
3129 12724
3129 12727
3129 12747
3129 14799
3129 15518
3130 9455
3130 9621
3130 9627
3130 9628
3130 9735
3130 9740
3130 9756
3130 11288
3130 11299
3130 11571
3130 12722
3130 12724
3130 12727
3130 12747
3130 14799
3130 15518
3131 9455
3131 9627
3131 9628
3131 9735
3131 9740
3131 9756
3131 11288
3131 11299
3131 11571
3131 12722
3131 12724
3131 12727
3131 12730
3131 12747
3131 12754
3131 13379
3131 14795
3131 14799
3131 15518
3132 9455
3132 9627
3132 9628
3132 9735
3132 9740
3132 9744
3132 9756
3132 11288
3132 11299
3132 11528
3132 11571
3132 12722
3132 12724
3132 12727
3132 12730
3132 12746
3132 12747
3132 13379
3132 14212
3132 14795
3132 14799
3132 15518
3133 9455
3133 9620
3133 9627
3133 9628
3133 9735
3133 9740
3133 9744
3133 9756
3133 11288
3133 11299
3133 11569
3133 11571
3133 12722
3133 12724
3133 12727
3133 12730
3133 12746
3133 12747
3133 12754
3133 13379
3133 14795
3133 14799
3133 15518
3134 9455
3134 9606
3134 9620
3134 9622
3134 9627
3134 9628
3134 9735
3134 9744
3134 11288
3134 11299
3134 11528
3134 11761
3134 12722
3134 12724
3134 12727
3134 12730
3134 12746
3134 12747
3134 12754
3134 12756
3134 13379
3134 14212
3134 14795
3134 14799
3134 15507
3135 9455
3135 9606
3135 9620
3135 9622
3135 9627
3135 9628
3135 9735
3135 9744
3135 11288
3135 11299
3135 11528
3135 11761
3135 12722
3135 12724
3135 12727
3135 12730
3135 12746
3135 12747
3135 12754
3135 12756
3135 13379
3135 14212
3135 14226
3135 14795
3135 14799
3135 14804
3135 15507
3136 9455
3136 9622
3136 9627
3136 9628
3136 9735
3136 9744
3136 11288
3136 11299
3136 12722
3136 12724
3136 12727
3136 12730
3136 12746
3136 12747
3136 12754
3136 12756
3136 13379
3136 14226
3136 14795
3136 14799
3136 14804
3136 15507
3137 9455
3137 9614
3137 9620
3137 9622
3137 9627
3137 9628
3137 9735
3137 9744
3137 11070
3137 11288
3137 11299
3137 11525
3137 11528
3137 12722
3137 12724
3137 12727
3137 12730
3137 12746
3137 12747
3137 12754
3137 12756
3137 13379
3137 14219
3137 14226
3137 14795
3137 14799
3137 15507
3138 9455
3138 9614
3138 9620
3138 9622
3138 9627
3138 9628
3138 9735
3138 9744
3138 11070
3138 11288
3138 11299
3138 11525
3138 11528
3138 11529
3138 11761
3138 12722
3138 12724
3138 12727
3138 12730
3138 12746
3138 12747
3138 12754
3138 12756
3138 13379
3138 14219
3138 14221
3138 14226
3138 14795
3138 14799
3138 14805
3138 15360
3139 9455
3139 9614
3139 9620
3139 9622
3139 9627
3139 9628
3139 9735
3139 9744
3139 11288
3139 11299
3139 11525
3139 11528
3139 11529
3139 11761
3139 12722
3139 12724
3139 12727
3139 12730
3139 12746
3139 12747
3139 12754
3139 12756
3139 13379
3139 14219
3139 14221
3139 14226
3139 14795
3139 14799
3139 14805
3139 15360
3140 9455
3140 9607
3140 9614
3140 9615
3140 9620
3140 9622
3140 9627
3140 9628
3140 9735
3140 9744
3140 11070
3140 11246
3140 11288
3140 11299
3140 11525
3140 11528
3140 11529
3140 11761
3140 12724
3140 12727
3140 12730
3140 12746
3140 12747
3140 12754
3140 12756
3140 13379
3140 14219
3140 14221
3140 14223
3140 14226
3140 14795
3140 14805
3140 15360
3141 9455
3141 9607
3141 9614
3141 9615
3141 9620
3141 9622
3141 9627
3141 9628
3141 9735
3141 9744
3141 11070
3141 11246
3141 11288
3141 11299
3141 11525
3141 11528
3141 11529
3141 11761
3141 12727
3141 12730
3141 12746
3141 12747
3141 12756
3141 13379
3141 14219
3141 14223
3141 14226
3141 14795
3141 14805
3142 9455
3142 9607
3142 9614
3142 9620
3142 9622
3142 9627
3142 9628
3142 9735
3142 9744
3142 11070
3142 11246
3142 11288
3142 11299
3142 11524
3142 11525
3142 11528
3142 11744
3142 11761
3142 12727
3142 12730
3142 12746
3142 12747
3142 12756
3142 13379
3142 14219
3142 14223
3142 14226
3142 14791
3142 14795
3142 14805
3142 14937
3143 9455
3143 9614
3143 9620
3143 9622
3143 9627
3143 9628
3143 9735
3143 9744
3143 11070
3143 11246
3143 11288
3143 11299
3143 11524
3143 11525
3143 11528
3143 11744
3143 11761
3143 12727
3143 12730
3143 12746
3143 12747
3143 12756
3143 13379
3143 14219
3143 14223
3143 14226
3143 14791
3143 14795
3143 14805
3143 14937
3143 14938
3143 15360
3144 9455
3144 9614
3144 9620
3144 9622
3144 9627
3144 9628
3144 9735
3144 9744
3144 11070
3144 11246
3144 11249
3144 11288
3144 11299
3144 11524
3144 11525
3144 11528
3144 11744
3144 11761
3144 12727
3144 12730
3144 12746
3144 12747
3144 12756
3144 13379
3144 14219
3144 14223
3144 14226
3144 14256
3144 14791
3144 14795
3144 14805
3144 14937
3144 14938
3144 15360
3145 9614
3145 9620
3145 9622
3145 9735
3145 9744
3145 9767
3145 11070
3145 11246
3145 11249
3145 11250
3145 11288
3145 11299
3145 11524
3145 11525
3145 11528
3145 11744
3145 11761
3145 12727
3145 12730
3145 12746
3145 12747
3145 12756
3145 13379
3145 14219
3145 14223
3145 14226
3145 14227
3145 14256
3145 14791
3145 14795
3145 14805
3145 14938
3146 9455
3146 9614
3146 9620
3146 9622
3146 9735
3146 9744
3146 9767
3146 11070
3146 11246
3146 11249
3146 11250
3146 11288
3146 11299
3146 11524
3146 11528
3146 11744
3146 11761
3146 12727
3146 12730
3146 12746
3146 12747
3146 12756
3146 13379
3146 14219
3146 14223
3146 14226
3146 14227
3146 14256
3146 14791
3146 14795
3146 14805
3146 14938
3147 9455
3147 9614
3147 9620
3147 9622
3147 9735
3147 9744
3147 9767
3147 11070
3147 11246
3147 11249
3147 11250
3147 11288
3147 11299
3147 11524
3147 11528
3147 11529
3147 11744
3147 11761
3147 12727
3147 12730
3147 12746
3147 12747
3147 12756
3147 13379
3147 14219
3147 14220
3147 14226
3147 14227
3147 14242
3147 14254
3147 14256
3147 14791
3147 14795
3147 14796
3147 14938
3147 15360
3148 9455
3148 9614
3148 9620
3148 9622
3148 9735
3148 9744
3148 9767
3148 11070
3148 11246
3148 11249
3148 11250
3148 11288
3148 11299
3148 11524
3148 11528
3148 11744
3148 11761
3148 12727
3148 12730
3148 12746
3148 12747
3148 12756
3148 13379
3148 14219
3148 14226
3148 14227
3148 14256
3148 14791
3148 14795
3148 14796
3148 14937
3148 14938
3148 15360
3149 9455
3149 9614
3149 9620
3149 9622
3149 9628
3149 9735
3149 9744
3149 11070
3149 11246
3149 11250
3149 11288
3149 11289
3149 11299
3149 11524
3149 11528
3149 11744
3149 11761
3149 12727
3149 12730
3149 12746
3149 12747
3149 12754
3149 12756
3149 13379
3149 14219
3149 14226
3149 14227
3149 14795
3149 14796
3149 14798
3149 14937
3149 14938
3149 15360
3150 9455
3150 9614
3150 9620
3150 9622
3150 9628
3150 9735
3150 9744
3150 11070
3150 11246
3150 11284
3150 11288
3150 11289
3150 11293
3150 11299
3150 11524
3150 11528
3150 11744
3150 11761
3150 12727
3150 12730
3150 12746
3150 12747
3150 12754
3150 12756
3150 13379
3150 14219
3150 14226
3150 14795
3150 14796
3150 14798
3150 14937
3150 14938
3150 15360
3151 9455
3151 9614
3151 9615
3151 9620
3151 9622
3151 9628
3151 9735
3151 9744
3151 11246
3151 11250
3151 11284
3151 11288
3151 11299
3151 11524
3151 11528
3151 11744
3151 11761
3151 12727
3151 12730
3151 12746
3151 12754
3151 12756
3151 13379
3151 14219
3151 14226
3151 14795
3151 14798
3151 14937
3151 14938
3151 15360
3152 9598
3152 9601
3152 10471
3152 10704
3152 11278
3152 11499
3152 11846
3152 11850
3152 12717
3152 12718
3152 13838
3152 13842
3152 13866
3152 14271
3152 15047
3152 15320
3152 15810
3152 15811
3153 9598
3153 9601
3153 10471
3153 10704
3153 11278
3153 11499
3153 11846
3153 11850
3153 12717
3153 13838
3153 13842
3153 13844
3153 13866
3153 14271
3153 15047
3153 15320
3153 15810
3153 15811
3154 9598
3154 9601
3154 10471
3154 11278
3154 11499
3154 11846
3154 11850
3154 12717
3154 13838
3154 13866
3154 14271
3154 15047
3154 15320
3154 15810
3154 15811
3155 9598
3155 9601
3155 10471
3155 11278
3155 11499
3155 11846
3155 11850
3155 12717
3155 13838
3155 13866
3155 14271
3155 15047
3155 15320
3155 15810
3155 15811
3156 9598
3156 9601
3156 10471
3156 11278
3156 11499
3156 11846
3156 11850
3156 12717
3156 13838
3156 13845
3156 13866
3156 14271
3156 15047
3156 15320
3156 15810
3156 15811
3157 9598
3157 9601
3157 10471
3157 11278
3157 11499
3157 11846
3157 11850
3157 12717
3157 13838
3157 13845
3157 13866
3157 14271
3157 15047
3157 15320
3157 15810
3157 15811
3158 9601
3158 10471
3158 11278
3158 11499
3158 11846
3158 13838
3158 13845
3158 13866
3158 14271
3159 9601
3159 10471
3159 11278
3159 11499
3159 11846
3159 13838
3159 13845
3159 13866
3159 14271
3160 9601
3160 10471
3160 11278
3160 11499
3160 13838
3160 13845
3160 13866
3160 14271
3161 10485
3161 11280
3161 11854
3161 15525
3161 15526
3162 10485
3162 11280
3162 11519
3162 11854
3162 15524
3162 15526
3162 15529
3163 10338
3163 10471
3163 10485
3163 11849
3163 12214
3163 12719
3163 13858
3163 15040
3163 15320
3163 15323
3163 15806
3164 10338
3164 10471
3164 10485
3164 11849
3164 12214
3164 12719
3164 13858
3164 15040
3164 15320
3164 15323
3164 15806
3165 10339
3165 10471
3165 10495
3165 11846
3165 12214
3165 12721
3165 13837
3165 13861
3165 13863
3165 15040
3165 15043
3165 15320
3165 15806
3166 10339
3166 10471
3166 10495
3166 11846
3166 12214
3166 12721
3166 13837
3166 13863
3166 15040
3166 15043
3166 15069
3166 15320
3166 15806
3167 10339
3167 10471
3167 10495
3167 11846
3167 12721
3167 13837
3167 13863
3167 13869
3167 15040
3167 15043
3167 15069
3167 15320
3167 15806
3168 10332
3168 10339
3168 10471
3168 10494
3168 10495
3168 11846
3168 12721
3168 13837
3168 13840
3168 13857
3168 13869
3168 15040
3168 15043
3168 15320
3168 15809
3169 10332
3169 10471
3169 10494
3169 10495
3169 11846
3169 12721
3169 13840
3169 13857
3169 13869
3169 15040
3169 15055
3169 15809
3170 10471
3170 10494
3170 11846
3170 12721
3170 13621
3170 13840
3170 13857
3170 13869
3170 15040
3170 15055
3170 15809
3171 10471
3171 10494
3171 11846
3171 12721
3171 13621
3171 13840
3171 13857
3171 13869
3171 15040
3171 15055
3171 15809
3172 10332
3172 10471
3172 10494
3172 11846
3172 12721
3172 13621
3172 13840
3172 13857
3172 13869
3172 15040
3172 15055
3172 15809
3173 10332
3173 10471
3173 10494
3173 11846
3173 12721
3173 13621
3173 13840
3173 13857
3173 13869
3173 15040
3173 15055
3173 15809
3174 10471
3174 10494
3174 11846
3174 12721
3174 13621
3174 13840
3174 13869
3174 15055
3174 15809
3175 10471
3175 10494
3175 11846
3175 12721
3175 13621
3175 13840
3175 13869
3175 15055
3175 15809
3176 10471
3176 10494
3176 11846
3176 13621
3176 13869
3176 15055
3176 15809
3177 10471
3177 10494
3177 11846
3177 13621
3177 13869
3177 15055
3177 15809
3178 10471
3178 10494
3178 11846
3178 13621
3178 13840
3178 13869
3178 15040
3178 15055
3178 15809
3179 10471
3179 10494
3179 11846
3179 13133
3179 13621
3179 13869
3179 15040
3179 15055
3179 15809
3180 10471
3180 10494
3180 11846
3180 13133
3180 13621
3180 13869
3180 15040
3180 15055
3180 15809
3181 10471
3181 10494
3181 11846
3181 13133
3181 13621
3181 13869
3181 15055
3181 15809
3182 10494
3182 11846
3182 13133
3182 13621
3182 13869
3182 15055
3182 15809
3183 10494
3183 11846
3183 11855
3183 13621
3183 13869
3183 15040
3183 15055
3183 15809
3184 10494
3184 11855
3184 13621
3184 13869
3184 15040
3184 15055
3184 15809
3185 10494
3185 11855
3185 13840
3185 13869
3185 15055
3186 10494
3186 11855
3186 13840
3186 13869
3187 10494
3187 11846
3187 11855
3187 13840
3187 13869
3188 10494
3188 11846
3188 11855
3188 13840
3188 13869
3188 15055
3189 10494
3189 11846
3189 11855
3189 13840
3189 13869
3189 15055
3190 10494
3190 11846
3190 11855
3190 13840
3190 13869
3190 15055
3190 15809
3191 10494
3191 11855
3191 13840
3191 13869
3191 15055
3192 10495
3193 10489
3194 10489
3195 12038
3196 15050
3197 15050
3198 15050
3199 15050
3200 15050
3200 15613
3201 15050
3201 15613
3202 15050
3202 15613
3203 15050
3203 15613
3204 15050
3204 15613
3205 15050
3205 15613
3206 15613
3207 15613
3208 15613
3209 13865
3209 15037
3209 15613
3210 13865
3210 15037
3210 15613
3211 13865
3211 15037
3211 15613
3212 13865
3212 15037
3212 15613
3213 13865
3213 15037
3213 15613
3214 10474
3214 13865
3214 15037
3214 15613
3215 10474
3215 13865
3215 15037
3215 15613
3216 10474
3216 13865
3216 15037
3216 15613
3217 10474
3217 13865
3217 15037
3217 15613
3218 10474
3218 13865
3218 15037
3218 15613
3219 10474
3219 11294
3219 12350
3219 13865
3219 13867
3219 15037
3219 15613
3220 10474
3220 11294
3220 11295
3220 12350
3220 13865
3220 13867
3220 15037
3220 15613
3221 10474
3221 11294
3221 11295
3221 11555
3221 12350
3221 13865
3221 13867
3221 15037
3221 15613
3222 10474
3222 11294
3222 11295
3222 11555
3222 12350
3222 13865
3222 13867
3222 15037
3222 15613
3223 10474
3223 11294
3223 11295
3223 12350
3223 13865
3223 13867
3223 15037
3223 15613
3224 10337
3224 10474
3224 10479
3224 11295
3224 11700
3224 12019
3224 12350
3224 13624
3224 13865
3224 15030
3224 15037
3224 15613
3225 10337
3225 10474
3225 10479
3225 11295
3225 11700
3225 12019
3225 12350
3225 13624
3225 13865
3225 13867
3225 15030
3225 15037
3225 15613
3226 10337
3226 10474
3226 10479
3226 11295
3226 11700
3226 12019
3226 12350
3226 13624
3226 13860
3226 13865
3226 13867
3226 15030
3226 15037
3226 15038
3226 15042
3226 15046
3226 15613
3227 10337
3227 10474
3227 10479
3227 11295
3227 11700
3227 12019
3227 12350
3227 13624
3227 13860
3227 13865
3227 15030
3227 15037
3227 15038
3227 15042
3227 15046
3227 15613
3228 10337
3228 10474
3228 10479
3228 11295
3228 11700
3228 12019
3228 12350
3228 13624
3228 13631
3228 13860
3228 13865
3228 15030
3228 15038
3228 15042
3228 15046
3228 15613
3229 10337
3229 10474
3229 10479
3229 11295
3229 11700
3229 12019
3229 12350
3229 13624
3229 13631
3229 13865
3229 15030
3229 15038
3229 15042
3229 15046
3229 15613
3230 10463
3230 10475
3230 11115
3230 11295
3230 11702
3230 12020
3230 12025
3230 13629
3230 13865
3230 13868
3230 15048
3230 15059
3230 15067
3230 15985
3230 16007
3231 10463
3231 10475
3231 11115
3231 11295
3231 11702
3231 12020
3231 12025
3231 13629
3231 13865
3231 13868
3231 15048
3231 15059
3231 15067
3231 15985
3231 16007
3232 9609
3232 9612
3232 9737
3232 9768
3232 9769
3232 9771
3232 9772
3232 10063
3232 11273
3232 11274
3232 11492
3232 14803
3232 15034
3232 15041
3232 15519
3232 15651
3232 15652
3232 15653
3232 15654
3233 9609
3233 9619
3233 9737
3233 9771
3233 10063
3233 10065
3233 11492
3233 11840
3233 14803
3233 15034
3233 15041
3233 15519
3233 15653
3234 9609
3234 9619
3234 9737
3234 9739
3234 9771
3234 10063
3234 10065
3234 11492
3234 11840
3234 12747
3234 14803
3234 15034
3234 15041
3234 15066
3234 15519
3234 15520
3234 15653
3235 9619
3235 9737
3235 9739
3235 11840
3235 12747
3235 14803
3235 15054
3235 15066
3235 15520
3235 15653
3236 9737
3236 11840
3236 12747
3236 14803
3236 15054
3236 15520
3237 9737
3237 12747
3237 14803
3237 15054
3237 15520
3238 9737
3238 12747
3238 14803
3238 15054
3238 15520
3239 9628
3239 9737
3239 9749
3239 12747
3239 14803
3239 15054
3239 15520
3240 9628
3240 9737
3240 9749
3240 9756
3240 12747
3240 14799
3240 14803
3240 15054
3240 15520
3241 9621
3241 9628
3241 9737
3241 9756
3241 12747
3241 14799
3241 15054
3241 15520
3242 9621
3242 9628
3242 9737
3242 9740
3242 9751
3242 9756
3242 11286
3242 12747
3242 14799
3242 15054
3242 15520
3242 15521
3243 9621
3243 9628
3243 9737
3243 9740
3243 9751
3243 9756
3243 11286
3243 12747
3243 14799
3243 15054
3243 15520
3243 15521
3244 9621
3244 9628
3244 9737
3244 9740
3244 9751
3244 9756
3244 11286
3244 12747
3244 15518
3244 15520
3244 15521
3245 9621
3245 9628
3245 9737
3245 9740
3245 9751
3245 9756
3245 11286
3245 12747
3245 14799
3245 15518
3245 15520
3245 15521
3246 9621
3246 9628
3246 9737
3246 9751
3246 9756
3246 11286
3246 12747
3246 14799
3246 15520
3246 15521
3247 9621
3247 9628
3247 9737
3247 9751
3247 9756
3247 11286
3247 12747
3247 14799
3247 15520
3247 15521
3248 9621
3248 9628
3248 9737
3248 9740
3248 9751
3248 9756
3248 12724
3248 12727
3248 12747
3248 14799
3248 15518
3248 15521
3249 9621
3249 9628
3249 9737
3249 9740
3249 9751
3249 9756
3249 11286
3249 12724
3249 12727
3249 12747
3249 14799
3249 15518
3249 15521
3250 9621
3250 9628
3250 9740
3250 9742
3250 9751
3250 9756
3250 11286
3250 12724
3250 12727
3250 12747
3250 14799
3250 15359
3250 15518
3250 15521
3251 9455
3251 9621
3251 9628
3251 9740
3251 9742
3251 9751
3251 9756
3251 11286
3251 12724
3251 12727
3251 12747
3251 14799
3251 15359
3251 15518
3251 15521
3252 9455
3252 9621
3252 9628
3252 9740
3252 9742
3252 9751
3252 9756
3252 11286
3252 11571
3252 12724
3252 12727
3252 12747
3252 14799
3252 15359
3252 15518
3252 15521
3253 9455
3253 9621
3253 9628
3253 9740
3253 9742
3253 9756
3253 11571
3253 12724
3253 12727
3253 14799
3253 15518
3254 9455
3254 9621
3254 9628
3254 9740
3254 9742
3254 9756
3254 11571
3254 12724
3254 12727
3254 14794
3254 14799
3254 15518
3255 9455
3255 9621
3255 9628
3255 9740
3255 9756
3255 11571
3255 12724
3255 12727
3255 14794
3255 14799
3255 15518
3256 9455
3256 9621
3256 9628
3256 9740
3256 9756
3256 11571
3256 12724
3256 12727
3256 14794
3256 14799
3256 15518
3257 9455
3257 9621
3257 9628
3257 9740
3257 9756
3257 11571
3257 12724
3257 12727
3257 14794
3257 14799
3257 15518
3258 9455
3258 9627
3258 9628
3258 9735
3258 9740
3258 9756
3258 11288
3258 11299
3258 11571
3258 12722
3258 12724
3258 12727
3258 14794
3258 14799
3258 15518
3259 9455
3259 9627
3259 9628
3259 9735
3259 9740
3259 9756
3259 11288
3259 11299
3259 11571
3259 12722
3259 12724
3259 12727
3259 12754
3259 13379
3259 14794
3259 14795
3259 14799
3259 15518
3260 9455
3260 9620
3260 9622
3260 9627
3260 9628
3260 9735
3260 9740
3260 9756
3260 11288
3260 11299
3260 11528
3260 11529
3260 11569
3260 11571
3260 12722
3260 12724
3260 12727
3260 12730
3260 12746
3260 12754
3260 13379
3260 14795
3260 14799
3260 15518
3261 9455
3261 9606
3261 9620
3261 9622
3261 9627
3261 9628
3261 9735
3261 9740
3261 9744
3261 9756
3261 11070
3261 11288
3261 11289
3261 11299
3261 11528
3261 11529
3261 11530
3261 11532
3261 11569
3261 11571
3261 11761
3261 12722
3261 12724
3261 12727
3261 12730
3261 12746
3261 12754
3261 13379
3261 14212
3261 14245
3261 14795
3261 14799
3261 15518
3262 9455
3262 9606
3262 9620
3262 9622
3262 9627
3262 9628
3262 9735
3262 9740
3262 9744
3262 9756
3262 11070
3262 11288
3262 11289
3262 11299
3262 11528
3262 11529
3262 11530
3262 11532
3262 11569
3262 11571
3262 11761
3262 12722
3262 12724
3262 12727
3262 12730
3262 12746
3262 12754
3262 12756
3262 13379
3262 14212
3262 14245
3262 14795
3262 14799
3262 15518
3263 9455
3263 9606
3263 9620
3263 9622
3263 9627
3263 9628
3263 9735
3263 9740
3263 9744
3263 9756
3263 11070
3263 11288
3263 11299
3263 11528
3263 11529
3263 11532
3263 11569
3263 11571
3263 11761
3263 12722
3263 12724
3263 12727
3263 12730
3263 12746
3263 12754
3263 12756
3263 13379
3263 14212
3263 14245
3263 14795
3263 14799
3263 15507
3263 15518
3264 9455
3264 9606
3264 9620
3264 9622
3264 9627
3264 9628
3264 9735
3264 9740
3264 9744
3264 11070
3264 11288
3264 11289
3264 11299
3264 11528
3264 11529
3264 11532
3264 11569
3264 11571
3264 11761
3264 12722
3264 12724
3264 12727
3264 12730
3264 12746
3264 12747
3264 12754
3264 12756
3264 13379
3264 14212
3264 14226
3264 14245
3264 14795
3264 14799
3264 14804
3264 15360
3264 15507
3264 15518
3265 9455
3265 9620
3265 9622
3265 9627
3265 9628
3265 9735
3265 9744
3265 11288
3265 11289
3265 11299
3265 11528
3265 11529
3265 11569
3265 12722
3265 12724
3265 12727
3265 12730
3265 12746
3265 12747
3265 12754
3265 12756
3265 13379
3265 14221
3265 14226
3265 14795
3265 14799
3265 14804
3265 15360
3265 15507
3266 9455
3266 9614
3266 9620
3266 9622
3266 9627
3266 9628
3266 9735
3266 9744
3266 11070
3266 11288
3266 11299
3266 11525
3266 11528
3266 12722
3266 12724
3266 12727
3266 12730
3266 12746
3266 12754
3266 12756
3266 13379
3266 14219
3266 14221
3266 14226
3266 14795
3266 14799
3266 14805
3266 15507
3267 9455
3267 9607
3267 9614
3267 9620
3267 9622
3267 9627
3267 9628
3267 9735
3267 9744
3267 11070
3267 11288
3267 11299
3267 11525
3267 11528
3267 11529
3267 11761
3267 12722
3267 12724
3267 12727
3267 12730
3267 12746
3267 12754
3267 12756
3267 13379
3267 14219
3267 14221
3267 14226
3267 14795
3267 14799
3267 14805
3267 15360
3268 9455
3268 9607
3268 9614
3268 9620
3268 9622
3268 9627
3268 9628
3268 9735
3268 9744
3268 9767
3268 11070
3268 11246
3268 11288
3268 11299
3268 11525
3268 11528
3268 11529
3268 11569
3268 11761
3268 12722
3268 12727
3268 12730
3268 12746
3268 12747
3268 12754
3268 12756
3268 13379
3268 14219
3268 14221
3268 14226
3268 14795
3268 14796
3268 14805
3268 14937
3268 14938
3268 15360
3269 9455
3269 9607
3269 9614
3269 9620
3269 9622
3269 9627
3269 9628
3269 9735
3269 9744
3269 11070
3269 11246
3269 11288
3269 11299
3269 11525
3269 11528
3269 11529
3269 11569
3269 11761
3269 12727
3269 12730
3269 12746
3269 12747
3269 12754
3269 12756
3269 13379
3269 14219
3269 14221
3269 14223
3269 14226
3269 14243
3269 14791
3269 14795
3269 14796
3269 14805
3269 14937
3269 14938
3269 15360
3270 9455
3270 9607
3270 9614
3270 9620
3270 9622
3270 9627
3270 9628
3270 9735
3270 9744
3270 11070
3270 11246
3270 11249
3270 11288
3270 11525
3270 11528
3270 11529
3270 11744
3270 11761
3270 12727
3270 12730
3270 12746
3270 12747
3270 12754
3270 12756
3270 13379
3270 14219
3270 14221
3270 14223
3270 14226
3270 14243
3270 14791
3270 14795
3270 14796
3270 14805
3270 14937
3270 14938
3270 15360
3271 9455
3271 9607
3271 9614
3271 9620
3271 9622
3271 9627
3271 9628
3271 9735
3271 9744
3271 9767
3271 11070
3271 11246
3271 11249
3271 11250
3271 11288
3271 11525
3271 11528
3271 11529
3271 11744
3271 11761
3271 12727
3271 12730
3271 12746
3271 12747
3271 12756
3271 13379
3271 14219
3271 14223
3271 14226
3271 14231
3271 14243
3271 14791
3271 14795
3271 14805
3271 14937
3271 14938
3271 15360
3272 9455
3272 9607
3272 9614
3272 9620
3272 9622
3272 9627
3272 9735
3272 9744
3272 9767
3272 11070
3272 11246
3272 11249
3272 11250
3272 11288
3272 11299
3272 11524
3272 11525
3272 11528
3272 11529
3272 11744
3272 11761
3272 12727
3272 12730
3272 12746
3272 12747
3272 12756
3272 13379
3272 14219
3272 14223
3272 14226
3272 14231
3272 14243
3272 14256
3272 14791
3272 14795
3272 14805
3272 14937
3272 14938
3272 15360
3273 9455
3273 9614
3273 9620
3273 9622
3273 9627
3273 9628
3273 9735
3273 9744
3273 9767
3273 11070
3273 11246
3273 11249
3273 11250
3273 11253
3273 11288
3273 11299
3273 11524
3273 11525
3273 11528
3273 11744
3273 11761
3273 12727
3273 12730
3273 12746
3273 12747
3273 12756
3273 13379
3273 14219
3273 14223
3273 14226
3273 14231
3273 14243
3273 14256
3273 14791
3273 14795
3273 14805
3273 14937
3273 14938
3273 15360
3274 9455
3274 9614
3274 9620
3274 9622
3274 9735
3274 9744
3274 9767
3274 11070
3274 11246
3274 11249
3274 11250
3274 11253
3274 11288
3274 11299
3274 11524
3274 11525
3274 11528
3274 11529
3274 11744
3274 11761
3274 12727
3274 12730
3274 12746
3274 12747
3274 12756
3274 13379
3274 14219
3274 14223
3274 14226
3274 14227
3274 14239
3274 14256
3274 14791
3274 14795
3274 14938
3275 9455
3275 9614
3275 9620
3275 9622
3275 9628
3275 9735
3275 9744
3275 9767
3275 11070
3275 11246
3275 11249
3275 11250
3275 11288
3275 11299
3275 11524
3275 11525
3275 11528
3275 11529
3275 11744
3275 11761
3275 12727
3275 12730
3275 12746
3275 12747
3275 12756
3275 13379
3275 14219
3275 14220
3275 14226
3275 14227
3275 14239
3275 14242
3275 14254
3275 14256
3275 14791
3275 14795
3275 14796
3275 14938
3275 15360
3276 9455
3276 9614
3276 9620
3276 9622
3276 9628
3276 9735
3276 9744
3276 9767
3276 11246
3276 11249
3276 11250
3276 11288
3276 11299
3276 11524
3276 11525
3276 11526
3276 11528
3276 11529
3276 11744
3276 11761
3276 12727
3276 12730
3276 12746
3276 12747
3276 12754
3276 12756
3276 13379
3276 14219
3276 14220
3276 14226
3276 14227
3276 14242
3276 14246
3276 14254
3276 14791
3276 14795
3276 14796
3276 14938
3276 15360
3277 9455
3277 9614
3277 9620
3277 9622
3277 9735
3277 9744
3277 11246
3277 11249
3277 11288
3277 11289
3277 11297
3277 11299
3277 11524
3277 11525
3277 11526
3277 11528
3277 11569
3277 11744
3277 11761
3277 12727
3277 12730
3277 12746
3277 12747
3277 12754
3277 12756
3277 12761
3277 13379
3277 14219
3277 14220
3277 14226
3277 14227
3277 14791
3277 14792
3277 14795
3277 14796
3277 14937
3277 14938
3277 15360
3277 15508
3278 9455
3278 9620
3278 9622
3278 9628
3278 9735
3278 9744
3278 11070
3278 11246
3278 11288
3278 11289
3278 11293
3278 11299
3278 11524
3278 11525
3278 11526
3278 11528
3278 11569
3278 11761
3278 12727
3278 12730
3278 12746
3278 12747
3278 12754
3278 12756
3278 12761
3278 13379
3278 14219
3278 14220
3278 14226
3278 14795
3278 14796
3278 14798
3278 14937
3278 14938
3278 15360
3278 15508
3279 9455
3279 9620
3279 9622
3279 9628
3279 9735
3279 9744
3279 11070
3279 11246
3279 11284
3279 11288
3279 11289
3279 11293
3279 11297
3279 11299
3279 11524
3279 11528
3279 11569
3279 11761
3279 12727
3279 12730
3279 12746
3279 12754
3279 12756
3279 12761
3279 13379
3279 14219
3279 14226
3279 14795
3279 14798
3279 14937
3279 14938
3279 15360
3280 9598
3280 10471
3280 11278
3280 11499
3280 11846
3280 11850
3280 12717
3280 13838
3280 13842
3280 13844
3280 13866
3280 14271
3280 15320
3280 15811
3281 9598
3281 9601
3281 10471
3281 11278
3281 11499
3281 11846
3281 11850
3281 12717
3281 13838
3281 13842
3281 13844
3281 13866
3281 14271
3281 15047
3281 15320
3281 15811
3282 9598
3282 10471
3282 11278
3282 11499
3282 11846
3282 11850
3282 12717
3282 13838
3282 13844
3282 13866
3282 14271
3282 15047
3282 15320
3282 15811
3283 9598
3283 10471
3283 11278
3283 11499
3283 11846
3283 11850
3283 12717
3283 13838
3283 13844
3283 13866
3283 14271
3283 15047
3283 15320
3283 15811
3284 9598
3284 10471
3284 11278
3284 11499
3284 11846
3284 11850
3284 12717
3284 13838
3284 13844
3284 13845
3284 13866
3284 14271
3284 15320
3284 15811
3285 9598
3285 10471
3285 11278
3285 11499
3285 11846
3285 11850
3285 12717
3285 13838
3285 13844
3285 13845
3285 13866
3285 14271
3285 15320
3285 15811
3286 9599
3286 9601
3286 10471
3286 11278
3286 11499
3286 11846
3286 11850
3286 13838
3286 13844
3286 13845
3286 13866
3286 14271
3286 15320
3286 15811
3287 9599
3287 9601
3287 10471
3287 11278
3287 11499
3287 11846
3287 11850
3287 13838
3287 13845
3287 13866
3287 14271
3287 15811
3288 9601
3288 10471
3288 11278
3288 11499
3288 13838
3288 13845
3288 13866
3288 14271
3289 10338
3289 10471
3289 10485
3289 11849
3289 12214
3289 12719
3289 13858
3289 15040
3289 15320
3289 15323
3289 15806
3290 10339
3290 10471
3290 10494
3290 10495
3290 11846
3290 12214
3290 12721
3290 13837
3290 13861
3290 13863
3290 15040
3290 15043
3290 15320
3290 15806
3291 10339
3291 10471
3291 10494
3291 10495
3291 11846
3291 12214
3291 12721
3291 13837
3291 13863
3291 15040
3291 15043
3291 15320
3291 15806
3292 10339
3292 10471
3292 10495
3292 11846
3292 12721
3292 13837
3292 13863
3292 15040
3292 15043
3292 15320
3292 15806
3293 10471
3293 10494
3293 11846
3293 12721
3293 13840
3293 13857
3293 15055
3293 15809
3294 10471
3294 10494
3294 11846
3294 12721
3294 13840
3294 13857
3294 13869
3294 15055
3294 15809
3295 10471
3295 10494
3295 11846
3295 12721
3295 13840
3295 13857
3295 13859
3295 13869
3295 15055
3295 15809
3296 10471
3296 10494
3296 11846
3296 12721
3296 13840
3296 13857
3296 13859
3296 13869
3296 15055
3297 10471
3297 10494
3297 11846
3297 12721
3297 13840
3297 13857
3297 13859
3297 13869
3297 15055
3298 10471
3298 10494
3298 11846
3298 13840
3298 13857
3298 13869
3298 15055
3299 10494
3299 11846
3299 13869
3300 10494
3300 11846
3300 13840
3300 13869
3301 10494
3301 11846
3301 13840
3301 13869
3301 15055
3301 15318
3302 10494
3302 11846
3302 11855
3302 13869
3302 15055
3302 15318
3303 10494
3303 11846
3303 11855
3303 13621
3303 13869
3303 15055
3304 10494
3304 11846
3304 11855
3304 13334
3304 13869
3304 15055
3304 15318
3305 10494
3305 11855
3305 13334
3305 13869
3305 15055
3306 10494
3306 11855
3306 13334
3306 13869
3307 10494
3307 11855
3307 13334
3307 13869
3308 10494
3308 11855
3308 13334
3308 13840
3308 13869
3308 15055
3308 15318
3309 10494
3309 11855
3309 13334
3309 13840
3309 13869
3309 15055
3309 15318
3310 10494
3310 11855
3310 13840
3310 13869
3311 10494
3311 11855
3311 13840
3311 13869
3312 10494
3312 11855
3312 13840
3312 13869
3313 10494
3313 11855
3313 13840
3313 13869
3313 15055
3314 10473
3314 10483
3314 10494
3314 11846
3314 11855
3314 13811
3314 13840
3314 13869
3314 15055
3314 15062
3314 15809
3315 10493
3316 10489
3316 10493
3317 10489
3317 10493
3318 10489
3318 10493
3319 10489
3319 10493
3320 10489
3320 10493
3321 10493
3322 13872
3323 15050
3324 15050
3325 15050
3326 15050
3327 15050
3328 15050
3329 15050
3329 15613
3330 15050
3330 15613
3331 15050
3331 15613
3332 10474
3332 15050
3332 15613
3333 15050
3333 15613
3334 15050
3334 15613
3335 15613
3336 11318
3336 13865
3336 15037
3336 15613
3337 11318
3337 13865
3337 15037
3337 15613
3338 13865
3338 15037
3338 15613
3339 10474
3339 13865
3339 15037
3339 15613
3340 10474
3340 13865
3340 15037
3340 15613
3341 10474
3341 13865
3341 15037
3341 15613
3342 10474
3342 13865
3342 15037
3342 15613
3343 10474
3343 13865
3343 15037
3343 15613
3344 10474
3344 13865
3344 15037
3344 15613
3345 10474
3345 13865
3345 13867
3345 15037
3345 15613
3346 10474
3346 11294
3346 11295
3346 12350
3346 13865
3346 13867
3346 15037
3346 15613
3347 10474
3347 11294
3347 11295
3347 11555
3347 12350
3347 13865
3347 13867
3347 15037
3347 15613
3348 10474
3348 11294
3348 11295
3348 11555
3348 12350
3348 13865
3348 13867
3348 15037
3348 15613
3349 10337
3349 10474
3349 10479
3349 11295
3349 11700
3349 12019
3349 12350
3349 13624
3349 13860
3349 13865
3349 15038
3349 15042
3349 15046
3349 15613
3350 10337
3350 10474
3350 10479
3350 11295
3350 11700
3350 12019
3350 12350
3350 13624
3350 13860
3350 13865
3350 15038
3350 15042
3350 15046
3350 15613
3351 10337
3351 10474
3351 10479
3351 11295
3351 11700
3351 12019
3351 12350
3351 13624
3351 13860
3351 13865
3351 15038
3351 15042
3351 15046
3351 15613
3352 10463
3352 10475
3352 11115
3352 11295
3352 11702
3352 12020
3352 12025
3352 13626
3352 13629
3352 13865
3352 13868
3352 15048
3352 15059
3352 15067
3352 15985
3352 16007
3353 10463
3353 10475
3353 11115
3353 11295
3353 11702
3353 12020
3353 12025
3353 13629
3353 13865
3353 13868
3353 15048
3353 15059
3353 15067
3353 15985
3353 16007
3354 9609
3354 9619
3354 9737
3354 9769
3354 9771
3354 10063
3354 10067
3354 11273
3354 11492
3354 14803
3354 15034
3354 15041
3354 15519
3354 15651
3354 15653
3354 15654
3355 9609
3355 9619
3355 9737
3355 9771
3355 10063
3355 10065
3355 10068
3355 11492
3355 11839
3355 11840
3355 14803
3355 15034
3355 15041
3355 15519
3355 15653
3356 9609
3356 9619
3356 9737
3356 9739
3356 9771
3356 10068
3356 10075
3356 11492
3356 11839
3356 11840
3356 12747
3356 14803
3356 15034
3356 15041
3356 15066
3356 15519
3356 15520
3356 15653
3357 9737
3357 9739
3357 9743
3357 10064
3357 10068
3357 10070
3357 11492
3357 11840
3357 12747
3357 14803
3357 15034
3357 15056
3357 15520
3357 15653
3358 9737
3358 9751
3358 10064
3358 11840
3358 12747
3358 14803
3358 15520
3359 9737
3359 9750
3359 9751
3359 12747
3359 14803
3359 15520
3360 9628
3360 9737
3360 9740
3360 9749
3360 9751
3360 9756
3360 12747
3360 14803
3360 15520
3361 9628
3361 9737
3361 9740
3361 9749
3361 9751
3361 9756
3361 11286
3361 12747
3361 14799
3361 14803
3361 15520
3362 9621
3362 9628
3362 9737
3362 9740
3362 9749
3362 9751
3362 9756
3362 11286
3362 12747
3362 14799
3362 14803
3362 15520
3363 9621
3363 9628
3363 9737
3363 9740
3363 9749
3363 9751
3363 9756
3363 11286
3363 12747
3363 14799
3363 14803
3363 15518
3363 15520
3363 15521
3364 9621
3364 9628
3364 9737
3364 9740
3364 9749
3364 9751
3364 9756
3364 11286
3364 12747
3364 15518
3364 15520
3364 15521
3365 9621
3365 9628
3365 9737
3365 9740
3365 9749
3365 9751
3365 9756
3365 11286
3365 12747
3365 15518
3365 15520
3365 15521
3366 9621
3366 9628
3366 9737
3366 9740
3366 9751
3366 9756
3366 11286
3366 12747
3366 14799
3366 15518
3366 15520
3366 15521
3367 9621
3367 9628
3367 9737
3367 9751
3367 9756
3367 11286
3367 12747
3367 14799
3367 15518
3367 15521
3368 9621
3368 9628
3368 9737
3368 9751
3368 9756
3368 11286
3368 12724
3368 12747
3368 14799
3368 15518
3368 15521
3369 9621
3369 9628
3369 9737
3369 9740
3369 9751
3369 9756
3369 11286
3369 12724
3369 12727
3369 12747
3369 14799
3369 15518
3369 15521
3370 9621
3370 9628
3370 9737
3370 9740
3370 9742
3370 9751
3370 9756
3370 11286
3370 11571
3370 12724
3370 12727
3370 12747
3370 14799
3370 15359
3370 15518
3370 15521
3371 9621
3371 9628
3371 9740
3371 9742
3371 9751
3371 9756
3371 11286
3371 11571
3371 12724
3371 12727
3371 12747
3371 14799
3371 15359
3371 15518
3371 15521
3372 9455
3372 9621
3372 9628
3372 9740
3372 9742
3372 9751
3372 9756
3372 11286
3372 11571
3372 12724
3372 12727
3372 12747
3372 14799
3372 15359
3372 15518
3372 15521
3373 9455
3373 9621
3373 9628
3373 9740
3373 9742
3373 9751
3373 9754
3373 9756
3373 11286
3373 11571
3373 12724
3373 12727
3373 12747
3373 14799
3373 15359
3373 15518
3373 15521
3374 9455
3374 9621
3374 9628
3374 9740
3374 9742
3374 9751
3374 9754
3374 9756
3374 11571
3374 12724
3374 12727
3374 14794
3374 14799
3374 15518
3374 15521
3375 9455
3375 9621
3375 9628
3375 9740
3375 9751
3375 9754
3375 9756
3375 11571
3375 12724
3375 12727
3375 14794
3375 14799
3375 14804
3375 15518
3375 15521
3376 9455
3376 9621
3376 9627
3376 9628
3376 9735
3376 9740
3376 9751
3376 9754
3376 9756
3376 11571
3376 12724
3376 12727
3376 14794
3376 14799
3376 14804
3376 15518
3376 15521
3377 9455
3377 9621
3377 9627
3377 9628
3377 9735
3377 9740
3377 9751
3377 9756
3377 11571
3377 12724
3377 12727
3377 14794
3377 14799
3377 14804
3377 15518
3377 15521
3378 9455
3378 9621
3378 9627
3378 9628
3378 9735
3378 9740
3378 9751
3378 9756
3378 11288
3378 11571
3378 12724
3378 12727
3378 14794
3378 14799
3378 14804
3378 15361
3378 15518
3378 15521
3379 9455
3379 9627
3379 9628
3379 9735
3379 9740
3379 9756
3379 11288
3379 11299
3379 11569
3379 11571
3379 12722
3379 12724
3379 12727
3379 12730
3379 14794
3379 14797
3379 14799
3379 14804
3379 15361
3379 15518
3379 15521
3380 9455
3380 9606
3380 9620
3380 9627
3380 9628
3380 9735
3380 9740
3380 9744
3380 9756
3380 11288
3380 11299
3380 11528
3380 11529
3380 11530
3380 11532
3380 11533
3380 11569
3380 11571
3380 12722
3380 12724
3380 12727
3380 12730
3380 12746
3380 12754
3380 13379
3380 14212
3380 14214
3380 14245
3380 14794
3380 14795
3380 14797
3380 14799
3380 14804
3380 15361
3380 15518
3381 9455
3381 9606
3381 9620
3381 9622
3381 9627
3381 9628
3381 9735
3381 9744
3381 9756
3381 11288
3381 11299
3381 11528
3381 11529
3381 11530
3381 11532
3381 11533
3381 11569
3381 11571
3381 12722
3381 12724
3381 12727
3381 12730
3381 12746
3381 12754
3381 12756
3381 13379
3381 14212
3381 14214
3381 14245
3381 14795
3381 14799
3381 14804
3381 15361
3382 9455
3382 9606
3382 9620
3382 9622
3382 9627
3382 9628
3382 9735
3382 9744
3382 9756
3382 11070
3382 11288
3382 11289
3382 11299
3382 11528
3382 11529
3382 11530
3382 11532
3382 11533
3382 11569
3382 11571
3382 11761
3382 12722
3382 12724
3382 12727
3382 12730
3382 12746
3382 12754
3382 12756
3382 13379
3382 14212
3382 14214
3382 14245
3382 14795
3382 14799
3383 9455
3383 9606
3383 9620
3383 9622
3383 9628
3383 9735
3383 9744
3383 9756
3383 11070
3383 11288
3383 11289
3383 11299
3383 11528
3383 11529
3383 11530
3383 11532
3383 11533
3383 11569
3383 11761
3383 12722
3383 12727
3383 12730
3383 12746
3383 12754
3383 13379
3383 14212
3383 14214
3383 14245
3383 14795
3383 14799
3383 15507
3384 9455
3384 9606
3384 9620
3384 9622
3384 9626
3384 9628
3384 9735
3384 9744
3384 11070
3384 11288
3384 11289
3384 11299
3384 11528
3384 11529
3384 11530
3384 11532
3384 11569
3384 11761
3384 12727
3384 12730
3384 12746
3384 12754
3384 12756
3384 13379
3384 14212
3384 14214
3384 14245
3384 14795
3384 14799
3384 15507
3385 9455
3385 9606
3385 9620
3385 9622
3385 9626
3385 9627
3385 9628
3385 9734
3385 9735
3385 9744
3385 11070
3385 11288
3385 11289
3385 11299
3385 11528
3385 11529
3385 11532
3385 11569
3385 11761
3385 12722
3385 12724
3385 12727
3385 12730
3385 12746
3385 12754
3385 12756
3385 13379
3385 14212
3385 14226
3385 14245
3385 14795
3385 14796
3385 14797
3385 14799
3385 14804
3385 15360
3385 15507
3386 9455
3386 9606
3386 9620
3386 9622
3386 9626
3386 9627
3386 9628
3386 9734
3386 9735
3386 9744
3386 11070
3386 11246
3386 11287
3386 11288
3386 11289
3386 11299
3386 11525
3386 11528
3386 11529
3386 11569
3386 11761
3386 12722
3386 12724
3386 12727
3386 12730
3386 12746
3386 12754
3386 12756
3386 13379
3386 14212
3386 14221
3386 14226
3386 14245
3386 14795
3386 14796
3386 14799
3386 14804
3386 14805
3386 15360
3386 15507
3387 9455
3387 9607
3387 9620
3387 9622
3387 9626
3387 9627
3387 9628
3387 9734
3387 9735
3387 9744
3387 11070
3387 11246
3387 11287
3387 11288
3387 11289
3387 11293
3387 11525
3387 11526
3387 11528
3387 11529
3387 11569
3387 11761
3387 12722
3387 12724
3387 12727
3387 12730
3387 12746
3387 12754
3387 12756
3387 13379
3387 14219
3387 14221
3387 14226
3387 14795
3387 14796
3387 14799
3387 14805
3387 14938
3387 15360
3388 9455
3388 9614
3388 9620
3388 9622
3388 9626
3388 9627
3388 9628
3388 9735
3388 9744
3388 11070
3388 11246
3388 11287
3388 11288
3388 11289
3388 11293
3388 11525
3388 11526
3388 11528
3388 11529
3388 11569
3388 11761
3388 12722
3388 12724
3388 12727
3388 12730
3388 12746
3388 12754
3388 12756
3388 13379
3388 14219
3388 14221
3388 14226
3388 14795
3388 14796
3388 14805
3388 14937
3388 14938
3388 15360
3389 9455
3389 9607
3389 9614
3389 9620
3389 9622
3389 9626
3389 9627
3389 9628
3389 9735
3389 9744
3389 9767
3389 11070
3389 11246
3389 11287
3389 11288
3389 11293
3389 11299
3389 11525
3389 11528
3389 11529
3389 11569
3389 11744
3389 11761
3389 12722
3389 12727
3389 12730
3389 12746
3389 12754
3389 12756
3389 13379
3389 14219
3389 14221
3389 14226
3389 14791
3389 14795
3389 14796
3389 14805
3389 14937
3389 14938
3389 15360
3390 9455
3390 9607
3390 9614
3390 9620
3390 9622
3390 9627
3390 9628
3390 9735
3390 9744
3390 11070
3390 11246
3390 11288
3390 11299
3390 11525
3390 11528
3390 11529
3390 11569
3390 11744
3390 11761
3390 12727
3390 12730
3390 12746
3390 12747
3390 12754
3390 12756
3390 13379
3390 14219
3390 14221
3390 14226
3390 14243
3390 14791
3390 14795
3390 14796
3390 14805
3390 14937
3390 14938
3390 15360
3391 9455
3391 9607
3391 9614
3391 9620
3391 9622
3391 9735
3391 9744
3391 9767
3391 11070
3391 11246
3391 11249
3391 11250
3391 11288
3391 11525
3391 11528
3391 11529
3391 11569
3391 11744
3391 11761
3391 12727
3391 12730
3391 12746
3391 12747
3391 12754
3391 12756
3391 13379
3391 14221
3391 14226
3391 14243
3391 14791
3391 14795
3391 14796
3391 14937
3391 14938
3391 15360
3392 9455
3392 9607
3392 9614
3392 9620
3392 9622
3392 9735
3392 9744
3392 9767
3392 11070
3392 11246
3392 11249
3392 11250
3392 11255
3392 11288
3392 11525
3392 11528
3392 11529
3392 11569
3392 11744
3392 11761
3392 12727
3392 12730
3392 12746
3392 12747
3392 12754
3392 12756
3392 13379
3392 14221
3392 14226
3392 14231
3392 14243
3392 14256
3392 14791
3392 14795
3392 14796
3392 14937
3392 14938
3392 15360
3393 9455
3393 9607
3393 9614
3393 9620
3393 9622
3393 9735
3393 9744
3393 9767
3393 11070
3393 11246
3393 11248
3393 11249
3393 11250
3393 11252
3393 11253
3393 11255
3393 11256
3393 11288
3393 11524
3393 11525
3393 11528
3393 11529
3393 11535
3393 11569
3393 11744
3393 11761
3393 12727
3393 12730
3393 12746
3393 12747
3393 12756
3393 13379
3393 14219
3393 14220
3393 14226
3393 14231
3393 14237
3393 14243
3393 14253
3393 14256
3393 14791
3393 14795
3393 14937
3393 14938
3393 15360
3394 9614
3394 9620
3394 9622
3394 9735
3394 9744
3394 9767
3394 11070
3394 11246
3394 11248
3394 11249
3394 11250
3394 11252
3394 11253
3394 11255
3394 11256
3394 11288
3394 11299
3394 11524
3394 11525
3394 11528
3394 11529
3394 11535
3394 11744
3394 11761
3394 12727
3394 12730
3394 12746
3394 12747
3394 12756
3394 13379
3394 14219
3394 14220
3394 14223
3394 14226
3394 14227
3394 14231
3394 14237
3394 14243
3394 14253
3394 14256
3394 14258
3394 14791
3394 14795
3394 14796
3394 14937
3394 14938
3394 15360
3395 9455
3395 9614
3395 9620
3395 9622
3395 9735
3395 9744
3395 9767
3395 11070
3395 11246
3395 11249
3395 11250
3395 11252
3395 11253
3395 11255
3395 11288
3395 11299
3395 11524
3395 11525
3395 11526
3395 11528
3395 11529
3395 11535
3395 11744
3395 11745
3395 11761
3395 12727
3395 12730
3395 12746
3395 12747
3395 12756
3395 13379
3395 14219
3395 14220
3395 14226
3395 14227
3395 14231
3395 14237
3395 14243
3395 14256
3395 14258
3395 14791
3395 14795
3395 14796
3395 14937
3395 14938
3395 15360
3396 9455
3396 9614
3396 9620
3396 9622
3396 9626
3396 9628
3396 9735
3396 9744
3396 9767
3396 11070
3396 11246
3396 11249
3396 11250
3396 11253
3396 11288
3396 11299
3396 11524
3396 11525
3396 11526
3396 11528
3396 11529
3396 11535
3396 11569
3396 11744
3396 11761
3396 12727
3396 12730
3396 12746
3396 12747
3396 12756
3396 13379
3396 14219
3396 14220
3396 14226
3396 14227
3396 14228
3396 14242
3396 14247
3396 14256
3396 14791
3396 14795
3396 14796
3396 14937
3396 14938
3396 15360
3397 9455
3397 9456
3397 9614
3397 9620
3397 9622
3397 9626
3397 9628
3397 9733
3397 9735
3397 9744
3397 9755
3397 11243
3397 11246
3397 11249
3397 11288
3397 11292
3397 11297
3397 11299
3397 11524
3397 11525
3397 11526
3397 11528
3397 11529
3397 11569
3397 11744
3397 11761
3397 12727
3397 12730
3397 12746
3397 12754
3397 12756
3397 13379
3397 14219
3397 14220
3397 14226
3397 14227
3397 14242
3397 14795
3397 14796
3397 14937
3397 14938
3397 15360
3397 15508
3398 9455
3398 9456
3398 9618
3398 9620
3398 9622
3398 9733
3398 9735
3398 9744
3398 9752
3398 9755
3398 11243
3398 11246
3398 11288
3398 11289
3398 11292
3398 11293
3398 11297
3398 11299
3398 11524
3398 11525
3398 11526
3398 11569
3398 11761
3398 12727
3398 12730
3398 12746
3398 12754
3398 12756
3398 12761
3398 13320
3398 13379
3398 14219
3398 14220
3398 14226
3398 14792
3398 14795
3398 14796
3398 14800
3398 14801
3398 14937
3398 14938
3398 15360
3398 15508
3398 15594
3399 9455
3399 9456
3399 9618
3399 9620
3399 9622
3399 9628
3399 9733
3399 9735
3399 9744
3399 9752
3399 9755
3399 11243
3399 11246
3399 11288
3399 11289
3399 11292
3399 11293
3399 11297
3399 11524
3399 11525
3399 11526
3399 11569
3399 11761
3399 12727
3399 12730
3399 12746
3399 12754
3399 12756
3399 12761
3399 13320
3399 13379
3399 14219
3399 14220
3399 14226
3399 14792
3399 14795
3399 14796
3399 14798
3399 14800
3399 14801
3399 14937
3399 14938
3399 15360
3399 15508
3399 15594
3400 9598
3400 10471
3400 11278
3400 11499
3400 11846
3400 11850
3400 12717
3400 13838
3400 13842
3400 13844
3400 13866
3400 14271
3400 15320
3400 15811
3401 9598
3401 10471
3401 11278
3401 11499
3401 11850
3401 12717
3401 13838
3401 13844
3401 13866
3401 14271
3401 15320
3401 15811
3402 9598
3402 10471
3402 11278
3402 11499
3402 11846
3402 11850
3402 12717
3402 13838
3402 13844
3402 13866
3402 14271
3402 15320
3402 15811
3403 9598
3403 10471
3403 11278
3403 11499
3403 11846
3403 11850
3403 12717
3403 13838
3403 13844
3403 13866
3403 14271
3403 15320
3403 15811
3404 9598
3404 9599
3404 10471
3404 11278
3404 11499
3404 11846
3404 11850
3404 13838
3404 13844
3404 13866
3404 14271
3404 15320
3404 15811
3405 9598
3405 9599
3405 10471
3405 11278
3405 11499
3405 11850
3405 12717
3405 13838
3405 13844
3405 13845
3405 13866
3405 14271
3405 15320
3405 15811
3406 9599
3406 10471
3406 11278
3406 11499
3406 11850
3406 13838
3406 13844
3406 13845
3406 13866
3406 14271
3406 15320
3407 9599
3407 9601
3407 10471
3407 11278
3407 11499
3407 13838
3407 13845
3407 13866
3407 14271
3408 10471
3408 10491
3408 11279
3408 11849
3408 13858
3409 10471
3409 10485
3409 10491
3409 11279
3409 11849
3409 13858
3410 10471
3410 10494
3410 10495
3410 11846
3410 12214
3410 12721
3410 13837
3410 13861
3410 13863
3410 15040
3410 15043
3410 15320
3411 10339
3411 10471
3411 10494
3411 10495
3411 11846
3411 12214
3411 12721
3411 13837
3411 13863
3411 15040
3411 15043
3411 15320
3412 10471
3412 10494
3412 11846
3412 12721
3412 13840
3412 13857
3412 15055
3412 15809
3413 10471
3413 10494
3413 11846
3413 12937
3413 12938
3413 13840
3413 13857
3413 15055
3413 15068
3413 15809
3414 10471
3414 10494
3414 11846
3414 13840
3414 13857
3414 13859
3414 15055
3414 15068
3415 10471
3415 10494
3415 11846
3415 12935
3415 13840
3415 13857
3415 13859
3415 13869
3415 15055
3416 10471
3416 10494
3416 11846
3416 12936
3416 13840
3416 13857
3416 13859
3416 13869
3416 15055
3417 10471
3417 10494
3417 11846
3417 13840
3417 13857
3417 13869
3417 15055
3418 10471
3418 10494
3418 11846
3418 11855
3418 13869
3419 10471
3419 10494
3419 11846
3419 11855
3419 13622
3419 13840
3419 13857
3419 13869
3419 15045
3419 15055
3419 15318
3420 10471
3420 10494
3420 11846
3420 11855
3420 13622
3420 13840
3420 13857
3420 13869
3420 15055
3420 15318
3421 10471
3421 10494
3421 11855
3421 13622
3421 13840
3421 13857
3421 13869
3421 15055
3421 15318
3422 10494
3422 11855
3422 13622
3422 13840
3422 13857
3422 13869
3422 15055
3423 10494
3423 11855
3423 13334
3423 13869
3423 15055
3424 10494
3424 11855
3424 13622
3424 13869
3424 15055
3425 10494
3425 11855
3425 13622
3425 13869
3425 15055
3426 10494
3426 11855
3426 13334
3426 13869
3427 10494
3427 11855
3427 13334
3427 13869
3427 15055
3427 15318
3428 10494
3428 11855
3428 13332
3428 13869
3428 15055
3428 15318
3429 10494
3429 11855
3429 13332
3429 13869
3429 15318
3430 10494
3430 11855
3430 13332
3430 13840
3430 13869
3430 15318
3431 10494
3431 11855
3431 13840
3431 13869
3432 10494
3432 11855
3432 13811
3432 13840
3432 13869
3433 10473
3433 10483
3433 10494
3433 11846
3433 11855
3433 13811
3433 13840
3433 13869
3433 15062
3433 15809
3434 10473
3434 10483
3434 10494
3434 11846
3434 11855
3434 13811
3434 13840
3434 13869
3434 15062
3434 15809
3435 10493
3435 13811
3435 13840
3435 13869
3435 15062
3436 10489
3436 10493
3436 11855
3436 15062
3437 10489
3437 10493
3437 11326
3437 11855
3437 15062
3438 10489
3438 10493
3438 11326
3439 10489
3439 10493
3440 10489
3440 10493
3441 10489
3441 10493
3442 10490
3443 10490
3444 10490
3445 10490
3446 15613
3447 15050
3447 15613
3448 10474
3448 15050
3448 15613
3449 10474
3449 15050
3449 15613
3450 10474
3450 15050
3450 15613
3451 10474
3451 15050
3451 15613
3452 10474
3452 13871
3452 15050
3452 15613
3453 11318
3453 13865
3453 13871
3453 15037
3453 15613
3454 11318
3454 13865
3454 15037
3454 15613
3455 10474
3455 13865
3455 15037
3455 15613
3456 10474
3456 13865
3456 15037
3456 15613
3457 10474
3457 13865
3457 15037
3457 15613
3458 10474
3458 13865
3458 15037
3458 15613
3459 10474
3459 13865
3459 15037
3459 15613
3460 10474
3460 13865
3460 15037
3460 15613
3461 10474
3461 13865
3461 13867
3461 15037
3461 15613
3462 10474
3462 11294
3462 11295
3462 11555
3462 12350
3462 13865
3462 13867
3462 15037
3462 15613
3463 10474
3463 11294
3463 11295
3463 11555
3463 12350
3463 13865
3463 13867
3463 15037
3463 15613
3464 10474
3464 11294
3464 11295
3464 11555
3464 12350
3464 13865
3464 13867
3464 15037
3464 15613
3465 10474
3465 11294
3465 11295
3465 11555
3465 12350
3465 13865
3465 13867
3465 15037
3465 15613
3466 10474
3466 11294
3466 11295
3466 11555
3466 12350
3466 13865
3466 13867
3466 15037
3466 15613
3467 10337
3467 10474
3467 11294
3467 11295
3467 11555
3467 12350
3467 13865
3467 13867
3467 15037
3467 15613
3468 10337
3468 10474
3468 11294
3468 11295
3468 11555
3468 12350
3468 13865
3468 13867
3468 15037
3468 15038
3468 15613
3469 10337
3469 10474
3469 10479
3469 11295
3469 11298
3469 11700
3469 12019
3469 12350
3469 13624
3469 13860
3469 13865
3469 15038
3469 15042
3469 15046
3469 15613
3470 10337
3470 10474
3470 10479
3470 11295
3470 11298
3470 11700
3470 12019
3470 12350
3470 12364
3470 13624
3470 13860
3470 13865
3470 15038
3470 15042
3470 15046
3471 10337
3471 10474
3471 10479
3471 11295
3471 11700
3471 12019
3471 12350
3471 12364
3471 13624
3471 13865
3471 15038
3471 15042
3471 15046
3472 10463
3472 10475
3472 11115
3472 11295
3472 11702
3472 12020
3472 12025
3472 13625
3472 13626
3472 13627
3472 13865
3472 13868
3472 15048
3472 15059
3472 15063
3472 15067
3472 15985
3472 16007
3473 10463
3473 10475
3473 11115
3473 11295
3473 11702
3473 12020
3473 12025
3473 12036
3473 13626
3473 13627
3473 13865
3473 13868
3473 15048
3473 15059
3473 15067
3473 15985
3473 16007
3474 9609
3474 9619
3474 9737
3474 9738
3474 9771
3474 10063
3474 10067
3474 10069
3474 10071
3474 10074
3474 11492
3474 14793
3474 14803
3474 15034
3474 15041
3474 15519
3474 15654
3475 9609
3475 9737
3475 9771
3475 10067
3475 10069
3475 10073
3475 10074
3475 11492
3475 14793
3475 14803
3475 15034
3475 15041
3475 15519
3475 15653
3475 15654
3476 9609
3476 9737
3476 10068
3476 10075
3476 11492
3476 11840
3476 12747
3476 14803
3476 15034
3476 15041
3476 15519
3476 15653
3476 15654
3477 9737
3477 9751
3477 10064
3477 10068
3477 10070
3477 10076
3477 10077
3477 10078
3477 10079
3477 11492
3477 11840
3477 14803
3477 15034
3477 15056
3477 15519
3477 15520
3477 15653
3477 15654
3478 9737
3478 9751
3478 10064
3478 10077
3478 11492
3478 11840
3478 14803
3478 15034
3478 15520
3478 15653
3479 9737
3479 9751
3479 14803
3480 9737
3480 9740
3480 9749
3480 9751
3480 9756
3480 12747
3480 14803
3480 15520
3481 9628
3481 9737
3481 9740
3481 9749
3481 9751
3481 9756
3481 11286
3481 12747
3481 12763
3481 14803
3481 15520
3481 15521
3482 9621
3482 9628
3482 9740
3482 9749
3482 9751
3482 9756
3482 11286
3482 11301
3482 12747
3482 12763
3482 15520
3482 15521
3483 9621
3483 9628
3483 9740
3483 9749
3483 9751
3483 9756
3483 11286
3483 11301
3483 12729
3483 12747
3483 12763
3483 15518
3483 15520
3483 15521
3484 9621
3484 9628
3484 9740
3484 9749
3484 9751
3484 9756
3484 11286
3484 11301
3484 12729
3484 12747
3484 12763
3484 15518
3484 15520
3484 15521
3485 9621
3485 9628
3485 9740
3485 9751
3485 9756
3485 11286
3485 11301
3485 12747
3485 15518
3485 15521
3486 9621
3486 9628
3486 9740
3486 9751
3486 9756
3486 11286
3486 11301
3486 12747
3486 14799
3486 15518
3486 15521
3487 9621
3487 9628
3487 9751
3487 9756
3487 11286
3487 11301
3487 12747
3487 14799
3487 15518
3487 15521
3488 9621
3488 9628
3488 9737
3488 9740
3488 9751
3488 9756
3488 11286
3488 12724
3488 12747
3488 14799
3488 15359
3488 15518
3488 15521
3489 9621
3489 9628
3489 9737
3489 9740
3489 9751
3489 9756
3489 11286
3489 12724
3489 12747
3489 14238
3489 14799
3489 15359
3489 15518
3489 15521
3490 9621
3490 9628
3490 9737
3490 9740
3490 9742
3490 9751
3490 9756
3490 11286
3490 12724
3490 12747
3490 14799
3490 15359
3490 15518
3490 15521
3491 9621
3491 9628
3491 9740
3491 9742
3491 9751
3491 9756
3491 11286
3491 12724
3491 12727
3491 12747
3491 14799
3491 15359
3491 15518
3491 15521
3492 9455
3492 9621
3492 9628
3492 9740
3492 9742
3492 9751
3492 9754
3492 9756
3492 11286
3492 11571
3492 12724
3492 12727
3492 12747
3492 14794
3492 14799
3492 15359
3492 15518
3492 15521
3493 9455
3493 9621
3493 9628
3493 9740
3493 9742
3493 9751
3493 9754
3493 9756
3493 11571
3493 12724
3493 12727
3493 14794
3493 14799
3493 15359
3493 15518
3493 15521
3494 9455
3494 9621
3494 9628
3494 9740
3494 9742
3494 9751
3494 9754
3494 9756
3494 11571
3494 12724
3494 12727
3494 14794
3494 15359
3494 15518
3494 15521
3495 9455
3495 9621
3495 9628
3495 9740
3495 9742
3495 9751
3495 9754
3495 9756
3495 11571
3495 12724
3495 12727
3495 14794
3495 14804
3495 15359
3495 15518
3495 15521
3496 9455
3496 9621
3496 9627
3496 9628
3496 9735
3496 9740
3496 9751
3496 9754
3496 9756
3496 11571
3496 12724
3496 12727
3496 14794
3496 14804
3496 15359
3496 15518
3496 15521
3497 9455
3497 9621
3497 9627
3497 9628
3497 9735
3497 9740
3497 9751
3497 9754
3497 9756
3497 11288
3497 11571
3497 12724
3497 12727
3497 14794
3497 14804
3497 15359
3497 15518
3497 15521
3498 9455
3498 9621
3498 9627
3498 9628
3498 9735
3498 9740
3498 9751
3498 9756
3498 11288
3498 11299
3498 11569
3498 11571
3498 12722
3498 12724
3498 12727
3498 12730
3498 14794
3498 14797
3498 14804
3498 15359
3498 15361
3498 15518
3498 15521
3499 9455
3499 9627
3499 9628
3499 9735
3499 9740
3499 9756
3499 11288
3499 11299
3499 11569
3499 11571
3499 12722
3499 12724
3499 12727
3499 12730
3499 12754
3499 13379
3499 14794
3499 14797
3499 14804
3499 15361
3499 15518
3499 15521
3500 9455
3500 9606
3500 9620
3500 9627
3500 9628
3500 9735
3500 9740
3500 9744
3500 9756
3500 11288
3500 11299
3500 11528
3500 11529
3500 11530
3500 11532
3500 11533
3500 11569
3500 11571
3500 12722
3500 12724
3500 12727
3500 12730
3500 12746
3500 12754
3500 13379
3500 14212
3500 14214
3500 14245
3500 14794
3500 14795
3500 14797
3500 14799
3500 14804
3500 15361
3500 15518
3501 9455
3501 9606
3501 9620
3501 9622
3501 9627
3501 9628
3501 9735
3501 9744
3501 9756
3501 11288
3501 11299
3501 11528
3501 11529
3501 11530
3501 11532
3501 11533
3501 11569
3501 11571
3501 12722
3501 12724
3501 12727
3501 12730
3501 12746
3501 12754
3501 12756
3501 13379
3501 14212
3501 14214
3501 14245
3501 14795
3501 14797
3501 14799
3501 14804
3501 15361
3501 15518
3502 9455
3502 9606
3502 9620
3502 9622
3502 9627
3502 9628
3502 9735
3502 9744
3502 11287
3502 11288
3502 11289
3502 11299
3502 11528
3502 11529
3502 11530
3502 11532
3502 11533
3502 11569
3502 11571
3502 12722
3502 12727
3502 12730
3502 12746
3502 12754
3502 12756
3502 13379
3502 14212
3502 14214
3502 14795
3502 14797
3502 14799
3502 14804
3502 15361
3502 15518
3503 9455
3503 9606
3503 9620
3503 9622
3503 9627
3503 9628
3503 9735
3503 9744
3503 11070
3503 11287
3503 11288
3503 11289
3503 11299
3503 11528
3503 11529
3503 11530
3503 11532
3503 11533
3503 11569
3503 11571
3503 11761
3503 12722
3503 12727
3503 12730
3503 12746
3503 12754
3503 12756
3503 13379
3503 14212
3503 14214
3503 14245
3503 14795
3503 14797
3503 14799
3503 15360
3503 15361
3503 15507
3503 15518
3504 9455
3504 9606
3504 9620
3504 9622
3504 9626
3504 9627
3504 9628
3504 9734
3504 9735
3504 9744
3504 11070
3504 11288
3504 11289
3504 11299
3504 11528
3504 11529
3504 11530
3504 11532
3504 11569
3504 11761
3504 12722
3504 12727
3504 12730
3504 12746
3504 12754
3504 12756
3504 13379
3504 14212
3504 14214
3504 14245
3504 14795
3504 14797
3504 14799
3504 14804
3504 15360
3504 15507
3505 9455
3505 9620
3505 9622
3505 9626
3505 9627
3505 9628
3505 9734
3505 9735
3505 9744
3505 11070
3505 11288
3505 11289
3505 11528
3505 11529
3505 11530
3505 11532
3505 11569
3505 11761
3505 12722
3505 12724
3505 12727
3505 12730
3505 12746
3505 12754
3505 12756
3505 13379
3505 14212
3505 14245
3505 14795
3505 14796
3505 14797
3505 14799
3505 14804
3505 15360
3505 15507
3506 9455
3506 9620
3506 9622
3506 9626
3506 9627
3506 9628
3506 9734
3506 9735
3506 9744
3506 11246
3506 11287
3506 11288
3506 11289
3506 11525
3506 11526
3506 11528
3506 11569
3506 12722
3506 12724
3506 12727
3506 12730
3506 12746
3506 12754
3506 13379
3506 14212
3506 14221
3506 14226
3506 14245
3506 14795
3506 14796
3506 14797
3506 14799
3506 14804
3506 15360
3506 15507
3507 9455
3507 9620
3507 9622
3507 9626
3507 9627
3507 9628
3507 9734
3507 9735
3507 9744
3507 11070
3507 11246
3507 11287
3507 11288
3507 11289
3507 11293
3507 11525
3507 11526
3507 11528
3507 11529
3507 11569
3507 11761
3507 12722
3507 12727
3507 12730
3507 12746
3507 12754
3507 13379
3507 14221
3507 14226
3507 14795
3507 14796
3507 14805
3507 14938
3507 15360
3508 9455
3508 9607
3508 9620
3508 9622
3508 9626
3508 9627
3508 9628
3508 9734
3508 9735
3508 9744
3508 9767
3508 11070
3508 11246
3508 11287
3508 11288
3508 11289
3508 11293
3508 11525
3508 11526
3508 11528
3508 11529
3508 11569
3508 11761
3508 12722
3508 12727
3508 12730
3508 12746
3508 12754
3508 12756
3508 13379
3508 14221
3508 14226
3508 14795
3508 14796
3508 14805
3508 14937
3508 14938
3508 15360
3509 9455
3509 9607
3509 9614
3509 9620
3509 9622
3509 9626
3509 9627
3509 9628
3509 9735
3509 9744
3509 9767
3509 11070
3509 11246
3509 11287
3509 11288
3509 11293
3509 11525
3509 11528
3509 11529
3509 11569
3509 11743
3509 11744
3509 11761
3509 12726
3509 12727
3509 12730
3509 12746
3509 12754
3509 12756
3509 13379
3509 14221
3509 14226
3509 14795
3509 14796
3509 14805
3509 14937
3509 14938
3509 15360
3510 9455
3510 9620
3510 9622
3510 9626
3510 9627
3510 9628
3510 9735
3510 9744
3510 9767
3510 11070
3510 11240
3510 11246
3510 11249
3510 11255
3510 11288
3510 11293
3510 11525
3510 11528
3510 11529
3510 11569
3510 11743
3510 11744
3510 11761
3510 12726
3510 12727
3510 12730
3510 12746
3510 12754
3510 12756
3510 13379
3510 14221
3510 14226
3510 14791
3510 14795
3510 14796
3510 14937
3510 14938
3510 15360
3511 9455
3511 9620
3511 9622
3511 9626
3511 9628
3511 9735
3511 9744
3511 9767
3511 11070
3511 11240
3511 11241
3511 11246
3511 11247
3511 11248
3511 11249
3511 11250
3511 11251
3511 11253
3511 11254
3511 11255
3511 11288
3511 11525
3511 11527
3511 11528
3511 11529
3511 11535
3511 11569
3511 11743
3511 11744
3511 11761
3511 12727
3511 12730
3511 12746
3511 12754
3511 12756
3511 13379
3511 14221
3511 14226
3511 14243
3511 14245
3511 14253
3511 14256
3511 14791
3511 14795
3511 14796
3511 14937
3511 14938
3511 15360
3512 9455
3512 9620
3512 9622
3512 9626
3512 9628
3512 9735
3512 9744
3512 9767
3512 11070
3512 11244
3512 11246
3512 11247
3512 11248
3512 11249
3512 11250
3512 11251
3512 11253
3512 11254
3512 11255
3512 11256
3512 11288
3512 11525
3512 11526
3512 11527
3512 11528
3512 11529
3512 11535
3512 11569
3512 11743
3512 11744
3512 11761
3512 12727
3512 12730
3512 12746
3512 12754
3512 12756
3512 13379
3512 14219
3512 14220
3512 14221
3512 14226
3512 14230
3512 14231
3512 14236
3512 14237
3512 14243
3512 14245
3512 14250
3512 14253
3512 14256
3512 14791
3512 14795
3512 14796
3512 14937
3512 14938
3512 15360
3513 9455
3513 9614
3513 9620
3513 9622
3513 9626
3513 9735
3513 9744
3513 9767
3513 11070
3513 11244
3513 11246
3513 11247
3513 11248
3513 11249
3513 11250
3513 11251
3513 11252
3513 11253
3513 11254
3513 11255
3513 11256
3513 11288
3513 11525
3513 11526
3513 11528
3513 11529
3513 11535
3513 11569
3513 11744
3513 11761
3513 12727
3513 12730
3513 12746
3513 12756
3513 13379
3513 14219
3513 14220
3513 14221
3513 14226
3513 14230
3513 14231
3513 14236
3513 14237
3513 14243
3513 14245
3513 14250
3513 14253
3513 14256
3513 14257
3513 14258
3513 14791
3513 14795
3513 14796
3513 14937
3513 14938
3513 15360
3514 9455
3514 9620
3514 9622
3514 9626
3514 9735
3514 9744
3514 9767
3514 11070
3514 11244
3514 11246
3514 11248
3514 11249
3514 11250
3514 11252
3514 11253
3514 11255
3514 11256
3514 11288
3514 11299
3514 11525
3514 11526
3514 11528
3514 11529
3514 11535
3514 11569
3514 11744
3514 11761
3514 12727
3514 12730
3514 12746
3514 12754
3514 12756
3514 13379
3514 14219
3514 14220
3514 14221
3514 14226
3514 14231
3514 14235
3514 14237
3514 14243
3514 14253
3514 14256
3514 14257
3514 14258
3514 14791
3514 14795
3514 14796
3514 14937
3514 14938
3514 15360
3515 9455
3515 9620
3515 9622
3515 9626
3515 9735
3515 9744
3515 11070
3515 11246
3515 11249
3515 11250
3515 11252
3515 11253
3515 11256
3515 11288
3515 11292
3515 11299
3515 11525
3515 11526
3515 11528
3515 11529
3515 11531
3515 11535
3515 11569
3515 11744
3515 11761
3515 12727
3515 12730
3515 12746
3515 12754
3515 12756
3515 13379
3515 14219
3515 14220
3515 14226
3515 14243
3515 14256
3515 14258
3515 14791
3515 14795
3515 14796
3515 14937
3515 14938
3515 15360
3516 9455
3516 9456
3516 9618
3516 9620
3516 9622
3516 9626
3516 9733
3516 9735
3516 9744
3516 9752
3516 9755
3516 11243
3516 11246
3516 11249
3516 11253
3516 11284
3516 11288
3516 11289
3516 11292
3516 11293
3516 11297
3516 11299
3516 11525
3516 11526
3516 11528
3516 11531
3516 11535
3516 11569
3516 11744
3516 11761
3516 12727
3516 12730
3516 12746
3516 12754
3516 12756
3516 13320
3516 13379
3516 14219
3516 14220
3516 14256
3516 14795
3516 14796
3516 14937
3516 14938
3516 15360
3516 15508
3517 9455
3517 9456
3517 9618
3517 9620
3517 9622
3517 9626
3517 9628
3517 9733
3517 9735
3517 9744
3517 9752
3517 9755
3517 11243
3517 11246
3517 11284
3517 11288
3517 11289
3517 11292
3517 11293
3517 11297
3517 11299
3517 11525
3517 11526
3517 11531
3517 11569
3517 11761
3517 12727
3517 12730
3517 12746
3517 12754
3517 12756
3517 12761
3517 13320
3517 13379
3517 14219
3517 14220
3517 14226
3517 14792
3517 14795
3517 14796
3517 14800
3517 14801
3517 14937
3517 14938
3517 15360
3517 15508
3517 15594
3518 9455
3518 9456
3518 9618
3518 9620
3518 9622
3518 9733
3518 9735
3518 9744
3518 9752
3518 9755
3518 11243
3518 11246
3518 11288
3518 11289
3518 11292
3518 11293
3518 11297
3518 11299
3518 11525
3518 11526
3518 11531
3518 11569
3518 11761
3518 12726
3518 12727
3518 12730
3518 12746
3518 12754
3518 12761
3518 13320
3518 13379
3518 14219
3518 14220
3518 14226
3518 14792
3518 14795
3518 14796
3518 14800
3518 14801
3518 14802
3518 14937
3518 14938
3518 15360
3518 15508
3518 15594
3519 9455
3519 9456
3519 9618
3519 9620
3519 9622
3519 9628
3519 9733
3519 9735
3519 9744
3519 9752
3519 9755
3519 11243
3519 11246
3519 11288
3519 11289
3519 11292
3519 11293
3519 11297
3519 11525
3519 11526
3519 11531
3519 11569
3519 11761
3519 12726
3519 12727
3519 12730
3519 12746
3519 12754
3519 12761
3519 13320
3519 13379
3519 14219
3519 14226
3519 14792
3519 14795
3519 14796
3519 14800
3519 14801
3519 14802
3519 14937
3519 15360
3519 15508
3519 15594
3520 10471
3520 10486
3520 11278
3520 11281
3520 11499
3520 11850
3520 13838
3520 13844
3520 13866
3520 13870
3520 14271
3520 15316
3520 15320
3520 15449
3520 15811
3521 10471
3521 10486
3521 11279
3521 11850
3521 13870
3521 14269
3521 15449
3522 10471
3522 10486
3522 11279
3522 11850
3522 13870
3522 14269
3522 15316
3522 15449
3523 10471
3523 10486
3523 11279
3523 11850
3523 13870
3523 14269
3523 15316
3523 15449
3524 10471
3524 10486
3524 11279
3524 11850
3524 13870
3524 14269
3524 15316
3524 15449
3525 10471
3525 10486
3525 11279
3525 11850
3525 13870
3525 14269
3525 15316
3525 15449
3526 10471
3526 10486
3526 11279
3526 11850
3526 13870
3526 14269
3526 15316
3526 15449
3527 10471
3527 10486
3527 11279
3527 11850
3527 13870
3527 14269
3527 14270
3527 15316
3527 15449
3528 10471
3528 10486
3528 11279
3528 11850
3528 13870
3528 14269
3528 14270
3528 15449
3529 10471
3529 10486
3529 11279
3529 11850
3529 13870
3529 14269
3529 15449
3530 10486
3530 11279
3530 11850
3530 13870
3530 14269
3530 15449
3531 10471
3531 10494
3531 11846
3531 11855
3531 12936
3531 13857
3532 10471
3532 10494
3532 11846
3532 11855
3532 13857
3533 10471
3533 10494
3533 11855
3533 13622
3533 13840
3533 13857
3533 13869
3533 15055
3533 15318
3534 10494
3534 11855
3534 13622
3534 13840
3534 13857
3534 13869
3535 10494
3535 11855
3535 13869
3536 10494
3536 11855
3536 13622
3536 13869
3537 10494
3537 11855
3537 13622
3537 13869
3538 10494
3538 13869
3539 10494
3539 11855
3539 13869
3540 10494
3540 11855
3540 13332
3540 13869
3541 10494
3541 11855
3541 13332
3541 13869
3541 15318
3542 10494
3542 11855
3542 13869
3542 15318
3543 10494
3543 11855
3543 13869
3544 10494
3544 11855
3544 13869
3545 10494
3545 11855
3545 13811
3545 13869
3546 10494
3546 11855
3546 13811
3546 13840
3546 13869
3546 15062
3546 15809
3547 10473
3547 10483
3547 10494
3547 11846
3547 11855
3547 13811
3547 13840
3547 13869
3547 15062
3547 15809
3548 10473
3548 10483
3548 10494
3548 11846
3548 11855
3548 13811
3548 13840
3548 13869
3548 15062
3548 15809
3549 10473
3549 10483
3549 10493
3549 10494
3549 11846
3549 11855
3549 13811
3549 13840
3549 13869
3549 15062
3549 15809
3550 10473
3550 10483
3550 10493
3550 10494
3550 11846
3550 11855
3550 13811
3550 13840
3550 13869
3550 15062
3550 15809
3551 10473
3551 10493
3551 13811
3551 13840
3551 13869
3551 15062
3552 10493
3552 15062
3553 10489
3553 10493
3553 11326
3554 10489
3554 10493
3554 11326
3555 10489
3555 10493
3555 11326
3556 10489
3556 10493
3556 11326
3557 10489
3557 10493
3558 10489
3559 11798
3560 10490
3560 11798
3561 10490
3561 11326
3561 11516
3561 11798
3562 10490
3562 11315
3562 11326
3562 11516
3562 11555
3562 11798
3562 15485
3563 10490
3563 11326
3563 11516
3563 11555
3563 15485
3564 10490
3564 11326
3564 11555
3565 11326
3566 13290
3567 13290
3567 15485
3568 13290
3568 15485
3569 13290
3570 15050
3570 15613
3571 10474
3571 15050
3571 15613
3572 10474
3572 15050
3572 15473
3572 15613
3573 10474
3573 15050
3573 15473
3573 15613
3574 10084
3574 10474
3574 15050
3574 15473
3574 15613
3575 10084
3575 10474
3575 15050
3575 15613
3576 10474
3576 15037
3576 15050
3576 15613
3577 10474
3577 13865
3577 15037
3577 15479
3577 15613
3578 10474
3578 13865
3578 15037
3578 15613
3579 10474
3579 13865
3579 15037
3579 15613
3580 10474
3580 13865
3580 15037
3580 15613
3581 10474
3581 13865
3581 15037
3581 15613
3582 10474
3582 13293
3582 13865
3582 15037
3582 15613
3583 10474
3583 12350
3583 13177
3583 13293
3583 13865
3583 13867
3583 15037
3583 15613
3584 10474
3584 11295
3584 11555
3584 12350
3584 13177
3584 13865
3584 13867
3584 15037
3584 15613
3585 10474
3585 11294
3585 11295
3585 11555
3585 12350
3585 13865
3585 13867
3585 15037
3585 15613
3586 10474
3586 11294
3586 11295
3586 11555
3586 12350
3586 13865
3586 13867
3586 15037
3586 15613
3587 10474
3587 11294
3587 11295
3587 11555
3587 12350
3587 13865
3587 13867
3587 15037
3587 15613
3588 10474
3588 11294
3588 11295
3588 11555
3588 12350
3588 13865
3588 13867
3588 15037
3588 15613
3589 10474
3589 11294
3589 11295
3589 11555
3589 12350
3589 13865
3589 13867
3589 15037
3589 15613
3590 10337
3590 10474
3590 11294
3590 11295
3590 11555
3590 12350
3590 13865
3590 13867
3590 15037
3590 15613
3591 10337
3591 10474
3591 11294
3591 11295
3591 11555
3591 12350
3591 13865
3591 13867
3591 15037
3591 15613
3592 10337
3592 10474
3592 10479
3592 11295
3592 11298
3592 11700
3592 12019
3592 12350
3592 12364
3592 13624
3592 13860
3592 13865
3592 15038
3592 15042
3592 15046
3593 10337
3593 10474
3593 10479
3593 11295
3593 11700
3593 12019
3593 12350
3593 12364
3593 13624
3593 13865
3593 15038
3593 15042
3593 15046
3594 10463
3594 10475
3594 10480
3594 11115
3594 11295
3594 11702
3594 11996
3594 12011
3594 12012
3594 12017
3594 12025
3594 12035
3594 13627
3594 13865
3594 13868
3594 15048
3594 15059
3594 15063
3594 15067
3594 15985
3594 16007
3595 10463
3595 10475
3595 10480
3595 11115
3595 11295
3595 11702
3595 12011
3595 12012
3595 12017
3595 12025
3595 12035
3595 13627
3595 13865
3595 13868
3595 15048
3595 15059
3595 15063
3595 15067
3595 15985
3595 16007
3596 10463
3596 10475
3596 11115
3596 11295
3596 11702
3596 12007
3596 12017
3596 12020
3596 12025
3596 13627
3596 13865
3596 13868
3596 15048
3596 15059
3596 15063
3596 15067
3596 15985
3596 16007
3597 10463
3597 10475
3597 11115
3597 11295
3597 11555
3597 11702
3597 12007
3597 12020
3597 12025
3597 12036
3597 13627
3597 13865
3597 13868
3597 15048
3597 15059
3597 15063
3597 15067
3597 15985
3597 16007
3598 10463
3598 10475
3598 11115
3598 11295
3598 11555
3598 11702
3598 12020
3598 12036
3598 13626
3598 13627
3598 13630
3598 13868
3598 15048
3598 15059
3598 15067
3598 15985
3598 16007
3599 9609
3599 9737
3599 9738
3599 9771
3599 10073
3599 10074
3599 11492
3599 14793
3599 14803
3599 15034
3599 15041
3599 15519
3599 15654
3600 9737
3600 9738
3600 9771
3600 10074
3600 11492
3600 12747
3600 14793
3600 14803
3600 15034
3600 15041
3600 15519
3600 15654
3601 9737
3601 9738
3601 9751
3601 9771
3601 10068
3601 10074
3601 10076
3601 10078
3601 10079
3601 11492
3601 14793
3601 14803
3601 15034
3601 15041
3601 15519
3601 15653
3601 15654
3602 9737
3602 9738
3602 9751
3602 10074
3602 11492
3602 14793
3602 14803
3602 15056
3602 15519
3602 15654
3603 9751
3604 9740
3604 9749
3604 9751
3604 9756
3604 14803
3604 15359
3604 15520
3605 9628
3605 9740
3605 9749
3605 9751
3605 9756
3605 11286
3605 12217
3605 12747
3605 12763
3605 14803
3605 15359
3605 15520
3605 15521
3606 9621
3606 9628
3606 9740
3606 9749
3606 9751
3606 9756
3606 11286
3606 11301
3606 12217
3606 12747
3606 12763
3606 14803
3606 15521
3607 9621
3607 9628
3607 9740
3607 9749
3607 9751
3607 9756
3607 11286
3607 11301
3607 12217
3607 12729
3607 12747
3607 12763
3607 15518
3607 15521
3608 9621
3608 9628
3608 9740
3608 9749
3608 9751
3608 9756
3608 10935
3608 11286
3608 11301
3608 12217
3608 12729
3608 12747
3608 12763
3608 14799
3608 15359
3608 15518
3608 15521
3609 9621
3609 9628
3609 9740
3609 9749
3609 9751
3609 9756
3609 11286
3609 11301
3609 12729
3609 12747
3609 15518
3609 15521
3610 9621
3610 9628
3610 9740
3610 9749
3610 9751
3610 9756
3610 11286
3610 11301
3610 12729
3610 12747
3610 12763
3610 14799
3610 15359
3610 15518
3610 15521
3611 9621
3611 9628
3611 9749
3611 9751
3611 9756
3611 11286
3611 11301
3611 12729
3611 12747
3611 12763
3611 14799
3611 15359
3611 15518
3611 15521
3612 9621
3612 9628
3612 9740
3612 9742
3612 9749
3612 9751
3612 9756
3612 11286
3612 11301
3612 12729
3612 12747
3612 12763
3612 14799
3612 15359
3612 15518
3612 15521
3613 9621
3613 9628
3613 9740
3613 9742
3613 9749
3613 9751
3613 9756
3613 11286
3613 12729
3613 12747
3613 14238
3613 14799
3613 15359
3613 15518
3613 15521
3614 9621
3614 9628
3614 9740
3614 9742
3614 9751
3614 9756
3614 11286
3614 12724
3614 12747
3614 14799
3614 15359
3614 15518
3614 15521
3615 9455
3615 9621
3615 9628
3615 9740
3615 9742
3615 9751
3615 9756
3615 12724
3615 12747
3615 14794
3615 14799
3615 15359
3615 15518
3615 15521
3616 9455
3616 9621
3616 9628
3616 9740
3616 9742
3616 9751
3616 9754
3616 9756
3616 11286
3616 12724
3616 12727
3616 12747
3616 14794
3616 14799
3616 15359
3616 15518
3616 15521
3617 9455
3617 9621
3617 9628
3617 9740
3617 9742
3617 9751
3617 9754
3617 9756
3617 11571
3617 12724
3617 12727
3617 14794
3617 15359
3617 15518
3617 15521
3618 9455
3618 9621
3618 9628
3618 9740
3618 9742
3618 9751
3618 9754
3618 9756
3618 11571
3618 12724
3618 12727
3618 14794
3618 15359
3618 15518
3618 15521
3619 9455
3619 9621
3619 9628
3619 9740
3619 9742
3619 9751
3619 9754
3619 9756
3619 11571
3619 12724
3619 12727
3619 14794
3619 14804
3619 15359
3619 15518
3619 15521
3620 9455
3620 9621
3620 9627
3620 9628
3620 9735
3620 9740
3620 9742
3620 9751
3620 9754
3620 9756
3620 11288
3620 11571
3620 12724
3620 12727
3620 14794
3620 14804
3620 15359
3620 15518
3620 15521
3621 9455
3621 9621
3621 9627
3621 9628
3621 9735
3621 9740
3621 9742
3621 9751
3621 9754
3621 9756
3621 11288
3621 11299
3621 11571
3621 12724
3621 12727
3621 14794
3621 14804
3621 15359
3621 15361
3621 15518
3622 9455
3622 9621
3622 9627
3622 9628
3622 9735
3622 9740
3622 9742
3622 9751
3622 9754
3622 9756
3622 11288
3622 11299
3622 11571
3622 12722
3622 12724
3622 12727
3622 12730
3622 14794
3622 14797
3622 14804
3622 15359
3622 15361
3622 15518
3623 9455
3623 9620
3623 9621
3623 9622
3623 9627
3623 9628
3623 9735
3623 9740
3623 9742
3623 9751
3623 9754
3623 9756
3623 11288
3623 11299
3623 11530
3623 11569
3623 11571
3623 12722
3623 12724
3623 12727
3623 12730
3623 12746
3623 12754
3623 13379
3623 14794
3623 14797
3623 14804
3623 15359
3623 15361
3623 15507
3623 15518
3624 9455
3624 9606
3624 9620
3624 9622
3624 9626
3624 9627
3624 9628
3624 9734
3624 9735
3624 9740
3624 9744
3624 9751
3624 9756
3624 11287
3624 11288
3624 11289
3624 11299
3624 11528
3624 11529
3624 11530
3624 11532
3624 11533
3624 11569
3624 11571
3624 11761
3624 12722
3624 12724
3624 12727
3624 12730
3624 12746
3624 12754
3624 13379
3624 14212
3624 14232
3624 14240
3624 14245
3624 14794
3624 14795
3624 14797
3624 14804
3624 15361
3624 15507
3624 15518
3625 9455
3625 9606
3625 9620
3625 9622
3625 9626
3625 9627
3625 9628
3625 9734
3625 9735
3625 9744
3625 9751
3625 9756
3625 11287
3625 11288
3625 11289
3625 11299
3625 11528
3625 11529
3625 11530
3625 11532
3625 11533
3625 11569
3625 11571
3625 11761
3625 12722
3625 12724
3625 12727
3625 12730
3625 12746
3625 12754
3625 12756
3625 13379
3625 14212
3625 14214
3625 14217
3625 14225
3625 14232
3625 14240
3625 14245
3625 14795
3625 14797
3625 14804
3625 15361
3625 15507
3625 15518
3626 9455
3626 9606
3626 9620
3626 9622
3626 9626
3626 9627
3626 9735
3626 9744
3626 9756
3626 11287
3626 11288
3626 11289
3626 11299
3626 11530
3626 11531
3626 11569
3626 11571
3626 11761
3626 12722
3626 12727
3626 12730
3626 12746
3626 12754
3626 12756
3626 13379
3626 14212
3626 14214
3626 14217
3626 14225
3626 14245
3626 14795
3626 14797
3626 14804
3626 15361
3626 15507
3626 15518
3627 9455
3627 9606
3627 9620
3627 9622
3627 9626
3627 9627
3627 9734
3627 9735
3627 9744
3627 11287
3627 11288
3627 11289
3627 11299
3627 11529
3627 11530
3627 11531
3627 11569
3627 11571
3627 11761
3627 12722
3627 12727
3627 12730
3627 12746
3627 12754
3627 12756
3627 13379
3627 14212
3627 14214
3627 14245
3627 14795
3627 14797
3627 14804
3627 15360
3627 15361
3627 15507
3627 15518
3628 9455
3628 9620
3628 9622
3628 9626
3628 9627
3628 9734
3628 9735
3628 9744
3628 11246
3628 11287
3628 11288
3628 11289
3628 11528
3628 11529
3628 11530
3628 11532
3628 11569
3628 11761
3628 12722
3628 12727
3628 12730
3628 12746
3628 12754
3628 12756
3628 13379
3628 14212
3628 14214
3628 14795
3628 14797
3628 14804
3628 15360
3628 15507
3629 9455
3629 9456
3629 9620
3629 9622
3629 9626
3629 9627
3629 9628
3629 9734
3629 9735
3629 9744
3629 11246
3629 11287
3629 11288
3629 11289
3629 11293
3629 11299
3629 11525
3629 11526
3629 11569
3629 12722
3629 12724
3629 12727
3629 12730
3629 12746
3629 12754
3629 13319
3629 13379
3629 14226
3629 14795
3629 14796
3629 14797
3629 15360
3629 15507
3630 9455
3630 9456
3630 9620
3630 9622
3630 9626
3630 9627
3630 9628
3630 9734
3630 9735
3630 9744
3630 11246
3630 11287
3630 11288
3630 11289
3630 11293
3630 11299
3630 11525
3630 11526
3630 11569
3630 12722
3630 12724
3630 12727
3630 12730
3630 12746
3630 12754
3630 13319
3630 13379
3630 14226
3630 14795
3630 14796
3630 14797
3630 14938
3630 15360
3630 15507
3631 9455
3631 9456
3631 9620
3631 9622
3631 9626
3631 9627
3631 9628
3631 9734
3631 9735
3631 9744
3631 9755
3631 9767
3631 11070
3631 11246
3631 11287
3631 11288
3631 11289
3631 11293
3631 11525
3631 11526
3631 11528
3631 11529
3631 11569
3631 11743
3631 11744
3631 11761
3631 12722
3631 12727
3631 12730
3631 12746
3631 12754
3631 13319
3631 13379
3631 14221
3631 14226
3631 14253
3631 14255
3631 14791
3631 14795
3631 14796
3631 14937
3631 14938
3631 15360
3631 15507
3632 9455
3632 9456
3632 9620
3632 9622
3632 9627
3632 9628
3632 9734
3632 9735
3632 9744
3632 9755
3632 9767
3632 11070
3632 11246
3632 11287
3632 11288
3632 11289
3632 11293
3632 11525
3632 11526
3632 11528
3632 11529
3632 11569
3632 11743
3632 11744
3632 11761
3632 12727
3632 12730
3632 12746
3632 12754
3632 13379
3632 14221
3632 14226
3632 14253
3632 14791
3632 14795
3632 14796
3632 14938
3632 15360
3633 9455
3633 9456
3633 9620
3633 9622
3633 9626
3633 9627
3633 9628
3633 9735
3633 9744
3633 9767
3633 11070
3633 11246
3633 11249
3633 11251
3633 11288
3633 11289
3633 11293
3633 11525
3633 11526
3633 11528
3633 11529
3633 11569
3633 11743
3633 11744
3633 11761
3633 12726
3633 12727
3633 12730
3633 12746
3633 12754
3633 13379
3633 14221
3633 14226
3633 14791
3633 14795
3633 14796
3633 14937
3633 14938
3633 15360
3634 9455
3634 9456
3634 9620
3634 9622
3634 9626
3634 9627
3634 9628
3634 9735
3634 9744
3634 9752
3634 9767
3634 11070
3634 11240
3634 11241
3634 11246
3634 11249
3634 11251
3634 11288
3634 11289
3634 11293
3634 11525
3634 11526
3634 11528
3634 11529
3634 11535
3634 11569
3634 11743
3634 11744
3634 11761
3634 12726
3634 12727
3634 12730
3634 12746
3634 12754
3634 12756
3634 13319
3634 13379
3634 14221
3634 14226
3634 14241
3634 14245
3634 14253
3634 14255
3634 14791
3634 14795
3634 14796
3634 14937
3634 14938
3634 15360
3634 15507
3635 9455
3635 9456
3635 9620
3635 9622
3635 9626
3635 9628
3635 9735
3635 9744
3635 9767
3635 11070
3635 11241
3635 11246
3635 11247
3635 11248
3635 11249
3635 11251
3635 11253
3635 11254
3635 11256
3635 11288
3635 11525
3635 11526
3635 11527
3635 11528
3635 11529
3635 11535
3635 11569
3635 11743
3635 11744
3635 11761
3635 12727
3635 12730
3635 12746
3635 12754
3635 12756
3635 13379
3635 14216
3635 14221
3635 14226
3635 14245
3635 14248
3635 14250
3635 14253
3635 14791
3635 14795
3635 14796
3635 14937
3635 14938
3635 15360
3635 15507
3636 9455
3636 9456
3636 9620
3636 9622
3636 9626
3636 9735
3636 9744
3636 9767
3636 11070
3636 11241
3636 11244
3636 11245
3636 11246
3636 11247
3636 11248
3636 11249
3636 11251
3636 11253
3636 11254
3636 11256
3636 11288
3636 11525
3636 11526
3636 11527
3636 11528
3636 11529
3636 11535
3636 11569
3636 11744
3636 11761
3636 12727
3636 12730
3636 12746
3636 12754
3636 12756
3636 13379
3636 14216
3636 14218
3636 14219
3636 14220
3636 14221
3636 14226
3636 14230
3636 14236
3636 14237
3636 14245
3636 14248
3636 14250
3636 14253
3636 14791
3636 14795
3636 14796
3636 14937
3636 14938
3636 15360
3636 15507
3636 15888
3637 9455
3637 9456
3637 9620
3637 9622
3637 9626
3637 9735
3637 9744
3637 9755
3637 9767
3637 11070
3637 11241
3637 11244
3637 11246
3637 11247
3637 11248
3637 11249
3637 11251
3637 11253
3637 11254
3637 11256
3637 11288
3637 11525
3637 11526
3637 11531
3637 11535
3637 11569
3637 11744
3637 11761
3637 12727
3637 12730
3637 12746
3637 12754
3637 12756
3637 13379
3637 14213
3637 14219
3637 14220
3637 14226
3637 14236
3637 14237
3637 14243
3637 14245
3637 14250
3637 14253
3637 14255
3637 14258
3637 14795
3637 14796
3637 14937
3637 14938
3637 15360
3637 15507
3638 9455
3638 9620
3638 9622
3638 9626
3638 9735
3638 9744
3638 9767
3638 11244
3638 11246
3638 11248
3638 11249
3638 11252
3638 11253
3638 11256
3638 11288
3638 11297
3638 11525
3638 11526
3638 11535
3638 11569
3638 11744
3638 11761
3638 12727
3638 12730
3638 12746
3638 12754
3638 12756
3638 13320
3638 13379
3638 14219
3638 14220
3638 14226
3638 14235
3638 14236
3638 14243
3638 14253
3638 14258
3638 14795
3638 14796
3638 14937
3638 14938
3638 15360
3639 9455
3639 9456
3639 9618
3639 9620
3639 9622
3639 9626
3639 9628
3639 9733
3639 9735
3639 9744
3639 9752
3639 9755
3639 11243
3639 11246
3639 11253
3639 11284
3639 11288
3639 11289
3639 11292
3639 11293
3639 11297
3639 11525
3639 11526
3639 11531
3639 11569
3639 11744
3639 11761
3639 12726
3639 12727
3639 12730
3639 12733
3639 12746
3639 12754
3639 12756
3639 12761
3639 13320
3639 13379
3639 14220
3639 14226
3639 14792
3639 14795
3639 14796
3639 14800
3639 14801
3639 14802
3639 14937
3639 14938
3639 15360
3639 15508
3639 15594
3640 9455
3640 9456
3640 9618
3640 9620
3640 9622
3640 9626
3640 9628
3640 9733
3640 9735
3640 9744
3640 9752
3640 9755
3640 11243
3640 11246
3640 11284
3640 11288
3640 11289
3640 11292
3640 11293
3640 11297
3640 11525
3640 11526
3640 11531
3640 11569
3640 11761
3640 12726
3640 12727
3640 12730
3640 12733
3640 12746
3640 12754
3640 12761
3640 13320
3640 13379
3640 14219
3640 14220
3640 14226
3640 14792
3640 14795
3640 14796
3640 14800
3640 14801
3640 14802
3640 14937
3640 14938
3640 15360
3640 15508
3640 15594
3641 9455
3641 9456
3641 9618
3641 9620
3641 9622
3641 9628
3641 9733
3641 9735
3641 9744
3641 9752
3641 9755
3641 11243
3641 11246
3641 11284
3641 11288
3641 11289
3641 11292
3641 11293
3641 11297
3641 11525
3641 11526
3641 11531
3641 11569
3641 11761
3641 12726
3641 12727
3641 12730
3641 12733
3641 12746
3641 12754
3641 12761
3641 13320
3641 13379
3641 14219
3641 14220
3641 14226
3641 14792
3641 14795
3641 14796
3641 14800
3641 14801
3641 14802
3641 14937
3641 14938
3641 15360
3641 15508
3641 15594
3642 9455
3642 9456
3642 9618
3642 9620
3642 9622
3642 9733
3642 9735
3642 9744
3642 9752
3642 9755
3642 11243
3642 11284
3642 11288
3642 11289
3642 11292
3642 11293
3642 11297
3642 11525
3642 11526
3642 11531
3642 11569
3642 11761
3642 12726
3642 12727
3642 12730
3642 12733
3642 12746
3642 12754
3642 12761
3642 13320
3642 13379
3642 14219
3642 14220
3642 14226
3642 14792
3642 14795
3642 14796
3642 14800
3642 14801
3642 14802
3642 14937
3642 14938
3642 15360
3642 15508
3642 15594
3643 9600
3643 10471
3643 10486
3643 11281
3643 11850
3643 13841
3643 13870
3643 14271
3643 15316
3643 15449
3644 9600
3644 10471
3644 10486
3644 11281
3644 11850
3644 13870
3644 14271
3644 15316
3644 15449
3645 9600
3645 10471
3645 10486
3645 11279
3645 11281
3645 11850
3645 13870
3645 14271
3645 15449
3646 10471
3646 10486
3646 11279
3646 11281
3646 11850
3646 13870
3646 15449
3647 10471
3647 10486
3647 11279
3647 11850
3647 13870
3647 15316
3647 15449
3648 10471
3648 10486
3648 11279
3648 11850
3648 13870
3648 15449
3649 10471
3649 10486
3649 11279
3649 11850
3649 13870
3649 15449
3650 10471
3650 10486
3650 11279
3650 11850
3650 13870
3650 15449
3651 10486
3651 11279
3651 11850
3651 13870
3651 15449
3652 10486
3652 11279
3652 11850
3652 13870
3652 15449
3653 10486
3653 11279
3653 11850
3653 13870
3653 15449
3654 10486
3654 11279
3654 11850
3654 13870
3654 15449
3655 10486
3655 11279
3655 11850
3655 13870
3655 15449
3656 10486
3656 11279
3656 11850
3656 13870
3656 15449
3657 10486
3657 11279
3657 13870
3657 15449
3658 10486
3658 11279
3658 13870
3658 15449
3659 10486
3659 11279
3659 13870
3659 15449
3660 10494
3660 11855
3660 13622
3660 13840
3660 13857
3660 15318
3661 10494
3662 10494
3663 10494
3664 10494
3664 13857
3665 10494
3666 10494
3666 13869
3667 10494
3667 13869
3668 10494
3668 11855
3668 13869
3669 10488
3669 10494
3669 11855
3669 13869
3670 10488
3670 10494
3670 11855
3670 13333
3670 13869
3671 10494
3671 11855
3671 13869
3672 10494
3672 11855
3672 13869
3673 10494
3673 13869
3674 10494
3674 13869
3675 10494
3675 13869
3676 10494
3676 13869
3677 13869
3678 13869
3679 10493
3680 10489
3680 10493
3681 10489
3681 10493
3681 11326
3682 10489
3682 10493
3682 11326
3683 10489
3683 10493
3683 11326
3684 10489
3684 10493
3684 11326
3685 10489
3685 11326
3686 10489
3686 11326
3687 11326
3688 11326
3689 10490
3689 11326
3689 11516
3689 11798
3690 10490
3690 11326
3690 11516
3690 11798
3691 9578
3691 10490
3691 11315
3691 11326
3691 11516
3691 11555
3691 11798
3692 9578
3692 11315
3692 11318
3692 11326
3692 11516
3692 11555
3692 11798
3692 13299
3692 15485
3692 15852
3693 9578
3693 10487
3693 10490
3693 11315
3693 11318
3693 11326
3693 11516
3693 11555
3693 11798
3693 13299
3693 15485
3693 15852
3694 9578
3694 10487
3694 11315
3694 11318
3694 11326
3694 11516
3694 11555
3694 15485
3694 15852
3695 10487
3695 11315
3695 11326
3695 11516
3695 11555
3695 13290
3695 15485
3696 10487
3696 11326
3696 13290
3696 15485
3697 10487
3697 13290
3697 15485
3698 13290
3698 15485
3699 13290
3699 15485
3700 10474
3700 15050
3701 10474
3701 13291
3701 15050
3701 15473
3701 15613
3702 10084
3702 10474
3702 13291
3702 15050
3702 15473
3702 15613
3703 10084
3703 10474
3703 15050
3703 15473
3703 15613
3704 10084
3704 10474
3704 11857
3704 13865
3704 15050
3704 15473
3704 15613
3705 10084
3705 10474
3705 11857
3705 13293
3705 13865
3705 15037
3705 15050
3705 15613
3706 10474
3706 11857
3706 13177
3706 13293
3706 13865
3706 15037
3706 15479
3706 15613
3707 10474
3707 11857
3707 13177
3707 13293
3707 13865
3707 15037
3707 15613
3708 10474
3708 12350
3708 13177
3708 13865
3708 15037
3708 15613
3709 10474
3709 12350
3709 13293
3709 13296
3709 13865
3709 15037
3709 15613
3710 10474
3710 11555
3710 12350
3710 13293
3710 13296
3710 13865
3710 15037
3710 15613
3711 10474
3711 11555
3711 12350
3711 13177
3711 13293
3711 13296
3711 13865
3711 13867
3711 15037
3711 15613
3712 10474
3712 11295
3712 11555
3712 12350
3712 13177
3712 13293
3712 13296
3712 13865
3712 13867
3712 15037
3712 15613
3713 10474
3713 11295
3713 11555
3713 12350
3713 13177
3713 13293
3713 13865
3713 13867
3713 15037
3713 15613
3714 10474
3714 11294
3714 11295
3714 11555
3714 12350
3714 13177
3714 13865
3714 13867
3714 15037
3714 15613
3715 10474
3715 11294
3715 11295
3715 11555
3715 12350
3715 13177
3715 13865
3715 13867
3715 15037
3715 15613
3716 10474
3716 11294
3716 11295
3716 11555
3716 12350
3716 13865
3716 13867
3716 15037
3716 15613
3717 10474
3717 11294
3717 11295
3717 11555
3717 12350
3717 13865
3717 13867
3717 15037
3717 15613
3718 10337
3718 10474
3718 11294
3718 11295
3718 11555
3718 12350
3718 13865
3718 13867
3718 15037
3718 15613
3719 10337
3719 10474
3719 11295
3719 11700
3719 12019
3719 12027
3719 12039
3719 12350
3719 12364
3719 13860
3719 13865
3719 15038
3719 15042
3719 15046
3720 10337
3720 10474
3720 10479
3720 11295
3720 11700
3720 12019
3720 12027
3720 12039
3720 12350
3720 12364
3720 13624
3720 13860
3720 13865
3720 15038
3720 15042
3720 15046
3721 10337
3721 10474
3721 10479
3721 11295
3721 11700
3721 12019
3721 12042
3721 12350
3721 12364
3721 13624
3721 13865
3721 15038
3721 15042
3721 15046
3722 10463
3722 10475
3722 11115
3722 11295
3722 11555
3722 11702
3722 11998
3722 12015
3722 12017
3722 12029
3722 12030
3722 12040
3722 13627
3722 13628
3722 13865
3722 13868
3722 15048
3722 15059
3722 15063
3722 15067
3722 15985
3722 16007
3723 10463
3723 10475
3723 11115
3723 11295
3723 11555
3723 11702
3723 11998
3723 12017
3723 12029
3723 12030
3723 12031
3723 12040
3723 13627
3723 13628
3723 13865
3723 13868
3723 15048
3723 15059
3723 15063
3723 15067
3723 15985
3723 16007
3724 10463
3724 10475
3724 11115
3724 11295
3724 11555
3724 11702
3724 11996
3724 12017
3724 12029
3724 12030
3724 12031
3724 12040
3724 13627
3724 13865
3724 13868
3724 15048
3724 15059
3724 15063
3724 15067
3724 15985
3724 16007
3725 10463
3725 10475
3725 10480
3725 11115
3725 11295
3725 11555
3725 11702
3725 11996
3725 12011
3725 12017
3725 12031
3725 12041
3725 13627
3725 13865
3725 13868
3725 15048
3725 15059
3725 15063
3725 15067
3725 15985
3725 16007
3726 10463
3726 10475
3726 10480
3726 11115
3726 11295
3726 11555
3726 11702
3726 12003
3726 12011
3726 12017
3726 12041
3726 13627
3726 13865
3726 13868
3726 15048
3726 15059
3726 15063
3726 15067
3726 15985
3726 16007
3727 10463
3727 10475
3727 10480
3727 11115
3727 11295
3727 11555
3727 11702
3727 12007
3727 12011
3727 12016
3727 12017
3727 12022
3727 12041
3727 13627
3727 13865
3727 13868
3727 15048
3727 15057
3727 15059
3727 15063
3727 15067
3727 15985
3727 16007
3728 10463
3728 10475
3728 11115
3728 11295
3728 11555
3728 11702
3728 12007
3728 12016
3728 13627
3728 13865
3728 13868
3728 15048
3728 15057
3728 15059
3728 15063
3728 15067
3728 15985
3728 16007
3729 9737
3729 9738
3729 9751
3729 9771
3729 10066
3729 10072
3729 10074
3729 11492
3729 12747
3729 14793
3729 14803
3729 15041
3729 15056
3729 15519
3729 15654
3730 9737
3730 9738
3730 9740
3730 9751
3730 9756
3730 9771
3730 10066
3730 10072
3730 11492
3730 14793
3730 14803
3730 15041
3730 15359
3730 15519
3731 9740
3731 9749
3731 9751
3731 9756
3731 12217
3731 14803
3731 15041
3731 15359
3732 9628
3732 9740
3732 9749
3732 9751
3732 9756
3732 11286
3732 12217
3732 12747
3732 12763
3732 14803
3732 15359
3732 15521
3733 9621
3733 9628
3733 9740
3733 9749
3733 9751
3733 9756
3733 11286
3733 12217
3733 12747
3733 12763
3733 14803
3733 15359
3733 15521
3734 9621
3734 9628
3734 9740
3734 9749
3734 9751
3734 9756
3734 11286
3734 11571
3734 12217
3734 12747
3734 12763
3734 15359
3734 15512
3734 15521
3735 9621
3735 9628
3735 9740
3735 9749
3735 9751
3735 9756
3735 10935
3735 11286
3735 11301
3735 12217
3735 12729
3735 12747
3735 12763
3735 14799
3735 15359
3735 15518
3735 15521
3736 9621
3736 9628
3736 9740
3736 9742
3736 9749
3736 9751
3736 9756
3736 10935
3736 11286
3736 11301
3736 12217
3736 12729
3736 12747
3736 12763
3736 14799
3736 15359
3736 15518
3736 15521
3737 9621
3737 9628
3737 9740
3737 9742
3737 9749
3737 9751
3737 9756
3737 11286
3737 11301
3737 12217
3737 12729
3737 12747
3737 12763
3737 14799
3737 15359
3737 15518
3737 15521
3738 9621
3738 9628
3738 9740
3738 9742
3738 9749
3738 9751
3738 9756
3738 11286
3738 11301
3738 12729
3738 12747
3738 12763
3738 14799
3738 15359
3738 15518
3738 15521
3739 9621
3739 9628
3739 9740
3739 9742
3739 9749
3739 9751
3739 9756
3739 11286
3739 11301
3739 12724
3739 12729
3739 12747
3739 12763
3739 14799
3739 15359
3739 15518
3739 15521
3740 9621
3740 9628
3740 9740
3740 9742
3740 9749
3740 9751
3740 9754
3740 9756
3740 9770
3740 10935
3740 11286
3740 12724
3740 12729
3740 12747
3740 14799
3740 15359
3740 15518
3740 15521
3741 9621
3741 9628
3741 9740
3741 9742
3741 9749
3741 9751
3741 9754
3741 9756
3741 9770
3741 10935
3741 11286
3741 12724
3741 12729
3741 12747
3741 15359
3741 15518
3741 15521
3742 9455
3742 9621
3742 9628
3742 9740
3742 9742
3742 9751
3742 9754
3742 9756
3742 9770
3742 10935
3742 12724
3742 15359
3742 15518
3742 15521
3743 9455
3743 9621
3743 9628
3743 9740
3743 9742
3743 9751
3743 9754
3743 9756
3743 10935
3743 12724
3743 14794
3743 15359
3743 15518
3743 15521
3744 9455
3744 9621
3744 9628
3744 9740
3744 9742
3744 9751
3744 9754
3744 9756
3744 11571
3744 12724
3744 12727
3744 14794
3744 15359
3744 15518
3744 15521
3745 9455
3745 9621
3745 9628
3745 9740
3745 9742
3745 9751
3745 9754
3745 9756
3745 11571
3745 12724
3745 12727
3745 14794
3745 15359
3745 15518
3745 15521
3746 9455
3746 9621
3746 9628
3746 9740
3746 9742
3746 9751
3746 9754
3746 9756
3746 11571
3746 12724
3746 12727
3746 14794
3746 15359
3746 15518
3746 15521
3747 9455
3747 9621
3747 9627
3747 9628
3747 9735
3747 9740
3747 9742
3747 9751
3747 9754
3747 9756
3747 11288
3747 11571
3747 12724
3747 12727
3747 14794
3747 14804
3747 15359
3747 15518
3747 15521
3748 9455
3748 9621
3748 9627
3748 9628
3748 9735
3748 9740
3748 9742
3748 9751
3748 9754
3748 9756
3748 11288
3748 11299
3748 11571
3748 12724
3748 12727
3748 14794
3748 14804
3748 15359
3748 15361
3748 15518
3748 15521
3749 9455
3749 9621
3749 9627
3749 9628
3749 9735
3749 9740
3749 9742
3749 9751
3749 9754
3749 9756
3749 11288
3749 11289
3749 11299
3749 11569
3749 11571
3749 12722
3749 12724
3749 12727
3749 12730
3749 13379
3749 14794
3749 14797
3749 14804
3749 15359
3749 15361
3749 15518
3750 9455
3750 9620
3750 9621
3750 9622
3750 9627
3750 9628
3750 9735
3750 9740
3750 9742
3750 9751
3750 9754
3750 9756
3750 11288
3750 11289
3750 11299
3750 11530
3750 11569
3750 11571
3750 12242
3750 12722
3750 12724
3750 12727
3750 12730
3750 12746
3750 12754
3750 13379
3750 14794
3750 14797
3750 14804
3750 15359
3750 15361
3750 15507
3750 15518
3751 9455
3751 9606
3751 9620
3751 9621
3751 9622
3751 9626
3751 9627
3751 9628
3751 9734
3751 9735
3751 9740
3751 9744
3751 9751
3751 9754
3751 9756
3751 11243
3751 11287
3751 11288
3751 11289
3751 11299
3751 11528
3751 11530
3751 11531
3751 11569
3751 11571
3751 11761
3751 12722
3751 12724
3751 12727
3751 12730
3751 12746
3751 12754
3751 13319
3751 13379
3751 14212
3751 14245
3751 14794
3751 14795
3751 14797
3751 14804
3751 15359
3751 15361
3751 15507
3751 15518
3752 9455
3752 9606
3752 9620
3752 9622
3752 9626
3752 9627
3752 9628
3752 9734
3752 9735
3752 9744
3752 9751
3752 9756
3752 11243
3752 11246
3752 11287
3752 11288
3752 11289
3752 11299
3752 11528
3752 11530
3752 11531
3752 11569
3752 11571
3752 11761
3752 12722
3752 12727
3752 12730
3752 12746
3752 12754
3752 13319
3752 13379
3752 14212
3752 14217
3752 14244
3752 14245
3752 14794
3752 14795
3752 14797
3752 14804
3752 15361
3752 15507
3753 9455
3753 9606
3753 9620
3753 9622
3753 9626
3753 9627
3753 9628
3753 9734
3753 9735
3753 9744
3753 9756
3753 11246
3753 11287
3753 11288
3753 11289
3753 11530
3753 11531
3753 11569
3753 11571
3753 11761
3753 12722
3753 12727
3753 12730
3753 12746
3753 12754
3753 13379
3753 14212
3753 14217
3753 14233
3753 14245
3753 14795
3753 14797
3753 14804
3753 15361
3753 15507
3754 9455
3754 9606
3754 9620
3754 9622
3754 9626
3754 9627
3754 9734
3754 9735
3754 9744
3754 9756
3754 11246
3754 11287
3754 11288
3754 11289
3754 11530
3754 11531
3754 11569
3754 11571
3754 11761
3754 12242
3754 12722
3754 12727
3754 12730
3754 12746
3754 12754
3754 13379
3754 14212
3754 14233
3754 14245
3754 14795
3754 14797
3754 15361
3754 15507
3755 9455
3755 9456
3755 9620
3755 9622
3755 9626
3755 9627
3755 9734
3755 9735
3755 9744
3755 11246
3755 11287
3755 11288
3755 11289
3755 11525
3755 11526
3755 11531
3755 11569
3755 12722
3755 12727
3755 12730
3755 12746
3755 12754
3755 13319
3755 13379
3755 14212
3755 14233
3755 14795
3755 14797
3755 15360
3755 15507
3756 9455
3756 9456
3756 9620
3756 9622
3756 9626
3756 9627
3756 9734
3756 9735
3756 9744
3756 11246
3756 11287
3756 11288
3756 11289
3756 11525
3756 11526
3756 11569
3756 12722
3756 12727
3756 12730
3756 12746
3756 12754
3756 13319
3756 13379
3756 14226
3756 14795
3756 14796
3756 14797
3756 14938
3756 15360
3756 15507
3757 9455
3757 9456
3757 9620
3757 9622
3757 9626
3757 9627
3757 9628
3757 9733
3757 9734
3757 9735
3757 9744
3757 9755
3757 11243
3757 11246
3757 11287
3757 11288
3757 11289
3757 11293
3757 11525
3757 11526
3757 11569
3757 12722
3757 12727
3757 12730
3757 12746
3757 12754
3757 13319
3757 13379
3757 14226
3757 14253
3757 14255
3757 14795
3757 14796
3757 14797
3757 14937
3757 14938
3757 15360
3757 15507
3758 9455
3758 9456
3758 9620
3758 9622
3758 9626
3758 9627
3758 9628
3758 9733
3758 9734
3758 9735
3758 9744
3758 9755
3758 9767
3758 11070
3758 11241
3758 11243
3758 11246
3758 11287
3758 11288
3758 11289
3758 11292
3758 11293
3758 11297
3758 11525
3758 11526
3758 11528
3758 11529
3758 11569
3758 11744
3758 11761
3758 12722
3758 12727
3758 12730
3758 12746
3758 12754
3758 13319
3758 13379
3758 14221
3758 14226
3758 14253
3758 14255
3758 14791
3758 14795
3758 14796
3758 14937
3758 14938
3758 15360
3758 15507
3759 9455
3759 9456
3759 9620
3759 9622
3759 9626
3759 9627
3759 9628
3759 9734
3759 9735
3759 9744
3759 9752
3759 9755
3759 9767
3759 11070
3759 11241
3759 11246
3759 11249
3759 11287
3759 11288
3759 11289
3759 11292
3759 11293
3759 11297
3759 11525
3759 11526
3759 11528
3759 11529
3759 11569
3759 11744
3759 11761
3759 12726
3759 12727
3759 12730
3759 12746
3759 12754
3759 13319
3759 13379
3759 14221
3759 14226
3759 14253
3759 14791
3759 14795
3759 14796
3759 14802
3759 14937
3759 14938
3759 15360
3759 15507
3760 9455
3760 9456
3760 9620
3760 9622
3760 9626
3760 9627
3760 9628
3760 9735
3760 9744
3760 9752
3760 9755
3760 9767
3760 11070
3760 11241
3760 11246
3760 11249
3760 11251
3760 11288
3760 11289
3760 11292
3760 11293
3760 11297
3760 11525
3760 11526
3760 11528
3760 11529
3760 11569
3760 11743
3760 11744
3760 11761
3760 12726
3760 12727
3760 12730
3760 12746
3760 12754
3760 12756
3760 13319
3760 13379
3760 14221
3760 14226
3760 14255
3760 14791
3760 14795
3760 14796
3760 14937
3760 14938
3760 15360
3760 15507
3761 9455
3761 9456
3761 9620
3761 9622
3761 9626
3761 9628
3761 9735
3761 9744
3761 9752
3761 9767
3761 11241
3761 11246
3761 11249
3761 11251
3761 11288
3761 11289
3761 11293
3761 11297
3761 11525
3761 11526
3761 11528
3761 11529
3761 11569
3761 11744
3761 11761
3761 12727
3761 12730
3761 12746
3761 12754
3761 12756
3761 13319
3761 13379
3761 14221
3761 14226
3761 14245
3761 14253
3761 14255
3761 14791
3761 14795
3761 14796
3761 14937
3761 14938
3761 15360
3761 15507
3762 9455
3762 9456
3762 9620
3762 9622
3762 9626
3762 9735
3762 9744
3762 11241
3762 11246
3762 11249
3762 11251
3762 11253
3762 11287
3762 11288
3762 11289
3762 11293
3762 11297
3762 11525
3762 11526
3762 11528
3762 11529
3762 11535
3762 11569
3762 11744
3762 11761
3762 12727
3762 12730
3762 12746
3762 12754
3762 12756
3762 13319
3762 13379
3762 14226
3762 14245
3762 14255
3762 14791
3762 14795
3762 14796
3762 14937
3762 14938
3762 15360
3762 15507
3763 9455
3763 9456
3763 9620
3763 9622
3763 9626
3763 9733
3763 9735
3763 9744
3763 9755
3763 11241
3763 11243
3763 11246
3763 11249
3763 11251
3763 11253
3763 11287
3763 11288
3763 11289
3763 11293
3763 11297
3763 11525
3763 11526
3763 11531
3763 11535
3763 11569
3763 11744
3763 11761
3763 12727
3763 12730
3763 12746
3763 12754
3763 12756
3763 13379
3763 14226
3763 14245
3763 14791
3763 14795
3763 14796
3763 14802
3763 14937
3763 14938
3763 15360
3763 15507
3763 15508
3764 9455
3764 9456
3764 9620
3764 9622
3764 9626
3764 9628
3764 9733
3764 9735
3764 9744
3764 9752
3764 9755
3764 11243
3764 11246
3764 11287
3764 11288
3764 11289
3764 11292
3764 11293
3764 11297
3764 11525
3764 11526
3764 11531
3764 11535
3764 11569
3764 11744
3764 11761
3764 12726
3764 12727
3764 12730
3764 12733
3764 12746
3764 12754
3764 12761
3764 13320
3764 13379
3764 14220
3764 14226
3764 14255
3764 14792
3764 14795
3764 14796
3764 14800
3764 14801
3764 14802
3764 14937
3764 14938
3764 15360
3764 15507
3764 15508
3765 9455
3765 9456
3765 9618
3765 9620
3765 9622
3765 9626
3765 9628
3765 9733
3765 9735
3765 9744
3765 9752
3765 9755
3765 11243
3765 11246
3765 11253
3765 11284
3765 11287
3765 11288
3765 11289
3765 11292
3765 11293
3765 11297
3765 11525
3765 11526
3765 11531
3765 11569
3765 11744
3765 11761
3765 12726
3765 12727
3765 12730
3765 12732
3765 12733
3765 12746
3765 12754
3765 12761
3765 13320
3765 13379
3765 14220
3765 14226
3765 14255
3765 14792
3765 14795
3765 14796
3765 14800
3765 14801
3765 14802
3765 14814
3765 14937
3765 14938
3765 15360
3765 15507
3765 15508
3765 15594
3766 9455
3766 9456
3766 9618
3766 9620
3766 9622
3766 9626
3766 9628
3766 9733
3766 9744
3766 9752
3766 9755
3766 11243
3766 11246
3766 11284
3766 11288
3766 11289
3766 11292
3766 11293
3766 11297
3766 11525
3766 11526
3766 11531
3766 11569
3766 11761
3766 12726
3766 12727
3766 12730
3766 12732
3766 12733
3766 12746
3766 12754
3766 12761
3766 13320
3766 13379
3766 14220
3766 14226
3766 14792
3766 14795
3766 14796
3766 14800
3766 14801
3766 14802
3766 14814
3766 14937
3766 14938
3766 15360
3766 15507
3766 15508
3766 15594
3767 9455
3767 9456
3767 9610
3767 9618
3767 9620
3767 9622
3767 9626
3767 9628
3767 9733
3767 9744
3767 9752
3767 9755
3767 11243
3767 11246
3767 11284
3767 11288
3767 11289
3767 11292
3767 11293
3767 11297
3767 11525
3767 11526
3767 11531
3767 11569
3767 11761
3767 12726
3767 12727
3767 12730
3767 12732
3767 12733
3767 12746
3767 12754
3767 12761
3767 13320
3767 13379
3767 14220
3767 14226
3767 14792
3767 14795
3767 14796
3767 14800
3767 14801
3767 14802
3767 14814
3767 14937
3767 15360
3767 15508
3767 15594
3768 10471
3768 10486
3768 11281
3768 11850
3768 13841
3768 13870
3768 14271
3768 15449
3769 10471
3769 10486
3769 11281
3769 11850
3769 13841
3769 13870
3769 14271
3769 15449
3770 9600
3770 10471
3770 10486
3770 11279
3770 11281
3770 11850
3770 13870
3770 14271
3770 15316
3770 15449
3771 9600
3771 10471
3771 10486
3771 11279
3771 11281
3771 11850
3771 13870
3771 14271
3771 15316
3771 15449
3772 10471
3772 10486
3772 11279
3772 11281
3772 11850
3772 13870
3772 15449
3773 10055
3773 10486
3773 11279
3773 11850
3773 13870
3773 15449
3774 10055
3774 10486
3774 11279
3774 11850
3774 13870
3774 15449
3775 10486
3775 11279
3775 11850
3775 13870
3775 15449
3776 10055
3776 10486
3776 11279
3776 13870
3776 15449
3777 10486
3777 13870
3777 15449
3778 10486
3778 13870
3778 15449
3779 10486
3779 13870
3780 10486
3780 13870
3781 10486
3781 13870
3782 10486
3782 13870
3782 15449
3783 10486
3783 11279
3783 13870
3783 15449
3784 10486
3784 11279
3784 13870
3784 15449
3785 10471
3785 10486
3785 10494
3785 11855
3785 13622
3785 13840
3785 13857
3785 15318
3786 10494
3786 11855
3786 13622
3786 13857
3786 15318
3787 10494
3788 10494
3789 10494
3789 13869
3790 10488
3790 10494
3790 11855
3790 13869
3791 10488
3791 10494
3791 11855
3791 13869
3792 10488
3792 10494
3792 11855
3792 13869
3793 10488
3793 10494
3793 11855
3793 13869
3794 10494
3794 11855
3794 13869
3795 10494
3795 13869
3796 10494
3796 13869
3797 10494
3797 13869
3798 10489
3799 10489
3800 10489
3800 11326
3801 10489
3801 11326
3802 10489
3802 11326
3803 10489
3803 11326
3803 11516
3804 11326
3804 11516
3805 11326
3805 11516
3806 11326
3807 11516
3808 11516
3809 11326
3809 11516
3810 11326
3810 11516
3811 10490
3811 11326
3811 11516
3811 11798
3812 10490
3812 11326
3812 11516
3812 11555
3812 11798
3812 15541
3813 9578
3813 10490
3813 11315
3813 11326
3813 11516
3813 11555
3813 11798
3813 15541
3814 9578
3814 11315
3814 11318
3814 11326
3814 11516
3814 11555
3814 11798
3814 13190
3814 13299
3814 15485
3814 15541
3814 15852
3815 9578
3815 10487
3815 11315
3815 11318
3815 11326
3815 11516
3815 11555
3815 11798
3815 13190
3815 13299
3815 15485
3815 15541
3815 15852
3816 9578
3816 10487
3816 11315
3816 11318
3816 11326
3816 11555
3816 11798
3816 13190
3816 13284
3816 13299
3816 15485
3816 15852
3817 10487
3817 11315
3817 11318
3817 11326
3817 11555
3817 13190
3817 13284
3817 13290
3817 15485
3818 10487
3818 11315
3818 11555
3818 13190
3818 13284
3818 13290
3818 15485
3819 10487
3819 13290
3819 15485
3820 13290
3820 15485
3821 13290
3822 15050
3822 15473
3823 15050
3823 15473
3823 15481
3824 13291
3824 15050
3824 15473
3824 15481
3825 13291
3825 15050
3825 15473
3825 15481
3826 13291
3826 15050
3826 15473
3826 15481
3827 13291
3827 15050
3827 15473
3827 15481
3828 10084
3828 13291
3828 15050
3828 15473
3828 15481
3829 10084
3829 10474
3829 13291
3829 15050
3829 15473
3830 10084
3830 10474
3830 13291
3830 13532
3830 13540
3830 15050
3830 15058
3830 15473
3830 15476
3830 15613
3830 15994
3831 9694
3831 9711
3831 10084
3831 10474
3831 11555
3831 12350
3831 12361
3831 13092
3831 13293
3831 13532
3831 13540
3831 13865
3831 14292
3831 15016
3831 15050
3831 15058
3831 15473
3831 15476
3831 15486
3831 15613
3831 15994
3832 9694
3832 10084
3832 10474
3832 11555
3832 11857
3832 12350
3832 13092
3832 13177
3832 13293
3832 13296
3832 13532
3832 13540
3832 13674
3832 13865
3832 14292
3832 15016
3832 15037
3832 15050
3832 15473
3832 15613
3832 15840
3832 15994
3833 9694
3833 10084
3833 10474
3833 11555
3833 11857
3833 12350
3833 13092
3833 13177
3833 13188
3833 13293
3833 13296
3833 13540
3833 13674
3833 13865
3833 14292
3833 15016
3833 15037
3833 15613
3833 15994
3834 9694
3834 10084
3834 10474
3834 11555
3834 11857
3834 12350
3834 12922
3834 13092
3834 13177
3834 13188
3834 13293
3834 13296
3834 13674
3834 13865
3834 15016
3834 15037
3834 15613
3835 9694
3835 10084
3835 10474
3835 11555
3835 11857
3835 12350
3835 12922
3835 13092
3835 13177
3835 13188
3835 13293
3835 13296
3835 13865
3835 15016
3835 15037
3835 15484
3835 15613
3836 9694
3836 10474
3836 11555
3836 12350
3836 13177
3836 13293
3836 13296
3836 13865
3836 15016
3836 15037
3836 15484
3836 15613
3837 10474
3837 11555
3837 12350
3837 13177
3837 13293
3837 13296
3837 13540
3837 13865
3837 15016
3837 15037
3837 15613
3838 10474
3838 11295
3838 11555
3838 12350
3838 13177
3838 13293
3838 13296
3838 13540
3838 13865
3838 13867
3838 15037
3838 15053
3838 15484
3838 15613
3839 10474
3839 11295
3839 11555
3839 12350
3839 13177
3839 13293
3839 13296
3839 13540
3839 13865
3839 13867
3839 15037
3839 15484
3839 15613
3840 10474
3840 11295
3840 11555
3840 12350
3840 13177
3840 13293
3840 13540
3840 13865
3840 13867
3840 15037
3840 15613
3841 10474
3841 11294
3841 11295
3841 11555
3841 12350
3841 13177
3841 13865
3841 13867
3841 15037
3841 15613
3842 10474
3842 11294
3842 11295
3842 11555
3842 12350
3842 13177
3842 13865
3842 13867
3842 15037
3842 15613
3843 10474
3843 11294
3843 11295
3843 11555
3843 12350
3843 13177
3843 13865
3843 13867
3843 15037
3843 15613
3844 10474
3844 11294
3844 11295
3844 11555
3844 12350
3844 13177
3844 13865
3844 13867
3844 15613
3845 10474
3845 11294
3845 11295
3845 11555
3845 12350
3845 13865
3845 13867
3845 15037
3845 15613
3846 10337
3846 10474
3846 11294
3846 11295
3846 11555
3846 11797
3846 12350
3846 13865
3846 13867
3846 15037
3846 15613
3847 10463
3847 10475
3847 11115
3847 11295
3847 11555
3847 11702
3847 12002
3847 12023
3847 12024
3847 12026
3847 12029
3847 12034
3847 13865
3847 15048
3847 15059
3847 15067
3847 16007
3848 10463
3848 10475
3848 11115
3848 11295
3848 11555
3848 11702
3848 11997
3848 12002
3848 12005
3848 12024
3848 12026
3848 12029
3848 12034
3848 13627
3848 13628
3848 13865
3848 15048
3848 15059
3848 15063
3848 15067
3848 15985
3848 16007
3849 10463
3849 10475
3849 11115
3849 11295
3849 11555
3849 11702
3849 11998
3849 12013
3849 12018
3849 12029
3849 13627
3849 13628
3849 13865
3849 13868
3849 15048
3849 15059
3849 15063
3849 15067
3849 15985
3849 16007
3850 10463
3850 10475
3850 11115
3850 11295
3850 11555
3850 11702
3850 11998
3850 12013
3850 12018
3850 12029
3850 12031
3850 12037
3850 13628
3850 13865
3850 13868
3850 15048
3850 15059
3850 15067
3850 16007
3851 10463
3851 10475
3851 10480
3851 11115
3851 11295
3851 11555
3851 11702
3851 12003
3851 12011
3851 12031
3851 12041
3851 13627
3851 13865
3851 13868
3851 15048
3851 15059
3851 15063
3851 15067
3851 15985
3851 16007
3852 9737
3852 9738
3852 9751
3852 9771
3852 10072
3852 11492
3852 14793
3852 14803
3852 15041
3852 15359
3852 15519
3852 15654
3853 9737
3853 9738
3853 9740
3853 9751
3853 9756
3853 12217
3853 12763
3853 14793
3853 14803
3853 15041
3853 15359
3853 15519
3854 9628
3854 9740
3854 9749
3854 9751
3854 9756
3854 12217
3854 12747
3854 12763
3854 15359
3855 9621
3855 9740
3855 9751
3855 9753
3855 9756
3855 11286
3855 11571
3855 12217
3855 12763
3855 15359
3855 15512
3855 15521
3856 9621
3856 9628
3856 9740
3856 9751
3856 9753
3856 9756
3856 11286
3856 11571
3856 12217
3856 12763
3856 15359
3856 15512
3856 15521
3857 9621
3857 9628
3857 9740
3857 9751
3857 9753
3857 9756
3857 11286
3857 11571
3857 12217
3857 12729
3857 12763
3857 15359
3857 15512
3857 15521
3858 9621
3858 9628
3858 9740
3858 9742
3858 9749
3858 9751
3858 9756
3858 11286
3858 11301
3858 11571
3858 12217
3858 12724
3858 12729
3858 12747
3858 12763
3858 15359
3858 15518
3858 15521
3859 9621
3859 9628
3859 9740
3859 9742
3859 9749
3859 9751
3859 9756
3859 11286
3859 11301
3859 11571
3859 12217
3859 12724
3859 12729
3859 12747
3859 12763
3859 14799
3859 15359
3859 15518
3859 15521
3860 9621
3860 9628
3860 9740
3860 9742
3860 9749
3860 9751
3860 9756
3860 11286
3860 11301
3860 11571
3860 12217
3860 12729
3860 12763
3860 14799
3860 15359
3860 15518
3860 15521
3861 9621
3861 9628
3861 9740
3861 9742
3861 9749
3861 9751
3861 9756
3861 11286
3861 11301
3861 11571
3861 12724
3861 12729
3861 12747
3861 12763
3861 14799
3861 15359
3861 15518
3861 15521
3862 9621
3862 9628
3862 9740
3862 9742
3862 9749
3862 9751
3862 9754
3862 9756
3862 9770
3862 10935
3862 11286
3862 12242
3862 12723
3862 12724
3862 12729
3862 12747
3862 15359
3862 15518
3862 15521
3863 9455
3863 9621
3863 9628
3863 9740
3863 9742
3863 9751
3863 9754
3863 9756
3863 9770
3863 10935
3863 11571
3863 12242
3863 12723
3863 12724
3863 12747
3863 15359
3863 15518
3863 15521
3864 9455
3864 9621
3864 9628
3864 9740
3864 9742
3864 9751
3864 9754
3864 9756
3864 9770
3864 10935
3864 11571
3864 12723
3864 12724
3864 12747
3864 15359
3864 15518
3864 15521
3865 9455
3865 9621
3865 9628
3865 9740
3865 9742
3865 9751
3865 9754
3865 9756
3865 10935
3865 11571
3865 12723
3865 12724
3865 15359
3865 15518
3865 15521
3866 9455
3866 9621
3866 9628
3866 9740
3866 9742
3866 9751
3866 9754
3866 9756
3866 10935
3866 11571
3866 12724
3866 12727
3866 14794
3866 15359
3866 15518
3866 15521
3867 9455
3867 9621
3867 9628
3867 9740
3867 9742
3867 9751
3867 9754
3867 9756
3867 11571
3867 12723
3867 12724
3867 12727
3867 14794
3867 15359
3867 15518
3867 15521
3868 9455
3868 9621
3868 9628
3868 9740
3868 9742
3868 9751
3868 9754
3868 9756
3868 11288
3868 11571
3868 12242
3868 12724
3868 12727
3868 14794
3868 15359
3868 15518
3868 15521
3869 9455
3869 9621
3869 9627
3869 9628
3869 9740
3869 9742
3869 9751
3869 9754
3869 9756
3869 11288
3869 11299
3869 11431
3869 11569
3869 11571
3869 12242
3869 12724
3869 12727
3869 14794
3869 14804
3869 15359
3869 15361
3869 15518
3869 15521
3870 9455
3870 9621
3870 9627
3870 9628
3870 9742
3870 9751
3870 9754
3870 9756
3870 11288
3870 11289
3870 11299
3870 11431
3870 11569
3870 11571
3870 12242
3870 12724
3870 12727
3870 14794
3870 14804
3870 15359
3870 15361
3870 15518
3870 15521
3871 9455
3871 9621
3871 9622
3871 9627
3871 9628
3871 9742
3871 9751
3871 9754
3871 9756
3871 11288
3871 11289
3871 11299
3871 11569
3871 11571
3871 12242
3871 12722
3871 12723
3871 12724
3871 12727
3871 12730
3871 13379
3871 14794
3871 14797
3871 14804
3871 15359
3871 15361
3871 15507
3871 15518
3872 9455
3872 9620
3872 9621
3872 9622
3872 9627
3872 9628
3872 9734
3872 9735
3872 9742
3872 9744
3872 9751
3872 9754
3872 9756
3872 11243
3872 11288
3872 11289
3872 11299
3872 11531
3872 11569
3872 11571
3872 12242
3872 12722
3872 12723
3872 12724
3872 12727
3872 12730
3872 12746
3872 12754
3872 13319
3872 13379
3872 14794
3872 14795
3872 14797
3872 14804
3872 15359
3872 15361
3872 15507
3873 9455
3873 9620
3873 9621
3873 9622
3873 9626
3873 9627
3873 9628
3873 9734
3873 9735
3873 9744
3873 9754
3873 9756
3873 11243
3873 11288
3873 11289
3873 11299
3873 11531
3873 11569
3873 11571
3873 12242
3873 12722
3873 12727
3873 12730
3873 12746
3873 12754
3873 13319
3873 13379
3873 14212
3873 14794
3873 14795
3873 14797
3873 14804
3873 15359
3873 15361
3873 15507
3874 9455
3874 9620
3874 9622
3874 9626
3874 9627
3874 9628
3874 9734
3874 9735
3874 9744
3874 9756
3874 11243
3874 11246
3874 11288
3874 11289
3874 11299
3874 11531
3874 11569
3874 11571
3874 12242
3874 12722
3874 12727
3874 12730
3874 12746
3874 12754
3874 13319
3874 13379
3874 14212
3874 14794
3874 14795
3874 14797
3874 14804
3874 15361
3874 15507
3875 9455
3875 9620
3875 9622
3875 9626
3875 9627
3875 9628
3875 9734
3875 9735
3875 9744
3875 9756
3875 11243
3875 11246
3875 11287
3875 11288
3875 11289
3875 11531
3875 11569
3875 11571
3875 12722
3875 12727
3875 12730
3875 12746
3875 12754
3875 13319
3875 13379
3875 14233
3875 14245
3875 14795
3875 14797
3875 14804
3875 15361
3875 15507
3876 9455
3876 9620
3876 9622
3876 9626
3876 9627
3876 9734
3876 9735
3876 9744
3876 9756
3876 11243
3876 11246
3876 11287
3876 11288
3876 11289
3876 11297
3876 11531
3876 11569
3876 11571
3876 12242
3876 12722
3876 12727
3876 12730
3876 12746
3876 12754
3876 13319
3876 13379
3876 14233
3876 14245
3876 14795
3876 14797
3876 15361
3876 15507
3877 9455
3877 9456
3877 9620
3877 9622
3877 9626
3877 9627
3877 9734
3877 9735
3877 9744
3877 9756
3877 11243
3877 11246
3877 11287
3877 11288
3877 11289
3877 11297
3877 11525
3877 11526
3877 11531
3877 11569
3877 12242
3877 12722
3877 12727
3877 12730
3877 12746
3877 12754
3877 13319
3877 13379
3877 14226
3877 14233
3877 14255
3877 14795
3877 14797
3877 15360
3877 15361
3877 15507
3878 9455
3878 9456
3878 9620
3878 9622
3878 9626
3878 9627
3878 9734
3878 9735
3878 9744
3878 9755
3878 11243
3878 11246
3878 11287
3878 11288
3878 11289
3878 11293
3878 11297
3878 11525
3878 11526
3878 11531
3878 11569
3878 11761
3878 12722
3878 12727
3878 12730
3878 12746
3878 12754
3878 13319
3878 13379
3878 14226
3878 14255
3878 14795
3878 14797
3878 14937
3878 14938
3878 15360
3878 15507
3879 9455
3879 9456
3879 9620
3879 9622
3879 9626
3879 9627
3879 9734
3879 9735
3879 9744
3879 9755
3879 11243
3879 11246
3879 11287
3879 11288
3879 11289
3879 11292
3879 11293
3879 11297
3879 11525
3879 11526
3879 11531
3879 11569
3879 11761
3879 12722
3879 12727
3879 12730
3879 12746
3879 12754
3879 13319
3879 13379
3879 14226
3879 14253
3879 14255
3879 14795
3879 14796
3879 14797
3879 14937
3879 14938
3879 15360
3880 9455
3880 9456
3880 9620
3880 9622
3880 9626
3880 9627
3880 9628
3880 9733
3880 9734
3880 9735
3880 9744
3880 9752
3880 9755
3880 11241
3880 11243
3880 11246
3880 11249
3880 11287
3880 11288
3880 11289
3880 11292
3880 11293
3880 11297
3880 11525
3880 11526
3880 11531
3880 11569
3880 11761
3880 12722
3880 12727
3880 12730
3880 12746
3880 12754
3880 13319
3880 13379
3880 14221
3880 14226
3880 14253
3880 14255
3880 14791
3880 14795
3880 14796
3880 14937
3880 14938
3880 15360
3880 15507
3881 9455
3881 9456
3881 9620
3881 9622
3881 9626
3881 9627
3881 9628
3881 9733
3881 9734
3881 9735
3881 9744
3881 9752
3881 9755
3881 9767
3881 11241
3881 11246
3881 11249
3881 11287
3881 11288
3881 11289
3881 11292
3881 11293
3881 11297
3881 11525
3881 11526
3881 11529
3881 11531
3881 11569
3881 11744
3881 11761
3881 12726
3881 12727
3881 12730
3881 12746
3881 12754
3881 13319
3881 13379
3881 14221
3881 14226
3881 14791
3881 14795
3881 14796
3881 14802
3881 14937
3881 14938
3881 15360
3881 15507
3882 9455
3882 9456
3882 9620
3882 9622
3882 9626
3882 9627
3882 9628
3882 9733
3882 9734
3882 9735
3882 9744
3882 9752
3882 9755
3882 11241
3882 11246
3882 11249
3882 11287
3882 11288
3882 11289
3882 11292
3882 11293
3882 11297
3882 11525
3882 11526
3882 11529
3882 11531
3882 11569
3882 11744
3882 11761
3882 12726
3882 12727
3882 12730
3882 12732
3882 12746
3882 12754
3882 12756
3882 13319
3882 13379
3882 14221
3882 14226
3882 14791
3882 14795
3882 14796
3882 14802
3882 14937
3882 14938
3882 15360
3882 15507
3883 9455
3883 9456
3883 9620
3883 9622
3883 9626
3883 9627
3883 9628
3883 9733
3883 9735
3883 9744
3883 9752
3883 9755
3883 11241
3883 11242
3883 11243
3883 11246
3883 11249
3883 11251
3883 11287
3883 11288
3883 11289
3883 11292
3883 11293
3883 11297
3883 11525
3883 11526
3883 11531
3883 11569
3883 11744
3883 11761
3883 12726
3883 12727
3883 12730
3883 12732
3883 12746
3883 12754
3883 12756
3883 13319
3883 13379
3883 14221
3883 14226
3883 14245
3883 14255
3883 14791
3883 14795
3883 14796
3883 14800
3883 14802
3883 14937
3883 14938
3883 15360
3883 15507
3883 15508
3884 9455
3884 9456
3884 9620
3884 9622
3884 9626
3884 9628
3884 9733
3884 9735
3884 9744
3884 9752
3884 9755
3884 11242
3884 11243
3884 11246
3884 11249
3884 11251
3884 11287
3884 11288
3884 11289
3884 11292
3884 11293
3884 11297
3884 11525
3884 11526
3884 11531
3884 11569
3884 11744
3884 11761
3884 12726
3884 12727
3884 12730
3884 12732
3884 12733
3884 12746
3884 12754
3884 13319
3884 13320
3884 13379
3884 14226
3884 14245
3884 14255
3884 14795
3884 14796
3884 14800
3884 14801
3884 14802
3884 14937
3884 14938
3884 15360
3884 15507
3884 15508
3885 9455
3885 9456
3885 9620
3885 9622
3885 9626
3885 9628
3885 9733
3885 9735
3885 9744
3885 9752
3885 9755
3885 11243
3885 11246
3885 11287
3885 11288
3885 11289
3885 11292
3885 11293
3885 11297
3885 11525
3885 11526
3885 11531
3885 11569
3885 11761
3885 12726
3885 12727
3885 12730
3885 12732
3885 12733
3885 12754
3885 13319
3885 13320
3885 13379
3885 14226
3885 14245
3885 14792
3885 14795
3885 14796
3885 14800
3885 14801
3885 14802
3885 14937
3885 14938
3885 15360
3885 15507
3885 15508
3886 9455
3886 9456
3886 9610
3886 9620
3886 9622
3886 9626
3886 9628
3886 9733
3886 9735
3886 9744
3886 9752
3886 9755
3886 11243
3886 11246
3886 11287
3886 11288
3886 11289
3886 11292
3886 11293
3886 11297
3886 11525
3886 11526
3886 11531
3886 11569
3886 11761
3886 12726
3886 12727
3886 12730
3886 12732
3886 12733
3886 12746
3886 12754
3886 12761
3886 13320
3886 13378
3886 13379
3886 14226
3886 14792
3886 14795
3886 14796
3886 14800
3886 14801
3886 14802
3886 14814
3886 14937
3886 14938
3886 15360
3886 15507
3886 15508
3886 15594
3887 9455
3887 9456
3887 9610
3887 9618
3887 9620
3887 9622
3887 9626
3887 9628
3887 9733
3887 9744
3887 9752
3887 9755
3887 11243
3887 11246
3887 11287
3887 11288
3887 11289
3887 11292
3887 11293
3887 11297
3887 11525
3887 11526
3887 11531
3887 11569
3887 11761
3887 12726
3887 12727
3887 12730
3887 12732
3887 12733
3887 12746
3887 12754
3887 12761
3887 13320
3887 13378
3887 13379
3887 14226
3887 14792
3887 14795
3887 14796
3887 14800
3887 14801
3887 14802
3887 14814
3887 14937
3887 14938
3887 15360
3887 15507
3887 15508
3887 15594
3888 9455
3888 9456
3888 9610
3888 9618
3888 9620
3888 9622
3888 9626
3888 9628
3888 9733
3888 9744
3888 9752
3888 9755
3888 11243
3888 11246
3888 11287
3888 11288
3888 11289
3888 11292
3888 11293
3888 11297
3888 11525
3888 11526
3888 11531
3888 11569
3888 12726
3888 12727
3888 12730
3888 12732
3888 12733
3888 12746
3888 12754
3888 12761
3888 13320
3888 13379
3888 14226
3888 14792
3888 14795
3888 14796
3888 14800
3888 14801
3888 14802
3888 14814
3888 14937
3888 14938
3888 15360
3888 15507
3888 15508
3888 15594
3889 10055
3889 10486
3889 11281
3889 11850
3889 13841
3889 13870
3889 14271
3889 15449
3890 10055
3890 10471
3890 10486
3890 11281
3890 11850
3890 13870
3890 14271
3890 15449
3891 10471
3891 10486
3891 11281
3891 11850
3891 13870
3891 15449
3892 10471
3892 10486
3892 11279
3892 11281
3892 11850
3892 13870
3892 15449
3893 10471
3893 10486
3893 11279
3893 11281
3893 11850
3893 13870
3893 15449
3894 10055
3894 10471
3894 10486
3894 11279
3894 11281
3894 11850
3894 13870
3894 15449
3895 10055
3895 10486
3895 11279
3895 13870
3895 15449
3896 10055
3896 10486
3896 11279
3896 13870
3896 15449
3897 10055
3897 10486
3897 11279
3897 13870
3897 15449
3898 10486
3898 13870
3898 15449
3899 10486
3899 13870
3899 15449
3900 10486
3900 13870
3901 10486
3901 13870
3902 10486
3903 10486
3903 13870
3904 10486
3904 13870
3905 10486
3905 13870
3906 10486
3906 13870
3907 10486
3907 13870
3908 10486
3908 13870
3909 10486
3909 13870
3910 10486
3910 13870
3911 10486
3911 13870
3912 10486
3912 13870
3913 10486
3913 13870
3914 10486
3914 10494
3914 11855
3914 12399
3914 13622
3914 13840
3914 13857
3914 15318
3915 10486
3915 10494
3915 11855
3915 13857
3916 10486
3916 10494
3917 10486
3917 10494
3918 10488
3918 10492
3918 10494
3918 11855
3918 13869
3919 10488
3919 10494
3919 11855
3919 13869
3920 10488
3920 10494
3920 11855
3920 13869
3921 10488
3921 10494
3921 11855
3921 13869
3922 10494
3922 11855
3922 13869
3923 10494
3923 11855
3923 13869
3924 10494
3924 13869
3925 10489
3926 10489
3927 10489
3927 11326
3928 10489
3928 11326
3929 10489
3929 11326
3929 11516
3930 10489
3930 11326
3930 11516
3931 11326
3931 11516
3932 11326
3932 11516
3933 11326
3933 11516
3934 11326
3934 11516
3935 11326
3935 11516
3936 11326
3936 11516
3937 10490
3937 11326
3937 11516
3938 10490
3938 11326
3938 11516
3938 15541
3939 10490
3939 11326
3939 11516
3939 11555
3939 11798
3939 15541
3940 11315
3940 11326
3940 11516
3940 11555
3940 11798
3940 13190
3940 15541
3941 9578
3941 11315
3941 11318
3941 11326
3941 11516
3941 11555
3941 11798
3941 13190
3941 13299
3941 15485
3941 15541
3941 15852
3942 11315
3942 11318
3942 11326
3942 11516
3942 11555
3942 11798
3942 13190
3942 13299
3942 15485
3942 15541
3942 15852
3943 10487
3943 11315
3943 11318
3943 11326
3943 11516
3943 11555
3943 11798
3943 13190
3943 13284
3943 13299
3943 15541
3943 15852
3944 10487
3944 11315
3944 11318
3944 11326
3944 11516
3944 11555
3944 11798
3944 13190
3944 13280
3944 13284
3944 13290
3944 13299
3944 15485
3944 15541
3944 15852
3945 11315
3945 11318
3945 11326
3945 11555
3945 13190
3945 13280
3945 13284
3945 13290
3945 13299
3945 15485
3945 15541
3946 11315
3946 13280
3946 13284
3946 13290
3946 15485
3947 13290
3947 15485
3948 15050
3948 15473
3949 10474
3949 15050
3949 15473
3949 15481
3950 10474
3950 13291
3950 15050
3950 15473
3950 15481
3951 10474
3951 13291
3951 15050
3951 15473
3951 15481
3952 9711
3952 10474
3952 13291
3952 15050
3952 15473
3952 15476
3952 15481
3953 10474
3953 13291
3953 15050
3953 15473
3953 15476
3953 15481
3954 10083
3954 10084
3954 10474
3954 13291
3954 15050
3954 15473
3954 15476
3954 15481
3955 10083
3955 10084
3955 10474
3955 13291
3955 15050
3955 15473
3955 15476
3956 9694
3956 9701
3956 9711
3956 10083
3956 10084
3956 10474
3956 13083
3956 13291
3956 13293
3956 13532
3956 13540
3956 13664
3956 13669
3956 13674
3956 14292
3956 15016
3956 15050
3956 15058
3956 15473
3956 15476
3956 15994
3956 16003
3957 9694
3957 9701
3957 9711
3957 10083
3957 10084
3957 10474
3957 11555
3957 12350
3957 12361
3957 13068
3957 13083
3957 13092
3957 13177
3957 13194
3957 13293
3957 13532
3957 13536
3957 13540
3957 13664
3957 13669
3957 13671
3957 13674
3957 13865
3957 14292
3957 15016
3957 15050
3957 15058
3957 15473
3957 15476
3957 15486
3957 15490
3957 15638
3957 15840
3957 15994
3957 16003
3958 9694
3958 9701
3958 10084
3958 10474
3958 11555
3958 11857
3958 12350
3958 12361
3958 13068
3958 13092
3958 13177
3958 13194
3958 13293
3958 13296
3958 13532
3958 13536
3958 13540
3958 13669
3958 13674
3958 13865
3958 14292
3958 15016
3958 15037
3958 15050
3958 15058
3958 15473
3958 15486
3958 15840
3958 15994
3959 9694
3959 9701
3959 10084
3959 10474
3959 11555
3959 11857
3959 12350
3959 12361
3959 12922
3959 13068
3959 13092
3959 13177
3959 13188
3959 13293
3959 13296
3959 13520
3959 13526
3959 13532
3959 13536
3959 13540
3959 13671
3959 13674
3959 13865
3959 14292
3959 15016
3959 15037
3959 15058
3959 15840
3959 15988
3959 15994
3960 9694
3960 9701
3960 10474
3960 11555
3960 11857
3960 12350
3960 12448
3960 13068
3960 13092
3960 13177
3960 13188
3960 13293
3960 13520
3960 13526
3960 13532
3960 13536
3960 13540
3960 13671
3960 13674
3960 13865
3960 14292
3960 15016
3960 15037
3960 15058
3960 15988
3961 9694
3961 9701
3961 10474
3961 11555
3961 11857
3961 12350
3961 12448
3961 12921
3961 12922
3961 13092
3961 13177
3961 13188
3961 13293
3961 13520
3961 13526
3961 13532
3961 13536
3961 13540
3961 13865
3961 14292
3961 15016
3961 15037
3961 15058
3961 15988
3962 9694
3962 9701
3962 10474
3962 11555
3962 11857
3962 12350
3962 12921
3962 13092
3962 13177
3962 13188
3962 13293
3962 13520
3962 13540
3962 13865
3962 15016
3962 15037
3963 9701
3963 10474
3963 11295
3963 11555
3963 12350
3963 12921
3963 13092
3963 13177
3963 13188
3963 13293
3963 13520
3963 13532
3963 13540
3963 13865
3963 15016
3963 15037
3963 15613
3964 9701
3964 10474
3964 11295
3964 11555
3964 11797
3964 12350
3964 12922
3964 13092
3964 13177
3964 13188
3964 13293
3964 13532
3964 13540
3964 13865
3964 13867
3964 15016
3964 15037
3965 10474
3965 11295
3965 11555
3965 11797
3965 12350
3965 13177
3965 13293
3965 13540
3965 13865
3965 13867
3965 15037
3966 10474
3966 11113
3966 11294
3966 11295
3966 11555
3966 11797
3966 11847
3966 12350
3966 13177
3966 13293
3966 13540
3966 13865
3966 13867
3966 15037
3966 15613
3967 10474
3967 11113
3967 11294
3967 11295
3967 11555
3967 11797
3967 11847
3967 12350
3967 13177
3967 13293
3967 13540
3967 13865
3967 13867
3967 15037
3967 15613
3968 10474
3968 11113
3968 11294
3968 11295
3968 11555
3968 11797
3968 11847
3968 12350
3968 13177
3968 13293
3968 13540
3968 13865
3968 13867
3968 15037
3968 15613
3968 15638
3969 10474
3969 11113
3969 11294
3969 11295
3969 11555
3969 11797
3969 11847
3969 12350
3969 13177
3969 13180
3969 13865
3969 13867
3969 15037
3969 15613
3969 15638
3970 10474
3970 11113
3970 11294
3970 11295
3970 11555
3970 11797
3970 12350
3970 13177
3970 13865
3970 13867
3970 15613
3970 15638
3971 10474
3971 11113
3971 11294
3971 11295
3971 11555
3971 11797
3971 11847
3971 11864
3971 12350
3971 13177
3971 13862
3971 13865
3971 13867
3971 15071
3971 15613
3972 10474
3972 11113
3972 11294
3972 11295
3972 11555
3972 11797
3972 11847
3972 11864
3972 12350
3972 13177
3972 13862
3972 13865
3972 13867
3972 14292
3972 15071
3972 15613
3973 10474
3973 11113
3973 11294
3973 11295
3973 11555
3973 11797
3973 11847
3973 11864
3973 12350
3973 13177
3973 13865
3973 13867
3973 14292
3973 15071
3973 15613
3974 10463
3974 10475
3974 11115
3974 11295
3974 11555
3974 11702
3974 11999
3974 12005
3974 12014
3974 12023
3974 12024
3974 12026
3974 12034
3974 13865
3974 15048
3974 15059
3974 15067
3974 16007
3975 10463
3975 10475
3975 11115
3975 11295
3975 11555
3975 11702
3975 12005
3975 12014
3975 12026
3975 12032
3975 12034
3975 13865
3975 15048
3975 15059
3975 15067
3975 16007
3976 9737
3976 9738
3976 9740
3976 9751
3976 9756
3976 10072
3976 11492
3976 12217
3976 12763
3976 14793
3976 14803
3976 15034
3976 15041
3976 15359
3976 15519
3977 9621
3977 9740
3977 9751
3977 11571
3977 12217
3977 12763
3977 15359
3977 15512
3977 15521
3978 9621
3978 9628
3978 9740
3978 9751
3978 9753
3978 11286
3978 11571
3978 12217
3978 15359
3978 15512
3978 15521
3979 9621
3979 9628
3979 9740
3979 9751
3979 9753
3979 9756
3979 10935
3979 11286
3979 11301
3979 11571
3979 12217
3979 12729
3979 12763
3979 15359
3979 15512
3979 15521
3980 9621
3980 9628
3980 9740
3980 9742
3980 9751
3980 9756
3980 10935
3980 11286
3980 11301
3980 11571
3980 12217
3980 12239
3980 12724
3980 12729
3980 12755
3980 12757
3980 12763
3980 15359
3980 15512
3980 15518
3980 15521
3981 9621
3981 9624
3981 9628
3981 9740
3981 9742
3981 9751
3981 9756
3981 10935
3981 11286
3981 11301
3981 11571
3981 12217
3981 12724
3981 12729
3981 12757
3981 12763
3981 14799
3981 15359
3981 15518
3981 15521
3982 9621
3982 9624
3982 9628
3982 9740
3982 9742
3982 9748
3982 9749
3982 9751
3982 9756
3982 10935
3982 11286
3982 11301
3982 11571
3982 12217
3982 12729
3982 12757
3982 12763
3982 14799
3982 15359
3982 15518
3982 15521
3983 9621
3983 9628
3983 9740
3983 9742
3983 9751
3983 9756
3983 11286
3983 11571
3983 12723
3983 12729
3983 12747
3983 12763
3983 15359
3983 15518
3983 15521
3984 9621
3984 9628
3984 9740
3984 9742
3984 9751
3984 9754
3984 9756
3984 10935
3984 11286
3984 12242
3984 12723
3984 12747
3984 15359
3984 15518
3984 15521
3985 9621
3985 9628
3985 9740
3985 9742
3985 9751
3985 9754
3985 9756
3985 10935
3985 11571
3985 12242
3985 12723
3985 12747
3985 15359
3985 15518
3985 15521
3986 9455
3986 9621
3986 9628
3986 9740
3986 9742
3986 9751
3986 9754
3986 9756
3986 10935
3986 11571
3986 12723
3986 12724
3986 12727
3986 15359
3986 15518
3986 15521
3987 9455
3987 9621
3987 9628
3987 9740
3987 9742
3987 9751
3987 9754
3987 9756
3987 10935
3987 11431
3987 11571
3987 12723
3987 12724
3987 12727
3987 15359
3987 15518
3987 15521
3988 9455
3988 9621
3988 9628
3988 9740
3988 9742
3988 9751
3988 9754
3988 9756
3988 10935
3988 11431
3988 11571
3988 12723
3988 12724
3988 14794
3988 15359
3988 15518
3988 15521
3989 9455
3989 9621
3989 9628
3989 9740
3989 9742
3989 9751
3989 9754
3989 9756
3989 10935
3989 11431
3989 11571
3989 12723
3989 12724
3989 12727
3989 14794
3989 15359
3989 15518
3989 15521
3990 9455
3990 9621
3990 9628
3990 9742
3990 9751
3990 9754
3990 9756
3990 10935
3990 11288
3990 11431
3990 11571
3990 12242
3990 12723
3990 12724
3990 12727
3990 14212
3990 14794
3990 14804
3990 15359
3990 15518
3990 15521
3991 9455
3991 9621
3991 9627
3991 9628
3991 9742
3991 9751
3991 9754
3991 9756
3991 10935
3991 11288
3991 11431
3991 11571
3991 12242
3991 12723
3991 12724
3991 12727
3991 14212
3991 14794
3991 14804
3991 15359
3991 15518
3991 15521
3992 9455
3992 9621
3992 9627
3992 9628
3992 9742
3992 9751
3992 9754
3992 9756
3992 10935
3992 11288
3992 11289
3992 11299
3992 11431
3992 11569
3992 11571
3992 12242
3992 12723
3992 12724
3992 12727
3992 14212
3992 14794
3992 14804
3992 15359
3992 15361
3992 15507
3992 15521
3993 9455
3993 9621
3993 9627
3993 9628
3993 9742
3993 9751
3993 9754
3993 9756
3993 10935
3993 11288
3993 11289
3993 11299
3993 11431
3993 11531
3993 11569
3993 11571
3993 12242
3993 12722
3993 12723
3993 12724
3993 12727
3993 12730
3993 12746
3993 12754
3993 13379
3993 14212
3993 14794
3993 14795
3993 14797
3993 14804
3993 15359
3993 15361
3993 15507
3994 9455
3994 9621
3994 9622
3994 9627
3994 9628
3994 9734
3994 9735
3994 9742
3994 9744
3994 9746
3994 9751
3994 9754
3994 9756
3994 10935
3994 11243
3994 11288
3994 11289
3994 11297
3994 11299
3994 11531
3994 11569
3994 11571
3994 12242
3994 12722
3994 12723
3994 12724
3994 12727
3994 12730
3994 12746
3994 12754
3994 13319
3994 13379
3994 14212
3994 14794
3994 14795
3994 14797
3994 14804
3994 15359
3994 15361
3994 15507
3995 9455
3995 9620
3995 9622
3995 9626
3995 9627
3995 9628
3995 9734
3995 9735
3995 9744
3995 9746
3995 9754
3995 9756
3995 11243
3995 11288
3995 11289
3995 11297
3995 11299
3995 11531
3995 11569
3995 11571
3995 12242
3995 12722
3995 12727
3995 12730
3995 12732
3995 12746
3995 12754
3995 13319
3995 13379
3995 14212
3995 14794
3995 14795
3995 14797
3995 14804
3995 15359
3995 15361
3995 15507
3996 9455
3996 9620
3996 9622
3996 9626
3996 9627
3996 9628
3996 9734
3996 9735
3996 9744
3996 9756
3996 11243
3996 11288
3996 11289
3996 11297
3996 11299
3996 11531
3996 11569
3996 11571
3996 12242
3996 12722
3996 12727
3996 12730
3996 12732
3996 12746
3996 12754
3996 13319
3996 13379
3996 14795
3996 14797
3996 14804
3996 15361
3996 15507
3997 9455
3997 9620
3997 9622
3997 9626
3997 9627
3997 9628
3997 9734
3997 9735
3997 9744
3997 9756
3997 11243
3997 11246
3997 11288
3997 11289
3997 11297
3997 11299
3997 11531
3997 11569
3997 11571
3997 12242
3997 12722
3997 12727
3997 12730
3997 12732
3997 12746
3997 12754
3997 13319
3997 13379
3997 14233
3997 14245
3997 14795
3997 14797
3997 14804
3997 15361
3997 15507
3998 9455
3998 9620
3998 9622
3998 9626
3998 9627
3998 9628
3998 9734
3998 9744
3998 9756
3998 11243
3998 11246
3998 11287
3998 11288
3998 11289
3998 11297
3998 11299
3998 11531
3998 11569
3998 12242
3998 12722
3998 12727
3998 12730
3998 12732
3998 12746
3998 12754
3998 13319
3998 13379
3998 14233
3998 14245
3998 14795
3998 14797
3998 15361
3998 15507
3999 9455
3999 9456
3999 9620
3999 9622
3999 9626
3999 9627
3999 9628
3999 9734
3999 9735
3999 9744
3999 9752
3999 9755
3999 9756
3999 11243
3999 11246
3999 11287
3999 11288
3999 11289
3999 11292
3999 11293
3999 11297
3999 11299
3999 11525
3999 11526
3999 11531
3999 11569
3999 12242
3999 12722
3999 12727
3999 12730
3999 12732
3999 12746
3999 12754
3999 13319
3999 13379
3999 14226
3999 14233
3999 14245
3999 14255
3999 14795
3999 14797
3999 14938
3999 15360
3999 15507
4000 9455
4000 9456
4000 9620
4000 9622
4000 9626
4000 9627
4000 9733
4000 9734
4000 9735
4000 9744
4000 9752
4000 9755
4000 9756
4000 11243
4000 11246
4000 11287
4000 11288
4000 11289
4000 11292
4000 11293
4000 11297
4000 11525
4000 11526
4000 11531
4000 11569
4000 11761
4000 12242
4000 12722
4000 12727
4000 12730
4000 12732
4000 12746
4000 12754
4000 13319
4000 13379
4000 14226
4000 14255
4000 14795
4000 14797
4000 14802
4000 14937
4000 14938
4000 15360
4000 15507
4001 9455
4001 9456
4001 9620
4001 9622
4001 9626
4001 9627
4001 9628
4001 9733
4001 9734
4001 9744
4001 9752
4001 9755
4001 11243
4001 11246
4001 11287
4001 11288
4001 11289
4001 11292
4001 11293
4001 11297
4001 11525
4001 11526
4001 11531
4001 11569
4001 11761
4001 12242
4001 12727
4001 12730
4001 12732
4001 12733
4001 12746
4001 12754
4001 13319
4001 13379
4001 14226
4001 14795
4001 14796
4001 14797
4001 14800
4001 14802
4001 14937
4001 14938
4001 15360
4001 15507
4002 9455
4002 9456
4002 9620
4002 9622
4002 9626
4002 9627
4002 9628
4002 9733
4002 9734
4002 9744
4002 9752
4002 9755
4002 11243
4002 11246
4002 11249
4002 11287
4002 11288
4002 11289
4002 11292
4002 11293
4002 11297
4002 11525
4002 11526
4002 11531
4002 11569
4002 11761
4002 12242
4002 12726
4002 12727
4002 12730
4002 12732
4002 12733
4002 12746
4002 12754
4002 13319
4002 13379
4002 14221
4002 14226
4002 14795
4002 14796
4002 14797
4002 14800
4002 14802
4002 14937
4002 14938
4002 15360
4002 15507
4003 9455
4003 9456
4003 9608
4003 9620
4003 9622
4003 9626
4003 9627
4003 9628
4003 9733
4003 9734
4003 9744
4003 9752
4003 9755
4003 11243
4003 11246
4003 11249
4003 11284
4003 11287
4003 11288
4003 11289
4003 11292
4003 11293
4003 11297
4003 11525
4003 11526
4003 11531
4003 11569
4003 11761
4003 12726
4003 12727
4003 12730
4003 12732
4003 12733
4003 12746
4003 12754
4003 13319
4003 13379
4003 13892
4003 14221
4003 14226
4003 14795
4003 14796
4003 14800
4003 14802
4003 14937
4003 14938
4003 15360
4003 15507
4003 15508
4004 9455
4004 9456
4004 9608
4004 9620
4004 9622
4004 9626
4004 9627
4004 9628
4004 9733
4004 9734
4004 9744
4004 9752
4004 9755
4004 11243
4004 11246
4004 11249
4004 11284
4004 11287
4004 11288
4004 11289
4004 11292
4004 11293
4004 11297
4004 11525
4004 11526
4004 11531
4004 11569
4004 11761
4004 12726
4004 12727
4004 12730
4004 12732
4004 12733
4004 12746
4004 12754
4004 13319
4004 13379
4004 13892
4004 14226
4004 14795
4004 14796
4004 14800
4004 14801
4004 14802
4004 14814
4004 14937
4004 14938
4004 15360
4004 15507
4004 15508
4005 9455
4005 9456
4005 9608
4005 9620
4005 9622
4005 9626
4005 9627
4005 9628
4005 9733
4005 9744
4005 9752
4005 9755
4005 11242
4005 11243
4005 11246
4005 11284
4005 11287
4005 11288
4005 11289
4005 11292
4005 11293
4005 11297
4005 11525
4005 11526
4005 11531
4005 11534
4005 11569
4005 11761
4005 12726
4005 12727
4005 12730
4005 12732
4005 12733
4005 12754
4005 13319
4005 13379
4005 14226
4005 14795
4005 14796
4005 14800
4005 14801
4005 14802
4005 14814
4005 14937
4005 14938
4005 15360
4005 15507
4005 15508
4006 9455
4006 9456
4006 9608
4006 9610
4006 9620
4006 9622
4006 9626
4006 9628
4006 9733
4006 9744
4006 9752
4006 9755
4006 11242
4006 11243
4006 11287
4006 11288
4006 11289
4006 11292
4006 11293
4006 11297
4006 11525
4006 11526
4006 11531
4006 11534
4006 11569
4006 11761
4006 12726
4006 12727
4006 12730
4006 12732
4006 12733
4006 12754
4006 13319
4006 13378
4006 13379
4006 14226
4006 14795
4006 14796
4006 14800
4006 14801
4006 14802
4006 14814
4006 14937
4006 14938
4006 15360
4006 15507
4006 15508
4007 9455
4007 9456
4007 9608
4007 9610
4007 9620
4007 9622
4007 9626
4007 9628
4007 9733
4007 9744
4007 9752
4007 9755
4007 11243
4007 11287
4007 11288
4007 11289
4007 11292
4007 11293
4007 11297
4007 11525
4007 11526
4007 11531
4007 11569
4007 12726
4007 12727
4007 12730
4007 12732
4007 12733
4007 12754
4007 12761
4007 13319
4007 13320
4007 13378
4007 13379
4007 14226
4007 14795
4007 14796
4007 14800
4007 14801
4007 14802
4007 14814
4007 14937
4007 14938
4007 15360
4007 15507
4007 15508
4007 15594
4008 9455
4008 9456
4008 9610
4008 9620
4008 9622
4008 9626
4008 9628
4008 9733
4008 9744
4008 9752
4008 9755
4008 11243
4008 11287
4008 11288
4008 11289
4008 11292
4008 11293
4008 11297
4008 11525
4008 11526
4008 11531
4008 11569
4008 12726
4008 12727
4008 12730
4008 12732
4008 12733
4008 12754
4008 12761
4008 13320
4008 13378
4008 13379
4008 14226
4008 14795
4008 14796
4008 14800
4008 14801
4008 14802
4008 14814
4008 14937
4008 14938
4008 15360
4008 15507
4008 15508
4008 15594
4009 9455
4009 9456
4009 9610
4009 9622
4009 9626
4009 9628
4009 9733
4009 9744
4009 9752
4009 9755
4009 11243
4009 11246
4009 11287
4009 11288
4009 11289
4009 11292
4009 11293
4009 11297
4009 11525
4009 11526
4009 11531
4009 11569
4009 12726
4009 12727
4009 12730
4009 12732
4009 12733
4009 12754
4009 12761
4009 13320
4009 13378
4009 13379
4009 14226
4009 14792
4009 14795
4009 14796
4009 14800
4009 14801
4009 14802
4009 14814
4009 14937
4009 14938
4009 15360
4009 15507
4009 15508
4009 15594
4010 10055
4010 10471
4010 10486
4010 11281
4010 11850
4010 13870
4010 14271
4010 15449
4011 10055
4011 10471
4011 10486
4011 11281
4011 11850
4011 13870
4011 15449
4012 10055
4012 10471
4012 10486
4012 11281
4012 11850
4012 13870
4012 15449
4013 10055
4013 10471
4013 10486
4013 11281
4013 11850
4013 13870
4013 15449
4014 10055
4014 10471
4014 10486
4014 11281
4014 11850
4014 13870
4014 15449
4015 10055
4015 10471
4015 10486
4015 11281
4015 13870
4015 15449
4016 10055
4016 10486
4016 13870
4016 15449
4017 10486
4017 13870
4017 15449
4018 10486
4018 13870
4018 15449
4019 10486
4019 13870
4019 15449
4020 10486
4020 13870
4021 10486
4022 10486
4023 10486
4024 10486
4024 13870
4025 10486
4026 10486
4027 10486
4027 13870
4028 10486
4028 13870
4029 10486
4029 13870
4030 10486
4030 13870
4031 10486
4031 13870
4032 10486
4032 13870
4033 10486
4033 13870
4034 10486
4034 13870
4035 10486
4035 13870
4036 10486
4037 10486
4038 10486
4038 13857
4038 14969
4038 14978
4038 15442
4038 15457
4039 10486
4039 10494
4039 11855
4039 13622
4039 13840
4039 13857
4040 10486
4040 10494
4040 11855
4040 13840
4040 13857
4041 10486
4041 10494
4041 11855
4041 13857
4042 10486
4042 10494
4042 13857
4043 10494
4043 11855
4043 13869
4044 10488
4044 10494
4044 11855
4044 13869
4045 10488
4045 10494
4045 11855
4045 13869
4046 10488
4046 10494
4046 11855
4046 13869
4047 10494
4047 11855
4047 13869
4048 10494
4048 11855
4048 13869
4049 10494
4049 13869
4050 10494
4050 13869
4051 10489
4052 10489
4052 11326
4053 10489
4053 11326
4053 11516
4054 11326
4054 11516
4055 11326
4055 11516
4056 11326
4056 11516
4057 11326
4057 11516
4058 11326
4058 11516
4059 10492
4059 11326
4059 11516
4060 10490
4060 10492
4060 11326
4060 11516
4061 10490
4061 11326
4061 11516
4062 10490
4062 11326
4062 11516
4063 10490
4063 11326
4063 11516
4063 15541
4064 11326
4064 11516
4064 11555
4064 11798
4064 13190
4064 15541
4065 11326
4065 11516
4065 11555
4065 11798
4065 13190
4065 15541
4066 11318
4066 11326
4066 11516
4066 11555
4066 11798
4066 13190
4066 13244
4066 13299
4066 15541
4067 11315
4067 11318
4067 11326
4067 11516
4067 11555
4067 11798
4067 13190
4067 13244
4067 13299
4067 15541
4068 11315
4068 11318
4068 11326
4068 11516
4068 11555
4068 11798
4068 13190
4068 13244
4068 13299
4068 15541
4068 15852
4069 11315
4069 11318
4069 11326
4069 11516
4069 11555
4069 11798
4069 13190
4069 13244
4069 13280
4069 13284
4069 13299
4069 15541
4069 15852
4070 9699
4070 11315
4070 11318
4070 11326
4070 11516
4070 11555
4070 11798
4070 13190
4070 13244
4070 13280
4070 13284
4070 13299
4070 15485
4070 15541
4070 15852
4071 11315
4071 11326
4071 11555
4071 13190
4071 13280
4071 13284
4071 15485
4072 11315
4072 11555
4072 13280
4072 13284
4072 15485
4073 10496
4074 10474
4074 15050
4074 15473
4075 10474
4075 15050
4075 15473
4075 15481
4076 10474
4076 15050
4076 15473
4076 15481
4077 9731
4077 10474
4077 13291
4077 15050
4077 15473
4077 15480
4077 15481
4078 9731
4078 10474
4078 13291
4078 15050
4078 15473
4078 15476
4078 15480
4078 15481
4079 9731
4079 10474
4079 13291
4079 15050
4079 15473
4079 15476
4079 15480
4079 15481
4080 9731
4080 10083
4080 10084
4080 10474
4080 13083
4080 13291
4080 15050
4080 15473
4080 15474
4080 15476
4080 15481
4080 15994
4081 9694
4081 9701
4081 9708
4081 9711
4081 9731
4081 10083
4081 10084
4081 10474
4081 12475
4081 13066
4081 13083
4081 13291
4081 13351
4081 13532
4081 13540
4081 13669
4081 13674
4081 13678
4081 15016
4081 15050
4081 15058
4081 15473
4081 15476
4081 15481
4081 15992
4081 16003
4082 9694
4082 9701
4082 9708
4082 9711
4082 10083
4082 10084
4082 10474
4082 11555
4082 12361
4082 12475
4082 13066
4082 13083
4082 13177
4082 13293
4082 13351
4082 13532
4082 13540
4082 13664
4082 13669
4082 13674
4082 13678
4082 13865
4082 14292
4082 15016
4082 15050
4082 15058
4082 15475
4082 15476
4082 15992
4082 15994
4082 15996
4082 16003
4083 9694
4083 9701
4083 9708
4083 9711
4083 10083
4083 10084
4083 10474
4083 11555
4083 12361
4083 13066
4083 13083
4083 13177
4083 13293
4083 13532
4083 13540
4083 13664
4083 13669
4083 13671
4083 13674
4083 13865
4083 14292
4083 15016
4083 15050
4083 15058
4083 15638
4083 15992
4083 15994
4083 16003
4084 9694
4084 9701
4084 10474
4084 11555
4084 12361
4084 13177
4084 13293
4084 13532
4084 13540
4084 13865
4084 14292
4084 15016
4084 15037
4084 15058
4084 15638
4084 15994
4085 9701
4085 10474
4085 11555
4085 12361
4085 13068
4085 13175
4085 13177
4085 13293
4085 13520
4085 13532
4085 13540
4085 13865
4085 14292
4085 15016
4085 15037
4085 15058
4085 15638
4086 9694
4086 9701
4086 10474
4086 11555
4086 11857
4086 12350
4086 12448
4086 13068
4086 13092
4086 13175
4086 13177
4086 13188
4086 13293
4086 13520
4086 13526
4086 13532
4086 13536
4086 13540
4086 13676
4086 13865
4086 14292
4086 15016
4086 15037
4086 15058
4086 15638
4086 15988
4087 9694
4087 9701
4087 9721
4087 10474
4087 11555
4087 11857
4087 12350
4087 12448
4087 12921
4087 13066
4087 13092
4087 13175
4087 13177
4087 13188
4087 13293
4087 13520
4087 13526
4087 13532
4087 13536
4087 13540
4087 13676
4087 13865
4087 14292
4087 15016
4087 15037
4087 15058
4087 15638
4087 15840
4087 15988
4088 9694
4088 9701
4088 9721
4088 10474
4088 11295
4088 11555
4088 11845
4088 11857
4088 12350
4088 12448
4088 12921
4088 13031
4088 13066
4088 13092
4088 13177
4088 13188
4088 13293
4088 13520
4088 13532
4088 13540
4088 13668
4088 13676
4088 13865
4088 14292
4088 15016
4088 15037
4088 15058
4088 15638
4088 15840
4088 15988
4089 9701
4089 9721
4089 10474
4089 11295
4089 11555
4089 11797
4089 11845
4089 12350
4089 12448
4089 12921
4089 13031
4089 13066
4089 13092
4089 13177
4089 13188
4089 13293
4089 13520
4089 13526
4089 13532
4089 13540
4089 13668
4089 13676
4089 13865
4089 14292
4089 14848
4089 15016
4089 15037
4089 15058
4089 15071
4089 15638
4090 9701
4090 10474
4090 11295
4090 11555
4090 11797
4090 12350
4090 12448
4090 12921
4090 13066
4090 13092
4090 13177
4090 13188
4090 13194
4090 13293
4090 13526
4090 13532
4090 13540
4090 13676
4090 13865
4090 14292
4090 15016
4090 15037
4090 15071
4090 15638
4091 10474
4091 11113
4091 11295
4091 11555
4091 11797
4091 12350
4091 12921
4091 13177
4091 13293
4091 13540
4091 13865
4091 15016
4091 15037
4091 15638
4092 10474
4092 11113
4092 11294
4092 11295
4092 11555
4092 11797
4092 11847
4092 12350
4092 13177
4092 13293
4092 13540
4092 13865
4092 13867
4092 15037
4092 15071
4092 15638
4093 10474
4093 11113
4093 11294
4093 11295
4093 11555
4093 11797
4093 11847
4093 12350
4093 13177
4093 13293
4093 13540
4093 13865
4093 13867
4093 15025
4093 15037
4093 15071
4093 15638
4094 10474
4094 11113
4094 11294
4094 11295
4094 11555
4094 11797
4094 11847
4094 11864
4094 12350
4094 13177
4094 13188
4094 13293
4094 13540
4094 13780
4094 13865
4094 13867
4094 14292
4094 15025
4094 15037
4094 15071
4094 15638
4094 15818
4094 15989
4094 16013
4095 10474
4095 11113
4095 11294
4095 11295
4095 11555
4095 11797
4095 11847
4095 11853
4095 11857
4095 11864
4095 12350
4095 13177
4095 13180
4095 13188
4095 13540
4095 13780
4095 13865
4095 13867
4095 14292
4095 15025
4095 15039
4095 15071
4095 15638
4095 15816
4095 15989
4096 10474
4096 11113
4096 11294
4096 11295
4096 11555
4096 11797
4096 11847
4096 11853
4096 11857
4096 11864
4096 12350
4096 13031
4096 13177
4096 13180
4096 13188
4096 13540
4096 13862
4096 13865
4096 13867
4096 14292
4096 15023
4096 15025
4096 15071
4096 15638
4096 15989
4097 10474
4097 11113
4097 11294
4097 11295
4097 11555
4097 11797
4097 11847
4097 11853
4097 11864
4097 12350
4097 13031
4097 13050
4097 13177
4097 13180
4097 13513
4097 13540
4097 13862
4097 13865
4097 13867
4097 14292
4097 15023
4097 15071
4097 15638
4097 15989
4098 10474
4098 11113
4098 11294
4098 11295
4098 11555
4098 11797
4098 11847
4098 11864
4098 12350
4098 13031
4098 13050
4098 13177
4098 13180
4098 13513
4098 13540
4098 13543
4098 13785
4098 13816
4098 13862
4098 13865
4098 13867
4098 14292
4098 15023
4098 15071
4098 15638
4098 15989
4099 10474
4099 11113
4099 11294
4099 11295
4099 11555
4099 11797
4099 11847
4099 11864
4099 12350
4099 13177
4099 13180
4099 13540
4099 13785
4099 13816
4099 13862
4099 13865
4099 13867
4099 14292
4099 15071
4100 10474
4100 11113
4100 11294
4100 11295
4100 11555
4100 11797
4100 11847
4100 11864
4100 12350
4100 13177
4100 13180
4100 13862
4100 13865
4100 13867
4100 14292
4100 15071
4101 9737
4101 9738
4101 9751
4101 10072
4101 11492
4101 14793
4101 14803
4101 15034
4101 15041
4101 15359
4101 15519
4102 9740
4102 9747
4102 9751
4102 9753
4102 11571
4102 12217
4102 15359
4103 9621
4103 9740
4103 9747
4103 9751
4103 9753
4103 10935
4103 11286
4103 11571
4103 12217
4103 12763
4103 15359
4103 15512
4103 15521
4104 9621
4104 9740
4104 9742
4104 9747
4104 9751
4104 9753
4104 9756
4104 10935
4104 11286
4104 11571
4104 12217
4104 12740
4104 12757
4104 12763
4104 15359
4104 15512
4104 15521
4105 9621
4105 9624
4105 9629
4105 9740
4105 9742
4105 9748
4105 9751
4105 9756
4105 10935
4105 11286
4105 11301
4105 11571
4105 12217
4105 12729
4105 12740
4105 12757
4105 12763
4105 15359
4105 15512
4105 15518
4105 15521
4106 9621
4106 9624
4106 9628
4106 9629
4106 9740
4106 9742
4106 9748
4106 9751
4106 9756
4106 10935
4106 11286
4106 11301
4106 11571
4106 12217
4106 12240
4106 12323
4106 12729
4106 12757
4106 12763
4106 15512
4106 15518
4106 15521
4107 9621
4107 9624
4107 9628
4107 9629
4107 9740
4107 9742
4107 9748
4107 9751
4107 9756
4107 11286
4107 11301
4107 11571
4107 12723
4107 12729
4107 12763
4107 15359
4107 15518
4107 15521
4108 9621
4108 9628
4108 9740
4108 9742
4108 9751
4108 9754
4108 9756
4108 11286
4108 11571
4108 12723
4108 15359
4108 15518
4108 15521
4109 9621
4109 9628
4109 9740
4109 9742
4109 9751
4109 9754
4109 9756
4109 10935
4109 11571
4109 12723
4109 15359
4109 15518
4109 15521
4110 9455
4110 9621
4110 9628
4110 9740
4110 9742
4110 9751
4110 9754
4110 9756
4110 10935
4110 11571
4110 12723
4110 12724
4110 12727
4110 15359
4110 15518
4110 15521
4111 9455
4111 9621
4111 9628
4111 9740
4111 9742
4111 9751
4111 9754
4111 9756
4111 10935
4111 11431
4111 11571
4111 12242
4111 12723
4111 12724
4111 12727
4111 15359
4111 15518
4111 15521
4112 9455
4112 9621
4112 9628
4112 9740
4112 9742
4112 9751
4112 9754
4112 9756
4112 10935
4112 11431
4112 11571
4112 12242
4112 12723
4112 12727
4112 15359
4112 15518
4112 15521
4113 9455
4113 9621
4113 9628
4113 9740
4113 9742
4113 9751
4113 9754
4113 9756
4113 10935
4113 11431
4113 11571
4113 12242
4113 12723
4113 12727
4113 14794
4113 15359
4113 15518
4113 15521
4114 9455
4114 9621
4114 9628
4114 9742
4114 9751
4114 9754
4114 9756
4114 10935
4114 11288
4114 11289
4114 11431
4114 11569
4114 11571
4114 12242
4114 12723
4114 12727
4114 14212
4114 14794
4114 14804
4114 15359
4114 15518
4114 15521
4115 9455
4115 9621
4115 9628
4115 9742
4115 9751
4115 9754
4115 9756
4115 10935
4115 11288
4115 11289
4115 11431
4115 11569
4115 11571
4115 12242
4115 12723
4115 12727
4115 14212
4115 14794
4115 14804
4115 15359
4115 15521
4116 9455
4116 9621
4116 9627
4116 9628
4116 9742
4116 9751
4116 9754
4116 9756
4116 10935
4116 11288
4116 11289
4116 11299
4116 11431
4116 11569
4116 11571
4116 12242
4116 12722
4116 12723
4116 12727
4116 12730
4116 14212
4116 14794
4116 14797
4116 14804
4116 15359
4116 15361
4116 15507
4116 15521
4117 9455
4117 9621
4117 9627
4117 9628
4117 9742
4117 9746
4117 9751
4117 9754
4117 9756
4117 10935
4117 11288
4117 11289
4117 11297
4117 11299
4117 11431
4117 11531
4117 11569
4117 11571
4117 12242
4117 12722
4117 12723
4117 12727
4117 12730
4117 12746
4117 12754
4117 13379
4117 14212
4117 14794
4117 14795
4117 14797
4117 14804
4117 15359
4117 15361
4117 15507
4118 9455
4118 9622
4118 9627
4118 9628
4118 9734
4118 9744
4118 9746
4118 9751
4118 9754
4118 9756
4118 10935
4118 11243
4118 11288
4118 11289
4118 11297
4118 11299
4118 11531
4118 11569
4118 11571
4118 12242
4118 12722
4118 12723
4118 12727
4118 12730
4118 12746
4118 12754
4118 13379
4118 14212
4118 14794
4118 14795
4118 14797
4118 14804
4118 15359
4118 15361
4118 15507
4119 9455
4119 9622
4119 9627
4119 9628
4119 9734
4119 9744
4119 9746
4119 9754
4119 9756
4119 11243
4119 11289
4119 11297
4119 11299
4119 11531
4119 11569
4119 11571
4119 12242
4119 12722
4119 12727
4119 12730
4119 12732
4119 12746
4119 12754
4119 13319
4119 13379
4119 14212
4119 14794
4119 14795
4119 14797
4119 14804
4119 15359
4119 15361
4119 15507
4120 9455
4120 9620
4120 9622
4120 9626
4120 9627
4120 9628
4120 9734
4120 9744
4120 9746
4120 9756
4120 11243
4120 11288
4120 11289
4120 11297
4120 11299
4120 11531
4120 11569
4120 11571
4120 12242
4120 12722
4120 12727
4120 12730
4120 12732
4120 12746
4120 12754
4120 13319
4120 13379
4120 14794
4120 14795
4120 14797
4120 14804
4120 15359
4120 15361
4120 15507
4121 9455
4121 9620
4121 9622
4121 9626
4121 9627
4121 9628
4121 9734
4121 9744
4121 9756
4121 11243
4121 11246
4121 11288
4121 11289
4121 11297
4121 11299
4121 11531
4121 11569
4121 11571
4121 12242
4121 12722
4121 12727
4121 12730
4121 12732
4121 12746
4121 12754
4121 13319
4121 13379
4121 14795
4121 14797
4121 14804
4121 15361
4121 15507
4122 9455
4122 9620
4122 9622
4122 9626
4122 9627
4122 9628
4122 9734
4122 9744
4122 9756
4122 11243
4122 11246
4122 11287
4122 11288
4122 11289
4122 11297
4122 11299
4122 11531
4122 11569
4122 12242
4122 12722
4122 12727
4122 12730
4122 12732
4122 12754
4122 13319
4122 13379
4122 14795
4122 14797
4122 14804
4122 15507
4123 9455
4123 9456
4123 9620
4123 9622
4123 9626
4123 9627
4123 9628
4123 9733
4123 9734
4123 9735
4123 9744
4123 9752
4123 9755
4123 9756
4123 11243
4123 11246
4123 11287
4123 11288
4123 11289
4123 11292
4123 11293
4123 11297
4123 11299
4123 11525
4123 11526
4123 11531
4123 11569
4123 11761
4123 12242
4123 12727
4123 12730
4123 12732
4123 12746
4123 12754
4123 13319
4123 13379
4123 14226
4123 14255
4123 14795
4123 14797
4123 15360
4123 15507
4124 9455
4124 9456
4124 9620
4124 9622
4124 9626
4124 9627
4124 9628
4124 9733
4124 9734
4124 9735
4124 9744
4124 9752
4124 9755
4124 9756
4124 11243
4124 11246
4124 11287
4124 11288
4124 11289
4124 11292
4124 11293
4124 11297
4124 11525
4124 11526
4124 11531
4124 11569
4124 11761
4124 12242
4124 12727
4124 12730
4124 12732
4124 12746
4124 12754
4124 13319
4124 13379
4124 14226
4124 14795
4124 14797
4124 14802
4124 14937
4124 14938
4124 15360
4124 15507
4125 9455
4125 9456
4125 9620
4125 9622
4125 9626
4125 9627
4125 9628
4125 9733
4125 9734
4125 9744
4125 9752
4125 9755
4125 9756
4125 11243
4125 11246
4125 11287
4125 11288
4125 11289
4125 11292
4125 11293
4125 11297
4125 11525
4125 11526
4125 11531
4125 11569
4125 11761
4125 12242
4125 12726
4125 12727
4125 12730
4125 12732
4125 12733
4125 12746
4125 12751
4125 12754
4125 13319
4125 13379
4125 14226
4125 14795
4125 14797
4125 14800
4125 14802
4125 14937
4125 14938
4125 15360
4125 15507
4126 9455
4126 9456
4126 9608
4126 9610
4126 9622
4126 9626
4126 9628
4126 9733
4126 9744
4126 9752
4126 9755
4126 11242
4126 11243
4126 11246
4126 11284
4126 11287
4126 11288
4126 11289
4126 11292
4126 11293
4126 11297
4126 11525
4126 11526
4126 11531
4126 11534
4126 11569
4126 11761
4126 12726
4126 12727
4126 12730
4126 12732
4126 12733
4126 12754
4126 13319
4126 13379
4126 14226
4126 14795
4126 14796
4126 14800
4126 14801
4126 14802
4126 14814
4126 14937
4126 14938
4126 15360
4126 15507
4126 15508
4127 9455
4127 9456
4127 9608
4127 9610
4127 9622
4127 9626
4127 9628
4127 9733
4127 9744
4127 9752
4127 9755
4127 11242
4127 11243
4127 11246
4127 11287
4127 11288
4127 11289
4127 11292
4127 11293
4127 11297
4127 11525
4127 11526
4127 11531
4127 11569
4127 11761
4127 12726
4127 12727
4127 12730
4127 12732
4127 12733
4127 12754
4127 13319
4127 13378
4127 13379
4127 14226
4127 14795
4127 14796
4127 14800
4127 14801
4127 14802
4127 14814
4127 14937
4127 14938
4127 15360
4127 15507
4127 15508
4128 9455
4128 9456
4128 9610
4128 9622
4128 9626
4128 9628
4128 9733
4128 9744
4128 9752
4128 9755
4128 11242
4128 11243
4128 11287
4128 11288
4128 11289
4128 11292
4128 11293
4128 11297
4128 11525
4128 11526
4128 11531
4128 11569
4128 11761
4128 12726
4128 12727
4128 12730
4128 12732
4128 12733
4128 12754
4128 12761
4128 13319
4128 13378
4128 13379
4128 14226
4128 14795
4128 14800
4128 14801
4128 14802
4128 14814
4128 14937
4128 14938
4128 15360
4128 15507
4128 15508
4129 9455
4129 9456
4129 9610
4129 9622
4129 9626
4129 9628
4129 9733
4129 9744
4129 9752
4129 9755
4129 11243
4129 11288
4129 11289
4129 11292
4129 11293
4129 11297
4129 11525
4129 11531
4129 11569
4129 12726
4129 12727
4129 12730
4129 12732
4129 12733
4129 12754
4129 12761
4129 13378
4129 13379
4129 14226
4129 14795
4129 14800
4129 14801
4129 14802
4129 14814
4129 14937
4129 14938
4129 15360
4129 15507
4129 15508
4129 15594
4130 9455
4130 9456
4130 9610
4130 9622
4130 9626
4130 9733
4130 9744
4130 9752
4130 9755
4130 11243
4130 11288
4130 11289
4130 11292
4130 11293
4130 11297
4130 11525
4130 11531
4130 11569
4130 12726
4130 12727
4130 12730
4130 12732
4130 12733
4130 12754
4130 12761
4130 13378
4130 13379
4130 14226
4130 14795
4130 14800
4130 14801
4130 14802
4130 14814
4130 14937
4130 15360
4130 15507
4130 15508
4130 15594
4131 10055
4131 10471
4131 10486
4131 11281
4131 11850
4131 13870
4131 15449
4132 10055
4132 10471
4132 10486
4132 11281
4132 11850
4132 13870
4132 15449
4133 10055
4133 10471
4133 10486
4133 11281
4133 11850
4133 13870
4133 15449
4134 10055
4134 10471
4134 10486
4134 11281
4134 13870
4134 15449
4135 10055
4135 10471
4135 10486
4135 13870
4135 15449
4136 10055
4136 10486
4136 13870
4136 15449
4137 10486
4137 13870
4137 15449
4138 10486
4138 13870
4138 15449
4139 10486
4139 13870
4139 15449
4140 13870
4141 13870
4142 10486
4143 10486
4144 10486
4145 10486
4146 10486
4146 13870
4147 13870
4148 10486
4149 10486
4150 10486
4151 10486
4152 10486
4152 13870
4153 10486
4153 13870
4154 10486
4154 13870
4155 10486
4155 13870
4156 10486
4156 13870
4157 10486
4157 13870
4158 10486
4158 13870
4159 10486
4159 13870
4160 10486
4161 10486
4162 10486
4162 13870
4163 10486
4163 13870
4164 10486
4164 15457
4165 10486
4165 15457
4166 10486
4166 13857
4166 14969
4166 15442
4166 15457
4167 10486
4167 13857
4167 14969
4167 15442
4167 15457
4168 10486
4168 10494
4168 13857
4168 14969
4168 15457
4169 10486
4169 10494
4169 15457
4170 10486
4170 10494
4170 11855
4171 10486
4171 10494
4171 11855
4171 13857
4172 10486
4172 10494
4173 13869
4174 10494
4174 11855
4174 13869
4175 10494
4175 11855
4175 13869
4176 10488
4176 10494
4176 11855
4176 13869
4177 10488
4177 10492
4177 10494
4177 11855
4177 13869
4178 10494
4178 11855
4178 13869
4179 10494
4179 13869
4180 10494
4180 13869
4181 10494
4181 13869
4182 13869
4183 11516
4184 10492
4184 11321
4184 11326
4184 11516
4185 10492
4185 11321
4185 11326
4185 11516
4186 11326
4186 11516
4187 11326
4187 11516
4188 11326
4188 11516
4189 10492
4189 11326
4189 11516
4190 10492
4190 10497
4190 11326
4190 11516
4191 10492
4191 10497
4191 11326
4191 11516
4192 11326
4192 11516
4193 11326
4193 11516
4193 15541
4194 11326
4194 11516
4194 11798
4194 15541
4195 11326
4195 11516
4195 11555
4195 11798
4195 13190
4195 13244
4195 15541
4196 11326
4196 11516
4196 11555
4196 11798
4196 13190
4196 13244
4196 15541
4197 11318
4197 11326
4197 11516
4197 11555
4197 11798
4197 13190
4197 13244
4197 15541
4198 11318
4198 11326
4198 11516
4198 11555
4198 11798
4198 13190
4198 13244
4198 15541
4198 15852
4199 11318
4199 11326
4199 11516
4199 11555
4199 11798
4199 13190
4199 13244
4199 15541
4199 15852
4200 11315
4200 11318
4200 11326
4200 11516
4200 11555
4200 11798
4200 13190
4200 13244
4200 14291
4200 15541
4200 15852
4201 11315
4201 11318
4201 11326
4201 11516
4201 11555
4201 11798
4201 13190
4201 13244
4201 13280
4201 13299
4201 14291
4201 15541
4201 15852
4202 9692
4202 9699
4202 11315
4202 11318
4202 11326
4202 11516
4202 11555
4202 11798
4202 13190
4202 13244
4202 13280
4202 13284
4202 13288
4202 14291
4202 15485
4202 15541
4202 15852
4203 9699
4203 11315
4203 11326
4203 11555
4203 11798
4203 13190
4203 13280
4203 13284
4203 13288
4203 14299
4203 15485
4203 15541
4204 9699
4204 11315
4204 11555
4204 13190
4204 13280
4204 13283
4204 13284
4204 13288
4204 13292
4204 13295
4204 14299
4204 15483
4204 15485
4204 15487
4205 9699
4205 11315
4205 13190
4205 13280
4205 13283
4205 13284
4205 13288
4205 13290
4205 13292
4205 13295
4205 15473
4205 15483
4205 15485
4205 15487
4206 9699
4206 11315
4206 13284
4206 13290
4206 13292
4206 13295
4206 15473
4206 15483
4206 15485
4206 15487
4207 13290
4207 15473
4208 13290
4208 15473
4209 15473
4210 15473
4211 15473
4212 13290
4212 15473
4213 13290
4213 15473
4214 13290
4214 15473
4215 13290
4215 15473
4216 13290
4216 15473
4217 13290
4217 15473
4218 9719
4218 12391
4218 12932
4218 13290
4218 15473
4218 15485
4218 15717
4219 9717
4219 9719
4219 10474
4219 11315
4219 12391
4219 12932
4219 13064
4219 13287
4219 13290
4219 15170
4219 15473
4219 15485
4219 15491
4220 9717
4220 10474
4220 11315
4220 13290
4220 15473
4220 15481
4220 15485
4221 10474
4221 13290
4221 15050
4221 15473
4221 15481
4222 9705
4222 10474
4222 10481
4222 15050
4222 15473
4222 15481
4223 9705
4223 9711
4223 10474
4223 10481
4223 15050
4223 15473
4223 15476
4223 15481
4223 15992
4224 9705
4224 9731
4224 10474
4224 13291
4224 15050
4224 15473
4224 15476
4224 15481
4225 9705
4225 9731
4225 10081
4225 10083
4225 10474
4225 13083
4225 13291
4225 15050
4225 15473
4225 15476
4225 15478
4225 15481
4225 15992
4225 15994
4226 9694
4226 9701
4226 9708
4226 9709
4226 9711
4226 9721
4226 9731
4226 10081
4226 10082
4226 10083
4226 10084
4226 10474
4226 11845
4226 12448
4226 12475
4226 13066
4226 13077
4226 13083
4226 13177
4226 13291
4226 13351
4226 13532
4226 13540
4226 13669
4226 13670
4226 13674
4226 13678
4226 13680
4226 14292
4226 15016
4226 15050
4226 15058
4226 15473
4226 15476
4226 15481
4226 15988
4226 15992
4226 15994
4226 16003
4227 9694
4227 9701
4227 9708
4227 9709
4227 9711
4227 9721
4227 10082
4227 10083
4227 10084
4227 10474
4227 11555
4227 11845
4227 12361
4227 12448
4227 12475
4227 13066
4227 13072
4227 13077
4227 13083
4227 13090
4227 13177
4227 13351
4227 13532
4227 13540
4227 13669
4227 13670
4227 13672
4227 13674
4227 13678
4227 13865
4227 14292
4227 15016
4227 15050
4227 15058
4227 15070
4227 15475
4227 15638
4227 15988
4227 15992
4227 15994
4227 15996
4227 16003
4228 10474
4228 11555
4228 12361
4228 13072
4228 13077
4228 13177
4228 13532
4228 13540
4228 13865
4228 14292
4228 15016
4228 15058
4228 15638
4228 15994
4229 10474
4229 11555
4229 13077
4229 13175
4229 13177
4229 13532
4229 13540
4229 13865
4229 14292
4229 15016
4229 15058
4229 15638
4229 15994
4230 10474
4230 11555
4230 11845
4230 13066
4230 13077
4230 13175
4230 13177
4230 13532
4230 13540
4230 13865
4230 14292
4230 15016
4230 15037
4230 15058
4230 15638
4230 15994
4231 9721
4231 10474
4231 11555
4231 11845
4231 12448
4231 13066
4231 13077
4231 13175
4231 13177
4231 13520
4231 13532
4231 13540
4231 13676
4231 13865
4231 14292
4231 15016
4231 15037
4231 15058
4231 15638
4231 15988
4231 15994
4231 16003
4232 9721
4232 10334
4232 10474
4232 11295
4232 11555
4232 11845
4232 12448
4232 13066
4232 13077
4232 13175
4232 13177
4232 13293
4232 13520
4232 13532
4232 13540
4232 13668
4232 13676
4232 13822
4232 13865
4232 14292
4232 14846
4232 15016
4232 15037
4232 15058
4232 15638
4232 15840
4232 15988
4232 15995
4232 16003
4233 9721
4233 10474
4233 11295
4233 11555
4233 11797
4233 11845
4233 12448
4233 13031
4233 13035
4233 13066
4233 13085
4233 13089
4233 13175
4233 13177
4233 13180
4233 13293
4233 13520
4233 13532
4233 13540
4233 13668
4233 13676
4233 13822
4233 13865
4233 14292
4233 14846
4233 14935
4233 15016
4233 15037
4233 15058
4233 15638
4233 15840
4233 15988
4233 15995
4233 16002
4233 16003
4233 16010
4234 9694
4234 9721
4234 10474
4234 11295
4234 11555
4234 11797
4234 11845
4234 12004
4234 12448
4234 12921
4234 13031
4234 13035
4234 13066
4234 13081
4234 13085
4234 13089
4234 13175
4234 13177
4234 13180
4234 13293
4234 13520
4234 13532
4234 13540
4234 13668
4234 13676
4234 13865
4234 14292
4234 14935
4234 15016
4234 15037
4234 15058
4234 15071
4234 15638
4234 15988
4234 16002
4235 10474
4235 11295
4235 11555
4235 11797
4235 11845
4235 12448
4235 12921
4235 13066
4235 13092
4235 13177
4235 13180
4235 13194
4235 13293
4235 13532
4235 13540
4235 13676
4235 13865
4235 14292
4235 15016
4235 15037
4235 15071
4235 15638
4236 10474
4236 11113
4236 11294
4236 11295
4236 11555
4236 11797
4236 13177
4236 13194
4236 13540
4236 13865
4236 14292
4236 15016
4236 15037
4236 15071
4236 15638
4237 10474
4237 11113
4237 11294
4237 11295
4237 11555
4237 11797
4237 13177
4237 13194
4237 13540
4237 13865
4237 14292
4237 15016
4237 15037
4237 15071
4237 15638
4238 10474
4238 11113
4238 11294
4238 11295
4238 11555
4238 11797
4238 11847
4238 11864
4238 13177
4238 13194
4238 13540
4238 13865
4238 14292
4238 15037
4238 15071
4238 15638
4239 10474
4239 11113
4239 11294
4239 11295
4239 11555
4239 11797
4239 11847
4239 11864
4239 13177
4239 13188
4239 13194
4239 13540
4239 13780
4239 13865
4239 14292
4239 15025
4239 15037
4239 15071
4239 15638
4239 15989
4240 10474
4240 11113
4240 11294
4240 11295
4240 11555
4240 11797
4240 11847
4240 11853
4240 11857
4240 11864
4240 13031
4240 13050
4240 13177
4240 13180
4240 13188
4240 13540
4240 13780
4240 13784
4240 13862
4240 13865
4240 13867
4240 14292
4240 15023
4240 15025
4240 15071
4240 15638
4240 15989
4241 9730
4241 10474
4241 11113
4241 11294
4241 11295
4241 11555
4241 11703
4241 11797
4241 11847
4241 11853
4241 11857
4241 11864
4241 13031
4241 13050
4241 13175
4241 13177
4241 13180
4241 13188
4241 13349
4241 13514
4241 13540
4241 13543
4241 13784
4241 13816
4241 13862
4241 13865
4241 13867
4241 14292
4241 15023
4241 15071
4241 15638
4241 15989
4242 9721
4242 9730
4242 10474
4242 11113
4242 11294
4242 11295
4242 11555
4242 11703
4242 11797
4242 11847
4242 11853
4242 11864
4242 12000
4242 12043
4242 12350
4242 13031
4242 13050
4242 13175
4242 13177
4242 13180
4242 13349
4242 13513
4242 13514
4242 13540
4242 13543
4242 13784
4242 13785
4242 13816
4242 13862
4242 13865
4242 13867
4242 14292
4242 15023
4242 15071
4242 15638
4242 15989
4243 9721
4243 9730
4243 10474
4243 11113
4243 11294
4243 11295
4243 11555
4243 11703
4243 11797
4243 11847
4243 11853
4243 11864
4243 12000
4243 12043
4243 12350
4243 13031
4243 13050
4243 13056
4243 13177
4243 13180
4243 13194
4243 13349
4243 13513
4243 13514
4243 13540
4243 13543
4243 13785
4243 13816
4243 13862
4243 13865
4243 13867
4243 14292
4243 15023
4243 15071
4243 15638
4243 15989
4244 9721
4244 10474
4244 11113
4244 11294
4244 11295
4244 11555
4244 11703
4244 11797
4244 11847
4244 11864
4244 12043
4244 12350
4244 13031
4244 13050
4244 13177
4244 13180
4244 13349
4244 13513
4244 13514
4244 13540
4244 13785
4244 13816
4244 13862
4244 13865
4244 13867
4244 14292
4244 15023
4244 15071
4244 15638
4244 15989
4245 9738
4245 9751
4245 14803
4245 15359
4246 9738
4246 9751
4246 14803
4246 15359
4247 9740
4247 9747
4247 9751
4247 9753
4247 11286
4247 11571
4247 12217
4247 12731
4247 15359
4247 15512
4248 9740
4248 9747
4248 9751
4248 9753
4248 11286
4248 11414
4248 11571
4248 12217
4248 12731
4248 12740
4248 12757
4248 15359
4248 15512
4249 9624
4249 9740
4249 9747
4249 9748
4249 9751
4249 10935
4249 11021
4249 11286
4249 11414
4249 11571
4249 12217
4249 12729
4249 12740
4249 12757
4249 15359
4249 15512
4249 15518
4249 15521
4250 9624
4250 9629
4250 9740
4250 9742
4250 9748
4250 9751
4250 10935
4250 11021
4250 11286
4250 11301
4250 11414
4250 11571
4250 12217
4250 12729
4250 12740
4250 12757
4250 15512
4250 15518
4250 15521
4251 9621
4251 9624
4251 9625
4251 9628
4251 9629
4251 9740
4251 9742
4251 9748
4251 9751
4251 11286
4251 11301
4251 11571
4251 12723
4251 12729
4251 12757
4251 15359
4251 15518
4251 15521
4252 9621
4252 9628
4252 9740
4252 9742
4252 9751
4252 9754
4252 9756
4252 11286
4252 11571
4252 15359
4252 15518
4252 15521
4253 9621
4253 9628
4253 9740
4253 9742
4253 9751
4253 9754
4253 9756
4253 11286
4253 11571
4253 12723
4253 15359
4253 15518
4253 15521
4254 9455
4254 9621
4254 9628
4254 9740
4254 9742
4254 9751
4254 9754
4254 9756
4254 10935
4254 11571
4254 12723
4254 15359
4254 15518
4254 15521
4255 9455
4255 9621
4255 9628
4255 9740
4255 9742
4255 9751
4255 9754
4255 9756
4255 10935
4255 11571
4255 12242
4255 12723
4255 12727
4255 15359
4255 15518
4255 15521
4256 9455
4256 9621
4256 9628
4256 9740
4256 9742
4256 9751
4256 9754
4256 9756
4256 10935
4256 11571
4256 12242
4256 12723
4256 12727
4256 15359
4256 15518
4256 15521
4257 9455
4257 9621
4257 9628
4257 9742
4257 9751
4257 9754
4257 10935
4257 11431
4257 11571
4257 12242
4257 12723
4257 12727
4257 15359
4257 15518
4257 15521
4258 9455
4258 9621
4258 9628
4258 9742
4258 9751
4258 9754
4258 9756
4258 10935
4258 11288
4258 11289
4258 11431
4258 11569
4258 11571
4258 12242
4258 12723
4258 12727
4258 14212
4258 14794
4258 14804
4258 15359
4258 15518
4258 15521
4259 9455
4259 9621
4259 9628
4259 9742
4259 9751
4259 9754
4259 9756
4259 10935
4259 11288
4259 11289
4259 11431
4259 11569
4259 11571
4259 12242
4259 12723
4259 12727
4259 14212
4259 14794
4259 14804
4259 15359
4259 15518
4259 15521
4260 9455
4260 9621
4260 9627
4260 9628
4260 9742
4260 9751
4260 9754
4260 9756
4260 10935
4260 11288
4260 11289
4260 11297
4260 11431
4260 11569
4260 11571
4260 12179
4260 12242
4260 12723
4260 12727
4260 13379
4260 14212
4260 14794
4260 14804
4260 15359
4260 15361
4260 15507
4260 15518
4261 9455
4261 9627
4261 9742
4261 9746
4261 9751
4261 9754
4261 9756
4261 10935
4261 11288
4261 11289
4261 11297
4261 11299
4261 11431
4261 11569
4261 11571
4261 12179
4261 12242
4261 12722
4261 12723
4261 12727
4261 12730
4261 12746
4261 12754
4261 13379
4261 14212
4261 14794
4261 14797
4261 14804
4261 15359
4261 15361
4261 15507
4262 9455
4262 9627
4262 9628
4262 9742
4262 9746
4262 9754
4262 9756
4262 11288
4262 11289
4262 11297
4262 11299
4262 11531
4262 11569
4262 11571
4262 12242
4262 12722
4262 12723
4262 12727
4262 12730
4262 12746
4262 12754
4262 13379
4262 14212
4262 14794
4262 14795
4262 14797
4262 14804
4262 15359
4262 15361
4262 15507
4263 9455
4263 9622
4263 9627
4263 9734
4263 9746
4263 9756
4263 11243
4263 11288
4263 11289
4263 11297
4263 11299
4263 11531
4263 11569
4263 11571
4263 12242
4263 12722
4263 12727
4263 12730
4263 12746
4263 12754
4263 13319
4263 13379
4263 14794
4263 14795
4263 14797
4263 14804
4263 15359
4263 15361
4263 15507
4264 9456
4264 9610
4264 9622
4264 9626
4264 9628
4264 9733
4264 9752
4264 9755
4264 11243
4264 11288
4264 11289
4264 11292
4264 11293
4264 11297
4264 11525
4264 11531
4264 11569
4264 12726
4264 12727
4264 12730
4264 12732
4264 12733
4264 12754
4264 13378
4264 13379
4264 14226
4264 14795
4264 14800
4264 14801
4264 14802
4264 14814
4264 14937
4264 15360
4264 15507
4264 15508
4265 9456
4265 9610
4265 9626
4265 9628
4265 9733
4265 9752
4265 9755
4265 11243
4265 11288
4265 11289
4265 11292
4265 11293
4265 11297
4265 11531
4265 11569
4265 12726
4265 12727
4265 12730
4265 12732
4265 12733
4265 12754
4265 13378
4265 13379
4265 14226
4265 14795
4265 14800
4265 14801
4265 14802
4265 14814
4265 14937
4265 15360
4265 15508
4266 10055
4266 10486
4266 11850
4266 13870
4266 15449
4267 10055
4267 10471
4267 10486
4267 11850
4267 13870
4267 15449
4268 10055
4268 10471
4268 10486
4268 11850
4268 13870
4268 15449
4269 10055
4269 10471
4269 10486
4269 13870
4269 15449
4270 10055
4270 10486
4270 13870
4271 10486
4272 10486
4273 13870
4274 13870
4275 13870
4276 13870
4277 13870
4278 10486
4279 10486
4280 10486
4281 10486
4282 10486
4282 13870
4283 10486
4283 13870
4284 10486
4284 13870
4285 10486
4286 10486
4287 10486
4288 10486
4289 10486
4289 13870
4290 10486
4290 13870
4291 15457
4292 13857
4292 15457
4293 10486
4293 13857
4293 14969
4293 14978
4293 15442
4293 15457
4294 10486
4294 13857
4294 14969
4294 15442
4294 15457
4295 10486
4295 10494
4295 15426
4296 10486
4296 10494
4296 15426
4297 15426
4298 10488
4298 10494
4298 11855
4298 13869
4299 10488
4299 10494
4299 11855
4299 13869
4300 10488
4300 10494
4300 11855
4300 13869
4301 10494
4301 13869
4302 10494
4302 13869
4303 10494
4303 11321
4303 13869
4304 11321
4304 13869
4305 11516
4306 10492
4306 11516
4307 10492
4307 11326
4307 11516
4308 10492
4308 11321
4308 11326
4308 11516
4309 10492
4309 11321
4309 11326
4309 11516
4310 10492
4310 11321
4310 11326
4310 11516
4311 10492
4311 11321
4311 11326
4311 11516
4312 10492
4312 11321
4312 11326
4312 11516
4313 10492
4313 11321
4313 11326
4313 11516
4314 11326
4314 11516
4315 11326
4315 11516
4315 15541
4316 11326
4316 11516
4316 11798
4316 15541
4317 11326
4317 11516
4317 11798
4317 13190
4317 13244
4317 15541
4318 11326
4318 11516
4318 11555
4318 11798
4318 13190
4318 13244
4318 15541
4319 11326
4319 11516
4319 11555
4319 11798
4319 13190
4319 13244
4319 15541
4320 11318
4320 11326
4320 11516
4320 11555
4320 11798
4320 13190
4320 13244
4320 15541
4321 11318
4321 11326
4321 11516
4321 11555
4321 11798
4321 13190
4321 13244
4321 15541
4321 15852
4322 11318
4322 11326
4322 11516
4322 11555
4322 11798
4322 13190
4322 13244
4322 14291
4322 15541
4322 15852
4323 11318
4323 11326
4323 11516
4323 11555
4323 11798
4323 13190
4323 13244
4323 14291
4323 15541
4323 15852
4324 11318
4324 11326
4324 11516
4324 11555
4324 11798
4324 13190
4324 13244
4324 14291
4324 15541
4324 15852
4325 9699
4325 11315
4325 11318
4325 11326
4325 11516
4325 11555
4325 11798
4325 13190
4325 13244
4325 14291
4325 15541
4325 15852
4326 9699
4326 11315
4326 11318
4326 11326
4326 11516
4326 11555
4326 11798
4326 13190
4326 13244
4326 13280
4326 13284
4326 13288
4326 14291
4326 14299
4326 15485
4326 15541
4326 15852
4327 9699
4327 11315
4327 11318
4327 11326
4327 11516
4327 11555
4327 11798
4327 11870
4327 13190
4327 13244
4327 13245
4327 13280
4327 13283
4327 13284
4327 13288
4327 13292
4327 13295
4327 14291
4327 14299
4327 15483
4327 15485
4327 15487
4327 15541
4327 15852
4328 9699
4328 11315
4328 11326
4328 11516
4328 11555
4328 11798
4328 11870
4328 13190
4328 13244
4328 13245
4328 13280
4328 13283
4328 13284
4328 13288
4328 13290
4328 13292
4328 13295
4328 14291
4328 14299
4328 15473
4328 15483
4328 15485
4328 15487
4328 15541
4328 15852
4329 9699
4329 11315
4329 11555
4329 13190
4329 13280
4329 13283
4329 13284
4329 13288
4329 13290
4329 13292
4329 13294
4329 13295
4329 14291
4329 15473
4329 15483
4329 15485
4329 15487
4330 9699
4330 9712
4330 11315
4330 13190
4330 13280
4330 13284
4330 13290
4330 13292
4330 13295
4330 14291
4330 15473
4330 15483
4330 15485
4330 15487
4331 9699
4331 9712
4331 11315
4331 13280
4331 13284
4331 13290
4331 13292
4331 13620
4331 14291
4331 15473
4331 15487
4332 13284
4332 13290
4332 13292
4332 15473
4333 13290
4333 15473
4334 13290
4334 15473
4335 13290
4335 15473
4336 13290
4336 15473
4337 13290
4337 15473
4338 13290
4338 15473
4339 13290
4339 15473
4340 9700
4340 9712
4340 9717
4340 10778
4340 11315
4340 11318
4340 11555
4340 12266
4340 12381
4340 13062
4340 13076
4340 13079
4340 13237
4340 13245
4340 13284
4340 13290
4340 14289
4340 14291
4340 14292
4340 15091
4340 15160
4340 15170
4340 15176
4340 15302
4340 15473
4340 15731
4340 15845
4341 9699
4341 9700
4341 9712
4341 9717
4341 9719
4341 10778
4341 11315
4341 11318
4341 11555
4341 11843
4341 12266
4341 12277
4341 12381
4341 12390
4341 12391
4341 12687
4341 12931
4341 12932
4341 13031
4341 13062
4341 13076
4341 13079
4341 13237
4341 13245
4341 13284
4341 13290
4341 13549
4341 14289
4341 14291
4341 14292
4341 15091
4341 15135
4341 15160
4341 15170
4341 15176
4341 15177
4341 15302
4341 15473
4341 15485
4341 15717
4341 15719
4341 15731
4341 15845
4342 9688
4342 9699
4342 9700
4342 9712
4342 9713
4342 9717
4342 9719
4342 11315
4342 11555
4342 11719
4342 11843
4342 12266
4342 12267
4342 12277
4342 12381
4342 12390
4342 12391
4342 12687
4342 12929
4342 12930
4342 12931
4342 12932
4342 13031
4342 13062
4342 13064
4342 13073
4342 13076
4342 13174
4342 13287
4342 13290
4342 13549
4342 13919
4342 14289
4342 14291
4342 15089
4342 15091
4342 15135
4342 15160
4342 15170
4342 15176
4342 15177
4342 15180
4342 15302
4342 15473
4342 15485
4342 15719
4342 15721
4342 15731
4342 15845
4343 9699
4343 9700
4343 9712
4343 9717
4343 11315
4343 11555
4343 12266
4343 12381
4343 12390
4343 13031
4343 13062
4343 13174
4343 13279
4343 13290
4343 14289
4343 14291
4343 15089
4343 15091
4343 15135
4343 15160
4343 15170
4343 15473
4343 15481
4343 15485
4343 15845
4344 9693
4344 9712
4344 9717
4344 10474
4344 11315
4344 11555
4344 13279
4344 13290
4344 15473
4344 15481
4345 9705
4345 10474
4345 10481
4345 11315
4345 11845
4345 13279
4345 13298
4345 15036
4345 15050
4345 15065
4345 15473
4345 15481
4345 15994
4346 9705
4346 9711
4346 10474
4346 10481
4346 11845
4346 13298
4346 13517
4346 13681
4346 15036
4346 15050
4346 15065
4346 15473
4346 15476
4346 15481
4346 15992
4347 9705
4347 9711
4347 10474
4347 10481
4347 11845
4347 13077
4347 13681
4347 15050
4347 15473
4347 15476
4347 15481
4347 15482
4348 9705
4348 9711
4348 10081
4348 10083
4348 10335
4348 10474
4348 11712
4348 11845
4348 13066
4348 13077
4348 13083
4348 13291
4348 13300
4348 13517
4348 13681
4348 15036
4348 15050
4348 15473
4348 15476
4348 15478
4348 15481
4348 15482
4348 15836
4348 15992
4348 15994
4349 9694
4349 9701
4349 9705
4349 9709
4349 9711
4349 9721
4349 10081
4349 10082
4349 10083
4349 10335
4349 10474
4349 11712
4349 11845
4349 12448
4349 12475
4349 13066
4349 13072
4349 13077
4349 13083
4349 13177
4349 13291
4349 13300
4349 13351
4349 13354
4349 13517
4349 13540
4349 13667
4349 13669
4349 13670
4349 13673
4349 13674
4349 13675
4349 13677
4349 13678
4349 14292
4349 14850
4349 14936
4349 15036
4349 15050
4349 15058
4349 15478
4349 15481
4349 15489
4349 15836
4349 15988
4349 15992
4349 15994
4349 16003
4350 9694
4350 9701
4350 9709
4350 9711
4350 9721
4350 10082
4350 10083
4350 10334
4350 10335
4350 10474
4350 11318
4350 11555
4350 11712
4350 11845
4350 12361
4350 12448
4350 12475
4350 13066
4350 13072
4350 13077
4350 13083
4350 13177
4350 13300
4350 13351
4350 13354
4350 13517
4350 13532
4350 13540
4350 13669
4350 13670
4350 13672
4350 13674
4350 13677
4350 13678
4350 13865
4350 14292
4350 14936
4350 15016
4350 15036
4350 15058
4350 15065
4350 15070
4350 15475
4350 15489
4350 15638
4350 15836
4350 15988
4350 15992
4350 15994
4350 16003
4351 9721
4351 10335
4351 10474
4351 11318
4351 11555
4351 11712
4351 11845
4351 12448
4351 12475
4351 13037
4351 13066
4351 13072
4351 13077
4351 13085
4351 13175
4351 13177
4351 13300
4351 13351
4351 13354
4351 13517
4351 13524
4351 13532
4351 13540
4351 13669
4351 13676
4351 13865
4351 14292
4351 15016
4351 15058
4351 15638
4351 15988
4351 15994
4351 16003
4352 9694
4352 9721
4352 10474
4352 11555
4352 11845
4352 12448
4352 12475
4352 13037
4352 13066
4352 13072
4352 13077
4352 13085
4352 13175
4352 13177
4352 13180
4352 13351
4352 13513
4352 13517
4352 13532
4352 13540
4352 13676
4352 13865
4352 14292
4352 15016
4352 15021
4352 15023
4352 15058
4352 15638
4352 15988
4352 15994
4352 16003
4353 9694
4353 9721
4353 10474
4353 11555
4353 11845
4353 12448
4353 13066
4353 13072
4353 13077
4353 13085
4353 13175
4353 13177
4353 13180
4353 13351
4353 13513
4353 13517
4353 13520
4353 13532
4353 13540
4353 13548
4353 13676
4353 13865
4353 14292
4353 15016
4353 15021
4353 15023
4353 15037
4353 15058
4353 15638
4353 15988
4353 15994
4353 16003
4354 9721
4354 10474
4354 11555
4354 11845
4354 12448
4354 13066
4354 13077
4354 13085
4354 13175
4354 13177
4354 13180
4354 13513
4354 13520
4354 13532
4354 13540
4354 13668
4354 13676
4354 13865
4354 14292
4354 14848
4354 15016
4354 15037
4354 15058
4354 15638
4354 15988
4354 15994
4354 15995
4354 16003
4355 9721
4355 10474
4355 11295
4355 11555
4355 11845
4355 12448
4355 13066
4355 13077
4355 13085
4355 13175
4355 13177
4355 13180
4355 13513
4355 13520
4355 13532
4355 13540
4355 13676
4355 13822
4355 13824
4355 13865
4355 14292
4355 15016
4355 15037
4355 15058
4355 15638
4355 15988
4355 15989
4355 15995
4355 15998
4355 16003
4356 9721
4356 10474
4356 11295
4356 11555
4356 11797
4356 11845
4356 12448
4356 12475
4356 13035
4356 13066
4356 13077
4356 13085
4356 13089
4356 13175
4356 13177
4356 13180
4356 13293
4356 13349
4356 13520
4356 13532
4356 13540
4356 13546
4356 13676
4356 13822
4356 13824
4356 13865
4356 14292
4356 14846
4356 14935
4356 15016
4356 15037
4356 15058
4356 15638
4356 15988
4356 15989
4356 15998
4356 16002
4356 16003
4357 9694
4357 9721
4357 10474
4357 11295
4357 11555
4357 11797
4357 11845
4357 12448
4357 12475
4357 13035
4357 13066
4357 13085
4357 13089
4357 13175
4357 13177
4357 13180
4357 13293
4357 13349
4357 13520
4357 13532
4357 13540
4357 13668
4357 13676
4357 13865
4357 14292
4357 14846
4357 14935
4357 15016
4357 15058
4357 15638
4357 15988
4357 15989
4357 16002
4358 9694
4358 10474
4358 11295
4358 11555
4358 11797
4358 11845
4358 13066
4358 13177
4358 13180
4358 13293
4358 13349
4358 13532
4358 13540
4358 13865
4358 14292
4358 15016
4358 15023
4358 15071
4358 15638
4358 15988
4358 15989
4359 10474
4359 11294
4359 11295
4359 11555
4359 11797
4359 11847
4359 13053
4359 13066
4359 13177
4359 13180
4359 13194
4359 13540
4359 13865
4359 14292
4359 15016
4359 15023
4359 15071
4359 15638
4359 15989
4360 10474
4360 11113
4360 11294
4360 11295
4360 11555
4360 11797
4360 11847
4360 11864
4360 12672
4360 13053
4360 13177
4360 13180
4360 13194
4360 13540
4360 13782
4360 13865
4360 14292
4360 15016
4360 15018
4360 15023
4360 15037
4360 15071
4360 15638
4360 15823
4360 15989
4361 10474
4361 11113
4361 11294
4361 11295
4361 11555
4361 11797
4361 11847
4361 11864
4361 12672
4361 13053
4361 13177
4361 13180
4361 13194
4361 13540
4361 13782
4361 13862
4361 13865
4361 14292
4361 15016
4361 15018
4361 15023
4361 15071
4361 15638
4361 15823
4361 15989
4362 10474
4362 11113
4362 11294
4362 11295
4362 11555
4362 11797
4362 11847
4362 11853
4362 11864
4362 12672
4362 13031
4362 13053
4362 13177
4362 13180
4362 13194
4362 13540
4362 13782
4362 13862
4362 13865
4362 14292
4362 15018
4362 15023
4362 15071
4362 15638
4362 15989
4363 10474
4363 11113
4363 11294
4363 11295
4363 11555
4363 11797
4363 11847
4363 11853
4363 11864
4363 12672
4363 13031
4363 13050
4363 13177
4363 13180
4363 13194
4363 13540
4363 13782
4363 13862
4363 13865
4363 14292
4363 15023
4363 15071
4363 15638
4363 15989
4364 9730
4364 10474
4364 11113
4364 11294
4364 11295
4364 11555
4364 11703
4364 11797
4364 11847
4364 11853
4364 11864
4364 12672
4364 13031
4364 13050
4364 13175
4364 13177
4364 13180
4364 13194
4364 13349
4364 13513
4364 13514
4364 13540
4364 13543
4364 13782
4364 13784
4364 13816
4364 13862
4364 13865
4364 13867
4364 14292
4364 15023
4364 15071
4364 15638
4364 15989
4365 9694
4365 9721
4365 9730
4365 10474
4365 11113
4365 11294
4365 11295
4365 11555
4365 11703
4365 11797
4365 11847
4365 11853
4365 11856
4365 11864
4365 12043
4365 12488
4365 12672
4365 13031
4365 13050
4365 13056
4365 13175
4365 13177
4365 13180
4365 13194
4365 13349
4365 13513
4365 13514
4365 13540
4365 13543
4365 13782
4365 13784
4365 13785
4365 13816
4365 13862
4365 13865
4365 13867
4365 14292
4365 15020
4365 15023
4365 15071
4365 15638
4365 15989
4366 9694
4366 9721
4366 9730
4366 10474
4366 11113
4366 11294
4366 11295
4366 11318
4366 11555
4366 11703
4366 11797
4366 11847
4366 11853
4366 11856
4366 11864
4366 12043
4366 12488
4366 13031
4366 13050
4366 13056
4366 13175
4366 13177
4366 13180
4366 13194
4366 13349
4366 13513
4366 13514
4366 13540
4366 13543
4366 13782
4366 13785
4366 13816
4366 13862
4366 13865
4366 13867
4366 14292
4366 15020
4366 15023
4366 15071
4366 15638
4366 15989
4367 9721
4367 9730
4367 10474
4367 11113
4367 11294
4367 11295
4367 11318
4367 11555
4367 11703
4367 11797
4367 11847
4367 11856
4367 11864
4367 12043
4367 13031
4367 13050
4367 13175
4367 13177
4367 13180
4367 13349
4367 13513
4367 13514
4367 13540
4367 13543
4367 13782
4367 13785
4367 13816
4367 13862
4367 13865
4367 13867
4367 14292
4367 15020
4367 15023
4367 15071
4367 15638
4367 15989
4368 9730
4368 10474
4368 11113
4368 11318
4368 11555
4368 11703
4368 11797
4368 11847
4368 11864
4368 12043
4368 13031
4368 13175
4368 13177
4368 13180
4368 13188
4368 13349
4368 13513
4368 13540
4368 13543
4368 13782
4368 13785
4368 13816
4368 13862
4368 13865
4368 13867
4368 14292
4368 15023
4368 15071
4368 15638
4368 15989
4369 9751
4369 14803
4369 15359
4370 9740
4370 9747
4370 9751
4370 11286
4370 11414
4370 11571
4370 12217
4370 12239
4370 12553
4370 12731
4370 12740
4370 15359
4370 15512
4371 9624
4371 9740
4371 9747
4371 9748
4371 9751
4371 10935
4371 11021
4371 11286
4371 11414
4371 11571
4371 12179
4371 12217
4371 12323
4371 12553
4371 12731
4371 12740
4371 12757
4371 15359
4371 15512
4372 9624
4372 9629
4372 9740
4372 9748
4372 9751
4372 10935
4372 11021
4372 11286
4372 11301
4372 11414
4372 11571
4372 12179
4372 12217
4372 12323
4372 12553
4372 12740
4372 12749
4372 12757
4372 15359
4373 9624
4373 9628
4373 9629
4373 9740
4373 9742
4373 9748
4373 9751
4373 9756
4373 11021
4373 11286
4373 11301
4373 12240
4373 12723
4373 12729
4373 12736
4373 12740
4373 12757
4373 15359
4373 15518
4373 15521
4374 9624
4374 9628
4374 9629
4374 9740
4374 9742
4374 9748
4374 9751
4374 9754
4374 9756
4374 11286
4374 11571
4374 12729
4374 15359
4374 15518
4374 15521
4375 9628
4375 9740
4375 9741
4375 9742
4375 9751
4375 9754
4375 9756
4375 11286
4375 11571
4375 12240
4375 12729
4375 15359
4375 15518
4375 15521
4376 9628
4376 9740
4376 9741
4376 9742
4376 9751
4376 9754
4376 11571
4376 12723
4376 15359
4376 15521
4377 9628
4377 9740
4377 9741
4377 9742
4377 9751
4377 9754
4377 9756
4377 11571
4377 12723
4377 15359
4377 15521
4378 9621
4378 9628
4378 9742
4378 9751
4378 9754
4378 10935
4378 11571
4378 12242
4378 12723
4378 15359
4378 15521
4379 9455
4379 9621
4379 9628
4379 9742
4379 9751
4379 9754
4379 10935
4379 11571
4379 12242
4379 12723
4379 12727
4379 15359
4379 15521
4380 9455
4380 9621
4380 9628
4380 9742
4380 9751
4380 9754
4380 11289
4380 11571
4380 12242
4380 12723
4380 12727
4380 14794
4380 15246
4380 15359
4380 15518
4380 15521
4381 9455
4381 9628
4381 9742
4381 9751
4381 9754
4381 11289
4381 11571
4381 12242
4381 12723
4381 12727
4381 14794
4381 15246
4381 15359
4381 15507
4381 15518
4382 9455
4382 9627
4382 9628
4382 9742
4382 9751
4382 9754
4382 11288
4382 11289
4382 11297
4382 11571
4382 12179
4382 12242
4382 12723
4382 12727
4382 13377
4382 13379
4382 14794
4382 14804
4382 15246
4382 15359
4382 15361
4382 15507
4382 15518
4383 9455
4383 9627
4383 9628
4383 9742
4383 9754
4383 9756
4383 11288
4383 11289
4383 11297
4383 11299
4383 11569
4383 11571
4383 12179
4383 12242
4383 12722
4383 12723
4383 12727
4383 13377
4383 13379
4383 14794
4383 14797
4383 14804
4383 15359
4383 15361
4383 15507
4383 15518
4384 9456
4384 9628
4384 9733
4384 9752
4384 9755
4384 11243
4384 11288
4384 11289
4384 11292
4384 11293
4384 11297
4384 11531
4384 11569
4384 12726
4384 12727
4384 12730
4384 12732
4384 12733
4384 12754
4384 13379
4384 14226
4384 14795
4384 14800
4384 14801
4384 14802
4384 14814
4384 14937
4384 15360
4384 15508
4385 9456
4385 9628
4385 9733
4385 9752
4385 9755
4385 11243
4385 11288
4385 11289
4385 11292
4385 11293
4385 11297
4385 11531
4385 11569
4385 12726
4385 12727
4385 12730
4385 12732
4385 12733
4385 12754
4385 13379
4385 14226
4385 14795
4385 14800
4385 14801
4385 14802
4385 14937
4385 15360
4385 15508
4386 9456
4386 9733
4386 9752
4386 9755
4386 11243
4386 11289
4386 11292
4386 11293
4386 11297
4386 11531
4386 11569
4386 12726
4386 12727
4386 12730
4386 12732
4386 12754
4386 13379
4386 14226
4386 14795
4386 14800
4386 14801
4386 14802
4386 14937
4386 15360
4386 15508
4387 10055
4387 10486
4387 13870
4387 15449
4388 10055
4388 10486
4388 13870
4388 15449
4389 10055
4389 10486
4389 11281
4389 13870
4389 15449
4390 10055
4390 10486
4390 13870
4390 15449
4391 10486
4392 10486
4393 13870
4394 13870
4395 10486
4396 10486
4397 10486
4398 10486
4399 10486
4400 10486
4401 10486
4402 10486
4403 10486
4404 10486
4405 10486
4405 15457
4406 10486
4406 15457
4407 10486
4407 14969
4407 15442
4407 15457
4408 10486
4408 15442
4408 15457
4409 15426
4410 15426
4411 15426
4412 15426
4413 15426
4414 15426
4415 10488
4415 10494
4415 11855
4415 13869
4416 10488
4416 10494
4416 13869
4417 10488
4417 10492
4417 10494
4417 13869
4418 10488
4418 10492
4418 10494
4418 11321
4418 11516
4418 13869
4419 10492
4419 10494
4419 11321
4419 11516
4419 13869
4420 10492
4420 10494
4420 11321
4420 11516
4420 13869
4421 10492
4421 10494
4421 11321
4421 11516
4422 10492
4422 11516
4423 10492
4423 11326
4423 11516
4424 10492
4424 11326
4424 11516
4425 10492
4425 11321
4425 11326
4425 11516
4426 10492
4426 11321
4426 11326
4426 11516
4427 10492
4427 11321
4427 11326
4427 11516
4428 10492
4428 11321
4428 11326
4428 11516
4429 11321
4429 11326
4429 11516
4430 11321
4430 11326
4430 11516
4430 15541
4431 11326
4431 11516
4431 11798
4431 15541
4432 11326
4432 11516
4432 11798
4432 13190
4432 13244
4432 15541
4433 11326
4433 11516
4433 11798
4433 13190
4433 13244
4433 15541
4434 11326
4434 11516
4434 11555
4434 11798
4434 13190
4434 13244
4434 15541
4435 11326
4435 11516
4435 11555
4435 11798
4435 13190
4435 13244
4435 15541
4436 11318
4436 11326
4436 11516
4436 11555
4436 11798
4436 13190
4436 13244
4436 14291
4436 15541
4437 11318
4437 11326
4437 11516
4437 11555
4437 11798
4437 13190
4437 13244
4437 14291
4437 15541
4437 15852
4438 11318
4438 11326
4438 11516
4438 11555
4438 11798
4438 13190
4438 13244
4438 14291
4438 15541
4438 15852
4439 11318
4439 11326
4439 11516
4439 11555
4439 11798
4439 13190
4439 13244
4439 14291
4439 15541
4439 15852
4440 11318
4440 11326
4440 11516
4440 11555
4440 11798
4440 13190
4440 13244
4440 14291
4440 15541
4440 15852
4441 11318
4441 11326
4441 11516
4441 11555
4441 11798
4441 13190
4441 13244
4441 14291
4441 15541
4441 15852
4442 11318
4442 11326
4442 11516
4442 11555
4442 11798
4442 13190
4442 13244
4442 14291
4442 15541
4442 15852
4443 9699
4443 10707
4443 11318
4443 11326
4443 11516
4443 11555
4443 11798
4443 11870
4443 13190
4443 13244
4443 13245
4443 13292
4443 14291
4443 14299
4443 15541
4443 15852
4444 9699
4444 10707
4444 11315
4444 11318
4444 11326
4444 11516
4444 11555
4444 11798
4444 11870
4444 13190
4444 13244
4444 13245
4444 13280
4444 13283
4444 13288
4444 13292
4444 14291
4444 14299
4444 15473
4444 15483
4444 15487
4444 15541
4444 15852
4445 9699
4445 11315
4445 11318
4445 11326
4445 11516
4445 11555
4445 11795
4445 11798
4445 11870
4445 13190
4445 13244
4445 13245
4445 13280
4445 13283
4445 13284
4445 13288
4445 13292
4445 13295
4445 14291
4445 14299
4445 15473
4445 15483
4445 15485
4445 15487
4445 15541
4445 15852
4446 9699
4446 9712
4446 11315
4446 11318
4446 11326
4446 11516
4446 11555
4446 11795
4446 11798
4446 11802
4446 11860
4446 11870
4446 13190
4446 13237
4446 13240
4446 13244
4446 13245
4446 13280
4446 13284
4446 13292
4446 13295
4446 13620
4446 14291
4446 14299
4446 15473
4446 15485
4446 15487
4446 15541
4446 15544
4446 15852
4447 9699
4447 9712
4447 11315
4447 11326
4447 11516
4447 11555
4447 11795
4447 11798
4447 11802
4447 11860
4447 11870
4447 13076
4447 13190
4447 13237
4447 13240
4447 13244
4447 13245
4447 13280
4447 13284
4447 13290
4447 13292
4447 13295
4447 13620
4447 14291
4447 14299
4447 14300
4447 15160
4447 15473
4447 15487
4447 15541
4447 15544
4447 15719
4447 15852
4448 9699
4448 9712
4448 11315
4448 11326
4448 11795
4448 11798
4448 11802
4448 11860
4448 11870
4448 13076
4448 13093
4448 13190
4448 13237
4448 13240
4448 13245
4448 13280
4448 13284
4448 13290
4448 13292
4448 13620
4448 14291
4448 14299
4448 14300
4448 15160
4448 15473
4448 15487
4448 15541
4448 15544
4448 15719
4448 15852
4449 9699
4449 9712
4449 9717
4449 9718
4449 11315
4449 13076
4449 13190
4449 13278
4449 13280
4449 13284
4449 13290
4449 13292
4449 13620
4449 14291
4449 15160
4449 15473
4449 15487
4449 15719
4450 9699
4450 9712
4450 9717
4450 11315
4450 13076
4450 13190
4450 13278
4450 13280
4450 13284
4450 13290
4450 13292
4450 13620
4450 14289
4450 14291
4450 15160
4450 15473
4450 15487
4451 9699
4451 9712
4451 9717
4451 10778
4451 11315
4451 11555
4451 12208
4451 13076
4451 13190
4451 13278
4451 13280
4451 13284
4451 13290
4451 13292
4451 13513
4451 13620
4451 14289
4451 14291
4451 15160
4451 15473
4451 15485
4451 15487
4452 9712
4452 11315
4452 11555
4452 13076
4452 13278
4452 13280
4452 13284
4452 13290
4452 14291
4452 15160
4452 15473
4452 15485
4452 15820
4453 9712
4453 11315
4453 11555
4453 13076
4453 13278
4453 13284
4453 13290
4453 15160
4453 15473
4454 9712
4454 11315
4454 11555
4454 13076
4454 13278
4454 13284
4454 13290
4454 14289
4454 14291
4454 15160
4454 15487
4455 9699
4455 9700
4455 9712
4455 11315
4455 11516
4455 11555
4455 11843
4455 11870
4455 12266
4455 12277
4455 12381
4455 12687
4455 13062
4455 13076
4455 13174
4455 13232
4455 13278
4455 13282
4455 13284
4455 13290
4455 14289
4455 14291
4455 15160
4455 15302
4455 15487
4455 15845
4456 9699
4456 9700
4456 9712
4456 9717
4456 10090
4456 10778
4456 11315
4456 11318
4456 11516
4456 11555
4456 11795
4456 11802
4456 11843
4456 11862
4456 11870
4456 12266
4456 12277
4456 12381
4456 12687
4456 13062
4456 13076
4456 13079
4456 13174
4456 13190
4456 13237
4456 13245
4456 13278
4456 13284
4456 13290
4456 14289
4456 14291
4456 14292
4456 15091
4456 15160
4456 15170
4456 15176
4456 15302
4456 15719
4456 15731
4456 15845
4457 9699
4457 9700
4457 9712
4457 9717
4457 10706
4457 10778
4457 11315
4457 11318
4457 11516
4457 11555
4457 11795
4457 11798
4457 11802
4457 11843
4457 11862
4457 11870
4457 12266
4457 12277
4457 12381
4457 12390
4457 12687
4457 13031
4457 13062
4457 13076
4457 13079
4457 13174
4457 13190
4457 13237
4457 13245
4457 13284
4457 13290
4457 13924
4457 14289
4457 14291
4457 14292
4457 15091
4457 15135
4457 15160
4457 15170
4457 15176
4457 15302
4457 15719
4457 15731
4457 15845
4457 16008
4458 9699
4458 9700
4458 9712
4458 10706
4458 10708
4458 10778
4458 11315
4458 11318
4458 11516
4458 11555
4458 11795
4458 11798
4458 11843
4458 11862
4458 11870
4458 12266
4458 12277
4458 12359
4458 12381
4458 12390
4458 12685
4458 12687
4458 13031
4458 13062
4458 13076
4458 13174
4458 13190
4458 13924
4458 14289
4458 14291
4458 15089
4458 15135
4458 15160
4458 15170
4458 15302
4458 15719
4458 15731
4458 15845
4458 16008
4459 9699
4459 9700
4459 9706
4459 9712
4459 9717
4459 10705
4459 10706
4459 10708
4459 11315
4459 11318
4459 11327
4459 11516
4459 11555
4459 11795
4459 11798
4459 11843
4459 11845
4459 11862
4459 11870
4459 12266
4459 12277
4459 12381
4459 12390
4459 12685
4459 13031
4459 13062
4459 13076
4459 13174
4459 13177
4459 13190
4459 13279
4459 13926
4459 14289
4459 14291
4459 15089
4459 15135
4459 15160
4459 15170
4459 15301
4459 15719
4459 15731
4459 15828
4459 15845
4459 15994
4460 9706
4460 9712
4460 9717
4460 10708
4460 11315
4460 11318
4460 11327
4460 11555
4460 11795
4460 11798
4460 11843
4460 11845
4460 12277
4460 12381
4460 12685
4460 13044
4460 13076
4460 13177
4460 13190
4460 13279
4460 14289
4460 14291
4460 15114
4460 15135
4460 15160
4460 15170
4460 15481
4460 15828
4460 15994
4461 9691
4461 9705
4461 9706
4461 9727
4461 10481
4461 10708
4461 11315
4461 11327
4461 11555
4461 11845
4461 12277
4461 13044
4461 13048
4461 13062
4461 13076
4461 13177
4461 13279
4461 13298
4461 13517
4461 13681
4461 14289
4461 15036
4461 15065
4461 15114
4461 15146
4461 15152
4461 15170
4461 15175
4461 15477
4461 15481
4461 15828
4461 15994
4462 9705
4462 9711
4462 10474
4462 10481
4462 11845
4462 12362
4462 13048
4462 13298
4462 13300
4462 13517
4462 13681
4462 14289
4462 15036
4462 15065
4462 15476
4462 15481
4462 15994
4463 9705
4463 9711
4463 10335
4463 10474
4463 11845
4463 12362
4463 13030
4463 13066
4463 13077
4463 13285
4463 13298
4463 13300
4463 13354
4463 13517
4463 13677
4463 13681
4463 15036
4463 15065
4463 15476
4463 15482
4463 15994
4464 9705
4464 9709
4464 9711
4464 10083
4464 10335
4464 10474
4464 11712
4464 11845
4464 12362
4464 13066
4464 13077
4464 13083
4464 13285
4464 13300
4464 13354
4464 13517
4464 13681
4464 15036
4464 15482
4464 15489
4464 15836
4464 15994
4465 9705
4465 9709
4465 9711
4465 10083
4465 10335
4465 10474
4465 11318
4465 11712
4465 11845
4465 12362
4465 13066
4465 13077
4465 13083
4465 13300
4465 13351
4465 13354
4465 13517
4465 13673
4465 13675
4465 13677
4465 13678
4465 14936
4465 15036
4465 15065
4465 15489
4465 15836
4465 15994
4465 15995
4466 9709
4466 10083
4466 10335
4466 10474
4466 11318
4466 11555
4466 11712
4466 11845
4466 12361
4466 12362
4466 12448
4466 12475
4466 13066
4466 13077
4466 13083
4466 13177
4466 13300
4466 13351
4466 13354
4466 13505
4466 13517
4466 13532
4466 13540
4466 13677
4466 13865
4466 14292
4466 14936
4466 15016
4466 15036
4466 15058
4466 15065
4466 15489
4466 15822
4466 15836
4466 15994
4466 15995
4466 16003
4467 9721
4467 10335
4467 10474
4467 11318
4467 11555
4467 11712
4467 11845
4467 12362
4467 12448
4467 12475
4467 13037
4467 13066
4467 13072
4467 13077
4467 13085
4467 13175
4467 13177
4467 13300
4467 13351
4467 13354
4467 13505
4467 13517
4467 13524
4467 13532
4467 13540
4467 13676
4467 13865
4467 14292
4467 14936
4467 15016
4467 15036
4467 15058
4467 15638
4467 15822
4467 15988
4467 15994
4467 16003
4468 9721
4468 10335
4468 10474
4468 11555
4468 11845
4468 12417
4468 12448
4468 12458
4468 12475
4468 13066
4468 13072
4468 13077
4468 13085
4468 13175
4468 13177
4468 13300
4468 13351
4468 13354
4468 13505
4468 13513
4468 13517
4468 13524
4468 13527
4468 13532
4468 13540
4468 13668
4468 13676
4468 13865
4468 14292
4468 15016
4468 15023
4468 15036
4468 15058
4468 15638
4468 15822
4468 15988
4468 15994
4468 16003
4469 9721
4469 10335
4469 10474
4469 11295
4469 11555
4469 11845
4469 12448
4469 13066
4469 13077
4469 13085
4469 13175
4469 13177
4469 13180
4469 13300
4469 13351
4469 13505
4469 13513
4469 13517
4469 13520
4469 13527
4469 13532
4469 13540
4469 13676
4469 13865
4469 14292
4469 15016
4469 15023
4469 15036
4469 15058
4469 15638
4469 15822
4469 15840
4469 15988
4469 15994
4469 16003
4470 9721
4470 10474
4470 11295
4470 11555
4470 11845
4470 13066
4470 13077
4470 13085
4470 13175
4470 13177
4470 13180
4470 13300
4470 13513
4470 13520
4470 13527
4470 13530
4470 13532
4470 13540
4470 13546
4470 13676
4470 13865
4470 14292
4470 14293
4470 14849
4470 15016
4470 15023
4470 15058
4470 15638
4470 15822
4470 15840
4470 15988
4470 15994
4470 16003
4471 9721
4471 10474
4471 11295
4471 11555
4471 11845
4471 12448
4471 12475
4471 13037
4471 13066
4471 13077
4471 13085
4471 13175
4471 13177
4471 13180
4471 13188
4471 13300
4471 13349
4471 13513
4471 13520
4471 13530
4471 13532
4471 13540
4471 13545
4471 13546
4471 13548
4471 13676
4471 13824
4471 13865
4471 14292
4471 14293
4471 15016
4471 15023
4471 15058
4471 15638
4471 15988
4471 15989
4471 15998
4471 16003
4472 9721
4472 10474
4472 11295
4472 11318
4472 11555
4472 11797
4472 11845
4472 12448
4472 12475
4472 13066
4472 13077
4472 13085
4472 13175
4472 13177
4472 13180
4472 13300
4472 13349
4472 13513
4472 13520
4472 13530
4472 13532
4472 13540
4472 13545
4472 13676
4472 13786
4472 13824
4472 13865
4472 14292
4472 15016
4472 15023
4472 15058
4472 15638
4472 15988
4472 15989
4472 15998
4472 16003
4473 9721
4473 10474
4473 11295
4473 11318
4473 11555
4473 11797
4473 11845
4473 13066
4473 13077
4473 13085
4473 13175
4473 13177
4473 13180
4473 13300
4473 13349
4473 13513
4473 13532
4473 13540
4473 13786
4473 13865
4473 14292
4473 15016
4473 15023
4473 15058
4473 15638
4473 15988
4473 15989
4474 9721
4474 10474
4474 11295
4474 11318
4474 11555
4474 11797
4474 13053
4474 13066
4474 13077
4474 13177
4474 13180
4474 13349
4474 13513
4474 13532
4474 13540
4474 13786
4474 13865
4474 14292
4474 15016
4474 15023
4474 15058
4474 15071
4474 15638
4474 15989
4475 10474
4475 11113
4475 11294
4475 11295
4475 11318
4475 11555
4475 11797
4475 11847
4475 13053
4475 13066
4475 13177
4475 13180
4475 13513
4475 13540
4475 13786
4475 13865
4475 14292
4475 15016
4475 15023
4475 15071
4475 15638
4475 15989
4476 10474
4476 11113
4476 11294
4476 11295
4476 11318
4476 11555
4476 11797
4476 11847
4476 11864
4476 12672
4476 13053
4476 13177
4476 13180
4476 13194
4476 13513
4476 13540
4476 13782
4476 13862
4476 13865
4476 14292
4476 15016
4476 15018
4476 15023
4476 15071
4476 15638
4476 15823
4476 15989
4477 10474
4477 11113
4477 11294
4477 11295
4477 11318
4477 11555
4477 11797
4477 11847
4477 11864
4477 12672
4477 13031
4477 13053
4477 13077
4477 13177
4477 13180
4477 13194
4477 13513
4477 13540
4477 13548
4477 13782
4477 13862
4477 13865
4477 14292
4477 15016
4477 15018
4477 15023
4477 15071
4477 15638
4477 15823
4477 15988
4477 15989
4478 10474
4478 11113
4478 11294
4478 11295
4478 11318
4478 11555
4478 11797
4478 11847
4478 11853
4478 11864
4478 12488
4478 12672
4478 13031
4478 13053
4478 13177
4478 13180
4478 13194
4478 13513
4478 13540
4478 13782
4478 13862
4478 13865
4478 14292
4478 15018
4478 15023
4478 15071
4478 15638
4478 15989
4479 9721
4479 10474
4479 11113
4479 11294
4479 11295
4479 11318
4479 11555
4479 11797
4479 11847
4479 11853
4479 11864
4479 12488
4479 12672
4479 13031
4479 13056
4479 13177
4479 13180
4479 13194
4479 13513
4479 13540
4479 13782
4479 13862
4479 13865
4479 14292
4479 15018
4479 15023
4479 15071
4479 15638
4479 15989
4480 9694
4480 9721
4480 9730
4480 10474
4480 11113
4480 11294
4480 11295
4480 11318
4480 11555
4480 11797
4480 11847
4480 11853
4480 11864
4480 12435
4480 12488
4480 12672
4480 13031
4480 13056
4480 13071
4480 13177
4480 13180
4480 13194
4480 13349
4480 13513
4480 13514
4480 13518
4480 13540
4480 13782
4480 13816
4480 13862
4480 13865
4480 14292
4480 15018
4480 15020
4480 15023
4480 15071
4480 15302
4480 15638
4480 15737
4480 15988
4480 15989
4481 9694
4481 9721
4481 9730
4481 10474
4481 11113
4481 11294
4481 11295
4481 11318
4481 11555
4481 11703
4481 11797
4481 11847
4481 11853
4481 11864
4481 12435
4481 12488
4481 12672
4481 13031
4481 13056
4481 13175
4481 13177
4481 13180
4481 13194
4481 13349
4481 13513
4481 13514
4481 13518
4481 13540
4481 13782
4481 13785
4481 13816
4481 13862
4481 13865
4481 14292
4481 15018
4481 15020
4481 15023
4481 15071
4481 15302
4481 15638
4481 15737
4481 15988
4481 15989
4482 9694
4482 9721
4482 9730
4482 10474
4482 11113
4482 11294
4482 11295
4482 11318
4482 11555
4482 11703
4482 11797
4482 11847
4482 11853
4482 11864
4482 12043
4482 12435
4482 12488
4482 12672
4482 13031
4482 13056
4482 13175
4482 13177
4482 13180
4482 13194
4482 13349
4482 13513
4482 13514
4482 13540
4482 13782
4482 13785
4482 13814
4482 13816
4482 13862
4482 13865
4482 13867
4482 14292
4482 15018
4482 15020
4482 15023
4482 15071
4482 15638
4482 15989
4482 15999
4483 9694
4483 9721
4483 9730
4483 10474
4483 11113
4483 11318
4483 11555
4483 11703
4483 11797
4483 11847
4483 11864
4483 12672
4483 13031
4483 13056
4483 13175
4483 13177
4483 13180
4483 13349
4483 13513
4483 13540
4483 13782
4483 13785
4483 13814
4483 13816
4483 13862
4483 13865
4483 13867
4483 14292
4483 15023
4483 15071
4483 15638
4483 15989
4484 9751
4484 15359
4485 9751
4485 14803
4485 15359
4486 9516
4486 9740
4486 9747
4486 9748
4486 9751
4486 10935
4486 11286
4486 11414
4486 11571
4486 12179
4486 12217
4486 12239
4486 12553
4486 12731
4486 12740
4486 12749
4486 15246
4486 15359
4486 15509
4486 15512
4487 9516
4487 9624
4487 9629
4487 9740
4487 9747
4487 9748
4487 9751
4487 10935
4487 11021
4487 11026
4487 11286
4487 11301
4487 11414
4487 11571
4487 12179
4487 12217
4487 12239
4487 12553
4487 12731
4487 12740
4487 12749
4487 12757
4487 15246
4487 15359
4487 15509
4487 15512
4488 9516
4488 9624
4488 9629
4488 9740
4488 9748
4488 9751
4488 9756
4488 10935
4488 11021
4488 11026
4488 11286
4488 11301
4488 11414
4488 12239
4488 12240
4488 12723
4488 12729
4488 12731
4488 12740
4488 12749
4488 12757
4488 15359
4488 15509
4489 9624
4489 9628
4489 9629
4489 9740
4489 9742
4489 9748
4489 9751
4489 9756
4489 11021
4489 11286
4489 11301
4489 12723
4489 12729
4489 12757
4489 15359
4489 15521
4490 9628
4490 9629
4490 9740
4490 9741
4490 9742
4490 9748
4490 9751
4490 9754
4490 11286
4490 11301
4490 11571
4490 12729
4490 15359
4490 15521
4491 9628
4491 9740
4491 9741
4491 9742
4491 9751
4491 9754
4491 11286
4491 11301
4491 11571
4491 12723
4491 12729
4491 15359
4491 15521
4492 9628
4492 9740
4492 9741
4492 9742
4492 9751
4492 9754
4492 11301
4492 11571
4492 12723
4492 15359
4492 15521
4493 9628
4493 9740
4493 9742
4493 9751
4493 9754
4493 10935
4493 11571
4493 12242
4493 12723
4493 15359
4493 15521
4494 9628
4494 9742
4494 9751
4494 9754
4494 10935
4494 11571
4494 12242
4494 12723
4494 12727
4494 15246
4494 15359
4494 15521
4495 9455
4495 9628
4495 9742
4495 9751
4495 9754
4495 10935
4495 11426
4495 11571
4495 12179
4495 12242
4495 12723
4495 12727
4495 15246
4495 15359
4495 15521
4496 9455
4496 9628
4496 9742
4496 9751
4496 9754
4496 11289
4496 11377
4496 11571
4496 12179
4496 12242
4496 12533
4496 12723
4496 12727
4496 14794
4496 15246
4496 15359
4496 15361
4496 15507
4496 15518
4497 9455
4497 9628
4497 9742
4497 9751
4497 9754
4497 9756
4497 11288
4497 11289
4497 11297
4497 11377
4497 11571
4497 12179
4497 12242
4497 12533
4497 12723
4497 12727
4497 13377
4497 14794
4497 14804
4497 15246
4497 15359
4497 15361
4497 15507
4497 15509
4497 15518
4498 9455
4498 9628
4498 9742
4498 9754
4498 9756
4498 11288
4498 11289
4498 11297
4498 11377
4498 11571
4498 12179
4498 12242
4498 12533
4498 12723
4498 12727
4498 13377
4498 14794
4498 14804
4498 15246
4498 15278
4498 15359
4498 15361
4498 15507
4498 15509
4498 15518
4499 9456
4499 9733
4499 9752
4499 9755
4499 11289
4499 11292
4499 11293
4499 11297
4499 11531
4499 11569
4499 12726
4499 12727
4499 12732
4499 12754
4499 13379
4499 14800
4499 14801
4499 15360
4499 15508
4500 9456
4500 9733
4500 9752
4500 9755
4500 11289
4500 11292
4500 11293
4500 11297
4500 11531
4500 11569
4500 12726
4500 12727
4500 12730
4500 12732
4500 12754
4500 13379
4500 14800
4500 14801
4500 15360
4500 15508
4501 10055
4501 10486
4501 13870
4502 10055
4502 10486
4503 10486
4503 13870
4504 10486
4505 10486
4506 13870
4507 13870
4508 10486
4508 13870
4508 15468
4509 10486
4509 13870
4509 15468
4510 13870
4510 15468
4511 13870
4511 15468
4512 13870
4512 15468
4513 13870
4514 10486
4515 10486
4516 10486
4517 10486
4517 14969
4517 15442
4517 15457
4518 10486
4518 14969
4518 15442
4518 15457
4519 10486
4519 14969
4519 15442
4519 15457
4520 15426
4521 15426
4522 15426
4523 15426
4524 15426
4525 15426
4526 15426
4527 15426
4528 13869
4529 10488
4529 10494
4529 13869
4530 10488
4530 10492
4530 10494
4530 11321
4530 11516
4530 13869
4531 10492
4531 10494
4531 11321
4531 11516
4531 13869
4532 10492
4532 10494
4532 11321
4532 11516
4533 10492
4533 11321
4533 11516
4534 10492
4534 11321
4534 11326
4534 11516
4535 10492
4535 11321
4535 11326
4535 11516
4536 10492
4536 11321
4536 11326
4536 11516
4537 10492
4537 11321
4537 11326
4537 11516
4538 11321
4538 11326
4538 11516
4539 11321
4539 11326
4539 11516
4540 11321
4540 11326
4540 11516
4541 11321
4541 11326
4541 11516
4541 11798
4541 15541
4542 11326
4542 11516
4542 11798
4542 15541
4543 11326
4543 11516
4543 11798
4543 13190
4543 13244
4543 15541
4544 11326
4544 11516
4544 11798
4544 13190
4544 13244
4544 15541
4545 11326
4545 11516
4545 11798
4545 13190
4545 13244
4545 15541
4546 11326
4546 11516
4546 11555
4546 11798
4546 13190
4546 13244
4546 14291
4546 15541
4547 11318
4547 11326
4547 11516
4547 11555
4547 11798
4547 13190
4547 13244
4547 14291
4547 15541
4548 11318
4548 11326
4548 11516
4548 11555
4548 11798
4548 13190
4548 13244
4548 14291
4548 15541
4549 11318
4549 11326
4549 11516
4549 11555
4549 11798
4549 13190
4549 13244
4549 14291
4549 15541
4549 15852
4550 11318
4550 11326
4550 11516
4550 11555
4550 11798
4550 13190
4550 13244
4550 14291
4550 15541
4550 15852
4551 11318
4551 11326
4551 11516
4551 11555
4551 11798
4551 13190
4551 13244
4551 14291
4551 15541
4551 15852
4552 11318
4552 11326
4552 11516
4552 11555
4552 11798
4552 13190
4552 13244
4552 14291
4552 15541
4552 15852
4553 11318
4553 11326
4553 11516
4553 11555
4553 11798
4553 13190
4553 13244
4553 14291
4553 15541
4553 15852
4554 11318
4554 11326
4554 11516
4554 11555
4554 11798
4554 13190
4554 13244
4554 14291
4554 15541
4554 15852
4555 11318
4555 11326
4555 11516
4555 11555
4555 11798
4555 11870
4555 13190
4555 13244
4555 14291
4555 15541
4555 15852
4556 11318
4556 11326
4556 11516
4556 11555
4556 11795
4556 11798
4556 11870
4556 13190
4556 13244
4556 14291
4556 15541
4556 15852
4557 11318
4557 11326
4557 11516
4557 11555
4557 11795
4557 11798
4557 11870
4557 13190
4557 13244
4557 13245
4557 14291
4557 14299
4557 15541
4557 15852
4558 9699
4558 11318
4558 11326
4558 11516
4558 11555
4558 11795
4558 11798
4558 11802
4558 11860
4558 11870
4558 13190
4558 13237
4558 13240
4558 13244
4558 13245
4558 14291
4558 14299
4558 14300
4558 15160
4558 15487
4558 15541
4558 15544
4558 15719
4558 15852
4559 9699
4559 9712
4559 11315
4559 11318
4559 11326
4559 11516
4559 11518
4559 11555
[truncated: 1,770,484 more chars]
