# Supplementary material for: A general rule on the organization of biodiversity in Earth’s biogeographical regions
Source: Nat Ecol Evol. 2025 Jun 4;9(7):1193–204. doi: 10.1038/s41559-025-02724-5 (PMC12240819; doi:10.1038/s41559-025-02724-5)
Supplement: Supplementary file 4 — R code and objects to replicate to estimate biogeographical sectors. [file 41559_2025_2724_MOESM4_ESM.zip › 00_Link_Bird_format_Infomap]

1 15331
1 11267
1 11923
1 19110
1 12954
1 11952
2 15331
2 11267
2 11923
2 19110
2 12954
2 11952
3 15331
3 11267
3 11923
3 19110
3 12954
3 11952
4 15331
4 11267
4 11923
4 19110
4 12954
4 11952
5 15331
5 11267
5 11923
5 19110
5 12954
5 11952
6 15331
6 11923
6 19110
6 12954
6 11952
7 15331
7 11923
7 19110
7 12954
7 11952
8 11923
8 19110
8 11952
9 11923
9 19110
9 11952
10 11923
10 19110
10 11952
11 11923
11 19110
11 11952
12 11923
12 19110
12 11952
13 11923
13 19110
13 11952
14 11923
14 19110
14 11952
15 11923
15 19110
15 11952
16 11923
16 19110
16 11952
17 11923
17 19110
17 11952
18 11923
18 19110
18 11952
19 11923
19 19110
19 11952
20 11923
20 19110
20 11952
21 11923
21 19110
21 11952
22 11923
22 19110
22 11952
23 11923
23 19110
23 11952
24 11923
24 19110
24 11952
25 11923
25 19110
25 11952
26 11923
26 19110
26 11952
27 11923
27 19110
27 11952
28 11923
28 19110
28 11952
29 11923
29 19110
29 11952
30 15331
30 11267
30 11923
30 19110
30 12954
30 11952
31 15331
31 11267
31 11923
31 19110
31 12954
31 11952
32 15331
32 11267
32 11923
32 19109
32 19110
32 12954
32 11952
33 15331
33 11267
33 11923
33 19110
33 12954
33 11952
34 15331
34 11267
34 11923
34 19109
34 19110
34 12954
34 11952
35 15331
35 11267
35 11923
35 19109
35 19110
35 12954
35 11952
36 15331
36 11267
36 11923
36 19109
36 19110
36 12954
36 11952
37 15331
37 11267
37 11923
37 19109
37 19110
37 12954
37 11952
38 15331
38 11267
38 11923
38 19109
38 19110
38 12954
38 11952
39 15331
39 11267
39 11923
39 19109
39 19110
39 12954
39 11952
40 15331
40 11267
40 11923
40 19109
40 19110
40 12954
40 11952
41 15331
41 11267
41 11923
41 19109
41 19110
41 12954
41 11952
42 15331
42 11267
42 11923
42 19109
42 19110
42 12954
42 11952
43 15331
43 11267
43 11923
43 19110
43 12954
43 11952
44 15331
44 11267
44 11923
44 19110
44 12954
44 11952
45 15331
45 11267
45 11923
45 19110
45 12954
45 11952
46 15331
46 11267
46 11923
46 19110
46 12954
46 11952
47 15331
47 11267
47 11923
47 19110
47 12954
47 11952
48 15331
48 11267
48 11923
48 19110
48 12954
48 11952
49 15331
49 11267
49 11923
49 19110
49 12954
49 11952
50 15331
50 11267
50 11923
50 19110
50 12954
50 11952
51 15331
51 11267
51 11923
51 19110
51 12954
51 11952
52 15331
52 11267
52 11923
52 19110
52 12954
52 11952
53 15331
53 11923
53 19110
53 12954
53 11952
54 15331
54 11923
54 19109
54 19110
54 12954
54 11952
55 15331
55 11923
55 19109
55 19110
55 12954
55 11952
56 15331
56 11923
56 19110
56 12954
56 11952
57 15331
57 11923
57 19110
57 12954
57 11952
58 15331
58 11923
58 19110
58 12954
58 11952
59 15331
59 11923
59 19110
59 11952
60 11923
60 19110
60 11952
61 11923
61 11952
62 11923
62 11952
63 11923
63 11952
64 11923
64 11952
65 11923
65 11952
66 11923
66 11952
67 11923
67 11952
68 11923
68 11952
69 11923
69 11952
70 11923
70 11952
71 11923
71 11952
72 11923
72 11952
73 11923
73 11952
74 11923
74 11952
75 11923
75 11952
76 11923
76 11952
77 11923
77 11952
78 11923
78 11952
79 11923
79 11952
80 11923
80 11952
81 11923
81 11952
82 11923
82 11952
83 11923
83 11952
84 11923
84 11952
85 11923
85 11952
86 11923
86 11952
87 11923
87 19110
87 11952
88 11266
88 11926
88 11923
88 19110
88 11952
89 11266
89 11926
89 11923
89 19109
89 19110
89 11952
90 11266
90 11926
90 11923
90 19109
90 19110
90 11952
91 11266
91 11926
91 11923
91 19109
91 19110
91 11952
92 15329
92 15331
92 11271
92 11264
92 11923
92 11927
92 11208
92 11216
92 19110
92 12954
92 16122
92 11952
93 15329
93 15331
93 11271
93 11264
93 11923
93 11927
93 11208
93 11216
93 19110
93 17991
93 12954
93 16122
93 11952
94 15329
94 15331
94 11271
94 11264
94 11923
94 11927
94 11208
94 11216
94 19110
94 17991
94 12954
94 16122
94 11952
95 15329
95 15331
95 11271
95 11264
95 11923
95 11927
95 11208
95 11216
95 19110
95 17991
95 12954
95 16122
95 11952
96 15329
96 15331
96 13511
96 11271
96 11264
96 11923
96 11927
96 11208
96 11216
96 19110
96 17991
96 12954
96 16122
96 11952
97 15329
97 15331
97 11271
97 11264
97 11923
97 11927
97 11208
97 11216
97 19110
97 17991
97 12954
97 16122
97 11952
98 15329
98 15331
98 11271
98 11264
98 11923
98 11927
98 11208
98 11216
98 19110
98 17991
98 12954
98 11952
99 15329
99 15331
99 13511
99 11267
99 11273
99 11923
99 11208
99 19109
99 19110
99 12954
99 11952
100 15329
100 15331
100 13511
100 11267
100 11273
100 11923
100 11208
100 19109
100 19110
100 12954
100 11952
101 15329
101 15331
101 13511
101 11267
101 11923
101 11208
101 19110
101 12954
101 11952
102 15329
102 15331
102 13511
102 11267
102 11923
102 11208
102 19109
102 19110
102 12954
102 11952
103 15329
103 15331
103 13511
103 11923
103 11208
103 19109
103 19110
103 12954
103 11952
104 15329
104 15331
104 11923
104 19109
104 19110
104 12954
104 11952
105 15329
105 15331
105 11923
105 19109
105 19110
105 12954
105 11952
106 15329
106 15331
106 11923
106 19109
106 19110
106 12954
106 11952
107 15329
107 15331
107 11923
107 19109
107 19110
107 12954
107 11952
108 15329
108 15331
108 11923
108 19109
108 19110
108 12954
108 11952
109 15329
109 15331
109 11923
109 19110
109 12954
109 11952
110 15329
110 15331
110 11923
110 19110
110 12954
110 11952
111 15329
111 15331
111 11923
111 19110
111 12954
111 11952
112 15329
112 15331
112 19110
112 12954
112 11952
113 15329
113 15331
113 19110
113 12954
113 11952
114 15329
114 15331
114 11267
114 11923
114 19110
114 12954
114 11952
115 15329
115 15331
115 11267
115 11923
115 19110
115 12954
115 11952
116 15329
116 15331
116 11267
116 11923
116 19110
116 12954
116 11952
117 15329
117 15331
117 11267
117 11923
117 19109
117 19110
117 12954
117 11952
118 15329
118 15331
118 11267
118 11923
118 19109
118 19110
118 12954
118 11952
119 15329
119 15331
119 11923
119 19109
119 19110
119 12954
119 11952
120 15329
120 15331
120 11923
120 19109
120 19110
120 12954
120 11952
121 15329
121 15331
121 11267
121 11923
121 19109
121 19110
121 12954
121 11952
122 15329
122 15331
122 11267
122 11923
122 19109
122 19110
122 12954
122 11952
123 15329
123 15331
123 11267
123 11923
123 19109
123 19110
123 12954
123 11952
124 15329
124 15331
124 11267
124 11923
124 19109
124 19110
124 12954
124 11952
125 15329
125 15331
125 11267
125 11923
125 19109
125 19110
125 12954
125 11952
126 15329
126 15331
126 11267
126 11923
126 19109
126 19110
126 12954
126 11952
127 15329
127 15331
127 11267
127 11923
127 19109
127 19110
127 12954
127 11952
128 15329
128 15331
128 11267
128 11923
128 19109
128 19110
128 12954
128 11952
129 15331
129 11267
129 11923
129 19109
129 19110
129 12954
129 11952
130 15331
130 11264
130 11225
130 19109
130 19110
130 15042
130 12954
130 16122
131 15331
131 11264
131 11225
131 19109
131 19110
131 15042
131 12954
131 16122
132 15331
132 11264
132 11225
132 19109
132 19110
132 15042
132 12954
132 16122
133 15331
133 11264
133 11924
133 11225
133 19109
133 19110
133 15042
133 12954
133 16122
134 15331
134 11264
134 11924
134 11225
134 19109
134 19110
134 15042
134 12954
134 16122
135 15331
135 11924
135 11225
135 19110
135 15042
135 12954
135 16122
136 15331
136 11225
136 19110
136 15042
136 12954
137 11225
137 19110
138 19110
142 11952
143 11952
144 11952
145 11952
146 15331
146 11952
147 15331
147 11266
147 19109
147 11952
148 15331
148 11266
148 19109
148 11952
149 15331
149 11266
149 11926
149 19109
149 11952
150 15331
150 11266
150 11926
150 19109
150 19110
150 11952
151 11266
151 11926
151 19109
151 19110
151 11952
152 11266
152 11926
152 19109
152 19110
152 11952
153 11266
153 11926
153 19109
153 19110
153 11952
154 13511
154 11271
154 11264
154 11926
154 11216
154 19109
154 19110
154 12954
154 16122
154 11952
155 13511
155 11271
155 11264
155 11926
155 11216
155 19109
155 19110
155 12954
155 16122
155 11952
156 13511
156 11271
156 11264
156 11926
156 11216
156 19109
156 19110
156 12954
156 11952
157 15329
157 15331
157 13511
157 11271
157 11264
157 11270
157 11923
157 11927
157 15921
157 11769
157 19110
157 17991
157 12954
157 11952
158 15329
158 15331
158 13511
158 11271
158 11264
158 11923
158 11927
158 15921
158 11769
158 19110
158 17991
158 12954
158 11952
159 15329
159 15331
159 13511
159 11271
159 11264
159 11923
159 11927
159 15921
159 11769
159 19110
159 17991
159 12954
159 11952
160 15329
160 15331
160 13511
160 11271
160 11264
160 11923
160 11927
160 15921
160 11769
160 19110
160 17991
160 12954
160 11952
161 15329
161 15331
161 13511
161 11271
161 11264
161 11923
161 11927
161 15921
161 11769
161 19110
161 17991
161 12954
161 16122
161 11952
162 15329
162 15331
162 13511
162 11271
162 11264
162 11923
162 11927
162 15921
162 11769
162 19110
162 17991
162 12954
162 16122
162 11952
163 15329
163 15331
163 13511
163 11271
163 11264
163 11923
163 11927
163 15921
163 11208
163 11216
163 11769
163 19110
163 17991
163 12954
163 16122
163 11952
164 15329
164 15331
164 13511
164 11271
164 11264
164 11923
164 11927
164 15921
164 11208
164 11216
164 11769
164 19110
164 17991
164 12954
164 16122
164 11952
165 15329
165 15331
165 13511
165 11271
165 11264
165 11923
165 11927
165 15921
165 11208
165 11216
165 11769
165 19110
165 17991
165 12954
165 16122
165 11952
166 15329
166 15331
166 13511
166 11271
166 11264
166 11923
166 11927
166 15921
166 11208
166 11216
166 11769
166 19110
166 17991
166 12954
166 16122
166 11952
167 15329
167 15331
167 13511
167 11271
167 11264
167 11923
167 11927
167 15921
167 11208
167 11216
167 11769
167 19110
167 17991
167 12954
167 16122
167 11952
168 15329
168 15331
168 13511
168 11271
168 11264
168 11923
168 11927
168 15921
168 11208
168 11216
168 11769
168 19110
168 17991
168 12954
168 16122
168 11952
169 15329
169 15331
169 13511
169 11271
169 11264
169 11923
169 11927
169 15921
169 11208
169 11216
169 11769
169 19110
169 17991
169 12954
169 16122
169 11952
169 11631
170 15329
170 15331
170 13511
170 11271
170 11264
170 11923
170 11927
170 15921
170 11208
170 11216
170 11769
170 19110
170 17991
170 12954
170 16122
170 11952
170 11631
171 15329
171 15331
171 13511
171 11271
171 11264
171 11923
171 11927
171 15921
171 11208
171 11216
171 11769
171 19110
171 17991
171 12954
171 16122
171 11952
171 19386
171 11631
172 15329
172 15331
172 13511
172 11271
172 11264
172 11270
172 11923
172 11927
172 15921
172 11208
172 11216
172 11769
172 19110
172 17991
172 12954
172 16122
172 11952
172 19386
172 11631
173 15329
173 15331
173 13511
173 11271
173 11264
173 11270
173 11923
173 11927
173 15921
173 11208
173 11216
173 11769
173 19110
173 17991
173 12954
173 16122
173 11952
173 19386
173 11631
174 15329
174 15331
174 13511
174 11271
174 11264
174 11270
174 11923
174 11927
174 15921
174 11208
174 11216
174 11767
174 11769
174 19110
174 17991
174 12954
174 16122
174 11952
174 19386
174 11631
175 15329
175 15331
175 13511
175 11271
175 11264
175 11270
175 11923
175 11927
175 15921
175 11208
175 11216
175 11767
175 11769
175 19110
175 17991
175 12954
175 16122
175 19386
175 11631
176 15329
176 15331
176 13511
176 11271
176 11264
176 11270
176 11923
176 11927
176 15921
176 11208
176 11216
176 11769
176 19110
176 17991
176 12954
176 16122
176 19386
176 11631
177 15329
177 15331
177 13511
177 11271
177 11264
177 11270
177 11923
177 11927
177 15921
177 11208
177 11216
177 11769
177 19110
177 17991
177 12954
177 16122
177 19386
177 11631
178 15329
178 15331
178 13511
178 11271
178 11264
178 11270
178 11923
178 11927
178 15921
178 11208
178 11216
178 11769
178 19110
178 17991
178 12954
178 16122
178 19386
178 11631
179 15329
179 15331
179 13511
179 11271
179 11264
179 11270
179 11923
179 11927
179 15921
179 11208
179 11216
179 11769
179 19110
179 17991
179 12954
179 16122
179 11952
179 19386
179 11631
180 15329
180 15331
180 13511
180 11271
180 11264
180 11270
180 11923
180 11927
180 15921
180 11208
180 11216
180 11769
180 19110
180 17991
180 12954
180 16122
180 11952
180 19386
180 11631
181 15329
181 15331
181 13511
181 11271
181 11264
181 11270
181 11923
181 11927
181 15921
181 11208
181 11216
181 11769
181 19110
181 17991
181 12954
181 16122
181 11952
181 19386
181 11631
182 15329
182 15331
182 13511
182 11271
182 11264
182 11923
182 11927
182 15921
182 11208
182 11216
182 11769
182 19110
182 17991
182 12954
182 16122
182 11952
182 11631
183 15329
183 15331
183 13511
183 11271
183 11264
183 11923
183 11927
183 15921
183 11208
183 11216
183 11769
183 19110
183 17991
183 12954
183 16122
183 11952
183 11631
184 15329
184 15331
184 13511
184 11271
184 11264
184 11923
184 11927
184 15921
184 11208
184 11216
184 11769
184 19110
184 17991
184 12954
184 16122
184 11952
184 11631
185 15329
185 15331
185 13511
185 11271
185 11264
185 11923
185 11927
185 15921
185 11208
185 11216
185 11769
185 19110
185 17991
185 12954
185 16122
185 11952
185 11631
186 15329
186 15331
186 13511
186 11271
186 11264
186 11923
186 11927
186 15921
186 11208
186 11216
186 11769
186 19110
186 17991
186 12954
186 16122
186 11952
186 11631
187 15329
187 15331
187 13511
187 11271
187 11264
187 11923
187 11927
187 15921
187 11208
187 11216
187 11769
187 19110
187 17991
187 12954
187 16122
187 11952
187 11631
188 15329
188 15331
188 13511
188 11271
188 11264
188 11923
188 11927
188 15921
188 11208
188 11216
188 11769
188 19110
188 17991
188 12954
188 16122
188 11952
188 11631
189 15329
189 15331
189 13511
189 11271
189 11264
189 11270
189 11923
189 11927
189 15921
189 11208
189 11216
189 11769
189 19110
189 17991
189 12954
189 16122
189 11952
189 11631
190 15329
190 15331
190 13511
190 11271
190 11264
190 11270
190 11923
190 11927
190 15921
190 11208
190 11216
190 11769
190 19110
190 17991
190 12954
190 16122
190 11952
190 11631
191 15329
191 15331
191 13511
191 11271
191 11264
191 11270
191 11923
191 15921
191 11208
191 11216
191 11769
191 19110
191 17991
191 12954
191 16122
191 11952
191 11631
192 15329
192 15331
192 13511
192 11271
192 11264
192 11270
192 11923
192 15921
192 11208
192 11216
192 11769
192 19110
192 17991
192 12954
192 16122
192 11952
192 11631
193 15329
193 15331
193 13511
193 11271
193 11264
193 11270
193 11923
193 15921
193 11208
193 11216
193 11769
193 19110
193 17991
193 12954
193 16122
193 11952
193 11631
194 15329
194 15331
194 13511
194 11271
194 11264
194 11270
194 11923
194 15921
194 11208
194 11216
194 11769
194 19110
194 17991
194 12954
194 16122
194 11952
194 11631
195 15329
195 15331
195 13511
195 11271
195 11264
195 11270
195 11923
195 15921
195 11208
195 19035
195 11216
195 19110
195 17991
195 12954
195 16122
195 11952
195 11631
196 15329
196 15331
196 13511
196 11271
196 11264
196 11270
196 11923
196 15921
196 11208
196 19035
196 11216
196 19110
196 17991
196 12954
196 16122
196 11952
196 11631
197 15329
197 15331
197 13511
197 11271
197 11264
197 11270
197 11923
197 15921
197 11208
197 19035
197 11216
197 19110
197 17991
197 12954
197 16122
197 11952
197 11631
198 15329
198 15331
198 13511
198 11271
198 11264
198 11923
198 15921
198 11208
198 19035
198 11216
198 19110
198 17991
198 12954
198 16122
198 11952
198 11631
199 15329
199 15331
199 13511
199 11271
199 11264
199 11923
199 15921
199 11208
199 19035
199 11216
199 19110
199 17991
199 12954
199 11952
199 11631
200 15329
200 15331
200 13511
200 11271
200 11264
200 11270
200 11923
200 11208
200 19035
200 19109
200 19110
200 19108
200 17991
200 12954
200 11952
200 11631
201 15329
201 15331
201 13511
201 11271
201 11264
201 11270
201 11923
201 11208
201 19035
201 19109
201 19110
201 19108
201 17991
201 12954
201 11952
201 11631
202 15329
202 15331
202 13511
202 11264
202 11923
202 11225
202 11208
202 19110
202 19108
202 17991
202 15042
202 12954
202 16036
202 16122
202 11952
202 11631
203 15329
203 15331
203 13511
203 11264
203 11923
203 11225
203 11208
203 19110
203 19108
203 17991
203 15042
203 12954
203 16036
203 16122
203 11952
203 11631
204 15329
204 15331
204 13511
204 11264
204 11923
204 15919
204 11225
204 11208
204 19109
204 19110
204 19108
204 17991
204 15042
204 12954
204 16036
204 16122
204 11952
204 11631
205 15329
205 15331
205 13511
205 11264
205 11923
205 15919
205 11225
205 19112
205 11208
205 11769
205 19109
205 19110
205 19108
205 17991
205 15042
205 12954
205 16036
205 16122
205 11952
205 11631
206 15329
206 15331
206 13511
206 11264
206 11923
206 15919
206 11225
206 19112
206 11208
206 11769
206 19109
206 19110
206 19108
206 17991
206 15042
206 12954
206 16036
206 16122
206 11952
206 11631
207 15329
207 15331
207 13511
207 11264
207 11267
207 11923
207 15919
207 11225
207 19112
207 11208
207 11769
207 19109
207 19110
207 19108
207 17991
207 15042
207 12954
207 16036
207 16122
207 11952
207 11631
208 15329
208 15331
208 13511
208 11264
208 11267
208 11923
208 15919
208 11225
208 19112
208 11208
208 11769
208 19109
208 19110
208 19108
208 17991
208 15042
208 12954
208 16036
208 16122
208 15605
208 11952
208 11631
209 15329
209 15331
209 13511
209 11264
209 11267
209 11923
209 15919
209 11225
209 19112
209 11208
209 11769
209 19109
209 19110
209 19108
209 17991
209 15042
209 12954
209 16036
209 16122
209 15605
209 11952
209 10902
209 11631
210 15329
210 15331
210 13511
210 11264
210 11267
210 11923
210 15919
210 11225
210 19112
210 11208
210 11769
210 19109
210 19110
210 19108
210 17991
210 15042
210 12954
210 16036
210 16122
210 15605
210 11952
210 10902
210 11631
211 15329
211 15331
211 13511
211 11264
211 11267
211 11923
211 15919
211 11225
211 19112
211 11208
211 11769
211 19109
211 19110
211 19108
211 17991
211 15042
211 12954
211 16036
211 16122
211 15605
211 11952
211 10902
211 11631
212 15329
212 15331
212 13511
212 11264
212 11267
212 11923
212 11225
212 19112
212 11208
212 11769
212 19109
212 19110
212 19108
212 17991
212 15042
212 12954
212 16036
212 16122
212 15605
212 11952
212 10902
212 11631
213 15329
213 15331
213 13511
213 11264
213 11267
213 11923
213 11225
213 19112
213 11208
213 11769
213 19109
213 19110
213 19108
213 15042
213 12954
213 16036
213 16122
213 15605
213 11952
213 10902
213 11631
214 15329
214 15331
214 13511
214 11264
214 11267
214 11923
214 15919
214 11225
214 19112
214 11208
214 11769
214 19109
214 19110
214 19108
214 15042
214 12954
214 16036
214 16122
214 15605
214 11952
214 11631
215 15329
215 15331
215 13511
215 11264
215 11267
215 11923
215 15919
215 11225
215 19112
215 11208
215 11769
215 19109
215 19110
215 19108
215 15042
215 12954
215 16036
215 16122
215 11952
215 11631
216 15329
216 15331
216 13511
216 11264
216 11267
216 11273
216 11923
216 15919
216 11225
216 19112
216 11208
216 11769
216 19109
216 19110
216 19108
216 15042
216 12954
216 16036
216 11963
216 16122
216 11952
216 11631
217 15329
217 15331
217 13511
217 11264
217 11267
217 11273
217 11923
217 15919
217 11225
217 19112
217 11208
217 11769
217 19109
217 19110
217 19108
217 15042
217 12954
217 16036
217 11963
217 16122
217 11952
217 11631
218 15329
218 15331
218 13511
218 11264
218 11267
218 11273
218 11923
218 15919
218 11225
218 19112
218 11208
218 11769
218 19109
218 19110
218 19108
218 15042
218 12954
218 16036
218 11963
218 16122
218 11952
218 11631
219 15329
219 15331
219 13511
219 11264
219 11267
219 11273
219 11923
219 15919
219 11225
219 19112
219 11208
219 11769
219 19109
219 19110
219 19108
219 15042
219 12954
219 16036
219 11963
219 16122
219 11952
219 11631
220 15329
220 15331
220 13511
220 11264
220 11267
220 11923
220 15919
220 11225
220 19112
220 11208
220 11769
220 19109
220 19110
220 19108
220 15042
220 12954
220 16036
220 11963
220 16122
220 17648
220 11952
220 11631
221 15329
221 15331
221 13511
221 11264
221 11267
221 11923
221 11225
221 19112
221 11208
221 11769
221 19109
221 19110
221 15042
221 12954
221 16036
221 11963
221 16122
221 11952
221 11631
222 15329
222 15331
222 13511
222 11264
222 11923
222 11225
222 19112
222 11208
222 11769
222 19109
222 19110
222 15042
222 12954
222 16036
222 11963
222 16122
222 11952
222 11631
223 15329
223 15331
223 20154
223 13511
223 11264
223 11267
223 11923
223 15919
223 11225
223 11208
223 11772
223 11769
223 11761
223 19109
223 19110
223 12954
223 16036
223 11963
223 16122
223 11952
223 19386
223 11631
224 15329
224 15331
224 20154
224 13511
224 11264
224 11267
224 11923
224 15919
224 11225
224 11208
224 11772
224 11769
224 19109
224 19110
224 12954
224 16036
224 11963
224 16122
224 11952
224 19386
224 11631
225 15329
225 15331
225 13511
225 11264
225 11267
225 11923
225 11225
225 11208
225 11769
225 19109
225 19110
225 12954
225 16122
225 11952
225 11631
226 15329
226 15331
226 13511
226 11264
226 11923
226 11208
226 19109
226 19110
226 12954
226 16122
226 11952
226 11631
227 15329
227 15331
227 13511
227 11264
227 11923
227 11208
227 19109
227 19110
227 12954
227 16122
227 11952
227 11631
228 15329
228 15331
228 13511
228 11264
228 11923
228 11208
228 19109
228 19110
228 12954
228 16122
228 11952
228 11631
229 15329
229 15331
229 13511
229 11264
229 11923
229 19109
229 19110
229 12954
229 11952
230 15329
230 15331
230 13511
230 11264
230 11923
230 19109
230 19110
230 12954
230 11952
231 15329
231 15331
231 13511
231 11264
231 11923
231 19109
231 19110
231 12954
231 11952
232 15329
232 15331
232 13511
232 11264
232 11923
232 19110
232 12954
232 11952
233 15329
233 15331
233 13511
233 11264
233 11923
233 19110
233 12954
233 11952
234 15329
234 15331
234 13511
234 11264
234 11267
234 11923
234 11208
234 19110
234 12954
234 16122
234 11952
235 15329
235 15331
235 13511
235 11264
235 11267
235 11923
235 11208
235 19110
235 12954
235 16122
235 11952
236 15329
236 15331
236 13511
236 11264
236 11267
236 11923
236 11208
236 19110
236 12954
236 16122
236 11952
237 15329
237 15331
237 13511
237 11264
237 11267
237 11273
237 11923
237 11208
237 19110
237 12954
237 16122
237 11952
238 15329
238 15331
238 13511
238 11264
238 11267
238 11273
238 11923
238 11208
238 19110
238 12954
238 16122
238 11952
239 15329
239 15331
239 13511
239 11264
239 11267
239 11923
239 11208
239 19110
239 12954
239 16122
239 11952
240 15329
240 15331
240 13511
240 11264
240 11923
240 19110
240 12954
240 11952
241 15329
241 15331
241 13511
241 11264
241 11923
241 19110
241 12954
241 11952
242 15329
242 15331
242 13511
242 11264
242 11923
242 19110
242 12954
242 11952
243 15329
243 15331
243 13511
243 11264
243 11923
243 19110
243 12954
243 11952
244 15329
244 15331
244 13511
244 11264
244 11923
244 19110
244 12954
244 11952
245 15329
245 15331
245 13511
245 11267
245 11923
245 19109
245 19110
245 12954
245 11952
246 15329
246 15331
246 13511
246 11267
246 11923
246 19109
246 19110
246 12954
246 11952
247 15329
247 15331
247 13511
247 11923
247 19109
247 19110
247 12954
247 11952
248 15329
248 15331
248 13511
248 11923
248 19109
248 19110
248 12954
248 11952
249 15329
249 15331
249 13511
249 11267
249 11923
249 19109
249 19110
249 12954
249 11952
250 15329
250 15331
250 11267
250 19110
250 12954
250 11952
251 15329
251 15331
251 11267
251 19110
251 12954
251 11952
252 15329
252 15331
252 11267
252 19110
252 12954
252 11952
253 15329
253 15331
253 19110
253 12954
253 11952
254 15329
254 15331
254 11267
254 19110
254 12954
254 11952
255 15329
255 15331
255 11267
255 19109
255 19110
255 12954
255 11952
256 15329
256 15331
256 11267
256 19109
256 19110
256 12954
256 11952
257 15329
257 15331
257 11267
257 19109
257 19110
257 12954
257 11952
258 15329
258 15331
258 11267
258 19109
258 19110
258 12954
258 11952
259 15329
259 15331
259 19109
259 19110
259 12954
259 11952
260 15329
260 15331
260 19109
260 19110
260 12954
260 11952
261 15329
261 15331
261 19109
261 19110
261 12954
261 11952
262 15331
262 19109
262 19110
262 12954
262 11952
263 15331
263 11264
263 11924
263 11225
263 19109
263 19110
263 15042
263 12954
263 16122
264 15331
264 11264
264 11924
264 11225
264 19109
264 19110
264 15042
264 12954
264 16122
265 15331
265 11264
265 11924
265 11225
265 19110
265 15042
265 12954
265 16122
266 11264
266 11225
266 19110
266 15042
266 12954
267 19110
273 15331
274 15331
274 11225
274 11952
275 15331
275 11225
275 12954
275 11952
276 15331
276 11225
276 12954
276 16122
276 11952
277 15331
277 11225
277 12954
277 16122
277 11952
278 15331
278 11225
278 19109
278 12954
278 11952
279 15331
279 11225
279 12954
279 11952
280 15331
280 11225
280 12954
280 11952
281 15331
281 11225
281 19109
281 11952
282 15331
282 11266
282 11225
282 19109
282 11952
283 15331
283 11266
283 11926
283 11225
283 19109
283 11952
284 15331
284 11266
284 11926
284 11225
284 19109
284 11952
285 15331
285 11266
285 11926
285 11225
285 19109
285 19110
285 11952
286 15329
286 15331
286 15811
286 19689
286 13512
286 11271
286 11270
286 11265
286 19538
286 15921
286 11225
286 11208
286 11216
286 11767
286 11769
286 19109
286 12954
286 11963
286 16119
286 16122
286 16120
286 13811
286 13636
286 13409
286 11952
286 19386
286 11631
286 13082
287 15329
287 15331
287 19689
287 13512
287 11271
287 11270
287 11265
287 15921
287 11225
287 11208
287 11216
287 11767
287 11769
287 19109
287 12954
287 11963
287 16119
287 16122
287 16120
287 13811
287 13636
287 13409
287 11952
287 19364
287 19386
287 10902
287 11631
288 15329
288 15331
288 19689
288 13512
288 11271
288 11270
288 11265
288 15921
288 11225
288 11208
288 11216
288 11767
288 11769
288 19109
288 12954
288 11963
288 16119
288 16122
288 16120
288 13811
288 13409
288 11952
288 19364
288 19386
288 10902
288 11631
289 15329
289 15331
289 15811
289 19689
289 13512
289 11271
289 11270
289 11265
289 15921
289 11225
289 11208
289 11216
289 11767
289 11769
289 19109
289 12954
289 11963
289 16119
289 16122
289 16120
289 15278
289 13811
289 13409
289 11952
289 19364
289 19386
289 10902
289 11633
289 11631
290 15329
290 15331
290 15811
290 19689
290 13512
290 11271
290 11270
290 11265
290 15921
290 11225
290 11208
290 11216
290 11767
290 11769
290 19109
290 12954
290 11963
290 16119
290 16122
290 16120
290 15278
290 13811
290 13409
290 11439
290 11952
290 19364
290 19386
290 11633
290 11631
290 13082
291 15329
291 15331
291 15811
291 19689
291 11873
291 13512
291 11271
291 11270
291 11265
291 15921
291 11225
291 11208
291 11216
291 11767
291 11769
291 19109
291 17991
291 12954
291 11963
291 16119
291 16122
291 16120
291 15278
291 13811
291 13817
291 13409
291 11439
291 11952
291 19364
291 19358
291 19386
291 10902
291 11631
292 15329
292 15331
292 15811
292 19689
292 11873
292 13512
292 11271
292 11270
292 15921
292 11225
292 11208
292 11216
292 11767
292 11769
292 19109
292 17991
292 12954
292 11963
292 16119
292 16122
292 16120
292 15278
292 13811
292 13817
292 13409
292 11439
292 11942
292 11952
292 19364
292 19358
292 19386
292 10902
292 11631
293 15329
293 15331
293 15811
293 19689
293 11873
293 13512
293 11271
293 11270
293 15921
293 11225
293 11208
293 11216
293 11767
293 11769
293 19109
293 17991
293 12954
293 11963
293 16119
293 16122
293 16120
293 15278
293 13811
293 13817
293 13409
293 11439
293 11942
293 11952
293 19364
293 19358
293 19386
293 10902
293 11631
294 15329
294 15331
294 15811
294 19689
294 11873
294 13512
294 11271
294 11270
294 15921
294 11225
294 11208
294 11216
294 11767
294 11769
294 19109
294 17991
294 12954
294 11963
294 16119
294 16122
294 16120
294 15278
294 13811
294 13636
294 13817
294 13409
294 11439
294 11942
294 11952
294 19364
294 19358
294 19386
294 10902
294 11631
295 15329
295 15331
295 15811
295 19689
295 11873
295 13512
295 11271
295 11270
295 15921
295 11225
295 11208
295 11216
295 11767
295 11769
295 19109
295 17991
295 12954
295 11963
295 16119
295 16122
295 16120
295 15278
295 13811
295 13636
295 13817
295 13409
295 11439
295 11952
295 19364
295 19358
295 19386
295 10902
295 11631
296 15329
296 15331
296 13511
296 11271
296 11264
296 11270
296 11923
296 11927
296 15921
296 11208
296 11216
296 11769
296 19110
296 17991
296 12954
296 16119
296 16122
296 11952
296 11631
297 15329
297 15331
297 13511
297 11271
297 11264
297 11270
297 11923
297 11927
297 15921
297 11208
297 11216
297 11769
297 19110
297 17991
297 12954
297 16119
297 16122
297 11952
297 11631
298 15329
298 15331
298 13511
298 11271
298 11264
298 11270
298 11923
298 11927
298 15921
298 11208
298 11216
298 11769
298 19110
298 17991
298 12954
298 16119
298 16122
298 11952
298 11631
299 15329
299 15331
299 13511
299 11271
299 11264
299 11270
299 11923
299 11927
299 15921
299 11208
299 11216
299 11769
299 19110
299 12954
299 16119
299 16122
299 11952
299 11631
300 15329
300 15331
300 13511
300 11271
300 11264
300 11270
300 11923
300 11927
300 15921
300 11208
300 11216
300 11769
300 19110
300 12954
300 16119
300 16122
300 11952
300 11631
301 15329
301 15331
301 13511
301 11271
301 11264
301 11270
301 11923
301 11927
301 15921
301 11208
301 11216
301 11769
301 19110
301 17991
301 12954
301 16119
301 16122
301 11952
301 11631
302 15329
302 15331
302 13511
302 11271
302 11264
302 11923
302 11927
302 15921
302 11208
302 11216
302 11769
302 19110
302 17991
302 12954
302 16122
302 11952
302 11631
303 15329
303 15331
303 13512
303 13511
303 11271
303 11264
303 11923
303 11927
303 15921
303 11208
303 11216
303 11769
303 19110
303 17991
303 12954
303 16122
303 11952
303 11631
304 15329
304 15331
304 13512
304 13511
304 11271
304 11264
304 11923
304 11927
304 15921
304 11208
304 11216
304 11769
304 19110
304 17991
304 12954
304 16122
304 11952
304 11631
305 15329
305 15331
305 13512
305 13511
305 11271
305 11264
305 11923
305 11927
305 15921
305 11208
305 11216
305 11769
305 19110
305 17991
305 12954
305 16122
305 11952
306 15329
306 15331
306 13512
306 13511
306 11271
306 11264
306 11923
306 11927
306 15921
306 11208
306 11216
306 11769
306 19110
306 17991
306 12954
306 16122
306 11952
307 15329
307 15331
307 13512
307 13511
307 11271
307 11264
307 11923
307 11927
307 15921
307 11208
307 11216
307 11769
307 19110
307 12954
307 16122
307 11952
307 11631
308 15329
308 15331
308 13512
308 13511
308 11271
308 11264
308 11923
308 11927
308 15921
308 11208
308 11216
308 11769
308 19110
308 12954
308 16122
308 11952
308 11631
309 15329
309 15331
309 13512
309 13511
309 11271
309 11264
309 11923
309 11927
309 15921
309 11208
309 11216
309 11769
309 19110
309 17991
309 12954
309 16122
309 11952
309 11631
310 15329
310 15331
310 13512
310 13511
310 11271
310 11264
310 11923
310 11927
310 15921
310 11208
310 11216
310 11769
310 19110
310 17991
310 12954
310 16122
310 11952
310 19386
310 11631
311 15329
311 15331
311 13512
311 13511
311 11271
311 11264
311 11923
311 11927
311 15921
311 11208
311 11216
311 11769
311 19110
311 17991
311 12954
311 16122
311 11952
311 19386
311 11631
312 15329
312 15331
312 13512
312 13511
312 11271
312 11264
312 11923
312 11927
312 15921
312 11208
312 11216
312 11769
312 19110
312 17991
312 12954
312 16122
312 11952
312 19386
312 11631
313 15329
313 15331
313 11873
313 13512
313 13511
313 11271
313 11264
313 11270
313 11923
313 11927
313 15921
313 11208
313 11216
313 11767
313 11769
313 19110
313 17991
313 12954
313 16122
313 19386
313 11631
314 15329
314 15331
314 11873
314 13512
314 13511
314 11271
314 11264
314 11270
314 11923
314 11927
314 15921
314 11208
314 11216
314 11767
314 11769
314 19110
314 17991
314 12954
314 16122
314 19358
314 19386
314 11631
315 15329
315 15331
315 11873
315 13512
315 13511
315 11271
315 11264
315 11270
315 11927
315 15921
315 11208
315 11216
315 11767
315 11769
315 19110
315 17991
315 12954
315 16122
315 19358
315 19386
315 11631
316 15329
316 15331
316 19689
316 11873
316 13512
316 13511
316 11271
316 11264
316 11270
316 11927
316 15921
316 11208
316 11216
316 11767
316 11769
316 17991
316 12954
316 16122
316 19358
316 19386
316 11631
317 15329
317 15331
317 19689
317 11873
317 13512
317 13511
317 11271
317 11264
317 11270
317 11927
317 15921
317 11208
317 11216
317 11767
317 11769
317 17991
317 12954
317 16119
317 16122
317 19358
317 19386
317 11631
318 15329
318 15331
318 19689
318 11873
318 13512
318 13511
318 11271
318 11264
318 11270
318 11927
318 15921
318 11208
318 11216
318 11767
318 11769
318 17991
318 12954
318 16119
318 16122
318 19358
318 19386
318 11631
319 15329
319 15331
319 19689
319 13512
319 13511
319 11271
319 11264
319 11270
319 11927
319 15921
319 11208
319 11216
319 11767
319 11769
319 17991
319 12954
319 16119
319 16122
319 13409
319 19358
319 19386
319 11631
320 15329
320 15331
320 19689
320 13512
320 13511
320 11271
320 11264
320 11270
320 11927
320 15921
320 11208
320 11216
320 11767
320 11769
320 17991
320 12954
320 16119
320 16122
320 13409
320 19358
320 19386
320 11631
321 15329
321 15331
321 19689
321 13512
321 13511
321 11271
321 11264
321 11270
321 11927
321 15921
321 11208
321 11216
321 11767
321 11769
321 17991
321 12954
321 16119
321 16122
321 13409
321 19358
321 19386
321 11631
322 15329
322 15331
322 19689
322 13512
322 13511
322 11271
322 11264
322 11270
322 11927
322 15921
322 11208
322 11216
322 11767
322 11769
322 17991
322 12954
322 16119
322 16122
322 13409
322 19358
322 19386
322 11631
323 15329
323 15331
323 19689
323 13512
323 13511
323 11271
323 11264
323 11270
323 11927
323 15921
323 11208
323 11216
323 11767
323 11769
323 17991
323 12954
323 16119
323 16122
323 13409
323 19358
323 19386
323 11631
324 15329
324 15331
324 19689
324 13512
324 13511
324 11271
324 11264
324 11270
324 11927
324 15921
324 11208
324 11216
324 11767
324 11769
324 17991
324 12954
324 16119
324 16122
324 13409
324 19358
324 19386
324 11631
325 15329
325 15331
325 19689
325 13512
325 13511
325 11271
325 11264
325 11270
325 11927
325 15921
325 11208
325 11216
325 11767
325 11769
325 17991
325 12954
325 16119
325 16122
325 13409
325 19358
325 19386
325 11631
326 15329
326 15331
326 19689
326 13512
326 13511
326 11271
326 11264
326 11270
326 11927
326 15921
326 11208
326 11216
326 11767
326 11769
326 12954
326 16119
326 16122
326 13409
326 19358
326 19386
326 11631
327 15329
327 15331
327 19689
327 13512
327 13511
327 11271
327 11264
327 11270
327 11927
327 15921
327 11208
327 11216
327 11767
327 11769
327 12954
327 16119
327 16122
327 13409
327 19358
327 19386
327 11631
328 15329
328 15331
328 19689
328 19688
328 13512
328 13511
328 11271
328 11264
328 11270
328 15921
328 11208
328 11216
328 11767
328 11769
328 12954
328 16119
328 16122
328 13409
328 19358
328 19386
328 11631
329 15329
329 15331
329 19689
329 19688
329 13512
329 13511
329 11271
329 11264
329 11270
329 15921
329 11208
329 11216
329 11767
329 11769
329 12954
329 16119
329 16122
329 13409
329 19358
329 19386
329 11631
330 15329
330 15331
330 19689
330 19688
330 13512
330 13511
330 11271
330 11264
330 11270
330 15921
330 11208
330 11216
330 11767
330 11769
330 12954
330 16119
330 16122
330 13409
330 19358
330 19386
330 11631
331 15329
331 15331
331 19689
331 19688
331 13512
331 13511
331 11271
331 11264
331 11270
331 11927
331 15921
331 11208
331 11216
331 11767
331 11769
331 12954
331 16119
331 16122
331 13409
331 19358
331 19386
331 11631
332 15329
332 15331
332 19689
332 19688
332 13512
332 13511
332 11271
332 11264
332 11270
332 11927
332 15921
332 19112
332 11208
332 19035
332 11216
332 11767
332 11769
332 12954
332 16119
332 16122
332 13409
332 19358
332 19386
332 11631
333 15329
333 15331
333 19689
333 19688
333 13512
333 13511
333 11271
333 11264
333 11270
333 11927
333 15921
333 19112
333 11208
333 19035
333 11216
333 11767
333 11769
333 12954
333 16119
333 16122
333 13409
333 19358
333 19386
333 11631
334 15329
334 15331
334 19689
334 19688
334 13512
334 13511
334 11271
334 11264
334 11927
334 15921
334 19112
334 11208
334 19035
334 11216
334 11767
334 11769
334 12954
334 16119
334 16122
334 13409
334 19358
334 19386
334 11631
335 15329
335 15331
335 19689
335 19688
335 13512
335 13511
335 11271
335 11264
335 11927
335 15921
335 19112
335 11208
335 19035
335 11216
335 11767
335 11769
335 12954
335 16119
335 16122
335 13409
335 19358
335 19386
335 11631
336 15329
336 15331
336 19689
336 19688
336 13512
336 13511
336 11271
336 11264
336 11927
336 15921
336 19112
336 11208
336 19035
336 11216
336 11767
336 11769
336 12954
336 16119
336 16122
336 13409
336 19358
336 19386
336 11631
337 15329
337 15331
337 19689
337 19688
337 13512
337 13511
337 11271
337 11264
337 11927
337 15921
337 19112
337 11208
337 19035
337 11216
337 11767
337 11769
337 12954
337 16119
337 16122
337 13409
337 19358
337 19386
337 11631
338 15329
338 15331
338 19689
338 19688
338 13512
338 13511
338 11271
338 11264
338 11927
338 15921
338 19112
338 11208
338 19035
338 11216
338 11767
338 11769
338 12954
338 16119
338 16122
338 13409
338 19358
338 19386
338 11631
339 15329
339 15331
339 19689
339 19688
339 13512
339 13511
339 11271
339 11264
339 11927
339 15921
339 19112
339 11208
339 19035
339 11216
339 11767
339 11769
339 12954
339 16119
339 16122
339 13409
339 19358
339 19386
339 11631
340 15329
340 15331
340 19689
340 19688
340 13512
340 13511
340 11271
340 11264
340 11270
340 11927
340 15921
340 19112
340 11208
340 19035
340 11216
340 11767
340 11769
340 12954
340 16119
340 16122
340 13409
340 19358
340 19386
340 11631
341 15329
341 15331
341 19689
341 19688
341 13512
341 13511
341 11271
341 11264
341 11270
341 11927
341 15921
341 19112
341 11208
341 19035
341 11216
341 11767
341 11769
341 12954
341 16119
341 16122
341 13409
341 19358
341 19386
341 11631
342 15329
342 15331
342 19689
342 19688
342 13512
342 13511
342 11271
342 11264
342 11270
342 15921
342 19112
342 11208
342 19035
342 11216
342 11767
342 11769
342 12954
342 16119
342 16122
342 13409
342 19358
342 19386
342 11631
343 15329
343 15331
343 19688
343 13512
343 13511
343 11271
343 11264
343 11270
343 15921
343 19112
343 11208
343 19035
343 11216
343 11767
343 11769
343 12954
343 16119
343 16122
343 13409
343 19358
343 19386
343 11631
344 15329
344 15331
344 19688
344 13512
344 13511
344 11271
344 11264
344 11270
344 15921
344 19112
344 11208
344 11216
344 11767
344 11769
344 12954
344 16119
344 16122
344 13409
344 19358
344 19386
344 11631
345 15329
345 15331
345 19688
345 13512
345 13511
345 11271
345 11264
345 11270
345 15921
345 19112
345 11208
345 11216
345 11767
345 11769
345 12954
345 16119
345 16122
345 13409
345 19358
345 19386
345 11631
346 15329
346 15331
346 19688
346 13512
346 13511
346 11271
346 11264
346 11270
346 15921
346 19112
346 11208
346 11216
346 11767
346 11769
346 12954
346 16119
346 16122
346 13409
346 19358
346 19386
346 11631
347 15329
347 15331
347 19688
347 13512
347 13511
347 11271
347 11264
347 11270
347 15921
347 19112
347 11208
347 11216
347 11767
347 11769
347 12954
347 16119
347 16122
347 13409
347 11952
347 19358
347 19386
347 11631
348 15329
348 15331
348 19688
348 13512
348 13511
348 11271
348 11264
348 11270
348 15921
348 11208
348 11216
348 11767
348 11769
348 12954
348 16119
348 16122
348 13409
348 11952
348 19358
348 19386
348 11631
349 15329
349 15331
349 19688
349 13512
349 13511
349 11271
349 11264
349 11270
349 15921
349 11208
349 11216
349 11767
349 11769
349 12954
349 16119
349 16122
349 13409
349 11952
349 19358
349 19386
349 11631
350 15329
350 15331
350 19688
350 13512
350 13511
350 11271
350 11264
350 11270
350 15921
350 11208
350 19035
350 11216
350 11767
350 11769
350 12954
350 16119
350 16122
350 13409
350 11952
350 19358
350 19386
350 11631
351 15329
351 15331
351 19688
351 13512
351 13511
351 11271
351 11264
351 11270
351 15921
351 11208
351 19035
351 11216
351 11767
351 11769
351 12954
351 16119
351 16122
351 13409
351 11952
351 19358
351 19386
351 11631
352 15329
352 15331
352 19688
352 13512
352 13511
352 11271
352 11264
352 11270
352 11923
352 15921
352 11208
352 19035
352 11216
352 11767
352 11769
352 12954
352 16119
352 16122
352 13409
352 11952
352 19358
352 19386
352 11631
353 15329
353 15331
353 19688
353 13512
353 13511
353 11271
353 11264
353 11270
353 11923
353 15921
353 11208
353 19035
353 11216
353 11767
353 11769
353 12954
353 16119
353 16122
353 13409
353 11952
353 19358
353 19386
353 11631
354 15329
354 15331
354 19688
354 13512
354 13511
354 11271
354 11264
354 11270
354 11923
354 15921
354 11208
354 19035
354 11216
354 11767
354 11769
354 12954
354 16119
354 16122
354 13409
354 11952
354 19358
354 19386
354 11631
355 15329
355 15331
355 19688
355 13512
355 13511
355 11271
355 11264
355 11270
355 11923
355 15921
355 11208
355 19035
355 11216
355 11767
355 11769
355 17991
355 12954
355 16119
355 16122
355 13409
355 11952
355 19358
355 19386
355 11631
356 15329
356 15331
356 19688
356 13512
356 13511
356 11271
356 11264
356 11270
356 11923
356 15921
356 11208
356 19035
356 11216
356 11767
356 11769
356 19110
356 17991
356 12954
356 16119
356 16122
356 13409
356 11952
356 19358
356 19386
356 11631
357 15329
357 15331
357 19688
357 13512
357 13511
357 11271
357 11264
357 11270
357 11923
357 15921
357 11208
357 19035
357 11216
357 11767
357 11769
357 19110
357 17991
357 12954
357 16119
357 16122
357 13409
357 11952
357 19358
357 19386
357 11631
358 15329
358 15331
358 19688
358 13512
358 13511
358 11271
358 11264
358 11270
358 11923
358 15921
358 11208
358 19035
358 11216
358 11767
358 11769
358 19110
358 17991
358 12954
358 16119
358 16122
358 13409
358 11952
358 19358
358 19386
358 11631
359 15329
359 15331
359 19688
359 13512
359 13511
359 11271
359 11264
359 11270
359 11923
359 15921
359 11208
359 19035
359 11216
359 11767
359 11769
359 19110
359 19108
359 17991
359 12954
359 16119
359 16122
359 13409
359 11952
359 19358
359 19386
359 11631
360 15329
360 15331
360 19688
360 13512
360 13511
360 11271
360 11264
360 11270
360 11923
360 15921
360 11208
360 19035
360 11216
360 11767
360 11769
360 19110
360 19108
360 17991
360 12954
360 16119
360 16122
360 13409
360 11952
360 19358
360 19386
360 11631
361 15329
361 15331
361 19688
361 13512
361 13511
361 11271
361 11264
361 11270
361 11923
361 15921
361 11208
361 19035
361 11216
361 11767
361 11769
361 19110
361 19108
361 17991
361 12954
361 16119
361 16122
361 13409
361 11952
361 19358
361 19386
361 11631
362 15329
362 15331
362 19688
362 13512
362 13511
362 11271
362 11264
362 11270
362 11923
362 15921
362 11208
362 19035
362 11216
362 11767
362 11769
362 19110
362 19108
362 17991
362 12954
362 16119
362 16122
362 13409
362 11952
362 19358
362 19386
362 11631
363 15329
363 15331
363 19688
363 13512
363 13511
363 11271
363 11264
363 11270
363 11923
363 15921
363 11208
363 19035
363 11216
363 11767
363 11769
363 19110
363 19108
363 17991
363 12954
363 16119
363 16122
363 13409
363 11952
363 19358
363 19386
363 11631
364 15329
364 15331
364 19688
364 13512
364 13511
364 11271
364 11264
364 11270
364 11923
364 15921
364 11208
364 19035
364 11216
364 11767
364 11769
364 19110
364 19108
364 17991
364 12954
364 16119
364 16122
364 13409
364 11952
364 19358
364 19386
364 11631
365 15329
365 15331
365 19688
365 13512
365 13511
365 11271
365 11264
365 11270
365 11923
365 15921
365 11208
365 19035
365 11216
365 11767
365 11769
365 19110
365 19108
365 17991
365 12954
365 16119
365 16122
365 13409
365 11952
365 19358
365 19386
365 11631
366 15329
366 15331
366 19688
366 13512
366 13511
366 11271
366 11264
366 11270
366 11923
366 15921
366 11208
366 19035
366 11216
366 11767
366 11769
366 19110
366 19108
366 17991
366 12954
366 16119
366 16122
366 13409
366 11952
366 19358
366 19386
366 11631
367 15329
367 15331
367 19688
367 13512
367 13511
367 11271
367 11264
367 11270
367 11923
367 15921
367 11208
367 19035
367 11216
367 11767
367 11769
367 19110
367 19108
367 17991
367 12954
367 16119
367 16122
367 13409
367 11952
367 19358
367 19386
367 11631
368 15329
368 15331
368 19688
368 13512
368 13511
368 11271
368 11264
368 11270
368 11923
368 15921
368 11208
368 19035
368 11216
368 11767
368 11769
368 19110
368 19108
368 17991
368 12954
368 16122
368 13409
368 11952
368 19358
368 19386
368 11631
369 15329
369 15331
369 19688
369 13512
369 13511
369 11271
369 11264
369 11270
369 11923
369 15921
369 11208
369 19035
369 11216
369 11767
369 11769
369 19110
369 19108
369 17991
369 12954
369 16122
369 13409
369 11952
369 19358
369 19386
369 11631
370 15329
370 15331
370 19688
370 13512
370 13511
370 11271
370 11264
370 11270
370 11923
370 15921
370 11208
370 19035
370 11216
370 11767
370 11769
370 19108
370 17991
370 12954
370 16122
370 13409
370 11952
370 19358
370 19386
370 11631
371 15329
371 15331
371 19688
371 13512
371 13511
371 11271
371 11264
371 11270
371 11923
371 15921
371 11208
371 19035
371 11216
371 11767
371 11769
371 19110
371 19108
371 17991
371 12954
371 16122
371 13409
371 11952
371 19358
371 11631
372 15329
372 15331
372 19688
372 13512
372 13511
372 11271
372 11264
372 11270
372 11923
372 15921
372 11208
372 19035
372 11216
372 11767
372 11769
372 19110
372 19108
372 17991
372 12954
372 16122
372 13409
372 11952
372 19358
372 11631
373 15329
373 15331
373 19688
373 13512
373 13511
373 11271
373 11264
373 11270
373 11923
373 15921
373 11208
373 19035
373 11216
373 11767
373 11769
373 19110
373 19108
373 17991
373 12954
373 11963
373 16122
373 13409
373 11952
373 19358
373 11631
374 15329
374 15331
374 19688
374 13512
374 13511
374 11271
374 11264
374 11270
374 11923
374 15921
374 11208
374 19035
374 11216
374 11767
374 11769
374 19110
374 19108
374 17991
374 12954
374 11963
374 16122
374 13409
374 11952
374 19358
374 11631
375 15329
375 15331
375 19688
375 13512
375 13511
375 11271
375 11264
375 11270
375 11923
375 15921
375 11208
375 19035
375 11216
375 11767
375 11769
375 19110
375 19108
375 17991
375 12954
375 11963
375 16122
375 13409
375 11952
375 19358
375 11631
376 15329
376 15331
376 19688
376 13512
376 13511
376 11271
376 11264
376 11270
376 11923
376 15921
376 11208
376 19035
376 11216
376 11767
376 11769
376 19110
376 19108
376 17991
376 12954
376 11963
376 16122
376 13409
376 11952
376 19358
376 11631
377 15329
377 15331
377 19688
377 13512
377 13511
377 11271
377 11264
377 11270
377 11923
377 15921
377 11208
377 19035
377 11216
377 11767
377 11769
377 19110
377 19108
377 17991
377 12954
377 11963
377 16122
377 13409
377 11952
377 11631
378 15329
378 15331
378 19688
378 13512
378 13511
378 11271
378 11264
378 11270
378 11923
378 15921
378 11208
378 19035
378 11216
378 11767
378 11769
378 19110
378 19108
378 17991
378 12954
378 11963
378 16122
378 13409
378 11952
378 19358
378 11631
379 15329
379 15331
379 19688
379 13512
379 13511
379 11271
379 11264
379 11270
379 11923
379 15921
379 11208
379 19035
379 11216
379 11767
379 11769
379 19110
379 19108
379 17991
379 12954
379 11963
379 16122
379 13409
379 11952
379 19358
379 11631
380 15329
380 15331
380 19688
380 13512
380 13511
380 11271
380 11264
380 11270
380 11923
380 15921
380 11208
380 19035
380 11216
380 11767
380 11769
380 19110
380 19108
380 17991
380 12954
380 11963
380 16122
380 13409
380 11952
380 19358
380 11631
381 15329
381 15331
381 13512
381 13511
381 11271
381 11264
381 11270
381 11923
381 15921
381 11208
381 19035
381 11216
381 11767
381 11769
381 19110
381 19108
381 17991
381 12954
381 11963
381 16122
381 13409
381 11952
381 19358
381 11631
382 15329
382 15331
382 13512
382 13511
382 11271
382 11264
382 11270
382 11923
382 15921
382 19112
382 11208
382 19035
382 11216
382 11767
382 11769
382 19110
382 19108
382 17991
382 12954
382 11963
382 16122
382 13409
382 11952
382 11631
383 15329
383 15331
383 13512
383 13511
383 11271
383 11264
383 11270
383 11923
383 15921
383 19112
383 11208
383 19035
383 11216
383 11767
383 11769
383 19110
383 19108
383 17991
383 12954
383 16122
383 13409
383 11952
383 11631
384 15329
384 15331
384 13512
384 13511
384 11271
384 11264
384 11270
384 11923
384 15921
384 19112
384 11208
384 19035
384 11216
384 11767
384 11769
384 19110
384 19108
384 17991
384 12954
384 11963
384 16122
384 13409
384 11952
384 11631
385 15329
385 15331
385 13512
385 13511
385 11271
385 11264
385 11270
385 11923
385 15921
385 19112
385 11208
385 19035
385 11216
385 11767
385 11769
385 19110
385 19108
385 17991
385 12954
385 11963
385 16122
385 13409
385 11952
385 11631
386 15329
386 15331
386 13512
386 13511
386 11271
386 11264
386 11270
386 11923
386 15921
386 19112
386 11208
386 19035
386 11216
386 11767
386 11769
386 19110
386 19108
386 17991
386 12954
386 11963
386 16122
386 13409
386 11952
386 11631
387 15329
387 15331
387 13511
387 11271
387 11264
387 11270
387 11923
387 15921
387 19112
387 11208
387 19035
387 11216
387 11769
387 19110
387 19108
387 17991
387 12954
387 11963
387 16122
387 13409
387 11952
387 11631
388 15329
388 15331
388 13511
388 11271
388 11264
388 11923
388 15921
388 11208
388 11216
388 11769
388 19110
388 17991
388 12954
388 11952
388 11631
389 15329
389 15331
389 13511
389 11271
389 11264
389 11923
389 15921
389 11208
389 11216
389 11769
389 19110
389 17991
389 12954
389 11952
389 11631
390 15329
390 15331
390 13511
390 11271
390 11264
390 11268
390 11923
390 15921
390 11208
390 19109
390 19110
390 17991
390 12954
390 11952
390 11631
391 15329
391 15331
391 13511
391 11264
391 11268
391 11923
391 11208
391 19109
391 19110
391 17991
391 12954
391 11952
391 11631
392 15329
392 15331
392 13511
392 11264
392 11268
392 11923
392 11208
392 19109
392 19110
392 17991
392 12954
392 11952
392 11631
393 15329
393 15331
393 13511
393 11264
393 11268
393 11923
393 19109
393 19110
393 17991
393 12954
393 11952
393 11631
394 15329
394 15331
394 13511
394 11264
394 11268
394 11923
394 19109
394 19110
394 17991
394 12954
394 11952
394 11631
395 15329
395 15331
395 13511
395 11264
395 11268
395 11923
395 15919
395 11225
395 19112
395 11208
395 11772
395 11769
395 19109
395 19108
395 15042
395 12954
395 16036
395 16122
395 15937
395 11952
395 11631
396 15329
396 15331
396 13511
396 11264
396 11268
396 11923
396 15919
396 11225
396 19112
396 11208
396 11772
396 11769
396 19109
396 19108
396 15042
396 12954
396 16036
396 16122
396 15937
396 11952
396 11631
397 15329
397 15331
397 13511
397 11264
397 15919
397 11225
397 19112
397 11208
397 11772
397 11769
397 19109
397 19108
397 15042
397 12954
397 16036
397 16122
397 15937
397 11952
397 19386
397 11631
398 15329
398 15331
398 13511
398 11264
398 15919
398 11225
398 19112
398 11208
398 11772
398 11769
398 19109
398 19108
398 15042
398 12954
398 16036
398 16122
398 15937
398 11952
398 19386
398 11631
399 15329
399 15331
399 13511
399 11264
399 15919
399 11225
399 19112
399 11208
399 11772
399 11769
399 19109
399 19108
399 15042
399 12954
399 16036
399 16122
399 15605
399 17648
399 15937
399 11952
399 19386
399 11631
400 15329
400 15331
400 13511
400 11264
400 15919
400 11225
400 19112
400 11208
400 11769
400 15042
400 12954
400 16036
400 11962
400 16122
400 13814
400 15605
400 17648
400 15937
400 11952
400 19386
400 11631
401 15329
401 15331
401 13510
401 13511
401 11264
401 15919
401 11225
401 19112
401 11208
401 11769
401 15042
401 12954
401 16036
401 11963
401 11962
401 16122
401 13814
401 15605
401 17648
401 15937
401 19358
401 19386
401 11631
402 15329
402 15331
402 20154
402 13510
402 11264
402 15919
402 11225
402 19112
402 11208
402 11769
402 11761
402 19108
402 15042
402 12954
402 16036
402 11963
402 11962
402 16122
402 13814
402 15605
402 17648
402 15937
402 19358
402 19386
402 11631
403 15329
403 15331
403 20154
403 13510
403 11264
403 11924
403 15919
403 11225
403 19112
403 11208
403 11762
403 11769
403 11761
403 19108
403 15042
403 12954
403 16036
403 11963
403 11962
403 16122
403 13814
403 15605
403 17648
403 15937
403 19358
403 19386
403 10902
403 11631
404 15329
404 15331
404 20154
404 13510
404 11264
404 11924
404 15919
404 11225
404 19112
404 11208
404 11762
404 11769
404 11761
404 15042
404 12954
404 16036
404 11963
404 11962
404 16122
404 13814
404 15605
404 17648
404 15937
404 19358
404 19386
404 10902
404 11631
405 15329
405 15331
405 11875
405 20154
405 13510
405 11264
405 11924
405 15919
405 11225
405 19112
405 11208
405 11762
405 11769
405 11761
405 19108
405 15042
405 12954
405 16036
405 11963
405 11962
405 16122
405 13814
405 15605
405 17648
405 15937
405 19358
405 19386
405 10902
405 11631
406 15329
406 15331
406 11875
406 20154
406 13510
406 11264
406 11924
406 15919
406 11225
406 19112
406 11208
406 11772
406 11762
406 11769
406 11761
406 19108
406 15042
406 12954
406 16036
406 11963
406 11962
406 16122
406 13814
406 15605
406 17648
406 15937
406 19358
406 19386
406 10902
406 11631
407 15329
407 15331
407 11875
407 20154
407 13510
407 11264
407 11924
407 15919
407 11225
407 19112
407 11208
407 11772
407 11762
407 11769
407 11761
407 19108
407 15042
407 12954
407 16036
407 11963
407 11964
407 11962
407 16122
407 13814
407 15605
407 17648
407 15937
407 19358
407 19386
407 10902
407 11631
408 15329
408 15331
408 11875
408 20154
408 13510
408 11264
408 11924
408 15919
408 11225
408 19112
408 11208
408 11772
408 11762
408 11765
408 11769
408 11761
408 19108
408 15042
408 12954
408 16036
408 11963
408 11964
408 11962
408 16122
408 13814
408 15605
408 17648
408 15937
408 19358
408 19386
408 10902
408 11631
409 15329
409 15331
409 11875
409 20154
409 13510
409 11264
409 11924
409 15919
409 11225
409 19112
409 11208
409 11772
409 11762
409 11765
409 11769
409 11761
409 19108
409 15042
409 12954
409 16036
409 11963
409 11964
409 11962
409 16122
409 13814
409 15605
409 17648
409 15937
409 19358
409 19386
409 10902
409 11631
410 15329
410 15331
410 11875
410 20154
410 13510
410 11264
410 11924
410 15919
410 11225
410 19112
410 11208
410 11772
410 11762
410 11765
410 11769
410 11761
410 19108
410 15042
410 12954
410 16036
410 11963
410 11964
410 11962
410 16122
410 13814
410 15605
410 17648
410 15937
410 19358
410 19386
410 10902
410 11631
411 15329
411 15331
411 11875
411 20154
411 13510
411 11264
411 11924
411 15919
411 11225
411 19112
411 11208
411 11772
411 11762
411 11765
411 11769
411 11761
411 19108
411 15042
411 12954
411 16036
411 11963
411 11964
411 11962
411 16122
411 13814
411 15605
411 17648
411 15937
411 19358
411 19386
411 10902
411 11631
412 15329
412 15331
412 11875
412 20154
412 13510
412 11264
412 11924
412 15919
412 11225
412 19114
412 19112
412 11208
412 11772
412 11762
412 11765
412 11769
412 11761
412 19108
412 15042
412 12954
412 16036
412 11963
412 11964
412 11962
412 16122
412 13814
412 15605
412 17648
412 15937
412 19358
412 19386
412 10902
412 11631
413 15329
413 15331
413 11875
413 20154
413 13510
413 11264
413 11924
413 15919
413 11225
413 19114
413 19112
413 11208
413 11772
413 11762
413 11765
413 11769
413 11761
413 19108
413 15042
413 12954
413 16036
413 11963
413 11964
413 11962
413 16122
413 13814
413 15605
413 17648
413 15937
413 19358
413 19386
413 10902
413 11631
414 15329
414 15331
414 11875
414 20154
414 13510
414 11264
414 11924
414 11923
414 15919
414 11225
414 19114
414 19112
414 11208
414 11772
414 11762
414 11765
414 11769
414 11761
414 19108
414 15042
414 12954
414 16036
414 11963
414 11964
414 11962
414 16122
414 13814
414 15605
414 17648
414 15937
414 19358
414 19386
414 10902
414 11631
415 15329
415 15331
415 11875
415 20154
415 13510
415 11264
415 11924
415 11923
415 15919
415 11225
415 19114
415 19112
415 11208
415 11772
415 11762
415 11769
415 11761
415 15042
415 12954
415 16036
415 11963
415 11964
415 11962
415 16122
415 13814
415 15605
415 17648
415 15937
415 19358
415 19386
415 10902
415 11631
416 15329
416 15331
416 11875
416 20154
416 13510
416 11264
416 11924
416 11923
416 15919
416 11225
416 19114
416 19112
416 11208
416 11772
416 11762
416 11769
416 11761
416 15042
416 12954
416 16036
416 11963
416 11964
416 11962
416 16122
416 13814
416 15605
416 17648
416 15937
416 19358
416 19386
416 10902
416 11631
417 15329
417 15331
417 11875
417 20154
417 11264
417 11924
417 11923
417 15919
417 11225
417 19114
417 19112
417 11208
417 11772
417 11762
417 11769
417 11761
417 15042
417 12954
417 16036
417 11963
417 11962
417 16122
417 13814
417 15605
417 17648
417 15937
417 19358
417 19386
417 10902
417 11631
418 15329
418 15331
418 11875
418 20154
418 11264
418 11924
418 11923
418 15919
418 11225
418 19114
418 19112
418 11208
418 11772
418 11762
418 11769
418 11761
418 15042
418 12954
418 16036
418 11963
418 16122
418 13814
418 15605
418 17648
418 15937
418 11952
418 19358
418 19386
418 10902
418 11631
419 15329
419 15331
419 11875
419 20154
419 11264
419 11924
419 11923
419 15919
419 11225
419 19114
419 19112
419 11208
419 11772
419 11762
419 11769
419 11761
419 15042
419 12954
419 16036
419 11963
419 16122
419 13814
419 17648
419 15937
419 11952
419 19358
419 19386
419 10902
419 11631
420 15329
420 15331
420 15330
420 11875
420 20154
420 11264
420 11924
420 11923
420 15919
420 11225
420 19114
420 19112
420 11208
420 11772
420 11769
420 11761
420 15042
420 12954
420 16036
420 11963
420 16122
420 13814
420 17648
420 15937
420 11952
420 19358
420 19386
420 10902
420 11631
421 15329
421 15331
421 15330
421 11875
421 20154
421 13511
421 11264
421 11924
421 11923
421 15919
421 11225
421 19114
421 19112
421 11208
421 11772
421 11769
421 11761
421 15042
421 12954
421 16036
421 11963
421 16122
421 15937
421 11952
421 19358
421 19386
421 10902
421 11631
422 15329
422 15331
422 15330
422 11875
422 20154
422 13511
422 11264
422 11267
422 11924
422 11923
422 15919
422 11225
422 19112
422 11208
422 11772
422 11769
422 11761
422 15042
422 12954
422 16036
422 11963
422 16122
422 15937
422 11952
422 19358
422 19386
422 10902
422 11631
423 15329
423 15331
423 15330
423 11875
423 13511
423 11264
423 11267
423 11924
423 11923
423 15919
423 11225
423 19112
423 11208
423 11772
423 11769
423 11761
423 19110
423 15042
423 12954
423 16036
423 11963
423 16122
423 15937
423 11952
423 19358
423 19386
423 10902
423 11631
424 15329
424 15331
424 15330
424 11875
424 13511
424 11264
424 11267
424 11924
424 11923
424 15919
424 11225
424 19112
424 11208
424 11772
424 11769
424 11761
424 19110
424 15042
424 12954
424 16036
424 11963
424 16122
424 15937
424 11952
424 19358
424 19386
424 10902
424 11631
425 15329
425 15331
425 15330
425 11875
425 20154
425 13511
425 11264
425 11267
425 11924
425 11923
425 15919
425 11225
425 19112
425 11208
425 11772
425 11769
425 11761
425 19110
425 15042
425 12954
425 16036
425 11963
425 16122
425 15937
425 11952
425 19358
425 19386
425 10902
425 11631
426 15329
426 15331
426 15330
426 11875
426 20154
426 13511
426 11264
426 11267
426 11924
426 11923
426 15919
426 11225
426 19112
426 11208
426 11772
426 11769
426 11761
426 12954
426 16036
426 11963
426 16122
426 15937
426 11952
426 19358
426 19386
426 10902
426 11631
427 15329
427 15331
427 15330
427 11875
427 20154
427 13511
427 11264
427 11924
427 11923
427 15919
427 11225
427 19112
427 11208
427 11772
427 11769
427 11761
427 12954
427 16036
427 11963
427 16122
427 15937
427 11952
427 19358
427 19386
427 10902
427 11631
428 15329
428 15331
428 15330
428 11875
428 20154
428 11264
428 11924
428 11923
428 15919
428 11225
428 19112
428 11208
428 11772
428 11769
428 11761
428 12954
428 16036
428 11963
428 11962
428 16122
428 15937
428 11952
428 19358
428 19386
428 10902
428 11631
429 15329
429 15331
429 11875
429 20154
429 11264
429 11924
429 11923
429 15919
429 11225
429 19112
429 11208
429 11772
429 11765
429 11769
429 11761
429 12954
429 16036
429 11963
429 11962
429 16122
429 15937
429 19358
429 19386
429 11631
430 15329
430 15331
430 11875
430 20154
430 11264
430 11924
430 15919
430 11225
430 19112
430 11208
430 11772
430 11765
430 11769
430 11761
430 12954
430 16036
430 11963
430 11962
430 16122
430 15937
430 19358
430 19386
430 11631
431 15329
431 15331
431 20154
431 11264
431 11924
431 15919
431 11225
431 19112
431 11208
431 11772
431 11765
431 11769
431 11761
431 12954
431 16036
431 11963
431 11962
431 16122
431 15937
431 19358
431 19386
431 11631
432 15329
432 15331
432 20154
432 11264
432 11924
432 15919
432 11225
432 11208
432 11772
432 11765
432 11769
432 11761
432 12954
432 16036
432 11963
432 11962
432 16122
432 19358
432 19386
432 11631
433 15329
433 15331
433 20154
433 11264
433 11924
433 15919
433 11225
433 11208
433 11772
433 11765
433 11769
433 11761
433 12954
433 16036
433 11963
433 11962
433 16122
433 13814
433 19358
433 19386
433 11631
434 15329
434 15331
434 20154
434 11264
434 11924
434 15919
434 11225
434 11208
434 11772
434 11765
434 11769
434 11761
434 12954
434 16036
434 11963
434 11962
434 16122
434 13814
434 19386
434 11631
435 15329
435 15331
435 20154
435 11264
435 11924
435 15919
435 11225
435 11208
435 11772
435 11765
435 11769
435 11761
435 12954
435 16036
435 11963
435 11962
435 16122
435 19386
435 11631
436 15329
436 15331
436 20154
436 11264
436 11924
436 11225
436 11208
436 11772
436 11765
436 11769
436 11761
436 12954
436 16036
436 11963
436 11962
436 16122
436 11952
436 19386
436 11631
437 15329
437 15331
437 20154
437 11264
437 11924
437 11225
437 11208
437 11772
437 11765
437 11769
437 11761
437 12954
437 16036
437 11963
437 11962
437 16122
437 11952
437 19386
437 11631
438 15329
438 15331
438 20154
438 13511
438 11264
438 11924
438 11923
438 11225
438 11208
438 11772
438 11765
438 11769
438 11761
438 12954
438 16036
438 11963
438 11962
438 16122
438 11952
438 19386
438 10902
438 11631
439 15329
439 15331
439 20154
439 13511
439 11264
439 11924
439 11923
439 11225
439 11208
439 11765
439 11769
439 19110
439 12954
439 16036
439 11963
439 11962
439 16122
439 11952
439 19386
439 10902
439 11631
440 15329
440 15331
440 20154
440 13511
440 11264
440 11924
440 11923
440 11225
440 11208
440 11769
440 19110
440 12954
440 16036
440 11963
440 11962
440 16122
440 11952
440 19386
440 10902
440 11631
441 15329
441 15331
441 13511
441 11264
441 11924
441 11923
441 11225
441 11208
441 11769
441 19110
441 12954
441 16036
441 11963
441 11962
441 16122
441 11952
441 19386
441 10902
441 11631
442 15329
442 15331
442 13511
442 11264
442 11924
442 11923
442 11225
442 11208
442 11769
442 19110
442 12954
442 16036
442 11963
442 11962
442 16122
442 11952
442 19386
442 10902
442 11631
443 15329
443 15331
443 13511
443 11264
443 11924
443 11923
443 11208
443 11769
443 19110
443 12954
443 16036
443 11963
443 11962
443 16122
443 11952
443 19386
443 11631
444 15329
444 15331
444 13511
444 11264
444 11924
444 11923
444 11208
444 19109
444 19110
444 12954
444 16036
444 16122
444 11952
444 19386
444 11631
445 15329
445 15331
445 13511
445 11264
445 11924
445 11923
445 11208
445 19109
445 19110
445 12954
445 16122
445 11952
445 19386
445 11631
446 15329
446 15331
446 13511
446 11264
446 11924
446 11923
446 11208
446 19109
446 19110
446 12954
446 16122
446 11952
446 11631
447 15329
447 15331
447 13511
447 11264
447 11924
447 11923
447 11208
447 19109
447 19110
447 12954
447 16122
447 11952
447 11631
448 15329
448 15331
448 13511
448 11264
448 11923
448 11208
448 19109
448 19110
448 12954
448 16122
448 11952
448 11631
449 15329
449 15331
449 13511
449 11264
449 11923
449 11208
449 19110
449 12954
449 16122
449 11952
449 11631
450 15329
450 15331
450 13511
450 11264
450 11923
450 11208
450 19110
450 12954
450 16122
450 11952
450 11631
451 15329
451 15331
451 13511
451 11264
451 11267
451 11923
451 11208
451 19110
451 12954
451 16122
451 11952
451 11631
452 15329
452 15331
452 13511
452 11264
452 11267
452 11923
452 11208
452 19110
452 12954
452 16122
452 11952
452 11631
453 15329
453 15331
453 13511
453 11264
453 11267
453 11273
453 11923
453 11208
453 19110
453 12954
453 16122
453 11952
453 11631
454 15329
454 15331
454 13511
454 11264
454 11267
454 11273
454 11923
454 11208
454 19110
454 12954
454 16122
454 11952
454 11631
455 15329
455 15331
455 13511
455 11264
455 11267
455 11273
455 11923
455 11208
455 19110
455 12954
455 16122
455 11952
455 11631
456 15329
456 15331
456 13511
456 11264
456 11267
456 11273
456 11923
456 11208
456 19110
456 12954
456 16122
456 11952
456 11631
457 15329
457 15331
457 13511
457 11264
457 11267
457 11273
457 11923
457 11208
457 19110
457 12954
457 16122
457 11952
458 15329
458 15331
458 13511
458 11264
458 11267
458 11273
458 11923
458 11208
458 19110
458 12954
458 16122
458 11952
459 15329
459 15331
459 13511
459 11264
459 11267
459 11273
459 11923
459 19110
459 12954
459 16122
459 11952
460 15329
460 15331
460 13511
460 11264
460 11267
460 11273
460 11923
460 19110
460 12954
460 16122
460 11952
461 15329
461 15331
461 13511
461 11264
461 11267
461 11273
461 11924
461 11923
461 19110
461 12954
461 16122
461 11952
462 15329
462 15331
462 13511
462 11264
462 11267
462 11924
462 11923
462 19110
462 12954
462 16122
462 11952
463 15329
463 15331
463 13511
463 11264
463 11267
463 11924
463 11923
463 19110
463 12954
463 16122
463 11952
464 15329
464 15331
464 13511
464 11264
464 11267
464 11924
464 11923
464 19110
464 12954
464 16122
464 11952
465 15329
465 15331
465 13511
465 11264
465 11924
465 11923
465 19110
465 12954
465 11952
466 15329
466 15331
466 13511
466 11264
466 11923
466 19110
466 12954
466 11952
467 15329
467 15331
467 13511
467 11264
467 11923
467 19110
467 12954
467 11952
468 15329
468 15331
468 13511
468 11264
468 11923
468 19110
468 12954
468 11952
469 15329
469 15331
469 13511
469 11264
469 11923
469 19110
469 12954
469 11952
470 15329
470 15331
470 13511
470 11264
470 11923
470 19109
470 19110
470 12954
470 11952
471 15329
471 15331
471 13511
471 11264
471 11923
471 19110
471 12954
471 11952
472 15329
472 15331
472 13511
472 11264
472 11923
472 19109
472 19110
472 12954
472 11952
473 15329
473 15331
473 13511
473 11923
473 19109
473 19110
473 12954
473 11952
474 15329
474 15331
474 13511
474 11923
474 19109
474 19110
474 12954
474 11952
475 15329
475 15331
475 13511
475 11923
475 19109
475 19110
475 12954
475 11952
476 15329
476 15331
476 13511
476 11923
476 19109
476 19110
476 12954
476 11952
477 15329
477 15331
477 13511
477 11923
477 19109
477 19110
477 12954
477 11952
478 15329
478 15331
478 13511
478 11267
478 11273
478 11923
478 11208
478 19110
478 12954
478 16122
478 11952
479 15329
479 15331
479 13511
479 11267
479 11208
479 19110
479 12954
479 16122
479 11952
480 15329
480 15331
480 13511
480 12954
480 16122
480 11952
481 15329
481 15331
481 13511
481 19110
481 12954
481 16122
481 11952
482 15329
482 15331
482 13511
482 19109
482 19110
482 12954
482 16122
482 11952
483 15331
483 13511
483 19109
483 19110
483 12954
483 16122
483 11952
484 15331
484 13511
484 19109
484 19110
484 12954
484 16122
484 11952
485 15331
485 13511
485 19109
485 19110
485 12954
485 16122
485 11952
486 15331
486 13511
486 19109
486 19110
486 12954
486 16122
486 11952
487 15331
487 11264
487 11924
487 11225
487 19109
487 19110
487 15042
487 12954
487 16122
488 15331
488 11264
488 11924
488 11225
488 19109
488 19110
488 15042
488 12954
488 16122
489 15331
489 11264
489 11924
489 11225
489 19109
489 19110
489 15042
489 12954
489 16122
490 15331
490 11264
490 11924
490 11225
490 19109
490 19110
490 15042
490 12954
490 16122
491 11264
491 11924
491 11225
491 19110
491 15042
491 12954
492 11225
496 15331
497 15331
498 15331
498 11225
498 12954
499 15331
499 11225
499 12954
499 16122
500 15331
500 11225
500 15042
500 12954
500 16122
501 15331
501 11225
501 19109
501 15042
501 12954
501 16122
502 15331
502 11225
502 19109
502 15042
502 12954
502 16122
502 11952
503 15331
503 11225
503 19109
503 15042
503 12954
503 16122
503 11952
504 15331
504 11225
504 19109
504 15042
504 12954
504 16122
504 11952
505 15331
505 11225
505 19109
505 15042
505 12954
505 16122
505 11952
506 15329
506 15331
506 15811
506 19689
506 11873
506 13512
506 11270
506 11265
506 19538
506 15921
506 11225
506 19112
506 11208
506 11216
506 11767
506 11769
506 19109
506 12954
506 11963
506 16122
506 16120
506 15278
506 13811
506 13636
506 13409
506 11439
506 11942
506 11952
506 19386
506 14652
506 10902
506 11633
506 11631
506 13082
507 15329
507 15331
507 15811
507 19689
507 13512
507 11270
507 11265
507 19538
507 15921
507 11225
507 11208
507 11216
507 11767
507 11769
507 19109
507 12954
507 11963
507 16122
507 16120
507 15278
507 13811
507 13636
507 13409
507 11439
507 11942
507 11952
507 19364
507 19386
507 14652
507 10902
507 11633
507 11631
507 13082
508 15329
508 15331
508 15811
508 19689
508 11873
508 13512
508 11271
508 11270
508 11265
508 19538
508 15921
508 11225
508 11208
508 11216
508 11767
508 11769
508 19109
508 12954
508 11963
508 16119
508 16122
508 16120
508 15278
508 13811
508 13636
508 13817
508 13409
508 11439
508 11942
508 11952
508 19364
508 19386
508 14652
508 10902
508 11633
508 11631
508 13082
509 15329
509 15331
509 15811
509 19689
509 11873
509 13512
509 11271
509 11270
509 11265
509 19538
509 15921
509 11225
509 11208
509 11216
509 11767
509 11769
509 19109
509 12954
509 11963
509 16119
509 16122
509 16120
509 15278
509 13811
509 13636
509 13817
509 13409
509 11439
509 11952
509 19364
509 19386
509 10902
509 11633
509 11631
509 13082
510 15329
510 15331
510 15811
510 19689
510 11873
510 13512
510 11271
510 11270
510 15921
510 11225
510 11208
510 11216
510 11767
510 11769
510 12954
510 11963
510 16119
510 16122
510 16120
510 15278
510 13811
510 13636
510 13817
510 13409
510 11439
510 11952
510 19364
510 19358
510 19386
510 10902
510 11631
511 15329
511 15331
511 15811
511 19689
511 11873
511 13512
511 11271
511 11270
511 15921
511 11225
511 11208
511 11216
511 11767
511 11769
511 12954
511 11963
511 16119
511 16122
511 16120
511 15278
511 13811
511 13636
511 13817
511 13409
511 11439
511 11952
511 19364
511 19358
511 19386
511 10902
511 11631
512 15329
512 15331
512 15811
512 19689
512 11873
512 13512
512 11271
512 11270
512 15921
512 11225
512 11208
512 11216
512 11767
512 11769
512 12954
512 11963
512 16119
512 16122
512 16120
512 15278
512 13811
512 13636
512 13817
512 13409
512 11439
512 11942
512 11952
512 19364
512 19358
512 19386
512 14652
512 10902
512 11633
512 11631
512 13082
513 15329
513 15331
513 15811
513 19689
513 11873
513 13512
513 11271
513 11270
513 11265
513 15921
513 11225
513 19112
513 11208
513 11216
513 11767
513 11769
513 12954
513 11963
513 16119
513 16122
513 16120
513 15278
513 13811
513 13636
513 13817
513 13409
513 11439
513 11942
513 11952
513 19364
513 19358
513 19386
513 14652
513 10902
513 11633
513 11631
513 13079
513 13082
514 15329
514 15331
514 15811
514 19689
514 11873
514 13512
514 11271
514 11270
514 11265
514 15921
514 11225
514 19112
514 11208
514 11216
514 11766
514 11767
514 11769
514 12954
514 11963
514 16119
514 16122
514 16120
514 15278
514 13811
514 13636
514 13817
514 13409
514 11439
514 11942
514 11952
514 19364
514 19358
514 19386
514 14652
514 10902
514 11633
514 11631
514 13079
514 13082
515 15329
515 15331
515 15811
515 19689
515 11873
515 13512
515 11271
515 11270
515 11265
515 15921
515 11225
515 19112
515 11208
515 19118
515 11216
515 11766
515 11767
515 11769
515 12954
515 11963
515 16119
515 16122
515 16120
515 15278
515 13811
515 13636
515 13817
515 13409
515 11439
515 11942
515 11952
515 19364
515 19358
515 19386
515 14652
515 10902
515 11633
515 11631
515 13079
515 13082
516 15329
516 15331
516 15811
516 19689
516 11873
516 13512
516 11271
516 11270
516 11265
516 15921
516 11225
516 19112
516 11208
516 19118
516 11216
516 11766
516 11767
516 11769
516 12954
516 11963
516 16119
516 16122
516 16120
516 15278
516 13811
516 13636
516 13817
516 13409
516 11439
516 11942
516 11952
516 19364
516 19358
516 19386
516 14652
516 10902
516 11633
516 11631
516 13082
517 15329
517 15331
517 15811
517 19689
517 11873
517 13512
517 11271
517 11270
517 11265
517 15921
517 11225
517 19112
517 11208
517 19118
517 11216
517 11767
517 11769
517 12954
517 11963
517 16119
517 16122
517 16120
517 15278
517 13811
517 13636
517 13817
517 13409
517 11439
517 11942
517 11952
517 19364
517 19358
517 19386
517 14652
517 10902
517 11633
517 11631
517 13082
518 15329
518 15331
518 15811
518 19689
518 11873
518 13512
518 11271
518 11270
518 15921
518 11225
518 19112
518 11208
518 19118
518 11216
518 11767
518 11769
518 12954
518 11963
518 16119
518 16122
518 16120
518 15278
518 13811
518 13636
518 13817
518 13409
518 11439
518 11942
518 19364
518 19358
518 19386
518 14652
518 10902
518 11633
518 11631
518 13082
519 15329
519 15331
519 15811
519 19689
519 11873
519 13512
519 11271
519 11270
519 15921
519 11225
519 11208
519 19118
519 11216
519 11767
519 11769
519 12954
519 11963
519 16119
519 16122
519 16120
519 15278
519 13811
519 13636
519 13817
519 13409
519 11439
519 11942
519 19364
519 19358
519 19386
519 14652
519 10902
519 11633
519 11631
519 13082
520 15329
520 15331
520 15811
520 19689
520 11873
520 13512
520 11271
520 11270
520 15921
520 11225
520 11208
520 19118
520 11216
520 11767
520 11769
520 12954
520 11963
520 16119
520 16122
520 16120
520 15278
520 13811
520 13636
520 13817
520 13409
520 11439
520 11942
520 19364
520 19358
520 19386
520 14652
520 10902
520 11631
520 13082
521 17280
521 15329
521 15331
521 15811
521 19689
521 11873
521 13512
521 11271
521 11270
521 15921
521 11225
521 19112
521 11208
521 19118
521 11216
521 11767
521 11769
521 12954
521 11963
521 16119
521 16122
521 16120
521 15278
521 13811
521 13636
521 13817
521 13409
521 11439
521 11942
521 19364
521 19358
521 19386
521 14652
521 10902
521 11631
521 13082
522 17280
522 15329
522 15331
522 15811
522 19689
522 11873
522 13512
522 11271
522 11270
522 15921
522 11225
522 11208
522 11216
522 11767
522 11769
522 12954
522 11963
522 16119
522 16122
522 16120
522 15278
522 13811
522 13636
522 13817
522 13409
522 11439
522 11942
522 19364
522 19358
522 19386
522 14652
522 10902
522 11631
522 13082
523 17280
523 15329
523 15331
523 15811
523 19689
523 11873
523 13512
523 11271
523 11270
523 15921
523 11225
523 11208
523 11216
523 11767
523 11769
523 19109
523 12954
523 11963
523 16119
523 16122
523 16120
523 15278
523 13811
523 13636
523 13817
523 13409
523 11439
523 11942
523 19364
523 19358
523 19386
523 14652
523 10902
523 11631
523 13082
524 15329
524 15331
524 15811
524 19689
524 11873
524 13512
524 11271
524 11270
524 15921
524 11225
524 11208
524 11216
524 11767
524 11769
524 19109
524 12954
524 11963
524 16119
524 16122
524 16120
524 15278
524 13811
524 13636
524 13817
524 13409
524 11439
524 11942
524 11952
524 19364
524 19358
524 19386
524 14652
524 10902
524 11631
524 13082
525 15329
525 15331
525 15811
525 19689
525 11873
525 13512
525 13511
525 11271
525 11270
525 15921
525 11225
525 11208
525 11216
525 11767
525 11769
525 19109
525 12954
525 11963
525 16119
525 16122
525 16120
525 15278
525 13811
525 13636
525 13817
525 13409
525 11439
525 11942
525 11952
525 19364
525 19358
525 19386
525 14652
525 10902
525 11631
525 13082
526 15329
526 15331
526 15811
526 19689
526 11873
526 13512
526 13511
526 11271
526 11270
526 15921
526 11225
526 11208
526 11216
526 11767
526 11769
526 19109
526 12954
526 11963
526 16119
526 16122
526 16120
526 15278
526 13811
526 13636
526 13817
526 13409
526 11439
526 11942
526 11952
526 19364
526 19358
526 19386
526 14652
526 10902
526 11631
526 13082
527 15329
527 15331
527 15811
527 19689
527 11873
527 13512
527 11271
527 11270
527 15921
527 11225
527 11208
527 11216
527 11767
527 11769
527 19109
527 12954
527 11963
527 16119
527 16122
527 16120
527 13811
527 13636
527 13817
527 13409
527 11439
527 11942
527 11952
527 19364
527 19358
527 19386
527 14652
527 10902
527 11631
528 15329
528 15331
528 15811
528 19689
528 11873
528 13512
528 11271
528 11270
528 15921
528 11225
528 11208
528 11216
528 11767
528 11769
528 12954
528 11963
528 16119
528 16122
528 16120
528 13811
528 13636
528 13817
528 13409
528 11942
528 11952
528 19364
528 19358
528 19386
528 14652
528 10902
528 11631
529 15329
529 15331
529 15811
529 19689
529 11873
529 13512
529 11271
529 11270
529 15921
529 11225
529 11208
529 11216
529 11767
529 11769
529 17991
529 12954
529 11963
529 16119
529 16122
529 16120
529 13811
529 13636
529 13817
529 13409
529 11942
529 11952
529 19364
529 19358
529 19386
529 14652
529 10902
529 11631
530 15329
530 15331
530 15811
530 19689
530 11873
530 13512
530 11271
530 11270
530 15921
530 11225
530 11208
530 11216
530 11769
530 19109
530 17991
530 12954
530 11963
530 16119
530 16122
530 16120
530 13811
530 13636
530 13817
530 13409
530 11942
530 11952
530 19364
530 19358
530 19386
530 14652
530 10902
530 11631
531 15329
531 15331
531 15811
531 19689
531 11873
531 13512
531 11271
531 11270
531 15921
531 11225
531 11208
531 11216
531 11769
531 19109
531 17991
531 12954
531 11963
531 16119
531 16122
531 16120
531 13811
531 13636
531 13817
531 13409
531 11942
531 11952
531 19364
531 19358
531 19386
531 14652
531 10902
531 11631
532 15329
532 15331
532 15811
532 19689
532 11873
532 13512
532 11271
532 11270
532 15921
532 11225
532 19112
532 11208
532 11216
532 11767
532 11769
532 19109
532 17991
532 12954
532 11963
532 16119
532 16122
532 16120
532 13811
532 13636
532 13817
532 13409
532 11942
532 11952
532 19364
532 19358
532 19386
532 14652
532 10902
532 11631
533 15329
533 15811
533 19689
533 11873
533 13512
533 13511
533 11271
533 11264
533 11270
533 11926
533 15921
533 19112
533 11208
533 11216
533 11767
533 11769
533 19109
533 19110
533 12954
533 11963
533 16119
533 16122
533 16120
533 13811
533 13636
533 13817
533 13409
533 11439
533 11942
533 11952
533 19358
533 19386
533 14652
533 10902
533 11631
534 15329
534 15811
534 19689
534 11873
534 13512
534 13511
534 11271
534 11264
534 11270
534 11926
534 15921
534 19112
534 11208
534 11216
534 11767
534 11769
534 19109
534 19110
534 12954
534 11963
534 16119
534 16122
534 16120
534 13811
534 13636
534 13817
534 13409
534 11439
534 11942
534 11952
534 19358
534 19386
534 14652
534 10902
534 11631
535 15329
535 15811
535 19689
535 11873
535 13512
535 13511
535 11271
535 11264
535 11270
535 15921
535 19112
535 11208
535 11216
535 11767
535 11769
535 19110
535 12954
535 11963
535 16119
535 16122
535 16120
535 13811
535 13636
535 13817
535 13409
535 11439
535 11942
535 11952
535 19358
535 19386
535 14652
535 10902
535 11631
536 15329
536 15811
536 19689
536 11873
536 13512
536 13511
536 11271
536 11264
536 11270
536 15921
536 11225
536 19112
536 11208
536 11216
536 11767
536 11769
536 19110
536 12954
536 11963
536 16119
536 16122
536 16120
536 13811
536 13636
536 13817
536 13409
536 11439
536 11942
536 11952
536 19358
536 19386
536 14652
536 10902
536 11631
537 15329
537 15811
537 19689
537 11873
537 13512
537 13511
537 11271
537 11264
537 11270
537 15921
537 11225
537 19112
537 11208
537 11216
537 11767
537 11769
537 19110
537 12954
537 11963
537 16119
537 16122
537 16120
537 13811
537 13636
537 13817
537 13409
537 11439
537 11942
537 11952
537 19358
537 19386
537 10902
537 11631
537 13082
538 15329
538 15811
538 19689
538 11873
538 13512
538 13511
538 11271
538 11264
538 11270
538 15921
538 11225
538 19112
538 11208
538 11216
538 11767
538 11769
538 19110
538 12954
538 11963
538 16119
538 16122
538 16120
538 13811
538 13636
538 13817
538 13409
538 11439
538 11942
538 11952
538 19358
538 19386
538 10902
538 11631
538 13082
539 15329
539 15811
539 19689
539 11873
539 13512
539 13511
539 11271
539 11264
539 11270
539 15921
539 11225
539 19112
539 11208
539 11216
539 11767
539 11769
539 19110
539 12954
539 11963
539 16119
539 16122
539 16120
539 13811
539 13636
539 13817
539 13409
539 11439
539 11942
539 11952
539 19358
539 19386
539 10902
539 11631
539 13082
540 15329
540 15331
540 15811
540 19689
540 11873
540 13512
540 13511
540 11271
540 11264
540 11270
540 15921
540 11225
540 19112
540 11208
540 11216
540 11767
540 11769
540 19110
540 12954
540 11963
540 16119
540 16122
540 16120
540 13811
540 13636
540 13817
540 13409
540 11439
540 11952
540 19358
540 19386
540 11631
540 13082
541 15329
541 15331
541 15811
541 19689
541 11873
541 13512
541 13511
541 11271
541 11264
541 11270
541 15921
541 11225
541 19112
541 11208
541 11216
541 11767
541 11769
541 19110
541 12954
541 11963
541 16119
541 16122
541 16120
541 13811
541 13636
541 13817
541 11439
541 11952
541 19358
541 19386
541 11631
541 13082
542 15329
542 15331
542 15811
542 19689
542 11873
542 13512
542 13511
542 11271
542 11264
542 11270
542 15921
542 11225
542 19112
542 11208
542 11216
542 11767
542 11769
542 19110
542 12954
542 11963
542 16119
542 16122
542 16120
542 13811
542 13636
542 13817
542 11952
542 19358
542 19386
542 11631
542 13082
543 15329
543 15331
543 15811
543 19689
543 11873
543 13512
543 13511
543 11271
543 11264
543 11270
543 15921
543 11225
543 19112
543 11208
543 11216
543 11766
543 11767
543 11769
543 19110
543 12954
543 11963
543 16119
543 16122
543 16120
543 13811
543 13636
543 13817
543 11952
543 19358
543 19386
543 11631
543 13082
544 15329
544 15331
544 15811
544 19689
544 11873
544 13512
544 13511
544 11271
544 11264
544 11270
544 15921
544 11225
544 19112
544 11208
544 11216
544 11766
544 11767
544 11769
544 19110
544 12954
544 11963
544 16119
544 16122
544 16120
544 13811
544 13636
544 13817
544 11952
544 19358
544 19386
544 10902
544 11631
544 13082
545 15329
545 15331
545 15811
545 19689
545 11873
545 13512
545 13511
545 11271
545 11264
545 11270
545 15921
545 11225
545 19112
545 11208
545 11216
545 11766
545 11767
545 11769
545 19110
545 12954
545 11963
545 16119
545 16122
545 16120
545 13811
545 13636
545 13817
545 11952
545 19358
545 19386
545 10902
545 11631
545 13082
546 15329
546 15331
546 15811
546 19689
546 11873
546 13512
546 13511
546 11271
546 11264
546 11270
546 15921
546 11225
546 19112
546 11208
546 11216
546 11766
546 11767
546 11769
546 19110
546 12954
546 11963
546 16119
546 16122
546 13811
546 13636
546 13817
546 11952
546 19358
546 19386
546 10902
546 11631
546 13082
547 15329
547 15331
547 15811
547 19689
547 11873
547 13512
547 13511
547 11271
547 11264
547 11270
547 15921
547 19112
547 11208
547 11216
547 11766
547 11769
547 19110
547 12954
547 11963
547 16119
547 16122
547 13811
547 13636
547 13817
547 11952
547 19358
547 19386
547 10902
547 11631
547 13082
548 15329
548 15331
548 15811
548 19689
548 11873
548 13512
548 13511
548 11271
548 11264
548 11270
548 15921
548 19112
548 11208
548 11216
548 11766
548 11769
548 19110
548 12954
548 11963
548 16119
548 16122
548 13811
548 13636
548 13817
548 11942
548 11952
548 19386
548 10902
548 11631
548 13082
549 15329
549 15331
549 15811
549 19689
549 11873
549 13512
549 13511
549 11271
549 11264
549 11270
549 15921
549 19112
549 11208
549 11216
549 11766
549 11769
549 19110
549 12954
549 11963
549 16119
549 16122
549 13636
549 13817
549 11942
549 11952
549 19386
549 10902
549 11631
549 13082
550 15329
550 15331
550 15811
550 19689
550 11873
550 13512
550 13511
550 11271
550 11264
550 11270
550 15921
550 19112
550 11208
550 11216
550 11766
550 11767
550 11769
550 19110
550 12954
550 11963
550 16119
550 16122
550 16120
550 13636
550 13817
550 11942
550 11952
550 19386
550 10902
550 11631
551 15329
551 15331
551 15811
551 19689
551 11873
551 13512
551 13511
551 11271
551 11264
551 11270
551 11265
551 15921
551 11225
551 19112
551 11208
551 11216
551 11766
551 11767
551 11769
551 19110
551 12954
551 11963
551 16119
551 16122
551 16120
551 13636
551 13817
551 11942
551 11952
551 19386
551 10902
551 11631
552 15329
552 15331
552 15811
552 19689
552 11873
552 13512
552 13511
552 11271
552 11264
552 11270
552 11265
552 15921
552 11225
552 19112
552 11208
552 11216
552 11766
552 11767
552 11769
552 19110
552 12954
552 11963
552 16119
552 16122
552 16120
552 13636
552 13817
552 13409
552 11942
552 11952
552 19386
552 10902
552 11631
553 15329
553 15331
553 15811
553 19689
553 11873
553 13512
553 13511
553 11271
553 11264
553 11270
553 11265
553 15921
553 11225
553 19112
553 11208
553 11216
553 11766
553 11767
553 11769
553 19110
553 12954
553 11963
553 16119
553 16122
553 16120
553 13636
553 13817
553 13409
553 11942
553 11952
553 19386
553 11631
554 15329
554 15331
554 15811
554 19689
554 11873
554 13512
554 13511
554 11271
554 11264
554 11270
554 11265
554 11927
554 15921
554 11225
554 19112
554 11208
554 11216
554 11766
554 11767
554 11769
554 19110
554 17991
554 12954
554 11963
554 16119
554 16122
554 13636
554 13817
554 13409
554 11942
554 11952
554 11631
555 15329
555 15331
555 15811
555 19689
555 11873
555 13512
555 13511
555 11271
555 11264
555 11270
555 11265
555 11927
555 15921
555 19112
555 11208
555 11216
555 11766
555 11767
555 11769
555 19110
555 17991
555 12954
555 11963
555 16119
555 16122
555 13636
555 13817
555 13409
555 11952
555 11631
556 15329
556 15331
556 15811
556 19689
556 11873
556 13512
556 13511
556 11271
556 11264
556 11270
556 11265
556 11923
556 11927
556 15921
556 19112
556 11208
556 11216
556 11766
556 11767
556 11769
556 19110
556 17991
556 12954
556 11963
556 16119
556 16122
556 13636
556 13817
556 13409
556 11952
556 11631
557 15329
557 15331
557 15811
557 19689
557 11873
557 13512
557 13511
557 11271
557 11264
557 11270
557 11265
557 11927
557 15921
557 19112
557 11208
557 11216
557 11766
557 11767
557 11769
557 17991
557 12954
557 11963
557 16119
557 16122
557 13636
557 13817
557 13409
557 11952
557 11631
558 15329
558 15331
558 15811
558 19689
558 11873
558 13512
558 13511
558 11271
558 11264
558 11270
558 11265
558 11927
558 15921
558 11208
558 11216
558 11767
558 11769
558 17991
558 12954
558 11963
558 16119
558 16122
558 13817
558 13409
558 11952
558 11631
559 15329
559 15331
559 15811
559 19689
559 11873
559 13512
559 13511
559 11271
559 11264
559 11270
559 11265
559 11927
559 15921
559 11208
559 11216
559 11767
559 11769
559 17991
559 12954
559 11963
559 16119
559 16122
559 13817
559 13409
559 11952
559 11631
560 15329
560 15331
560 15811
560 19689
560 13512
560 13511
560 11271
560 11264
560 11265
560 11927
560 15921
560 11208
560 11216
560 11767
560 11769
560 17991
560 12954
560 11963
560 16119
560 16122
560 13817
560 13409
560 19358
560 11631
561 15329
561 15331
561 15811
561 19689
561 13512
561 13511
561 11271
561 11264
561 15921
561 11208
561 11216
561 11767
561 11769
561 12954
561 11963
561 16119
561 16122
561 13409
561 19358
561 19386
561 11631
562 15329
562 15331
562 15811
562 19689
562 11873
562 13512
562 13511
562 11271
562 11264
562 11927
562 15921
562 11208
562 11216
562 11767
562 11769
562 12954
562 11963
562 16119
562 16122
562 13409
562 19358
562 19386
562 11631
563 15329
563 15331
563 15811
563 19689
563 11873
563 13512
563 13511
563 11271
563 11264
563 11927
563 15921
563 11208
563 11216
563 11767
563 11769
563 17991
563 12954
563 11963
563 16119
563 16122
563 16120
563 13409
563 19358
563 19386
563 11631
564 15329
564 15331
564 19689
564 11873
564 13512
564 13511
564 11271
564 11264
564 11927
564 15921
564 11208
564 11216
564 11767
564 11769
564 17991
564 12954
564 11963
564 16119
564 16122
564 16120
564 13409
564 19358
564 19386
564 11631
565 15329
565 15331
565 19689
565 11873
565 13512
565 13511
565 11271
565 11264
565 11927
565 15921
565 19112
565 11208
565 11216
565 11767
565 11769
565 17991
565 12954
565 11963
565 16119
565 16122
565 16120
565 13409
565 19358
565 19386
565 11631
566 15329
566 15331
566 19689
566 11873
566 13512
566 13511
566 11271
566 11264
566 11927
566 15921
566 11208
566 11216
566 11767
566 11769
566 17991
566 12954
566 11963
566 16119
566 16122
566 16120
566 13409
566 19358
566 19386
566 11631
567 15329
567 15331
567 19689
567 11873
567 13512
567 13511
567 11271
567 11264
567 11927
567 15921
567 11208
567 11216
567 11767
567 11769
567 12954
567 11963
567 16119
567 16122
567 16120
567 13409
567 19364
567 19358
567 19386
567 11631
568 15329
568 15331
568 19689
568 11873
568 13512
568 13511
568 11271
568 11264
568 11927
568 15921
568 11208
568 11216
568 11767
568 11769
568 12954
568 11963
568 16119
568 16122
568 16120
568 13409
568 19364
568 19358
568 19386
568 11631
569 15329
569 15331
569 19689
569 11873
569 13512
569 13511
569 11271
569 11264
569 11927
569 15921
569 11208
569 11216
569 11767
569 11769
569 12954
569 11963
569 16119
569 16122
569 16120
569 13409
569 19364
569 19358
569 19386
569 11631
570 15329
570 15331
570 19689
570 11873
570 13512
570 13511
570 11271
570 11264
570 15921
570 11208
570 11216
570 11767
570 11769
570 12954
570 11963
570 16119
570 16122
570 16120
570 13409
570 19364
570 19358
570 19386
570 11631
571 15329
571 15331
571 19689
571 11873
571 13512
571 13511
571 11271
571 11264
571 11270
571 15921
571 11208
571 11216
571 11767
571 11769
571 12954
571 11963
571 16119
571 16122
571 16120
571 13409
571 19364
571 19358
571 19386
571 11631
572 15329
572 15331
572 19689
572 11873
572 13512
572 13511
572 11271
572 11264
572 11270
572 15921
572 11208
572 11216
572 11767
572 11769
572 12954
572 11963
572 16119
572 16122
572 16120
572 13409
572 19364
572 19358
572 19386
572 11631
573 15329
573 15331
573 19689
573 11873
573 13512
573 13511
573 11271
573 11270
573 15921
573 19112
573 11208
573 11216
573 11767
573 11769
573 12954
573 11963
573 16119
573 16122
573 16120
573 13409
573 19364
573 19358
573 19386
573 11631
574 15329
574 15331
574 19689
574 11873
574 13512
574 13511
574 11271
574 11270
574 15921
574 19112
574 11208
574 11216
574 11767
574 11769
574 12954
574 11963
574 16119
574 16122
574 16120
574 13817
574 13409
574 19364
574 19358
574 19386
574 11631
575 15329
575 15331
575 19689
575 11873
575 13512
575 13511
575 11271
575 11270
575 15921
575 19112
575 11208
575 11216
575 11767
575 11769
575 12954
575 11963
575 16119
575 16122
575 16120
575 13817
575 13409
575 19364
575 19358
575 19386
575 11631
576 15329
576 15331
576 19689
576 11873
576 13512
576 13511
576 11271
576 11270
576 15921
576 19112
576 11208
576 11216
576 11767
576 11769
576 12954
576 11963
576 16119
576 16122
576 16120
576 13817
576 13409
576 19364
576 19358
576 19386
576 11631
577 15329
577 15331
577 19689
577 11873
577 13512
577 13511
577 11271
577 11270
577 15921
577 19112
577 11208
577 11216
577 11767
577 11769
577 12954
577 11963
577 16119
577 16122
577 16120
577 13817
577 13409
577 19364
577 19358
577 19386
577 11631
578 15329
578 15331
578 19689
578 11873
578 13512
578 13511
578 11271
578 11270
578 15921
578 19112
578 11208
578 11216
578 11767
578 11769
578 12954
578 11963
578 16119
578 16122
578 16120
578 13817
578 13409
578 19364
578 19358
578 19386
578 11631
579 15329
579 15331
579 19689
579 11873
579 13512
579 13511
579 11271
579 11270
579 15921
579 19112
579 11208
579 11216
579 11767
579 11769
579 12954
579 11963
579 16119
579 16122
579 16120
579 13817
579 13409
579 19364
579 19358
579 19386
579 11631
580 15329
580 15331
580 19689
580 11873
580 13512
580 13511
580 11271
580 11270
580 15921
580 19112
580 11208
580 11216
580 11767
580 11769
580 12954
580 11963
580 16119
580 16122
580 16120
580 13817
580 13409
580 19358
580 19386
580 11631
581 15329
581 15331
581 19689
581 11873
581 13512
581 13511
581 11271
581 11270
581 15921
581 19112
581 11208
581 11216
581 11767
581 11769
581 11963
581 16119
581 16122
581 16120
581 13817
581 13409
581 19358
581 19386
581 11631
582 15329
582 15331
582 19689
582 11873
582 13512
582 13511
582 11271
582 11270
582 15921
582 19112
582 11208
582 11216
582 11767
582 11769
582 11963
582 16119
582 16122
582 16120
582 13817
582 13409
582 19358
582 19386
582 11631
583 15329
583 15331
583 19689
583 11873
583 13512
583 13511
583 11271
583 11270
583 15921
583 19112
583 11208
583 11216
583 11767
583 11769
583 11963
583 16119
583 16122
583 16120
583 13817
583 13409
583 19358
583 19386
583 11631
584 15329
584 15331
584 15811
584 19689
584 11873
584 13512
584 13511
584 11271
584 11270
584 15921
584 19112
584 11208
584 11216
584 11767
584 11769
584 11963
584 16119
584 16122
584 16120
584 13817
584 13409
584 19358
584 19386
584 11631
585 15329
585 15331
585 15811
585 19689
585 19688
585 11873
585 13512
585 13511
585 11271
585 11270
585 15921
585 19112
585 11208
585 11216
585 11767
585 11769
585 11963
585 16119
585 16122
585 16120
585 13817
585 13409
585 19358
585 19386
585 11631
586 15329
586 15331
586 15811
586 19689
586 19688
586 11873
586 13512
586 13511
586 11271
586 11270
586 15921
586 19112
586 11208
586 11216
586 11767
586 11769
586 11963
586 16119
586 16122
586 16120
586 13817
586 13409
586 19358
586 19386
586 11631
587 15329
587 15331
587 19689
587 19688
587 11873
587 13512
587 13511
587 11271
587 11264
587 11270
587 15921
587 19112
587 11208
587 11216
587 11767
587 11769
587 11963
587 16119
587 16122
587 16120
587 13817
587 13409
587 19358
587 19386
587 11631
588 15329
588 15331
588 19689
588 19688
588 11873
588 13512
588 13511
588 11271
588 11264
588 11270
588 15921
588 19112
588 11208
588 11216
588 11767
588 11769
588 11963
588 16119
588 16122
588 16120
588 13817
588 13409
588 19358
588 19386
588 11631
589 15329
589 15331
589 19689
589 19688
589 11873
589 13512
589 13511
589 11271
589 11264
589 11270
589 15921
589 19112
589 11208
589 11216
589 11767
589 11769
589 11963
589 16119
589 16122
589 16120
589 13817
589 13409
589 19358
589 19386
589 11631
590 15329
590 15331
590 19689
590 19688
590 11873
590 13512
590 13511
590 11271
590 11264
590 15921
590 19112
590 11208
590 19035
590 11216
590 11767
590 11769
590 11963
590 16119
590 16122
590 16120
590 13817
590 13409
590 19358
590 19386
590 11631
591 15329
591 15331
591 19689
591 19688
591 11873
591 13512
591 13511
591 11271
591 11264
591 15921
591 19112
591 11208
591 19035
591 11216
591 11767
591 11769
591 11963
591 16119
591 16122
591 16120
591 13817
591 13409
591 19358
591 19386
591 11631
592 15329
592 15331
592 19689
592 19688
592 11873
592 13512
592 13511
592 11271
592 11264
592 15921
592 19112
592 11208
592 19035
592 11216
592 11767
592 11769
592 11963
592 16119
592 16122
592 16120
592 13817
592 13409
592 19358
592 19386
592 11631
593 15329
593 15331
593 19689
593 19688
593 11873
593 13512
593 13511
593 11271
593 11264
593 15921
593 19112
593 11208
593 19035
593 11216
593 11767
593 11769
593 11963
593 16119
593 16122
593 16120
593 13817
593 13409
593 19358
593 19386
593 11631
594 15329
594 15331
594 19689
594 19688
594 11873
594 13512
594 13511
594 11271
594 11264
594 15921
594 19112
594 11208
594 19035
594 11216
594 11767
594 11769
594 11963
594 16119
594 16122
594 16120
594 13817
594 13409
594 11942
594 19358
594 19386
594 11631
595 15329
595 15331
595 19689
595 19688
595 11873
595 13512
595 13511
595 11271
595 11264
595 15921
595 19112
595 11208
595 19035
595 11216
595 11767
595 11769
595 11963
595 16119
595 16122
595 16120
595 13817
595 13409
595 11942
595 19358
595 19386
595 11631
596 15329
596 15331
596 19689
596 19688
596 11873
596 13512
596 13511
596 11271
596 11264
596 15921
596 19112
596 11208
596 19035
596 11216
596 11767
596 11769
596 11963
596 16119
596 16122
596 16120
596 13817
596 13409
596 11942
596 19358
596 19386
596 11631
597 15329
597 15331
597 19689
597 19688
597 11873
597 13512
597 13511
597 11271
597 11264
597 15921
597 19112
597 11208
597 19035
597 11216
597 11767
597 11769
597 11963
597 16119
597 16122
597 16120
597 13817
597 13409
597 11942
597 19358
597 19386
597 11631
598 15329
598 15331
598 19689
598 19688
598 11873
598 13512
598 13511
598 11271
598 11264
598 15921
598 19112
598 11208
598 19035
598 11216
598 11767
598 11769
598 11963
598 16119
598 16122
598 16120
598 13817
598 13409
598 11942
598 19358
598 19386
598 11631
599 15329
599 15331
599 19689
599 19688
599 11873
599 13512
599 13511
599 11271
599 11264
599 15921
599 19112
599 11208
599 19035
599 11216
599 11767
599 11769
599 11963
599 16119
599 16122
599 16120
599 13817
599 13409
599 11942
599 19358
599 19386
599 11631
600 15329
600 15331
600 19689
600 19688
600 11873
600 13512
600 13511
600 11271
600 11264
600 15921
600 19112
600 11208
600 19035
600 11216
600 11767
600 11769
600 11963
600 16119
600 16122
600 16120
600 13817
600 13409
600 11942
600 19358
600 19386
600 10902
600 11631
601 15329
601 15331
601 19689
601 19688
601 11873
601 13512
601 13511
601 11271
601 11264
601 11270
601 15921
601 19112
601 11208
601 19035
601 11216
601 11767
601 11769
601 11963
601 16119
601 16122
601 16120
601 13817
601 13409
601 11942
601 19358
601 19386
601 10902
601 11631
602 15329
602 15331
602 19689
602 19688
602 11873
602 13512
602 13511
602 11271
602 11264
602 11270
602 15921
602 19112
602 11208
602 11216
602 11767
602 11769
602 11963
602 16119
602 16122
602 16120
602 13817
602 13409
602 11942
602 19358
602 19386
602 10902
602 11631
603 15329
603 15331
603 19689
603 19688
603 11873
603 13512
603 13511
603 11271
603 11264
603 11270
603 15921
603 19112
603 11208
603 11216
603 11767
603 11769
603 11963
603 16119
603 16122
603 16120
603 13817
603 13409
603 11942
603 19358
603 19386
603 10902
603 11631
604 15329
604 15331
604 19689
604 19688
604 11873
604 13512
604 13511
604 11271
604 11264
604 11270
604 15921
604 19112
604 11208
604 11216
604 11767
604 11769
604 11963
604 16119
604 16122
604 13817
604 13409
604 11942
604 19364
604 19358
604 19386
604 10902
604 11631
605 15329
605 15331
605 19689
605 19688
605 11873
605 13512
605 13511
605 11271
605 11264
605 11270
605 15921
605 19112
605 11208
605 11216
605 11767
605 11769
605 11963
605 16119
605 16122
605 13817
605 13409
605 11449
605 11942
605 19364
605 19358
605 19386
605 10902
605 11631
606 15329
606 15331
606 19689
606 19688
606 11873
606 13512
606 13511
606 11271
606 11264
606 11270
606 15921
606 19112
606 11208
606 11216
606 11767
606 11769
606 11963
606 16119
606 16122
606 13817
606 13409
606 11449
606 11942
606 19364
606 19358
606 19386
606 10902
606 11631
607 15329
607 15331
607 19689
607 19688
607 11873
607 13512
607 13511
607 11271
607 11264
607 11270
607 15921
607 19112
607 11208
607 19035
607 11216
607 11767
607 11769
607 11963
607 16119
607 16122
607 13817
607 13409
607 11449
607 11942
607 19364
607 19358
607 19386
607 10902
607 11631
608 15329
608 15331
608 19688
608 11873
608 13512
608 13511
608 11271
608 11264
608 11270
608 15921
608 19112
608 11208
608 19035
608 11216
608 11767
608 11769
608 11963
608 16119
608 16122
608 13817
608 13409
608 11449
608 11942
608 19364
608 19358
608 19386
608 10902
608 11631
609 15329
609 15331
609 19688
609 11873
609 13512
609 13511
609 11271
609 11264
609 11270
609 15921
609 19112
609 11208
609 19035
609 11216
609 11767
609 11769
609 11963
609 16119
609 16122
609 13817
609 13409
609 11449
609 11942
609 19364
609 19358
609 19386
609 10902
609 11631
610 15329
610 15331
610 19688
610 11873
610 13512
610 13511
610 11271
610 11264
610 11270
610 15921
610 19112
610 11208
610 19035
610 11216
610 11767
610 11769
610 11963
610 16119
610 16122
610 13817
610 13409
610 11449
610 11942
610 19364
610 19358
610 19386
610 10902
610 11631
611 15329
611 15331
611 19688
611 11873
611 13512
611 13511
611 11271
611 11264
611 11270
611 15921
611 19112
611 11208
611 19035
611 11216
611 11767
611 11769
611 11963
611 16119
611 16122
611 13817
611 13409
611 11449
611 11942
611 19364
611 19358
611 19386
611 10902
611 11631
612 15329
612 15331
612 19688
612 11873
612 13512
612 13511
612 11271
612 11270
612 15921
612 19112
612 11208
612 19035
612 11216
612 11767
612 11769
612 11963
612 16119
612 16122
612 13817
612 13409
612 11449
612 11942
612 19364
612 19358
612 19386
612 10902
612 11631
613 15329
613 15331
613 19688
613 11873
613 13512
613 13511
613 11271
613 11270
613 15921
613 19112
613 11208
613 19035
613 11216
613 11767
613 11769
613 15042
613 11963
613 16119
613 16122
613 13817
613 13409
613 11449
613 11942
613 19364
613 19358
613 19386
613 10902
613 11631
614 15329
614 15331
614 19688
614 11873
614 13512
614 13511
614 11271
614 11270
614 15921
614 19112
614 11208
614 19035
614 11216
614 11767
614 11769
614 15042
614 11963
614 16119
614 16122
614 13817
614 13409
614 11449
614 11942
614 19364
614 19358
614 19386
614 10902
614 11631
615 15329
615 15331
615 19688
615 11873
615 13512
615 13511
615 11271
615 11270
615 15921
615 19112
615 11208
615 19035
615 11216
615 11767
615 11769
615 15042
615 11963
615 16119
615 16122
615 13817
615 13409
615 11449
615 11942
615 19364
615 19358
615 19386
615 10902
615 11631
616 15329
616 15331
616 19688
616 11873
616 13512
616 13511
616 11271
616 11270
616 15921
616 19112
616 11208
616 19035
616 11216
616 11767
616 11769
616 15042
616 11963
616 16119
616 16122
616 13817
616 13409
616 11449
616 11942
616 19364
616 19358
616 19386
616 10902
616 11631
617 15329
617 15331
617 19688
617 11873
617 13512
617 13511
617 11271
617 11270
617 15921
617 19112
617 11208
617 19035
617 11216
617 11767
617 11769
617 15042
617 11963
617 16119
617 16122
617 13817
617 13409
617 11449
617 11942
617 19364
617 19358
617 19386
617 10902
617 11631
618 15329
618 15331
618 19688
618 11873
618 13512
618 13511
618 11271
618 11264
618 11270
618 15921
618 19112
618 11208
618 19035
618 11216
618 11767
618 11769
618 15042
618 11963
618 16119
618 16122
618 13817
618 13409
618 11449
618 11942
618 19364
618 19358
618 19386
618 10902
618 11631
619 15329
619 15331
619 19688
619 11873
619 13512
619 13511
619 11271
619 11264
619 11270
619 15921
619 19112
619 11208
619 19035
619 11216
619 11767
619 11769
619 15042
619 11963
619 16119
619 16122
619 13817
619 13409
619 11449
619 11942
619 19364
619 19358
619 19386
619 10902
619 11631
620 15329
620 15331
620 19688
620 11873
620 13512
620 13511
620 11271
620 11264
620 11270
620 15921
620 19112
620 11208
620 19035
620 11216
620 11767
620 11769
620 15042
620 11963
620 16119
620 16122
620 13817
620 13409
620 11449
620 11942
620 19364
620 19358
620 19386
620 10902
620 11631
621 15329
621 15331
621 19688
621 11873
621 13512
621 13511
621 11271
621 11270
621 15921
621 19112
621 11208
621 19035
621 11216
621 11767
621 11769
621 15042
621 11963
621 16119
621 16122
621 13817
621 13409
621 11449
621 11942
621 19364
621 19358
621 19386
621 10902
621 11631
622 15329
622 15331
622 19688
622 11873
622 13512
622 13511
622 11271
622 11270
622 15921
622 19112
622 11208
622 19035
622 11216
622 11767
622 11769
622 15042
622 11963
622 16119
622 16122
622 13817
622 13409
622 11449
622 11942
622 19364
622 19358
622 19386
622 10902
622 11631
623 15329
623 15331
623 19688
623 11873
623 13512
623 13511
623 11271
623 11270
623 15921
623 19112
623 11208
623 19035
623 11216
623 11767
623 11769
623 15042
623 11963
623 16119
623 16122
623 13817
623 13409
623 11449
623 11942
623 19364
623 19358
623 19386
623 10902
623 11631
624 15329
624 15331
624 19688
624 11873
624 13512
624 13511
624 11271
624 11264
624 11270
624 15921
624 19112
624 11208
624 19035
624 11216
624 11767
624 11769
624 15042
624 11963
624 16119
624 16122
624 13817
624 13409
624 11449
624 11942
624 19364
624 19358
624 19386
624 10902
624 11631
625 15329
625 15331
625 19688
625 11873
625 13512
625 13511
625 11271
625 11264
625 11270
625 15921
625 19112
625 11208
625 19035
625 11216
625 11767
625 11769
625 15042
625 11963
625 16119
625 16122
625 13817
625 13409
625 11449
625 11942
625 19364
625 19358
625 19386
625 10902
625 11631
626 15329
626 15331
626 19688
626 11873
626 13512
626 13511
626 11271
626 11264
626 11270
626 15921
626 19112
626 11208
626 19035
626 11216
626 11767
626 11769
626 15042
626 11963
626 16119
626 16122
626 13817
626 13409
626 11449
626 11942
626 19364
626 19358
626 19386
626 10902
626 11631
627 15329
627 15331
627 19688
627 11873
627 13512
627 13511
627 11271
627 11264
627 11270
627 15921
627 19112
627 11208
627 19035
627 11216
627 11767
627 11769
627 15042
627 11963
627 16119
627 16122
627 13817
627 13409
627 11449
627 11942
627 19364
627 19358
627 19386
627 10902
627 11631
628 15329
628 15331
628 19688
628 11873
628 13512
628 13511
628 11271
628 11264
628 11270
628 15921
628 19112
628 11208
628 19035
628 11216
628 11767
628 11769
628 15042
628 11963
628 16119
628 16122
628 13817
628 13409
628 11449
628 11942
628 19358
628 19386
628 10902
628 11631
629 15329
629 15331
629 19688
629 11873
629 13512
629 13511
629 11271
629 11264
629 11270
629 15921
629 19112
629 11208
629 19035
629 11216
629 11767
629 11769
629 15042
629 12954
629 11963
629 16119
629 16122
629 13817
629 13409
629 11449
629 11942
629 19358
629 19386
629 10902
629 11631
630 15329
630 15331
630 19688
630 11873
630 13512
630 13511
630 11271
630 11264
630 11270
630 15921
630 19112
630 11208
630 19035
630 11216
630 11767
630 11769
630 15042
630 12954
630 11963
630 16119
630 16122
630 13817
630 13409
630 11449
630 19358
630 19386
630 10902
630 11631
631 15329
631 15331
631 19688
631 11873
631 13512
631 13511
631 11271
631 11264
631 11270
631 15921
631 19112
631 11208
631 19035
631 11216
631 11767
631 11769
631 15042
631 12954
631 11963
631 16119
631 16122
631 13817
631 13409
631 11449
631 19358
631 19386
631 10902
631 11631
632 15329
632 15331
632 19688
632 11873
632 13512
632 13511
632 11271
632 11264
632 11270
632 15921
632 19112
632 11208
632 19035
632 11216
632 11767
632 11769
632 15042
632 12954
632 11963
632 16122
632 13817
632 13409
632 11449
632 19358
632 19386
632 10902
632 11631
633 15329
633 15331
633 19688
633 11873
633 13512
633 13511
633 11271
633 11264
633 11270
633 15921
633 19112
633 11208
633 19035
633 11216
633 11767
633 11769
633 15042
633 12954
633 11963
633 16122
633 13817
633 13409
633 11449
633 19358
633 19386
633 10902
633 11631
634 15329
634 15331
634 19688
634 11873
634 13512
634 13511
634 11271
634 11264
634 11270
634 15921
634 19112
634 11208
634 19035
634 11216
634 11767
634 11769
634 15042
634 12954
634 11963
634 16122
634 13817
634 13409
634 11449
634 19358
634 19386
634 10902
634 11631
635 15329
635 15331
635 19688
635 11873
635 13512
635 13511
635 11271
635 11264
635 11270
635 15921
635 19112
635 11208
635 19035
635 11216
635 11767
635 11769
635 15042
635 12954
635 11963
635 16122
635 13817
635 13409
635 11449
635 19358
635 19386
635 10902
635 11631
636 15329
636 15331
636 19688
636 11873
636 13512
636 13511
636 11271
636 11264
636 11270
636 15921
636 19112
636 11208
636 19035
636 11216
636 11767
636 11769
636 15042
636 12954
636 11963
636 16122
636 13817
636 13409
636 11449
636 19358
636 19386
636 10902
636 11631
637 15329
637 15331
637 19688
637 13512
637 13511
637 11271
637 11264
637 11270
637 15921
637 19112
637 11208
637 19035
637 11216
637 11767
637 11769
637 15042
637 12954
637 11963
637 16122
637 13817
637 13409
637 11449
637 19358
637 19386
637 10902
637 11631
638 15329
638 15331
638 19688
638 13512
638 13511
638 11271
638 11264
638 11270
638 15921
638 19112
638 11208
638 19035
638 11216
638 11767
638 11769
638 15042
638 12954
638 11963
638 16122
638 13817
638 13409
638 11449
638 19358
638 19386
638 10902
638 11631
639 15329
639 15331
639 19688
639 13512
639 13511
639 11271
639 11264
639 11270
639 15921
639 19112
639 11208
639 19035
639 11216
639 11767
639 11769
639 15042
639 12954
639 11963
639 16122
639 13817
639 13409
639 19358
639 19386
639 10902
639 11631
640 15329
640 15331
640 19688
640 11873
640 13512
640 13511
640 11271
640 11264
640 11270
640 15921
640 19112
640 11208
640 19035
640 11216
640 11767
640 11769
640 15042
640 11963
640 16122
640 13817
640 13409
640 19358
640 19386
640 10902
640 11631
641 15329
641 15331
641 19688
641 11873
641 13512
641 13511
641 11271
641 11264
641 11270
641 15921
641 19112
641 11208
641 19035
641 11216
641 11767
641 11769
641 15042
641 11963
641 16122
641 13817
641 13409
641 19358
641 19386
641 10902
641 11631
642 15329
642 15331
642 19688
642 11873
642 13512
642 13511
642 11271
642 11264
642 11270
642 15921
642 19112
642 11208
642 19035
642 11216
642 11767
642 11769
642 15042
642 11963
642 16122
642 13817
642 13409
642 19358
642 19386
642 10902
642 11631
643 15329
643 15331
643 19688
643 11873
643 13512
643 13511
643 11271
643 11264
643 11270
643 11923
643 15921
643 19112
643 11208
643 19035
643 11216
643 11767
643 11769
643 15042
643 11963
643 16122
643 13817
643 13409
643 11952
643 19358
643 19386
643 10902
643 11631
644 15329
644 15331
644 19688
644 11873
644 13512
644 13511
644 11271
644 11264
644 11270
644 11923
644 15921
644 19112
644 11208
644 19035
644 11216
644 11767
644 11769
644 15042
644 12954
644 11963
644 16122
644 13817
644 13409
644 11952
644 19358
644 19386
644 10902
644 11631
645 15329
645 15331
645 19688
645 11873
645 13512
645 13511
645 11271
645 11264
645 11270
645 11923
645 15921
645 19112
645 11208
645 19035
645 11216
645 11767
645 11769
645 15042
645 12954
645 11963
645 16122
645 13817
645 13409
645 11952
645 19358
645 19386
645 10902
645 11631
646 15329
646 15331
646 19688
646 11873
646 13512
646 13511
646 11271
646 11264
646 11270
646 11923
646 15921
646 19112
646 11208
646 19035
646 11216
646 11767
646 11769
646 15042
646 12954
646 11963
646 16122
646 13817
646 13409
646 11952
646 19358
646 19386
646 10902
646 11631
647 15329
647 15331
647 19688
647 11873
647 13512
647 13511
647 11271
647 11264
647 11270
647 11923
647 15921
647 19112
647 11208
647 19035
647 11216
647 11767
647 11769
647 15042
647 12954
647 11963
647 16122
647 13817
647 13409
647 11952
647 19358
647 19386
647 10902
647 11631
648 15329
648 15331
648 19688
648 11873
648 13512
648 13511
648 11271
648 11264
648 11270
648 11923
648 15921
648 19112
648 11208
648 19035
648 11216
648 11767
648 11769
648 15042
648 12954
648 11963
648 16122
648 13817
648 13409
648 11952
648 19358
648 19386
648 10902
648 11631
649 15329
649 15331
649 19688
649 11873
649 13512
649 13511
649 11271
649 11264
649 11270
649 11923
649 15921
649 19112
649 11208
649 19035
649 11216
649 11767
649 11769
649 15042
649 12954
649 11963
649 16122
649 13817
649 13409
649 11952
649 19358
649 19386
649 10902
649 11631
650 15329
650 15331
650 19688
650 11873
650 13512
650 13511
650 11271
650 11264
650 11270
650 15921
650 19112
650 11208
650 19035
650 11216
650 11767
650 11769
650 15042
650 12954
650 11963
650 16122
650 13636
650 13817
650 13409
650 11952
650 19358
650 19386
650 10902
650 11631
651 15329
651 15331
651 19688
651 13512
651 13511
651 11271
651 11264
651 11270
651 15921
651 11208
651 19035
651 11216
651 11767
651 11769
651 15042
651 12954
651 11963
651 16122
651 13636
651 13817
651 13409
651 11952
651 19358
651 19386
651 10902
651 11631
652 15329
652 15331
652 19688
652 13512
652 13511
652 11271
652 11264
652 11270
652 15921
652 11208
652 19035
652 11216
652 11767
652 11769
652 15042
652 12954
652 11963
652 16122
652 13636
652 13409
652 11952
652 19358
652 19386
652 10902
652 11631
653 15329
653 15331
653 19688
653 13512
653 13511
653 11271
653 11264
653 11270
653 15921
653 11208
653 19035
653 11216
653 11769
653 15042
653 12954
653 11963
653 16119
653 16122
653 13811
653 13636
653 13409
653 11952
653 19358
653 19386
653 10902
653 11631
654 15329
654 15331
654 19688
654 13512
654 13511
654 11271
654 11264
654 11270
654 15921
654 11208
654 19035
654 11216
654 11769
654 19110
654 17991
654 15042
654 12954
654 11963
654 16119
654 16122
654 13811
654 13409
654 11952
654 19358
654 19386
654 10902
654 11631
655 15329
655 15331
655 19688
655 13512
655 13511
655 11271
655 11264
655 11270
655 15921
655 11208
655 19035
655 11216
655 11769
655 19110
655 17991
655 15042
655 12954
655 11963
655 16119
655 16122
655 13811
655 13409
655 11952
655 19358
655 19386
655 10902
655 11631
656 15329
656 15331
656 19688
656 13512
656 13511
656 11271
656 11264
656 11270
656 11923
656 15921
656 11208
656 19035
656 11216
656 11769
656 19110
656 17991
656 15042
656 12954
656 11963
656 16119
656 16122
656 13811
656 13409
656 11952
656 19358
656 19386
656 10902
656 11631
657 15329
657 15331
657 19688
657 13512
657 13511
657 11271
657 11264
657 11270
657 15921
657 11208
657 19035
657 11216
657 11769
657 17991
657 15042
657 12954
657 11963
657 16119
657 16122
657 13811
657 13409
657 11952
657 19358
657 19386
657 10902
657 11631
658 15329
658 15331
658 19688
658 13512
658 13511
658 11271
658 11264
658 11270
658 15921
658 11208
658 19035
658 11216
658 11769
658 15042
658 12954
658 16119
658 16122
658 13409
658 11952
658 19358
658 19386
658 10902
658 11631
659 15329
659 15331
659 13512
659 13511
659 11271
659 11264
659 11270
659 15921
659 11208
659 19035
659 11216
659 11769
659 15042
659 12954
659 16119
659 16122
659 13409
659 11952
659 19358
659 19386
659 10902
659 11631
660 15329
660 15331
660 13512
660 13511
660 11271
660 11264
660 11270
660 15921
660 11208
660 19035
660 11216
660 11769
660 15042
660 12954
660 16119
660 16122
660 13409
660 11952
660 19358
660 10902
660 11631
661 15329
661 15331
661 13512
661 13511
661 11271
661 11264
661 11270
661 15921
661 11208
661 11216
661 11769
661 12954
661 16119
661 16122
661 11952
661 19358
661 10902
661 11631
662 15329
662 15331
662 13512
662 13511
662 11271
662 11264
662 11270
662 11268
662 11923
662 15921
662 11208
662 11216
662 11769
662 12954
662 16122
662 11952
662 19358
662 11631
663 15329
663 15331
663 13512
663 13511
663 11271
663 11264
663 11270
663 11268
663 11923
663 15921
663 11208
663 11216
663 11769
663 12954
663 16122
663 11952
663 19358
663 11631
664 15329
664 15331
664 13511
664 11271
664 11264
664 11270
664 11268
664 11923
664 15921
664 11208
664 11769
664 19110
664 12954
664 16122
664 11952
664 19358
664 11631
665 15329
665 15331
665 13511
665 11271
665 11264
665 11268
665 11923
665 15921
665 11208
665 11769
665 19110
665 12954
665 11952
665 11631
666 15329
666 15331
666 11264
666 11268
666 11923
666 11769
666 19109
666 19110
666 17991
666 12954
666 11952
666 11631
667 15329
667 15331
667 13511
667 11264
667 11268
667 11923
667 11769
667 19109
667 19110
667 17991
667 12954
667 11952
667 11631
668 15329
668 15331
668 13511
668 11264
668 11268
668 11923
668 11225
668 19112
668 11208
668 11769
668 19109
668 19108
668 15042
668 12954
668 16036
668 16122
668 15937
668 11952
668 11631
669 15329
669 15331
669 13511
669 11264
669 11268
669 11923
669 15919
669 11225
669 19112
669 11208
669 11772
669 11769
669 19108
669 15042
669 12954
669 16036
669 16122
669 15937
669 11952
669 11631
670 15329
670 15331
670 13511
670 11264
670 11268
670 11923
670 15919
670 11225
670 19112
670 11208
670 11772
670 11769
670 19109
670 19108
670 15042
670 12954
670 16036
670 16122
670 15937
670 11952
670 11631
671 15329
671 15331
671 13511
671 11264
671 15919
671 11225
671 19112
671 11208
671 11772
671 11769
671 19109
671 19108
671 15042
671 12954
671 16036
671 16122
671 15937
671 11952
671 19386
671 11631
672 15329
672 15331
672 13511
672 11264
672 15919
672 11225
672 19112
672 11208
672 11772
672 11769
672 19109
672 19108
672 15042
672 12954
672 16036
672 16122
672 15937
672 11952
672 19386
672 11631
673 15329
673 15331
673 20154
673 13511
673 11264
673 15919
673 11225
673 19112
673 11208
673 11772
673 11769
673 11761
673 19109
673 19108
673 17991
673 15042
673 12954
673 16036
673 16122
673 17648
673 15937
673 11952
673 19386
673 11631
674 15329
674 15331
674 20154
674 13510
674 13511
674 11264
674 15919
674 11225
674 19112
674 11208
674 11772
674 11769
674 11761
674 19108
674 15042
674 12954
674 16036
674 11963
674 11962
674 16122
674 13814
674 15605
674 17648
674 15937
674 11952
674 19358
674 19386
674 11631
675 15329
675 15331
675 11875
675 20154
675 13510
675 13511
675 11264
675 15919
675 11225
675 19112
675 11208
675 11772
675 11769
675 11761
675 19108
675 15042
675 12954
675 16036
675 11963
675 11962
675 16122
675 13814
675 15605
675 17648
675 15937
675 19358
675 19386
675 11631
676 15329
676 15331
676 11875
676 20154
676 13510
676 11264
676 11924
676 15919
676 11225
676 19112
676 11208
676 11772
676 11769
676 11761
676 19108
676 15042
676 12954
676 16036
676 11963
676 11962
676 16122
676 16120
676 13814
676 15605
676 17648
676 15937
676 19358
676 19386
676 10902
676 11631
677 15329
677 11875
677 20154
677 13510
677 11264
677 11924
677 15919
677 11225
677 19112
677 11208
677 11772
677 11762
677 11769
677 11761
677 12954
677 16036
677 11963
677 11962
677 16122
677 16120
677 13814
677 15605
677 17648
677 15937
677 19358
677 19386
677 10902
677 11631
678 15329
678 11875
678 20154
678 13510
678 11264
678 11924
678 15919
678 11225
678 19112
678 11208
678 11772
678 11762
678 11769
678 11761
678 12954
678 16036
678 11963
678 11962
678 16122
678 16120
678 13814
678 15605
678 17648
678 15937
678 19358
678 19386
678 10902
678 11631
679 15329
679 11875
679 20154
679 13510
679 11264
679 11924
679 15919
679 11225
679 19112
679 11208
679 11772
679 11762
679 11769
679 11761
679 12954
679 16036
679 11963
679 11964
679 11962
679 16122
679 16120
679 13814
679 15605
679 17648
679 15937
679 19358
679 19386
679 10902
679 11631
680 15329
680 11875
680 20154
680 13510
680 11264
680 11924
680 15919
680 11225
680 19112
680 11208
680 11772
680 11762
680 11769
680 11761
680 12954
680 16036
680 11963
680 11964
680 11962
680 16122
680 16120
680 13814
680 15605
680 17648
680 15937
680 19358
680 19386
680 10902
680 11631
681 15329
681 11875
681 20154
681 13510
681 11264
681 11924
681 15919
681 11225
681 19112
681 11208
681 11772
681 11762
681 11765
681 11769
681 11761
681 15042
681 12954
681 16036
681 11963
681 11964
681 11962
681 16122
681 16120
681 13814
681 15605
681 17648
681 15937
681 19358
681 19386
681 10902
681 11631
682 15329
682 15331
682 11875
682 20154
682 13510
682 11264
682 11924
682 15919
682 11225
682 19112
682 11208
682 11772
682 11762
682 11765
682 11769
682 11761
682 15042
682 12954
682 16036
682 11963
682 11964
682 11962
682 16122
682 16120
682 13814
682 15605
682 17648
682 15937
682 19358
682 19386
682 10902
682 11631
683 15329
683 15331
683 11875
683 20154
683 13510
683 11264
683 11924
683 15919
683 11225
683 19112
683 11208
683 11772
683 11762
683 11765
683 11769
683 11761
683 15042
683 12954
683 16036
683 11963
683 11964
683 11962
683 16122
683 16120
683 13814
683 15605
683 17648
683 15937
683 19358
683 19386
683 10902
683 11631
684 15329
684 15331
684 11875
684 20154
684 13510
684 11264
684 11924
684 15919
684 11225
684 19114
684 19112
684 11208
684 11772
684 11762
684 11765
684 11769
684 11761
684 15042
684 12954
684 16036
684 11963
684 11964
684 11962
684 16122
684 16120
684 13814
684 15605
684 17648
684 15937
684 19358
684 19386
684 10902
684 11631
685 15329
685 15331
685 15330
685 11875
685 20154
685 13510
685 11264
685 11924
685 15919
685 11225
685 19114
685 19112
685 11208
685 11772
685 11762
685 11765
685 11769
685 11761
685 15042
685 12954
685 16036
685 11963
685 11964
685 11962
685 16122
685 16120
685 13814
685 15605
685 17648
685 15937
685 19358
685 19386
685 10902
685 11631
686 15329
686 15331
686 15330
686 11875
686 20154
686 13510
686 11264
686 11924
686 15919
686 11225
686 19114
686 19112
686 11208
686 11772
686 11762
686 11765
686 11769
686 11761
686 15042
686 12954
686 16036
686 11963
686 11964
686 11962
686 16122
686 16120
686 13814
686 15605
686 17648
686 15937
686 19358
686 19386
686 10902
686 11631
687 15329
687 15331
687 15330
687 11875
687 20154
687 13510
687 11264
687 11924
687 15919
687 11225
687 19114
687 19112
687 11208
687 11772
687 11762
687 11765
687 11769
687 11761
687 15042
687 12954
687 16036
687 11963
687 11964
687 11962
687 16122
687 16120
687 13814
687 15605
687 17648
687 15937
687 19358
687 19386
687 10902
687 11631
688 15329
688 15331
688 15330
688 11875
688 20154
688 13510
688 11264
688 11924
688 15919
688 11225
688 19114
688 19112
688 11208
688 11772
688 11762
688 11765
688 11769
688 11761
688 15042
688 12954
688 16036
688 11963
688 11964
688 11962
688 16122
688 16120
688 19151
688 13814
688 15605
688 17648
688 15937
688 19358
688 19386
688 10902
688 11631
689 15329
689 15331
689 15330
689 11875
689 20154
689 13510
689 11264
689 11924
689 15919
689 11225
689 19114
689 19112
689 11208
689 11772
689 11762
689 11765
689 11769
689 11761
689 15042
689 12954
689 16036
689 11963
689 11964
689 11962
689 16122
689 16120
689 19151
689 13814
689 15605
689 17648
689 15937
689 19358
689 19386
689 10902
689 11631
690 15329
690 15331
690 15330
690 11875
690 20154
690 13510
690 11264
690 11924
690 15919
690 11225
690 19114
690 19112
690 11208
690 11772
690 11762
690 11765
690 11769
690 11761
690 15042
690 12954
690 16036
690 11963
690 11964
690 11962
690 16122
690 16120
690 19151
690 13814
690 15605
690 17648
690 15937
690 19358
690 19386
690 10902
690 11631
691 15329
691 15331
691 11875
691 20154
691 13510
691 11264
691 11924
691 15919
691 11225
691 19114
691 19112
691 11208
691 11772
691 11762
691 11765
691 11769
691 11761
691 15042
691 12954
691 16036
691 11963
691 11964
691 11962
691 16122
691 16120
691 19151
691 13814
691 15605
691 17648
691 15937
691 19358
691 19386
691 10902
691 11631
692 15329
692 15331
692 11875
692 20154
692 13510
692 11264
692 11924
692 15919
692 11225
692 19114
692 19112
692 11208
692 11772
692 11762
692 11765
692 11769
692 11761
692 15042
692 12954
692 16036
692 11963
692 11962
692 16122
692 16120
692 19151
692 13814
692 15605
692 17648
692 15937
692 19358
692 19386
692 10902
692 11631
693 15329
693 15331
693 11875
693 20154
693 13510
693 11264
693 11924
693 15919
693 11225
693 19114
693 19112
693 11208
693 11772
693 11762
693 11769
693 11761
693 15042
693 12954
693 16036
693 11963
693 11962
693 16122
693 16120
693 19151
693 13814
693 15605
693 17648
693 15937
693 19358
693 19386
693 10902
693 11631
694 15329
694 15331
694 11875
694 20154
694 11264
694 11924
694 15919
694 11225
694 19114
694 19112
694 11208
694 11772
694 11769
694 11761
694 15042
694 16036
694 11963
694 11962
694 16122
694 16120
694 19151
694 13814
694 15605
694 17648
694 15937
694 19358
694 19386
694 10902
694 11631
695 15329
695 15331
695 11875
695 20154
695 11264
695 11924
695 15919
695 11225
695 19114
695 19112
695 11208
695 11772
695 11769
695 11761
695 15042
695 16036
695 11963
695 11962
695 16122
695 16120
695 19151
695 15605
695 17648
695 15937
695 19358
695 19386
695 10902
695 11631
696 15329
696 15331
696 15330
696 11875
696 20154
696 11264
696 11924
696 15919
696 11225
696 19114
696 19112
696 11208
696 11772
696 11769
696 11761
696 15042
696 16036
696 11963
696 11962
696 16122
696 16120
696 19151
696 15605
696 17648
696 15937
696 19358
696 19386
696 10902
696 11631
697 15329
697 15331
697 15330
697 11875
697 20154
697 11264
697 11924
697 15919
697 11225
697 19114
697 19112
697 11208
697 11772
697 11769
697 11761
697 15042
697 16036
697 11963
697 16122
697 16120
697 15605
697 17648
697 15937
697 19358
697 19386
697 10902
697 11631
698 15329
698 15331
698 15330
698 11875
698 20154
698 11264
698 11924
698 15919
698 11225
698 19112
698 11208
698 11772
698 11769
698 11761
698 15042
698 16036
698 11963
698 16122
698 16120
698 15605
698 15937
698 19358
698 19386
698 10902
698 11631
699 15329
699 15331
699 15330
699 11875
699 20154
699 11264
699 11924
699 15919
699 11225
699 19112
699 11208
699 11772
699 11769
699 11761
699 15042
699 16036
699 11963
699 16122
699 16120
699 15605
699 15937
699 19358
699 19386
699 10902
699 11631
700 15329
700 15331
700 15330
700 11875
700 20154
700 11264
700 11924
700 15919
700 11225
700 19112
700 11208
700 11772
700 11769
700 11761
700 15042
700 16036
700 11963
700 16122
700 16120
700 15605
700 15937
700 19358
700 19386
700 10902
700 11631
701 15329
701 15331
701 15330
701 11875
701 20154
701 11264
701 11924
701 15919
701 11225
701 19112
701 11208
701 11772
701 11769
701 11761
701 15042
701 16036
701 11963
701 16122
701 16120
701 15605
701 15937
701 19358
701 19386
701 10902
701 11631
702 15329
702 15331
702 15330
702 11875
702 20154
702 11264
702 11924
702 15919
702 11225
702 19112
702 11208
702 11772
702 11769
702 11761
702 15042
702 16036
702 11963
702 16122
702 16120
702 15605
702 15937
702 19358
702 19386
702 10902
702 11631
703 15329
703 15331
703 15330
703 11875
703 20154
703 11264
703 11924
703 15919
703 11225
703 19112
703 11208
703 11772
703 11769
703 11761
703 16036
703 11963
703 11962
703 16122
703 16120
703 15605
703 15937
703 19358
703 19386
703 10902
703 11631
704 15329
704 15331
704 15330
704 11875
704 20154
704 11264
704 11924
704 15919
704 11225
704 19114
704 19112
704 11208
704 11772
704 11765
704 11769
704 11761
704 16036
704 11963
704 11962
704 16122
704 16120
704 15605
704 15937
704 19358
704 19386
704 10902
704 11631
705 15329
705 15331
705 15330
705 11875
705 20154
705 11264
705 11924
705 15919
705 11225
705 19114
705 19112
705 11208
705 11772
705 11765
705 11769
705 11761
705 16036
705 11963
705 11962
705 16122
705 16120
705 15605
705 17648
705 15937
705 19358
705 19386
705 10902
705 11631
705 12718
706 15329
706 15331
706 11875
706 20154
706 11264
706 11924
706 15919
706 11225
706 19114
706 19112
706 11208
706 11772
706 11765
706 11769
706 11761
706 12954
706 16036
706 11963
706 11962
706 16122
706 19151
706 13814
706 15605
706 17648
706 15937
706 19358
706 19386
706 10902
706 11631
706 12718
707 15329
707 15331
707 11875
707 20154
707 11264
707 11924
707 15919
707 11225
707 19114
707 19112
707 11208
707 11772
707 11765
707 11769
707 11761
707 12954
707 16036
707 11963
707 11962
707 16122
707 19151
707 13814
707 15605
707 17648
707 15937
707 19358
707 19386
707 10902
707 11631
707 12718
708 15329
708 15331
708 11875
708 20154
708 11924
708 15919
708 11225
708 19114
708 19112
708 11208
708 11772
708 11765
708 11769
708 11761
708 12954
708 16036
708 11963
708 11962
708 16122
708 19151
708 13814
708 15605
708 17648
708 15937
708 19358
708 19386
708 10902
708 11631
708 12718
709 15329
709 15331
709 11875
709 20154
709 11924
709 15919
709 11225
709 19114
709 19112
709 11208
709 11772
709 11765
709 11769
709 11761
709 12954
709 16036
709 11963
709 11962
709 16122
709 19151
709 13814
709 15605
709 17648
709 15937
709 19358
709 19386
709 10902
709 11631
709 12718
710 15329
710 11875
710 20154
710 11924
710 15919
710 11225
710 19114
710 19112
710 11208
710 11772
710 11765
710 11769
710 11761
710 12954
710 16036
710 11963
710 11962
710 16122
710 19151
710 13814
710 15605
710 17648
710 15937
710 19358
710 19386
710 10902
710 11631
710 12718
711 15329
711 11875
711 20154
711 11924
711 15919
711 11225
711 19114
711 19112
711 11208
711 11772
711 11765
711 11769
711 11761
711 12954
711 16036
711 11963
711 11962
711 16122
711 19151
711 13814
711 15605
711 15937
711 19358
711 19386
711 10902
711 11631
711 12718
712 15329
712 11875
712 20154
712 11924
712 15919
712 11225
712 19114
712 19112
712 11208
712 11772
712 11765
712 11769
712 11761
712 12954
712 16036
712 11963
712 11962
712 16122
712 19151
712 13814
712 15605
712 15937
712 19358
712 19386
712 10902
712 11631
712 12718
713 15329
713 11875
713 20154
713 11924
713 15919
713 11225
713 19114
713 19112
713 11208
713 11772
713 11765
713 11769
713 11761
713 12954
713 16036
713 11963
713 11962
713 16122
713 19151
713 13814
713 15605
713 15937
713 19358
713 19386
713 10902
713 11631
713 12718
714 15329
714 20154
714 11924
714 15919
714 11225
714 19114
714 19112
714 11208
714 11772
714 11765
714 11769
714 11761
714 12954
714 16036
714 11963
714 11962
714 16122
714 19151
714 15605
714 15937
714 19358
714 19386
714 10902
714 11631
715 15329
715 20154
715 11924
715 15919
715 11225
715 19114
715 19112
715 11208
715 11772
715 11769
715 11761
715 12954
715 16036
715 11963
715 11962
715 16122
715 15605
715 15937
715 19358
715 19386
715 10902
715 11631
716 15329
716 20154
716 11924
716 15919
716 11225
716 19114
716 19112
716 11208
716 11772
716 11769
716 11761
716 12954
716 16036
716 11963
716 11962
716 16122
716 15605
716 19358
716 19386
716 10902
716 11631
717 15329
717 20154
717 11264
717 11924
717 15919
717 11225
717 19114
717 19112
717 11208
717 11772
717 11769
717 11761
717 12954
717 16036
717 11963
717 11962
717 16122
717 15605
717 19358
717 19386
717 10902
717 11631
718 15329
718 15331
718 20154
718 11264
718 11924
718 11225
718 19112
718 11208
718 11772
718 11769
718 11761
718 12954
718 16036
718 11963
718 11962
718 16122
718 19358
718 19386
718 10902
718 11631
719 15329
719 15331
719 11264
719 11924
719 11225
719 19112
719 11208
719 11769
719 11761
719 12954
719 16036
719 11963
719 11962
719 16122
719 19358
719 19386
719 10902
719 11631
720 15329
720 15331
720 11264
720 11924
720 11225
720 19112
720 11208
720 11769
720 12954
720 16036
720 11963
720 11962
720 16122
720 19358
720 19386
720 10902
720 11631
721 15329
721 15331
721 11264
721 11924
721 11225
721 19112
721 11208
721 11769
721 12954
721 16036
721 11963
721 11962
721 16122
721 19386
721 10902
721 11631
722 15329
722 15331
722 11264
722 11924
722 11225
722 19112
722 11208
722 11769
722 12954
722 16036
722 11963
722 11962
722 16122
722 19386
722 10902
722 11631
723 15329
723 15331
723 13511
723 11264
723 11924
723 11225
723 11208
723 11769
723 12954
723 16122
723 11952
723 19386
723 10902
723 11631
724 15329
724 15331
724 13511
724 11264
724 11924
724 11225
724 11208
724 11769
724 12954
724 16122
724 11952
724 19386
724 10902
724 11631
725 15329
725 15331
725 13511
725 11264
725 11924
725 11208
725 11769
725 12954
725 16122
725 11952
725 19386
725 10902
725 11631
726 15329
726 15331
726 13511
726 11264
726 11924
726 11208
726 11769
726 12954
726 16122
726 11952
726 10902
726 11631
727 15329
727 15331
727 13511
727 11264
727 11924
727 11208
727 11769
727 12954
727 16122
727 11952
727 11631
728 15329
728 15331
728 13511
728 11264
728 11924
728 11208
728 11769
728 12954
728 16122
728 11952
728 11631
729 15329
729 15331
729 13511
729 11264
729 11924
729 11208
729 11769
729 12954
729 16122
729 11952
729 11631
730 15329
730 15331
730 13511
730 11264
730 11924
730 11208
730 12954
730 16122
730 11952
730 10902
730 11631
731 15329
731 15331
731 13511
731 11264
731 11924
731 11208
731 12954
731 16122
731 11952
731 10902
731 11631
732 15329
732 15331
732 13511
732 11264
732 11924
732 11208
732 12954
732 16122
732 11952
732 10902
732 11631
733 15329
733 15331
733 13511
733 11264
733 11924
733 11208
733 12954
733 16122
733 11952
733 11631
734 15329
734 15331
734 13511
734 11264
734 11924
734 11208
734 12954
734 16122
734 11952
734 11631
735 15329
735 15331
735 13511
735 11264
735 11924
735 11208
735 12954
735 16122
735 11952
735 11631
736 15329
736 15331
736 13511
736 11264
736 11924
736 11208
736 12954
736 16122
736 11952
736 11631
737 15329
737 15331
737 13511
737 11264
737 11924
737 11208
737 12954
737 16122
737 11952
737 11631
738 15329
738 15331
738 13511
738 11264
738 11924
738 11208
738 12954
738 16122
738 11952
738 11631
739 15329
739 15331
739 13511
739 11264
739 11924
739 11208
739 19110
739 12954
739 16122
739 11952
739 11631
740 15329
740 15331
740 13511
740 11264
740 11208
740 19110
740 12954
740 16122
740 11952
740 11631
741 15329
741 15331
741 13511
741 11264
741 11267
741 11208
741 19109
741 19110
741 12954
741 16122
741 11952
741 11631
742 15329
742 15331
742 13511
742 11264
742 11267
742 11923
742 11208
742 19109
742 19110
742 12954
742 16122
742 11952
742 11631
743 15329
743 15331
743 13511
743 11264
743 11923
743 11208
743 19109
743 19110
743 12954
743 16122
743 11952
744 15329
744 15331
744 13511
744 11264
744 11923
744 11208
744 19109
744 19110
744 12954
744 11952
745 15329
745 15331
745 13511
745 11264
745 11923
745 11208
745 19109
745 19110
745 12954
745 11952
746 15329
746 15331
746 13511
746 11264
746 11267
746 11273
746 11923
746 11208
746 19109
746 19110
746 12954
746 11952
747 15329
747 15331
747 13511
747 11267
747 11273
747 11923
747 11208
747 19109
747 19110
747 12954
747 11952
748 15329
748 15331
748 13511
748 11267
748 11273
748 11923
748 11208
748 19109
748 19110
748 12954
748 11952
749 15329
749 15331
749 13511
749 11267
749 11923
749 19109
749 19110
749 12954
749 11952
750 15329
750 15331
750 13511
750 11267
750 11273
750 11923
750 11208
750 19109
750 19110
750 12954
750 16122
750 11952
751 15329
751 15331
751 13511
751 11267
751 11273
751 11923
751 11208
751 19109
751 19110
751 12954
751 16122
751 11952
752 15329
752 15331
752 13511
752 19109
752 19110
752 15042
752 12954
752 16122
752 11952
753 15329
753 15331
753 13511
753 19110
753 15042
753 12954
753 16122
753 11952
754 15329
754 15331
754 13511
754 19110
754 15042
754 12954
754 16122
754 11952
755 15331
755 13511
755 19109
755 19110
755 15042
755 12954
755 16122
755 11952
756 15331
756 13511
756 19109
756 19110
756 15042
756 12954
756 16122
756 11952
757 15331
757 19109
757 19110
757 15042
757 12954
757 16122
757 11952
758 15331
758 11264
758 11924
758 11225
758 19109
758 15042
758 12954
758 16122
759 15331
759 11264
759 11924
759 11225
759 19109
759 15042
759 12954
759 16122
760 15331
760 11264
760 11924
760 11225
760 19109
760 15042
760 12954
760 16122
761 15331
761 11264
761 11924
761 11225
761 15042
761 12954
761 16122
762 15331
762 11264
762 11225
762 15042
762 12954
763 15331
763 11225
765 15331
766 15331
766 12954
766 16122
767 15331
767 11225
767 12954
767 16122
768 15331
768 11225
768 19109
768 12954
768 16122
769 15331
769 11225
769 19109
769 12954
769 16122
770 15331
770 13512
770 11266
770 11265
770 19538
770 15923
770 15921
770 11225
770 19112
770 11208
770 11216
770 11767
770 11769
770 19109
770 15042
770 12954
770 11964
770 16122
770 16120
770 11631
771 15331
771 13512
771 11266
771 11265
771 19538
771 15923
771 15921
771 11225
771 11208
771 11216
771 11767
771 11769
771 19109
771 15042
771 12954
771 11964
771 16122
771 16120
771 11631
772 15331
772 13512
772 11266
772 11265
772 19538
772 15923
772 15921
772 11225
772 19112
772 11208
772 11216
772 11767
772 11769
772 19109
772 15042
772 12954
772 11964
772 16122
772 16120
772 11631
773 15331
773 13512
773 11266
773 11265
773 19538
773 15921
773 11225
773 19112
773 11208
773 11216
773 11767
773 11769
773 19109
773 15042
773 12954
773 11964
773 16122
773 16120
773 11631
774 15331
774 13512
774 11266
774 11265
774 19538
774 15923
774 15921
774 11225
774 19112
774 11208
774 11216
774 11767
774 11769
774 19109
774 15042
774 12954
774 11964
774 16122
774 16120
774 11631
775 15331
775 13512
775 11266
775 11265
775 11926
775 19538
775 15921
775 11225
775 19112
775 11208
775 11216
775 11767
775 11769
775 19109
775 15042
775 12954
775 11964
775 16122
775 16120
775 11631
776 15331
776 13512
776 11266
776 11265
776 11926
776 19538
776 15921
776 11225
776 11208
776 11216
776 11767
776 11769
776 19109
776 15042
776 12954
776 11964
776 16122
776 16120
776 11631
777 15331
777 13512
777 11266
777 11265
777 19538
777 15923
777 15921
777 11225
777 11208
777 11216
777 11767
777 11769
777 19109
777 15042
777 12954
777 16122
777 16120
777 11631
778 15329
778 15331
778 15811
778 19689
778 11873
778 11271
778 11265
778 19538
778 15921
778 11225
778 19112
778 11208
778 11216
778 11767
778 11769
778 19109
778 12954
778 11963
778 16122
778 16120
778 15278
778 13811
778 13636
778 13817
778 13409
778 11439
778 11942
778 11952
778 19386
778 14652
778 10902
778 11633
778 11631
778 13082
779 15329
779 15331
779 15811
779 19689
779 11873
779 13512
779 11271
779 11270
779 11265
779 19538
779 15921
779 11225
779 19112
779 11208
779 11216
779 11767
779 11769
779 19109
779 12954
779 11963
779 16122
779 16120
779 15278
779 13811
779 13636
779 13817
779 13409
779 11439
779 11942
779 11952
779 19364
779 19386
779 14652
779 10902
779 11633
779 11631
779 13082
780 15329
780 15331
780 15811
780 19689
780 11873
780 13512
780 11271
780 11270
780 15921
780 11225
780 11208
780 11216
780 11767
780 11769
780 12954
780 11963
780 16122
780 16120
780 15278
780 13811
780 13636
780 13817
780 13409
780 11439
780 11942
780 11952
780 19364
780 19386
780 14652
780 10902
780 11633
780 11631
780 13082
781 15329
781 15331
781 15811
781 19689
781 11873
781 13512
781 11271
781 11270
781 15921
781 11225
781 11208
781 11216
781 11767
781 11769
781 12954
781 11963
781 16122
781 16120
781 15278
781 13811
781 13636
781 13817
781 13409
781 11439
781 11942
781 11952
781 19364
781 19386
781 14652
781 10902
781 11633
781 11631
781 13082
782 15329
782 15811
782 19689
782 11873
782 13512
782 11271
782 11270
782 15921
782 11225
782 11208
782 11216
782 11767
782 11769
782 11963
782 16119
782 16122
782 16120
782 15278
782 13811
782 13636
782 13817
782 13409
782 11439
782 11942
782 11952
782 19364
782 19358
782 19386
782 14652
782 10902
782 11633
782 11631
782 13082
783 15329
783 15811
783 19689
783 11873
783 13512
783 11271
783 11270
783 15921
783 11225
783 11208
783 11216
783 11766
783 11767
783 11963
783 16119
783 16122
783 16120
783 15278
783 13811
783 13636
783 13817
783 13409
783 11439
783 11942
783 19364
783 19358
783 19386
783 14652
783 10902
783 11633
783 11631
783 13079
783 13082
784 15329
784 15811
784 19689
784 11873
784 13512
784 11271
784 11270
784 11265
784 15921
784 11225
784 11208
784 11216
784 11767
784 11963
784 16119
784 16122
784 16120
784 15278
784 13811
784 13636
784 13817
784 13409
784 11439
784 11942
784 19364
784 19358
784 19386
784 14652
784 10902
784 11633
784 11631
784 13079
784 13082
785 15329
785 15811
785 19689
785 11873
785 13512
785 11271
785 11265
785 15921
785 11225
785 11208
785 11216
785 11766
785 11767
785 11963
785 16119
785 16122
785 16120
785 15278
785 13811
785 13636
785 13817
785 13409
785 11439
785 11942
785 19364
785 19358
785 19386
785 14652
785 10902
785 11633
785 11631
785 13079
785 13082
786 15329
786 15811
786 19689
786 11873
786 13512
786 11265
786 15921
786 11225
786 19112
786 11208
786 19118
786 11216
786 11766
786 11767
786 11769
786 11963
786 16119
786 16122
786 16120
786 15278
786 13811
786 13636
786 13817
786 13409
786 11439
786 11942
786 19364
786 19358
786 19386
786 14652
786 10902
786 11633
786 11631
786 13079
786 13082
787 17280
787 15329
787 15811
787 19689
787 11873
787 13512
787 11271
787 11265
787 15923
787 15921
787 11225
787 19112
787 11208
787 19118
787 11216
787 11766
787 11767
787 11769
787 12954
787 11963
787 16119
787 16122
787 16120
787 15278
787 13811
787 13636
787 13817
787 13409
787 11439
787 11942
787 19364
787 19358
787 19386
787 14652
787 10902
787 11633
787 11631
787 13079
787 13082
788 17280
788 15329
788 15811
788 19689
788 11873
788 13512
788 11271
788 11265
788 15923
788 15921
788 11225
788 19112
788 11208
788 19118
788 11216
788 11766
788 11767
788 11769
788 12954
788 11963
788 16119
788 16122
788 16120
788 15278
788 13811
788 13636
788 13817
788 13409
788 11439
788 11942
788 19364
788 19358
788 19386
788 14652
788 10902
788 11633
788 11631
788 13079
788 13082
789 15329
789 15811
789 19689
789 11873
789 13512
789 11271
789 11265
789 15921
789 11225
789 19112
789 11208
789 19118
789 11216
789 11766
789 11767
789 11769
789 12954
789 11963
789 16119
789 16122
789 16120
789 15278
789 13811
789 13636
789 13817
789 13409
789 11439
789 11942
789 19364
789 19358
789 19386
789 14652
789 10902
789 11633
789 11631
789 13082
790 15329
790 15811
790 19689
790 11873
790 13512
790 11271
790 15921
790 11225
790 19112
790 11208
790 19118
790 11216
790 11766
790 11767
790 11769
790 11963
790 16119
790 16122
790 16120
790 15278
790 13811
790 13636
790 13817
790 13409
790 11439
790 11942
790 19364
790 19358
790 19386
790 14652
790 10902
790 11633
790 11631
790 13082
791 15329
791 15811
791 19689
791 11873
791 13512
791 11271
791 15921
791 11225
791 19112
791 11208
791 19118
791 11216
791 11766
791 11767
791 11769
791 11963
791 16119
791 16122
791 16120
791 15278
791 13811
791 13636
791 13817
791 13409
791 11439
791 11942
791 19364
791 19358
791 19386
791 14652
791 10902
791 11633
791 11631
791 13079
791 13082
792 17280
792 13265
792 15329
792 15811
792 19689
792 11873
792 13512
792 11271
792 15921
792 11225
792 19112
792 11208
792 19118
792 11216
792 11767
792 11769
792 11963
792 16119
792 16122
792 16120
792 15278
792 13811
792 13636
792 13817
792 13409
792 11439
792 11942
792 19364
792 19358
792 19386
792 14652
792 10902
792 11633
792 11631
792 13079
792 13082
793 17280
793 13265
793 15329
793 15811
793 19689
793 11873
793 13512
793 11271
793 15921
793 11225
793 19112
793 11208
793 19118
793 11216
793 11767
793 11769
793 11963
793 16119
793 16122
793 16120
793 15278
793 13811
793 13636
793 13817
793 13409
793 11439
793 11942
793 19364
793 19358
793 19386
793 14652
793 10902
793 11633
793 11631
793 13082
794 17280
794 13265
794 15329
794 15811
794 19689
794 11873
794 13512
794 11271
794 15921
794 11225
794 19112
794 11208
794 19118
794 11216
794 11767
794 11769
794 11963
794 16119
794 16122
794 16120
794 15278
794 13811
794 13636
794 13817
794 13409
794 11439
794 11942
794 19364
794 19358
794 19386
794 14652
794 10902
794 11633
794 11631
794 13082
795 17280
795 13265
795 15329
795 15811
795 19689
795 11873
795 13512
795 11271
795 15921
795 11225
795 19112
795 11208
795 19118
795 11216
795 11767
795 11769
795 11963
795 16119
795 16122
795 16120
795 15278
795 13811
795 13636
795 13817
795 13409
795 11439
795 11942
795 19364
795 19358
795 19386
795 14652
795 10902
795 11633
795 11631
795 13082
796 17280
796 13265
796 15329
796 15811
796 19689
796 11873
796 13512
796 11271
796 15921
796 11225
796 19112
796 11208
796 19118
796 11216
796 11767
796 11769
796 11963
796 16119
796 16122
796 16120
796 15278
796 13811
796 13636
796 13817
796 13409
796 11439
796 11942
796 19364
796 19358
796 19386
796 14652
796 10902
796 11633
796 11631
796 13082
797 17280
797 13265
797 15329
797 15811
797 19689
797 11873
797 13512
797 13511
797 11271
797 15921
797 11225
797 19112
797 11208
797 19118
797 11216
797 11767
797 11769
797 19109
797 11963
797 16119
797 16122
797 16120
797 15278
797 13811
797 13636
797 13817
797 13409
797 11439
797 11942
797 19364
797 19358
797 19386
797 14652
797 10902
797 11633
797 11631
797 13082
798 17280
798 13265
798 15329
798 15811
798 19689
798 11873
798 13512
798 11271
798 11270
798 15921
798 11225
798 19112
798 11208
798 19118
798 11216
798 11767
798 11769
798 19109
798 11963
798 16119
798 16122
798 16120
798 15278
798 13811
798 13636
798 13817
798 13409
798 11439
798 11942
798 19364
798 19358
798 19386
798 14652
798 10902
798 11633
798 11631
798 12256
798 13082
799 17280
799 13265
799 15329
799 15811
799 19689
799 11873
799 13512
799 11271
799 11270
799 15921
799 11225
799 19112
799 11208
799 19118
799 11216
799 11767
799 11769
799 12954
799 11963
799 16119
799 16122
799 16120
799 15278
799 13811
799 13636
799 13817
799 13409
799 11439
799 11942
799 11952
799 19364
799 19358
799 19386
799 14652
799 10902
799 11633
799 11631
799 12256
799 13082
800 17280
800 13265
800 15329
800 15811
800 19689
800 11873
800 13512
800 11271
800 11270
800 15921
800 11225
800 19112
800 11208
800 19118
800 11216
800 11767
800 11769
800 12954
800 11963
800 16119
800 16122
800 16120
800 15278
800 13811
800 13636
800 13817
800 13409
800 11439
800 11942
800 11952
800 19364
800 19358
800 19386
800 14652
800 10902
800 11633
800 11631
800 12256
800 13082
801 17280
801 13265
801 15329
801 15811
801 19689
801 11873
801 13512
801 11271
801 11270
801 15921
801 11225
801 19112
801 11208
801 19118
801 11216
801 11767
801 11769
801 12954
801 11963
801 16119
801 16122
801 16120
801 15278
801 13811
801 13636
801 13817
801 13409
801 11439
801 11942
801 11952
801 19364
801 19358
801 19386
801 14652
801 10902
801 11633
801 11631
801 12256
801 13082
802 17280
802 13265
802 15329
802 15811
802 19689
802 11873
802 13512
802 11271
802 11270
802 15921
802 11225
802 19112
802 11208
802 19118
802 11216
802 11767
802 11769
802 19109
802 12954
802 11963
802 16119
802 16122
802 16120
802 15278
802 13811
802 13636
802 13817
802 13409
802 11439
802 11942
802 11952
802 19364
802 19358
802 19386
802 14652
802 10902
802 11633
802 11631
802 12256
802 13082
803 17280
803 13265
803 15329
803 15811
803 19689
803 11873
803 13512
803 11271
803 11270
803 15921
803 11225
803 19112
803 11208
803 19118
803 11216
803 11767
803 11769
803 12954
803 11963
803 16119
803 16122
803 16120
803 15278
803 13811
803 13636
803 13817
803 13409
803 11439
803 11942
803 19364
803 19358
803 19386
803 14652
803 10902
803 11633
803 11631
803 12256
803 13082
804 13265
804 15329
804 15811
804 19689
804 11873
804 13512
804 11271
804 11270
804 15921
804 11225
804 19112
804 11208
804 19118
804 11216
804 11767
804 11769
804 12954
804 11963
804 16119
804 16122
804 16120
804 15278
804 13811
804 13636
804 13817
804 13409
804 11439
804 11942
804 19364
804 19358
804 19386
804 14652
804 10902
804 11631
804 12256
804 13082
805 13265
805 15329
805 15811
805 19689
805 11873
805 13512
805 11271
805 11270
805 15921
805 11225
805 19112
805 11208
805 19118
805 11216
805 11766
805 11767
805 11769
805 12954
805 11963
805 16119
805 16122
805 16120
805 15278
805 13811
805 13636
805 13817
805 13409
805 11439
805 11942
805 19364
805 19358
805 19386
805 14652
805 10902
805 11631
805 12256
805 13082
806 13265
806 15329
806 15811
806 19689
806 11873
806 13512
806 11271
806 11270
806 15921
806 11225
806 19112
806 11208
806 19118
806 11216
806 11766
806 11767
806 11769
806 12954
806 11963
806 16119
806 16122
806 16120
806 15278
806 13811
806 13636
806 13817
806 13409
806 11439
806 11942
806 19364
806 19358
806 19386
806 14652
806 10902
806 11631
806 12256
806 13082
807 13265
807 15329
807 15811
807 19689
807 11873
807 13512
807 11271
807 11264
807 11270
807 15921
807 11225
807 19112
807 11208
807 19118
807 11216
807 11766
807 11767
807 11769
807 12954
807 11963
807 16119
807 16122
807 16120
807 15278
807 13811
807 13636
807 13817
807 13409
807 11439
807 11942
807 19364
807 19358
807 19386
807 14652
807 10902
807 11631
807 12256
807 13082
808 13265
808 15329
808 15811
808 19689
808 11873
808 13512
808 11271
808 11264
808 11270
808 15921
808 11225
808 19112
808 11208
808 19118
808 11216
808 11766
808 11767
808 11769
808 12954
808 11963
808 16119
808 16122
808 16120
808 15278
808 13811
808 13636
808 13817
808 13409
808 11439
808 11942
808 19358
808 19386
808 14652
808 10902
808 11631
808 12256
808 13082
809 13265
809 15329
809 15811
809 19689
809 11873
809 13512
809 11271
809 11264
809 11270
809 15921
809 11225
809 19112
809 11208
809 19118
809 11216
809 11766
809 11767
809 11769
809 12954
809 11963
809 16119
809 16122
809 16120
809 15278
809 13811
809 13636
809 13817
809 13409
809 11439
809 11942
809 19358
809 19386
809 14652
809 10902
809 11631
809 12256
809 13082
810 13265
810 15329
810 15811
810 19689
810 11873
810 13512
810 11271
810 11264
810 11270
810 15921
810 11225
810 19112
810 11208
810 19118
810 11216
810 11766
810 11767
810 11769
810 12954
810 11963
810 16119
810 16122
810 16120
810 15278
810 13811
810 13636
810 13817
810 13409
810 11439
810 11942
810 19358
810 19386
810 14652
810 10902
810 11631
810 12256
810 13082
811 13265
811 15329
811 15811
811 19689
811 11873
811 13512
811 11271
811 11264
811 11270
811 15921
811 11225
811 19112
811 11208
811 19118
811 11216
811 11766
811 11767
811 11769
811 12954
811 11963
811 16119
811 16122
811 16120
811 15278
811 13811
811 13636
811 13817
811 13409
811 11439
811 11942
811 19358
811 19386
811 14652
811 10902
811 11631
811 12256
811 13082
812 13265
812 15329
812 15811
812 19689
812 11873
812 13512
812 11271
812 11264
812 11270
812 15921
812 11225
812 19112
812 11208
812 19118
812 11216
812 11766
812 11767
812 11769
812 12954
812 11963
812 16119
812 16122
812 16120
812 15278
812 13811
812 13636
812 13817
812 13409
812 11439
812 11942
812 19358
812 19386
812 14652
812 10902
812 11631
812 12256
812 13082
813 13265
813 15329
813 15811
813 19689
813 11873
813 13512
813 11271
813 11264
813 11270
813 15921
813 11225
813 19112
813 11208
813 19118
813 11216
813 11766
813 11767
813 11769
813 12954
813 11963
813 16119
813 16122
813 16120
813 13811
813 13636
813 13817
813 13409
813 11439
813 11942
813 19358
813 19386
813 14652
813 10902
813 11631
813 12256
813 13082
814 13265
814 15329
814 15331
814 15811
814 19689
814 11873
814 13512
814 11271
814 11264
814 11270
814 15921
814 11225
814 19112
814 11208
814 11216
814 11766
814 11767
814 11769
814 12954
814 11963
814 16119
814 16122
814 16120
814 13811
814 13636
814 13817
814 13409
814 11439
814 11942
814 19358
814 19386
814 14652
814 10902
814 11631
814 12256
814 13082
815 13265
815 15329
815 15331
815 15811
815 19689
815 11873
815 13512
815 11271
815 11264
815 11270
815 15921
815 11225
815 19112
815 11208
815 11216
815 11766
815 11767
815 11769
815 12954
815 11963
815 16119
815 16122
815 16120
815 13811
815 13636
815 13817
815 13409
815 11439
815 11942
815 19358
815 19386
815 14652
815 10902
815 11631
815 12256
815 13082
816 13265
816 15329
816 15331
816 15811
816 19689
816 11873
816 13512
816 11271
816 11264
816 11270
816 15921
816 11225
816 19112
816 11208
816 11216
816 11766
816 11767
816 11769
816 12954
816 11963
816 16119
816 16122
816 16120
816 13811
816 13636
816 13817
816 13409
816 11439
816 11942
816 19358
816 19386
816 14652
816 10902
816 11631
816 12256
816 13082
817 13265
817 15329
817 15331
817 15811
817 19689
817 11873
817 13512
817 11271
817 11264
817 11270
817 15921
817 11225
817 19112
817 11208
817 11216
817 11766
817 11767
817 11769
817 12954
817 11963
817 16119
817 16122
817 16120
817 15278
817 13811
817 13636
817 13817
817 13409
817 11439
817 11942
817 19358
817 19386
817 14652
817 10902
817 11631
817 12256
817 13082
818 13265
818 15329
818 15331
818 15811
818 19689
818 11873
818 13512
818 13511
818 11264
818 11270
818 15921
818 11225
818 19112
818 11208
818 11216
818 11766
818 11767
818 11769
818 12954
818 11963
818 16119
818 16122
818 16120
818 13811
818 13636
818 13817
818 13409
818 11439
818 11942
818 19358
818 19386
818 14652
818 10902
818 11631
818 12256
818 13082
819 13265
819 15329
819 15331
819 15811
819 19689
819 11873
819 13512
819 13511
819 11271
819 11264
819 11270
819 15921
819 11225
819 19112
819 11208
819 11216
819 11766
819 11767
819 11769
819 12954
819 11963
819 16119
819 16122
819 16120
819 13811
819 13636
819 13817
819 13409
819 11439
819 11942
819 19358
819 19386
819 14652
819 10902
819 11631
819 13082
820 13265
820 15329
820 15331
820 15811
820 19689
820 11873
820 13512
820 13511
820 11271
820 11264
820 11270
820 11265
820 15921
820 11225
820 19112
820 11208
820 11216
820 11766
820 11767
820 11769
820 12954
820 11963
820 16119
820 16122
820 16120
820 13811
820 13636
820 13817
820 13409
820 11439
820 11942
820 19358
820 19386
820 10902
820 11631
820 13082
821 13265
821 15329
821 15331
821 15811
821 19689
821 11873
821 13512
821 13511
821 11271
821 11264
821 11270
821 11265
821 15921
821 11225
821 19112
821 11208
821 11216
821 11766
821 11767
821 11769
821 12954
821 11963
821 16119
821 16122
821 16120
821 13811
821 13636
821 13817
821 13409
821 11439
821 11942
821 19358
821 19386
821 10902
821 11631
822 13265
822 15329
822 15331
822 15811
822 19689
822 11873
822 13512
822 13511
822 11271
822 11264
822 11270
822 11265
822 15921
822 11225
822 19112
822 11208
822 11216
822 11766
822 11767
822 11769
822 12954
822 11963
822 16119
822 16122
822 16120
822 13811
822 13636
822 13817
822 13409
822 11439
822 11942
822 19358
822 19386
822 10902
822 11631
823 13265
823 15329
823 15331
823 15811
823 19689
823 11873
823 13512
823 13511
823 11271
823 11264
823 11270
823 11265
823 15921
823 11225
823 19112
823 11208
823 11216
823 11766
823 11767
823 11769
823 12954
823 11963
823 16119
823 16122
823 16120
823 13811
823 13636
823 13817
823 13409
823 11942
823 19358
823 19386
823 10902
823 11631
824 13265
824 15329
824 15811
824 19689
824 11873
824 13512
824 13511
824 11271
824 11264
824 11270
824 11265
824 15921
824 11225
824 19112
824 11208
824 11216
824 11766
824 11767
824 11769
824 12954
824 11963
824 16119
824 16122
824 16120
824 13811
824 13636
824 13817
824 13409
824 11942
824 19358
824 19386
824 10902
824 11631
825 13265
825 15329
825 15811
825 19689
825 11873
825 13512
825 13511
825 11271
825 11264
825 11270
825 11265
825 15921
825 11225
825 19112
825 11208
825 11216
825 11766
825 11767
825 11769
825 12954
825 11963
825 16119
825 16122
825 16120
825 13811
825 13636
825 13817
825 13409
825 11942
825 19358
825 19386
825 10902
825 11631
826 15329
826 15811
826 19689
826 11873
826 13512
826 13511
826 11271
826 11264
826 11270
826 11265
826 15921
826 11225
826 19112
826 11208
826 11216
826 11766
826 11767
826 11769
826 12954
826 11963
826 16119
826 16122
826 16120
826 13811
826 13636
826 13817
826 13409
826 11942
826 19364
826 19358
826 19386
826 10902
826 11631
827 15329
827 15811
827 19689
827 11873
827 13512
827 13511
827 11271
827 11264
827 11270
827 11265
827 15921
827 11225
827 19112
827 11208
827 11216
827 11766
827 11767
827 11769
827 12954
827 11963
827 16119
827 16122
827 16120
827 13811
827 13636
827 13817
827 13409
827 11942
827 19364
827 19358
827 19386
827 10902
827 11631
828 15329
828 15811
828 19689
828 11873
828 13512
828 13511
828 11271
828 11264
828 11270
828 11265
828 15921
828 11225
828 19112
828 11208
828 11216
828 11766
828 11767
828 11769
828 12954
828 11963
828 16119
828 16122
828 16120
828 13811
828 13636
828 13817
828 13409
828 11942
828 19364
828 19358
828 19386
828 10902
828 11631
829 15329
829 15811
829 19689
829 11873
829 13512
829 13511
829 11271
829 11264
829 11270
829 11265
829 15921
829 11225
829 19112
829 11208
829 11216
829 11766
829 11767
829 11769
829 12954
829 11963
829 16119
829 16122
829 16120
829 13811
829 13636
829 13817
829 13409
829 11942
829 19364
829 19358
829 19386
829 10902
829 11631
830 15329
830 15811
830 19689
830 11873
830 13512
830 13511
830 11271
830 11264
830 11265
830 15921
830 11225
830 19112
830 11208
830 11216
830 11766
830 11767
830 11769
830 12954
830 11963
830 16119
830 16122
830 16120
830 13811
830 13636
830 13817
830 13409
830 11942
830 19364
830 19358
830 19386
830 10902
830 11631
831 15329
831 15811
831 19689
831 11873
831 13512
831 13511
831 11271
831 11264
831 11265
831 15921
831 11225
831 19112
831 11208
831 11216
831 11766
831 11767
831 11769
831 12954
831 11963
831 16119
831 16122
831 16120
831 13811
831 13636
831 13817
831 13409
831 11942
831 19364
831 19358
831 19386
831 10902
831 11631
832 15329
832 15811
832 19689
832 11873
832 13512
832 13511
832 11271
832 11264
832 11265
832 15921
832 11225
832 19112
832 11208
832 11216
832 11766
832 11767
832 11769
832 12954
832 11963
832 16119
832 16122
832 16120
832 13811
832 13636
832 13817
832 13409
832 11942
832 19364
832 19358
832 19386
832 10902
832 11631
833 15329
833 15811
833 19689
833 11873
833 13512
833 13511
833 11271
833 11264
833 11265
833 15921
833 11225
833 19112
833 11208
833 11216
833 11766
833 11767
833 11769
833 12954
833 11963
833 16119
833 16122
833 16120
833 13811
833 13636
833 13817
833 13409
833 11942
833 19364
833 19358
833 19386
833 10902
833 11631
834 15329
834 15811
834 19689
834 11873
834 13512
834 13511
834 11271
834 11264
834 11265
834 15921
834 11225
834 19112
834 11208
834 11216
834 11766
834 11767
834 11769
834 12954
834 11963
834 16119
834 16122
834 16120
834 13811
834 13636
834 13817
834 13409
834 11942
834 19364
834 19358
834 19386
834 10902
834 11631
835 15329
835 15811
835 19689
835 11873
835 13512
835 13511
835 11271
835 11264
835 11265
835 15921
835 11225
835 19112
835 11208
835 11216
835 11766
835 11767
835 11769
835 12954
835 11963
835 16119
835 16122
835 16120
835 13811
835 13636
835 13817
835 13409
835 11942
835 19364
835 19358
835 19386
835 10902
835 11631
836 15329
836 15811
836 19689
836 11873
836 13512
836 13511
836 11271
836 11264
836 11265
836 15921
836 11225
836 19112
836 11208
836 11216
836 11766
836 11767
836 11769
836 12954
836 11963
836 16119
836 16122
836 16120
836 13811
836 13636
836 13817
836 13409
836 19364
836 19358
836 19386
836 10902
836 11631
837 15329
837 15811
837 19689
837 11873
837 13512
837 13511
837 11271
837 11264
837 15921
837 11225
837 19112
837 11208
837 11216
837 11766
837 11767
837 11769
837 12954
837 11963
837 16119
837 16122
837 16120
837 13811
837 13636
837 13817
837 13409
837 19364
837 19358
837 19386
837 10902
837 11631
838 15329
838 15811
838 19689
838 11873
838 13512
838 13511
838 11271
838 15921
838 11225
838 19112
838 11208
838 11216
838 11767
838 11769
838 12954
838 11963
838 16119
838 16122
838 16120
838 13811
838 13636
838 13817
838 13409
838 19364
838 19358
838 19386
838 10902
838 11631
839 15329
839 15811
839 19689
839 11873
839 13512
839 13511
839 11271
839 15921
839 11225
839 19112
839 11208
839 11216
839 11767
839 11769
839 12954
839 11963
839 16119
839 16122
839 16120
839 13811
839 13636
839 13817
839 13409
839 19364
839 19358
839 19386
839 10902
839 11631
840 15329
840 15811
840 19689
840 11873
840 13512
840 13511
840 11271
840 15921
840 11225
840 19112
840 11208
840 11216
840 11767
840 11769
840 12954
840 11963
840 16119
840 16122
840 16120
840 13811
840 13636
840 13817
840 13409
840 19364
840 19358
840 19386
840 10902
840 11631
841 15329
841 15811
841 19689
841 11873
841 13512
841 13511
841 11271
841 15921
841 11225
841 19112
841 11208
841 11216
841 11767
841 11769
841 12954
841 11963
841 16119
841 16122
841 16120
841 13811
841 13636
841 13817
841 13409
841 19364
841 19358
841 19386
841 10902
841 11631
842 15329
842 15811
842 19689
842 11873
842 13512
842 13511
842 11271
842 15921
842 11225
842 19112
842 11208
842 11216
842 11767
842 11769
842 11963
842 16119
842 16122
842 16120
842 13811
842 13636
842 13817
842 13409
842 19364
842 19358
842 19386
842 10902
842 11631
843 15329
843 15811
843 19689
843 11873
843 13512
843 13511
843 11271
843 15923
843 15921
843 11225
843 19112
843 11208
843 11216
843 11767
843 11769
843 11963
843 16119
843 16122
843 16120
843 13811
843 13636
843 13817
843 13409
843 11942
843 19364
843 19358
843 19386
843 10902
843 11631
844 15329
844 15811
844 19689
844 11873
844 13512
844 13511
844 11271
844 15923
844 15921
844 11225
844 19112
844 11208
844 11216
844 11767
844 11769
844 11963
844 16119
844 16122
844 16120
844 13811
844 13636
844 13817
844 13409
844 11942
844 19364
844 19358
844 19386
844 10902
844 11631
845 15329
845 15811
845 19689
845 11873
845 13512
845 13511
845 11271
845 11270
845 15923
845 15921
845 11225
845 19112
845 11208
845 11216
845 11767
845 11769
845 11963
845 16119
845 16122
845 16120
845 13811
845 13636
845 13817
845 13409
845 11942
845 19364
845 19358
845 19386
845 10902
845 11631
846 15329
846 15811
846 19689
846 11873
846 13512
846 13511
846 11271
846 11270
846 15923
846 15921
846 11225
846 19112
846 11208
846 11216
846 11767
846 11769
846 11963
846 16119
846 16122
846 16120
846 13811
846 13636
846 13817
846 13409
846 11942
846 19364
846 19358
846 19386
846 10902
846 11631
847 15329
847 15811
847 19689
847 11873
847 13512
847 13511
847 11271
847 11270
847 15923
847 15921
847 11225
847 19112
847 11208
847 11216
847 11767
847 11769
847 11963
847 16119
847 16122
847 16120
847 13811
847 13636
847 13817
847 13409
847 11942
847 19364
847 19358
847 19386
847 10902
847 11631
848 15329
848 15811
848 19689
848 11873
848 13512
848 11271
848 11270
848 15921
848 11225
848 19112
848 11208
848 11216
848 11767
848 11769
848 11963
848 16119
848 16122
848 16120
848 13811
848 13636
848 13817
848 13409
848 11942
848 19364
848 19358
848 19386
848 10902
848 11631
849 15329
849 15811
849 19689
849 11873
849 13512
849 11271
849 11270
849 15921
849 11225
849 19112
849 11208
849 11216
849 11767
849 11769
849 11963
849 16119
849 16122
849 16120
849 13811
849 13636
849 13817
849 13409
849 11942
849 19364
849 19358
849 19386
849 10902
849 11631
850 15329
850 15811
850 19689
850 11873
850 13512
850 11271
850 11270
850 15921
850 11225
850 19112
850 11208
850 11216
850 11767
850 11769
850 11963
850 16119
850 16122
850 16120
850 13811
850 13636
850 13817
850 13409
850 11942
850 19364
850 19358
850 19386
850 10902
850 11631
851 15329
851 15811
851 19689
851 11873
851 13512
851 11271
851 11270
851 15921
851 19112
851 11208
851 11216
851 11767
851 11769
851 11963
851 16119
851 16122
851 16120
851 13811
851 13636
851 13817
851 13409
851 11942
851 19364
851 19358
851 19386
851 10902
851 11631
852 15329
852 15811
852 19689
852 11873
852 13512
852 11271
852 11270
852 15921
852 19112
852 11208
852 11216
852 11767
852 11769
852 11963
852 16119
852 16122
852 16120
852 13811
852 13636
852 13817
852 13409
852 11942
852 19364
852 19358
852 19386
852 10902
852 11631
853 15329
853 15811
853 19689
853 11873
853 13512
853 11271
853 11270
853 15921
853 19112
853 11208
853 11216
853 11767
853 11769
853 11963
853 16119
853 16122
853 16120
853 13811
853 13636
853 13817
853 13409
853 11942
853 19364
853 19358
853 19386
853 10902
853 11631
854 15329
854 15811
854 19689
854 11873
854 13512
854 11271
854 11270
854 15921
854 19112
854 11208
854 11216
854 11767
854 11769
854 11963
854 16119
854 16122
854 16120
854 13811
854 13636
854 13817
854 13409
854 11942
854 19364
854 19358
854 19386
854 10902
854 11631
855 15329
855 15331
855 15811
855 19689
855 11873
855 13512
855 11271
855 15921
855 19112
855 11208
855 11216
855 11767
855 11769
855 11963
855 16119
855 16122
855 16120
855 13811
855 13636
855 13817
855 13409
855 11942
855 19364
855 19358
855 19386
855 10902
855 11631
856 15329
856 15331
856 15811
856 19689
856 11873
856 13512
856 11271
856 15921
856 19112
856 11208
856 11216
856 11767
856 11769
856 11963
856 16119
856 16122
856 16120
856 13811
856 13636
856 13817
856 13409
856 11942
856 19364
856 19358
856 19386
856 10902
856 11631
857 15329
857 15331
857 15811
857 19689
857 19688
857 11873
857 13512
857 11271
857 15921
857 19112
857 11208
857 11216
857 11767
857 11769
857 11963
857 16119
857 16122
857 16120
857 13636
857 13817
857 13409
857 11942
857 19364
857 19358
857 19386
857 10902
857 11631
858 15329
858 15331
858 15811
858 19689
858 19688
858 11873
858 13512
858 11271
858 15921
858 19112
858 11208
858 11216
858 11767
858 11769
858 11963
858 16119
858 16122
858 16120
858 13636
858 13817
858 13409
858 11942
858 19364
858 19358
858 19386
858 10902
858 11631
859 15329
859 15331
859 15811
859 19689
859 19688
859 11873
859 13512
859 11271
859 15921
859 19112
859 11208
859 11216
859 11767
859 11769
859 11963
859 16119
859 16122
859 16120
859 13636
859 13817
859 13409
859 11942
859 19364
859 19358
859 19386
859 14652
859 10902
859 11631
860 15329
860 15331
860 15811
860 19689
860 19688
860 11873
860 13512
860 11271
860 15921
860 19112
860 11208
860 11216
860 11767
860 11769
860 11963
860 16119
860 16122
860 16120
860 13636
860 13817
860 13409
860 11942
860 19364
860 19358
860 19386
860 14652
860 10902
860 11631
861 15329
861 15331
861 15811
861 19689
861 19688
861 11873
861 13512
861 11271
861 15921
861 19112
861 11208
861 11216
861 11767
861 11769
861 11963
861 16119
861 16122
861 16120
861 13636
861 13817
861 13409
861 11942
861 19364
861 19358
861 19386
861 14652
861 10902
861 11631
862 15329
862 15331
862 15811
862 19689
862 19688
862 11873
862 13512
862 11271
862 15921
862 19112
862 11208
862 11216
862 11766
862 11767
862 11769
862 11963
862 16119
862 16122
862 16120
862 13636
862 13817
862 13409
862 11942
862 19364
862 19358
862 19386
862 14652
862 10902
862 11631
863 15329
863 15331
863 15811
863 19689
863 19688
863 11873
863 13512
863 11271
863 15921
863 19112
863 11208
863 11216
863 11766
863 11767
863 11769
863 11963
863 16119
863 16122
863 16120
863 13636
863 13817
863 13409
863 11942
863 19364
863 19358
863 19386
863 14652
863 10902
863 11631
864 15329
864 15331
864 15811
864 19689
864 19688
864 11873
864 13512
864 11271
864 15921
864 19112
864 11208
864 11216
864 11766
864 11767
864 11769
864 11963
864 16119
864 16122
864 16120
864 13636
864 13817
864 13409
864 11942
864 19364
864 19358
864 19386
864 14652
864 10902
864 11631
865 15329
865 15331
865 15811
865 19689
865 19688
865 11873
865 13512
865 11271
865 15921
865 19112
865 11208
865 11216
865 11766
865 11767
865 11769
865 11963
865 16119
865 16122
865 16120
865 13636
865 13817
865 13409
865 11942
865 19364
865 19358
865 19386
865 14652
865 10902
865 11631
866 15329
866 15331
866 15811
866 19689
866 19688
866 11873
866 13512
866 11271
866 15921
866 19112
866 11208
866 11216
866 11766
866 11767
866 11769
866 11963
866 16119
866 16122
866 16120
866 13636
866 13817
866 13409
866 11942
866 19364
866 19358
866 19386
866 14652
866 10902
866 11631
867 15329
867 15331
867 15811
867 19689
867 19688
867 11873
867 13512
867 11271
867 15921
867 19112
867 11208
867 11216
867 11766
867 11767
867 11769
867 11963
867 16119
867 16122
867 16120
867 13636
867 13817
867 13409
867 11942
867 19364
867 19358
867 19386
867 14652
867 10902
867 11631
868 15329
868 15331
868 15811
868 19689
868 19688
868 11873
868 13512
868 11271
868 15921
868 19112
868 11208
868 11216
868 11766
868 11767
868 11769
868 11963
868 16119
868 16122
868 16120
868 13636
868 13817
868 13409
868 11942
868 19364
868 19358
868 19386
868 14652
868 10902
868 11631
869 15329
869 15331
869 15811
869 19689
869 19688
869 11873
869 13512
869 11271
869 15921
869 19112
869 11208
869 11216
869 11766
869 11767
869 11769
869 11963
869 16119
869 16122
869 16120
869 13636
869 13817
869 13409
869 11942
869 19364
869 19358
869 19386
869 14652
869 10902
869 11631
870 15329
870 15331
870 15811
870 19689
870 19688
870 11873
870 13512
870 11271
870 15921
870 19112
870 11208
870 11216
870 11766
870 11767
870 11769
870 11963
870 16119
870 16122
870 16120
870 13636
870 13817
870 13409
870 11942
870 19364
870 19358
870 19386
870 14652
870 10902
870 11631
871 15329
871 15331
871 15811
871 19689
871 19688
871 11873
871 13512
871 11271
871 15921
871 19112
871 11208
871 11216
871 11766
871 11767
871 11769
871 11963
871 16119
871 16122
871 16120
871 13636
871 13817
871 13409
871 11942
871 19364
871 19358
871 19386
871 14652
871 10902
871 11631
872 15329
872 15331
872 15811
872 19689
872 19688
872 11873
872 13512
872 11271
872 15920
872 15921
872 19112
872 11208
872 11216
872 11766
872 11767
872 11769
872 11963
872 16119
872 16122
872 16120
872 13636
872 13817
872 13409
872 11449
872 11942
872 19364
872 19358
872 19386
872 14652
872 10902
872 11631
873 15329
873 15331
873 15811
873 19689
873 19688
873 11873
873 13512
873 11271
873 15920
873 15921
873 19112
873 11208
873 11216
873 11766
873 11767
873 11769
873 11963
873 16119
873 16122
873 16120
873 13636
873 13817
873 13409
873 11449
873 11942
873 19364
873 19358
873 19386
873 14652
873 10902
873 11631
874 15329
874 15331
874 15811
874 19689
874 19688
874 11873
874 13512
874 11271
874 15920
874 15921
874 19112
874 11208
874 11216
874 11766
874 11767
874 11769
874 11963
874 16119
874 16122
874 16120
874 13636
874 13817
874 13409
874 11449
874 11942
874 19364
874 19358
874 19386
874 10902
874 11631
875 15329
875 15331
875 15811
875 19689
875 19688
875 11873
875 13512
875 11271
875 15920
875 15921
875 19112
875 11208
875 11216
875 11766
875 11767
875 11769
875 11963
875 16119
875 16122
875 16120
875 13636
875 13817
875 13409
875 11449
875 11942
875 19364
875 19358
875 19386
875 10902
875 11631
876 15329
876 15331
876 15811
876 19689
876 19688
876 11873
876 13512
876 13511
876 11271
876 15920
876 15921
876 19112
876 11208
876 19118
876 11216
876 11766
876 11767
876 11769
876 11963
876 16119
876 16122
876 16120
876 13636
876 13817
876 13409
876 11449
876 11942
876 19364
876 19358
876 19386
876 10902
876 11631
877 15329
877 15331
877 19689
877 19688
877 11873
877 13512
877 13511
877 11271
877 15920
877 15921
877 19112
877 11208
877 19118
877 11216
877 11766
877 11767
877 11769
877 11963
877 16119
877 16122
877 16120
877 13636
877 13817
877 13409
877 11449
877 11942
877 19364
877 19358
877 19386
877 10902
877 11631
878 15329
878 15331
878 19689
878 19688
878 11873
878 13512
878 13511
878 11271
878 15920
878 15921
878 19112
878 11208
878 19118
878 19035
878 11216
878 11766
878 11767
878 11769
878 11963
878 16119
878 16122
878 16120
878 13636
878 13817
878 13409
878 11449
878 11942
878 19364
878 19358
878 19386
878 10902
878 11631
879 15329
879 15331
879 19689
879 19688
879 11873
879 13512
879 13511
879 11271
879 15920
879 15921
879 19112
879 11208
879 19118
879 19035
879 11216
879 11766
879 11767
879 11769
879 11963
879 16119
879 16122
879 16120
879 13636
879 13817
879 13409
879 11449
879 11942
879 19364
879 19358
879 19386
879 10902
879 11631
880 15329
880 15331
880 19689
880 19688
880 11873
880 13512
880 13511
880 11271
880 15920
880 15921
880 19112
880 11208
880 19118
880 19035
880 11216
880 11766
880 11767
880 11769
880 11963
880 16119
880 16122
880 16120
880 13636
880 13817
880 13409
880 11449
880 11942
880 19364
880 19358
880 19386
880 10902
880 11631
881 15329
881 15331
881 19689
881 19688
881 11873
881 13512
881 13511
881 11271
881 15920
881 15921
881 11225
881 19112
881 11208
881 19118
881 19035
881 11216
881 11766
881 11767
881 11769
881 11963
881 16119
881 16122
881 16120
881 13636
881 13817
881 13409
881 11449
881 11942
881 19364
881 19358
881 19386
881 10902
881 11631
882 15329
882 15331
882 19689
882 19688
882 11873
882 13512
882 13511
882 11271
882 15920
882 15921
882 11225
882 19112
882 11208
882 19118
882 19035
882 11216
882 11766
882 11767
882 11769
882 11963
882 16119
882 16122
882 16120
882 13636
882 13817
882 13409
882 11449
882 11942
882 19364
882 19358
882 19386
882 10902
882 11631
883 15329
883 15331
883 19689
883 19688
883 11873
883 13512
883 13511
883 11271
883 15920
883 15921
883 11225
883 19112
883 11208
883 19118
883 19035
883 11216
883 11767
883 11769
883 11963
883 16119
883 16122
883 16120
883 13636
883 13817
883 13409
883 11449
883 11942
883 19364
883 19358
883 19386
883 10902
883 11631
884 15329
884 15331
884 19689
884 19688
884 11873
884 13512
884 13511
884 11271
884 15920
884 15921
884 11225
884 19112
884 11208
884 19118
884 19035
884 11216
884 11767
884 11769
884 11963
884 16119
884 16122
884 16120
884 13636
884 13817
884 13409
884 11449
884 11942
884 19364
884 19358
884 19386
884 10902
884 11631
885 15329
885 15331
885 19689
885 19688
885 11873
885 13512
885 13511
885 11271
885 15920
885 15921
885 11225
885 19112
885 11208
885 19118
885 19035
885 11216
885 11767
885 11769
885 15042
885 11963
885 16119
885 16122
885 16120
885 13636
885 13817
885 13409
885 11449
885 11942
885 19364
885 19358
885 19386
885 10902
885 11631
886 15329
886 15331
886 19688
886 11873
886 13512
886 13511
886 11271
886 15920
886 15921
886 11225
886 19112
886 11208
886 19118
886 19035
886 11216
886 11767
886 11769
886 15042
886 11963
886 16119
886 16122
886 16120
886 15278
886 13636
886 13817
886 13409
886 11449
886 11942
886 19364
886 19358
886 19386
886 10902
886 11631
887 15329
887 15331
887 19688
887 11873
887 13512
887 13511
887 11271
887 15920
887 15921
887 11225
887 19112
887 11208
887 19035
887 11216
887 11767
887 11769
887 15042
887 11963
887 16119
887 16122
887 16120
887 15278
887 13636
887 13817
887 13409
887 11449
887 11942
887 19364
887 19358
887 19386
887 10902
887 11631
888 15329
888 15331
888 19688
888 11873
888 13512
888 13511
888 11271
888 15920
888 15921
888 11225
888 19112
888 11208
888 19035
888 11216
888 11767
888 11769
888 15042
888 11963
888 16119
888 16122
888 16120
888 15278
888 13636
888 13817
888 13409
888 11449
888 11942
888 19364
888 19358
888 19386
888 10902
888 11631
889 15329
889 15331
889 19688
889 11873
889 13512
889 13511
889 11271
889 15920
889 15921
889 11225
889 19112
889 11208
889 19035
889 11216
889 11767
889 11769
889 15042
889 11963
889 16119
889 16122
889 16120
889 15278
889 13636
889 13817
889 13409
889 11449
889 11942
889 19364
889 19358
889 19386
889 10902
889 11631
890 15329
890 15331
890 19688
890 11873
890 13512
890 13511
890 11271
890 15920
890 15921
890 11225
890 19112
890 11208
890 19035
890 11216
890 11767
890 11769
890 15042
890 11963
890 16119
890 16122
890 16120
890 15278
890 13636
890 13817
890 13409
890 11449
890 11942
890 19364
890 19358
890 19386
890 10902
890 11631
891 15329
891 15331
891 19688
891 11873
891 13512
891 13511
891 11271
891 15920
891 15921
891 11225
891 19112
891 11208
891 19035
891 11216
891 11767
891 11769
891 15042
891 11963
891 16119
891 16122
891 16120
891 13636
891 13817
891 13409
891 11449
891 11942
891 19364
891 19358
891 19386
891 10902
891 11631
892 15329
892 15331
892 19688
892 11873
892 13512
892 13511
892 11271
892 15920
892 15921
892 11225
892 19112
892 11208
892 19035
892 11216
892 11767
892 11769
892 15042
892 11963
892 16119
892 16122
892 16120
892 13636
892 13817
892 13409
892 11449
892 11942
892 19364
892 19358
892 19386
892 10902
892 11631
893 15329
893 15331
893 19688
893 11873
893 13512
893 13511
893 11271
893 15920
893 15921
893 11225
893 19112
893 11208
893 19035
893 11216
893 11767
893 11769
893 15042
893 11963
893 16119
893 16122
893 16120
893 13636
893 13817
893 13409
893 11449
893 11942
893 19364
893 19358
893 19386
893 10902
893 11631
894 15329
894 15331
894 19688
894 11873
894 13512
894 13511
894 11271
894 15920
894 15921
894 11225
894 19112
894 11208
894 19035
894 11216
894 11767
894 11769
894 15042
894 11963
894 16119
894 16122
894 16120
894 13636
894 13817
894 13409
894 11449
894 11942
894 19364
894 19358
894 19386
894 10902
894 11631
895 15329
895 15331
895 19688
895 11873
895 13512
895 13511
895 11271
895 15921
895 11225
895 19112
895 11208
895 19035
895 11216
895 11767
895 11769
895 15042
895 11963
895 16119
895 16122
895 16120
895 13636
895 13817
895 13409
895 11449
895 11942
895 19364
895 19358
895 19386
895 10902
895 11631
896 15329
896 15331
896 19688
896 11873
896 13512
896 13511
896 11271
896 15921
896 11225
896 19112
896 11208
896 19035
896 11216
896 11767
896 11769
896 15042
896 11963
896 16119
896 16122
896 16120
896 13636
896 13817
896 13409
896 11449
896 11942
896 19364
896 19358
896 19386
896 10902
896 11631
897 15329
897 15331
897 19688
897 11873
897 13512
897 13511
897 11271
897 15921
897 11225
897 19112
897 11208
897 19035
897 11216
897 11767
897 11769
897 15042
897 11963
897 16119
897 16122
897 16120
897 13636
897 13817
897 13409
897 11449
897 11942
897 19364
897 19358
897 19386
897 10902
897 11631
898 15329
898 15331
898 19688
898 11873
898 13512
898 13511
898 11271
898 15921
898 11225
898 19112
898 11208
898 19035
898 11216
898 11767
898 11769
898 15042
898 11963
898 16119
898 16122
898 16120
898 13636
898 13817
898 13409
898 11449
898 11942
898 19364
898 19358
898 19386
898 10902
898 11631
899 15329
899 15331
899 19688
899 11873
899 13512
899 13511
899 11271
899 15921
899 11225
899 19112
899 11208
899 19035
899 11216
899 11767
899 11769
899 15042
899 11963
899 16119
899 16122
899 16120
899 13817
899 13409
899 11449
899 11942
899 19364
899 19358
899 19386
899 10902
899 11631
900 15329
900 15331
900 19688
900 11873
900 13512
900 13511
900 11271
900 15921
900 11225
900 19112
900 11208
900 19035
900 11216
900 11767
900 11769
900 15042
900 11963
900 16119
900 16122
900 16120
900 13817
900 13409
900 11449
900 11942
900 19364
900 19358
900 19386
900 10902
900 11631
901 15329
901 15331
901 19688
901 11873
901 13512
901 13511
901 11271
901 15921
901 11225
901 19112
901 11208
901 19035
901 11216
901 11767
901 11769
901 15042
901 11963
901 16119
901 16122
901 16120
901 13817
901 13409
901 11449
901 11942
901 19364
901 19358
901 19386
901 10902
901 11631
902 15329
902 15331
902 19688
902 11873
902 13512
902 13511
902 11271
902 15921
902 19112
902 11208
902 19035
902 11216
902 11767
902 11769
902 15042
902 11963
902 16119
902 16122
902 16120
902 13817
902 13409
902 11449
902 11942
902 19364
902 19358
902 19386
902 10902
902 11631
903 15329
903 15331
903 19688
903 11873
903 13512
903 13511
903 11271
903 15921
903 19112
903 11208
903 19035
903 11216
903 11767
903 11769
903 15042
903 11963
903 16119
903 16122
903 16120
903 13817
903 13409
903 11449
903 11942
903 19364
903 19358
903 19386
903 10902
903 11631
904 15329
904 15331
904 19688
904 11873
904 13512
904 13511
904 11271
904 15921
904 19112
904 11208
904 19035
904 11216
904 11767
904 11769
904 15042
904 11963
904 16122
904 16120
904 13817
904 13409
904 11449
904 11942
904 19364
904 19358
904 19386
904 10902
904 11631
905 15329
905 15331
905 19688
905 11873
905 13512
905 13511
905 11271
905 15921
905 19112
905 11208
905 19035
905 11216
905 11767
905 11769
905 15042
905 11963
905 16122
905 16120
905 13817
905 13409
905 11449
905 11942
905 19364
905 19358
905 19386
905 10902
905 11631
906 15329
906 15331
906 19688
906 11873
906 13512
906 13511
906 11271
906 15921
906 19112
906 11208
906 19035
906 11216
906 11767
906 11769
906 15042
906 11963
906 16122
906 16120
906 13817
906 13409
906 11449
906 19364
906 19358
906 19386
906 10902
906 11631
907 15329
907 15331
907 19688
907 11873
907 13512
907 13511
907 11271
907 15921
907 19112
907 11208
907 19035
907 11216
907 11767
907 11769
907 15042
907 11963
907 16122
907 16120
907 13817
907 13409
907 11449
907 19358
907 19386
907 10902
907 11631
908 15329
908 15331
908 19688
908 11873
908 13512
908 13511
908 11271
908 15921
908 19112
908 11208
908 19035
908 11216
908 11767
908 11769
908 15042
908 11963
908 16122
908 16120
908 13817
908 13409
908 11449
908 19358
908 19386
908 10902
908 11631
909 15329
909 15331
909 19688
909 11873
909 13512
909 13511
909 11271
909 15921
909 19112
909 11208
909 19035
909 11216
909 11767
909 11769
909 15042
909 11963
909 16122
909 13817
909 13409
909 11449
909 19358
909 19386
909 10902
909 11631
910 15329
910 15331
910 19688
910 11873
910 13512
910 13511
910 11271
910 15921
910 19112
910 11208
910 19035
910 11216
910 11767
910 11769
910 15042
910 11963
910 16122
910 13817
910 13409
910 11449
910 19358
910 19386
910 10902
910 11631
911 15329
911 15331
911 19688
911 13512
911 13511
911 11271
911 15921
911 19112
911 11208
911 19035
911 11216
911 11767
911 11769
911 15042
911 11963
911 16122
911 13817
911 13409
911 11449
911 19358
911 19386
911 10902
911 11631
912 15329
912 15331
912 19688
912 11873
912 13512
912 11271
912 15921
912 19112
912 11208
912 19035
912 11216
912 11767
912 11769
912 15042
912 11963
912 16122
912 13817
912 13409
912 11449
912 19358
912 19386
912 10902
912 11631
913 15329
913 15331
913 19688
913 11873
913 13512
913 11271
913 15921
913 19112
913 11208
913 19035
913 11216
913 11767
913 11769
913 15042
913 11963
913 16122
913 13817
913 13409
913 11449
913 19358
913 19386
913 10902
913 11631
914 15329
914 15331
914 19688
914 11873
914 13512
914 11271
914 15921
914 19112
914 11208
914 19035
914 11216
914 11767
914 11769
914 15042
914 11963
914 16122
914 13817
914 13409
914 11449
914 19358
914 19386
914 10902
914 11631
915 15329
915 15331
915 19688
915 11873
915 13512
915 11271
915 15921
915 19112
915 11208
915 19035
915 11216
915 11767
915 11769
915 15042
915 11963
915 16122
915 16120
915 13817
915 13409
915 11449
915 19358
915 19386
915 10902
915 11631
916 15329
916 15331
916 19688
916 11873
916 13512
916 11271
916 15921
916 19112
916 11208
916 19035
916 11216
916 11767
916 11769
916 15042
916 11963
916 16122
916 16120
916 13817
916 13409
916 11449
916 19358
916 19386
916 10902
916 11631
917 15329
917 15331
917 19688
917 11873
917 13512
917 11271
917 15921
917 19112
917 11208
917 19035
917 11216
917 11767
917 11769
917 15042
917 11963
917 16122
917 16120
917 13817
917 13409
917 11449
917 19358
917 19386
917 10902
917 11631
918 15329
918 15331
918 19688
918 11873
918 13512
918 11271
918 15921
918 19112
918 11208
918 19035
918 11216
918 11767
918 11769
918 15042
918 11963
918 16122
918 16120
918 13817
918 13409
918 11449
918 19358
918 19386
918 10902
918 11631
919 15329
919 15331
919 19688
919 11873
919 13512
919 11271
919 15921
919 19112
919 11208
919 19035
919 11216
919 11767
919 11769
919 15042
919 11963
919 16122
919 16120
919 13817
919 13409
919 11449
919 19358
919 19386
919 10902
919 11631
920 15329
920 15331
920 19688
920 11873
920 13512
920 11271
920 11264
920 15921
920 19112
920 11208
920 19035
920 11216
920 11767
920 11769
920 15042
920 11963
920 16122
920 16120
920 13817
920 13409
920 11449
920 19358
920 19386
920 10902
920 11631
921 15329
921 15331
921 19688
921 11873
921 13512
921 11271
921 11264
921 15921
921 19112
921 11208
921 19035
921 11216
921 11767
921 11769
921 15042
921 11963
921 16122
921 16120
921 13636
921 13817
921 13409
921 19358
921 19386
921 10902
921 11631
922 15329
922 15331
922 19688
922 11873
922 13512
922 11271
922 11264
922 11270
922 15921
922 19112
922 11208
922 19035
922 11216
922 11767
922 11769
922 15042
922 11963
922 16122
922 16120
922 13636
922 13817
922 13409
922 19358
922 19386
922 10902
922 11631
923 15329
923 15331
923 19688
923 11873
923 13512
923 11271
923 11264
923 11270
923 15921
923 11208
923 19035
923 11216
923 11767
923 11769
923 15042
923 11963
923 16122
923 16120
923 13636
923 13409
923 19358
923 19386
923 10902
923 11631
924 15329
924 15331
924 19688
924 13512
924 11271
924 11264
924 11270
924 15921
924 11208
924 19035
924 11216
924 11767
924 11769
924 15042
924 11963
924 16122
924 16120
924 13811
924 13636
924 13409
924 19358
924 19386
924 10902
924 11631
925 15329
925 15331
925 19688
925 13512
925 11271
925 11264
925 11270
925 15921
925 11208
925 19035
925 11216
925 11769
925 15042
925 11963
925 16119
925 16122
925 16120
925 13811
925 13636
925 13409
925 19358
925 19386
925 10902
925 11631
926 15329
926 15331
926 19688
926 13512
926 11271
926 11264
926 11270
926 15921
926 11208
926 19035
926 11216
926 11769
926 15042
926 11963
926 16119
926 16122
926 16120
926 13811
926 13409
926 19358
926 19386
926 10902
926 11631
927 15329
927 15331
927 19688
927 13512
927 11271
927 11264
927 11270
927 15921
927 11208
927 19035
927 11216
927 11769
927 15042
927 12954
927 11963
927 16119
927 16122
927 16120
927 13811
927 13409
927 19358
927 19386
927 10902
927 11631
928 15329
928 15331
928 19688
928 13512
928 11271
928 11264
928 11270
928 15921
928 11208
928 19035
928 11216
928 11769
928 15042
928 12954
928 11963
928 16119
928 16122
928 16120
928 13811
928 13409
928 19358
928 19386
928 10902
928 11631
929 15329
929 15331
929 19688
929 13512
929 11271
929 11264
929 11270
929 15921
929 11208
929 19035
929 11216
929 11769
929 15042
929 12954
929 11963
929 16119
929 16122
929 16120
929 13811
929 13409
929 19358
929 19386
929 10902
929 11631
930 15329
930 15331
930 19688
930 13512
930 11271
930 11264
930 11270
930 15921
930 11208
930 19035
930 11216
930 11769
930 15042
930 12954
930 16119
930 16122
930 16120
930 13409
930 19358
930 19386
930 10902
930 11631
931 15329
931 15331
931 13512
931 11271
931 11264
931 11270
931 11268
931 15921
931 11208
931 19035
931 11216
931 11769
931 15042
931 12954
931 16119
931 16122
931 16120
931 13409
931 19358
931 19386
931 10902
931 11631
932 15329
932 15331
932 13512
932 11271
932 11264
932 11270
932 11268
932 15921
932 11208
932 19035
932 11216
932 11769
932 15042
932 12954
932 16119
932 16122
932 16120
932 13409
932 19358
932 19386
932 10902
932 11631
933 15329
933 15331
933 13512
933 11271
933 11264
933 11270
933 11268
933 11923
933 15921
933 11208
933 19035
933 11216
933 11769
933 19109
933 15042
933 12954
933 16119
933 16122
933 16120
933 13409
933 11952
933 19358
933 19386
933 10902
933 11631
934 15329
934 15331
934 13512
934 11271
934 11264
934 11270
934 11268
934 11923
934 15921
934 11208
934 11216
934 11769
934 19109
934 12954
934 16119
934 16122
934 16120
934 13409
934 11952
934 19358
934 10902
934 11631
935 15329
935 15331
935 13512
935 11271
935 11264
935 11270
935 11268
935 11923
935 15921
935 11208
935 11216
935 11769
935 19109
935 19110
935 12954
935 16122
935 16120
935 11952
935 19358
935 11631
936 15329
936 15331
936 13512
936 11271
936 11264
936 11270
936 11268
936 11923
936 15921
936 11208
936 11216
936 11769
936 19109
936 19110
936 12954
936 16122
936 16120
936 11952
936 19358
936 11631
937 15329
937 15331
937 13511
937 11264
937 11268
937 11923
937 15919
937 11225
937 19112
937 11208
937 11769
937 19109
937 19108
937 17991
937 15042
937 12954
937 16036
937 16122
937 15937
937 11952
937 19386
937 11631
938 15329
938 15331
938 13511
938 11264
938 11923
938 15919
938 11225
938 19112
938 11208
938 11769
938 19109
938 19108
938 17991
938 15042
938 12954
938 16036
938 11963
938 16122
938 15937
938 11952
938 19386
938 11631
939 15329
939 15331
939 13511
939 11264
939 15919
939 11225
939 19112
939 11208
939 11772
939 11769
939 11761
939 19109
939 19108
939 17991
939 15042
939 12954
939 16036
939 11963
939 16122
939 15937
939 11952
939 19386
939 11631
940 15329
940 15331
940 11875
940 20154
940 13511
940 11264
940 15919
940 11225
940 19112
940 11208
940 11772
940 11769
940 11761
940 19109
940 19108
940 17991
940 15042
940 12954
940 16036
940 11963
940 16122
940 15937
940 11952
940 19386
940 11631
941 15329
941 15331
941 11875
941 20154
941 13511
941 11264
941 15919
941 11225
941 19112
941 11208
941 11772
941 11769
941 11761
941 19109
941 19108
941 17991
941 15042
941 12954
941 16036
941 11963
941 16122
941 17648
941 15937
941 11952
941 19386
941 11631
942 15329
942 15331
942 11875
942 20154
942 13511
942 11264
942 11924
942 15919
942 11225
942 19112
942 11208
942 11772
942 11769
942 11761
942 19108
942 17991
942 15042
942 12954
942 16036
942 11963
942 11962
942 16122
942 13814
942 15605
942 17648
942 15937
942 11952
942 19358
942 19386
942 11631
943 15329
943 15331
943 11875
943 20154
943 11264
943 11924
943 15919
943 11225
943 19112
943 11208
943 11772
943 11769
943 11761
943 19108
943 17991
943 15042
943 12954
943 16036
943 11963
943 11962
943 16122
943 13814
943 15605
943 17648
943 15937
943 19358
943 19386
943 11631
944 15329
944 15331
944 11875
944 20154
944 13510
944 11264
944 11924
944 15919
944 11225
944 19112
944 11208
944 11772
944 11769
944 11761
944 19108
944 17991
944 15042
944 12954
944 16036
944 11963
944 11962
944 16122
944 16120
944 13814
944 15605
944 17648
944 15937
944 19358
944 19386
944 11631
945 15329
945 15331
945 11875
945 20154
945 13510
945 11264
945 11924
945 15919
945 11225
945 19112
945 11208
945 11772
945 11769
945 11761
945 19108
945 17991
945 15042
945 12954
945 16036
945 11963
945 11964
945 11962
945 16122
945 16120
945 13814
945 15605
945 17648
945 15937
945 19358
945 19386
945 10902
945 11631
946 15329
946 15331
946 11875
946 20154
946 13510
946 11264
946 11924
946 15919
946 11225
946 19112
946 11208
946 11772
946 11769
946 11761
946 15042
946 12954
946 16036
946 11963
946 11964
946 11962
946 16122
946 16120
946 13814
946 15605
946 17648
946 15937
946 19358
946 19386
946 10902
946 11631
947 15329
947 15331
947 15330
947 11875
947 20154
947 13510
947 11264
947 11924
947 15919
947 11225
947 19112
947 11208
947 11772
947 11769
947 11761
947 15042
947 12954
947 16036
947 11963
947 11964
947 11962
947 16122
947 16120
947 13814
947 15605
947 17648
947 15937
947 19358
947 19386
947 10902
947 11631
948 15329
948 15331
948 15330
948 11875
948 20154
948 13510
948 11264
948 11924
948 15919
948 11225
948 19112
948 11208
948 11772
948 11769
948 11761
948 15042
948 12954
948 16036
948 11963
948 11964
948 11962
948 16122
948 16120
948 13814
948 15605
948 17648
948 15937
948 19358
948 19386
948 10902
948 11631
949 15329
949 15331
949 15330
949 11875
949 20154
949 13510
949 11264
949 11924
949 15919
949 11225
949 19112
949 11208
949 11772
949 11769
949 11761
949 15042
949 12954
949 16036
949 11963
949 11964
949 11962
949 16122
949 16120
949 13814
949 15605
949 17648
949 15937
949 19358
949 19386
949 10902
949 10901
949 11631
950 15329
950 15331
950 15330
950 11875
950 20154
950 13510
950 11264
950 11924
950 15919
950 11225
950 19112
950 11208
950 11772
950 11762
950 11769
950 11761
950 15042
950 12954
950 16036
950 11963
950 11964
950 11962
950 16122
950 16120
950 13814
950 15605
950 17648
950 15937
950 19358
950 19386
950 10902
950 10901
950 11631
951 15329
951 15331
951 15330
951 13510
951 11264
951 11924
951 15919
951 11225
951 19114
951 19112
951 11208
951 11772
951 11762
951 11769
951 15042
951 12954
951 16036
951 11963
951 11964
951 11962
951 16122
951 16120
951 13814
951 15605
951 17648
951 15937
951 19358
951 19386
951 10902
951 10901
951 11631
952 15329
952 15331
952 15330
952 11875
952 13510
952 11264
952 11924
952 15919
952 11225
952 19114
952 19112
952 11208
952 11772
952 11762
952 11769
952 15042
952 12954
952 16036
952 11963
952 11964
952 11962
952 16122
952 16120
952 13814
952 15605
952 17648
952 15937
952 19358
952 19386
952 10902
952 10901
952 11631
953 15329
953 15331
953 15330
953 11875
953 20154
953 13510
953 11264
953 11924
953 15923
953 15919
953 11225
953 19114
953 19112
953 11208
953 11772
953 11762
953 11769
953 15042
953 12954
953 16036
953 11963
953 11964
953 11962
953 16122
953 16120
953 13814
953 15605
953 17648
953 15937
953 19358
953 19386
953 10902
953 10901
953 11631
954 15329
954 15331
954 15330
954 11875
954 20154
954 13510
954 11264
954 11924
954 11923
954 15923
954 15919
954 11225
954 19114
954 19112
954 11208
954 11772
954 11762
954 11769
954 15042
954 12954
954 16036
954 11963
954 11964
954 11962
954 16122
954 16120
954 13814
954 15605
954 17648
954 15937
954 19358
954 19386
954 10902
954 11631
955 15329
955 15331
955 15330
955 11875
955 20154
955 13510
955 11264
955 11924
955 11923
955 15923
955 15919
955 11225
955 19114
955 19112
955 11208
955 11772
955 11762
955 11769
955 15042
955 12954
955 16036
955 11963
955 11964
955 11962
955 16122
955 16120
955 13814
955 15605
955 17648
955 15937
955 18941
955 15968
955 19358
955 19386
955 10902
955 11631
956 15329
956 15331
956 15330
956 11875
956 20154
956 13510
956 11924
956 15919
956 11225
956 19114
956 19112
956 11208
956 11772
956 11762
956 11765
956 11769
956 11761
956 15042
956 12954
956 16036
956 11963
956 11964
956 11962
956 16122
956 16120
956 19151
956 13814
956 15605
956 17648
956 15937
956 18941
956 15968
956 19358
956 19386
956 10902
956 11631
957 15329
957 15331
957 15330
957 11875
957 20154
957 13510
957 11924
957 15919
957 11225
957 19114
957 19112
957 11208
957 11772
957 11762
957 11765
957 11769
957 11761
957 15042
957 12954
957 16036
957 11963
957 11964
957 11962
957 16122
957 16120
957 19151
957 13814
957 15605
957 17648
957 15937
957 18941
957 19358
957 19386
957 10902
957 11631
958 15329
958 15331
958 15330
958 11875
958 20154
958 13510
958 11924
958 15919
958 11225
958 19114
958 19112
958 11208
958 11772
958 11762
958 11765
958 11769
958 11761
958 15042
958 12954
958 16036
958 11963
958 11964
958 11962
958 16122
958 16120
958 19151
958 13814
958 15605
958 17648
958 15937
958 18941
958 19358
958 19386
958 10902
958 11631
959 15329
959 15331
959 15330
959 11875
959 20154
959 13510
959 11924
959 15919
959 11225
959 19114
959 19112
959 11208
959 11772
959 11762
959 11765
959 11769
959 11761
959 15042
959 12954
959 16036
959 11963
959 11964
959 11962
959 16122
959 16120
959 19151
959 13814
959 15605
959 17648
959 15937
959 18941
959 19358
959 19386
959 10902
959 11631
960 15329
960 15331
960 15330
960 11875
960 20154
960 13510
960 11924
960 15919
960 11225
960 19114
960 19112
960 11208
960 11772
960 11762
960 11765
960 11769
960 11761
960 15042
960 12954
960 16036
960 11963
960 11964
960 11962
960 16122
960 16120
960 19151
960 13814
960 15605
960 17648
960 15937
960 19358
960 19386
960 10902
960 11631
961 15329
961 15331
961 15330
961 11875
961 20154
961 13510
961 11924
961 15919
961 11225
961 19114
961 19112
961 11208
961 11772
961 11762
961 11765
961 11769
961 11761
961 15042
961 12954
961 16036
961 11963
961 11964
961 11962
961 16122
961 16120
961 19151
961 13814
961 15605
961 17648
961 15937
961 19358
961 19386
961 10902
961 11631
962 15329
962 15331
962 15330
962 11875
962 20154
962 13510
962 11924
962 15919
962 11225
962 19114
962 19112
962 11208
962 11772
962 11769
962 11761
962 15042
962 16036
962 11963
962 11964
962 11962
962 16122
962 16120
962 19151
962 13814
962 15605
962 17648
962 15937
962 19358
962 19386
962 10902
962 11631
963 15329
963 15331
963 15330
963 11875
963 20154
963 11924
963 15919
963 11225
963 19114
963 19112
963 11208
963 11772
963 11769
963 11761
963 15042
963 16036
963 11963
963 11964
963 11962
963 16122
963 16120
963 19151
963 13814
963 15605
963 17648
963 15937
963 19358
963 19386
963 10902
963 11631
963 12718
964 15329
964 15331
964 15330
964 11875
964 20154
964 11924
964 15919
964 11225
964 19114
964 19112
964 11208
964 11772
964 11769
964 11761
964 15042
964 16036
964 11963
964 11964
964 11962
964 16122
964 16120
964 19151
964 13814
964 15605
964 17648
964 15937
964 19358
964 19386
964 10902
964 11631
964 12718
965 15329
965 15331
965 15330
965 11875
965 20154
965 11924
965 15919
965 11225
965 19114
965 19112
965 11208
965 11772
965 11765
965 11769
965 11761
965 15042
965 16036
965 11963
965 11964
965 11962
965 16122
965 16120
965 19151
965 13814
965 15605
965 17648
965 15937
965 19358
965 19386
965 10902
965 11631
965 12718
966 15329
966 15331
966 15330
966 11875
966 20154
966 11924
966 15919
966 11225
966 19114
966 19112
966 11208
966 11772
966 11765
966 11769
966 11761
966 15042
966 16036
966 11963
966 11964
966 11962
966 16122
966 16120
966 19151
966 13814
966 15605
966 17648
966 15937
966 19358
966 19386
966 10902
966 11631
966 12718
967 15329
967 15331
967 15330
967 11875
967 20154
967 11924
967 15919
967 11225
967 19114
967 19112
967 11208
967 11772
967 11769
967 11761
967 15042
967 16036
967 11963
967 11962
967 16122
967 16120
967 19151
967 15605
967 17648
967 15937
967 19358
967 19386
967 10902
967 11631
967 12718
968 15329
968 15331
968 15330
968 11875
968 20154
968 11924
968 15919
968 11225
968 19114
968 19112
968 11208
968 11772
968 11769
968 11761
968 15042
968 16036
968 11963
968 11964
968 11962
968 16122
968 16120
968 19151
968 15605
968 17648
968 15937
968 19358
968 19386
968 10902
968 11631
968 12718
969 15329
969 15331
969 15330
969 11875
969 20154
969 11924
969 15919
969 11225
969 19114
969 19112
969 11208
969 11772
969 11769
969 11761
969 15042
969 16036
969 11963
969 11964
969 11962
969 16122
969 16120
969 19151
969 15605
969 17648
969 15937
969 19358
969 19386
969 10902
969 11631
969 12718
970 15329
970 15331
970 15330
970 11875
970 20154
970 11924
970 15919
970 11225
970 19114
970 19112
970 11208
970 11772
970 11769
970 11761
970 15042
970 16036
970 11963
970 11964
970 11962
970 16122
970 16120
970 19151
970 15605
970 17648
970 15937
970 19358
970 19386
970 10902
970 11631
970 12718
971 15329
971 15331
971 15330
971 11875
971 20154
971 11924
971 15919
971 11225
971 19114
971 19112
971 11208
971 11772
971 11769
971 11761
971 15042
971 16036
971 11963
971 11964
971 11962
971 16122
971 16120
971 19151
971 15605
971 17648
971 15937
971 19358
971 19386
971 10902
971 11631
971 12718
972 15329
972 15331
972 15330
972 11875
972 20154
972 11924
972 15919
972 11225
972 19114
972 19112
972 11208
972 11772
972 11769
972 11761
972 15042
972 16036
972 11963
972 11964
972 11962
972 16122
972 16120
972 19151
972 15605
972 17648
972 15937
972 19358
972 19386
972 10902
972 11633
972 11631
972 12718
973 15329
973 15331
973 15330
973 11875
973 20154
973 13510
973 11924
973 15919
973 11225
973 19114
973 19112
973 11208
973 11772
973 11769
973 11761
973 15042
973 16036
973 11963
973 11964
973 16122
973 16120
973 19151
973 15605
973 15937
973 19358
973 19386
973 10902
973 11633
973 11631
973 12718
974 15329
974 15331
974 15330
974 11875
974 20154
974 13510
974 11924
974 15919
974 11225
974 19114
974 19112
974 11208
974 11772
974 11769
974 11761
974 15042
974 16036
974 11963
974 16122
974 16120
974 19151
974 15605
974 17648
974 15937
974 19358
974 19386
974 10902
974 11633
974 11631
974 12718
975 15329
975 15331
975 15330
975 11875
975 20154
975 13510
975 11924
975 15919
975 11225
975 19114
975 19112
975 11208
975 11772
975 11769
975 11761
975 16036
975 11963
975 11962
975 16122
975 16120
975 19151
975 15605
975 17648
975 15937
975 19358
975 19386
975 10902
975 11633
975 11631
975 12718
976 15329
976 15331
976 15330
976 11875
976 20154
976 13510
976 11924
976 15919
976 11225
976 19114
976 19112
976 11208
976 11772
976 11765
976 11769
976 11761
976 16036
976 11963
976 11962
976 16122
976 16120
976 19151
976 13814
976 15605
976 17648
976 15937
976 19358
976 19386
976 10902
976 11633
976 11631
976 12718
977 15329
977 15331
977 15330
977 11875
977 20154
977 13510
977 11924
977 15919
977 11225
977 19114
977 19112
977 11208
977 11772
977 11765
977 11769
977 11761
977 16036
977 11963
977 11962
977 16122
977 16120
977 19151
977 13814
977 15605
977 17648
977 15937
977 19358
977 19386
977 10902
977 11633
977 11631
977 12718
978 15329
978 15331
978 15330
978 11875
978 20154
978 13510
978 11924
978 15919
978 11225
978 19114
978 19112
978 11208
978 11772
978 11765
978 11769
978 11761
978 12954
978 16036
978 11963
978 11962
978 16122
978 16120
978 19151
978 13814
978 15605
978 17648
978 15937
978 19358
978 19386
978 10902
978 11633
978 11631
978 12718
979 15329
979 15330
979 11875
979 20154
979 11924
979 15919
979 11225
979 19114
979 19112
979 11208
979 11772
979 11765
979 11769
979 11761
979 12954
979 16036
979 11963
979 11962
979 16122
979 16120
979 19151
979 13814
979 15605
979 17648
979 15937
979 19358
979 19386
979 10902
979 11633
979 11631
979 12718
980 15329
980 15330
980 11875
980 20154
980 11924
980 15919
980 11225
980 19114
980 19112
980 11208
980 11772
980 11765
980 11769
980 11761
980 12954
980 16036
980 11963
980 11962
980 16122
980 16120
980 19151
980 13814
980 15605
980 17648
980 15937
980 19358
980 19386
980 10902
980 11633
980 11631
980 12718
981 15329
981 15330
981 11875
981 20154
981 11924
981 15919
981 11225
981 19114
981 19112
981 11208
981 11772
981 11765
981 11769
981 11761
981 12954
981 16036
981 11963
981 11962
981 16122
981 16120
981 19151
981 13814
981 15605
981 17648
981 15937
981 19358
981 19386
981 10902
981 11633
981 11631
981 12718
982 15329
982 11875
982 20154
982 11924
982 15919
982 11225
982 19114
982 19112
982 11208
982 11772
982 11765
982 11769
982 11761
982 12954
982 16036
982 11963
982 11962
982 16122
982 16120
982 19151
982 13814
982 15605
982 17648
982 15937
982 19358
982 19386
982 10902
982 11633
982 11631
982 12718
983 15329
983 11875
983 20154
983 11924
983 15919
983 11225
983 19114
983 19112
983 11208
983 11772
983 11765
983 11769
983 11761
983 12954
983 16036
983 11963
983 11962
983 16122
983 16120
983 19151
983 13814
983 15605
983 17648
983 15937
983 19358
983 19386
983 10902
983 11633
983 11631
983 12718
984 15329
984 11875
984 20154
984 11924
984 15919
984 11225
984 19114
984 19112
984 11208
984 11772
984 11765
984 11769
984 11761
984 12954
984 16036
984 11963
984 11962
984 16122
984 16120
984 19151
984 13814
984 15605
984 17648
984 15937
984 19358
984 19386
984 10902
984 11633
984 11631
984 12718
985 15329
985 11875
985 20154
985 11924
985 15919
985 11225
985 19114
985 19112
985 11208
985 11772
985 11762
985 11765
985 11769
985 11761
985 12954
985 16036
985 11963
985 11962
985 16122
985 16120
985 19151
985 13814
985 15605
985 17648
985 15937
985 19358
985 19386
985 10902
985 11633
985 11631
985 12718
986 15329
986 11875
986 20154
986 11924
986 15919
986 11225
986 19114
986 19112
986 11208
986 11772
986 11762
986 11765
986 11769
986 11761
986 12954
986 16036
986 11963
986 11962
986 16122
986 16120
986 19151
986 13814
986 15605
986 17648
986 15937
986 19358
986 19386
986 10902
986 11633
986 11631
987 15329
987 11875
987 20154
987 11924
987 15919
987 11225
987 19114
987 19112
987 11208
987 11772
987 11762
987 11765
987 11769
987 11761
987 12954
987 16036
987 11963
987 11962
987 16122
987 16120
987 19151
987 13814
987 15605
987 17648
987 15937
987 19358
987 19386
987 10902
987 11633
987 11631
988 15329
988 11875
988 20154
988 11924
988 15919
988 11225
988 19114
988 19112
988 11208
988 11772
988 11762
988 11765
988 11769
988 11761
988 12954
988 16036
988 11963
988 11962
988 16122
988 16120
988 19151
988 13814
988 15605
988 17648
988 15937
988 19358
988 19386
988 10902
988 11631
989 15329
989 11875
989 20154
989 11924
989 15919
989 11225
989 19112
989 11208
989 11772
989 11765
989 11769
989 11761
989 12954
989 16036
989 11963
989 11962
989 16122
989 16120
989 19151
989 13814
989 15605
989 17648
989 15937
989 19358
989 19386
989 10902
989 11631
990 15329
990 11875
990 20154
990 11924
990 15919
990 11225
990 19112
990 11208
990 11772
990 11765
990 11769
990 11761
990 12954
990 16036
990 11963
990 11962
990 16122
990 16120
990 19151
990 13814
990 15605
990 17648
990 15937
990 19358
990 19386
990 10902
990 11631
991 15329
991 11875
991 20154
991 11924
991 15919
991 11225
991 19112
991 11208
991 11765
991 11769
991 11761
991 12954
991 16036
991 11963
991 11962
991 16122
991 16120
991 19151
991 17648
991 15937
991 19358
991 19386
991 10902
991 11631
992 15329
992 11875
992 11924
992 15919
992 11225
992 19112
992 11208
992 11769
992 11761
992 12954
992 16036
992 11963
992 11962
992 16122
992 16120
992 19151
992 17648
992 15937
992 19358
992 19386
992 10902
992 11631
993 15329
993 11875
993 11924
993 15919
993 11225
993 19112
993 11208
993 11769
993 11761
993 12954
993 16036
993 11963
993 11962
993 16122
993 16120
993 17648
993 15937
993 19358
993 19386
993 10902
993 11631
994 15329
994 11875
994 11924
994 15919
994 11225
994 19112
994 11208
994 11769
994 12954
994 16036
994 11963
994 11962
994 16122
994 16120
994 17648
994 15937
994 19358
994 19386
994 10902
994 11631
995 15329
995 11924
995 15919
995 11225
995 19112
995 11208
995 11769
995 12954
995 16036
995 11963
995 11962
995 16122
995 16120
995 15937
995 19386
995 10902
995 11631
996 15329
996 11924
996 15919
996 11225
996 19112
996 11208
996 11769
996 12954
996 11963
996 11962
996 16122
996 16120
996 15937
996 11952
996 19386
996 10902
996 11631
997 15329
997 11924
997 15919
997 11225
997 19112
997 11208
997 11769
997 12954
997 16122
997 16120
997 15937
997 11952
997 19386
997 10902
997 11631
998 15329
998 11924
998 15919
998 11225
998 19112
998 11208
998 11769
998 12954
998 16122
998 16120
998 11952
998 19386
998 10902
998 11631
999 15329
999 11264
999 11924
999 15919
999 11225
999 19112
999 11208
999 11769
999 12954
999 16122
999 16120
999 11952
999 19386
999 10902
999 11631
1000 15329
1000 15331
1000 11264
1000 11924
1000 15919
1000 11225
1000 11208
1000 11769
1000 12954
1000 16122
1000 16120
1000 11952
1000 19386
1000 10902
1000 11631
1001 15329
1001 15331
1001 11264
1001 11924
1001 15919
1001 11225
1001 11208
1001 11769
1001 12954
1001 16122
1001 11952
1001 19386
1001 11631
1002 15329
1002 15331
1002 11264
1002 11924
1002 15919
1002 11225
1002 11208
1002 11769
1002 12954
1002 16122
1002 11952
1002 11631
1003 15329
1003 15331
1003 11264
1003 11924
1003 15919
1003 11225
1003 11208
1003 11769
1003 12954
1003 11963
1003 16122
1003 11952
1003 11631
1004 15329
1004 15331
1004 11264
1004 11924
1004 11208
1004 11769
1004 12954
1004 11963
1004 16122
1004 11952
1004 11631
1005 15329
1005 15331
1005 11264
1005 11924
1005 11208
1005 11769
1005 12954
1005 11963
1005 16122
1005 11952
1005 11631
1006 15329
1006 15331
1006 13511
1006 11264
1006 11273
1006 11924
1006 11208
1006 11769
1006 19110
1006 12954
1006 16122
1006 11952
1006 11631
1007 15329
1007 15331
1007 13511
1007 11264
1007 11267
1007 11273
1007 11208
1007 11769
1007 19110
1007 12954
1007 16122
1007 11952
1007 11631
1008 15329
1008 15331
1008 13511
1008 11264
1008 11267
1008 11273
1008 11208
1008 11769
1008 19109
1008 19110
1008 12954
1008 16122
1008 11952
1008 11631
1009 15329
1009 15331
1009 13511
1009 11264
1009 11267
1009 11273
1009 11208
1009 11769
1009 19109
1009 19110
1009 12954
1009 16122
1009 11952
1009 11631
1010 15329
1010 15331
1010 13511
1010 11924
1010 11923
1010 19109
1010 12954
1010 16122
1010 11952
1011 15331
1011 19109
1011 19110
1011 15042
1011 12954
1011 16122
1011 11952
1012 15331
1012 19109
1012 19110
1012 15042
1012 12954
1012 16122
1012 11952
1013 15331
1013 11264
1013 11924
1013 11225
1013 19109
1013 15042
1013 12954
1013 16122
1014 15331
1014 11264
1014 11924
1014 11225
1014 19109
1014 15042
1014 12954
1014 16122
1015 15331
1015 11264
1015 11225
1015 15042
1015 12954
1015 16122
1016 15331
1016 11225
1016 15042
1016 12954
1016 16122
1017 15331
1017 11225
1017 12954
1017 16122
1018 15331
1018 12954
1018 16122
1019 15331
1019 19109
1019 12954
1019 16122
1020 15331
1020 19109
1020 12954
1020 16122
1021 13265
1021 15329
1021 15331
1021 15811
1021 19689
1021 11873
1021 13512
1021 11265
1021 19538
1021 15921
1021 11225
1021 19112
1021 11208
1021 11216
1021 11766
1021 11767
1021 11769
1021 19109
1021 12954
1021 16122
1021 15278
1021 13811
1021 13636
1021 13817
1021 13409
1021 11439
1021 11942
1021 11952
1021 19386
1021 14652
1021 10902
1021 11633
1021 11631
1021 13082
1022 13265
1022 15329
1022 15331
1022 15811
1022 19689
1022 11873
1022 11265
1022 19538
1022 15921
1022 11225
1022 19112
1022 11208
1022 19118
1022 11216
1022 11767
1022 11769
1022 19109
1022 12954
1022 16122
1022 15278
1022 13811
1022 13636
1022 13817
1022 13409
1022 11439
1022 11942
1022 11952
1022 19386
1022 14652
1022 10902
1022 11633
1022 11631
1022 13082
1023 13265
1023 15329
1023 15331
1023 15811
1023 19689
1023 11873
1023 13514
1023 11265
1023 19538
1023 15921
1023 11225
1023 19112
1023 11208
1023 19118
1023 11216
1023 11767
1023 11769
1023 19109
1023 12954
1023 16122
1023 15278
1023 13811
1023 13636
1023 13817
1023 13409
1023 11439
1023 11942
1023 11952
1023 19386
1023 14652
1023 10902
1023 11633
1023 11631
1023 13082
1024 15329
1024 15331
1024 15811
1024 19689
1024 11873
1024 13514
1024 13512
1024 11265
1024 19538
1024 15921
1024 11225
1024 19112
1024 11208
1024 11216
1024 11767
1024 11769
1024 19109
1024 12954
1024 16122
1024 15278
1024 13811
1024 13636
1024 13817
1024 13409
1024 11439
1024 11942
1024 11952
1024 19364
1024 19386
1024 14652
1024 10902
1024 11633
1024 13082
1025 15329
1025 15331
1025 15811
1025 19689
1025 11873
1025 19538
1025 15921
1025 11225
1025 19112
1025 11208
1025 11216
1025 11767
1025 11769
1025 12954
1025 16122
1025 15278
1025 13811
1025 13636
1025 13817
1025 13409
1025 11439
1025 11942
1025 11952
1025 19364
1025 19386
1025 14652
1025 10902
1025 11633
1025 11631
1025 13079
1025 13082
1026 15329
1026 15331
1026 15811
1026 19689
1026 11873
1026 13512
1026 11271
1026 15921
1026 11225
1026 11208
1026 11216
1026 11767
1026 11769
1026 12954
1026 11963
1026 16122
1026 16120
1026 15278
1026 13811
1026 13636
1026 13817
1026 13409
1026 11439
1026 11942
1026 11952
1026 19364
1026 19386
1026 14652
1026 10902
1026 11633
1026 11631
1026 13079
1026 13082
1027 15329
1027 15331
1027 15811
1027 19689
1027 11873
1027 13512
1027 11271
1027 11265
1027 15921
1027 11225
1027 11216
1027 11767
1027 11769
1027 11963
1027 16122
1027 16120
1027 15278
1027 13811
1027 13636
1027 13817
1027 13409
1027 11439
1027 11942
1027 19364
1027 19386
1027 14652
1027 10902
1027 11633
1027 11631
1027 13079
1027 13082
1028 15329
1028 15811
1028 19689
1028 11873
1028 13514
1028 13512
1028 11271
1028 11265
1028 11926
1028 15921
1028 11225
1028 11216
1028 11767
1028 11963
1028 16122
1028 16120
1028 15278
1028 13811
1028 13636
1028 13817
1028 13409
1028 11439
1028 11942
1028 19364
1028 19386
1028 14652
1028 10902
1028 11633
1028 11631
1028 13079
1028 13082
1029 15329
1029 15811
1029 19689
1029 11873
1029 13514
1029 13512
1029 15921
1029 11225
1029 19118
1029 11216
1029 11767
1029 11963
1029 16122
1029 16120
1029 15278
1029 13811
1029 13636
1029 13817
1029 13409
1029 11439
1029 11942
1029 19364
1029 19358
1029 19386
1029 14652
1029 10902
1029 11633
1029 11631
1029 13079
1029 13082
1030 15329
1030 15811
1030 19689
1030 11873
1030 13514
1030 13512
1030 11265
1030 15921
1030 11225
1030 19118
1030 11216
1030 11766
1030 11767
1030 11963
1030 16122
1030 16120
1030 15278
1030 13811
1030 13636
1030 13817
1030 13409
1030 11439
1030 11942
1030 19364
1030 19358
1030 19386
1030 14652
1030 10902
1030 11633
1030 11631
1030 12256
1030 13079
1030 13082
1031 15329
1031 15811
1031 19689
1031 11873
1031 13514
1031 13512
1031 11265
1031 15921
1031 11225
1031 19118
1031 11216
1031 11766
1031 11767
1031 19109
1031 11963
1031 16122
1031 16120
1031 15278
1031 13811
1031 13636
1031 13817
1031 13409
1031 11439
1031 11942
1031 19364
1031 19358
1031 19386
1031 14652
1031 10902
1031 11633
1031 11631
1031 12256
1031 13079
1031 13082
1032 17280
1032 15329
1032 15811
1032 19689
1032 11873
1032 13514
1032 13512
1032 11265
1032 19538
1032 15923
1032 15921
1032 11225
1032 19112
1032 11208
1032 19118
1032 11216
1032 11766
1032 11767
1032 11769
1032 11963
1032 16122
1032 16120
1032 15278
1032 13811
1032 13636
1032 13817
1032 13409
1032 11439
1032 11942
1032 19364
1032 19358
1032 19386
1032 14652
1032 10902
1032 11633
1032 11631
1032 12256
1032 13079
1032 13082
1033 17280
1033 15329
1033 15811
1033 19689
1033 11873
1033 13512
1033 11265
1033 15923
1033 15921
1033 11225
1033 19112
1033 11208
1033 19118
1033 11216
1033 11766
1033 11767
1033 11769
1033 11963
1033 16122
1033 16120
1033 15278
1033 13811
1033 13636
1033 13817
1033 13409
1033 11439
1033 11942
1033 19364
1033 19358
1033 19386
1033 14652
1033 10902
1033 11633
1033 11631
1033 12256
1033 13079
1033 13082
1034 17280
1034 15329
1034 15811
1034 19689
1034 11873
1034 13512
1034 11265
1034 15921
1034 11225
1034 19112
1034 11208
1034 19118
1034 11216
1034 11766
1034 11767
1034 11769
1034 11963
1034 16122
1034 16120
1034 15278
1034 13811
1034 13636
1034 13817
1034 13409
1034 11439
1034 11942
1034 19364
1034 19358
1034 19386
1034 14652
1034 10902
1034 11633
1034 11631
1034 12256
1034 13079
1034 13082
1035 17280
1035 15329
1035 15811
1035 19689
1035 11873
1035 13512
1035 15923
1035 15921
1035 11225
1035 19112
1035 11208
1035 19118
1035 11216
1035 11766
1035 11767
1035 11963
1035 16122
1035 16120
1035 15278
1035 13811
1035 13636
1035 13817
1035 13409
1035 11439
1035 11942
1035 19364
1035 19358
1035 19386
1035 14652
1035 10902
1035 11633
1035 11631
1035 12256
1035 13079
1035 13082
1036 17280
1036 15329
1036 15811
1036 19689
1036 11873
1036 13512
1036 15921
1036 11225
1036 19112
1036 11208
1036 19118
1036 11216
1036 11766
1036 11767
1036 11963
1036 16122
1036 16120
1036 15278
1036 13811
1036 13636
1036 13817
1036 13409
1036 11439
1036 11942
1036 19364
1036 19358
1036 19386
1036 14652
1036 10902
1036 11633
1036 11631
1036 12256
1036 13079
1036 13082
1037 17280
1037 15329
1037 15811
1037 19689
1037 11873
1037 13512
1037 15923
1037 15921
1037 11225
1037 19112
1037 11208
1037 19118
1037 11216
1037 11766
1037 11767
1037 11963
1037 16119
1037 16122
1037 16120
1037 15278
1037 13811
1037 13636
1037 13817
1037 13409
1037 11439
1037 11942
1037 19364
1037 19358
1037 19386
1037 14652
1037 10902
1037 11633
1037 11631
1037 12256
1037 13079
1037 13082
1038 17280
1038 15329
1038 15811
1038 19689
1038 11873
1038 13512
1038 15923
1038 15921
1038 11225
1038 19112
1038 11208
1038 19118
1038 11216
1038 11766
1038 11767
1038 11963
1038 16119
1038 16122
1038 16120
1038 15278
1038 13811
1038 13636
1038 13817
1038 13409
1038 11439
1038 11942
1038 19364
1038 19358
1038 19386
1038 14652
1038 10902
1038 11633
1038 11631
1038 12256
1038 13079
1038 13082
1039 17280
1039 15329
1039 15811
1039 19689
1039 11873
1039 13512
1039 11271
1039 15921
1039 11225
1039 19112
1039 11208
1039 19118
1039 11216
1039 11766
1039 11767
1039 11963
1039 16119
1039 16122
1039 16120
1039 15278
1039 13811
1039 13636
1039 13817
1039 13409
1039 11439
1039 11942
1039 19364
1039 19358
1039 19386
1039 14652
1039 10902
1039 11633
1039 11631
1039 12256
1039 13079
1039 13082
1040 17280
1040 13265
1040 15329
1040 15811
1040 19689
1040 11873
1040 13512
1040 11271
1040 15921
1040 11225
1040 19112
1040 11208
1040 19118
1040 11216
1040 11766
1040 11767
1040 11963
1040 16119
1040 16122
1040 16120
1040 15278
1040 13811
1040 13636
1040 13817
1040 13409
1040 11439
1040 11942
1040 19364
1040 19358
1040 19386
1040 14652
1040 10902
1040 11633
1040 11631
1040 12256
1040 13079
1040 13082
1041 17280
1041 13265
1041 15329
1041 15811
1041 19689
1041 11873
1041 13512
1041 11271
1041 15921
1041 11225
1041 19112
1041 11208
1041 19118
1041 11216
1041 11766
1041 11767
1041 11963
1041 16119
1041 16122
1041 16120
1041 15278
1041 13811
1041 13636
1041 13817
1041 13409
1041 11439
1041 11942
1041 19364
1041 19358
1041 19386
1041 14652
1041 10902
1041 11633
1041 11631
1041 12256
1041 13079
1041 13082
1042 17280
1042 13265
1042 15329
1042 15811
1042 19689
1042 11873
1042 13512
1042 11271
1042 15921
1042 11225
1042 19112
1042 11208
1042 19118
1042 11216
1042 11766
1042 11767
1042 11963
1042 16119
1042 16122
1042 16120
1042 15278
1042 13811
1042 13636
1042 13817
1042 13409
1042 11439
1042 11942
1042 19364
1042 19358
1042 19386
1042 14652
1042 10902
1042 11633
1042 11631
1042 12256
1042 13079
1042 13082
1043 17280
1043 13265
1043 15329
1043 15811
1043 19689
1043 11873
1043 13512
1043 11271
1043 15921
1043 11225
1043 19112
1043 11208
1043 19118
1043 11216
1043 11766
1043 11767
1043 11769
1043 11963
1043 16119
1043 16122
1043 16120
1043 15278
1043 13811
1043 13636
1043 13817
1043 13409
1043 11439
1043 11942
1043 19364
1043 19358
1043 19386
1043 14652
1043 10902
1043 11633
1043 11631
1043 12256
1043 13079
1043 13082
1044 17280
1044 13265
1044 15329
1044 15811
1044 19689
1044 11873
1044 13512
1044 11271
1044 11265
1044 15921
1044 11225
1044 19112
1044 11208
1044 19118
1044 11216
1044 11766
1044 11767
1044 11769
1044 11963
1044 16119
1044 16122
1044 16120
1044 15278
1044 13811
1044 13636
1044 13817
1044 13409
1044 11439
1044 11942
1044 19364
1044 19358
1044 19386
1044 14652
1044 10902
1044 11633
1044 11631
1044 12256
1044 13079
1044 13082
1045 17280
1045 13265
1045 15329
1045 15811
1045 19689
1045 11873
1045 13512
1045 11271
1045 11265
1045 15921
1045 11225
1045 19112
1045 11208
1045 19118
1045 11216
1045 11766
1045 11767
1045 11769
1045 11963
1045 16119
1045 16122
1045 16120
1045 15278
1045 13811
1045 13636
1045 13817
1045 13409
1045 11439
1045 11942
1045 19364
1045 19358
1045 19386
1045 14652
1045 10902
1045 11633
1045 11631
1045 12256
1045 13079
1045 13082
1046 17280
1046 13265
1046 15329
1046 15811
1046 19689
1046 11873
1046 13512
1046 11271
1046 11265
1046 15921
1046 11225
1046 19112
1046 11208
1046 19118
1046 11216
1046 11766
1046 11767
1046 11769
1046 11963
1046 16119
1046 16122
1046 16120
1046 15278
1046 13811
1046 13636
1046 13817
1046 13409
1046 11439
1046 11942
1046 19364
1046 19358
1046 19386
1046 14652
1046 10902
1046 11633
1046 11631
1046 12256
1046 13079
1046 13082
1047 17280
1047 13265
1047 15329
1047 15811
1047 19689
1047 11873
1047 13512
1047 11271
1047 15921
1047 11225
1047 19112
1047 11208
1047 19118
1047 11216
1047 11766
1047 11767
1047 11769
1047 11963
1047 16119
1047 16122
1047 16120
1047 15278
1047 13811
1047 13636
1047 13817
1047 13409
1047 11439
1047 11942
1047 19364
1047 19358
1047 19386
1047 14652
1047 10902
1047 11633
1047 11631
1047 12256
1047 13079
1047 13082
1048 17280
1048 13265
1048 15329
1048 15811
1048 19689
1048 11873
1048 13512
1048 11271
1048 15921
1048 11225
1048 19112
1048 11208
1048 19118
1048 11216
1048 11766
1048 11767
1048 11769
1048 11963
1048 16119
1048 16122
1048 16120
1048 15278
1048 13811
1048 13636
1048 13817
1048 13409
1048 11439
1048 11942
1048 19364
1048 19358
1048 19386
1048 14652
1048 10902
1048 11633
1048 11631
1048 12256
1048 13079
1048 13082
1049 17280
1049 13265
1049 15329
1049 15811
1049 19689
1049 11873
1049 13512
1049 11271
1049 15921
1049 11225
1049 19112
1049 11208
1049 19118
1049 11216
1049 11766
1049 11767
1049 11769
1049 11963
1049 16119
1049 16122
1049 16120
1049 15278
1049 13811
1049 13636
1049 13817
1049 13409
1049 11439
1049 11942
1049 19364
1049 19358
1049 19386
1049 14652
1049 10902
1049 11633
1049 11631
1049 12256
1049 13079
1049 13082
1050 17280
1050 13265
1050 15329
1050 15811
1050 19689
1050 11873
1050 13512
1050 11271
1050 15921
1050 11225
1050 19112
1050 11208
1050 19118
1050 11216
1050 11766
1050 11767
1050 11769
1050 11963
1050 16119
1050 16122
1050 16120
1050 15278
1050 13811
1050 13636
1050 13817
1050 13409
1050 11439
1050 11942
1050 19364
1050 19358
1050 19386
1050 14652
1050 10902
1050 11633
1050 11631
1050 12256
1050 13079
1050 13082
1051 17280
1051 13265
1051 15329
1051 15811
1051 19689
1051 11873
1051 13512
1051 11271
1051 15921
1051 11225
1051 19112
1051 11208
1051 19118
1051 11216
1051 11766
1051 11767
1051 11769
1051 11963
1051 16119
1051 16122
1051 16120
1051 15278
1051 13811
1051 13636
1051 13817
1051 13409
1051 11439
1051 11942
1051 19364
1051 19358
1051 19386
1051 14652
1051 10902
1051 11633
1051 11631
1051 12256
1051 13079
1051 13082
1052 17280
1052 13265
1052 15329
1052 15811
1052 19689
1052 11873
1052 13512
1052 11271
1052 15921
1052 11225
1052 19112
1052 11208
1052 19118
1052 11216
1052 11766
1052 11767
1052 11769
1052 11963
1052 16119
1052 16122
1052 16120
1052 15278
1052 13811
1052 13636
1052 13817
1052 13409
1052 11439
1052 11942
1052 19364
1052 19358
1052 19386
1052 14652
1052 10902
1052 11633
1052 11631
1052 12256
1052 13079
1052 13082
1053 17280
1053 13265
1053 15329
1053 15811
1053 19689
1053 11873
1053 13512
1053 11271
1053 15921
1053 11225
1053 19112
1053 11208
1053 19118
1053 11216
1053 11766
1053 11767
1053 11769
1053 11963
1053 16119
1053 16122
1053 16120
1053 15278
1053 13811
1053 13636
1053 13817
1053 13409
1053 11439
1053 11942
1053 19364
1053 19358
1053 19386
1053 14652
1053 10902
1053 11633
1053 11631
1053 12256
1053 13079
1053 13082
1054 17280
1054 13265
1054 15329
1054 15811
1054 19689
1054 11873
1054 13512
1054 11271
1054 15921
1054 11225
1054 19112
1054 11208
1054 19118
1054 11216
1054 11766
1054 11767
1054 11769
1054 11963
1054 16119
1054 16122
1054 16120
1054 15278
1054 13811
1054 13636
1054 13817
1054 13409
1054 11439
1054 11942
1054 19364
1054 19358
1054 19386
1054 14652
1054 10902
1054 11633
1054 11631
1054 12256
1054 13079
1054 13082
1055 17280
1055 13265
1055 15329
1055 15811
1055 19689
1055 11873
1055 13512
1055 11271
1055 15921
1055 11225
1055 19112
1055 11208
1055 19118
1055 11216
1055 11766
1055 11767
1055 11769
1055 11963
1055 16119
1055 16122
1055 16120
1055 15278
1055 13811
1055 13636
1055 13817
1055 13409
1055 11439
1055 11942
1055 19364
1055 19358
1055 19386
1055 14652
1055 10902
1055 11633
1055 11631
1055 12256
1055 13079
1055 13082
1056 17280
1056 13265
1056 15329
1056 15811
1056 19689
1056 11873
1056 13512
1056 11271
1056 11265
1056 15921
1056 11225
1056 19112
1056 11208
1056 19118
1056 11216
1056 11766
1056 11767
1056 11769
1056 11963
1056 16119
1056 16122
1056 16120
1056 15278
1056 13811
1056 13636
1056 13817
1056 13409
1056 11439
1056 11942
1056 19364
1056 19358
1056 19386
1056 14652
1056 10902
1056 11633
1056 11631
1056 12256
1056 13079
1056 13082
1057 17280
1057 13265
1057 15329
1057 15811
1057 19689
1057 11873
1057 13512
1057 11271
1057 11265
1057 15921
1057 11225
1057 19112
1057 11208
1057 19118
1057 11216
1057 11766
1057 11767
1057 11769
1057 11963
1057 16119
1057 16122
1057 16120
1057 15278
1057 13811
1057 13636
1057 13817
1057 13409
1057 11439
1057 11942
1057 19364
1057 19358
1057 19386
1057 14652
1057 10902
1057 11633
1057 11631
1057 12256
1057 13079
1057 13082
1058 17280
1058 13265
1058 15329
1058 15811
1058 19689
1058 11873
1058 13512
1058 11271
1058 11265
1058 15921
1058 11225
1058 19112
1058 11208
1058 19118
1058 11216
1058 11766
1058 11767
1058 11769
1058 11963
1058 16119
1058 16122
1058 16120
1058 15278
1058 13811
1058 13636
1058 13817
1058 13409
1058 11439
1058 11942
1058 19364
1058 19358
1058 19386
1058 14652
1058 10902
1058 11633
1058 11631
1058 12256
1058 13079
1058 13082
1059 17280
1059 13265
1059 15329
1059 15811
1059 19689
1059 11873
1059 13512
1059 11271
1059 11265
1059 15921
1059 11225
1059 19112
1059 11208
1059 19118
1059 11216
1059 11766
1059 11767
1059 11769
1059 11963
1059 16119
1059 16122
1059 16120
1059 15278
1059 13811
1059 13636
1059 13817
1059 13409
1059 11439
1059 11942
1059 19364
1059 19358
1059 19386
1059 14652
1059 10902
1059 11633
1059 11631
1059 12256
1059 13079
1059 13082
1060 17280
1060 13265
1060 15329
1060 15811
1060 19689
1060 11873
1060 13512
1060 11271
1060 11265
1060 15921
1060 11225
1060 19112
1060 11208
1060 19118
1060 11216
1060 11766
1060 11767
1060 11769
1060 11963
1060 16119
1060 16122
1060 16120
1060 15278
1060 13811
1060 13636
1060 13817
1060 13409
1060 11439
1060 11942
1060 19364
1060 19358
1060 19386
1060 14652
1060 10902
1060 11633
1060 11631
1060 12256
1060 13079
1060 13082
1061 17280
1061 13265
1061 15329
1061 15811
1061 19689
1061 11873
1061 13512
1061 11271
1061 11265
1061 15921
1061 11225
1061 19112
1061 11208
1061 19118
1061 11216
1061 11766
1061 11767
1061 11769
1061 11963
1061 16119
1061 16122
1061 16120
1061 15278
1061 13811
1061 13636
1061 13817
1061 13409
1061 11439
1061 11942
1061 19364
1061 19358
1061 19386
1061 14652
1061 10902
1061 11633
1061 11631
1061 12256
1061 13079
1061 13082
1062 17280
1062 13265
1062 15329
1062 15811
1062 19689
1062 11873
1062 13512
1062 11271
1062 11265
1062 15921
1062 11225
1062 19112
1062 11208
1062 19118
1062 11216
1062 11766
1062 11767
1062 11769
1062 11963
1062 16119
1062 16122
1062 16120
1062 15278
1062 13811
1062 13636
1062 13817
1062 13409
1062 11439
1062 11942
1062 19364
1062 19358
1062 19386
1062 14652
1062 10902
1062 11633
1062 11631
1062 12256
1062 13082
1063 17280
1063 13265
1063 15329
1063 15811
1063 19689
1063 11873
1063 13512
1063 11271
1063 11265
1063 15921
1063 11225
1063 19112
1063 11208
1063 19118
1063 11216
1063 11766
1063 11767
1063 11769
1063 11963
1063 16119
1063 16122
1063 16120
1063 15278
1063 13811
1063 13636
1063 13817
1063 13409
1063 11439
1063 11942
1063 19364
1063 19358
1063 19386
1063 14652
1063 10902
1063 11633
1063 11631
1063 12256
1063 13082
1064 17280
1064 13265
1064 15329
1064 15811
1064 19689
1064 11873
1064 13512
1064 11271
1064 11265
1064 15921
1064 11225
1064 19112
1064 11208
1064 19118
1064 11216
1064 11766
1064 11767
1064 11769
1064 11963
1064 16119
1064 16122
1064 16120
1064 15278
1064 13811
1064 13636
1064 13817
1064 13409
1064 11439
1064 11942
1064 19364
1064 19358
1064 19386
1064 14652
1064 10902
1064 11633
1064 11631
1064 12256
1064 13082
1065 17280
1065 13265
1065 15329
1065 15811
1065 19689
1065 11873
1065 13512
1065 11271
1065 11265
1065 15921
1065 11225
1065 19112
1065 11208
1065 19118
1065 11216
1065 11766
1065 11767
1065 11769
1065 11963
1065 16119
1065 16122
1065 16120
1065 15278
1065 13811
1065 13636
1065 13817
1065 13409
1065 11439
1065 11942
1065 19364
1065 19358
1065 19386
1065 14652
1065 10902
1065 11633
1065 11631
1065 12256
1065 13082
1066 17280
1066 13265
1066 15329
1066 15811
1066 19689
1066 11873
1066 13512
1066 11271
1066 11264
1066 11265
1066 15921
1066 11225
1066 19112
1066 11208
1066 19118
1066 11216
1066 11766
1066 11767
1066 11769
1066 11963
1066 16119
1066 16122
1066 16120
1066 15278
1066 13811
1066 13636
1066 13817
1066 13409
1066 11439
1066 11942
1066 19364
1066 19358
1066 19386
1066 14652
1066 10902
1066 11633
1066 11631
1066 12256
1066 13082
1067 17280
1067 13265
1067 15329
1067 15811
1067 19689
1067 11873
1067 13512
1067 11271
1067 11264
1067 11270
1067 11265
1067 15921
1067 11225
1067 19112
1067 11208
1067 19118
1067 11216
1067 11766
1067 11767
1067 11769
1067 11963
1067 16119
1067 16122
1067 16120
1067 15278
1067 13811
1067 13636
1067 13817
1067 13409
1067 11439
1067 11942
1067 19364
1067 19358
1067 19386
1067 14652
1067 10902
1067 11633
1067 11631
1067 12256
1067 13082
1068 17280
1068 13265
1068 15329
1068 15331
1068 15811
1068 19689
1068 11873
1068 13512
1068 11271
1068 11264
1068 11270
1068 11265
1068 15921
1068 11225
1068 19112
1068 11208
1068 19118
1068 11216
1068 11766
1068 11767
1068 11769
1068 11963
1068 16119
1068 16122
1068 16120
1068 15278
1068 13811
1068 13636
1068 13817
1068 13409
1068 11439
1068 11942
1068 19364
1068 19358
1068 19386
1068 14652
1068 10902
1068 11633
1068 11631
1068 12256
1068 13082
1069 17280
1069 13265
1069 15329
1069 15331
1069 15811
1069 19689
1069 11873
1069 13512
1069 11264
1069 11270
1069 11265
1069 15921
1069 11225
1069 19112
1069 11208
1069 19118
1069 11216
1069 11766
1069 11767
1069 11769
1069 11963
1069 16119
1069 16122
1069 16120
1069 15278
1069 13811
1069 13636
1069 13817
1069 13409
1069 11439
1069 11942
1069 19364
1069 19358
1069 19386
1069 14652
1069 10902
1069 11633
1069 11631
1069 12256
1069 13082
1070 17280
1070 13265
1070 15329
1070 15331
1070 15811
1070 19689
1070 11873
1070 13512
1070 11264
1070 11270
1070 11265
1070 15921
1070 11225
1070 19112
1070 11208
1070 19118
1070 11216
1070 11766
1070 11767
1070 11769
1070 11963
1070 16119
1070 16122
1070 16120
1070 15278
1070 13811
1070 13636
1070 13817
1070 13409
1070 11439
1070 11942
1070 19364
1070 19358
1070 19386
1070 14652
1070 10902
1070 11633
1070 11631
1070 12256
1070 13082
1071 13265
1071 15329
1071 15331
1071 15811
1071 19689
1071 11873
1071 13512
1071 11264
1071 11270
1071 11265
1071 15921
1071 11225
1071 19112
1071 11208
1071 11216
1071 11766
1071 11767
1071 11769
1071 11963
1071 16119
1071 16122
1071 16120
1071 15278
1071 13811
1071 13636
1071 13817
1071 13409
1071 11439
1071 11942
1071 19364
1071 19358
1071 19386
1071 14652
1071 10902
1071 11633
1071 11631
1071 12256
1072 13265
1072 15329
1072 15331
1072 15811
1072 19689
1072 11873
1072 13512
1072 11271
1072 11264
1072 11270
1072 11265
1072 15921
1072 11225
1072 19112
1072 11208
1072 11216
1072 11766
1072 11767
1072 11769
1072 11963
1072 16119
1072 16122
1072 16120
1072 15278
1072 13811
1072 13636
1072 13817
1072 13409
1072 11439
1072 11942
1072 19364
1072 19358
1072 19386
1072 14652
1072 10902
1072 11633
1072 11631
1072 12256
1073 13265
1073 15329
1073 15331
1073 15811
1073 19689
1073 11873
1073 13512
1073 11271
1073 11264
1073 11270
1073 11265
1073 15921
1073 11225
1073 19112
1073 11208
1073 11216
1073 11766
1073 11767
1073 11769
1073 11963
1073 16119
1073 16122
1073 16120
1073 15278
1073 13811
1073 13636
1073 13817
1073 13409
1073 11439
1073 11942
1073 19364
1073 19358
1073 19386
1073 14652
1073 10902
1073 11633
1073 11631
1073 12256
1074 13265
1074 15329
1074 15331
1074 15811
1074 19689
1074 11873
1074 13512
1074 13511
1074 11271
1074 11264
1074 11270
1074 11265
1074 15921
1074 11225
1074 19112
1074 11208
1074 11216
1074 11766
1074 11767
1074 11769
1074 11963
1074 16119
1074 16122
1074 16120
1074 15278
1074 13811
1074 13636
1074 13817
1074 13409
1074 11439
1074 11942
1074 19364
1074 19358
1074 19386
1074 14652
1074 10902
1074 11633
1074 11631
1074 12256
1075 13265
1075 15329
1075 15811
1075 19689
1075 11873
1075 13512
1075 13511
1075 11271
1075 11264
1075 11270
1075 11265
1075 15921
1075 11225
1075 19112
1075 11208
1075 19118
1075 11216
1075 11766
1075 11767
1075 11769
1075 11963
1075 16119
1075 16122
1075 16120
1075 15278
1075 13811
1075 13636
1075 13817
1075 13409
1075 11439
1075 11942
1075 19364
1075 19358
1075 19386
1075 14652
1075 10902
1075 11631
1075 12256
1076 13265
1076 15329
1076 15811
1076 19689
1076 11873
1076 13512
1076 13511
1076 11271
1076 11264
1076 11270
1076 11265
1076 15923
1076 15921
1076 11225
1076 19112
1076 11208
1076 19118
1076 11216
1076 11766
1076 11767
1076 11769
1076 11963
1076 16119
1076 16122
1076 16120
1076 15278
1076 13811
1076 13636
1076 13817
1076 13409
1076 11439
1076 11942
1076 19364
1076 19358
1076 19386
1076 14652
1076 10902
1076 11631
1077 13265
1077 15329
1077 15811
1077 19689
1077 11873
1077 13512
1077 13511
1077 11271
1077 11264
1077 11270
1077 11265
1077 15923
1077 15921
1077 11225
1077 19112
1077 11208
1077 19118
1077 11216
1077 11766
1077 11767
1077 11769
1077 11963
1077 16119
1077 16122
1077 16120
1077 15278
1077 13811
1077 13636
1077 13817
1077 13409
1077 11439
1077 11942
1077 19364
1077 19358
1077 19386
1077 10902
1077 11631
1078 13265
1078 15329
1078 15811
1078 19689
1078 11873
1078 13512
1078 13511
1078 11271
1078 11264
1078 11270
1078 11265
1078 15923
1078 15921
1078 11225
1078 19112
1078 11208
1078 19118
1078 11216
1078 11766
1078 11767
1078 11769
1078 11963
1078 16119
1078 16122
1078 16120
1078 15278
1078 13811
1078 13636
1078 13817
1078 13409
1078 11439
1078 11942
1078 19364
1078 19358
1078 19386
1078 10902
1078 11631
1079 13265
1079 15329
1079 15811
1079 19689
1079 11873
1079 13512
1079 13511
1079 11271
1079 11264
1079 11270
1079 11265
1079 15923
1079 15921
1079 11225
1079 19112
1079 11208
1079 19118
1079 11216
1079 11766
1079 11767
1079 11769
1079 11963
1079 16119
1079 16122
1079 16120
1079 15278
1079 13811
1079 13636
1079 13817
1079 13409
1079 11439
1079 11942
1079 19364
1079 19358
1079 19386
1079 10902
1079 11631
1080 13265
1080 15329
1080 15811
1080 19689
1080 11873
1080 13512
1080 13511
1080 11271
1080 11264
1080 11265
1080 15923
1080 15921
1080 11225
1080 19112
1080 11208
1080 19118
1080 11216
1080 11766
1080 11767
1080 11769
1080 11963
1080 16119
1080 16122
1080 16120
1080 15278
1080 13811
1080 13636
1080 13817
1080 13409
1080 11439
1080 11942
1080 19364
1080 19358
1080 19386
1080 10902
1080 11631
1081 13265
1081 15329
1081 15811
1081 19689
1081 11873
1081 13512
1081 13511
1081 11271
1081 11264
1081 11265
1081 15923
1081 15921
1081 11225
1081 19112
1081 11208
1081 19118
1081 11216
1081 11766
1081 11767
1081 11769
1081 11963
1081 16119
1081 16122
1081 16120
1081 15278
1081 13811
1081 13636
1081 13817
1081 13409
1081 11942
1081 19364
1081 19358
1081 19386
1081 10902
1081 11631
1082 13265
1082 15329
1082 15811
1082 19689
1082 11873
1082 13512
1082 13511
1082 11271
1082 11264
1082 11265
1082 15923
1082 15921
1082 11225
1082 19112
1082 11208
1082 19118
1082 11216
1082 11766
1082 11767
1082 11769
1082 11963
1082 16119
1082 16122
1082 16120
1082 15278
1082 13811
1082 13636
1082 13817
1082 13409
1082 11942
1082 19364
1082 19358
1082 19386
1082 10902
1082 11631
1083 13265
1083 15329
1083 15811
1083 19689
1083 11873
1083 13512
1083 13511
1083 11271
1083 11264
1083 11265
1083 15923
1083 15921
1083 11225
1083 19112
1083 11208
1083 19118
1083 11216
1083 11766
1083 11767
1083 11769
1083 11963
1083 16119
1083 16122
1083 16120
1083 15278
1083 13811
1083 13636
1083 13817
1083 13409
1083 11942
1083 19364
1083 19358
1083 19386
1083 10902
1083 11631
1084 13265
1084 15329
1084 15811
1084 19689
1084 11873
1084 13512
1084 13511
1084 11271
1084 11265
1084 15923
1084 15921
1084 11225
1084 19112
1084 11208
1084 19118
1084 11216
1084 11766
1084 11767
1084 11769
1084 11963
1084 16119
1084 16122
1084 16120
1084 15278
1084 13811
1084 13636
1084 13817
1084 13409
1084 11942
1084 19364
1084 19358
1084 19386
1084 10902
1084 11631
1085 13265
1085 15329
1085 15811
1085 19689
1085 11873
1085 13512
1085 13511
1085 11271
1085 11265
1085 15923
1085 15921
1085 11225
1085 19112
1085 11208
1085 19118
1085 11216
1085 11766
1085 11767
1085 11769
1085 11963
1085 16119
1085 16122
1085 16120
1085 15278
1085 13811
1085 13636
1085 13817
1085 13409
1085 11942
1085 19364
1085 19358
1085 19386
1085 10902
1085 11631
1086 13265
1086 15329
1086 15811
1086 19689
1086 11873
1086 13512
1086 13511
1086 11271
1086 11265
1086 15923
1086 15921
1086 11225
1086 19112
1086 11208
1086 19118
1086 11216
1086 11766
1086 11767
1086 11769
1086 11963
1086 16119
1086 16122
1086 16120
1086 15278
1086 13811
1086 13636
1086 13817
1086 13409
1086 11942
1086 19364
1086 19358
1086 19386
1086 10902
1086 11631
1087 13265
1087 15329
1087 15811
1087 19689
1087 11873
1087 17030
1087 13512
1087 13511
1087 11271
1087 11265
1087 15923
1087 15921
1087 11225
1087 19112
1087 11208
1087 19118
1087 11216
1087 11766
1087 11767
1087 11769
1087 11963
1087 16119
1087 16122
1087 16120
1087 15278
1087 13811
1087 13636
1087 13817
1087 13409
1087 11942
1087 19364
1087 19358
1087 19386
1087 10902
1087 11631
1088 13265
1088 15329
1088 15811
1088 19689
1088 11873
1088 17030
1088 13512
1088 13511
1088 11271
1088 11265
1088 15921
1088 11225
1088 19112
1088 11208
1088 19118
1088 11216
1088 11766
1088 11767
1088 11769
1088 11963
1088 16119
1088 16122
1088 16120
1088 15278
1088 13811
1088 13636
1088 13817
1088 13409
1088 11942
1088 19364
1088 19358
1088 19386
1088 10902
1088 11631
1089 13265
1089 15329
1089 15811
1089 19689
1089 11873
1089 17030
1089 13512
1089 13511
1089 11271
1089 11265
1089 15921
1089 11225
1089 19112
1089 11208
1089 19118
1089 11216
1089 11766
1089 11767
1089 11769
1089 11963
1089 16119
1089 16122
1089 16120
1089 15278
1089 13811
1089 13636
1089 13817
1089 13409
1089 11942
1089 19364
1089 19358
1089 19386
1089 14652
1089 10902
1089 11631
1090 13265
1090 15329
1090 15811
1090 19689
1090 11873
1090 17030
1090 13512
1090 13511
1090 11271
1090 11265
1090 15921
1090 11225
1090 19112
1090 11208
1090 19118
1090 11216
1090 11766
1090 11767
1090 11769
1090 11963
1090 16119
1090 16122
1090 16120
1090 15278
1090 13811
1090 13636
1090 13817
1090 13409
1090 11942
1090 19364
1090 19358
1090 19386
1090 14652
1090 10902
1090 11631
1091 13265
1091 15329
1091 15811
1091 19689
1091 11873
1091 13512
1091 13511
1091 11271
1091 11265
1091 15921
1091 11225
1091 19112
1091 11208
1091 19118
1091 11216
1091 11766
1091 11767
1091 11769
1091 11963
1091 16119
1091 16122
1091 16120
1091 15278
1091 13811
1091 13636
1091 13817
1091 13409
1091 11942
1091 19364
1091 19358
1091 19386
1091 10902
1091 11631
1092 13265
1092 15329
1092 15811
1092 19689
1092 11873
1092 13512
1092 13511
1092 11271
1092 11265
1092 15921
1092 11225
1092 19112
1092 11208
1092 19118
1092 11216
1092 11766
1092 11767
1092 11769
1092 11963
1092 16119
1092 16122
1092 16120
1092 15278
1092 13811
1092 13636
1092 13817
1092 13409
1092 11942
1092 19364
1092 19358
1092 19386
1092 10902
1092 11631
1093 13265
1093 15329
1093 15811
1093 19689
1093 11873
1093 13512
1093 13511
1093 11271
1093 11265
1093 15921
1093 11225
1093 19112
1093 11208
1093 19118
1093 11216
1093 11766
1093 11767
1093 11769
1093 11963
1093 16119
1093 16122
1093 16120
1093 15278
1093 13811
1093 13636
1093 13817
1093 13409
1093 11942
1093 19364
1093 19358
1093 19386
1093 10902
1093 11631
1094 13265
1094 15329
1094 15811
1094 19689
1094 11873
1094 13512
1094 11271
1094 15921
1094 11225
1094 19112
1094 11208
1094 19118
1094 11216
1094 11766
1094 11767
1094 11769
1094 11963
1094 16119
1094 16122
1094 16120
1094 15278
1094 13811
1094 13636
1094 13817
1094 13409
1094 11942
1094 19364
1094 19358
1094 19386
1094 10902
1094 11631
1095 13265
1095 15329
1095 15811
1095 19689
1095 11873
1095 13512
1095 11271
1095 15921
1095 11225
1095 19112
1095 11208
1095 19118
1095 11216
1095 11766
1095 11767
1095 11769
1095 11963
1095 16119
1095 16122
1095 16120
1095 15278
1095 13811
1095 13636
1095 13817
1095 13409
1095 11942
1095 19364
1095 19358
1095 19386
1095 10902
1095 11631
1096 13265
1096 15329
1096 15811
1096 19689
1096 11873
1096 13512
1096 11271
1096 15923
1096 15921
1096 11225
1096 19112
1096 11208
1096 19118
1096 11216
1096 11766
1096 11767
1096 11769
1096 11963
1096 16119
1096 16122
1096 16120
1096 15278
1096 13811
1096 13636
1096 13817
1096 13409
1096 11942
1096 19364
1096 19358
1096 19386
1096 14652
1096 10902
1096 11631
1097 13265
1097 15329
1097 15811
1097 19689
1097 11873
1097 13512
1097 11271
1097 15923
1097 15921
1097 11225
1097 19112
1097 11208
1097 19118
1097 11216
1097 11766
1097 11767
1097 11769
1097 11963
1097 16119
1097 16122
1097 16120
1097 15278
1097 13811
1097 13636
1097 13817
1097 13409
1097 11942
1097 19364
1097 19358
1097 19386
1097 14652
1097 10902
1097 11631
1098 13265
1098 15329
1098 15811
1098 19689
1098 11873
1098 13512
1098 11271
1098 15923
1098 15921
1098 11225
1098 19112
1098 11208
1098 19118
1098 11216
1098 11766
1098 11767
1098 11769
1098 11963
1098 16119
1098 16122
1098 16120
1098 15278
1098 13811
1098 13636
1098 13817
1098 13409
1098 11942
1098 19364
1098 19358
1098 19386
1098 14652
1098 10902
1098 11631
1099 13265
1099 15329
1099 15811
1099 19689
1099 11873
1099 13512
1099 11271
1099 15923
1099 15921
1099 11225
1099 19112
1099 11208
1099 19118
1099 11216
1099 11766
1099 11767
1099 11769
1099 11963
1099 16119
1099 16122
1099 16120
1099 15278
1099 13811
1099 13636
1099 13817
1099 13409
1099 11942
1099 19364
1099 19358
1099 19386
1099 14652
1099 10902
1099 11631
1100 13265
1100 15329
1100 15811
1100 19689
1100 11873
1100 13512
1100 11271
1100 15923
1100 15921
1100 11225
1100 19112
1100 11208
1100 19118
1100 11216
1100 11766
1100 11767
1100 11769
1100 11963
1100 16119
1100 16122
1100 16120
1100 15278
1100 13811
1100 13636
1100 13817
1100 13409
1100 11942
1100 19364
1100 19358
1100 19386
1100 14652
1100 10902
1100 11631
1101 13265
1101 15329
1101 15811
1101 19689
1101 11873
1101 13512
1101 11271
1101 15923
1101 15921
1101 11225
1101 19112
1101 11208
1101 19118
1101 11216
1101 11766
1101 11767
1101 11769
1101 11963
1101 16119
1101 16122
1101 16120
1101 15278
1101 13811
1101 13636
1101 13817
1101 13409
1101 11942
1101 19364
1101 19358
1101 19386
1101 14652
1101 10902
1101 11631
1102 13265
1102 15329
1102 15811
1102 19689
1102 11873
1102 13512
1102 11271
1102 15923
1102 15921
1102 11225
1102 19112
1102 11208
1102 19118
1102 11216
1102 11766
1102 11767
1102 11769
1102 11963
1102 16119
1102 16122
1102 16120
1102 15278
1102 13811
1102 13636
1102 13817
1102 13409
1102 11942
1102 19364
1102 19358
1102 19386
1102 14652
1102 10902
1102 11631
1103 13265
1103 15329
1103 15811
1103 19689
1103 11873
1103 13512
1103 11271
1103 15921
1103 11225
1103 19112
1103 11208
1103 19118
1103 11216
1103 11766
1103 11767
1103 11769
1103 11963
1103 16119
1103 16122
1103 16120
1103 15278
1103 13811
1103 13636
1103 13817
1103 13409
1103 11942
1103 19364
1103 19358
1103 19386
1103 14652
1103 10902
1103 11631
1104 13265
1104 15329
1104 15811
1104 19689
1104 11873
1104 13512
1104 11271
1104 15921
1104 11225
1104 19112
1104 11208
1104 19118
1104 11216
1104 11766
1104 11767
1104 11769
1104 11963
1104 16119
1104 16122
1104 16120
1104 15278
1104 13811
1104 13636
1104 13817
1104 13409
1104 11942
1104 19364
1104 19358
1104 19386
1104 14652
1104 10902
1104 11631
1105 13265
1105 15329
1105 15811
1105 19689
1105 11873
1105 13512
1105 11271
1105 15921
1105 11225
1105 19112
1105 11208
1105 19118
1105 11216
1105 11766
1105 11767
1105 11769
1105 11963
1105 16119
1105 16122
1105 16120
1105 15278
1105 13811
1105 13636
1105 13817
1105 13409
1105 11942
1105 19364
1105 19358
1105 19386
1105 14652
1105 10902
1105 11631
1106 13265
1106 15329
1106 15811
1106 19689
1106 11873
1106 13512
1106 11271
1106 15921
1106 11225
1106 19112
1106 11208
1106 19118
1106 11216
1106 11766
1106 11767
1106 11769
1106 11963
1106 16119
1106 16122
1106 16120
1106 15278
1106 13811
1106 13636
1106 13817
1106 13409
1106 11942
1106 19364
1106 19358
1106 19386
1106 14652
1106 10902
1106 11631
1107 13265
1107 15329
1107 15811
1107 19689
1107 11873
1107 13512
1107 11271
1107 15921
1107 11225
1107 19112
1107 11208
1107 19118
1107 11216
1107 11766
1107 11767
1107 11769
1107 11963
1107 16119
1107 16122
1107 16120
1107 15278
1107 13811
1107 13636
1107 13817
1107 13409
1107 11942
1107 19364
1107 19358
1107 19386
1107 14652
1107 10902
1107 11631
1108 13265
1108 15329
1108 15811
1108 19689
1108 11873
1108 13512
1108 11271
1108 15921
1108 11225
1108 19112
1108 11208
1108 19118
1108 11216
1108 11766
1108 11767
1108 11769
1108 11963
1108 16119
1108 16122
1108 16120
1108 15278
1108 13811
1108 13636
1108 13817
1108 13409
1108 11942
1108 19364
1108 19358
1108 19386
1108 14652
1108 10902
1108 11631
1109 13265
1109 15329
1109 15811
1109 19689
1109 11873
1109 13512
1109 11271
1109 15921
1109 11225
1109 19112
1109 11208
1109 19118
1109 11216
1109 11766
1109 11767
1109 11769
1109 11963
1109 16119
1109 16122
1109 16120
1109 15278
1109 13811
1109 13636
1109 13817
1109 13409
1109 11942
1109 19364
1109 19358
1109 19386
1109 14652
1109 10902
1109 11631
1110 13265
1110 15329
1110 15811
1110 19689
1110 11873
1110 13512
1110 11271
1110 15921
1110 11225
1110 19112
1110 11208
1110 19118
1110 11216
1110 11766
1110 11767
1110 11769
1110 11963
1110 16119
1110 16122
1110 16120
1110 15278
1110 13811
1110 13636
1110 13817
1110 13409
1110 11942
1110 19364
1110 19358
1110 19386
1110 14652
1110 10902
1110 11631
1111 13265
1111 15329
1111 15811
1111 19689
1111 19688
1111 11873
1111 13512
1111 11271
1111 15921
1111 11225
1111 19112
1111 11208
1111 19118
1111 11216
1111 11766
1111 11767
1111 11769
1111 11963
1111 16119
1111 16122
1111 16120
1111 15278
1111 13811
1111 13636
1111 13817
1111 13409
1111 11942
1111 19364
1111 19358
1111 19386
1111 14652
1111 10902
1111 11633
1111 11631
1112 13265
1112 15329
1112 15811
1112 19689
1112 19688
1112 11873
1112 13512
1112 11271
1112 15921
1112 11225
1112 19112
1112 11208
1112 19118
1112 11216
1112 11766
1112 11767
1112 11769
1112 11963
1112 16119
1112 16122
1112 16120
1112 15278
1112 13811
1112 13636
1112 13817
1112 13409
1112 11942
1112 19364
1112 19358
1112 19386
1112 14652
1112 10902
1112 11633
1112 11631
1113 13265
1113 15329
1113 15811
1113 19689
1113 19688
1113 11873
1113 13512
1113 11271
1113 15921
1113 11225
1113 19112
1113 11208
1113 19118
1113 11216
1113 11766
1113 11767
1113 11769
1113 11963
1113 16119
1113 16122
1113 16120
1113 15278
1113 13811
1113 13636
1113 13817
1113 13409
1113 11942
1113 19364
1113 19358
1113 19386
1113 14652
1113 10902
1113 11633
1113 11631
1114 15329
1114 15811
1114 19689
1114 19688
1114 11873
1114 13512
1114 11271
1114 15921
1114 11225
1114 19112
1114 11208
1114 19118
1114 11216
1114 11766
1114 11767
1114 11769
1114 11963
1114 16119
1114 16122
1114 16120
1114 15278
1114 13811
1114 13636
1114 13817
1114 13409
1114 11942
1114 19364
1114 19358
1114 19386
1114 14652
1114 10902
1114 11633
1114 11631
1115 15329
1115 15811
1115 19689
1115 19688
1115 11873
1115 13512
1115 11271
1115 15921
1115 19112
1115 11208
1115 19118
1115 11216
1115 11766
1115 11767
1115 11769
1115 11963
1115 16119
1115 16122
1115 16120
1115 15278
1115 13811
1115 13636
1115 13817
1115 13409
1115 11942
1115 19364
1115 19358
1115 19386
1115 14652
1115 10902
1115 11633
1115 11631
1116 15329
1116 15811
1116 19689
1116 19688
1116 11873
1116 13512
1116 11271
1116 15921
1116 19112
1116 11208
1116 19118
1116 11216
1116 11766
1116 11767
1116 11769
1116 11963
1116 16119
1116 16122
1116 16120
1116 15278
1116 13811
1116 13636
1116 13817
1116 13409
1116 11942
1116 19364
1116 19358
1116 19386
1116 14652
1116 10902
1116 11633
1116 11631
1117 15329
1117 15811
1117 19689
1117 19688
1117 11873
1117 13512
1117 11271
1117 15920
1117 15921
1117 19112
1117 11208
1117 19118
1117 11216
1117 11766
1117 11767
1117 11769
1117 11963
1117 16119
1117 16122
1117 16120
1117 15278
1117 13811
1117 13636
1117 13817
1117 13409
1117 11942
1117 19364
1117 19358
1117 19386
1117 14652
1117 10902
1117 11633
1117 11631
1118 15329
1118 15811
1118 19689
1118 19688
1118 11873
1118 13512
1118 11271
1118 15920
1118 15921
1118 19112
1118 11208
1118 19118
1118 11216
1118 11766
1118 11767
1118 11769
1118 11963
1118 16119
1118 16122
1118 16120
1118 15278
1118 13811
1118 13636
1118 13817
1118 13409
1118 11942
1118 19364
1118 19358
1118 19386
1118 14652
1118 10902
1118 11633
1118 11631
1119 15329
1119 15811
1119 19689
1119 19688
1119 11873
1119 13512
1119 11271
1119 15920
1119 15921
1119 19112
1119 11208
1119 19118
1119 11216
1119 11766
1119 11767
1119 11769
1119 11963
1119 16119
1119 16122
1119 16120
1119 15278
1119 13811
1119 13636
1119 13817
1119 13409
1119 11942
1119 19364
1119 19358
1119 19386
1119 14652
1119 10902
1119 11633
1119 11631
1119 13085
1120 15329
1120 15811
1120 19689
1120 19688
1120 11873
1120 13512
1120 11271
1120 15920
1120 15921
1120 19112
1120 11208
1120 19118
1120 11216
1120 11766
1120 11767
1120 11769
1120 11963
1120 16119
1120 16122
1120 16120
1120 15278
1120 13811
1120 13636
1120 13817
1120 13409
1120 11449
1120 11942
1120 19364
1120 19358
1120 19386
1120 14652
1120 10902
1120 11633
1120 11631
1120 13085
1121 15329
1121 15811
1121 19689
1121 19688
1121 11873
1121 13512
1121 11271
1121 15920
1121 15921
1121 19112
1121 11208
1121 19118
1121 11216
1121 11766
1121 11767
1121 11769
1121 11963
1121 16119
1121 16122
1121 16120
1121 15278
1121 13811
1121 13636
1121 13817
1121 13409
1121 11449
1121 11942
1121 19364
1121 19358
1121 19386
1121 14652
1121 10902
1121 11633
1121 11631
1121 13085
1122 15329
1122 15811
1122 19689
1122 19688
1122 11873
1122 13512
1122 11271
1122 15920
1122 15921
1122 19112
1122 11208
1122 19118
1122 11216
1122 11766
1122 11767
1122 11769
1122 11963
1122 16119
1122 16122
1122 16120
1122 15278
1122 13811
1122 13636
1122 13817
1122 13409
1122 11449
1122 11942
1122 19364
1122 19358
1122 19386
1122 14652
1122 10902
1122 11633
1122 11631
1123 15329
1123 15811
1123 19689
1123 19688
1123 11873
1123 13512
1123 11271
1123 15920
1123 15921
1123 19112
1123 11208
1123 19118
1123 11216
1123 11766
1123 11767
1123 11769
1123 11963
1123 16119
1123 16122
1123 16120
1123 15278
1123 13811
1123 13636
1123 13817
1123 13409
1123 11449
1123 11942
1123 19364
1123 19358
1123 19386
1123 14652
1123 10902
1123 11633
1123 11631
1124 15329
1124 15811
1124 19689
1124 19688
1124 11873
1124 13512
1124 11271
1124 15920
1124 15921
1124 19112
1124 11208
1124 19118
1124 11216
1124 11766
1124 11767
1124 11769
1124 11963
1124 16119
1124 16122
1124 16120
1124 15278
1124 13811
1124 13636
1124 13817
1124 13409
1124 11449
1124 11942
1124 19364
1124 19358
1124 19386
1124 14652
1124 10902
1124 11633
1124 11631
1125 15329
1125 15811
1125 19689
1125 19688
1125 11873
1125 13512
1125 11271
1125 15920
1125 15921
1125 19112
1125 11208
1125 19118
1125 11216
1125 11766
1125 11767
1125 11769
1125 11963
1125 16119
1125 16122
1125 16120
1125 15278
1125 13811
1125 13636
1125 13817
1125 13409
1125 11439
1125 11449
1125 11942
1125 19364
1125 19358
1125 19386
1125 14652
1125 10902
1125 11633
1125 11631
1126 15329
1126 15811
1126 19689
1126 19688
1126 11873
1126 13512
1126 11271
1126 15920
1126 15921
1126 11225
1126 19112
1126 11208
1126 19118
1126 11216
1126 11766
1126 11767
1126 11769
1126 11963
1126 16119
1126 16122
1126 16120
1126 15278
1126 13811
1126 13636
1126 13817
1126 13409
1126 11439
1126 11449
1126 11942
1126 19364
1126 19358
1126 19386
1126 14652
1126 10902
1126 11633
1126 11631
1127 15329
1127 15811
1127 19689
1127 19688
1127 11873
1127 13512
1127 11271
1127 15920
1127 15921
1127 11225
1127 19112
1127 11208
1127 19118
1127 11216
1127 11766
1127 11767
1127 11769
1127 11963
1127 16119
1127 16122
1127 16120
1127 15278
1127 13811
1127 13636
1127 13817
1127 13409
1127 11439
1127 11449
1127 11942
1127 19364
1127 19358
1127 19386
1127 14652
1127 10902
1127 11633
1127 11631
1128 15329
1128 15811
1128 19689
1128 19688
1128 11873
1128 13512
1128 11271
1128 15920
1128 15921
1128 11225
1128 19112
1128 11208
1128 19118
1128 11216
1128 11766
1128 11767
1128 11769
1128 11963
1128 16119
1128 16122
1128 16120
1128 15278
1128 13811
1128 13636
1128 13817
1128 13409
1128 11449
1128 11942
1128 19364
1128 19358
1128 19386
1128 14652
1128 10902
1128 11633
1128 11631
1129 15329
1129 15811
1129 19689
1129 19688
1129 11873
1129 13512
1129 11271
1129 15920
1129 15921
1129 11225
1129 19112
1129 11208
1129 19118
1129 11216
1129 11766
1129 11767
1129 11769
1129 11963
1129 16119
1129 16122
1129 16120
1129 15278
1129 13811
1129 13636
1129 13817
1129 13409
1129 11449
1129 11942
1129 19364
1129 19358
1129 19386
1129 14652
1129 10902
1129 11633
1129 11631
1130 15329
1130 15811
1130 19689
1130 19688
1130 11873
1130 13512
1130 11271
1130 15920
1130 15921
1130 11225
1130 19112
1130 11208
1130 19118
1130 19035
1130 11216
1130 11766
1130 11767
1130 11769
1130 11963
1130 16119
1130 16122
1130 16120
1130 15278
1130 13811
1130 13636
1130 13817
1130 13409
1130 11449
1130 11942
1130 19364
1130 19358
1130 19386
1130 14652
1130 10902
1130 11633
1130 11631
1131 15329
1131 15811
1131 19689
1131 19688
1131 11873
1131 13512
1131 11271
1131 15920
1131 15921
1131 11225
1131 19112
1131 11208
1131 19118
1131 19035
1131 11216
1131 11766
1131 11767
1131 11769
1131 11963
1131 16119
1131 16122
1131 16120
1131 15278
1131 13811
1131 13636
1131 13817
1131 13409
1131 11449
1131 11942
1131 19364
1131 19358
1131 19386
1131 14652
1131 10902
1131 11633
1131 11631
1132 15329
1132 15811
1132 19689
1132 19688
1132 11873
1132 13512
1132 11271
1132 15920
1132 15921
1132 11225
1132 19112
1132 11208
1132 19118
1132 19035
1132 11216
1132 11766
1132 11767
1132 11769
1132 11963
1132 16119
1132 16122
1132 16120
1132 15278
1132 13811
1132 13636
1132 13817
1132 13409
1132 11449
1132 11942
1132 19364
1132 19358
1132 19386
1132 14652
1132 10902
1132 11633
1132 11631
1133 15329
1133 15811
1133 19689
1133 19688
1133 11873
1133 13512
1133 11271
1133 15920
1133 15921
1133 11225
1133 19112
1133 11208
1133 19118
1133 19035
1133 11216
1133 11766
1133 11767
1133 11769
1133 11963
1133 16119
1133 16122
1133 16120
1133 15278
1133 13811
1133 13636
1133 13817
1133 13409
1133 11449
1133 11942
1133 19364
1133 19358
1133 19386
1133 14652
1133 10902
1133 11633
1133 11631
1134 15329
1134 15811
1134 19689
1134 19688
1134 11873
1134 13512
1134 13511
1134 11271
1134 15920
1134 15921
1134 11225
1134 19112
1134 11208
1134 19118
1134 19035
1134 11216
1134 11766
1134 11767
1134 11769
1134 11963
1134 16119
1134 16122
1134 16120
1134 15278
1134 13811
1134 13636
1134 13817
1134 13409
1134 11449
1134 11942
1134 19364
1134 19358
1134 19386
1134 14652
1134 10902
1134 11633
1134 11631
1135 15329
1135 15811
1135 19689
1135 19688
1135 11873
1135 13512
1135 13511
1135 11271
1135 15920
1135 15921
1135 11225
1135 19112
1135 11208
1135 19118
1135 19035
1135 11216
1135 11766
1135 11767
1135 11769
1135 11963
1135 16119
1135 16122
1135 16120
1135 15278
1135 13811
1135 13636
1135 13817
1135 13409
1135 11449
1135 11942
1135 19364
1135 19358
1135 19386
1135 14652
1135 10902
1135 11633
1135 11631
1136 15329
1136 15811
1136 19689
1136 19688
1136 11873
1136 13512
1136 13511
1136 11271
1136 15920
1136 15921
1136 11225
1136 19112
1136 11208
1136 19118
1136 19035
1136 11216
1136 11767
1136 11769
1136 11963
1136 16119
1136 16122
1136 16120
1136 15278
1136 13811
1136 13636
1136 13817
1136 13409
1136 11449
1136 11942
1136 19364
1136 19358
1136 19386
1136 14652
1136 10902
1136 11633
1136 11631
1137 15329
1137 15811
1137 19689
1137 19688
1137 11873
1137 13512
1137 13511
1137 11271
1137 15920
1137 15921
1137 11225
1137 19112
1137 11208
1137 19118
1137 19035
1137 11216
1137 11767
1137 11769
1137 11963
1137 16119
1137 16122
1137 16120
1137 15278
1137 13811
1137 13636
1137 13817
1137 13409
1137 11449
1137 11942
1137 19364
1137 19358
1137 19386
1137 14652
1137 10902
1137 11633
1137 11631
1138 15329
1138 15811
1138 19689
1138 19688
1138 11873
1138 13512
1138 13511
1138 11271
1138 15920
1138 15921
1138 11225
1138 19112
1138 11208
1138 19118
1138 19035
1138 11216
1138 11767
1138 11769
1138 11963
1138 16119
1138 16122
1138 16120
1138 15278
1138 13811
1138 13636
1138 13817
1138 13409
1138 11449
1138 11942
1138 19364
1138 19358
1138 19386
1138 14652
1138 10902
1138 11633
1138 11631
1139 15329
1139 19689
1139 19688
1139 11873
1139 13512
1139 13511
1139 11271
1139 15920
1139 15921
1139 11225
1139 19112
1139 11208
1139 19118
1139 19035
1139 11216
1139 11767
1139 11769
1139 11963
1139 16119
1139 16122
1139 16120
1139 15278
1139 13811
1139 13636
1139 13817
1139 13409
1139 11449
1139 11942
1139 19364
1139 19358
1139 19386
1139 14652
1139 10902
1139 11633
1139 11631
1140 15329
1140 19688
1140 11873
1140 13512
1140 13511
1140 11271
1140 15920
1140 15921
1140 11225
1140 19112
1140 11208
1140 19118
1140 19035
1140 11216
1140 11767
1140 11769
1140 15042
1140 11963
1140 16119
1140 16122
1140 16120
1140 15278
1140 13811
1140 13636
1140 13817
1140 13409
1140 11449
1140 11942
1140 19364
1140 19358
1140 19386
1140 14652
1140 10902
1140 11633
1140 11631
1141 15329
1141 19688
1141 11873
1141 13512
1141 13511
1141 11271
1141 15920
1141 15921
1141 11225
1141 19112
1141 11208
1141 19118
1141 19035
1141 11216
1141 11767
1141 11769
1141 15042
1141 11963
1141 16119
1141 16122
1141 16120
1141 15278
1141 13811
1141 13636
1141 13817
1141 13409
1141 11449
1141 11942
1141 19364
1141 19358
1141 19386
1141 14652
1141 10902
1141 11633
1141 11631
1142 15329
1142 15331
1142 19688
1142 11873
1142 13512
1142 13511
1142 11271
1142 15920
1142 15921
1142 11225
1142 19112
1142 11208
1142 19118
1142 19035
1142 11216
1142 11767
1142 11769
1142 15042
1142 11963
1142 16119
1142 16122
1142 16120
1142 15278
1142 13811
1142 13636
1142 13817
1142 13409
1142 11449
1142 11942
1142 19364
1142 19358
1142 19386
1142 10902
1142 11633
1142 11631
1143 15329
1143 15331
1143 19688
1143 11873
1143 13512
1143 13511
1143 11271
1143 15920
1143 15921
1143 11225
1143 19112
1143 11208
1143 19118
1143 19035
1143 11216
1143 11767
1143 11769
1143 15042
1143 11963
1143 16119
1143 16122
1143 16120
1143 15278
1143 13811
1143 13636
1143 13817
1143 13409
1143 11449
1143 11942
1143 19364
1143 19358
1143 19386
1143 10902
1143 11633
1143 11631
1144 15329
1144 15331
1144 19688
1144 11873
1144 13512
1144 13511
1144 11271
1144 15920
1144 15921
1144 11225
1144 19112
1144 11208
1144 19118
1144 19035
1144 11216
1144 11767
1144 11769
1144 15042
1144 11963
1144 16119
1144 16122
1144 16120
1144 15278
1144 13811
1144 13636
1144 13817
1144 13409
1144 11449
1144 11942
1144 19364
1144 19358
1144 19386
1144 10902
1144 11633
1144 11631
1145 15329
1145 15331
1145 19688
1145 11873
1145 13512
1145 13511
1145 11271
1145 15920
1145 15921
1145 11225
1145 19112
1145 11208
1145 19035
1145 11216
1145 11767
1145 11769
1145 15042
1145 11963
1145 16119
1145 16122
1145 16120
1145 15278
1145 13811
1145 13636
1145 13817
1145 13409
1145 11449
1145 11942
1145 19364
1145 19358
1145 19386
1145 10902
1145 11633
1145 11631
1146 15329
1146 15331
1146 19688
1146 11873
1146 13512
1146 13511
1146 11271
1146 15920
1146 15921
1146 11225
1146 19112
1146 11208
1146 19035
1146 11216
1146 11767
1146 11769
1146 15042
1146 11963
1146 16119
1146 16122
1146 16120
1146 15278
1146 13636
1146 13817
1146 13409
1146 11449
1146 11942
1146 19364
1146 19358
1146 19386
1146 10902
1146 11631
1147 15329
1147 15331
1147 19688
1147 11873
1147 13512
1147 13511
1147 11271
1147 15920
1147 15921
1147 11225
1147 19112
1147 11208
1147 19035
1147 11216
1147 11767
1147 11769
1147 15042
1147 11963
1147 16119
1147 16122
1147 16120
1147 15278
1147 13636
1147 13817
1147 13409
1147 11449
1147 11942
1147 19364
1147 19358
1147 19386
1147 10902
1147 11631
1148 15329
1148 15331
1148 19688
1148 11873
1148 13512
1148 13511
1148 11271
1148 15920
1148 15921
1148 11225
1148 19112
1148 11208
1148 19035
1148 11216
1148 11767
1148 11769
1148 15042
1148 11963
1148 16119
1148 16122
1148 16120
1148 15278
1148 13636
1148 13817
1148 13409
1148 11449
1148 11942
1148 19364
1148 19358
1148 19386
1148 10902
1148 11631
1149 15329
1149 15331
1149 19688
1149 11873
1149 13512
1149 13511
1149 11271
1149 15920
1149 15921
1149 11225
1149 19112
1149 11208
1149 19035
1149 11216
1149 11767
1149 11769
1149 15042
1149 11963
1149 16119
1149 16122
1149 16120
1149 15278
1149 13636
1149 13817
1149 13409
1149 11449
1149 11942
1149 19364
1149 19358
1149 19386
1149 10902
1149 11631
1150 15329
1150 15331
1150 19688
1150 11873
1150 13512
1150 13511
1150 11271
1150 15920
1150 15921
1150 11225
1150 19112
1150 11208
1150 19035
1150 11216
1150 11767
1150 11769
1150 15042
1150 11963
1150 16119
1150 16122
1150 16120
1150 15278
1150 13636
1150 13817
1150 13409
1150 11449
1150 11942
1150 19364
1150 19358
1150 19386
1150 10902
1150 11631
1151 15329
1151 15331
1151 19688
1151 11873
1151 13512
1151 13511
1151 11271
1151 15920
1151 15921
1151 11225
1151 19112
1151 11208
1151 19035
1151 11216
1151 11767
1151 11769
1151 15042
1151 11963
1151 16119
1151 16122
1151 16120
1151 13636
1151 13817
1151 13409
1151 11449
1151 11942
1151 19364
1151 19358
1151 19386
1151 10902
1151 11631
1152 15329
1152 15331
1152 19688
1152 11873
1152 13512
1152 13511
1152 11271
1152 15921
1152 11225
1152 19112
1152 11208
1152 19035
1152 11216
1152 11767
1152 11769
1152 15042
1152 11963
1152 16119
1152 16122
1152 16120
1152 13636
1152 13817
1152 13409
1152 11449
1152 11942
1152 19364
1152 19358
1152 19386
1152 10902
1152 11631
1153 15329
1153 15331
1153 19688
1153 11873
1153 13512
1153 13511
1153 11271
1153 15921
1153 11225
1153 19112
1153 11208
1153 19035
1153 11216
1153 11767
1153 11769
1153 15042
1153 11963
1153 16119
1153 16122
1153 16120
1153 13636
1153 13817
1153 13409
1153 11449
1153 11942
1153 11941
1153 19364
1153 19358
1153 19386
1153 10902
1153 11631
1154 15329
1154 15331
1154 19688
1154 11873
1154 13512
1154 11271
1154 15921
1154 11225
1154 19112
1154 11208
1154 19035
1154 11216
1154 11767
1154 11769
1154 15042
1154 11963
1154 16119
1154 16122
1154 16120
1154 13636
1154 13817
1154 13409
1154 11449
1154 11942
1154 11941
1154 19364
1154 19358
1154 19386
1154 10902
1154 11631
1155 15329
1155 15331
1155 19688
1155 11873
1155 13512
1155 11271
1155 15921
1155 11225
1155 19112
1155 11208
1155 19035
1155 11216
1155 11767
1155 11769
1155 15042
1155 11963
1155 16119
1155 16122
1155 16120
1155 13817
1155 13409
1155 11449
1155 11942
1155 11941
1155 19364
1155 19358
1155 19386
1155 10902
1155 11631
1156 15329
1156 15331
1156 19688
1156 11873
1156 13512
1156 11271
1156 15921
1156 11225
1156 19112
1156 11208
1156 19035
1156 11216
1156 11767
1156 11769
1156 15042
1156 11963
1156 16119
1156 16122
1156 16120
1156 13817
1156 13409
1156 11449
1156 11942
1156 11941
1156 19364
1156 19358
1156 19386
1156 10902
1156 11631
1157 15329
1157 15331
1157 19688
1157 11873
1157 13512
1157 11271
1157 15921
1157 11225
1157 19112
1157 11208
1157 19035
1157 11216
1157 11767
1157 11769
1157 15042
1157 11963
1157 16119
1157 16122
1157 16120
1157 13817
1157 13409
1157 11449
1157 11942
1157 11941
1157 19364
1157 19358
1157 19386
1157 10902
1157 11631
1158 15329
1158 15331
1158 19688
1158 11873
1158 13512
1158 11271
1158 15921
1158 11225
1158 19112
1158 11208
1158 19035
1158 11216
1158 11767
1158 11769
1158 15042
1158 11963
1158 16122
1158 16120
1158 13817
1158 13409
1158 11449
1158 11942
1158 11941
1158 19364
1158 19358
1158 19386
1158 10902
1158 11631
1159 15329
1159 15331
1159 19688
1159 11873
1159 13512
1159 11271
1159 15921
1159 11225
1159 19112
1159 11208
1159 19035
1159 11216
1159 11767
1159 11769
1159 15042
1159 11963
1159 16122
1159 16120
1159 13817
1159 13409
1159 11449
1159 11942
1159 11941
1159 19364
1159 19358
1159 19386
1159 10902
1159 11631
1160 15329
1160 15331
1160 19688
1160 11873
1160 13512
1160 11271
1160 15921
1160 11225
1160 19112
1160 11208
1160 19035
1160 11216
1160 11767
1160 11769
1160 15042
1160 11963
1160 16122
1160 16120
1160 13817
1160 13409
1160 11449
1160 11942
1160 11941
1160 19364
1160 19358
1160 19386
1160 10902
1160 11631
1161 15329
1161 15331
1161 19688
1161 11873
1161 13512
1161 11271
1161 15921
1161 19112
1161 11208
1161 19035
1161 11216
1161 11767
1161 11769
1161 15042
1161 11963
1161 16122
1161 16120
1161 13817
1161 13409
1161 11449
1161 11942
1161 11941
1161 19364
1161 19358
1161 19386
1161 10902
1161 11631
1162 15329
1162 15331
1162 19688
1162 11873
1162 13512
1162 11271
1162 15921
1162 19112
1162 11208
1162 19035
1162 11216
1162 11767
1162 11769
1162 15042
1162 11963
1162 16122
1162 16120
1162 13817
1162 13409
1162 11449
1162 11941
1162 19364
1162 19358
1162 19386
1162 10902
1162 11631
1163 15329
1163 15331
1163 19688
1163 11873
1163 13512
1163 11271
1163 15921
1163 19112
1163 11208
1163 19035
1163 11216
1163 11767
1163 11769
1163 15042
1163 11963
1163 16122
1163 16120
1163 13817
1163 13409
1163 11449
1163 11941
1163 19364
1163 19358
1163 19386
1163 10902
1163 11631
1164 15329
1164 15331
1164 19688
1164 11873
1164 13512
1164 11271
1164 15921
1164 19112
1164 11208
1164 19035
1164 11216
1164 11767
1164 11769
1164 15042
1164 11963
1164 16122
1164 16120
1164 13817
1164 13409
1164 11449
1164 11941
1164 19358
1164 19386
1164 10902
1164 11631
1165 15329
1165 15331
1165 19688
1165 11873
1165 13512
1165 11271
1165 15921
1165 19112
1165 11208
1165 19035
1165 11216
1165 11767
1165 11769
1165 15042
1165 11963
1165 16122
1165 16120
1165 13817
1165 13409
1165 11449
1165 11941
1165 19358
1165 19386
1165 10902
1165 11631
1166 15329
1166 15331
1166 19688
1166 11873
1166 13512
1166 11271
1166 15921
1166 19112
1166 11208
1166 19035
1166 11216
1166 11767
1166 11769
1166 15042
1166 11963
1166 16122
1166 16120
1166 13817
1166 13409
1166 11449
1166 11941
1166 19358
1166 19386
1166 10902
1166 11631
1167 15329
1167 15331
1167 19688
1167 11873
1167 13512
1167 11271
1167 15921
1167 19112
1167 11208
1167 19035
1167 11216
1167 11767
1167 11769
1167 15042
1167 11963
1167 16122
1167 16120
1167 13817
1167 13409
1167 11449
1167 11941
1167 19358
1167 19386
1167 10902
1167 11631
1168 15329
1168 15331
1168 19688
1168 11873
1168 13512
1168 11271
1168 15921
1168 19112
1168 11208
1168 19035
1168 11216
1168 11767
1168 11769
1168 15042
1168 11963
1168 16122
1168 16120
1168 13817
1168 13409
1168 11449
1168 11941
1168 19358
1168 19386
1168 10902
1168 11631
1169 15329
1169 15331
1169 19688
1169 11873
1169 13512
1169 11271
1169 15921
1169 19112
1169 11208
1169 19035
1169 11216
1169 11767
1169 11769
1169 15042
1169 11963
1169 16122
1169 16120
1169 13817
1169 13409
1169 11449
1169 19358
1169 19386
1169 10902
1169 11631
1170 15329
1170 15331
1170 19688
1170 11873
1170 13512
1170 11271
1170 15921
1170 19112
1170 11208
1170 19035
1170 11216
1170 11767
1170 11769
1170 15042
1170 11963
1170 16122
1170 16120
1170 13817
1170 13409
1170 11449
1170 19358
1170 19386
1170 10902
1170 11631
1171 15329
1171 15331
1171 19688
1171 11873
1171 13512
1171 11271
1171 15921
1171 19112
1171 11208
1171 19035
1171 11216
1171 11767
1171 11769
1171 15042
1171 11963
1171 16122
1171 16120
1171 13817
1171 13409
1171 11449
1171 19358
1171 19386
1171 10902
1171 11631
1172 15329
1172 15331
1172 19688
1172 11873
1172 13512
1172 11271
1172 15921
1172 19112
1172 11208
1172 19035
1172 11216
1172 11767
1172 11769
1172 15042
1172 11963
1172 16122
1172 16120
1172 13817
1172 13409
1172 11449
1172 19358
1172 19386
1172 10902
1172 11631
1173 15329
1173 15331
1173 19688
1173 11873
1173 13512
1173 11271
1173 15921
1173 19112
1173 11208
1173 19035
1173 11216
1173 11767
1173 11769
1173 15042
1173 11963
1173 16122
1173 16120
1173 13636
1173 13409
1173 11449
1173 19358
1173 19386
1173 10902
1173 11631
1174 15329
1174 15331
1174 19688
1174 11873
1174 13512
1174 11271
1174 15921
1174 19112
1174 11208
1174 19035
1174 11216
1174 11767
1174 11769
1174 15042
1174 11963
1174 16122
1174 16120
1174 13811
1174 13636
1174 13409
1174 11449
1174 19358
1174 19386
1174 10902
1174 11631
1175 15329
1175 15331
1175 19688
1175 11873
1175 13512
1175 11271
1175 15921
1175 11225
1175 19112
1175 11208
1175 19035
1175 11216
1175 11767
1175 11769
1175 15042
1175 11963
1175 16122
1175 16120
1175 13811
1175 13636
1175 13409
1175 11449
1175 19358
1175 19386
1175 10902
1175 11631
1176 15329
1176 15331
1176 19688
1176 11873
1176 13512
1176 11271
1176 15921
1176 11225
1176 19112
1176 11208
1176 19035
1176 11216
1176 11767
1176 11769
1176 15042
1176 11963
1176 16122
1176 16120
1176 13811
1176 13636
1176 13409
1176 11449
1176 19358
1176 19386
1176 10902
1176 11631
1177 15329
1177 15331
1177 19688
1177 13512
1177 11271
1177 15921
1177 11208
1177 19035
1177 11216
1177 11769
1177 15042
1177 11963
1177 16122
1177 16120
1177 13811
1177 13636
1177 13409
1177 11449
1177 19358
1177 19386
1177 10902
1177 11631
1178 15329
1178 15331
1178 19688
1178 13512
1178 11271
1178 15921
1178 11208
1178 19035
1178 11216
1178 11769
1178 15042
1178 12954
1178 11963
1178 16122
1178 16120
1178 13811
1178 13409
1178 19358
1178 19386
1178 10902
1178 11631
1179 15329
1179 15331
1179 19688
1179 13512
1179 11271
1179 15921
1179 11208
1179 19035
1179 11216
1179 11769
1179 15042
1179 12954
1179 11963
1179 16119
1179 16122
1179 16120
1179 13811
1179 13409
1179 19358
1179 19386
1179 10902
1179 11631
1180 15329
1180 15331
1180 19688
1180 13512
1180 11271
1180 15921
1180 11208
1180 19035
1180 11216
1180 11769
1180 15042
1180 12954
1180 11963
1180 16119
1180 16122
1180 16120
1180 13811
1180 13409
1180 19358
1180 19386
1180 10902
1180 11631
1181 15329
1181 15331
1181 19688
1181 13512
1181 11271
1181 15921
1181 11208
1181 19035
1181 11216
1181 11769
1181 15042
1181 12954
1181 11963
1181 16119
1181 16122
1181 16120
1181 13409
1181 19386
1181 10902
1181 11631
1182 15329
1182 15331
1182 19688
1182 13512
1182 11271
1182 15921
1182 11208
1182 19035
1182 11216
1182 11769
1182 15042
1182 12954
1182 16119
1182 16122
1182 16120
1182 13409
1182 11952
1182 19386
1182 10902
1182 11631
1183 15329
1183 15331
1183 13512
1183 11271
1183 15921
1183 11208
1183 19035
1183 11216
1183 11769
1183 15042
1183 12954
1183 16119
1183 16122
1183 16120
1183 13409
1183 11952
1183 19386
1183 10902
1183 11631
1184 15329
1184 15331
1184 13512
1184 11271
1184 11268
1184 15921
1184 11208
1184 19035
1184 11216
1184 11769
1184 19109
1184 15042
1184 12954
1184 16119
1184 16122
1184 16120
1184 13409
1184 11952
1184 19386
1184 10902
1184 11631
1185 15329
1185 15331
1185 13512
1185 11271
1185 11264
1185 11268
1185 15921
1185 11208
1185 19035
1185 11216
1185 11769
1185 19109
1185 15042
1185 12954
1185 16119
1185 16122
1185 16120
1185 13409
1185 11952
1185 19386
1185 10902
1185 11631
1186 15329
1186 15331
1186 13512
1186 11271
1186 11264
1186 11268
1186 15921
1186 11208
1186 11216
1186 11769
1186 15042
1186 12954
1186 16119
1186 16122
1186 16120
1186 13409
1186 11952
1186 19358
1186 19386
1186 10902
1186 11631
1187 15329
1187 15331
1187 13512
1187 11271
1187 11264
1187 11268
1187 15921
1187 11208
1187 11216
1187 11769
1187 12954
1187 16122
1187 16120
1187 13409
1187 11952
1187 19358
1187 10902
1187 11631
1188 15329
1188 13511
1188 11264
1188 11268
1188 11923
1188 15919
1188 11225
1188 19112
1188 11208
1188 11769
1188 19109
1188 19108
1188 17991
1188 12954
1188 16036
1188 16122
1188 15937
1188 11952
1188 19386
1188 11631
1189 15329
1189 13511
1189 11264
1189 11268
1189 11923
1189 15919
1189 11225
1189 19112
1189 11208
1189 11769
1189 19109
1189 19108
1189 17991
1189 12954
1189 16036
1189 11963
1189 16122
1189 15937
1189 11952
1189 19386
1189 11631
1190 15329
1190 15331
1190 13511
1190 11264
1190 15919
1190 11225
1190 19112
1190 11208
1190 11772
1190 11769
1190 11761
1190 19109
1190 19108
1190 17991
1190 12954
1190 16036
1190 11963
1190 16122
1190 15937
1190 19386
1190 11631
1191 15329
1191 15331
1191 20154
1191 13511
1191 11264
1191 11924
1191 15919
1191 11225
1191 19112
1191 11208
1191 11772
1191 11769
1191 11761
1191 19109
1191 19108
1191 17991
1191 15042
1191 12954
1191 16036
1191 11963
1191 16122
1191 15937
1191 19386
1191 11631
1192 15329
1192 15331
1192 20154
1192 13511
1192 11264
1192 11924
1192 15919
1192 11225
1192 19112
1192 11208
1192 11772
1192 11769
1192 11761
1192 19108
1192 17991
1192 15042
1192 12954
1192 16036
1192 11963
1192 16122
1192 15937
1192 19386
1192 11631
1193 15329
1193 15331
1193 20154
1193 13511
1193 11264
1193 11924
1193 15919
1193 11225
1193 19112
1193 11208
1193 11772
1193 11769
1193 11761
1193 19108
1193 17991
1193 15042
1193 12954
1193 16036
1193 11963
1193 16122
1193 13814
1193 17648
1193 15937
1193 19386
1193 11631
1194 15329
1194 15331
1194 20154
1194 13511
1194 11264
1194 11924
1194 15919
1194 11225
1194 19112
1194 11208
1194 11769
1194 11761
1194 19108
1194 17991
1194 15042
1194 12954
1194 16036
1194 11963
1194 16122
1194 13814
1194 17648
1194 15937
1194 19386
1194 11631
1195 15329
1195 15331
1195 20154
1195 13510
1195 13511
1195 11264
1195 11924
1195 15919
1195 11225
1195 19112
1195 11208
1195 11769
1195 11761
1195 19108
1195 17991
1195 15042
1195 12954
1195 16036
1195 11963
1195 11964
1195 16122
1195 16120
1195 13814
1195 17648
1195 15937
1195 19386
1195 11631
1196 15329
1196 15331
1196 20154
1196 13510
1196 13511
1196 11264
1196 11924
1196 15919
1196 11225
1196 19112
1196 11208
1196 11769
1196 11761
1196 17991
1196 15042
1196 12954
1196 16036
1196 11963
1196 11964
1196 16122
1196 16120
1196 13814
1196 15605
1196 17648
1196 15937
1196 19358
1196 19386
1196 11631
1197 15329
1197 15331
1197 15330
1197 20154
1197 13510
1197 13511
1197 11264
1197 11924
1197 15919
1197 11225
1197 19112
1197 11208
1197 11769
1197 11761
1197 15042
1197 12954
1197 16036
1197 11963
1197 11964
1197 16122
1197 16120
1197 13814
1197 15605
1197 17648
1197 15937
1197 19358
1197 19386
1197 10902
1197 11631
1198 15329
1198 15331
1198 15330
1198 13510
1198 13511
1198 11264
1198 11924
1198 11923
1198 15919
1198 11225
1198 19112
1198 11208
1198 11769
1198 11761
1198 15042
1198 12954
1198 16036
1198 11963
1198 11964
1198 16122
1198 16120
1198 13814
1198 15605
1198 17648
1198 15937
1198 19358
1198 19386
1198 10902
1198 11631
1199 15329
1199 15331
1199 15330
1199 13510
1199 13511
1199 11264
1199 11924
1199 11923
1199 15919
1199 11225
1199 19112
1199 11208
1199 11769
1199 19109
1199 15042
1199 12954
1199 16036
1199 11963
1199 11964
1199 16122
1199 16120
1199 13814
1199 15605
1199 17648
1199 15937
1199 19358
1199 19386
1199 10902
1199 11631
1200 15329
1200 15331
1200 15330
1200 13510
1200 11264
1200 11924
1200 11923
1200 15919
1200 11225
1200 19112
1200 11208
1200 11769
1200 19109
1200 15042
1200 12954
1200 16036
1200 11964
1200 11962
1200 16122
1200 16120
1200 13814
1200 15605
1200 17648
1200 15937
1200 19358
1200 19386
1200 10902
1200 10901
1200 11631
1201 15329
1201 15331
1201 15330
1201 13510
1201 11264
1201 11924
1201 11923
1201 15919
1201 11225
1201 19114
1201 19112
1201 11208
1201 11769
1201 19109
1201 15042
1201 12954
1201 16036
1201 11964
1201 11962
1201 16122
1201 16120
1201 13814
1201 15605
1201 17648
1201 15937
1201 19358
1201 19386
1201 10902
1201 10901
1201 11631
1202 15329
1202 15331
1202 15330
1202 13510
1202 11264
1202 11924
1202 11923
1202 15919
1202 11225
1202 19114
1202 19112
1202 11208
1202 11769
1202 19109
1202 15042
1202 12954
1202 16036
1202 11963
1202 11964
1202 11962
1202 16122
1202 16120
1202 13814
1202 15605
1202 17648
1202 15937
1202 19358
1202 19386
1202 10902
1202 10901
1202 11631
1203 15329
1203 15331
1203 15330
1203 13510
1203 11264
1203 11924
1203 11923
1203 15919
1203 11225
1203 19114
1203 19112
1203 11208
1203 11769
1203 19109
1203 15042
1203 12954
1203 16036
1203 11963
1203 11964
1203 11962
1203 16122
1203 16120
1203 13814
1203 15605
1203 17648
1203 15937
1203 19358
1203 19386
1203 10902
1203 10901
1203 11631
1204 15329
1204 15331
1204 15330
1204 13510
1204 11264
1204 11924
1204 11923
1204 15923
1204 15919
1204 11225
1204 19114
1204 19112
1204 11208
1204 11769
1204 19109
1204 15042
1204 12954
1204 16036
1204 11963
1204 11964
1204 11962
1204 16122
1204 16120
1204 13814
1204 15605
1204 17648
1204 15937
1204 18941
1204 19358
1204 19386
1204 10902
1204 10901
1204 11631
1205 15329
1205 15331
1205 15330
1205 11875
1205 13510
1205 11924
1205 11923
1205 15919
1205 11225
1205 19112
1205 11208
1205 11769
1205 15042
1205 12954
1205 16036
1205 11964
1205 11962
1205 16122
1205 16120
1205 19149
1205 13814
1205 15605
1205 15937
1205 18941
1205 15968
1205 19358
1205 19386
1205 10902
1205 10901
1205 11631
1206 15329
1206 15331
1206 15330
1206 11875
1206 13510
1206 11924
1206 11923
1206 15919
1206 11225
1206 19112
1206 11208
1206 11769
1206 15042
1206 12954
1206 16036
1206 11963
1206 11964
1206 16122
1206 16120
1206 19149
1206 13814
1206 15605
1206 15937
1206 18941
1206 15968
1206 19358
1206 19386
1206 10902
1206 10901
1206 11631
1207 15329
1207 15331
1207 15330
1207 11875
1207 13510
1207 11924
1207 11923
1207 15919
1207 11225
1207 19112
1207 11208
1207 11772
1207 11769
1207 15042
1207 12954
1207 16036
1207 11963
1207 11964
1207 16122
1207 16120
1207 19149
1207 13814
1207 15605
1207 17648
1207 15937
1207 18941
1207 15968
1207 19358
1207 19386
1207 10902
1207 10901
1207 11631
1208 15329
1208 15331
1208 15330
1208 13510
1208 11924
1208 11923
1208 15919
1208 11225
1208 19112
1208 11208
1208 11772
1208 11769
1208 15042
1208 12954
1208 16036
1208 11963
1208 11964
1208 16122
1208 16120
1208 19149
1208 13814
1208 15605
1208 17648
1208 15937
1208 18941
1208 15968
1208 19358
1208 19386
1208 10902
1208 10901
1208 11631
1209 15329
1209 15331
1209 15330
1209 13510
1209 11924
1209 11923
1209 15919
1209 11225
1209 19114
1209 19112
1209 11208
1209 11772
1209 11769
1209 15042
1209 12954
1209 16036
1209 11963
1209 11964
1209 11962
1209 16122
1209 16120
1209 19149
1209 13814
1209 15605
1209 17648
1209 15937
1209 18941
1209 15968
1209 19358
1209 19386
1209 10902
1209 10901
1209 11631
1210 15329
1210 15331
1210 15330
1210 20154
1210 13510
1210 11924
1210 11923
1210 15919
1210 11225
1210 19114
1210 19112
1210 11208
1210 11772
1210 11769
1210 11761
1210 15042
1210 12954
1210 16036
1210 11963
1210 11964
1210 11962
1210 16122
1210 16120
1210 19149
1210 13814
1210 15605
1210 17648
1210 15937
1210 18941
1210 15968
1210 19358
1210 19386
1210 10902
1210 10901
1210 11631
1211 15329
1211 15331
1211 15330
1211 20154
1211 13510
1211 11924
1211 11923
1211 15919
1211 11225
1211 19114
1211 19112
1211 11208
1211 11772
1211 11769
1211 11761
1211 15042
1211 16036
1211 11963
1211 11964
1211 11962
1211 16122
1211 16120
1211 19151
1211 19149
1211 13814
1211 15605
1211 17648
1211 15937
1211 18941
1211 15968
1211 19358
1211 19386
1211 10902
1211 10901
1211 11631
1212 15329
1212 15331
1212 15330
1212 11875
1212 20154
1212 13510
1212 11924
1212 15919
1212 11225
1212 19114
1212 19112
1212 11208
1212 11772
1212 11765
1212 11769
1212 11761
1212 15042
1212 16036
1212 11963
1212 11964
1212 11962
1212 16122
1212 16120
1212 19151
1212 19149
1212 13814
1212 15605
1212 17648
1212 15937
1212 18941
1212 15968
1212 19358
1212 19386
1212 10902
1212 10901
1212 11631
1212 12718
1213 15329
1213 15331
1213 15330
1213 11875
1213 20154
1213 11924
1213 15919
1213 11225
1213 19114
1213 19112
1213 11208
1213 11772
1213 11765
1213 11769
1213 11761
1213 15042
1213 16036
1213 11963
1213 11964
1213 11962
1213 16122
1213 16120
1213 19151
1213 19149
1213 13814
1213 15605
1213 17648
1213 15937
1213 18941
1213 15968
1213 19358
1213 19386
1213 10902
1213 10901
1213 11631
1213 12718
1214 15329
1214 15331
1214 15330
1214 11875
1214 20154
1214 11924
1214 15919
1214 11225
1214 19114
1214 19112
1214 11208
1214 11772
1214 11765
1214 11769
1214 11761
1214 15042
1214 12954
1214 16036
1214 11963
1214 11964
1214 11962
1214 16122
1214 16120
1214 19151
1214 19149
1214 13814
1214 15605
1214 17648
1214 15937
1214 18941
1214 15968
1214 19358
1214 19386
1214 10902
1214 10901
1214 11631
1214 12718
1215 15329
1215 15331
1215 15330
1215 11875
1215 20154
1215 13510
1215 11924
1215 15919
1215 11225
1215 19114
1215 19112
1215 11208
1215 11772
1215 11769
1215 11761
1215 15042
1215 12954
1215 16036
1215 11963
1215 11964
1215 11962
1215 16122
1215 16120
1215 19151
1215 19149
1215 13814
1215 15605
1215 17648
1215 15937
1215 18941
1215 15968
1215 19358
1215 19386
1215 10902
1215 10901
1215 11631
1215 12718
1216 15329
1216 15331
1216 15330
1216 11875
1216 20154
1216 13510
1216 11924
1216 15919
1216 11225
1216 19114
1216 19112
1216 11208
1216 11772
1216 11769
1216 11761
1216 15042
1216 12954
1216 16036
1216 11963
1216 11964
1216 11962
1216 16122
1216 16120
1216 19151
1216 19149
1216 13814
1216 15605
1216 17648
1216 15937
1216 18941
1216 19358
1216 19386
1216 10902
1216 10901
1216 11631
1216 12718
1217 15329
1217 15331
1217 15330
1217 11875
1217 20154
1217 13510
1217 11924
1217 15919
1217 11225
1217 19114
1217 19112
1217 11208
1217 11772
1217 11769
1217 11761
1217 15042
1217 12954
1217 16036
1217 11963
1217 11964
1217 11962
1217 16122
1217 16120
1217 19151
1217 19149
1217 13814
1217 15605
1217 17648
1217 15937
1217 18941
1217 19358
1217 19386
1217 10902
1217 11631
1217 12718
1218 15329
1218 15331
1218 15330
1218 11875
1218 20154
1218 13510
1218 11924
1218 15919
1218 11225
1218 19114
1218 19112
1218 11208
1218 11772
1218 11769
1218 11761
1218 15042
1218 16036
1218 11963
1218 11964
1218 11962
1218 16122
1218 16120
1218 19151
1218 19149
1218 13814
1218 15605
1218 17648
1218 15937
1218 18941
1218 19358
1218 19386
1218 10902
1218 11631
1218 12718
1219 15329
1219 15331
1219 15330
1219 11875
1219 20154
1219 11924
1219 15919
1219 11225
1219 19114
1219 19112
1219 11208
1219 11772
1219 11769
1219 11761
1219 15042
1219 16036
1219 11963
1219 11964
1219 11962
1219 16122
1219 16120
1219 19151
1219 13814
1219 15605
1219 17648
1219 15937
1219 18941
1219 19358
1219 19386
1219 10902
1219 11631
1219 12718
1220 15329
1220 15331
1220 15330
1220 11875
1220 20154
1220 13510
1220 11924
1220 15919
1220 11225
1220 19114
1220 19112
1220 11208
1220 11772
1220 11769
1220 11761
1220 15042
1220 16036
1220 11963
1220 11964
1220 11962
1220 16122
1220 16120
1220 19151
1220 13814
1220 15605
1220 17648
1220 15937
1220 18941
1220 19358
1220 19386
1220 10902
1220 11633
1220 11631
1220 12718
1221 15329
1221 15331
1221 15330
1221 11875
1221 20154
1221 13510
1221 11924
1221 15919
1221 11225
1221 19114
1221 19112
1221 11208
1221 11772
1221 11769
1221 11761
1221 15042
1221 16036
1221 11963
1221 11964
1221 11962
1221 16122
1221 16120
1221 19151
1221 13814
1221 15605
1221 17648
1221 15937
1221 19358
1221 19386
1221 10902
1221 11633
1221 11631
1221 12718
1222 15329
1222 15331
1222 15330
1222 11875
1222 20154
1222 13510
1222 11924
1222 15919
1222 11225
1222 19114
1222 19112
1222 11208
1222 11772
1222 11769
1222 11761
1222 15042
1222 16036
1222 11963
1222 11964
1222 11962
1222 16122
1222 16120
1222 19151
1222 13814
1222 15605
1222 17648
1222 15937
1222 19358
1222 19386
1222 10902
1222 11633
1222 11631
1222 12718
1223 15329
1223 15331
1223 15330
1223 11875
1223 20154
1223 13510
1223 11924
1223 15919
1223 11225
1223 19114
1223 19112
1223 11208
1223 11772
1223 11769
1223 11761
1223 15042
1223 16036
1223 11963
1223 11964
1223 11962
1223 16122
1223 16120
1223 19151
1223 13814
1223 15605
1223 17648
1223 15937
1223 19358
1223 19386
1223 10902
1223 11633
1223 11631
1223 12718
1224 15329
1224 15330
1224 11875
1224 20154
1224 13510
1224 11924
1224 15919
1224 11225
1224 19114
1224 19112
1224 11208
1224 11772
1224 11769
1224 11761
1224 15042
1224 16036
1224 11963
1224 11964
1224 11962
1224 16122
1224 16120
1224 19151
1224 13814
1224 15605
1224 17648
1224 15937
1224 19358
1224 19386
1224 10902
1224 11633
1224 11631
1224 12718
1225 15329
1225 15330
1225 11875
1225 20154
1225 13510
1225 11924
1225 15919
1225 11225
1225 19114
1225 19112
1225 11208
1225 11772
1225 11769
1225 11761
1225 15042
1225 16036
1225 11963
1225 11962
1225 16122
1225 16120
1225 19151
1225 13814
1225 15605
1225 17648
1225 15937
1225 19365
1225 19358
1225 19386
1225 10902
1225 11633
1225 11631
1225 12718
1226 15329
1226 15330
1226 11875
1226 20154
1226 13510
1226 11924
1226 15919
1226 11225
1226 19114
1226 19112
1226 11208
1226 11772
1226 11769
1226 11761
1226 15042
1226 16036
1226 11963
1226 11962
1226 16122
1226 16120
1226 19151
1226 13814
1226 15605
1226 17648
1226 15937
1226 19365
1226 19358
1226 19386
1226 10902
1226 11633
1226 11631
1226 12718
1227 15329
1227 15330
1227 11875
1227 20154
1227 13510
1227 11924
1227 15919
1227 11225
1227 19114
1227 19112
1227 11208
1227 11772
1227 11769
1227 11761
1227 15042
1227 16036
1227 11963
1227 11962
1227 16122
1227 16120
1227 19151
1227 13814
1227 15605
1227 17648
1227 15937
1227 19365
1227 19358
1227 19386
1227 10902
1227 11633
1227 11631
1227 12718
1228 15330
1228 11875
1228 20154
1228 13510
1228 11924
1228 15919
1228 11225
1228 19114
1228 19112
1228 11208
1228 11772
1228 11765
1228 11769
1228 11761
1228 16036
1228 11963
1228 11962
1228 16122
1228 16120
1228 19151
1228 13814
1228 15605
1228 17648
1228 15937
1228 19365
1228 19358
1228 19386
1228 10902
1228 11633
1228 11631
1228 12718
1229 15330
1229 11875
1229 20154
1229 13510
1229 11924
1229 15919
1229 11225
1229 19114
1229 19112
1229 11208
1229 11772
1229 11762
1229 11765
1229 11769
1229 11761
1229 16036
1229 11963
1229 11962
1229 16122
1229 16120
1229 19151
1229 13814
1229 15605
1229 17648
1229 15937
1229 19365
1229 19358
1229 19386
1229 10902
1229 11633
1229 11631
1229 12718
1230 11875
1230 20154
1230 11924
1230 15919
1230 11225
1230 19114
1230 19112
1230 11208
1230 11772
1230 11762
1230 11765
1230 11769
1230 11761
1230 16036
1230 11963
1230 11962
1230 16122
1230 16120
1230 19151
1230 13814
1230 15605
1230 17648
1230 15937
1230 19358
1230 19386
1230 10902
1230 11633
1230 11631
1230 12718
1231 11875
1231 20154
1231 11924
1231 15919
1231 11225
1231 19114
1231 19112
1231 11208
1231 11772
1231 11762
1231 11765
1231 11769
1231 11761
1231 16036
1231 11963
1231 11962
1231 16122
1231 16120
1231 19151
1231 13814
1231 15605
1231 17648
1231 15937
1231 19358
1231 19386
1231 10902
1231 11633
1231 11631
1231 12718
1232 11875
1232 20154
1232 11924
1232 15919
1232 11225
1232 19114
1232 19112
1232 11208
1232 11772
1232 11762
1232 11765
1232 11769
1232 11761
1232 16036
1232 11963
1232 11962
1232 16122
1232 16120
1232 19151
1232 13814
1232 15605
1232 17648
1232 15937
1232 19358
1232 19386
1232 10902
1232 11633
1232 11631
1232 12718
1233 11875
1233 20154
1233 11924
1233 15919
1233 11225
1233 19114
1233 19112
1233 11208
1233 11772
1233 11762
1233 11765
1233 11769
1233 11761
1233 12954
1233 16036
1233 11963
1233 11962
1233 16122
1233 16120
1233 19151
1233 13814
1233 15605
1233 17648
1233 15937
1233 19358
1233 19386
1233 10902
1233 11633
1233 11631
1233 12718
1234 11875
1234 20154
1234 11924
1234 15919
1234 11225
1234 19114
1234 19112
1234 11208
1234 11772
1234 11762
1234 11765
1234 11769
1234 11761
1234 12954
1234 16036
1234 11963
1234 11962
1234 16122
1234 16120
1234 19151
1234 13814
1234 15605
1234 17648
1234 15937
1234 19358
1234 19386
1234 10902
1234 11633
1234 11631
1234 12718
1235 11875
1235 20154
1235 11924
1235 15919
1235 11225
1235 19114
1235 19112
1235 11208
1235 11772
1235 11762
1235 11765
1235 11769
1235 11761
1235 12954
1235 16036
1235 11963
1235 11962
1235 16122
1235 16120
1235 19151
1235 13814
1235 15605
1235 17648
1235 15937
1235 19358
1235 19386
1235 10902
1235 11633
1235 11631
1235 12718
1236 11875
1236 20154
1236 11924
1236 15919
1236 11225
1236 19114
1236 19112
1236 11208
1236 11772
1236 11762
1236 11765
1236 11769
1236 11761
1236 12954
1236 16036
1236 11963
1236 11962
1236 16122
1236 16120
1236 19151
1236 13814
1236 15605
1236 17648
1236 15937
1236 19358
1236 19386
1236 10902
1236 11633
1236 11631
1236 12718
1237 11875
1237 20154
1237 11924
1237 15919
1237 11225
1237 19114
1237 19112
1237 11208
1237 11772
1237 11762
1237 11765
1237 11769
1237 11761
1237 12954
1237 16036
1237 11963
1237 11962
1237 16122
1237 16120
1237 19151
1237 13814
1237 15605
1237 17648
1237 15937
1237 19358
1237 19386
1237 10902
1237 11633
1237 11631
1237 12718
1238 11875
1238 20154
1238 11924
1238 15919
1238 11225
1238 19114
1238 19112
1238 11208
1238 11772
1238 11762
1238 11765
1238 11769
1238 11761
1238 12954
1238 16036
1238 11963
1238 11962
1238 16122
1238 16120
1238 19151
1238 13814
1238 15605
1238 17648
1238 15937
1238 19358
1238 19386
1238 10902
1238 11633
1238 11631
1238 12718
1239 11875
1239 20154
1239 11924
1239 15919
1239 11225
1239 19114
1239 19112
1239 11208
1239 11772
1239 11762
1239 11765
1239 11769
1239 11761
1239 12954
1239 16036
1239 11963
1239 11962
1239 16122
1239 16120
1239 19151
1239 13814
1239 15605
1239 17648
1239 15937
1239 19358
1239 19386
1239 10902
1239 11633
1239 11631
1239 12718
1240 11875
1240 20154
1240 11924
1240 15919
1240 11225
1240 19114
1240 19112
1240 11208
1240 11762
1240 11765
1240 11769
1240 11761
1240 12954
1240 16036
1240 11963
1240 11962
1240 16122
1240 16120
1240 19151
1240 13814
1240 15605
1240 17648
1240 15937
1240 19358
1240 19386
1240 10902
1240 11633
1240 11631
1240 12718
1241 11875
1241 20154
1241 11924
1241 15919
1241 11225
1241 19112
1241 11208
1241 11765
1241 11769
1241 11761
1241 12954
1241 16036
1241 11963
1241 11962
1241 16122
1241 16120
1241 19151
1241 13814
1241 15605
1241 17648
1241 15937
1241 19358
1241 19386
1241 10902
1241 11633
1241 11631
1241 12718
1242 11875
1242 20154
1242 11924
1242 15919
1242 11225
1242 19112
1242 11208
1242 11765
1242 11769
1242 11761
1242 12954
1242 16036
1242 11963
1242 11962
1242 16122
1242 16120
1242 19151
1242 13814
1242 15605
1242 17648
1242 15937
1242 19358
1242 19386
1242 10902
1242 11633
1242 11631
1242 12718
1243 11875
1243 20154
1243 11924
1243 15919
1243 11225
1243 19112
1243 11208
1243 11769
1243 11761
1243 12954
1243 16036
1243 11963
1243 11962
1243 16122
1243 16120
1243 19151
1243 13814
1243 15605
1243 17648
1243 15937
1243 19358
1243 19386
1243 10902
1243 11631
1243 12718
1244 11875
1244 11924
1244 15919
1244 11225
1244 19112
1244 11208
1244 11769
1244 11761
1244 12954
1244 16036
1244 11963
1244 11962
1244 16122
1244 16120
1244 19151
1244 15605
1244 17648
1244 15937
1244 19358
1244 19386
1244 10902
1244 11631
1244 12718
1245 15329
1245 11875
1245 11924
1245 15919
1245 11225
1245 19112
1245 11208
1245 11769
1245 11761
1245 12954
1245 16036
1245 11963
1245 11962
1245 16122
1245 16120
1245 19151
1245 17648
1245 15937
1245 19358
1245 19386
1245 10902
1245 11631
1245 12718
1246 15329
1246 11875
1246 11924
1246 15919
1246 11225
1246 19112
1246 11208
1246 11769
1246 11761
1246 12954
1246 16036
1246 11963
1246 11962
1246 16122
1246 16120
1246 17648
1246 15937
1246 19358
1246 19386
1246 10902
1246 11631
1246 12718
1247 15329
1247 11924
1247 15919
1247 11225
1247 19112
1247 11208
1247 11769
1247 12954
1247 16036
1247 11963
1247 11962
1247 16122
1247 16120
1247 17648
1247 15937
1247 19358
1247 19386
1247 10902
1247 11631
1247 12718
1248 15329
1248 11924
1248 15919
1248 11225
1248 19112
1248 11208
1248 11769
1248 12954
1248 16036
1248 11963
1248 11962
1248 16122
1248 16120
1248 17648
1248 15937
1248 11952
1248 19386
1248 10902
1248 11631
1249 15329
1249 11924
1249 15919
1249 11225
1249 19112
1249 11208
1249 11769
1249 12954
1249 16036
1249 11963
1249 11962
1249 16122
1249 16120
1249 15937
1249 11952
1249 19386
1249 10902
1249 11631
1250 15329
1250 11924
1250 15919
1250 11225
1250 19112
1250 11208
1250 11769
1250 12954
1250 11963
1250 11962
1250 16122
1250 16120
1250 15937
1250 11952
1250 19386
1250 10902
1250 11631
1251 15329
1251 11924
1251 15919
1251 11225
1251 19112
1251 11208
1251 11769
1251 12954
1251 11963
1251 11962
1251 16122
1251 16120
1251 11952
1251 19386
1251 10902
1251 11631
1252 15329
1252 11924
1252 15919
1252 11225
1252 19112
1252 11208
1252 11769
1252 12954
1252 11963
1252 11962
1252 16122
1252 11952
1252 19386
1252 10902
1252 11631
1253 15329
1253 11264
1253 11273
1253 11924
1253 15919
1253 11225
1253 19112
1253 11208
1253 11769
1253 12954
1253 11963
1253 16122
1253 11952
1253 19386
1253 10902
1253 11631
1254 15329
1254 13511
1254 11264
1254 11267
1254 11273
1254 11924
1254 15919
1254 11225
1254 11208
1254 11769
1254 19110
1254 12954
1254 11963
1254 16122
1254 11952
1254 11631
1255 15329
1255 15331
1255 13511
1255 11924
1255 11227
1255 11208
1255 11769
1255 19109
1255 12954
1255 16122
1255 11952
1256 15329
1256 15331
1256 13511
1256 11924
1256 11208
1256 11769
1256 12954
1256 16122
1256 11952
1257 15329
1257 15331
1257 13511
1257 11924
1257 11208
1257 11769
1257 12954
1257 16122
1257 11952
1258 15329
1258 15331
1258 13511
1258 11924
1258 11208
1258 11769
1258 12954
1258 16122
1258 11952
1259 15329
1259 15331
1259 11924
1259 11208
1259 11769
1259 12954
1259 16122
1259 11952
1260 15329
1260 15331
1260 11924
1260 11208
1260 11769
1260 12954
1260 16122
1260 11952
1261 15329
1261 15331
1261 11924
1261 11769
1261 19109
1261 15042
1261 12954
1261 16122
1261 11952
1262 15329
1262 15331
1262 11924
1262 11769
1262 19109
1262 15042
1262 12954
1262 16122
1262 11952
1263 15331
1263 11225
1263 19109
1263 15042
1263 12954
1263 16122
1264 15331
1264 11225
1264 19109
1264 15042
1264 12954
1264 16122
1265 15329
1265 15331
1265 15811
1265 19689
1265 13514
1265 13512
1265 11265
1265 19538
1265 15921
1265 11225
1265 11208
1265 11216
1265 11767
1265 11769
1265 19109
1265 16122
1265 15278
1265 13811
1265 13636
1265 13409
1265 11439
1265 11942
1265 10902
1265 11633
1265 11631
1265 13082
1266 15329
1266 15331
1266 15811
1266 19689
1266 13514
1266 13512
1266 11265
1266 15921
1266 11225
1266 11208
1266 11216
1266 11767
1266 11769
1266 19109
1266 16122
1266 15278
1266 13811
1266 13636
1266 13409
1266 11439
1266 11942
1266 11952
1266 11633
1266 11631
1266 13082
1267 15329
1267 15331
1267 15811
1267 19689
1267 11873
1267 15921
1267 11225
1267 11208
1267 11216
1267 11767
1267 11769
1267 19109
1267 12954
1267 16122
1267 15278
1267 13811
1267 13636
1267 13817
1267 13409
1267 11439
1267 11942
1267 11952
1267 14652
1267 10902
1267 11633
1267 13082
1268 15329
1268 15331
1268 15811
1268 19689
1268 11873
1268 15921
1268 11225
1268 11208
1268 11216
1268 11767
1268 11769
1268 12954
1268 16122
1268 15278
1268 13811
1268 13636
1268 13817
1268 13409
1268 11439
1268 11942
1268 11952
1268 19386
1268 14652
1268 10902
1268 11633
1268 13082
1269 15329
1269 15331
1269 15811
1269 19689
1269 11873
1269 13514
1269 19538
1269 15921
1269 11225
1269 19112
1269 11208
1269 11216
1269 11767
1269 11769
1269 12954
1269 16122
1269 15278
1269 13811
1269 13636
1269 13817
1269 11016
1269 13409
1269 11439
1269 11942
1269 19386
1269 14652
1269 10902
1269 11633
1269 12256
1269 13079
1269 13082
1270 17280
1270 13265
1270 15329
1270 15331
1270 15811
1270 19689
1270 11873
1270 13514
1270 11265
1270 11926
1270 19538
1270 15923
1270 15921
1270 11225
1270 19112
1270 11208
1270 19118
1270 11216
1270 11767
1270 11769
1270 19109
1270 12954
1270 16122
1270 15278
1270 13811
1270 13636
1270 13817
1270 11016
1270 13409
1270 11439
1270 11942
1270 19364
1270 19386
1270 14652
1270 10902
1270 11633
1270 12256
1270 13079
1270 13082
1271 17280
1271 13265
1271 15329
1271 15811
1271 19689
1271 11873
1271 13514
1271 11265
1271 11926
1271 15923
1271 15921
1271 11225
1271 19112
1271 11208
1271 19118
1271 11216
1271 11766
1271 11767
1271 11769
1271 11963
1271 16122
1271 16120
1271 15278
1271 13811
1271 13636
1271 13817
1271 11016
1271 13409
1271 11439
1271 11942
1271 19364
1271 19386
1271 14652
1271 10902
1271 11633
1271 12256
1271 13079
1271 13082
1272 13265
1272 15329
1272 15331
1272 15811
1272 19689
1272 11873
1272 13514
1272 13512
1272 15921
1272 11225
1272 19112
1272 11208
1272 19118
1272 11216
1272 11766
1272 11767
1272 11963
1272 16122
1272 16120
1272 15278
1272 13811
1272 13636
1272 13817
1272 11016
1272 13409
1272 11439
1272 11942
1272 19364
1272 19386
1272 14652
1272 10902
1272 11633
1272 12256
1272 13079
1272 13082
1273 15329
1273 15811
1273 19689
1273 11873
1273 13514
1273 13512
1273 11271
1273 15921
1273 11225
1273 19112
1273 19118
1273 11216
1273 11766
1273 11767
1273 11963
1273 16122
1273 16120
1273 15278
1273 13811
1273 13636
1273 13817
1273 13409
1273 11439
1273 11942
1273 19364
1273 19386
1273 14652
1273 10902
1273 11633
1273 12256
1273 13079
1273 13082
1274 17280
1274 15329
1274 15811
1274 19689
1274 11873
1274 13514
1274 13512
1274 11271
1274 15921
1274 11225
1274 19112
1274 19118
1274 11216
1274 11766
1274 11767
1274 11963
1274 16122
1274 16120
1274 15278
1274 13811
1274 13636
1274 13817
1274 11016
1274 13409
1274 11439
1274 11942
1274 19364
1274 19386
1274 14652
1274 10902
1274 11633
1274 12256
1274 13079
1274 13082
1275 17280
1275 15329
1275 15811
1275 19689
1275 11873
1275 13514
1275 13512
1275 11265
1275 15921
1275 11225
1275 19112
1275 19118
1275 11216
1275 11766
1275 11767
1275 11963
1275 16122
1275 16120
1275 15278
1275 13811
1275 13636
1275 13817
1275 11016
1275 13409
1275 11439
1275 11942
1275 19364
1275 19386
1275 14652
1275 10902
1275 11633
1275 12256
1275 13079
1275 13082
1276 17280
1276 15811
1276 19689
1276 11873
1276 13514
1276 13512
1276 11265
1276 15923
1276 11225
1276 19112
1276 19118
1276 11216
1276 11766
1276 11767
1276 11963
1276 16122
1276 16120
1276 15278
1276 13811
1276 13636
1276 13817
1276 11016
1276 13409
1276 11439
1276 11942
1276 19364
1276 19358
1276 14652
1276 10902
1276 11633
1276 12256
1276 13079
1276 13082
1277 17280
1277 13265
1277 15811
1277 19689
1277 11873
1277 13514
1277 11265
1277 11926
1277 15923
1277 11225
1277 19112
1277 19118
1277 11216
1277 11766
1277 11767
1277 19109
1277 11963
1277 16122
1277 16120
1277 15278
1277 13811
1277 13636
1277 13817
1277 11016
1277 13409
1277 11439
1277 11942
1277 19364
1277 19358
1277 14652
1277 10902
1277 11633
1277 12256
1277 13079
1277 13082
1278 17280
1278 15329
1278 15811
1278 19689
1278 11873
1278 13514
1278 13512
1278 11265
1278 11926
1278 15923
1278 15921
1278 11225
1278 19112
1278 11208
1278 19118
1278 11216
1278 11766
1278 11767
1278 11769
1278 12954
1278 11963
1278 16119
1278 16122
1278 16120
1278 15278
1278 13811
1278 13636
1278 13817
1278 11016
1278 13409
1278 11439
1278 11942
1278 19364
1278 19358
1278 19386
1278 14652
1278 10902
1278 11633
1278 11631
1278 12256
1278 13079
1278 13082
1279 17280
1279 15329
1279 15811
1279 19689
1279 11873
1279 13514
1279 13512
1279 11265
1279 15923
1279 15921
1279 11225
1279 19112
1279 11208
1279 19118
1279 11216
1279 11766
1279 11767
1279 11769
1279 12954
1279 11963
1279 16122
1279 16120
1279 15278
1279 13811
1279 13636
1279 13817
1279 11016
1279 13409
1279 11439
1279 11942
1279 19364
1279 19358
1279 19386
1279 14652
1279 10902
1279 11633
1279 11631
1279 12256
1279 13079
1279 13082
1280 17280
1280 13265
1280 15329
1280 15811
1280 19689
1280 11873
1280 13514
1280 13512
1280 11265
1280 11926
1280 19538
1280 15923
1280 15921
1280 11225
1280 19112
1280 11208
1280 19118
1280 11216
1280 11766
1280 11767
1280 11769
1280 12954
1280 11963
1280 16122
1280 16120
1280 15278
1280 13811
1280 13636
1280 13817
1280 20186
1280 11016
1280 13409
1280 11439
1280 11942
1280 19364
1280 19358
1280 19386
1280 14652
1280 10902
1280 11633
1280 11631
1280 12256
1280 13079
1280 13082
1281 17280
1281 13265
1281 15329
1281 15811
1281 19689
1281 11873
1281 13514
1281 13512
1281 11265
1281 19538
1281 15923
1281 15921
1281 11225
1281 19112
1281 11208
1281 19118
1281 11216
1281 11766
1281 11767
1281 11769
1281 12954
1281 11963
1281 16122
1281 16120
1281 15278
1281 13811
1281 15504
1281 13636
1281 13817
1281 20186
1281 11016
1281 13409
1281 11439
1281 11942
1281 19364
1281 19358
1281 19386
1281 14652
1281 10902
1281 11633
1281 11631
1281 12256
1281 13079
1281 13082
1282 17280
1282 13265
1282 15329
1282 15811
1282 19689
1282 11873
1282 13514
1282 13512
1282 11265
1282 19538
1282 15923
1282 15921
1282 11225
1282 19112
1282 11208
1282 19118
1282 11216
1282 11766
1282 11767
1282 11769
1282 11963
1282 16122
1282 16120
1282 15278
1282 13811
1282 15504
1282 13636
1282 13817
1282 20186
1282 11016
1282 13409
1282 11439
1282 11942
1282 19364
1282 19358
1282 19386
1282 14652
1282 10902
1282 11633
1282 11631
1282 12256
1282 13079
1282 13082
1283 17280
1283 13265
1283 15329
1283 15811
1283 19689
1283 11873
1283 13512
1283 11265
1283 15923
1283 15921
1283 11225
1283 19112
1283 11208
1283 19118
1283 11216
1283 11766
1283 11767
1283 11769
1283 11963
1283 16122
1283 16120
1283 15278
1283 13811
1283 13636
1283 13817
1283 20186
1283 13157
1283 11016
1283 13409
1283 11439
1283 11942
1283 19364
1283 19358
1283 19386
1283 14652
1283 10902
1283 11633
1283 11631
1283 12256
1283 13079
1283 13082
1284 17280
1284 13265
1284 15329
1284 15811
1284 19689
1284 11873
1284 13512
1284 11265
1284 15923
1284 15921
1284 11225
1284 19112
1284 11208
1284 19118
1284 11216
1284 11766
1284 11767
1284 11769
1284 11963
1284 16119
1284 16122
1284 16120
1284 15278
1284 13811
1284 13636
1284 13817
1284 20186
1284 13157
1284 11016
1284 13409
1284 11439
1284 11942
1284 19364
1284 19358
1284 19386
1284 14652
1284 10902
1284 11633
1284 11631
1284 12256
1284 13079
1284 13082
1285 17280
1285 13265
1285 15329
1285 15811
1285 19689
1285 11873
1285 13512
1285 11265
1285 15923
1285 15921
1285 11225
1285 19112
1285 11208
1285 19118
1285 11216
1285 11766
1285 11767
1285 11963
1285 16119
1285 16122
1285 16120
1285 15278
1285 13811
1285 13636
1285 13817
1285 20186
1285 13157
1285 11016
1285 13409
1285 11439
1285 11942
1285 19364
1285 19358
1285 19386
1285 14652
1285 10902
1285 11633
1285 11631
1285 12256
1285 13079
1285 13082
1286 17280
1286 13265
1286 15329
1286 15811
1286 19689
1286 11873
1286 13512
1286 11265
1286 15923
1286 15921
1286 11225
1286 19112
1286 11208
1286 19118
1286 11216
1286 11766
1286 11767
1286 11963
1286 16119
1286 16122
1286 16120
1286 15278
1286 13811
1286 13636
1286 13817
1286 13157
1286 11016
1286 13409
1286 11439
1286 11942
1286 19364
1286 19358
1286 19386
1286 14652
1286 10902
1286 11633
1286 11631
1286 12256
1286 13079
1286 13082
1287 17280
1287 13265
1287 15329
1287 15811
1287 19689
1287 11873
1287 13512
1287 11265
1287 15923
1287 15921
1287 11225
1287 19112
1287 11208
1287 19118
1287 11216
1287 11766
1287 11767
1287 11963
1287 16119
1287 16122
1287 16120
1287 15278
1287 13811
1287 13636
1287 13817
1287 13157
1287 11016
1287 13409
1287 11439
1287 11942
1287 19364
1287 19358
1287 19386
1287 14652
1287 10902
1287 11633
1287 11631
1287 12256
1287 13079
1287 13082
1288 17280
1288 13265
1288 15329
1288 15811
1288 19689
1288 11873
1288 11271
1288 11265
1288 15923
1288 15921
1288 11225
1288 19112
1288 11208
1288 19118
1288 11216
1288 11766
1288 11767
1288 11963
1288 16119
1288 16122
1288 16120
1288 15278
1288 13811
1288 13636
1288 13817
1288 13157
1288 11016
1288 13409
1288 11439
1288 11942
1288 19364
1288 19358
1288 19386
1288 14652
1288 10902
1288 11633
1288 11631
1288 12256
1288 13079
1288 13082
1289 17280
1289 13265
1289 15329
1289 15811
1289 19689
1289 11873
1289 11271
1289 11265
1289 15923
1289 15921
1289 11225
1289 19112
1289 11208
1289 19118
1289 11216
1289 11766
1289 11767
1289 11963
1289 16119
1289 16122
1289 16120
1289 15278
1289 13811
1289 13636
1289 13817
1289 13157
1289 11016
1289 13409
1289 11439
1289 11942
1289 19364
1289 19358
1289 19386
1289 14652
1289 10902
1289 11633
1289 11631
1289 12256
1289 13079
1289 13082
1290 17280
1290 13265
1290 15329
1290 15811
1290 19689
1290 11873
1290 11271
1290 11265
1290 15923
1290 15921
1290 11225
1290 19112
1290 11208
1290 19118
1290 11216
1290 11766
1290 11767
1290 11963
1290 16119
1290 16122
1290 16120
1290 15278
1290 13811
1290 13636
1290 13817
1290 13157
1290 11016
1290 13409
1290 11439
1290 11942
1290 19364
1290 19358
1290 19386
1290 14652
1290 10902
1290 11633
1290 11631
1290 12256
1290 13079
1290 13082
1291 17280
1291 13265
1291 15329
1291 15811
1291 19689
1291 11873
1291 11271
1291 11265
1291 15923
1291 15921
1291 11225
1291 19112
1291 11208
1291 19118
1291 11216
1291 11766
1291 11767
1291 11963
1291 16119
1291 16122
1291 16120
1291 15278
1291 13811
1291 13636
1291 13817
1291 13157
1291 11016
1291 13409
1291 11439
1291 11942
1291 19364
1291 19358
1291 19386
1291 14652
1291 10902
1291 11633
1291 11631
1291 12256
1291 13079
1291 13082
1292 17280
1292 13265
1292 15329
1292 15811
1292 19689
1292 11873
1292 13512
1292 11271
1292 11265
1292 15923
1292 15921
1292 11225
1292 19112
1292 11208
1292 19118
1292 11216
1292 11766
1292 11767
1292 11963
1292 16119
1292 16122
1292 16120
1292 15278
1292 13811
1292 13636
1292 13817
1292 13157
1292 13409
1292 11439
1292 11942
1292 19364
1292 19358
1292 19386
1292 14652
1292 10902
1292 11633
1292 11631
1292 12256
1292 13079
1292 13082
1293 17280
1293 13265
1293 15329
1293 15811
1293 19689
1293 11873
1293 13512
1293 11271
1293 11265
1293 15923
1293 15921
1293 11225
1293 19112
1293 11208
1293 19118
1293 11216
1293 11766
1293 11767
1293 11769
1293 11963
1293 16119
1293 16122
1293 16120
1293 15278
1293 13811
1293 13636
1293 13817
1293 13409
1293 11439
1293 11942
1293 19364
1293 19358
1293 19386
1293 14652
1293 10902
1293 11633
1293 11631
1293 12256
1293 13079
1293 13082
1294 17280
1294 13265
1294 15329
1294 15811
1294 19689
1294 11873
1294 13512
1294 11271
1294 11265
1294 15923
1294 15921
1294 11225
1294 19112
1294 11208
1294 19118
1294 11216
1294 11766
1294 11767
1294 11769
1294 11963
1294 16119
1294 16120
1294 15278
1294 13811
1294 13636
1294 13817
1294 13409
1294 11439
1294 11942
1294 19364
1294 19358
1294 19386
1294 14652
1294 10902
1294 11633
1294 11631
1294 12256
1294 13079
1294 13082
1295 17280
1295 13265
1295 15329
1295 15811
1295 19689
1295 11873
1295 13512
1295 11271
1295 11265
1295 15923
1295 15921
1295 11225
1295 19112
1295 11208
1295 19118
1295 11216
1295 11766
1295 11767
1295 11769
1295 11963
1295 16119
1295 16120
1295 15278
1295 13811
1295 13636
1295 13817
1295 13409
1295 11439
1295 11942
1295 19364
1295 19358
1295 19386
1295 14652
1295 10902
1295 11633
1295 11631
1295 12256
1295 13079
1295 13082
1296 17280
1296 13265
1296 15329
1296 15811
1296 19689
1296 11873
1296 13512
1296 11271
1296 11265
1296 15923
1296 15921
1296 11225
1296 19112
1296 11208
1296 19118
1296 11216
1296 11766
1296 11767
1296 11769
1296 11963
1296 16119
1296 16120
1296 15278
1296 13811
1296 13636
1296 13817
1296 13409
1296 11439
1296 11942
1296 19364
1296 19358
1296 19386
1296 14652
1296 10902
1296 11633
1296 11631
1296 12256
1296 13079
1296 13082
1297 17280
1297 13265
1297 15329
1297 15811
1297 19689
1297 11873
1297 13512
1297 11271
1297 11265
1297 15923
1297 15921
1297 11225
1297 19112
1297 11208
1297 19118
1297 11216
1297 11766
1297 11767
1297 11769
1297 11963
1297 16119
1297 16120
1297 15278
1297 13811
1297 13636
1297 13817
1297 13409
1297 11439
1297 11942
1297 19364
1297 19358
1297 19386
1297 14652
1297 10902
1297 11633
1297 11631
1297 12256
1297 13079
1297 13082
1298 17280
1298 13265
1298 15329
1298 15811
1298 19689
1298 11873
1298 13512
1298 11271
1298 11265
1298 15923
1298 15921
1298 11225
1298 19112
1298 11208
1298 19118
1298 11216
1298 11766
1298 11767
1298 11769
1298 11963
1298 16119
1298 16120
1298 15278
1298 13811
1298 13636
1298 13817
1298 13409
1298 11439
1298 11942
1298 19364
1298 19358
1298 19386
1298 14652
1298 10902
1298 11633
1298 11631
1298 12256
1298 13079
1298 13082
1299 17280
1299 13265
1299 15329
1299 15811
1299 19689
1299 11873
1299 13512
1299 11271
1299 11265
1299 15923
1299 15921
1299 11225
1299 19112
1299 11208
1299 19118
1299 11216
1299 11766
1299 11767
1299 11769
1299 11963
1299 16119
1299 16120
1299 15278
1299 13811
1299 13636
1299 13817
1299 13409
1299 11439
1299 11942
1299 19364
1299 19358
1299 19386
1299 14652
1299 10902
1299 11633
1299 11631
1299 12256
1299 13079
1299 13082
1300 17280
1300 13265
1300 15329
1300 15811
1300 19689
1300 11873
1300 13512
1300 11271
1300 11265
1300 15923
1300 15921
1300 11225
1300 19112
1300 11208
1300 19118
1300 11216
1300 11766
1300 11767
1300 11769
1300 11963
1300 16119
1300 16120
1300 15278
1300 13811
1300 13636
1300 13817
1300 13409
1300 11439
1300 11942
1300 19364
1300 19358
1300 19386
1300 14652
1300 10902
1300 11633
1300 11631
1300 12256
1300 13079
1300 13082
1301 17280
1301 13265
1301 15329
1301 15811
1301 19689
1301 11873
1301 13512
1301 11271
1301 11265
1301 15923
1301 15921
1301 11225
1301 19112
1301 11208
1301 19118
1301 11216
1301 11766
1301 11767
1301 11963
1301 16119
1301 16120
1301 15278
1301 13811
1301 13636
1301 13817
1301 13409
1301 11439
1301 11942
1301 19364
1301 19358
1301 19386
1301 14652
1301 10902
1301 11633
1301 11631
1301 12256
1301 13079
1301 13082
1302 17280
1302 13265
1302 15329
1302 15811
1302 19689
1302 11873
1302 13512
1302 11271
1302 11265
1302 15923
1302 15921
1302 11225
1302 19112
1302 11208
1302 19118
1302 11216
1302 11766
1302 11767
1302 11963
1302 16119
1302 16120
1302 15278
1302 13811
1302 13636
1302 13817
1302 13409
1302 11439
1302 11942
1302 19364
1302 19358
1302 19386
1302 14652
1302 10902
1302 11633
1302 11631
1302 12256
1302 13079
1302 13082
1303 17280
1303 13265
1303 15329
1303 15811
1303 19689
1303 11873
1303 13512
1303 11271
1303 11265
1303 15923
1303 15921
1303 11225
1303 19112
1303 11208
1303 19118
1303 11216
1303 11766
1303 11767
1303 11963
1303 16119
1303 16120
1303 15278
1303 13811
1303 13636
1303 13817
1303 13409
1303 11439
1303 11942
1303 19364
1303 19358
1303 19386
1303 14652
1303 10902
1303 11633
1303 11631
1303 12256
1303 13079
1303 13082
1304 17280
1304 13265
1304 15329
1304 15811
1304 19689
1304 11873
1304 13512
1304 11271
1304 11265
1304 15923
1304 15921
1304 11225
1304 19112
1304 11208
1304 19118
1304 11216
1304 11766
1304 11767
1304 11963
1304 16119
1304 16120
1304 15278
1304 13811
1304 13636
1304 13817
1304 13409
1304 11439
1304 11942
1304 19364
1304 19358
1304 19386
1304 14652
1304 10902
1304 11633
1304 11631
1304 12256
1304 13079
1304 13082
1305 17280
1305 13265
1305 15329
1305 15811
1305 19689
1305 11873
1305 13512
1305 11271
1305 11265
1305 15923
1305 15921
1305 11225
1305 19112
1305 11208
1305 19118
1305 11216
1305 11766
1305 11767
1305 11963
1305 16119
1305 16120
1305 15278
1305 13811
1305 13636
1305 13817
1305 13409
1305 11439
1305 11942
1305 19364
1305 19358
1305 19386
1305 14652
1305 10902
1305 11633
1305 11631
1305 12256
1305 13079
1305 13082
1306 17280
1306 13265
1306 15329
1306 15811
1306 19689
1306 11873
1306 13512
1306 11271
1306 11265
1306 15923
1306 15921
1306 11225
1306 19112
1306 11208
1306 19118
1306 11216
1306 11766
1306 11767
1306 11963
1306 16119
1306 16120
1306 15278
1306 13811
1306 13636
1306 13817
1306 13409
1306 11439
1306 11942
1306 19364
1306 19358
1306 19386
1306 14652
1306 10902
1306 11633
1306 11631
1306 12256
1306 13079
1306 13082
1307 17280
1307 13265
1307 15329
1307 15811
1307 19689
1307 11873
1307 13512
1307 11271
1307 11265
1307 15923
1307 15921
1307 11225
1307 19112
1307 11208
1307 19118
1307 11216
1307 11766
1307 11767
1307 11963
1307 16119
1307 16120
1307 15278
1307 13811
1307 13636
1307 13817
1307 13409
1307 11439
1307 11942
1307 19364
1307 19358
1307 19386
1307 14652
1307 10902
1307 11633
1307 11631
1307 12256
1307 13079
1307 13082
1308 17280
1308 13265
1308 15329
1308 15811
1308 19689
1308 11873
1308 13512
1308 11271
1308 11265
1308 15923
1308 15921
1308 11225
1308 19112
1308 11208
1308 19118
1308 11216
1308 11766
1308 11767
1308 11963
1308 16119
1308 16120
1308 15278
1308 13811
1308 13636
1308 13817
1308 13409
1308 11439
1308 11942
1308 19364
1308 19358
1308 19386
1308 14652
1308 10902
1308 11633
1308 11631
1308 12256
1308 13079
1308 13082
1309 17280
1309 13265
1309 15329
1309 15811
1309 19689
1309 11873
1309 13512
1309 11271
1309 11265
1309 15923
1309 15921
1309 11225
1309 19112
1309 11208
1309 19118
1309 11216
1309 11766
1309 11767
1309 11963
1309 16119
1309 16122
1309 16120
1309 15278
1309 13811
1309 13636
1309 13817
1309 13409
1309 11439
1309 11942
1309 19364
1309 19358
1309 19386
1309 14652
1309 10902
1309 11633
1309 11631
1309 12256
1309 13079
1309 13082
1310 17280
1310 13265
1310 15329
1310 15811
1310 19689
1310 11873
1310 13512
1310 11271
1310 11265
1310 15923
1310 15921
1310 11225
1310 19112
1310 11208
1310 19118
1310 11216
1310 11766
1310 11767
1310 11963
1310 16119
1310 16122
1310 16120
1310 15278
1310 13811
1310 13636
1310 13817
1310 13409
1310 11439
1310 11942
1310 19364
1310 19358
1310 19386
1310 14652
1310 10902
1310 11633
1310 11631
1310 12256
1310 13082
1311 17280
1311 13265
1311 15329
1311 15811
1311 19689
1311 11873
1311 13512
1311 11271
1311 11265
1311 15923
1311 15921
1311 11225
1311 19112
1311 11208
1311 19118
1311 11216
1311 11766
1311 11767
1311 11963
1311 16119
1311 16122
1311 16120
1311 15278
1311 13811
1311 13636
1311 13817
1311 13409
1311 11439
1311 11942
1311 19364
1311 19358
1311 19386
1311 14652
1311 10902
1311 11633
1311 11631
1311 12256
1311 13082
1312 17280
1312 13265
1312 15329
1312 15811
1312 19689
1312 11873
1312 13512
1312 11265
1312 15923
1312 15921
1312 11225
1312 19112
1312 11208
1312 19118
1312 11216
1312 11766
1312 11767
1312 11963
1312 16119
1312 16122
1312 16120
1312 15278
1312 13811
1312 13636
1312 13817
1312 13409
1312 11439
1312 11942
1312 19364
1312 19358
1312 19386
1312 14652
1312 10902
1312 11633
1312 11631
1312 12256
1312 13082
1313 17280
1313 13265
1313 15329
1313 15811
1313 19689
1313 11873
1313 13512
1313 11265
1313 15923
1313 15921
1313 11225
1313 19112
1313 11208
1313 19118
1313 11216
1313 11766
1313 11767
1313 11963
1313 16119
1313 16122
1313 16120
1313 15278
1313 13811
1313 13636
1313 13817
1313 13409
1313 11439
1313 11942
1313 19364
1313 19358
1313 19386
1313 14652
1313 10902
1313 11633
1313 11631
1313 12256
1313 13082
1314 17280
1314 13265
1314 15329
1314 15331
1314 15811
1314 19689
1314 11873
1314 13512
1314 11265
1314 15923
1314 15921
1314 11225
1314 19112
1314 11208
1314 19118
1314 11216
1314 11766
1314 11767
1314 11963
1314 16119
1314 16122
1314 16120
1314 15278
1314 13811
1314 13636
1314 13817
1314 13409
1314 11439
1314 11942
1314 19364
1314 19358
1314 19386
1314 14652
1314 10902
1314 11633
1314 11631
1314 12256
1314 13082
1315 13265
1315 15329
1315 15811
1315 19689
1315 11873
1315 13512
1315 11265
1315 15923
1315 15921
1315 11225
1315 19112
1315 11208
1315 19118
1315 11216
1315 11766
1315 11767
1315 11963
1315 16119
1315 16122
1315 16120
1315 15278
1315 13811
1315 13636
1315 13817
1315 13409
1315 11439
1315 11942
1315 19364
1315 19358
1315 19386
1315 14652
1315 10902
1315 11633
1315 11631
1315 12256
1316 13265
1316 15329
1316 15811
1316 19689
1316 11873
1316 13512
1316 11265
1316 15923
1316 15921
1316 11225
1316 19112
1316 11208
1316 19118
1316 11216
1316 11766
1316 11767
1316 11963
1316 16119
1316 16122
1316 16120
1316 15278
1316 13811
1316 13636
1316 13817
1316 13409
1316 11439
1316 11942
1316 19364
1316 19358
1316 19386
1316 14652
1316 10902
1316 11633
1316 11631
1316 12256
1317 13265
1317 15329
1317 15811
1317 19689
1317 11873
1317 13512
1317 11271
1317 11265
1317 15923
1317 15921
1317 11225
1317 19112
1317 11208
1317 19118
1317 11216
1317 11766
1317 11767
1317 11963
1317 16119
1317 16122
1317 16120
1317 15278
1317 13811
1317 13636
1317 13817
1317 13409
1317 11439
1317 11942
1317 19364
1317 19358
1317 19386
1317 14652
1317 10902
1317 11633
1317 11631
1317 12256
1318 13265
1318 15329
1318 15811
1318 19689
1318 11873
1318 13512
1318 11271
1318 11265
1318 15923
1318 15921
1318 11225
1318 19112
1318 11208
1318 19118
1318 11216
1318 11766
1318 11767
1318 11963
1318 16119
1318 16122
1318 16120
1318 15278
1318 13811
1318 13636
1318 13817
1318 13409
1318 11439
1318 11942
1318 19364
1318 19358
1318 19386
1318 14652
1318 10902
1318 11633
1318 11631
1318 12256
1319 13265
1319 15329
1319 15811
1319 19689
1319 11873
1319 17030
1319 13512
1319 11271
1319 11265
1319 15923
1319 15921
1319 11225
1319 19112
1319 11208
1319 19118
1319 11216
1319 11766
1319 11767
1319 11963
1319 16119
1319 16122
1319 16120
1319 15278
1319 13811
1319 13636
1319 13817
1319 13409
1319 11439
1319 11942
1319 19364
1319 19358
1319 19386
1319 14652
1319 10902
1319 11633
1319 11631
1319 12256
1320 13265
1320 15329
1320 15811
1320 19689
1320 11873
1320 17030
1320 13512
1320 11271
1320 11265
1320 15923
1320 15921
1320 11225
1320 19112
1320 11208
1320 19118
1320 11216
1320 11766
1320 11767
1320 11963
1320 16119
1320 16122
1320 16120
1320 15278
1320 13811
1320 13636
1320 13817
1320 13409
1320 11439
1320 11942
1320 19364
1320 19358
1320 19386
1320 14652
1320 10902
1320 11633
1320 11631
1320 12256
1321 13265
1321 15329
1321 15811
1321 19689
1321 11873
1321 13512
1321 11271
1321 11265
1321 15923
1321 15921
1321 11225
1321 19112
1321 11208
1321 19118
1321 11216
1321 11766
1321 11767
1321 11963
1321 16119
1321 16122
1321 16120
1321 15278
1321 13811
1321 13636
1321 13817
1321 13409
1321 11439
1321 11942
1321 19364
1321 19358
1321 19386
1321 14652
1321 10902
1321 11633
1321 11631
1321 12256
1322 13265
1322 15329
1322 15811
1322 19689
1322 11873
1322 13512
1322 11271
1322 11265
1322 15923
1322 15921
1322 11225
1322 19112
1322 11208
1322 19118
1322 11216
1322 11766
1322 11767
1322 11963
1322 16119
1322 16122
1322 16120
1322 15278
1322 13811
1322 13636
1322 13817
1322 13409
1322 11439
1322 11942
1322 19364
1322 19358
1322 19386
1322 14652
1322 10902
1322 11633
1322 11631
1322 12256
1323 13265
1323 15329
1323 15811
1323 19689
1323 11873
1323 13512
1323 11271
1323 11265
1323 15923
1323 15921
1323 11225
1323 19112
1323 11208
1323 19118
1323 11216
1323 11766
1323 11767
1323 11963
1323 16119
1323 16122
1323 16120
1323 15278
1323 13811
1323 13636
1323 13817
1323 13409
1323 11439
1323 11942
1323 19364
1323 19358
1323 19386
1323 14652
1323 10902
1323 11633
1323 11631
1324 13265
1324 15329
1324 15811
1324 19689
1324 11873
1324 13512
1324 11271
1324 11265
1324 15923
1324 15921
1324 11225
1324 19112
1324 11208
1324 19118
1324 11216
1324 11766
1324 11767
1324 11769
1324 11963
1324 16119
1324 16122
1324 16120
1324 15278
1324 13811
1324 13636
1324 13817
1324 13409
1324 11439
1324 11942
1324 19364
1324 19358
1324 19386
1324 14652
1324 10902
1324 11633
1324 11631
1325 17280
1325 13265
1325 15329
1325 15811
1325 19689
1325 11873
1325 13512
1325 11271
1325 11265
1325 15923
1325 15921
1325 11225
1325 19112
1325 11208
1325 19118
1325 11216
1325 11766
1325 11767
1325 11769
1325 11963
1325 16119
1325 16122
1325 16120
1325 15278
1325 13811
1325 13636
1325 13817
1325 13409
1325 11439
1325 11942
1325 19364
1325 19358
1325 19386
1325 14652
1325 10902
1325 11631
1326 17280
1326 13265
1326 15329
1326 15811
1326 19689
1326 11873
1326 13512
1326 11271
1326 11265
1326 15923
1326 15921
1326 11225
1326 19112
1326 11208
1326 19118
1326 11216
1326 11766
1326 11767
1326 11769
1326 11963
1326 16119
1326 16122
1326 16120
1326 15278
1326 13811
1326 13636
1326 13817
1326 13409
1326 11439
1326 11942
1326 19364
1326 19358
1326 19386
1326 14652
1326 10902
1326 11631
1327 13265
1327 15329
1327 15811
1327 19689
1327 11873
1327 13512
1327 11271
1327 11265
1327 15923
1327 15921
1327 11225
1327 19112
1327 11208
1327 19118
1327 11216
1327 11766
1327 11767
1327 11769
1327 11963
1327 16119
1327 16122
1327 16120
1327 15278
1327 13811
1327 13636
1327 13817
1327 13409
1327 11439
1327 11942
1327 19364
1327 19358
1327 19386
1327 14652
1327 10902
1327 11631
1328 13265
1328 15329
1328 15811
1328 19689
1328 11873
1328 17030
1328 13512
1328 11271
1328 11265
1328 15923
1328 15921
1328 11225
1328 19112
1328 11208
1328 19118
1328 11216
1328 11766
1328 11767
1328 11769
1328 11963
1328 16119
1328 16122
1328 16120
1328 15278
1328 13811
1328 13636
1328 13817
1328 13409
1328 11439
1328 11942
1328 19364
1328 19358
1328 19386
1328 14652
1328 10902
1328 11631
1329 13265
1329 15329
1329 15811
1329 19689
1329 11873
1329 17030
1329 13512
1329 11271
1329 11265
1329 15923
1329 15921
1329 11225
1329 19112
1329 11208
1329 19118
1329 11216
1329 11766
1329 11767
1329 11769
1329 11963
1329 16119
1329 16122
1329 16120
1329 15278
1329 13811
1329 13636
1329 13817
1329 13409
1329 11439
1329 11942
1329 19364
1329 19358
1329 19386
1329 14652
1329 10902
1329 11631
1330 13265
1330 15329
1330 15811
1330 19689
1330 11873
1330 17030
1330 13512
1330 11271
1330 11265
1330 15923
1330 15921
1330 11225
1330 19112
1330 11208
1330 19118
1330 11216
1330 11766
1330 11767
1330 11963
1330 16119
1330 16122
1330 16120
1330 15278
1330 13811
1330 13636
1330 13817
1330 13409
1330 11439
1330 11942
1330 19364
1330 19358
1330 19386
1330 14652
1330 10902
1330 11633
1330 11631
1331 13265
1331 15329
1331 15811
1331 19689
1331 11873
1331 17030
1331 13512
1331 11271
1331 11265
1331 15923
1331 15921
1331 11225
1331 19112
1331 11208
1331 19118
1331 11216
1331 11766
1331 11767
1331 11963
1331 16119
1331 16122
1331 16120
1331 15278
1331 13811
1331 13636
1331 13817
1331 13409
1331 11439
1331 11942
1331 19364
1331 19358
1331 19386
1331 14652
1331 10902
1331 11633
1331 11631
1332 13265
1332 15329
1332 15811
1332 19689
1332 11873
1332 17030
1332 13512
1332 11271
1332 11265
1332 15923
1332 15921
1332 11225
1332 19112
1332 11208
1332 19118
1332 11216
1332 11766
1332 11767
1332 11963
1332 16119
1332 16122
1332 16120
1332 15278
1332 13811
1332 13636
1332 13817
1332 13409
1332 11439
1332 11942
1332 19364
1332 19358
1332 19386
1332 14652
1332 10902
1332 11633
1332 11631
1333 13265
1333 15329
1333 15811
1333 19689
1333 11873
1333 17030
1333 13512
1333 11271
1333 11265
1333 15923
1333 15921
1333 11225
1333 19112
1333 11208
1333 19118
1333 11216
1333 11766
1333 11767
1333 11963
1333 16119
1333 16122
1333 16120
1333 15278
1333 13811
1333 13636
1333 13817
1333 13409
1333 11439
1333 11942
1333 19364
1333 19358
1333 19386
1333 14652
1333 10902
1333 11633
1333 11631
1334 13265
1334 15329
1334 15811
1334 19689
1334 11873
1334 17030
1334 13512
1334 11271
1334 11265
1334 15923
1334 15921
1334 11225
1334 19112
1334 11208
1334 19118
1334 11216
1334 11766
1334 11767
1334 11963
1334 16119
1334 16122
1334 16120
1334 15278
1334 13811
1334 13636
1334 13817
1334 13409
1334 11942
1334 19364
1334 19358
1334 19386
1334 14652
1334 10902
1334 11633
1334 11631
1335 13265
1335 15329
1335 15811
1335 19689
1335 11873
1335 17030
1335 13512
1335 11271
1335 11265
1335 15923
1335 15921
1335 11225
1335 19112
1335 11208
1335 19118
1335 11216
1335 11766
1335 11767
1335 11963
1335 16119
1335 16122
1335 16120
1335 15278
1335 13811
1335 13636
1335 13817
1335 13409
1335 11942
1335 19364
1335 19358
1335 19386
1335 14652
1335 10902
1335 11633
1335 11631
1336 13265
1336 15329
1336 15811
1336 19689
1336 11873
1336 13512
1336 11271
1336 11265
1336 15923
1336 15921
1336 11225
1336 19112
1336 11208
1336 19118
1336 11216
1336 11766
1336 11767
1336 11963
1336 16119
1336 16122
1336 16120
1336 15278
1336 13811
1336 13636
1336 13817
1336 13409
1336 11942
1336 19364
1336 19358
1336 19386
1336 14652
1336 10902
1336 11633
1336 11631
1337 13265
1337 15329
1337 15811
1337 19689
1337 11873
1337 13512
1337 11271
1337 11265
1337 15921
1337 11225
1337 19112
1337 11208
1337 19118
1337 11216
1337 11766
1337 11767
1337 11963
1337 16119
1337 16122
1337 16120
1337 15278
1337 13811
1337 13636
1337 13817
1337 13409
1337 11942
1337 19364
1337 19358
1337 19386
1337 14652
1337 10902
1337 11633
1337 11631
1338 13265
1338 15329
1338 15811
1338 19689
1338 11873
1338 13512
1338 11271
1338 11265
1338 15921
1338 11225
1338 19112
1338 11208
1338 19118
1338 11216
1338 11766
1338 11767
1338 11963
1338 16119
1338 16122
1338 16120
1338 15278
1338 13811
1338 13636
1338 13817
1338 13409
1338 11942
1338 19364
1338 19358
1338 19386
1338 14652
1338 10902
1338 11633
1338 11631
1339 13265
1339 15329
1339 15811
1339 19689
1339 11873
1339 13512
1339 11271
1339 11265
1339 15921
1339 11225
1339 19112
1339 11208
1339 19118
1339 11216
1339 11766
1339 11767
1339 11963
1339 16119
1339 16122
1339 16120
1339 15278
1339 13811
1339 13636
1339 13817
1339 13409
1339 11942
1339 19364
1339 19358
1339 19386
1339 14652
1339 10902
1339 11633
1339 11631
1340 13265
1340 15329
1340 15811
1340 19689
1340 11873
1340 13512
1340 11271
1340 11265
1340 15921
1340 11225
1340 19112
1340 11208
1340 19118
1340 11216
1340 11766
1340 11767
1340 11963
1340 16119
1340 16122
1340 16120
1340 15278
1340 13811
1340 13636
1340 13817
1340 13409
1340 11942
1340 19364
1340 19358
1340 19386
1340 14652
1340 10902
1340 11633
1340 11631
1341 13265
1341 15329
1341 15811
1341 19689
1341 11873
1341 13512
1341 11271
1341 11265
1341 15921
1341 11225
1341 19112
1341 11208
1341 19118
1341 11216
1341 11766
1341 11767
1341 11963
1341 16119
1341 16122
1341 16120
1341 15278
1341 13811
1341 13636
1341 13817
1341 13409
1341 11942
1341 19364
1341 19358
1341 19386
1341 14652
1341 10902
1341 11633
1341 11631
1342 13265
1342 15329
1342 15811
1342 19689
1342 11873
1342 13512
1342 11271
1342 15921
1342 11225
1342 19112
1342 11208
1342 19118
1342 11216
1342 11766
1342 11767
1342 11963
1342 16119
1342 16122
1342 16120
1342 15278
1342 13811
1342 13636
1342 13817
1342 13409
1342 11942
1342 19364
1342 19358
1342 19386
1342 14652
1342 10902
1342 11633
1342 11631
1343 13265
1343 15329
1343 15811
1343 19689
1343 11873
1343 13512
1343 11271
1343 15921
1343 11225
1343 19112
1343 11208
1343 19118
1343 11216
1343 11766
1343 11767
1343 11963
1343 16119
1343 16122
1343 16120
1343 15278
1343 13811
1343 13636
1343 13817
1343 13409
1343 11942
1343 19364
1343 19358
1343 19386
1343 14652
1343 10902
1343 11633
1343 11631
1344 13265
1344 15329
1344 15811
1344 19689
1344 11873
1344 13512
1344 11271
1344 15921
1344 11225
1344 19112
1344 11208
1344 19118
1344 11216
1344 11766
1344 11767
1344 11963
1344 16119
1344 16122
1344 16120
1344 15278
1344 13811
1344 13636
1344 13817
1344 13409
1344 11942
1344 19364
1344 19358
1344 19386
1344 14652
1344 10902
1344 11633
1344 11631
1345 13265
1345 15329
1345 15811
1345 19689
1345 11873
1345 13512
1345 11271
1345 15923
1345 15921
1345 11225
1345 19112
1345 11208
1345 19118
1345 11216
1345 11766
1345 11767
1345 11963
1345 16119
1345 16122
1345 16120
1345 15278
1345 13811
1345 13636
1345 13817
1345 13409
1345 11942
1345 19364
1345 19358
1345 19386
1345 14652
1345 10902
1345 11633
1345 11631
1346 13265
1346 15329
1346 15811
1346 19689
1346 11873
1346 13512
1346 11271
1346 15923
1346 15921
1346 11225
1346 19112
1346 11208
1346 19118
1346 11216
1346 11766
1346 11767
1346 11963
1346 16119
1346 16122
1346 16120
1346 15278
1346 13811
1346 13636
1346 13817
1346 13409
1346 11942
1346 19364
1346 19358
1346 19386
1346 14652
1346 10902
1346 11633
1346 11631
1347 13265
1347 15329
1347 15811
1347 19689
1347 11873
1347 13512
1347 11271
1347 15923
1347 15921
1347 11225
1347 19112
1347 11208
1347 19118
1347 11216
1347 11766
1347 11767
1347 11963
1347 16119
1347 16122
1347 16120
1347 15278
1347 13811
1347 13636
1347 13817
1347 13409
1347 11942
1347 19364
1347 19358
1347 19386
1347 14652
1347 10902
1347 11633
1347 11631
1348 13265
1348 15329
1348 15811
1348 19689
1348 11873
1348 13512
1348 11271
1348 15923
1348 15921
1348 11225
1348 19112
1348 11208
1348 19118
1348 11216
1348 11766
1348 11767
1348 11963
1348 16119
1348 16122
1348 16120
1348 15278
1348 13811
1348 13636
1348 13817
1348 13409
1348 11942
1348 19364
1348 19358
1348 19386
1348 14652
1348 10902
1348 11633
1348 11631
1349 13265
1349 15329
1349 15811
1349 19689
1349 11873
1349 13512
1349 11271
1349 15923
1349 15921
1349 11225
1349 19112
1349 11208
1349 19118
1349 11216
1349 11766
1349 11767
1349 11963
1349 16119
1349 16122
1349 16120
1349 15278
1349 13811
1349 13636
1349 13817
1349 13409
1349 11942
1349 19364
1349 19358
1349 19386
1349 14652
1349 10902
1349 11633
1349 11631
1350 13265
1350 15329
1350 15811
1350 19689
1350 11873
1350 13512
1350 11271
1350 15923
1350 15921
1350 11225
1350 19112
1350 11208
1350 19118
1350 11216
1350 11766
1350 11767
1350 11963
1350 16119
1350 16122
1350 16120
1350 15278
1350 13811
1350 13636
1350 13817
1350 13409
1350 11942
1350 19364
1350 19358
1350 19386
1350 14652
1350 10902
1350 11633
1350 11631
1351 13265
1351 15329
1351 15811
1351 19689
1351 11873
1351 13512
1351 11271
1351 15923
1351 15921
1351 11225
1351 19112
1351 11208
1351 19118
1351 11216
1351 11766
1351 11767
1351 11963
1351 16119
1351 16122
1351 16120
1351 15278
1351 13811
1351 13636
1351 13817
1351 13409
1351 11942
1351 19364
1351 19358
1351 19386
1351 14652
1351 10902
1351 11633
1351 11631
1352 13265
1352 15329
1352 15811
1352 19689
1352 11873
1352 13512
1352 11271
1352 15923
1352 15921
1352 11225
1352 19112
1352 11208
1352 19118
1352 11216
1352 11766
1352 11767
1352 11963
1352 16119
1352 16122
1352 16120
1352 15278
1352 13811
1352 13636
1352 13817
1352 13409
1352 11942
1352 19364
1352 19358
1352 19386
1352 14652
1352 10902
1352 11633
1352 11631
1353 13265
1353 15329
1353 15811
1353 19689
1353 11873
1353 13512
1353 11271
1353 15921
1353 11225
1353 19112
1353 11208
1353 19118
1353 11216
1353 11766
1353 11767
1353 11963
1353 16119
1353 16122
1353 16120
1353 15278
1353 13811
1353 13636
1353 13817
1353 13409
1353 11942
1353 19364
1353 19358
1353 19386
1353 14652
1353 10902
1353 11633
1353 11631
1354 13265
1354 15329
1354 15811
1354 19689
1354 11873
1354 13512
1354 11271
1354 15920
1354 15921
1354 11225
1354 19112
1354 11208
1354 19118
1354 11216
1354 11766
1354 11767
1354 11963
1354 16119
1354 16122
1354 16120
1354 15278
1354 13811
1354 13636
1354 13817
1354 13409
1354 11942
1354 19364
1354 19358
1354 19386
1354 14652
1354 10902
1354 11633
1354 11631
1355 13265
1355 15329
1355 15811
1355 19689
1355 11873
1355 13512
1355 11271
1355 15920
1355 15921
1355 11225
1355 19112
1355 11208
1355 19118
1355 11216
1355 11766
1355 11767
1355 11963
1355 16119
1355 16122
1355 16120
1355 15278
1355 13811
1355 13636
1355 13817
1355 13409
1355 11942
1355 19364
1355 19358
1355 19386
1355 14652
1355 10902
1355 11633
1355 11631
1356 13265
1356 15329
1356 15811
1356 19689
1356 19688
1356 11873
1356 13512
1356 11271
1356 15920
1356 15921
1356 11225
1356 19112
1356 11208
1356 19118
1356 11216
1356 11766
1356 11767
1356 11963
1356 16119
1356 16122
1356 16120
1356 15278
1356 13811
1356 13636
1356 13817
1356 13409
1356 11942
1356 19364
1356 19358
1356 19386
1356 14652
1356 10902
1356 11633
1356 11631
1357 13265
1357 15329
1357 15811
1357 19689
1357 19688
1357 11873
1357 13512
1357 11271
1357 15920
1357 15921
1357 11225
1357 19112
1357 11208
1357 19118
1357 11216
1357 11766
1357 11767
1357 11963
1357 16119
1357 16122
1357 16120
1357 15278
1357 13811
1357 13636
1357 13817
1357 13409
1357 11942
1357 19364
1357 19358
1357 19386
1357 14652
1357 10902
1357 11633
1357 11631
1358 13265
1358 15329
1358 15811
1358 19689
1358 19688
1358 11873
1358 13512
1358 11271
1358 15920
1358 15921
1358 11225
1358 19112
1358 11208
1358 19118
1358 11216
1358 11766
1358 11767
1358 11963
1358 16119
1358 16122
1358 16120
1358 15278
1358 13811
1358 13636
1358 13817
1358 13409
1358 11942
1358 19364
1358 19358
1358 19386
1358 14652
1358 10902
1358 11633
1358 11631
1359 13265
1359 15329
1359 15811
1359 19689
1359 19688
1359 11873
1359 13512
1359 11271
1359 15920
1359 15921
1359 11225
1359 19112
1359 11208
1359 19118
1359 11216
1359 11766
1359 11767
1359 11963
1359 16119
1359 16122
1359 16120
1359 15278
1359 13811
1359 13636
1359 13817
1359 13409
1359 11449
1359 11942
1359 19364
1359 19358
1359 19386
1359 14652
1359 10902
1359 11633
1359 11631
1359 13085
1360 13265
1360 15329
1360 15811
1360 19689
1360 19688
1360 11873
1360 13512
1360 11271
1360 15920
1360 15921
1360 11225
1360 19112
1360 11208
1360 19118
1360 11216
1360 11766
1360 11767
1360 11963
1360 16119
1360 16122
1360 16120
1360 15278
1360 13811
1360 13636
1360 13817
1360 13409
1360 11449
1360 11942
1360 19364
1360 19358
1360 19386
1360 14652
1360 10902
1360 11633
1360 11631
1360 13085
1361 13265
1361 15329
1361 15811
1361 19689
1361 19688
1361 11873
1361 13512
1361 11271
1361 15920
1361 15921
1361 11225
1361 19112
1361 11208
1361 19118
1361 11216
1361 11766
1361 11767
1361 11963
1361 16119
1361 16122
1361 16120
1361 15278
1361 13811
1361 13636
1361 13817
1361 13409
1361 11449
1361 11942
1361 19364
1361 19358
1361 19386
1361 14652
1361 10902
1361 11633
1361 11631
1361 13085
1362 13265
1362 15329
1362 15811
1362 19689
1362 19688
1362 11873
1362 13512
1362 11271
1362 15920
1362 15921
1362 11225
1362 19112
1362 11208
1362 19118
1362 11216
1362 11766
1362 11767
1362 11963
1362 16119
1362 16122
1362 16120
1362 15278
1362 13811
1362 13636
1362 13817
1362 13409
1362 11449
1362 11942
1362 19364
1362 19358
1362 19386
1362 14652
1362 10902
1362 11633
1362 11631
1362 13085
1363 13265
1363 15329
1363 15811
1363 19689
1363 19688
1363 11873
1363 13512
1363 11271
1363 15920
1363 15921
1363 11225
1363 19112
1363 11208
1363 19118
1363 11216
1363 11766
1363 11767
1363 11963
1363 16119
1363 16122
1363 16120
1363 15278
1363 13811
1363 13636
1363 13817
1363 13409
1363 11449
1363 11942
1363 19364
1363 19358
1363 19386
1363 14652
1363 10902
1363 11633
1363 11631
1363 13085
1364 15329
1364 15811
1364 19689
1364 19688
1364 11873
1364 13512
1364 11271
1364 15920
1364 15921
1364 11225
1364 19112
1364 11208
1364 19118
1364 11216
1364 11766
1364 11767
1364 11963
1364 16119
1364 16122
1364 16120
1364 15278
1364 13811
1364 13636
1364 13817
1364 13409
1364 11449
1364 11942
1364 19364
1364 19358
1364 19386
1364 14652
1364 10902
1364 11633
1364 11631
1364 13085
1365 17278
1365 15329
1365 15811
1365 19689
1365 19688
1365 11873
1365 13512
1365 11271
1365 15920
1365 15921
1365 11225
1365 19112
1365 11208
1365 19118
1365 11216
1365 11766
1365 11767
1365 11963
1365 16119
1365 16122
1365 16120
1365 15278
1365 13811
1365 13636
1365 13817
1365 13409
1365 11449
1365 11942
1365 19364
1365 19358
1365 19386
1365 14652
1365 10902
1365 11633
1365 11631
1365 13085
1366 17278
1366 15329
1366 15811
1366 19689
1366 19688
1366 11873
1366 13512
1366 11271
1366 15920
1366 15921
1366 11225
1366 19112
1366 11208
1366 19118
1366 11216
1366 11766
1366 11767
1366 11963
1366 16119
1366 16122
1366 16120
1366 15278
1366 13811
1366 13636
1366 13817
1366 13409
1366 11449
1366 11942
1366 19364
1366 19358
1366 19386
1366 14652
1366 10902
1366 11633
1366 11631
1366 13085
1367 15329
1367 15811
1367 19689
1367 19688
1367 11873
1367 13512
1367 11271
1367 15920
1367 15921
1367 11225
1367 19112
1367 11208
1367 19118
1367 11216
1367 11766
1367 11767
1367 11963
1367 16119
1367 16122
1367 16120
1367 15278
1367 13811
1367 13636
1367 13817
1367 13409
1367 15022
1367 11439
1367 11449
1367 11942
1367 19364
1367 19358
1367 19386
1367 14652
1367 10902
1367 11633
1367 11631
1367 13085
1368 15329
1368 15331
1368 15811
1368 19689
1368 19688
1368 11873
1368 13512
1368 11271
1368 15920
1368 15921
1368 11225
1368 19112
1368 11208
1368 19118
1368 11216
1368 11766
1368 11767
1368 11963
1368 16119
1368 16122
1368 16120
1368 15278
1368 13811
1368 13636
1368 13817
1368 13409
1368 15022
1368 11439
1368 11449
1368 11942
1368 19364
1368 19358
1368 19386
1368 14652
1368 10902
1368 11633
1368 11631
1368 13085
1369 15329
1369 15331
1369 15811
1369 19689
1369 19688
1369 11873
1369 13512
1369 11271
1369 15920
1369 15921
1369 11225
1369 19112
1369 11208
1369 19118
1369 11216
1369 11766
1369 11767
1369 15042
1369 11963
1369 16119
1369 16122
1369 16120
1369 15278
1369 13811
1369 13636
1369 13817
1369 13409
1369 15022
1369 11439
1369 11449
1369 11942
1369 19364
1369 19358
1369 19386
1369 14652
1369 10902
1369 11633
1369 11631
1369 13085
1370 15329
1370 15331
1370 15811
1370 19689
1370 19688
1370 11873
1370 13512
1370 11271
1370 15920
1370 15921
1370 11225
1370 19112
1370 11208
1370 19118
1370 11216
1370 11766
1370 11767
1370 15042
1370 11963
1370 16119
1370 16122
1370 16120
1370 15278
1370 13811
1370 13636
1370 13817
1370 13409
1370 15022
1370 11439
1370 11449
1370 11942
1370 19364
1370 19358
1370 19386
1370 14652
1370 10902
1370 11633
1370 11631
1371 15329
1371 15331
1371 15811
1371 19689
1371 19688
1371 11873
1371 13512
1371 11271
1371 15920
1371 15921
1371 11225
1371 19112
1371 11208
1371 19118
1371 11216
1371 11766
1371 11767
1371 15042
1371 11963
1371 16119
1371 16122
1371 16120
1371 15278
1371 13811
1371 13636
1371 13817
1371 13409
1371 15022
1371 11439
1371 11449
1371 11942
1371 19364
1371 19358
1371 19386
1371 14652
1371 10902
1371 11633
1371 11631
1372 15329
1372 15331
1372 15811
1372 19689
1372 19688
1372 11873
1372 13512
1372 11271
1372 15920
1372 15921
1372 11225
1372 19112
1372 11208
1372 19118
1372 11216
1372 11766
1372 11767
1372 11769
1372 15042
1372 11963
1372 16119
1372 16122
1372 16120
1372 15278
1372 13811
1372 13636
1372 13817
1372 13409
1372 11439
1372 11449
1372 11942
1372 19364
1372 19358
1372 19386
1372 14652
1372 10902
1372 11633
1372 11631
1373 15329
1373 15811
1373 19689
1373 19688
1373 11873
1373 13512
1373 11271
1373 15920
1373 15921
1373 11225
1373 19112
1373 11208
1373 19118
1373 19035
1373 11216
1373 11766
1373 11767
1373 11769
1373 15042
1373 11963
1373 16119
1373 16122
1373 16120
1373 15278
1373 13811
1373 13636
1373 13817
1373 13409
1373 11449
1373 11942
1373 19364
1373 19358
1373 19386
1373 14652
1373 10902
1373 11633
1373 11631
1374 15329
1374 15811
1374 19689
1374 19688
1374 11873
1374 13512
1374 11271
1374 15920
1374 15921
1374 11225
1374 19112
1374 11208
1374 19118
1374 19035
1374 11216
1374 11766
1374 11767
1374 11769
1374 15042
1374 11963
1374 16119
1374 16122
1374 16120
1374 15278
1374 13811
1374 13636
1374 13817
1374 13409
1374 11449
1374 11942
1374 19364
1374 19358
1374 19386
1374 14652
1374 10902
1374 11633
1374 11631
1375 15329
1375 15811
1375 19689
1375 19688
1375 11873
1375 13512
1375 11271
1375 15920
1375 15921
1375 11225
1375 19112
1375 11208
1375 19118
1375 19035
1375 11216
1375 11766
1375 11767
1375 11769
1375 15042
1375 11963
1375 16119
1375 16122
1375 16120
1375 15278
1375 13811
1375 13636
1375 13817
1375 13409
1375 11449
1375 11942
1375 19364
1375 19358
1375 19386
1375 14652
1375 10902
1375 11633
1375 11631
1376 15329
1376 15811
1376 19689
1376 19688
1376 11873
1376 13512
1376 11271
1376 15920
1376 15921
1376 11225
1376 19112
1376 11208
1376 19118
1376 19035
1376 11216
1376 11766
1376 11767
1376 11769
1376 15042
1376 11963
1376 16119
1376 16122
1376 16120
1376 15278
1376 13811
1376 13636
1376 13817
1376 13409
1376 11449
1376 11942
1376 19364
1376 19358
1376 19386
1376 14652
1376 10902
1376 11633
1376 11631
1377 15329
1377 15811
1377 19689
1377 19688
1377 11873
1377 13512
1377 11271
1377 15920
1377 15921
1377 11225
1377 19112
1377 11208
1377 19118
1377 19035
1377 11216
1377 11766
1377 11767
1377 11769
1377 15042
1377 11963
1377 16119
1377 16122
1377 16120
1377 15278
1377 13811
1377 13636
1377 13817
1377 13409
1377 11449
1377 11942
1377 19364
1377 19358
1377 19386
1377 14652
1377 10902
1377 11633
1377 11631
1378 15329
1378 15811
1378 19689
1378 19688
1378 11873
1378 13512
1378 11271
1378 15920
1378 15921
1378 11225
1378 19112
1378 11208
1378 19118
1378 19035
1378 11216
1378 11766
1378 11767
1378 11769
1378 15042
1378 11963
1378 16119
1378 16122
1378 16120
1378 15278
1378 13811
1378 13636
1378 13817
1378 13409
1378 11449
1378 11942
1378 19364
1378 19358
1378 19386
1378 14652
1378 10902
1378 11633
1378 11631
1379 15329
1379 15811
1379 19689
1379 19688
1379 11873
1379 13512
1379 11271
1379 15920
1379 15921
1379 11225
1379 19112
1379 11208
1379 19118
1379 19035
1379 11216
1379 11766
1379 11767
1379 11769
1379 15042
1379 11963
1379 16119
1379 16122
1379 16120
1379 15278
1379 13811
1379 13636
1379 13817
1379 13409
1379 11449
1379 11942
1379 19364
1379 19358
1379 19386
1379 14652
1379 10902
1379 11633
1379 11631
1380 15329
1380 15811
1380 19689
1380 19688
1380 11873
1380 13512
1380 11271
1380 15920
1380 15921
1380 11225
1380 19112
1380 11208
1380 19118
1380 19035
1380 11216
1380 11767
1380 11769
1380 15042
1380 11963
1380 16119
1380 16122
1380 16120
1380 15278
1380 13811
1380 13636
1380 13817
1380 13409
1380 11449
1380 11942
1380 19364
1380 19358
1380 19386
1380 14652
1380 10902
1380 11633
1380 11631
1381 15329
1381 15811
1381 19689
1381 19688
1381 11873
1381 13512
1381 11271
1381 15920
1381 15921
1381 11225
1381 19112
1381 11208
1381 19118
1381 19035
1381 11216
1381 11767
1381 11769
1381 15042
1381 11963
1381 16119
1381 16122
1381 16120
1381 15278
1381 13811
1381 13636
1381 13817
1381 13409
1381 11449
1381 11942
1381 19364
1381 19358
1381 19386
1381 14652
1381 10902
1381 11633
1381 11631
1382 15329
1382 15811
1382 19689
1382 19688
1382 11873
1382 13512
1382 11271
1382 15920
1382 15921
1382 11225
1382 19112
1382 11208
1382 19118
1382 19035
1382 11216
1382 11767
1382 11769
1382 15042
1382 11963
1382 16119
1382 16122
1382 16120
1382 15278
1382 13811
1382 13636
1382 13817
1382 13409
1382 11449
1382 11942
1382 19364
1382 19358
1382 19386
1382 14652
1382 10902
1382 11633
1382 11631
1383 15329
1383 15811
1383 19689
1383 19688
1383 11873
1383 13512
1383 11271
1383 15920
1383 15921
1383 11225
1383 19112
1383 11208
1383 19118
1383 19035
1383 11216
1383 11767
1383 11769
1383 15042
1383 11963
1383 16119
1383 16122
1383 16120
1383 15278
1383 13811
1383 13636
1383 13817
1383 13409
1383 11449
1383 11942
1383 19364
1383 19358
1383 19386
1383 14652
1383 10902
1383 11633
1383 11631
1384 15329
1384 15811
1384 19688
1384 11873
1384 13512
1384 11271
1384 15920
1384 15921
1384 11225
1384 19112
1384 11208
1384 19118
1384 19035
1384 11216
1384 11767
1384 11769
1384 15042
1384 11963
1384 16119
1384 16122
1384 16120
1384 15278
1384 13811
1384 13636
1384 13817
1384 13409
1384 11449
1384 11942
1384 19364
1384 19358
1384 19386
1384 14652
1384 10902
1384 11633
1384 11631
1385 15329
1385 15811
1385 19688
1385 11873
1385 13512
1385 11271
1385 15920
1385 15921
1385 11225
1385 19112
1385 11208
1385 19118
1385 19035
1385 11216
1385 11767
1385 11769
1385 15042
1385 11963
1385 16119
1385 16122
1385 16120
1385 15278
1385 13811
1385 13636
1385 13817
1385 13409
1385 11449
1385 11942
1385 19364
1385 19358
1385 19386
1385 14652
1385 10902
1385 11633
1385 11631
1386 15329
1386 15811
1386 19688
1386 11873
1386 13512
1386 11271
1386 15920
1386 15921
1386 11225
1386 19112
1386 11208
1386 19118
1386 19035
1386 11216
1386 11767
1386 11769
1386 15042
1386 11963
1386 16119
1386 16122
1386 16120
1386 15278
1386 13811
1386 13636
1386 13817
1386 13409
1386 11449
1386 11942
1386 19364
1386 19358
1386 19386
1386 14652
1386 10902
1386 11633
1386 11631
1387 15329
1387 19688
1387 11873
1387 13512
1387 11271
1387 15920
1387 15921
1387 11225
1387 19112
1387 11208
1387 19118
1387 19035
1387 11216
1387 11767
1387 11769
1387 15042
1387 11963
1387 16119
1387 16122
1387 16120
1387 15278
1387 13811
1387 13636
1387 13817
1387 13409
1387 11449
1387 11942
1387 19364
1387 19358
1387 19386
1387 14652
1387 10902
1387 11633
1387 11631
1388 14254
1388 15329
1388 15331
1388 19688
1388 11873
1388 13512
1388 11271
1388 15920
1388 15921
1388 11225
1388 19112
1388 11208
1388 19118
1388 19035
1388 11216
1388 11767
1388 11769
1388 15042
1388 11963
1388 16119
1388 16122
1388 16120
1388 15278
1388 13811
1388 13636
1388 13817
1388 13409
1388 11449
1388 11942
1388 19364
1388 19358
1388 19386
1388 14652
1388 10902
1388 11633
1388 11631
1389 14254
1389 15329
1389 15331
1389 19688
1389 11873
1389 13512
1389 11271
1389 15920
1389 15921
1389 11225
1389 19112
1389 11208
1389 19118
1389 19035
1389 11216
1389 11767
1389 11769
1389 15042
1389 11963
1389 16119
1389 16122
1389 16120
1389 15278
1389 13811
1389 13636
1389 13817
1389 13409
1389 11449
1389 11942
1389 19364
1389 19358
1389 19386
1389 14652
1389 10902
1389 11633
1389 11631
1390 14254
1390 15329
1390 15331
1390 19688
1390 11873
1390 13512
1390 11271
1390 15920
1390 15921
1390 11225
1390 19112
1390 11208
1390 19118
1390 19035
1390 11216
1390 11767
1390 11769
1390 15042
1390 11963
1390 16119
1390 16122
1390 16120
1390 15278
1390 13811
1390 13636
1390 13817
1390 13409
1390 11449
1390 11942
1390 19364
1390 19358
1390 19386
1390 14652
1390 10902
1390 11633
1390 11631
1391 14254
1391 15329
1391 15331
1391 19688
1391 11873
1391 13512
1391 11271
1391 15920
1391 15921
1391 11225
1391 19112
1391 11208
1391 19118
1391 19035
1391 11216
1391 11767
1391 11769
1391 15042
1391 11963
1391 16119
1391 16122
1391 16120
1391 15278
1391 13811
1391 13636
1391 13817
1391 13409
1391 11449
1391 11942
1391 11941
1391 19364
1391 19358
1391 19386
1391 14652
1391 10902
1391 11633
1391 11631
1392 14254
1392 15329
1392 15331
1392 19688
1392 11873
1392 13512
1392 11271
1392 15920
1392 15921
1392 11225
1392 19112
1392 11208
1392 19035
1392 11216
1392 11767
1392 11769
1392 15042
1392 11963
1392 16119
1392 16122
1392 16120
1392 15278
1392 13811
1392 13636
1392 13817
1392 13409
1392 11449
1392 11942
1392 11941
1392 19364
1392 19358
1392 19386
1392 14652
1392 10902
1392 11633
1392 11631
1393 14254
1393 15329
1393 15331
1393 19688
1393 11873
1393 13512
1393 11271
1393 15920
1393 15921
1393 11225
1393 19112
1393 11208
1393 19035
1393 11216
1393 11767
1393 11769
1393 15042
1393 11963
1393 16119
1393 16122
1393 16120
1393 15278
1393 13636
1393 13817
1393 13409
1393 11449
1393 11942
1393 11941
1393 19364
1393 19358
1393 19386
1393 14652
1393 10902
1393 11633
1393 11631
1394 15329
1394 15331
1394 19688
1394 11873
1394 13512
1394 11271
1394 15920
1394 15921
1394 11225
1394 19112
1394 11208
1394 19035
1394 11216
1394 11767
1394 11769
1394 15042
1394 11963
1394 16119
1394 16122
1394 16120
1394 15278
1394 13636
1394 13817
1394 13409
1394 11449
1394 11942
1394 11941
1394 19364
1394 19358
1394 19386
1394 14652
1394 10902
1394 11631
1395 15329
1395 15331
1395 19688
1395 11873
1395 13512
1395 11271
1395 15920
1395 15921
1395 11225
1395 19112
1395 11208
1395 19035
1395 11216
1395 11767
1395 11769
1395 15042
1395 11963
1395 16119
1395 16122
1395 16120
1395 15278
1395 13636
1395 13817
1395 13409
1395 11449
1395 11942
1395 11941
1395 19364
1395 19358
1395 19386
1395 14652
1395 10902
1395 11631
1396 15329
1396 15331
1396 19688
1396 11873
1396 13512
1396 11271
1396 15920
1396 15921
1396 11225
1396 19112
1396 11208
1396 19035
1396 11216
1396 11767
1396 11769
1396 15042
1396 11963
1396 16119
1396 16122
1396 16120
1396 13636
1396 13817
1396 13409
1396 11449
1396 11942
1396 11941
1396 19364
1396 19358
1396 19386
1396 14652
1396 10902
1396 11631
1397 15329
1397 15331
1397 19688
1397 11873
1397 13512
1397 11271
1397 15920
1397 15921
1397 11225
1397 19112
1397 11208
1397 19035
1397 11216
1397 11767
1397 11769
1397 15042
1397 11963
1397 16119
1397 16122
1397 16120
1397 13636
1397 13817
1397 13409
1397 11449
1397 11942
1397 11941
1397 19364
1397 19358
1397 19386
1397 14652
1397 10902
1397 11631
1398 15329
1398 15331
1398 19688
1398 11873
1398 13512
1398 11271
1398 15920
1398 15921
1398 11225
1398 19112
1398 11208
1398 19035
1398 11216
1398 11767
1398 11769
1398 15042
1398 11963
1398 16119
1398 16122
1398 16120
1398 13636
1398 13817
1398 13409
1398 11449
1398 11942
1398 11941
1398 19364
1398 19358
1398 19386
1398 14652
1398 10902
1398 11631
1399 15329
1399 15331
1399 19688
1399 11873
1399 13512
1399 11271
1399 15921
1399 11225
1399 19112
1399 11208
1399 19035
1399 11216
1399 11767
1399 11769
1399 15042
1399 11963
1399 16119
1399 16122
1399 16120
1399 13636
1399 13817
1399 13409
1399 11449
1399 11942
1399 11941
1399 19364
1399 19358
1399 19386
1399 14652
1399 10902
1399 11631
1400 15329
1400 15331
1400 19688
1400 11873
1400 13512
1400 11271
1400 15921
1400 11225
1400 19112
1400 11208
1400 19035
1400 11216
1400 11767
1400 11769
1400 15042
1400 11963
1400 16119
1400 16122
1400 16120
1400 13817
1400 13409
1400 11449
1400 11942
1400 11941
1400 19364
1400 19358
1400 19386
1400 14652
1400 10902
1400 11631
1401 15329
1401 15331
1401 19688
1401 11873
1401 13512
1401 11271
1401 15921
1401 11225
1401 19112
1401 11208
1401 19035
1401 11216
1401 11767
1401 11769
1401 15042
1401 11963
1401 16122
1401 16120
1401 13817
1401 13409
1401 11449
1401 11942
1401 11941
1401 19364
1401 19358
1401 19386
1401 14652
1401 10902
1401 11631
1402 15329
1402 15331
1402 19688
1402 11873
1402 13512
1402 11271
1402 15921
1402 11225
1402 19112
1402 11208
1402 19035
1402 11216
1402 11767
1402 11769
1402 15042
1402 11963
1402 16122
1402 16120
1402 13817
1402 13409
1402 11449
1402 11942
1402 11941
1402 19364
1402 19358
1402 19386
1402 14652
1402 10902
1402 11631
1403 15329
1403 15331
1403 19688
1403 11873
1403 13512
1403 11271
1403 15921
1403 11225
1403 19112
1403 11208
1403 19035
1403 11216
1403 11767
1403 11769
1403 15042
1403 11963
1403 16122
1403 16120
1403 13817
1403 13409
1403 11449
1403 11942
1403 11941
1403 19364
1403 19358
1403 19386
1403 14652
1403 10902
1403 11631
1404 15329
1404 15331
1404 19688
1404 11873
1404 13512
1404 11271
1404 15921
1404 11225
1404 19112
1404 11208
1404 19035
1404 11216
1404 11767
1404 11769
1404 15042
1404 11963
1404 16122
1404 16120
1404 13817
1404 13409
1404 11449
1404 11942
1404 11941
1404 19364
1404 19358
1404 19386
1404 14652
1404 10902
1404 11631
1405 15329
1405 15331
1405 19688
1405 11873
1405 13512
1405 11271
1405 15921
1405 11225
1405 19112
1405 11208
1405 19035
1405 11216
1405 11767
1405 11769
1405 15042
1405 11963
1405 16122
1405 16120
1405 13817
1405 13409
1405 11449
1405 11942
1405 11941
1405 19364
1405 19358
1405 19386
1405 10902
1405 11631
1406 15329
1406 15331
1406 19688
1406 11873
1406 13512
1406 11271
1406 15921
1406 11225
1406 19112
1406 11208
1406 19035
1406 11216
1406 11767
1406 11769
1406 15042
1406 11963
1406 16122
1406 16120
1406 13817
1406 13409
1406 11449
1406 11942
1406 11941
1406 19364
1406 19358
1406 19386
1406 10902
1406 11631
1407 15329
1407 15331
1407 19688
1407 11873
1407 13512
1407 11271
1407 15921
1407 11225
1407 19112
1407 11208
1407 19035
1407 11216
1407 11767
1407 11769
1407 15042
1407 11963
1407 16122
1407 16120
1407 13817
1407 13409
1407 11449
1407 11942
1407 11941
1407 19364
1407 19358
1407 19386
1407 10902
1407 11631
1408 15329
1408 15331
1408 19688
1408 11873
1408 13512
1408 11271
1408 15921
1408 11225
1408 19112
1408 11208
1408 19035
1408 11216
1408 11767
1408 11769
1408 15042
1408 11963
1408 16122
1408 16120
1408 13817
1408 13409
1408 11449
1408 11941
1408 19364
1408 19358
1408 19386
1408 10902
1408 11631
1409 15329
1409 15331
1409 19688
1409 11873
1409 13512
1409 11271
1409 15921
1409 11225
1409 19112
1409 11208
1409 19035
1409 11216
1409 11767
1409 11769
1409 15042
1409 11963
1409 16122
1409 16120
1409 13817
1409 13409
1409 11449
1409 11941
1409 19364
1409 19358
1409 19386
1409 10902
1409 11631
1410 15329
1410 15331
1410 19688
1410 13512
1410 11271
1410 15920
1410 15921
1410 11225
1410 19112
1410 11208
1410 19035
1410 11216
1410 11767
1410 11769
1410 15042
1410 11963
1410 16119
1410 16122
1410 16120
1410 13811
1410 13636
1410 13817
1410 13409
1410 11449
1410 19386
1410 10902
1410 11631
1411 15329
1411 15331
1411 19688
1411 13512
1411 11271
1411 15921
1411 11225
1411 19112
1411 11208
1411 19035
1411 11216
1411 11767
1411 11769
1411 15042
1411 11963
1411 16119
1411 16122
1411 16120
1411 13811
1411 13636
1411 13817
1411 13409
1411 11449
1411 19386
1411 10902
1411 11631
1412 15329
1412 15331
1412 13512
1412 11271
1412 15921
1412 11225
1412 19112
1412 11208
1412 19035
1412 11216
1412 11767
1412 11769
1412 15042
1412 11963
1412 16122
1412 16120
1412 13811
1412 13636
1412 13817
1412 13409
1412 11449
1412 19386
1412 10902
1412 11631
1413 15329
1413 15331
1413 13512
1413 11271
1413 15921
1413 11225
1413 11208
1413 19035
1413 11216
1413 11769
1413 15042
1413 11963
1413 16122
1413 16120
1413 13811
1413 13636
1413 13409
1413 11449
1413 19386
1413 10902
1413 11631
1414 15329
1414 15331
1414 13512
1414 11271
1414 15921
1414 11208
1414 19035
1414 11216
1414 11769
1414 15042
1414 12954
1414 11963
1414 16122
1414 16120
1414 13811
1414 13409
1414 11449
1414 19386
1414 10902
1414 11631
1415 15329
1415 15331
1415 13512
1415 11271
1415 15921
1415 11208
1415 19035
1415 11216
1415 11769
1415 15042
1415 12954
1415 11963
1415 16122
1415 16120
1415 13811
1415 13409
1415 19386
1415 10902
1415 11631
1416 15329
1416 15331
1416 13512
1416 11271
1416 15921
1416 11208
1416 19035
1416 11216
1416 11769
1416 19109
1416 15042
1416 12954
1416 16122
1416 16120
1416 13409
1416 11952
1416 19386
1416 10902
1416 11631
1417 15329
1417 15331
1417 13512
1417 11271
1417 15921
1417 11208
1417 19035
1417 11216
1417 11769
1417 19109
1417 15042
1417 12954
1417 16122
1417 16120
1417 13409
1417 11952
1417 19386
1417 10902
1417 11631
1418 15329
1418 15331
1418 13511
1418 11264
1418 15919
1418 11225
1418 19112
1418 11208
1418 11216
1418 11769
1418 19109
1418 17991
1418 15042
1418 12954
1418 16036
1418 11964
1418 16122
1418 16120
1418 13814
1418 17648
1418 15937
1418 19386
1418 11631
1419 15329
1419 15331
1419 13511
1419 11264
1419 11923
1419 15919
1419 11225
1419 19112
1419 11208
1419 11216
1419 11769
1419 19109
1419 17991
1419 15042
1419 12954
1419 16036
1419 11964
1419 16122
1419 16120
1419 13814
1419 15605
1419 17648
1419 15937
1419 19386
1419 11631
1420 15329
1420 15331
1420 13511
1420 11264
1420 11923
1420 15919
1420 11225
1420 19112
1420 11208
1420 11216
1420 11769
1420 19109
1420 15042
1420 12954
1420 16036
1420 11964
1420 16122
1420 16120
1420 13814
1420 15605
1420 17648
1420 15937
1420 19386
1420 11631
1421 15329
1421 15331
1421 13511
1421 11264
1421 11923
1421 15919
1421 11225
1421 19112
1421 11208
1421 11769
1421 19109
1421 15042
1421 12954
1421 16036
1421 11964
1421 16122
1421 16120
1421 13814
1421 15605
1421 17648
1421 15937
1421 19386
1421 11631
1422 15329
1422 15331
1422 15330
1422 20154
1422 13510
1422 11924
1422 11923
1422 15919
1422 11225
1422 19112
1422 11208
1422 11769
1422 11761
1422 15042
1422 12954
1422 16036
1422 11963
1422 11964
1422 16122
1422 16120
1422 19149
1422 13814
1422 15605
1422 15937
1422 18941
1422 15968
1422 19358
1422 19386
1422 10902
1422 10901
1422 11631
1422 12718
1423 15329
1423 15331
1423 15330
1423 11875
1423 20154
1423 13510
1423 11924
1423 11923
1423 15919
1423 11225
1423 19112
1423 11208
1423 11772
1423 11769
1423 11761
1423 15042
1423 12954
1423 16036
1423 11963
1423 11964
1423 16122
1423 16120
1423 19149
1423 13814
1423 15605
1423 17648
1423 15937
1423 18941
1423 15968
1423 19358
1423 19386
1423 10902
1423 10901
1423 11631
1423 12718
1424 15329
1424 15331
1424 15330
1424 11875
1424 20154
1424 13510
1424 11924
1424 11923
1424 15919
1424 11225
1424 19112
1424 11208
1424 11772
1424 11769
1424 11761
1424 15042
1424 12954
1424 16036
1424 11963
1424 11964
1424 16122
1424 16120
1424 19149
1424 13814
1424 15605
1424 17648
1424 15937
1424 18941
1424 15968
1424 19358
1424 19386
1424 10902
1424 10901
1424 11631
1424 12718
1425 15329
1425 15331
1425 15330
1425 11875
1425 20154
1425 13510
1425 11924
1425 15919
1425 11225
1425 19114
1425 19112
1425 11208
1425 11772
1425 11769
1425 11761
1425 15042
1425 12954
1425 16036
1425 11963
1425 11964
1425 16122
1425 16120
1425 19149
1425 13814
1425 15605
1425 17648
1425 15937
1425 18941
1425 15968
1425 19358
1425 19386
1425 10902
1425 10901
1425 11631
1425 12718
1426 15329
1426 15331
1426 15330
1426 11875
1426 20154
1426 13510
1426 11924
1426 15919
1426 11225
1426 19114
1426 19112
1426 11208
1426 11769
1426 11761
1426 15042
1426 12954
1426 16036
1426 11963
1426 11964
1426 16122
1426 16120
1426 19149
1426 13814
1426 15605
1426 17648
1426 15937
1426 18941
1426 15968
1426 19358
1426 19386
1426 10902
1426 10901
1426 11631
1426 12718
1427 15329
1427 15331
1427 15330
1427 11875
1427 20154
1427 13510
1427 11924
1427 15919
1427 11225
1427 19114
1427 19112
1427 11208
1427 11769
1427 11761
1427 15042
1427 16036
1427 11963
1427 11964
1427 11962
1427 16122
1427 16120
1427 19149
1427 13814
1427 15605
1427 17648
1427 15937
1427 13559
1427 18941
1427 19358
1427 19386
1427 10902
1427 10901
1427 11631
1427 12718
1428 15329
1428 15331
1428 15330
1428 11875
1428 20154
1428 11924
1428 15919
1428 11225
1428 19114
1428 19112
1428 11208
1428 11769
1428 11761
1428 15042
1428 16036
1428 11963
1428 11964
1428 11962
1428 16122
1428 16120
1428 19149
1428 13814
1428 15605
1428 17648
1428 15937
1428 13559
1428 18941
1428 19358
1428 19386
1428 10902
1428 10901
1428 11631
1428 12718
1429 15329
1429 15330
1429 11875
1429 20154
1429 13510
1429 11924
1429 15919
1429 11225
1429 19114
1429 19112
1429 11208
1429 11769
1429 11761
1429 15042
1429 16036
1429 11963
1429 11964
1429 11962
1429 16122
1429 16120
1429 19149
1429 13814
1429 15605
1429 17648
1429 15937
1429 18941
1429 19358
1429 19386
1429 10902
1429 10901
1429 11633
1429 11631
1429 12718
1430 15329
1430 15330
1430 11875
1430 20154
1430 13510
1430 11924
1430 15919
1430 11225
1430 19114
1430 19112
1430 11208
1430 11769
1430 11761
1430 15042
1430 16036
1430 11963
1430 11964
1430 11962
1430 16120
1430 19151
1430 19149
1430 13814
1430 15605
1430 17648
1430 15937
1430 18941
1430 19358
1430 19386
1430 10902
1430 10901
1430 11633
1430 11631
1430 12718
1431 15329
1431 15330
1431 11875
1431 20154
1431 13510
1431 11924
1431 15919
1431 11225
1431 19114
1431 19112
1431 11208
1431 11769
1431 11761
1431 15042
1431 16036
1431 11963
1431 11964
1431 11962
1431 16120
1431 19151
1431 19149
1431 13814
1431 15605
1431 17648
1431 15937
1431 18941
1431 19358
1431 19386
1431 10902
1431 11633
1431 11631
1431 12718
1432 15329
1432 15330
1432 11875
1432 20154
1432 13510
1432 11924
1432 15919
1432 11225
1432 19114
1432 19112
1432 11208
1432 11769
1432 11761
1432 15042
1432 16036
1432 11963
1432 11964
1432 11962
1432 16120
1432 19151
1432 19149
1432 13814
1432 15605
1432 17648
1432 15937
1432 18941
1432 19365
1432 19358
1432 19386
1432 10902
1432 11633
1432 11631
1432 12718
1433 15329
1433 15331
1433 15330
1433 11875
1433 20154
1433 13510
1433 11924
1433 15919
1433 11225
1433 19114
1433 19112
1433 11208
1433 11769
1433 11761
1433 15042
1433 16036
1433 11963
1433 11964
1433 11962
1433 16120
1433 19151
1433 19149
1433 13814
1433 15605
1433 17648
1433 15937
1433 19365
1433 19358
1433 19386
1433 10902
1433 11633
1433 11631
1433 12718
1434 15329
1434 15331
1434 15330
1434 11875
1434 20154
1434 13510
1434 11924
1434 15919
1434 11225
1434 19114
1434 19112
1434 11208
1434 11769
1434 11761
1434 15042
1434 16036
1434 11963
1434 11964
1434 11962
1434 16120
1434 19151
1434 13814
1434 15605
1434 17648
1434 15937
1434 19365
1434 19358
1434 19386
1434 10902
1434 11633
1434 11631
1434 12718
1435 15329
1435 15331
1435 15330
1435 11875
1435 20154
1435 13510
1435 11924
1435 15919
1435 11225
1435 19114
1435 19112
1435 11208
1435 11769
1435 11761
1435 15042
1435 16036
1435 11963
1435 11964
1435 11962
1435 16120
1435 19151
1435 13814
1435 15605
1435 17648
1435 15937
1435 19365
1435 19358
1435 19386
1435 10902
1435 11633
1435 11631
1435 12718
1436 15329
1436 15330
1436 11875
1436 20154
1436 13510
1436 11924
1436 15919
1436 11225
1436 19114
1436 19112
1436 11208
1436 11769
1436 11761
1436 15042
1436 16036
1436 11963
1436 11962
1436 16120
1436 19151
1436 13814
1436 15605
1436 17648
1436 15937
1436 19365
1436 19358
1436 19386
1436 10902
1436 11633
1436 11631
1436 12718
1437 15329
1437 15330
1437 11875
1437 20154
1437 13510
1437 11924
1437 15919
1437 11225
1437 19114
1437 19112
1437 11208
1437 11772
1437 11762
1437 11769
1437 11761
1437 16036
1437 11963
1437 11962
1437 16120
1437 19151
1437 13814
1437 15605
1437 17648
1437 15937
1437 19365
1437 19358
1437 19386
1437 10902
1437 11633
1437 11631
1437 12718
1438 11875
1438 20154
1438 13510
1438 11924
1438 15919
1438 11225
1438 19114
1438 19112
1438 11208
1438 11772
1438 11762
1438 11769
1438 11761
1438 16036
1438 11963
1438 11962
1438 16120
1438 19151
1438 13814
1438 15605
1438 17648
1438 15937
1438 19365
1438 19358
1438 19386
1438 10902
1438 11633
1438 11631
1438 12718
1439 11875
1439 20154
1439 13510
1439 11924
1439 15919
1439 11225
1439 19114
1439 19112
1439 11208
1439 11772
1439 11762
1439 11765
1439 11769
1439 11761
1439 16036
1439 11963
1439 11962
1439 16120
1439 19151
1439 13814
1439 15605
1439 17648
1439 15075
1439 15937
1439 19365
1439 19358
1439 19386
1439 10902
1439 11633
1439 11631
1439 12718
1440 11875
1440 20154
1440 13510
1440 11924
1440 15919
1440 11225
1440 19114
1440 19112
1440 11208
1440 11772
1440 11762
1440 11765
1440 11769
1440 11761
1440 16036
1440 11963
1440 11962
1440 16122
1440 16120
1440 19151
1440 13814
1440 15605
1440 17648
1440 15075
1440 15937
1440 19365
1440 19358
1440 19386
1440 10902
1440 11633
1440 11631
1440 12718
1441 11875
1441 20154
1441 13510
1441 11924
1441 15919
1441 11225
1441 19114
1441 19112
1441 11208
1441 11772
1441 11762
1441 11765
1441 11769
1441 11761
1441 16036
1441 11963
1441 11962
1441 16122
1441 16120
1441 19151
1441 13814
1441 15605
1441 17648
1441 15075
1441 15937
1441 19358
1441 19386
1441 10902
1441 11633
1441 11631
1441 12718
1442 11875
1442 20154
1442 13510
1442 11924
1442 15919
1442 11225
1442 19114
1442 19112
1442 11208
1442 11772
1442 11762
1442 11765
1442 11769
1442 11761
1442 16036
1442 11963
1442 11962
1442 16122
1442 16120
1442 19151
1442 13814
1442 15605
1442 17648
1442 15075
1442 15937
1442 19358
1442 19386
1442 10902
1442 11633
1442 11631
1442 12718
1443 11875
1443 20154
1443 13510
1443 11924
1443 15919
1443 11225
1443 19114
1443 19112
1443 11208
1443 11772
1443 11762
1443 11765
1443 11769
1443 11761
1443 16036
1443 11963
1443 11962
1443 16122
1443 16120
1443 19151
1443 13814
1443 15605
1443 17648
1443 15075
1443 15937
1443 19358
1443 19386
1443 10902
1443 11633
1443 11631
1443 12718
1444 11875
1444 20154
1444 11924
1444 15919
1444 11225
1444 19114
1444 19112
1444 11208
1444 11772
1444 11762
1444 11765
1444 11769
1444 11761
1444 16036
1444 11963
1444 11962
1444 16122
1444 16120
1444 19151
1444 13814
1444 15605
1444 17648
1444 15075
1444 15937
1444 19358
1444 19386
1444 10902
1444 11633
1444 11631
1444 12718
1445 11875
1445 20154
1445 11924
1445 15919
1445 11225
1445 19114
1445 19112
1445 11208
1445 11772
1445 11762
1445 11765
1445 11769
1445 11761
1445 16036
1445 11963
1445 11962
1445 16122
1445 16120
1445 19151
1445 13814
1445 15605
1445 17648
1445 15075
1445 15937
1445 19358
1445 19386
1445 10902
1445 11633
1445 11631
1445 12718
1446 11875
1446 20154
1446 11924
1446 15919
1446 11225
1446 19114
1446 19112
1446 11208
1446 11772
1446 11762
1446 11765
1446 11769
1446 11761
1446 16036
1446 11963
1446 11962
1446 16122
1446 16120
1446 19151
1446 13814
1446 15605
1446 17648
1446 15075
1446 15937
1446 19358
1446 19386
1446 10902
1446 11633
1446 11631
1446 12718
1447 11875
1447 20154
1447 11924
1447 15919
1447 11225
1447 19114
1447 19112
1447 11208
1447 11772
1447 11762
1447 11765
1447 11769
1447 11761
1447 16036
1447 11963
1447 11962
1447 16122
1447 16120
1447 19151
1447 13814
1447 15605
1447 17648
1447 15075
1447 15937
1447 19358
1447 19386
1447 10902
1447 11633
1447 11631
1447 12718
1448 11875
1448 20154
1448 11924
1448 15919
1448 11225
1448 19114
1448 19112
1448 11208
1448 11772
1448 11762
1448 11765
1448 11769
1448 11761
1448 16036
1448 11963
1448 11962
1448 16122
1448 16120
1448 19151
1448 13814
1448 15605
1448 17648
1448 15075
1448 15937
1448 19358
1448 19386
1448 10902
1448 11633
1448 11631
1448 12718
1449 11875
1449 20154
1449 11924
1449 15919
1449 11225
1449 19114
1449 19112
1449 11208
1449 11772
1449 11762
1449 11765
1449 11769
1449 11761
1449 16036
1449 11963
1449 11962
1449 16122
1449 16120
1449 19151
1449 13814
1449 15605
1449 17648
1449 15075
1449 15937
1449 19358
1449 19386
1449 10902
1449 11633
1449 11631
1449 12718
1450 11875
1450 20154
1450 11924
1450 15919
1450 11227
1450 11225
1450 19114
1450 19112
1450 11208
1450 11762
1450 11765
1450 11769
1450 11761
1450 16036
1450 11963
1450 11962
1450 16122
1450 16120
1450 19151
1450 13814
1450 15605
1450 17648
1450 15937
1450 19358
1450 19386
1450 10902
1450 11633
1450 11631
1450 12718
1451 11875
1451 20154
1451 11924
1451 15919
1451 11227
1451 11225
1451 19114
1451 19112
1451 11208
1451 11762
1451 11765
1451 11769
1451 11761
1451 16036
1451 11963
1451 11962
1451 16122
1451 16120
1451 19151
1451 13814
1451 15605
1451 17648
1451 15937
1451 19358
1451 19386
1451 10902
1451 11633
1451 11631
1451 12718
1452 11875
1452 20154
1452 11924
1452 15919
1452 11227
1452 11225
1452 19114
1452 19112
1452 11208
1452 11765
1452 11769
1452 11761
1452 16036
1452 11963
1452 11962
1452 16122
1452 16120
1452 19151
1452 13814
1452 15605
1452 17648
1452 15937
1452 19358
1452 19386
1452 10902
1452 11633
1452 11631
1452 12718
1453 11875
1453 20154
1453 11924
1453 15919
1453 11227
1453 11225
1453 19114
1453 19112
1453 11208
1453 11765
1453 11769
1453 11761
1453 16036
1453 11963
1453 11962
1453 16122
1453 16120
1453 19151
1453 13814
1453 15605
1453 17648
1453 15937
1453 19358
1453 19386
1453 10902
1453 11633
1453 11631
1453 12718
1454 11875
1454 20154
1454 11924
1454 15919
1454 11227
1454 11225
1454 19114
1454 19112
1454 11208
1454 11765
1454 11769
1454 11761
1454 16036
1454 11963
1454 11962
1454 16122
1454 16120
1454 19151
1454 13814
1454 15605
1454 17648
1454 15937
1454 19358
1454 19386
1454 10902
1454 11633
1454 11631
1454 12718
1455 11875
1455 20154
1455 11924
1455 15919
1455 11227
1455 11225
1455 19114
1455 19112
1455 11208
1455 11765
1455 11769
1455 11761
1455 16036
1455 11963
1455 11962
1455 16122
1455 16120
1455 19151
1455 13814
1455 15605
1455 17648
1455 15937
1455 19358
1455 19386
1455 10902
1455 11633
1455 11631
1455 12718
1456 11875
1456 20154
1456 11924
1456 15919
1456 11227
1456 11225
1456 19112
1456 11208
1456 11765
1456 11769
1456 11761
1456 12954
1456 16036
1456 11963
1456 11962
1456 16122
1456 16120
1456 19151
1456 13814
1456 15605
1456 17648
1456 15937
1456 19358
1456 19386
1456 10902
1456 11633
1456 11631
1456 12718
1457 11875
1457 20154
1457 11924
1457 15919
1457 11227
1457 11225
1457 19112
1457 11208
1457 11765
1457 11769
1457 11761
1457 12954
1457 16036
1457 11963
1457 11962
1457 16122
1457 16120
1457 19151
1457 13814
1457 15605
1457 17648
1457 15937
1457 19358
1457 19386
1457 10902
1457 11633
1457 11631
1457 12718
1458 11875
1458 20154
1458 11924
1458 15919
1458 11227
1458 11225
1458 19112
1458 11208
1458 11769
1458 11761
1458 12954
1458 16036
1458 11963
1458 11962
1458 16122
1458 16120
1458 19151
1458 13814
1458 15605
1458 17648
1458 15937
1458 19358
1458 19386
1458 10902
1458 11631
1458 12718
1459 15329
1459 11875
1459 20154
1459 11924
1459 15919
1459 11227
1459 11225
1459 19112
1459 11208
1459 11769
1459 11761
1459 12954
1459 16036
1459 11963
1459 11962
1459 16122
1459 16120
1459 13814
1459 15605
1459 17648
1459 15937
1459 19358
1459 19386
1459 10902
1459 11631
1459 12718
1460 15329
1460 11875
1460 20154
1460 11924
1460 15919
1460 11227
1460 11225
1460 19112
1460 11208
1460 11769
1460 11761
1460 12954
1460 16036
1460 11963
1460 11962
1460 16122
1460 16120
1460 13814
1460 17648
1460 15937
1460 11952
1460 19358
1460 19386
1460 10902
1460 11631
1460 12718
1461 15329
1461 20154
1461 11924
1461 15919
1461 11227
1461 11225
1461 19112
1461 11208
1461 11769
1461 11761
1461 12954
1461 16036
1461 11963
1461 11962
1461 16122
1461 16120
1461 13814
1461 17648
1461 15937
1461 11952
1461 19358
1461 19386
1461 10902
1461 11631
1461 12718
1462 15329
1462 11924
1462 15919
1462 11227
1462 11225
1462 19112
1462 11208
1462 11769
1462 11761
1462 12954
1462 16036
1462 11963
1462 11962
1462 16122
1462 16120
1462 17648
1462 15937
1462 11952
1462 19358
1462 19386
1462 10902
1462 11631
1463 15329
1463 13511
1463 11267
1463 11273
1463 11924
1463 15919
1463 11227
1463 11225
1463 19114
1463 19112
1463 11208
1463 11769
1463 11761
1463 19109
1463 12954
1463 16036
1463 11963
1463 11962
1463 16122
1463 16120
1463 15937
1463 11952
1463 19358
1463 19386
1463 10902
1463 11631
1464 15329
1464 13511
1464 11267
1464 11273
1464 11924
1464 15919
1464 11227
1464 11225
1464 19114
1464 19112
1464 11208
1464 11769
1464 11761
1464 19109
1464 12954
1464 16036
1464 11963
1464 11962
1464 16122
1464 15937
1464 11952
1464 19358
1464 19386
1464 10902
1464 11631
1465 15329
1465 13511
1465 11267
1465 11273
1465 11924
1465 15919
1465 11227
1465 11225
1465 11208
1465 11769
1465 11761
1465 19109
1465 12954
1465 16036
1465 11963
1465 11962
1465 16122
1465 11952
1465 19358
1465 19386
1465 10902
1465 11631
1466 15329
1466 15331
1466 13511
1466 11267
1466 11924
1466 11227
1466 11208
1466 11769
1466 19109
1466 12954
1466 16122
1466 11952
1466 11631
1467 15329
1467 15331
1467 13511
1467 11267
1467 11924
1467 11227
1467 11208
1467 11769
1467 19109
1467 12954
1467 16122
1467 11952
1467 11631
1468 15329
1468 15331
1468 11924
1468 11227
1468 11208
1468 11769
1468 12954
1468 16122
1468 11952
1468 11631
1469 15329
1469 15331
1469 11924
1469 11208
1469 11769
1469 12954
1469 16122
1469 11631
1470 15329
1470 15331
1470 11924
1470 11208
1470 11769
1470 12954
1470 16122
1470 11952
1470 11631
1471 15329
1471 15331
1471 11924
1471 11208
1471 11769
1471 12954
1471 16122
1471 11952
1471 11631
1472 15329
1472 15331
1472 11924
1472 11208
1472 11769
1472 15042
1472 12954
1472 16122
1472 11952
1472 11631
1473 15329
1473 15331
1473 11924
1473 11208
1473 11769
1473 19109
1473 15042
1473 12954
1473 16122
1473 11952
1473 11631
1474 15329
1474 15331
1474 11924
1474 11227
1474 11208
1474 11769
1474 19109
1474 15042
1474 12954
1474 16122
1474 11952
1474 11631
1475 15329
1475 15331
1475 11924
1475 11227
1475 11208
1475 11769
1475 19109
1475 15042
1475 12954
1475 16122
1475 11952
1475 11631
1476 15329
1476 15331
1476 11924
1476 11227
1476 11208
1476 11769
1476 19109
1476 15042
1476 12954
1476 16122
1476 11952
1476 11631
1477 15329
1477 15331
1477 11924
1477 11227
1477 11208
1477 11769
1477 19109
1477 15042
1477 12954
1477 16122
1477 11952
1477 11631
1478 15329
1478 15331
1478 11924
1478 11227
1478 11208
1478 11769
1478 19109
1478 15042
1478 12954
1478 11964
1478 16122
1478 11952
1478 11631
1479 15329
1479 15331
1479 11924
1479 11227
1479 11769
1479 19109
1479 15042
1479 12954
1479 11964
1479 16122
1479 11952
1479 11631
1480 17280
1480 13265
1480 15329
1480 15331
1480 15811
1480 19689
1480 13514
1480 11265
1480 19538
1480 15921
1480 11225
1480 11216
1480 11767
1480 19109
1480 16122
1480 16120
1480 13636
1480 11016
1480 13409
1480 11439
1480 20171
1480 11633
1480 11631
1480 13078
1480 13082
1481 13265
1481 15329
1481 15331
1481 15811
1481 19689
1481 13514
1481 11265
1481 19538
1481 15921
1481 11225
1481 19112
1481 11208
1481 11216
1481 11767
1481 11769
1481 19109
1481 16122
1481 15278
1481 13811
1481 13636
1481 13817
1481 13409
1481 11439
1481 11942
1481 11952
1481 14652
1481 10902
1481 11633
1481 11631
1481 13082
1482 13265
1482 15329
1482 15331
1482 15811
1482 19689
1482 11873
1482 13514
1482 11265
1482 19538
1482 15921
1482 11225
1482 19112
1482 11216
1482 11767
1482 11769
1482 19109
1482 16122
1482 15278
1482 13811
1482 13636
1482 13817
1482 13409
1482 11439
1482 11942
1482 11952
1482 14652
1482 10902
1482 11633
1482 11631
1482 12256
1482 13082
1483 15329
1483 15331
1483 15811
1483 19689
1483 11873
1483 13514
1483 19538
1483 11225
1483 11216
1483 11767
1483 19109
1483 16122
1483 15278
1483 13811
1483 13636
1483 13817
1483 13409
1483 11439
1483 11942
1483 14652
1483 10902
1483 11633
1483 11631
1483 12256
1483 13082
1484 17280
1484 15811
1484 19689
1484 11873
1484 13514
1484 13512
1484 11265
1484 19538
1484 15923
1484 11225
1484 19112
1484 11216
1484 11766
1484 11767
1484 19109
1484 11963
1484 16122
1484 16120
1484 15278
1484 13811
1484 13636
1484 13817
1484 11016
1484 13409
1484 11439
1484 11942
1484 14652
1484 10902
1484 11633
1484 12256
1484 13079
1484 13082
1485 17280
1485 15811
1485 19689
1485 11873
1485 13514
1485 13512
1485 11265
1485 11926
1485 19538
1485 15923
1485 11225
1485 19112
1485 19118
1485 11216
1485 11767
1485 11963
1485 16122
1485 16120
1485 15278
1485 13811
1485 13636
1485 13817
1485 11016
1485 13409
1485 11439
1485 11942
1485 14652
1485 10902
1485 11633
1485 12256
1485 13079
1485 13082
1486 17280
1486 13265
1486 15811
1486 19689
1486 11873
1486 13514
1486 13512
1486 11265
1486 19538
1486 15921
1486 11225
1486 19112
1486 19118
1486 11216
1486 11766
1486 11767
1486 11963
1486 16122
1486 16120
1486 15278
1486 13811
1486 13636
1486 13817
1486 11016
1486 13409
1486 11439
1486 11942
1486 14652
1486 10902
1486 11633
1486 12256
1486 13079
1486 13082
1487 17280
1487 13265
1487 15811
1487 19689
1487 11873
1487 13514
1487 13512
1487 11265
1487 19538
1487 15923
1487 15921
1487 11225
1487 19112
1487 19118
1487 11216
1487 11766
1487 11767
1487 11963
1487 16122
1487 16120
1487 15278
1487 13811
1487 13636
1487 13817
1487 11016
1487 13409
1487 11439
1487 11942
1487 14652
1487 10902
1487 11633
1487 12256
1487 13079
1487 13082
1488 17280
1488 13265
1488 15811
1488 19689
1488 11873
1488 13514
1488 13512
1488 11265
1488 15923
1488 11225
1488 19112
1488 19118
1488 11216
1488 11766
1488 11767
1488 11963
1488 16122
1488 16120
1488 15278
1488 13811
1488 13636
1488 13817
1488 11016
1488 13409
1488 11439
1488 11942
1488 14652
1488 10902
1488 11633
1488 12256
1488 13079
1488 13082
1489 17280
1489 13265
1489 15811
1489 19689
1489 11873
1489 13514
1489 13512
1489 11265
1489 11926
1489 19538
1489 15923
1489 11225
1489 19112
1489 19118
1489 11216
1489 11766
1489 11767
1489 19109
1489 11963
1489 16122
1489 16120
1489 15278
1489 13811
1489 13636
1489 13817
1489 11016
1489 13409
1489 11439
1489 11942
1489 14652
1489 10902
1489 11633
1489 12256
1489 13079
1489 13082
1490 17280
1490 13265
1490 15329
1490 15811
1490 19689
1490 11873
1490 13514
1490 13512
1490 11265
1490 19538
1490 15923
1490 15921
1490 11225
1490 19112
1490 11208
1490 19118
1490 11216
1490 11766
1490 11771
1490 11767
1490 11769
1490 11963
1490 16122
1490 16120
1490 15278
1490 13811
1490 15504
1490 13636
1490 13817
1490 20186
1490 13157
1490 11016
1490 13409
1490 11439
1490 11942
1490 19364
1490 19386
1490 14652
1490 11676
1490 10902
1490 11633
1490 11631
1490 12256
1490 13079
1490 13082
1491 17280
1491 13265
1491 15329
1491 15811
1491 19689
1491 11873
1491 13514
1491 13512
1491 11265
1491 19538
1491 15923
1491 15921
1491 11225
1491 19112
1491 11208
1491 19118
1491 11216
1491 11766
1491 11771
1491 11767
1491 11769
1491 11963
1491 16122
1491 16120
1491 15278
1491 13811
1491 15504
1491 13636
1491 13817
1491 20186
1491 13157
1491 11016
1491 13409
1491 11439
1491 11942
1491 19364
1491 19386
1491 14652
1491 11676
1491 10902
1491 11633
1491 11631
1491 12256
1491 13079
1491 13082
1492 17280
1492 13265
1492 15329
1492 15811
1492 19689
1492 11873
1492 13514
1492 19538
1492 15923
1492 15921
1492 11225
1492 19112
1492 11208
1492 19118
1492 11216
1492 11766
1492 11767
1492 11769
1492 11963
1492 16122
1492 16120
1492 15278
1492 13811
1492 15504
1492 13636
1492 13817
1492 20186
1492 13157
1492 11016
1492 13409
1492 11439
1492 11942
1492 19364
1492 19386
1492 14652
1492 11676
1492 10902
1492 11633
1492 11631
1492 12256
1492 13079
1492 13082
1493 17280
1493 13265
1493 15329
1493 15811
1493 19689
1493 11873
1493 13514
1493 11265
1493 19538
1493 15923
1493 15921
1493 11225
1493 19112
1493 11208
1493 19118
1493 11216
1493 11766
1493 11767
1493 11963
1493 16120
1493 15278
1493 13811
1493 15504
1493 13636
1493 13817
1493 20186
1493 13157
1493 11016
1493 13409
1493 11439
1493 11942
1493 19364
1493 19358
1493 19386
1493 14652
1493 11676
1493 10902
1493 11633
1493 11631
1493 12256
1493 13079
1493 13082
1494 17280
1494 13265
1494 15329
1494 15811
1494 19689
1494 11873
1494 11265
1494 15923
1494 11225
1494 19112
1494 11208
1494 19118
1494 11216
1494 11766
1494 11767
1494 11963
1494 16120
1494 15278
1494 13811
1494 15504
1494 13636
1494 13817
1494 20186
1494 13157
1494 11016
1494 13409
1494 11439
1494 11942
1494 19364
1494 19358
1494 19386
1494 14652
1494 11676
1494 10902
1494 11633
1494 11631
1494 12256
1494 13079
1494 13082
1495 17280
1495 13265
1495 15329
1495 15811
1495 19689
1495 11873
1495 11265
1495 15923
1495 11225
1495 19112
1495 11208
1495 19118
1495 11216
1495 11766
1495 11767
1495 11963
1495 16120
1495 15278
1495 13811
1495 13636
1495 13817
1495 20186
1495 13157
1495 11016
1495 13409
1495 11439
1495 11942
1495 19364
1495 19358
1495 19386
1495 14652
1495 11676
1495 10902
1495 11633
1495 11631
1495 12256
1495 13079
1495 13082
1496 17280
1496 13265
1496 15329
1496 15811
1496 19689
1496 11873
1496 11265
1496 15923
1496 15921
1496 11225
1496 19112
1496 11208
1496 19118
1496 11216
1496 11766
1496 11767
1496 11963
1496 16120
1496 15278
1496 13811
1496 13636
1496 13817
1496 20186
1496 13157
1496 11016
1496 13409
1496 11439
1496 11942
1496 19364
1496 19358
1496 19386
1496 14652
1496 11676
1496 10902
1496 11633
1496 11631
1496 12256
1496 13079
1496 13082
1497 17280
1497 13265
1497 15329
1497 15811
1497 19689
1497 11873
1497 15923
1497 15921
1497 11225
1497 19112
1497 11208
1497 19118
1497 11216
1497 11766
1497 11767
1497 11963
1497 16120
1497 15278
1497 13811
1497 13636
1497 13817
1497 20186
1497 13157
1497 11016
1497 13409
1497 11439
1497 11942
1497 19364
1497 19358
1497 19386
1497 14652
1497 11676
1497 10902
1497 11633
1497 11631
1497 12256
1497 13079
1497 13082
1498 17280
1498 13265
1498 15329
1498 15811
1498 19689
1498 11873
1498 15923
1498 15921
1498 11225
1498 19112
1498 11208
1498 19118
1498 11216
1498 11766
1498 11767
1498 11963
1498 16120
1498 15278
1498 13811
1498 13636
1498 13817
1498 20186
1498 13157
1498 11016
1498 13409
1498 11439
1498 11942
1498 19364
1498 19358
1498 19386
1498 14652
1498 10902
1498 11633
1498 11631
1498 12256
1498 13079
1498 13082
1499 17280
1499 13265
1499 15329
1499 15811
1499 19689
1499 11873
1499 11265
1499 15923
1499 15921
1499 11225
1499 19112
1499 11208
1499 19118
1499 11216
1499 11766
1499 11767
1499 11963
1499 16120
1499 15278
1499 13811
1499 13636
1499 13817
1499 20186
1499 13157
1499 11016
1499 13409
1499 11439
1499 11942
1499 19364
1499 19358
1499 19386
1499 14652
1499 10902
1499 11633
1499 11631
1499 12256
1499 13079
1499 13082
1500 17280
1500 13265
1500 15329
1500 15811
1500 19689
1500 11873
1500 11265
1500 15923
1500 15921
1500 11225
1500 19112
1500 11208
1500 19118
1500 11216
1500 11766
1500 11767
1500 11963
1500 16120
1500 15278
1500 13811
1500 13636
1500 13817
1500 20186
1500 13157
1500 11016
1500 13409
1500 11439
1500 11942
1500 19364
1500 19358
1500 19386
1500 14652
1500 10902
1500 11633
1500 11631
1500 12256
1500 13079
1500 13082
1501 17280
1501 13265
1501 15329
1501 15811
1501 19689
1501 11873
1501 11265
1501 15923
1501 15921
1501 11225
1501 19112
1501 11208
1501 19118
1501 11216
1501 11766
1501 11767
1501 11963
1501 16120
1501 15278
1501 13811
1501 13636
1501 13817
1501 20186
1501 13157
1501 11016
1501 13409
1501 11439
1501 11942
1501 19364
1501 19358
1501 19386
1501 14652
1501 10902
1501 11633
1501 11631
1501 12256
1501 13079
1501 13082
1502 17280
1502 13265
1502 15329
1502 15811
1502 19689
1502 11873
1502 11265
1502 15923
1502 15921
1502 11225
1502 19112
1502 11208
1502 19118
1502 11216
1502 11766
1502 11767
1502 11963
1502 16119
1502 16120
1502 15278
1502 13811
1502 13636
1502 13817
1502 20186
1502 13157
1502 11016
1502 13409
1502 11439
1502 11942
1502 19364
1502 19358
1502 19386
1502 14652
1502 10902
1502 11633
1502 11631
1502 12256
1502 13079
1502 13082
1503 17280
1503 13265
1503 15329
1503 15811
1503 19689
1503 11873
1503 11265
1503 15923
1503 15921
1503 11225
1503 19112
1503 11208
1503 19118
1503 11216
1503 11766
1503 11767
1503 11963
1503 16119
1503 16120
1503 15278
1503 13811
1503 13636
1503 13817
1503 20186
1503 13157
1503 11016
1503 13409
1503 11439
1503 11942
1503 19364
1503 19358
1503 19386
1503 14652
1503 10902
1503 11633
1503 11631
1503 12256
1503 13079
1503 13082
1504 17280
1504 13265
1504 15329
1504 15811
1504 19689
1504 11873
1504 11265
1504 15923
1504 15921
1504 11225
1504 19112
1504 11208
1504 19118
1504 11216
1504 11766
1504 11767
1504 11963
1504 16119
1504 16120
1504 15278
1504 13811
1504 13636
1504 13817
1504 20186
1504 13157
1504 11016
1504 13409
1504 11439
1504 11942
1504 19364
1504 19358
1504 19386
1504 14652
1504 10902
1504 11633
1504 11631
1504 12256
1504 13079
1504 13082
1505 17280
1505 13265
1505 15329
1505 15811
1505 19689
1505 11873
1505 11271
1505 11265
1505 15923
1505 15921
1505 11225
1505 19112
1505 11208
1505 19118
1505 11216
1505 11766
1505 11767
1505 11963
1505 16119
1505 16120
1505 15278
1505 13811
1505 13636
1505 13817
1505 20186
1505 13157
1505 11016
1505 13409
1505 11439
1505 11942
1505 19364
1505 19358
1505 19386
1505 14652
1505 10902
1505 11633
1505 11631
1505 12256
1505 13079
1505 13082
1506 17280
1506 13265
1506 15329
1506 15811
1506 19689
1506 11873
1506 11271
1506 11265
1506 15923
1506 15921
1506 11225
1506 19112
1506 11208
1506 19118
1506 11216
1506 11766
1506 11767
1506 11963
1506 16119
1506 16120
1506 15278
1506 13811
1506 13636
1506 13817
1506 20186
1506 13157
1506 11016
1506 13409
1506 11439
1506 11942
1506 19364
1506 19358
1506 19386
1506 14652
1506 10902
1506 11633
1506 11631
1506 12256
1506 13079
1506 13082
1507 17280
1507 13265
1507 15329
1507 15811
1507 19689
1507 11873
1507 13512
1507 11271
1507 11265
1507 15923
1507 15921
1507 11225
1507 19112
1507 11208
1507 19118
1507 11216
1507 11766
1507 11767
1507 11963
1507 16119
1507 16120
1507 15278
1507 13811
1507 13636
1507 13817
1507 20186
1507 13157
1507 11016
1507 13409
1507 11439
1507 11942
1507 19364
1507 19358
1507 19386
1507 14652
1507 10902
1507 11633
1507 11631
1507 12256
1507 13079
1507 13082
1508 17280
1508 13265
1508 15329
1508 15811
1508 19689
1508 11873
1508 13512
1508 11271
1508 11265
1508 15923
1508 15921
1508 11225
1508 19112
1508 11208
1508 19118
1508 11216
1508 11766
1508 11767
1508 11963
1508 16119
1508 16120
1508 15278
1508 13811
1508 13636
1508 13817
1508 20186
1508 13157
1508 11016
1508 16127
1508 13409
1508 11439
1508 11942
1508 19364
1508 19358
1508 19386
1508 14652
1508 10902
1508 11633
1508 11631
1508 12256
1508 13079
1508 13082
1509 17280
1509 13265
1509 15329
1509 15811
1509 19689
1509 11873
1509 13512
1509 11271
1509 11265
1509 15923
1509 15921
1509 11225
1509 19112
1509 11208
1509 19118
1509 11216
1509 11766
1509 11767
1509 11963
1509 16119
1509 16120
1509 15278
1509 13811
1509 13636
1509 13817
1509 20186
1509 13157
1509 11016
1509 13409
1509 11439
1509 11942
1509 19364
1509 19358
1509 19386
1509 14652
1509 10902
1509 11633
1509 11631
1509 12256
1509 13079
1509 13082
1510 17280
1510 13265
1510 15329
1510 15811
1510 19689
1510 11873
1510 13512
1510 11271
1510 11265
1510 15923
1510 15921
1510 11225
1510 19112
1510 11208
1510 19118
1510 11216
1510 11766
1510 11767
1510 11963
1510 16119
1510 16120
1510 15278
1510 13811
1510 13636
1510 13817
1510 20186
1510 11016
1510 13409
1510 11439
1510 11942
1510 19364
1510 19358
1510 19386
1510 14652
1510 10902
1510 11633
1510 11631
1510 12256
1510 13079
1510 13082
1511 17280
1511 13265
1511 15329
1511 15811
1511 19689
1511 11873
1511 13512
1511 11265
1511 15923
1511 15921
1511 11225
1511 19112
1511 11208
1511 19118
1511 11216
1511 11766
1511 11767
1511 11963
1511 16119
1511 16120
1511 15278
1511 13811
1511 13636
1511 13817
1511 20186
1511 11016
1511 13409
1511 11439
1511 11942
1511 19364
1511 19358
1511 19386
1511 14652
1511 10902
1511 11633
1511 11631
1511 12256
1511 13079
1511 13082
1512 17280
1512 13265
1512 15329
1512 15811
1512 19689
1512 11873
1512 13512
1512 11265
1512 15923
1512 15921
1512 11225
1512 19112
1512 11208
1512 19118
1512 11216
1512 11766
1512 11767
1512 11963
1512 16119
1512 16120
1512 15278
1512 13811
1512 13636
1512 13817
1512 20186
1512 11016
1512 13409
1512 11439
1512 11942
1512 19364
1512 19358
1512 19386
1512 14652
1512 10902
1512 11633
1512 11631
1512 12256
1512 13079
1512 13082
1513 17280
1513 13265
1513 15329
1513 15811
1513 19689
1513 11873
1513 13512
1513 11265
1513 15923
1513 15921
1513 11225
1513 19112
1513 11208
1513 19118
1513 11216
1513 11766
1513 11767
1513 11963
1513 16119
1513 16120
1513 15278
1513 13811
1513 13636
1513 13817
1513 20186
1513 11016
1513 13409
1513 11439
1513 11942
1513 19364
1513 19358
1513 19386
1513 14652
1513 10902
1513 11633
1513 11631
1513 12256
1513 13079
1513 13082
1514 17280
1514 13265
1514 15329
1514 15811
1514 19689
1514 11873
1514 13512
1514 11265
1514 15923
1514 15921
1514 11225
1514 19112
1514 11208
1514 19118
1514 11216
1514 11766
1514 11767
1514 11963
1514 16119
1514 16120
1514 15278
1514 13811
1514 13636
1514 13817
1514 11016
1514 13409
1514 11439
1514 11942
1514 19364
1514 19358
1514 19386
1514 14652
1514 10902
1514 11633
1514 11631
1514 12256
1514 13079
1514 13082
1515 17280
1515 13265
1515 15329
1515 15811
1515 19689
1515 11873
1515 13512
1515 11265
1515 15923
1515 15921
1515 11225
1515 19112
1515 11208
1515 19118
1515 11216
1515 11766
1515 11767
1515 11963
1515 16119
1515 16120
1515 15278
1515 13811
1515 13636
1515 13817
1515 11016
1515 13409
1515 11439
1515 11942
1515 19364
1515 19358
1515 19386
1515 14652
1515 10902
1515 11633
1515 11631
1515 12256
1515 13079
1515 13082
1516 17280
1516 13265
1516 15329
1516 15811
1516 19689
1516 11873
1516 13512
1516 15923
1516 15921
1516 11225
1516 19112
1516 11208
1516 19118
1516 11216
1516 11766
1516 11767
1516 11963
1516 16119
1516 16120
1516 15278
1516 13811
1516 13636
1516 13817
1516 11016
1516 13409
1516 11439
1516 11942
1516 19364
1516 19358
1516 19386
1516 14652
1516 10902
1516 11633
1516 11631
1516 12256
1516 13079
1516 13082
1517 17280
1517 13265
1517 15329
1517 15811
1517 19689
1517 11873
1517 13512
1517 15923
1517 15921
1517 11225
1517 19112
1517 11208
1517 19118
1517 11216
1517 11766
1517 11767
1517 11963
1517 16119
1517 16120
1517 15278
1517 13811
1517 13636
1517 13817
1517 11016
1517 13409
1517 11439
1517 11942
1517 19364
1517 19358
1517 19386
1517 14652
1517 10902
1517 11633
1517 11631
1517 12256
1517 13079
1517 13082
1518 17280
1518 13265
1518 15329
1518 15811
1518 19689
1518 11873
1518 13512
1518 15923
1518 15921
1518 11225
1518 19112
1518 11208
1518 19118
1518 11216
1518 11766
1518 11767
1518 11963
1518 16119
1518 16120
1518 15278
1518 13811
1518 13636
1518 13817
1518 11016
1518 13409
1518 11439
1518 11942
1518 19364
1518 19358
1518 19386
1518 14652
1518 10902
1518 11633
1518 11631
1518 12256
1518 13079
1518 13082
1519 17280
1519 13265
1519 15329
1519 15811
1519 19689
1519 11873
1519 13512
1519 15923
1519 15921
1519 11225
1519 19112
1519 11208
1519 19118
1519 11216
1519 11766
1519 11767
1519 11963
1519 16119
1519 16120
1519 15278
1519 13811
1519 13636
1519 13817
1519 11016
1519 13409
1519 11439
1519 11942
1519 19364
1519 19358
1519 19386
1519 14652
1519 10902
1519 11633
1519 11631
1519 12256
1519 13079
1519 13082
1520 17280
1520 13265
1520 15329
1520 15811
1520 19689
1520 11873
1520 13512
1520 15923
1520 15921
1520 11225
1520 19112
1520 11208
1520 19118
1520 11216
1520 11766
1520 11767
1520 11963
1520 16119
1520 16120
1520 15278
1520 13811
1520 13636
1520 13817
1520 13409
1520 11439
1520 11942
1520 19364
1520 19358
1520 19386
1520 14652
1520 10902
1520 11633
1520 11631
1520 12256
1520 13079
1520 13082
1521 17280
1521 13265
1521 15329
1521 15811
1521 19689
1521 11873
1521 13512
1521 15923
1521 15921
1521 11225
1521 19112
1521 11208
1521 19118
1521 11216
1521 11766
1521 11767
1521 11963
1521 16119
1521 16120
1521 15278
1521 13811
1521 13636
1521 13817
1521 13409
1521 11439
1521 11942
1521 19364
1521 19358
1521 19386
1521 14652
1521 10902
1521 11633
1521 11631
1521 12256
1521 13079
1521 13082
1522 17280
1522 13265
1522 15329
1522 15811
1522 19689
1522 11873
1522 13512
1522 15923
1522 15921
1522 11225
1522 19112
1522 11208
1522 19118
1522 11216
1522 11766
1522 11767
1522 11963
1522 16119
1522 16122
1522 16120
1522 15278
1522 13811
1522 13636
1522 13817
1522 13409
1522 11439
1522 11942
1522 19364
1522 19358
1522 19386
1522 14652
1522 10902
1522 11633
1522 11631
1522 12256
1522 13079
1522 13082
1523 17280
1523 13265
1523 15329
1523 15811
1523 19689
1523 11873
1523 13512
1523 15923
1523 15921
1523 11225
1523 19112
1523 11208
1523 19118
1523 11216
1523 11766
1523 11767
1523 11963
1523 16119
1523 16122
1523 16120
1523 15278
1523 13811
1523 13636
1523 13817
1523 13409
1523 11439
1523 11942
1523 19364
1523 19358
1523 19386
1523 14652
1523 10902
1523 11633
1523 11631
1523 12256
1523 13079
1523 13082
1524 17280
1524 13265
1524 15329
1524 15811
1524 19689
1524 11873
1524 13512
1524 15923
1524 15921
1524 11225
1524 19112
1524 11208
1524 19118
1524 11216
1524 11766
1524 11767
1524 11963
1524 16119
1524 16122
1524 16120
1524 15278
1524 13811
1524 13636
1524 13817
1524 13409
1524 11439
1524 11942
1524 19364
1524 19358
1524 19386
1524 14652
1524 10902
1524 11633
1524 11631
1524 12256
1524 13079
1524 13082
1525 17280
1525 13265
1525 15329
1525 15331
1525 15811
1525 19689
1525 11873
1525 13512
1525 11265
1525 15923
1525 15921
1525 11225
1525 19112
1525 11208
1525 19118
1525 11216
1525 11766
1525 11767
1525 11963
1525 16119
1525 16122
1525 16120
1525 15278
1525 13811
1525 13636
1525 13817
1525 13409
1525 11439
1525 11942
1525 19364
1525 19358
1525 19386
1525 14652
1525 10902
1525 11633
1525 11631
1525 12256
1525 13082
1526 17280
1526 13265
1526 15329
1526 15331
1526 15811
1526 19689
1526 11873
1526 13512
1526 11265
1526 15923
1526 15921
1526 11225
1526 19112
1526 11208
1526 19118
1526 11216
1526 11766
1526 11767
1526 11963
1526 16119
1526 16122
1526 16120
1526 15278
1526 13811
1526 13636
1526 13817
1526 13409
1526 11439
1526 11942
1526 19364
1526 19358
1526 19386
1526 14652
1526 10902
1526 11633
1526 11631
1526 12256
1526 13082
1527 17280
1527 13265
1527 15329
1527 15811
1527 19689
1527 11873
1527 13512
1527 11265
1527 15923
1527 15921
1527 11225
1527 19112
1527 11208
1527 19118
1527 11216
1527 11766
1527 11767
1527 11963
1527 16119
1527 16122
1527 16120
1527 15278
1527 13811
1527 13636
1527 13817
1527 13409
1527 11439
1527 11942
1527 19364
1527 19358
1527 19386
1527 14652
1527 10902
1527 11633
1527 11631
1527 12256
1527 13082
1528 17280
1528 13265
1528 15329
1528 15811
1528 19689
1528 11873
1528 17030
1528 13512
1528 11265
1528 15923
1528 15921
1528 11225
1528 19112
1528 11208
1528 19118
1528 11216
1528 11766
1528 11767
1528 11963
1528 16119
1528 16122
1528 16120
1528 15278
1528 13811
1528 13636
1528 13817
1528 13409
1528 11439
1528 11942
1528 19364
1528 19358
1528 19386
1528 14652
1528 10902
1528 11633
1528 11631
1528 12256
1528 13082
1529 17280
1529 13265
1529 15329
1529 15811
1529 19689
1529 11873
1529 17030
1529 13512
1529 11271
1529 11265
1529 15923
1529 15921
1529 11225
1529 19112
1529 11208
1529 19118
1529 11216
1529 11766
1529 11767
1529 11963
1529 16119
1529 16122
1529 16120
1529 15278
1529 13811
1529 13636
1529 13817
1529 13409
1529 11439
1529 11942
1529 19364
1529 19358
1529 19386
1529 14652
1529 10902
1529 11633
1529 11631
1529 12256
1529 13082
1530 17280
1530 13265
1530 15329
1530 15811
1530 19689
1530 11873
1530 17030
1530 13512
1530 11271
1530 11265
1530 15923
1530 15921
1530 11225
1530 19112
1530 11208
1530 19118
1530 11216
1530 11766
1530 11767
1530 11963
1530 16119
1530 16122
1530 16120
1530 15278
1530 13811
1530 13636
1530 13817
1530 13409
1530 11439
1530 11942
1530 19364
1530 19358
1530 19386
1530 14652
1530 10902
1530 11633
1530 11631
1530 12256
1530 13079
1531 17280
1531 13265
1531 15329
1531 15811
1531 19689
1531 11873
1531 17030
1531 13512
1531 11271
1531 11265
1531 15923
1531 15921
1531 11225
1531 19112
1531 11208
1531 19118
1531 11216
1531 11766
1531 11767
1531 11963
1531 16119
1531 16122
1531 16120
1531 15278
1531 13811
1531 13636
1531 13817
1531 13409
1531 11439
1531 11942
1531 19364
1531 19358
1531 19386
1531 14652
1531 10902
1531 11633
1531 11631
1531 12256
1531 13079
1532 17280
1532 13265
1532 15329
1532 15811
1532 19689
1532 11873
1532 17030
1532 13512
1532 11271
1532 11265
1532 15923
1532 15921
1532 11225
1532 19112
1532 11208
1532 19118
1532 11216
1532 11766
1532 11767
1532 11963
1532 16119
1532 16122
1532 16120
1532 15278
1532 13811
1532 13636
1532 13817
1532 13409
1532 11439
1532 11942
1532 19364
1532 19358
1532 19386
1532 14652
1532 10902
1532 11633
1532 11631
1532 12256
1532 13079
1533 17280
1533 13265
1533 15329
1533 15811
1533 19689
1533 11873
1533 17030
1533 13512
1533 11271
1533 11265
1533 15923
1533 15921
1533 11225
1533 19112
1533 11208
1533 19118
1533 11216
1533 11766
1533 11767
1533 11963
1533 16119
1533 16122
1533 16120
1533 15278
1533 13811
1533 13636
1533 13817
1533 13409
1533 11439
1533 11942
1533 19364
1533 19358
1533 19386
1533 14652
1533 10902
1533 11633
1533 11631
1533 12256
1533 13079
1534 17280
1534 13265
1534 15329
1534 15811
1534 19689
1534 11873
1534 13512
1534 11271
1534 11265
1534 15923
1534 15921
1534 11225
1534 19112
1534 11208
1534 19118
1534 11216
1534 11766
1534 11767
1534 11963
1534 16119
1534 16122
1534 16120
1534 15278
1534 13811
1534 13636
1534 13817
1534 13409
1534 11439
1534 11942
1534 19364
1534 19358
1534 19386
1534 14652
1534 10902
1534 11633
1534 11631
1534 12256
1534 13079
1535 17280
1535 13265
1535 15329
1535 15811
1535 19689
1535 11873
1535 13512
1535 11271
1535 11265
1535 15923
1535 15921
1535 11225
1535 19112
1535 11208
1535 19118
1535 11216
1535 11766
1535 11767
1535 11963
1535 16119
1535 16122
1535 16120
1535 15278
1535 13811
1535 13636
1535 13817
1535 13409
1535 11439
1535 11942
1535 19364
1535 19358
1535 19386
1535 14652
1535 10902
1535 11633
1535 11631
1535 12256
1535 13079
1536 17280
1536 13265
1536 15329
1536 15811
1536 19689
1536 11873
1536 13512
1536 11271
1536 11265
1536 15923
1536 15921
1536 11225
1536 19112
1536 11208
1536 19118
1536 11216
1536 11766
1536 11767
1536 11963
1536 16119
1536 16122
1536 16120
1536 15278
1536 13811
1536 13636
1536 13817
1536 13409
1536 11439
1536 11942
1536 19364
1536 19358
1536 19386
1536 14652
1536 10902
1536 11633
1536 11631
1536 12256
1536 13079
1537 17280
1537 13265
1537 15329
1537 15811
1537 19689
1537 11873
1537 17030
1537 13512
1537 11271
1537 11265
1537 15923
1537 15921
1537 11225
1537 19112
1537 11208
1537 19118
1537 11216
1537 11766
1537 11767
1537 11963
1537 16119
1537 16122
1537 16120
1537 15278
1537 13811
1537 13636
1537 13817
1537 13409
1537 11439
1537 11942
1537 19364
1537 19358
1537 19386
1537 14652
1537 10902
1537 11633
1537 11631
1537 13079
1538 17280
1538 13265
1538 15329
1538 15811
1538 19689
1538 11873
1538 17030
1538 13512
1538 11271
1538 11265
1538 19538
1538 15923
1538 15921
1538 11225
1538 19112
1538 11208
1538 19118
1538 11216
1538 11766
1538 11767
1538 11963
1538 16119
1538 16122
1538 16120
1538 15278
1538 13811
1538 13636
1538 13817
1538 13409
1538 11439
1538 11942
1538 19364
1538 19358
1538 19386
1538 14652
1538 10902
1538 11633
1538 11631
1538 13079
1539 17280
1539 13265
1539 15329
1539 15811
1539 19689
1539 11873
1539 17030
1539 13512
1539 11271
1539 11265
1539 15923
1539 15921
1539 11225
1539 19112
1539 11208
1539 19118
1539 11216
1539 11766
1539 11767
1539 11963
1539 16119
1539 16122
1539 16120
1539 15278
1539 13811
1539 13636
1539 13817
1539 13409
1539 11439
1539 11942
1539 19364
1539 19358
1539 19386
1539 14652
1539 10902
1539 11633
1539 11631
1539 13079
1540 17280
1540 13265
1540 15329
1540 15811
1540 19689
1540 11873
1540 17030
1540 13512
1540 11271
1540 11265
1540 15923
1540 15921
1540 11225
1540 19112
1540 11208
1540 19118
1540 11216
1540 11766
1540 11767
1540 11963
1540 16119
1540 16122
1540 16120
1540 15278
1540 13811
1540 13636
1540 13817
1540 13409
1540 11439
1540 11942
1540 19364
1540 19358
1540 19386
1540 14652
1540 10902
1540 11633
1540 11631
1540 13079
1541 17280
1541 13265
1541 15329
1541 15811
1541 19689
1541 11873
1541 17030
1541 13512
1541 11271
1541 11265
1541 15923
1541 15921
1541 11225
1541 19112
1541 11208
1541 19118
1541 11216
1541 11766
1541 11767
1541 11963
1541 16119
1541 16122
1541 16120
1541 15278
1541 13811
1541 13636
1541 13817
1541 13409
1541 11439
1541 11942
1541 19364
1541 19358
1541 19386
1541 14652
1541 10902
1541 11633
1541 11631
1541 13079
1542 17280
1542 13265
1542 15329
1542 15811
1542 19689
1542 11873
1542 17030
1542 13512
1542 11271
1542 11265
1542 15923
1542 15921
1542 11225
1542 19112
1542 11208
1542 19118
1542 11216
1542 11766
1542 11767
1542 11963
1542 16119
1542 16122
1542 16120
1542 15278
1542 13811
1542 13636
1542 13817
1542 13409
1542 11439
1542 11942
1542 19364
1542 19358
1542 19386
1542 14652
1542 10902
1542 11633
1542 11631
1542 13079
1543 17280
1543 13265
1543 15329
1543 15811
1543 19689
1543 11873
1543 17030
1543 13512
1543 11271
1543 11265
1543 15923
1543 15921
1543 11225
1543 19112
1543 11208
1543 19118
1543 11216
1543 11766
1543 11767
1543 11963
1543 16119
1543 16122
1543 16120
1543 15278
1543 13811
1543 13636
1543 13817
1543 13409
1543 11439
1543 11942
1543 19364
1543 19358
1543 19386
1543 14652
1543 10902
1543 11633
1543 11631
1543 13079
1544 13265
1544 15329
1544 15811
1544 19689
1544 11873
1544 17030
1544 13512
1544 11271
1544 11265
1544 15923
1544 15921
1544 11225
1544 19112
1544 11208
1544 19118
1544 11216
1544 11766
1544 11767
1544 11963
1544 16119
1544 16122
1544 16120
1544 15278
1544 13811
1544 13636
1544 13817
1544 13409
1544 11439
1544 11942
1544 19364
1544 19358
1544 19386
1544 14652
1544 10902
1544 11633
1544 11631
1544 13079
1545 13265
1545 15329
1545 15811
1545 19689
1545 11873
1545 17030
1545 13512
1545 11271
1545 11265
1545 15923
1545 15921
1545 11225
1545 19112
1545 11208
1545 19118
1545 11216
1545 11766
1545 11767
1545 11963
1545 16119
1545 16122
1545 16120
1545 15278
1545 13811
1545 13636
1545 13817
1545 13409
1545 11439
1545 11942
1545 19364
1545 19358
1545 19386
1545 14652
1545 10902
1545 11633
1545 11631
1546 13265
1546 15329
1546 15811
1546 19689
1546 11873
1546 17030
1546 13512
1546 11271
1546 11265
1546 15923
1546 15921
1546 11225
1546 19112
1546 11208
1546 19118
1546 11216
1546 11766
1546 11767
1546 11963
1546 16119
1546 16122
1546 16120
1546 15278
1546 13811
1546 13636
1546 13817
1546 13409
1546 11439
1546 11449
1546 11942
1546 19364
1546 19358
1546 19386
1546 14652
1546 10902
1546 11633
1546 11631
1547 13265
1547 15329
1547 15811
1547 19689
1547 11873
1547 17030
1547 13512
1547 11271
1547 11265
1547 15923
1547 15921
1547 11225
1547 19112
1547 11208
1547 19118
1547 11216
1547 11766
1547 11767
1547 11963
1547 16119
1547 16122
1547 16120
1547 15278
1547 13811
1547 13636
1547 13817
1547 13409
1547 11439
1547 11449
1547 11942
1547 19364
1547 19358
1547 19386
1547 14652
1547 10902
1547 11633
1547 11631
1548 13265
1548 15329
1548 15811
1548 19689
1548 11873
1548 13512
1548 11271
1548 11265
1548 15923
1548 15921
1548 11225
1548 19112
1548 11208
1548 19118
1548 11216
1548 11766
1548 11767
1548 11963
1548 16119
1548 16122
1548 16120
1548 15278
1548 13811
1548 13636
1548 13817
1548 13409
1548 11439
1548 11449
1548 11942
1548 19364
1548 19358
1548 19386
1548 14652
1548 10902
1548 11633
1548 11631
1549 13265
1549 15329
1549 15811
1549 19689
1549 11873
1549 13512
1549 11271
1549 11265
1549 15923
1549 15921
1549 11225
1549 19112
1549 11208
1549 19118
1549 11216
1549 11766
1549 11767
1549 11963
1549 16119
1549 16122
1549 16120
1549 15278
1549 13811
1549 13636
1549 13817
1549 13409
1549 11439
1549 11449
1549 11942
1549 19364
1549 19358
1549 19386
1549 14652
1549 10902
1549 11633
1549 11631
1550 13265
1550 15329
1550 15811
1550 19689
1550 11873
1550 13512
1550 11271
1550 11265
1550 15923
1550 15921
1550 11225
1550 19112
1550 11208
1550 19118
1550 11216
1550 11766
1550 11767
1550 11963
1550 16119
1550 16122
1550 16120
1550 15278
1550 13811
1550 13636
1550 13817
1550 13409
1550 11439
1550 11942
1550 19364
1550 19358
1550 19386
1550 14652
1550 10902
1550 11633
1550 11631
1551 13265
1551 15329
1551 15811
1551 19689
1551 11873
1551 13512
1551 11271
1551 11265
1551 15923
1551 15921
1551 11225
1551 19112
1551 11208
1551 19118
1551 11216
1551 11766
1551 11767
1551 11963
1551 16119
1551 16122
1551 16120
1551 15278
1551 13811
1551 13636
1551 13817
1551 13409
1551 11439
1551 11942
1551 19364
1551 19358
1551 19386
1551 14652
1551 10902
1551 11633
1551 11631
1552 17278
1552 13265
1552 15329
1552 15811
1552 19689
1552 11873
1552 13512
1552 11271
1552 11265
1552 15921
1552 11225
1552 19112
1552 11208
1552 19118
1552 11216
1552 11766
1552 11767
1552 11963
1552 16119
1552 16122
1552 16120
1552 15278
1552 13811
1552 13636
1552 13817
1552 13409
1552 11439
1552 11942
1552 19364
1552 19358
1552 19386
1552 14652
1552 10902
1552 11633
1552 11631
1553 17278
1553 13265
1553 15329
1553 15811
1553 19689
1553 11873
1553 13512
1553 11271
1553 11265
1553 15921
1553 11225
1553 19112
1553 11208
1553 19118
1553 11216
1553 11766
1553 11767
1553 11963
1553 16119
1553 16122
1553 16120
1553 15278
1553 13811
1553 13636
1553 13817
1553 13409
1553 11439
1553 11942
1553 19364
1553 19358
1553 19386
1553 14652
1553 10902
1553 11633
1553 11631
1554 17278
1554 13265
1554 15329
1554 15811
1554 19689
1554 11873
1554 13512
1554 11271
1554 11265
1554 15921
1554 11225
1554 19112
1554 11208
1554 19118
1554 11216
1554 11766
1554 11767
1554 11963
1554 16119
1554 16122
1554 16120
1554 15278
1554 13811
1554 13636
1554 13817
1554 13409
1554 11439
1554 11942
1554 19364
1554 19358
1554 19386
1554 14652
1554 10902
1554 11633
1554 11631
1555 17278
1555 13265
1555 15329
1555 15811
1555 19689
1555 11873
1555 13512
1555 11271
1555 11265
1555 15921
1555 11225
1555 19112
1555 11208
1555 19118
1555 11216
1555 11766
1555 11767
1555 11963
1555 16119
1555 16122
1555 16120
1555 15278
1555 13811
1555 13636
1555 13817
1555 13409
1555 11942
1555 19364
1555 19358
1555 19386
1555 14652
1555 10902
1555 11633
1555 11631
1556 17278
1556 13265
1556 15329
1556 15811
1556 19689
1556 11873
1556 13512
1556 11271
1556 11265
1556 15921
1556 11225
1556 19112
1556 11208
1556 19118
1556 11216
1556 11766
1556 11767
1556 11963
1556 16119
1556 16122
1556 16120
1556 15278
1556 13811
1556 13636
1556 13817
1556 13409
1556 11942
1556 19364
1556 19358
1556 19386
1556 14652
1556 10902
1556 11633
1556 11631
1557 17278
1557 13265
1557 15329
1557 15811
1557 19689
1557 11873
1557 13512
1557 11271
1557 15923
1557 15921
1557 11225
1557 19112
1557 11208
1557 19118
1557 11216
1557 11766
1557 11767
1557 11963
1557 16119
1557 16122
1557 16120
1557 15278
1557 13811
1557 13636
1557 13817
1557 13409
1557 11942
1557 19364
1557 19358
1557 19386
1557 14652
1557 10902
1557 11633
1557 11631
1558 17278
1558 13265
1558 15329
1558 15811
1558 19689
1558 11873
1558 13512
1558 11271
1558 15923
1558 15921
1558 11225
1558 19112
1558 11208
1558 19118
1558 11216
1558 11766
1558 11767
1558 11963
1558 16119
1558 16122
1558 16120
1558 15278
1558 13811
1558 13636
1558 13817
1558 13409
1558 11942
1558 19364
1558 19358
1558 19386
1558 14652
1558 10902
1558 11633
1558 11631
1559 17278
1559 13265
1559 15329
1559 15811
1559 19689
1559 11873
1559 13512
1559 11271
1559 15923
1559 15921
1559 11225
1559 19112
1559 11208
1559 19118
1559 11216
1559 11766
1559 11767
1559 11963
1559 16119
1559 16122
1559 16120
1559 15278
1559 13811
1559 13636
1559 13817
1559 13409
1559 11942
1559 19364
1559 19358
1559 19386
1559 14652
1559 10902
1559 11633
1559 11631
1560 17278
1560 13265
1560 15329
1560 15811
1560 19689
1560 11873
1560 13512
1560 11271
1560 15923
1560 15921
1560 11225
1560 19112
1560 11208
1560 19118
1560 11216
1560 11766
1560 11767
1560 11963
1560 16119
1560 16122
1560 16120
1560 15278
1560 13811
1560 13636
1560 13817
1560 13409
1560 11942
1560 19364
1560 19358
1560 19386
1560 14652
1560 10902
1560 11633
1560 11631
1561 17278
1561 13265
1561 15329
1561 15811
1561 19689
1561 11873
1561 13512
1561 11271
1561 15923
1561 15921
1561 11225
1561 19112
1561 11208
1561 19118
1561 11216
1561 11766
1561 11767
1561 11963
1561 16119
1561 16122
1561 16120
1561 15278
1561 13811
1561 13636
1561 13817
1561 13409
1561 11942
1561 19364
1561 19358
1561 19386
1561 14652
1561 10902
1561 11633
1561 11631
1562 17278
1562 13265
1562 15329
1562 15811
1562 19689
1562 11873
1562 13512
1562 11271
1562 15923
1562 15920
1562 15921
1562 11225
1562 19112
1562 11208
1562 19118
1562 11216
1562 11766
1562 11767
1562 11963
1562 16119
1562 16122
1562 16120
1562 15278
1562 13811
1562 13636
1562 13817
1562 13409
1562 11942
1562 19364
1562 19358
1562 19386
1562 14652
1562 10902
1562 11633
1562 11631
1563 17278
1563 13265
1563 15329
1563 15811
1563 19689
1563 11873
1563 13512
1563 11271
1563 15923
1563 15920
1563 15921
1563 11225
1563 19112
1563 11208
1563 19118
1563 11216
1563 11766
1563 11767
1563 11963
1563 16119
1563 16122
1563 16120
1563 15278
1563 13811
1563 13636
1563 13817
1563 13409
1563 11942
1563 19364
1563 19358
1563 19386
1563 14652
1563 10902
1563 11633
1563 11631
1564 17278
1564 13265
1564 15329
1564 15811
1564 19689
1564 11873
1564 13512
1564 11271
1564 15923
1564 15920
1564 15921
1564 11225
1564 19112
1564 11208
1564 19118
1564 11216
1564 11766
1564 11767
1564 11963
1564 16119
1564 16122
1564 16120
1564 15278
1564 13811
1564 13636
1564 13817
1564 13409
1564 11449
1564 11942
1564 19364
1564 19358
1564 19386
1564 14652
1564 10902
1564 11633
1564 11631
1565 17278
1565 13265
1565 15329
1565 15811
1565 19689
1565 11873
1565 13512
1565 11271
1565 15923
1565 15920
1565 15921
1565 11225
1565 19112
1565 11208
1565 19118
1565 11216
1565 11766
1565 11767
1565 11963
1565 16119
1565 16122
1565 16120
1565 15278
1565 13811
1565 13636
1565 13817
1565 13409
1565 11449
1565 11942
1565 19364
1565 19358
1565 19386
1565 14652
1565 10902
1565 11633
1565 11631
1565 13085
1566 13265
1566 15329
1566 15811
1566 19689
1566 11873
1566 13512
1566 11271
1566 15923
1566 15920
1566 15921
1566 11225
1566 19112
1566 11208
1566 19118
1566 11216
1566 11766
1566 11767
1566 11963
1566 16119
1566 16122
1566 16120
1566 15278
1566 13811
1566 13636
1566 13817
1566 13409
1566 11449
1566 11942
1566 19364
1566 19358
1566 19386
1566 14652
1566 10902
1566 11633
1566 11631
1566 13085
1567 13265
1567 15329
1567 15811
1567 19689
1567 11873
1567 13512
1567 11271
1567 15920
1567 15921
1567 11225
1567 19112
1567 11208
1567 19118
1567 11216
1567 11766
1567 11767
1567 11963
1567 16119
1567 16122
1567 16120
1567 15278
1567 13811
1567 13636
1567 13817
1567 13409
1567 11439
1567 11449
1567 11942
1567 19364
1567 19358
1567 19386
1567 14652
1567 10902
1567 11633
1567 11631
1567 13085
1568 13265
1568 15329
1568 15811
1568 19689
1568 19688
1568 11873
1568 13512
1568 11271
1568 15920
1568 15921
1568 11225
1568 19112
1568 11208
1568 19118
1568 11216
1568 11766
1568 11767
1568 11963
1568 16119
1568 16122
1568 16120
1568 15278
1568 13811
1568 13636
1568 13817
1568 13409
1568 11439
1568 11449
1568 11942
1568 19364
1568 19358
1568 19386
1568 14652
1568 10902
1568 11633
1568 11631
1568 13085
1569 13265
1569 15329
1569 15811
1569 19689
1569 19688
1569 11873
1569 13512
1569 11271
1569 15920
1569 15921
1569 11225
1569 19112
1569 11208
1569 19118
1569 11216
1569 11766
1569 11767
1569 11963
1569 16119
1569 16122
1569 16120
1569 15278
1569 13811
1569 13636
1569 13817
1569 13409
1569 11439
1569 11449
1569 11942
1569 19364
1569 19358
1569 19386
1569 14652
1569 10902
1569 11633
1569 11631
1569 13085
1570 13265
1570 15329
1570 15811
1570 19689
1570 19688
1570 11873
1570 13512
1570 11271
1570 15920
1570 15921
1570 11225
1570 19112
1570 11208
1570 19118
1570 11216
1570 11766
1570 11767
1570 11963
1570 16119
1570 16122
1570 16120
1570 15278
1570 13811
1570 13636
1570 13817
1570 13409
1570 11439
1570 11449
1570 11942
1570 19364
1570 19358
1570 19386
1570 14652
1570 10902
1570 11633
1570 11631
1570 13085
1571 13265
1571 15329
1571 15811
1571 19689
1571 19688
1571 11873
1571 13512
1571 11271
1571 15920
1571 15921
1571 11225
1571 19112
1571 11208
1571 19118
1571 11216
1571 11766
1571 11767
1571 11963
1571 16119
1571 16122
1571 16120
1571 15278
1571 13811
1571 13636
1571 13817
1571 13409
1571 11439
1571 11449
1571 11942
1571 19364
1571 19358
1571 19386
1571 14652
1571 10902
1571 11633
1571 11631
1571 13085
1572 13265
1572 15329
1572 15811
1572 19689
1572 19688
1572 11873
1572 13512
1572 11271
1572 15920
1572 15921
1572 11225
1572 19112
1572 11208
1572 19118
1572 11216
1572 11766
1572 11767
1572 11963
1572 16119
1572 16122
1572 16120
1572 15278
1572 13811
1572 13636
1572 13817
1572 13409
1572 11439
1572 11449
1572 11942
1572 19364
1572 19358
1572 19386
1572 14652
1572 10902
1572 11633
1572 11631
1572 13085
1573 13265
1573 15329
1573 15811
1573 19689
1573 19688
1573 11873
1573 13512
1573 11271
1573 15920
1573 15921
1573 11225
1573 19112
1573 11208
1573 19118
1573 11216
1573 11766
1573 11767
1573 15042
1573 11963
1573 16119
1573 16122
1573 16120
1573 15278
1573 13811
1573 13636
1573 13817
1573 13409
1573 11439
1573 11449
1573 11942
1573 19364
1573 19358
1573 19386
1573 14652
1573 10902
1573 11633
1573 11631
1573 13085
1574 13265
1574 15329
1574 15811
1574 19689
1574 19688
1574 11873
1574 13512
1574 11271
1574 15920
1574 15921
1574 11225
1574 19112
1574 11208
1574 19118
1574 11216
1574 11766
1574 11767
1574 15042
1574 11963
1574 16119
1574 16122
1574 16120
1574 15278
1574 13811
1574 13636
1574 13817
1574 13409
1574 11439
1574 11449
1574 11942
1574 19364
1574 19358
1574 19386
1574 14652
1574 10902
1574 11633
1574 11631
1574 13085
1575 17278
1575 13265
1575 15329
1575 15331
1575 15811
1575 19689
1575 19688
1575 11873
1575 13512
1575 11271
1575 11265
1575 15923
1575 15920
1575 15921
1575 11225
1575 19112
1575 11208
1575 19118
1575 11216
1575 11766
1575 11767
1575 15042
1575 11963
1575 16119
1575 16122
1575 16120
1575 15278
1575 13811
1575 13636
1575 13817
1575 13409
1575 11439
1575 11449
1575 11942
1575 19364
1575 19358
1575 19386
1575 14652
1575 10902
1575 11633
1575 11631
1575 13085
1576 17278
1576 13265
1576 15329
1576 15331
1576 15811
1576 19689
1576 19688
1576 11873
1576 13512
1576 11271
1576 11265
1576 15923
1576 15920
1576 15921
1576 11225
1576 19112
1576 11208
1576 19118
1576 11216
1576 11766
1576 11767
1576 15042
1576 11963
1576 16119
1576 16122
1576 16120
1576 15278
1576 13811
1576 13636
1576 13817
1576 13409
1576 15022
1576 11439
1576 11449
1576 11942
1576 19364
1576 19358
1576 19386
1576 14652
1576 10902
1576 11633
1576 11631
1576 13085
1577 17278
1577 15329
1577 15331
1577 15811
1577 19689
1577 19688
1577 11873
1577 13512
1577 11271
1577 11265
1577 15923
1577 15920
1577 15921
1577 11225
1577 19112
1577 11208
1577 19118
1577 11216
1577 11766
1577 11767
1577 15042
1577 11963
1577 16119
1577 16122
1577 16120
1577 15278
1577 13811
1577 13636
1577 13817
1577 13409
1577 15022
1577 11439
1577 11449
1577 11942
1577 19364
1577 19358
1577 19386
1577 14652
1577 10902
1577 11633
1577 11631
1577 13085
1578 17278
1578 15329
1578 15331
1578 15811
1578 19689
1578 19688
1578 11873
1578 13512
1578 11271
1578 11265
1578 15923
1578 15920
1578 15921
1578 11225
1578 19112
1578 11208
1578 19118
1578 11216
1578 11766
1578 11767
1578 15042
1578 11963
1578 16119
1578 16122
1578 16120
1578 15278
1578 13811
1578 13636
1578 13817
1578 13409
1578 15022
1578 11439
1578 11449
1578 11942
1578 19364
1578 19358
1578 19386
1578 14652
1578 10902
1578 11633
1578 11631
1578 13085
1579 17278
1579 15329
1579 15331
1579 15811
1579 19689
1579 19688
1579 11873
1579 13512
1579 11271
[truncated: 23,863,370 more chars]
