# Supplementary material for: A general rule on the organization of biodiversity in Earth’s biogeographical regions
Source: Nat Ecol Evol. 2025 Jun 4;9(7):1193–204. doi: 10.1038/s41559-025-02724-5 (PMC12240819; doi:10.1038/s41559-025-02724-5)
Supplement: Supplementary file 4 — R code and objects to replicate to estimate biogeographical sectors. [file 41559_2025_2724_MOESM4_ESM.zip › 00_Link_Dragonfly_format_Infomap]

1 5128
2 5128
3 5128
4 5128
5 5128
6 5128
7 5128
8 5129
8 5130
9 5129
9 5130
10 5129
10 5130
11 5130
11 5129
12 5130
12 5129
13 5130
13 5129
14 5130
14 5129
15 5130
15 5129
16 5130
16 5129
17 5129
17 5130
18 5130
18 5129
19 5130
19 5129
20 5130
20 5129
21 5129
21 5130
22 5130
22 5129
23 5129
23 5130
24 5129
24 5130
25 5130
25 5129
26 5129
26 5130
27 5130
27 5129
28 5131
28 5130
28 5129
29 5131
29 5129
29 5130
30 5129
30 5130
30 5131
31 5131
31 5130
31 5129
32 5130
32 5129
32 5131
33 5129
33 5130
33 5131
34 5131
34 5130
34 5129
35 5130
35 5129
35 5131
36 5130
36 5131
36 5129
37 5129
37 5130
37 5131
38 5131
38 5130
38 5129
39 5129
39 5131
39 5130
40 5131
40 5129
40 5130
41 5130
41 5129
41 5131
42 5130
42 5129
43 5130
43 5129
44 5129
44 5130
45 5130
45 5129
46 5129
46 5130
47 5129
47 5130
48 5130
48 5129
49 5130
49 5129
50 5130
50 5129
51 5129
51 5130
52 5130
52 5129
53 5130
53 5132
53 5129
54 5132
54 5130
54 5129
55 5132
55 5129
55 5133
55 5130
56 5130
56 5133
56 5129
56 5132
57 5129
57 5133
57 5130
57 5132
58 5133
58 5130
58 5129
58 5132
59 5129
59 5130
59 5133
60 5129
60 5133
60 5130
61 5133
61 5130
61 5129
62 5129
62 5130
63 5129
63 5130
64 5130
64 5129
65 5129
65 5130
66 5130
66 5129
67 5129
67 5130
68 5130
68 5129
69 5129
69 5130
70 5130
70 5129
71 5130
71 5129
72 5130
72 5129
73 5129
73 5130
74 5129
74 5130
75 5129
75 5130
76 5129
76 5130
77 5129
77 5130
78 5129
78 5130
79 5129
79 5130
80 5129
80 5130
81 5129
81 5130
82 5130
82 5129
83 5129
83 5130
84 5129
84 5130
85 5130
85 5129
86 5130
86 5129
87 5129
87 5131
87 5130
88 5131
88 5130
88 5129
89 5131
89 5130
89 5129
90 5131
90 5129
90 5130
91 5130
91 5131
91 5129
92 5129
92 5131
92 5130
93 5131
93 5130
93 5129
94 5131
94 5129
94 5130
95 5131
95 5129
95 5130
96 5129
96 5130
96 5131
97 5130
97 5129
98 5130
98 5129
99 5130
99 5129
100 5130
100 5129
101 5130
101 5129
102 5130
102 5129
103 5130
103 5129
104 5130
104 5129
105 5130
105 5129
106 5129
106 5130
107 5130
107 5129
108 5130
108 5129
109 5129
109 5130
110 5130
110 5129
111 5129
111 5130
111 5132
112 5129
112 5130
112 5132
113 5129
113 5132
113 5130
114 5133
114 5129
114 5130
114 5132
115 5133
115 5129
115 5130
116 5130
116 5129
116 5133
117 5130
117 5129
118 5129
118 5130
119 5130
119 5129
120 5130
120 5129
121 5130
121 5129
122 5130
122 5129
123 5130
123 5129
124 5129
124 5130
125 5130
125 5129
126 5130
126 5129
127 5129
127 5130
128 5130
128 5129
129 5130
129 5129
130 5129
130 5130
131 5129
131 5130
131 5133
132 5133
132 5129
132 5130
133 5133
133 5129
133 5130
134 5133
134 5130
134 5129
135 5129
135 5133
135 5130
136 5130
136 5129
137 5129
137 5130
138 5130
138 5129
139 5129
139 5130
140 5129
140 5130
141 5130
141 5129
142 5130
142 5129
143 5129
143 5130
143 5133
144 5129
144 5133
144 5130
145 5130
145 5129
145 5133
146 5133
146 5129
146 5130
147 5129
147 5130
147 5133
148 5133
148 5130
148 5129
149 5130
149 5129
149 5133
150 5130
150 5129
151 5129
151 5130
152 5130
152 5129
153 5129
153 5130
154 5130
154 5129
155 5129
155 5130
156 5129
156 5130
157 5129
157 5130
158 5130
158 5129
159 5130
159 5129
160 5130
160 5129
161 5129
161 5130
162 5130
162 5129
163 5129
163 5130
164 5129
164 5130
165 5129
165 5130
166 5129
166 5130
167 5129
167 5130
168 5129
168 5130
169 5130
169 5129
170 5129
170 5130
171 5130
171 5129
172 5129
172 5130
173 5129
173 5130
174 5130
174 5129
175 5129
175 5130
176 5129
176 5130
177 5130
177 5129
178 5129
178 5130
179 5130
179 5129
180 5130
180 5129
181 5129
181 5130
182 5129
182 5130
183 5134
183 5135
183 5133
184 5133
184 5134
184 5135
185 5136
185 5137
185 5135
185 5134
185 5132
185 5138
185 5133
186 5134
186 5133
186 5137
186 5135
186 5138
186 5132
186 5139
186 5136
187 5132
187 5134
187 5133
187 5138
187 5135
187 5136
187 5137
187 5139
188 5132
188 5137
188 5133
188 5135
188 5139
188 5134
188 5138
189 5134
189 5137
189 5133
189 5135
189 5132
189 5138
190 5134
190 5132
190 5138
190 5137
190 5133
190 5135
191 5140
191 5132
191 5137
191 5134
191 5136
191 5135
191 5133
191 5138
192 5139
192 5138
192 5136
192 5137
192 5133
192 5134
192 5132
192 5140
192 5135
193 5132
193 5138
193 5134
193 5136
193 5140
193 5139
193 5133
193 5135
193 5137
194 5140
194 5132
194 5139
194 5136
194 5133
194 5135
194 5137
194 5134
194 5138
195 5135
195 5139
195 5131
195 5140
195 5134
195 5138
195 5132
195 5129
195 5133
195 5137
196 5139
196 5133
196 5138
196 5140
196 5135
196 5131
196 5132
196 5130
196 5134
196 5129
196 5137
197 5139
197 5132
197 5134
197 5137
197 5133
197 5135
197 5129
197 5131
197 5130
197 5138
198 5133
198 5130
198 5139
198 5135
198 5131
198 5137
198 5138
198 5129
198 5132
199 5130
199 5129
199 5131
199 5139
200 5129
200 5131
200 5130
200 5139
201 5130
201 5129
201 5131
201 5139
202 5130
202 5139
202 5131
202 5129
203 5130
203 5129
203 5131
203 5139
204 5131
204 5139
204 5129
204 5130
205 5129
205 5130
205 5139
205 5131
206 5131
206 5130
206 5129
207 5131
207 5129
207 5130
208 5129
208 5131
208 5130
209 5129
209 5131
209 5130
210 5130
210 5129
210 5131
211 5129
211 5131
211 5133
211 5130
211 5132
212 5131
212 5133
212 5129
212 5130
212 5132
213 5132
213 5131
213 5130
213 5133
213 5129
214 5129
214 5131
214 5130
214 5133
214 5139
214 5132
215 5130
215 5129
215 5139
215 5131
216 5130
216 5131
216 5129
216 5139
217 5130
217 5131
217 5129
217 5139
218 5139
218 5129
218 5130
218 5131
219 5129
219 5131
219 5130
219 5139
220 5130
220 5131
220 5129
221 5131
221 5129
221 5130
222 5131
222 5129
222 5130
223 5130
223 5129
224 5129
224 5130
225 5129
225 5130
226 5129
226 5130
227 5129
227 5130
228 5130
228 5129
229 5130
229 5129
230 5129
230 5130
231 5130
231 5129
232 5130
232 5129
233 5129
233 5130
234 5129
234 5130
235 5129
235 5130
236 5130
236 5129
237 5130
237 5129
238 5130
238 5129
239 5133
239 5129
239 5130
240 5129
240 5130
240 5133
240 5136
241 5129
241 5133
241 5130
241 5141
241 5136
242 5141
242 5129
242 5130
242 5133
242 5136
242 5135
243 5130
243 5133
243 5129
243 5141
244 5141
244 5130
244 5129
245 5129
245 5130
246 5130
246 5129
247 5129
247 5130
248 5130
248 5129
249 5130
249 5129
250 5129
250 5130
251 5130
251 5129
252 5129
252 5130
253 5129
253 5130
254 5129
254 5130
255 5130
255 5129
256 5129
256 5130
257 5129
257 5130
258 5130
258 5129
259 5129
259 5130
260 5130
260 5129
261 5129
261 5130
262 5129
262 5130
263 5130
263 5129
264 5129
264 5130
265 5130
265 5136
265 5129
266 5136
266 5130
266 5129
267 5130
267 5129
268 5129
268 5130
269 5130
269 5129
270 5129
270 5130
271 5129
271 5130
272 5130
272 5129
273 5130
273 5142
273 5129
273 5133
273 5132
274 5129
274 5130
274 5132
274 5142
274 5133
275 5133
275 5142
275 5130
275 5132
275 5129
276 5142
276 5130
276 5133
276 5129
276 5132
277 5129
277 5142
277 5130
277 5133
277 5132
278 5130
278 5129
278 5132
278 5142
278 5133
279 5129
279 5130
280 5129
280 5130
281 5129
281 5130
282 5129
282 5130
283 5130
283 5129
284 5130
284 5129
285 5129
285 5130
286 5129
286 5130
287 5129
287 5130
288 5129
288 5130
289 5129
289 5130
290 5130
290 5129
291 5130
291 5129
292 5129
292 5130
293 5130
293 5129
294 5130
294 5129
295 5129
295 5130
296 5130
296 5129
297 5130
297 5129
298 5129
298 5130
299 5129
299 5135
299 5142
299 5130
300 5130
300 5135
300 5142
300 5129
301 5129
301 5130
301 5142
301 5135
302 5135
302 5142
302 5129
302 5130
303 5129
303 5130
304 5130
304 5129
305 5130
305 5129
306 5130
306 5129
307 5129
307 5130
308 5129
308 5130
309 5129
309 5130
310 5129
310 5130
311 5130
311 5129
312 5129
312 5133
312 5130
313 5130
313 5133
313 5129
314 5129
314 5130
315 5130
315 5129
316 5130
316 5129
317 5129
317 5130
318 5130
318 5129
319 5130
319 5129
320 5130
320 5129
321 5129
321 5130
322 5130
322 5129
323 5130
323 5129
324 5130
324 5129
325 5129
325 5130
326 5129
326 5130
327 5130
327 5129
328 5130
328 5129
329 5130
329 5129
330 5130
330 5129
331 5130
331 5129
332 5130
332 5129
333 5129
333 5130
334 5129
334 5130
335 5130
335 5129
336 5130
336 5129
337 5130
337 5129
338 5129
338 5130
339 5129
339 5130
340 5130
340 5129
341 5129
341 5130
342 5129
342 5130
343 5130
343 5129
344 5130
344 5129
345 5135
345 5133
345 5136
345 5140
345 5134
345 5132
345 5143
346 5135
346 5132
346 5134
346 5140
346 5133
347 5133
347 5135
347 5132
347 5137
347 5138
347 5134
347 5140
348 5133
348 5135
348 5140
348 5134
348 5132
348 5138
348 5137
349 5137
349 5136
349 5134
349 5138
349 5132
349 5133
349 5135
349 5140
349 5144
350 5134
350 5132
350 5140
350 5137
350 5144
350 5138
350 5135
350 5136
350 5133
351 5136
351 5144
351 5140
351 5135
351 5133
351 5132
351 5137
351 5134
351 5145
351 5138
352 5139
352 5144
352 5140
352 5137
352 5145
352 5136
352 5132
352 5133
352 5135
352 5138
352 5134
353 5136
353 5133
353 5137
353 5140
353 5146
353 5134
353 5132
353 5138
353 5144
353 5135
353 5145
353 5139
354 5140
354 5144
354 5132
354 5133
354 5137
354 5136
354 5135
354 5145
354 5146
354 5139
354 5134
354 5138
355 5133
355 5139
355 5137
355 5144
355 5147
355 5132
355 5135
355 5145
355 5146
355 5134
355 5140
355 5136
355 5138
356 5138
356 5144
356 5137
356 5140
356 5147
356 5134
356 5133
356 5132
356 5135
356 5136
356 5145
357 5140
357 5137
357 5145
357 5132
357 5133
357 5134
357 5135
357 5138
357 5136
358 5145
358 5137
358 5140
358 5136
358 5133
358 5135
358 5144
358 5132
358 5134
358 5138
359 5145
359 5144
359 5132
359 5140
359 5135
359 5136
359 5138
359 5133
359 5147
359 5134
359 5137
360 5147
360 5145
360 5134
360 5138
360 5144
360 5135
360 5136
360 5137
360 5133
360 5140
360 5132
361 5135
361 5136
361 5133
361 5134
361 5131
361 5137
361 5147
361 5138
361 5140
361 5145
361 5130
361 5132
361 5129
362 5131
362 5135
362 5136
362 5145
362 5138
362 5129
362 5140
362 5137
362 5132
362 5130
362 5133
362 5134
363 5136
363 5137
363 5129
363 5133
363 5132
363 5138
363 5131
363 5130
363 5140
363 5134
363 5135
363 5145
364 5129
364 5131
364 5132
364 5133
364 5130
365 5134
365 5130
365 5140
365 5132
365 5129
365 5131
366 5140
366 5139
366 5130
366 5131
366 5129
366 5134
366 5132
367 5139
367 5132
367 5136
367 5130
367 5140
367 5134
367 5129
367 5137
367 5131
368 5130
368 5131
368 5129
368 5139
369 5131
369 5130
369 5129
369 5139
370 5131
370 5130
370 5139
370 5129
371 5131
371 5139
371 5130
371 5129
372 5131
372 5129
372 5130
373 5140
373 5130
373 5131
373 5129
374 5130
374 5129
374 5131
374 5140
375 5131
375 5130
375 5129
376 5130
376 5129
376 5131
377 5137
377 5134
377 5129
377 5130
377 5133
377 5131
377 5132
378 5131
378 5132
378 5129
378 5134
378 5130
378 5133
379 5131
379 5130
379 5129
380 5129
380 5130
380 5131
381 5131
381 5129
381 5130
382 5130
382 5129
382 5131
383 5129
383 5131
383 5130
384 5130
384 5131
384 5129
385 5140
385 5133
385 5129
385 5130
385 5131
386 5140
386 5131
386 5129
386 5133
386 5130
387 5130
387 5129
387 5140
387 5131
387 5133
388 5131
388 5129
388 5130
389 5133
389 5132
389 5129
389 5131
389 5130
390 5129
390 5133
390 5131
390 5130
390 5132
390 5139
391 5133
391 5139
391 5132
391 5130
391 5131
391 5129
392 5132
392 5131
392 5129
392 5139
392 5133
392 5130
393 5130
393 5129
393 5139
393 5131
394 5131
394 5139
394 5129
394 5130
395 5131
395 5141
395 5139
395 5129
395 5130
396 5132
396 5131
396 5139
396 5129
396 5130
396 5133
396 5141
396 5138
397 5133
397 5139
397 5138
397 5141
397 5130
397 5132
397 5129
397 5131
398 5129
398 5132
398 5131
398 5130
399 5130
399 5129
399 5132
399 5135
399 5131
400 5130
400 5129
400 5135
401 5135
401 5129
401 5130
401 5137
402 5137
402 5129
402 5130
403 5129
403 5137
403 5130
404 5129
404 5130
405 5130
405 5129
406 5130
406 5129
407 5130
407 5129
408 5130
408 5129
409 5129
409 5130
410 5130
410 5129
411 5129
411 5130
412 5129
412 5130
413 5130
413 5129
414 5130
414 5129
415 5130
415 5129
416 5129
416 5130
417 5129
417 5130
418 5132
418 5129
418 5138
418 5136
418 5130
418 5135
418 5133
419 5138
419 5136
419 5135
419 5132
419 5133
419 5130
419 5129
420 5130
420 5135
420 5133
420 5132
420 5138
420 5136
420 5129
421 5130
421 5129
421 5136
422 5129
422 5130
422 5136
423 5129
423 5130
424 5129
424 5130
425 5129
425 5130
426 5130
426 5129
427 5129
427 5130
428 5129
428 5130
429 5130
429 5129
430 5130
430 5129
431 5130
431 5129
432 5129
432 5130
433 5129
433 5130
434 5130
434 5129
435 5129
435 5130
436 5130
436 5129
437 5130
437 5129
438 5130
438 5129
439 5129
439 5130
440 5129
440 5130
441 5129
441 5130
442 5129
442 5135
442 5130
443 5129
443 5130
443 5135
443 5136
444 5136
444 5129
444 5130
445 5129
445 5130
446 5130
446 5148
446 5129
447 5129
447 5130
447 5148
448 5129
448 5130
448 5148
449 5129
449 5148
449 5130
450 5148
450 5130
450 5129
451 5133
451 5142
451 5132
451 5130
451 5148
451 5129
452 5132
452 5133
452 5129
452 5130
452 5148
452 5142
453 5142
453 5132
453 5141
453 5129
453 5130
453 5136
453 5133
453 5148
454 5130
454 5132
454 5133
454 5142
454 5136
454 5148
454 5141
454 5129
455 5142
455 5132
455 5130
455 5141
455 5135
455 5129
455 5148
455 5136
455 5133
456 5142
456 5135
456 5132
456 5141
456 5129
456 5136
456 5133
456 5130
456 5148
457 5132
457 5136
457 5129
457 5130
457 5133
457 5135
457 5148
457 5142
457 5141
458 5130
458 5141
458 5129
458 5148
459 5130
459 5129
459 5148
459 5141
460 5129
460 5148
460 5130
461 5129
461 5130
462 5130
462 5129
463 5129
463 5130
464 5129
464 5130
465 5136
465 5129
465 5130
466 5129
466 5130
466 5136
466 5149
467 5136
467 5149
467 5130
467 5129
468 5130
468 5133
468 5129
468 5149
468 5136
469 5133
469 5130
469 5129
470 5129
470 5130
471 5129
471 5130
472 5130
472 5129
473 5130
473 5129
474 5129
474 5130
475 5129
475 5130
475 5138
476 5130
476 5141
476 5136
476 5138
476 5129
477 5141
477 5138
477 5133
477 5130
477 5129
477 5142
477 5136
478 5135
478 5133
478 5141
478 5129
478 5136
478 5130
478 5142
479 5129
479 5133
479 5130
479 5135
479 5142
480 5129
480 5142
480 5133
480 5130
480 5135
481 5133
481 5142
481 5129
481 5130
482 5130
482 5129
483 5130
483 5129
484 5129
484 5130
484 5135
485 5129
485 5135
485 5130
486 5129
486 5135
486 5130
487 5129
487 5130
488 5129
488 5130
489 5130
489 5133
489 5129
490 5129
490 5133
490 5130
491 5129
491 5133
491 5130
492 5129
492 5130
493 5129
493 5130
494 5130
494 5129
495 5130
495 5129
496 5129
496 5130
497 5130
497 5129
498 5129
498 5130
499 5129
499 5130
500 5129
500 5130
501 5130
501 5129
502 5130
502 5129
503 5129
503 5130
504 5130
504 5129
505 5130
505 5129
506 5130
506 5129
507 5129
507 5130
508 5129
508 5130
509 5129
509 5130
510 5129
510 5130
511 5129
511 5130
512 5129
512 5130
513 5129
513 5130
514 5129
514 5130
515 5130
515 5129
516 5130
516 5129
517 5130
517 5129
518 5130
518 5129
519 5130
519 5129
520 5130
520 5129
521 5130
521 5129
521 5128
522 5130
522 5129
522 5128
523 5144
523 5135
523 5143
523 5136
523 5132
523 5140
523 5137
523 5138
523 5134
523 5133
524 5134
524 5143
524 5138
524 5137
524 5132
524 5140
524 5144
524 5135
524 5136
524 5133
525 5143
525 5137
525 5132
525 5133
525 5136
525 5135
525 5144
525 5134
525 5140
525 5138
526 5144
526 5133
526 5136
526 5138
526 5135
526 5134
526 5140
526 5132
526 5137
526 5143
527 5136
527 5143
527 5140
527 5138
527 5144
527 5132
527 5137
527 5133
527 5135
527 5134
528 5132
528 5136
528 5144
528 5137
528 5135
528 5143
528 5140
528 5134
528 5138
528 5133
529 5135
529 5140
529 5132
529 5138
529 5137
529 5136
529 5133
529 5134
530 5134
530 5132
530 5135
530 5144
530 5138
530 5140
530 5137
530 5136
530 5133
531 5138
531 5135
531 5133
531 5136
531 5144
531 5132
531 5140
531 5134
531 5137
532 5132
532 5136
532 5144
532 5133
532 5140
532 5135
532 5138
532 5146
532 5134
532 5137
533 5135
533 5133
533 5138
533 5146
533 5150
533 5140
533 5136
533 5132
533 5134
533 5144
533 5137
534 5136
534 5135
534 5151
534 5146
534 5132
534 5140
534 5138
534 5150
534 5134
534 5144
534 5133
534 5137
534 5143
535 5151
535 5146
535 5140
535 5133
535 5138
535 5135
535 5132
535 5143
535 5150
535 5136
535 5134
535 5144
535 5137
536 5135
536 5145
536 5151
536 5136
536 5143
536 5146
536 5140
536 5137
536 5144
536 5138
536 5133
536 5132
536 5134
537 5136
537 5135
537 5133
537 5145
537 5132
537 5137
537 5138
537 5146
537 5144
537 5140
537 5134
538 5145
538 5138
538 5133
538 5135
538 5137
538 5136
538 5146
538 5134
538 5144
538 5132
538 5151
538 5150
538 5140
538 5147
539 5132
539 5145
539 5151
539 5134
539 5150
539 5140
539 5133
539 5147
539 5136
539 5138
539 5137
539 5144
539 5146
539 5135
540 5135
540 5138
540 5146
540 5133
540 5151
540 5147
540 5145
540 5132
540 5134
540 5136
540 5140
540 5137
540 5144
541 5136
541 5140
541 5135
541 5145
541 5151
541 5134
541 5138
541 5144
541 5133
541 5147
541 5149
541 5132
541 5137
542 5138
542 5147
542 5136
542 5133
542 5134
542 5146
542 5144
542 5137
542 5135
542 5142
542 5140
542 5145
542 5151
542 5149
542 5132
543 5144
543 5134
543 5147
543 5137
543 5140
543 5131
543 5136
543 5151
543 5135
543 5133
543 5138
543 5132
543 5145
543 5142
543 5146
544 5131
544 5129
544 5138
544 5136
544 5132
544 5140
544 5144
544 5147
544 5145
544 5142
544 5134
544 5130
544 5135
544 5133
544 5146
544 5151
544 5137
545 5140
545 5133
545 5131
545 5129
545 5135
545 5134
545 5136
545 5132
545 5137
545 5144
545 5146
545 5138
545 5130
545 5145
546 5140
546 5137
546 5129
546 5130
546 5136
546 5144
546 5134
546 5132
546 5133
546 5138
546 5135
546 5145
546 5131
547 5131
547 5130
547 5129
548 5129
548 5130
548 5131
549 5129
549 5131
549 5130
550 5129
550 5131
550 5130
551 5129
551 5130
551 5131
552 5129
552 5130
552 5131
553 5129
553 5130
553 5131
554 5129
554 5138
554 5130
554 5131
554 5140
555 5129
555 5138
555 5140
555 5130
555 5131
556 5135
556 5141
556 5130
556 5129
556 5133
556 5136
556 5142
556 5134
556 5140
556 5131
556 5137
557 5141
557 5129
557 5130
557 5135
557 5131
557 5136
557 5142
557 5134
557 5140
557 5137
557 5133
558 5141
558 5142
558 5135
558 5129
558 5133
558 5134
558 5131
558 5130
558 5140
558 5137
558 5136
559 5136
559 5130
559 5134
559 5129
559 5131
559 5133
559 5140
559 5137
559 5142
559 5141
559 5135
560 5130
560 5131
560 5129
561 5129
561 5130
561 5131
562 5129
562 5131
562 5130
563 5131
563 5129
563 5130
564 5129
564 5131
564 5130
565 5129
565 5130
565 5131
566 5129
566 5130
566 5131
567 5140
567 5147
567 5130
567 5149
567 5131
567 5132
567 5133
567 5135
567 5145
567 5138
567 5137
567 5142
567 5129
567 5136
567 5134
568 5140
568 5129
568 5147
568 5136
568 5145
568 5131
568 5149
568 5137
568 5130
568 5138
568 5133
568 5135
568 5132
568 5134
568 5142
569 5136
569 5135
569 5134
569 5142
569 5129
569 5149
569 5145
569 5137
569 5133
569 5131
569 5130
569 5138
569 5140
569 5132
569 5147
570 5129
570 5130
570 5131
571 5137
571 5135
571 5136
571 5129
571 5130
571 5131
572 5129
572 5137
572 5135
572 5130
572 5136
572 5139
572 5131
573 5139
573 5130
573 5137
573 5129
573 5136
573 5135
573 5131
574 5130
574 5129
574 5131
574 5139
575 5130
575 5131
575 5139
575 5129
576 5130
576 5129
576 5131
577 5130
577 5131
577 5141
577 5129
578 5130
578 5129
578 5141
579 5129
579 5141
579 5130
580 5130
580 5129
581 5129
581 5135
581 5130
582 5135
582 5129
582 5130
583 5130
583 5129
583 5135
584 5129
584 5130
585 5130
585 5129
586 5129
586 5130
587 5130
587 5129
588 5130
588 5129
589 5130
589 5129
590 5129
590 5130
591 5129
591 5130
592 5129
592 5130
593 5129
593 5130
594 5129
594 5130
595 5130
595 5129
596 5130
596 5129
597 5129
597 5130
598 5130
598 5129
599 5130
599 5129
600 5129
600 5130
601 5133
601 5130
601 5129
602 5137
602 5136
602 5129
602 5130
602 5133
603 5137
603 5136
603 5129
603 5130
604 5136
604 5129
604 5130
605 5129
605 5130
606 5129
606 5130
607 5130
607 5129
608 5130
608 5129
609 5129
609 5130
610 5129
610 5130
611 5129
611 5130
612 5130
612 5129
613 5130
613 5129
614 5129
614 5130
615 5130
615 5129
616 5130
616 5129
617 5130
617 5129
618 5130
618 5129
619 5130
619 5129
620 5130
620 5129
621 5129
621 5130
622 5129
622 5130
623 5130
623 5142
623 5133
623 5129
623 5136
623 5149
624 5149
624 5129
624 5130
624 5142
624 5136
624 5133
625 5136
625 5130
625 5142
625 5149
625 5133
625 5129
626 5129
626 5130
627 5129
627 5130
628 5129
628 5130
628 5148
629 5129
629 5130
629 5148
630 5129
630 5130
630 5148
631 5130
631 5129
632 5130
632 5129
633 5129
633 5130
634 5130
634 5129
634 5133
635 5133
635 5129
635 5130
636 5136
636 5129
636 5130
636 5133
636 5142
637 5142
637 5148
637 5129
637 5141
637 5136
637 5149
637 5130
638 5141
638 5142
638 5136
638 5149
638 5129
638 5130
638 5148
639 5129
639 5130
639 5148
639 5141
640 5133
640 5148
640 5130
640 5129
640 5141
641 5141
641 5133
641 5130
641 5148
641 5129
641 5149
642 5129
642 5148
642 5141
642 5135
642 5149
642 5130
643 5135
643 5141
643 5129
643 5130
643 5149
644 5130
644 5129
645 5130
645 5129
646 5129
646 5130
647 5130
647 5129
648 5130
648 5129
649 5129
649 5130
650 5129
650 5130
651 5129
651 5130
652 5130
652 5129
653 5129
653 5130
654 5149
654 5130
654 5129
655 5129
655 5149
655 5130
656 5129
656 5130
657 5129
657 5130
658 5130
658 5129
659 5129
659 5130
660 5129
660 5130
661 5129
661 5130
662 5130
662 5129
663 5130
663 5129
664 5130
664 5129
665 5129
665 5130
666 5129
666 5130
666 5135
667 5130
667 5129
667 5135
668 5129
668 5135
668 5130
669 5129
669 5130
670 5129
670 5130
671 5129
671 5130
672 5129
672 5130
673 5129
673 5130
674 5129
674 5130
675 5129
675 5130
676 5129
676 5130
677 5130
677 5129
678 5130
678 5129
679 5130
679 5129
680 5130
680 5129
681 5130
681 5129
682 5130
682 5129
683 5132
683 5130
683 5142
683 5141
683 5135
683 5129
684 5129
684 5141
684 5135
684 5130
684 5142
684 5132
685 5135
685 5129
685 5130
685 5142
685 5141
685 5132
686 5129
686 5130
687 5129
687 5130
688 5129
688 5130
689 5130
689 5129
690 5133
690 5136
690 5132
690 5129
690 5135
690 5130
691 5135
691 5133
691 5136
691 5129
691 5132
691 5130
692 5129
692 5130
692 5133
693 5130
693 5133
693 5129
694 5129
694 5130
694 5133
695 5133
695 5137
695 5135
695 5136
695 5144
695 5143
695 5138
695 5132
695 5134
695 5140
696 5136
696 5138
696 5137
696 5144
696 5132
696 5140
696 5143
696 5134
696 5133
696 5135
697 5138
697 5136
697 5133
697 5143
697 5144
697 5137
697 5134
697 5132
697 5135
697 5140
698 5135
698 5138
698 5143
698 5136
698 5132
698 5144
698 5133
698 5137
698 5140
698 5134
699 5136
699 5143
699 5144
699 5137
699 5133
699 5138
699 5132
699 5135
699 5140
699 5134
700 5140
700 5133
700 5132
700 5136
700 5144
700 5135
700 5137
700 5138
700 5143
700 5134
701 5138
701 5144
701 5140
701 5132
701 5134
701 5137
701 5136
701 5135
701 5133
702 5137
702 5132
702 5134
702 5152
702 5138
702 5133
702 5135
702 5140
702 5136
702 5144
703 5134
703 5138
703 5136
703 5152
703 5137
703 5140
703 5132
703 5135
703 5144
703 5133
704 5138
704 5136
704 5134
704 5135
704 5133
704 5140
704 5137
704 5132
704 5144
705 5146
705 5136
705 5132
705 5140
705 5137
705 5134
705 5133
705 5153
705 5144
705 5135
706 5132
706 5146
706 5135
706 5133
706 5134
706 5143
706 5152
706 5140
706 5147
706 5136
706 5144
706 5150
706 5153
706 5151
706 5137
706 5149
707 5144
707 5146
707 5133
707 5150
707 5136
707 5151
707 5137
707 5153
707 5152
707 5134
707 5149
707 5140
707 5135
707 5147
707 5132
707 5143
708 5135
708 5140
708 5143
708 5132
708 5134
708 5146
708 5136
708 5133
708 5137
708 5144
709 5140
709 5132
709 5135
709 5133
709 5134
709 5150
709 5136
709 5144
709 5137
709 5146
709 5138
710 5150
710 5143
710 5136
710 5146
710 5144
710 5135
710 5149
710 5133
710 5147
710 5142
710 5134
710 5140
710 5153
710 5132
710 5137
710 5151
711 5147
711 5137
711 5136
711 5133
711 5144
711 5140
711 5151
711 5135
711 5150
711 5138
711 5142
711 5132
711 5149
711 5146
711 5134
712 5149
712 5144
712 5151
712 5150
712 5136
712 5146
712 5137
712 5133
712 5135
712 5147
712 5138
712 5145
712 5140
712 5132
712 5153
712 5134
712 5142
713 5149
713 5136
713 5137
713 5151
713 5150
713 5144
713 5147
713 5132
713 5146
713 5138
713 5142
713 5140
713 5135
713 5134
713 5153
713 5145
713 5133
714 5145
714 5134
714 5147
714 5140
714 5144
714 5132
714 5133
714 5136
714 5151
714 5142
714 5137
714 5149
714 5150
714 5152
714 5135
714 5153
714 5146
714 5138
715 5133
715 5149
715 5151
715 5144
715 5137
715 5136
715 5150
715 5147
715 5132
715 5153
715 5140
715 5138
715 5142
715 5152
715 5135
715 5134
715 5145
715 5146
716 5142
716 5151
716 5137
716 5136
716 5147
716 5133
716 5146
716 5144
716 5135
716 5134
716 5140
716 5138
716 5132
716 5152
716 5149
716 5150
716 5145
716 5153
717 5145
717 5138
717 5150
717 5134
717 5133
717 5137
717 5136
717 5146
717 5144
717 5151
717 5149
717 5147
717 5140
717 5135
717 5132
717 5152
717 5142
718 5149
718 5132
718 5144
718 5133
718 5130
718 5134
718 5150
718 5152
718 5137
718 5131
718 5140
718 5142
718 5146
718 5147
718 5151
718 5153
718 5129
718 5136
718 5145
718 5135
719 5136
719 5144
719 5153
719 5133
719 5132
719 5145
719 5130
719 5140
719 5129
719 5138
719 5152
719 5134
719 5146
719 5150
719 5151
719 5149
719 5131
719 5135
719 5137
719 5147
719 5142
720 5145
720 5129
720 5144
720 5135
720 5138
720 5153
720 5140
720 5130
720 5131
720 5133
720 5134
720 5151
720 5132
720 5137
720 5136
720 5142
721 5137
721 5131
721 5132
721 5138
721 5135
721 5151
721 5129
721 5130
721 5144
721 5134
721 5140
721 5142
721 5145
721 5136
721 5133
722 5131
722 5129
722 5142
722 5130
722 5137
722 5151
723 5151
723 5137
723 5129
723 5131
723 5130
723 5142
724 5129
724 5131
724 5130
725 5136
725 5130
725 5133
725 5131
725 5149
725 5129
725 5140
725 5137
726 5129
726 5130
726 5149
726 5133
726 5136
726 5140
726 5131
726 5137
727 5130
727 5129
727 5131
728 5130
728 5129
728 5131
729 5130
729 5131
729 5129
730 5131
730 5129
730 5130
731 5129
731 5131
731 5130
732 5130
732 5131
732 5129
733 5130
733 5129
733 5131
734 5129
734 5131
734 5130
735 5131
735 5129
735 5134
735 5140
735 5130
736 5140
736 5129
736 5131
736 5134
736 5130
737 5131
737 5130
737 5129
738 5130
738 5129
738 5131
739 5129
739 5145
739 5132
739 5136
739 5130
739 5133
739 5149
739 5131
739 5135
739 5134
739 5153
739 5137
739 5140
739 5147
739 5142
740 5140
740 5153
740 5131
740 5147
740 5133
740 5145
740 5137
740 5136
740 5130
740 5129
740 5149
740 5132
740 5135
740 5134
740 5142
741 5132
741 5136
741 5133
741 5145
741 5140
741 5135
741 5134
741 5129
741 5130
741 5149
741 5142
741 5137
741 5147
741 5131
741 5138
742 5138
742 5132
742 5134
742 5140
742 5130
742 5142
742 5149
742 5145
742 5147
742 5137
742 5133
742 5135
742 5136
742 5129
742 5131
743 5132
743 5138
743 5131
743 5137
743 5129
743 5130
743 5134
743 5135
743 5133
743 5149
743 5142
743 5147
743 5145
743 5136
743 5140
744 5131
744 5129
744 5130
744 5145
744 5137
744 5136
744 5134
744 5135
744 5140
745 5134
745 5133
745 5129
745 5131
745 5140
745 5136
745 5135
745 5145
745 5130
745 5137
746 5133
746 5137
746 5131
746 5136
746 5141
746 5145
746 5135
746 5130
746 5140
746 5134
746 5129
747 5141
747 5131
747 5129
747 5140
747 5134
747 5130
748 5134
748 5140
748 5131
748 5141
748 5129
748 5130
749 5130
749 5129
750 5129
750 5130
751 5130
751 5129
752 5129
752 5130
753 5130
753 5129
754 5140
754 5130
754 5129
755 5129
755 5130
755 5140
756 5129
756 5130
756 5140
757 5129
757 5130
758 5130
758 5129
759 5129
759 5130
760 5130
760 5129
761 5130
761 5129
762 5129
762 5130
763 5129
763 5130
764 5147
764 5129
764 5132
764 5130
764 5137
765 5132
765 5147
765 5130
765 5137
765 5129
766 5132
766 5130
766 5147
766 5129
766 5137
767 5147
767 5132
767 5129
767 5130
767 5137
768 5130
768 5129
769 5130
769 5129
770 5129
770 5130
771 5129
771 5130
772 5129
772 5130
773 5130
773 5129
774 5132
774 5130
774 5137
774 5129
775 5132
775 5136
775 5130
775 5129
775 5137
776 5130
776 5132
776 5136
776 5129
776 5137
777 5137
777 5136
777 5129
777 5130
777 5141
778 5141
778 5129
778 5136
778 5137
778 5130
779 5136
779 5129
779 5141
779 5137
779 5130
780 5130
780 5129
781 5129
781 5130
782 5129
782 5130
783 5129
783 5130
784 5129
784 5130
785 5129
785 5130
786 5129
786 5130
787 5130
787 5129
788 5129
788 5130
789 5129
789 5130
790 5129
790 5130
791 5129
791 5130
792 5129
792 5130
793 5129
793 5130
794 5130
794 5129
795 5129
795 5130
796 5129
796 5130
797 5129
797 5133
797 5149
797 5136
797 5130
797 5142
798 5136
798 5130
798 5149
798 5135
798 5148
798 5142
798 5129
798 5133
798 5154
799 5154
799 5129
799 5135
799 5130
799 5148
800 5130
800 5129
801 5148
801 5129
801 5130
802 5148
802 5130
802 5141
802 5135
802 5129
802 5136
802 5142
803 5136
803 5135
803 5141
803 5142
803 5130
803 5129
803 5148
804 5135
804 5130
804 5140
804 5129
804 5148
805 5140
805 5129
805 5130
805 5135
805 5148
806 5140
806 5148
806 5130
806 5135
806 5129
807 5130
807 5148
807 5129
808 5129
808 5130
808 5148
809 5130
809 5148
809 5133
809 5129
810 5130
810 5129
811 5130
811 5129
812 5129
812 5130
813 5129
813 5130
814 5130
814 5129
815 5129
815 5130
815 5149
816 5141
816 5129
816 5135
816 5149
816 5130
817 5149
817 5136
817 5141
817 5130
817 5135
817 5129
818 5130
818 5148
818 5135
818 5136
818 5142
818 5149
818 5133
818 5141
818 5129
819 5148
819 5136
819 5135
819 5129
819 5133
819 5142
819 5149
819 5130
819 5141
820 5129
820 5149
820 5142
820 5130
820 5135
820 5148
820 5136
821 5129
821 5130
821 5149
821 5136
821 5142
822 5136
822 5130
822 5135
822 5129
822 5142
823 5142
823 5135
823 5130
823 5136
823 5129
824 5130
824 5129
824 5142
825 5129
825 5130
826 5130
826 5129
827 5130
827 5136
827 5133
827 5142
827 5129
828 5142
828 5136
828 5130
828 5129
828 5133
829 5129
829 5133
829 5136
829 5142
829 5130
830 5136
830 5130
830 5129
831 5130
831 5135
831 5129
831 5136
832 5129
832 5136
832 5135
832 5130
833 5133
833 5130
833 5129
834 5129
834 5133
834 5130
835 5129
835 5130
836 5130
836 5129
837 5129
837 5130
838 5130
838 5129
839 5138
839 5129
839 5130
840 5130
840 5129
840 5138
841 5129
841 5142
841 5130
841 5138
841 5133
841 5136
841 5135
842 5129
842 5130
843 5129
843 5130
844 5129
844 5130
845 5129
845 5130
846 5130
846 5129
847 5129
847 5130
848 5129
848 5130
849 5129
849 5130
850 5129
850 5130
851 5129
851 5130
852 5129
852 5130
853 5130
853 5129
854 5129
854 5130
855 5129
855 5130
856 5129
856 5130
857 5129
857 5130
858 5130
858 5129
859 5129
859 5130
860 5129
860 5130
861 5129
861 5130
862 5129
862 5130
863 5129
863 5130
864 5130
864 5129
865 5130
865 5129
866 5130
866 5129
867 5130
867 5129
868 5129
868 5130
869 5138
869 5144
869 5135
869 5133
869 5140
869 5152
869 5136
869 5137
869 5132
869 5134
869 5143
870 5149
870 5140
870 5136
870 5135
870 5137
870 5133
870 5143
870 5144
870 5134
870 5138
870 5132
870 5152
871 5137
871 5152
871 5136
871 5135
871 5138
871 5134
871 5132
871 5140
871 5144
871 5149
871 5143
871 5153
871 5133
872 5137
872 5140
872 5134
872 5144
872 5135
872 5132
872 5143
872 5136
872 5152
872 5153
872 5138
872 5133
873 5140
873 5143
873 5153
873 5138
873 5144
873 5132
873 5152
873 5134
873 5149
873 5151
873 5133
873 5135
873 5137
873 5136
873 5150
874 5135
874 5149
874 5133
874 5137
874 5146
874 5140
874 5134
874 5136
874 5144
874 5151
874 5153
874 5143
874 5132
874 5152
875 5136
875 5140
875 5138
875 5143
875 5153
875 5135
875 5144
875 5146
875 5132
875 5137
875 5134
875 5149
875 5133
875 5150
875 5151
875 5152
876 5143
876 5134
876 5152
876 5140
876 5151
876 5153
876 5138
876 5137
876 5146
876 5133
876 5144
876 5135
876 5132
876 5150
876 5136
877 5140
877 5151
877 5149
877 5146
877 5150
877 5133
877 5137
877 5136
877 5132
877 5138
877 5134
877 5152
877 5147
877 5143
877 5135
877 5153
877 5144
878 5132
878 5136
878 5152
878 5133
878 5134
878 5137
878 5150
878 5146
878 5149
878 5151
878 5138
878 5153
878 5135
878 5140
878 5144
878 5143
878 5147
879 5137
879 5144
879 5151
879 5133
879 5140
879 5150
879 5147
879 5143
879 5134
879 5138
879 5149
879 5136
879 5153
879 5152
879 5132
879 5135
879 5146
880 5152
880 5137
880 5149
880 5135
880 5147
880 5153
880 5150
880 5140
880 5144
880 5146
880 5151
880 5133
880 5136
880 5134
880 5132
880 5143
881 5144
881 5151
881 5150
881 5134
881 5140
881 5133
881 5132
881 5143
881 5152
881 5136
881 5137
881 5135
881 5147
881 5149
881 5146
881 5153
882 5133
882 5134
882 5132
882 5137
882 5151
882 5153
882 5140
882 5152
882 5135
882 5144
882 5147
882 5150
882 5149
882 5143
882 5136
882 5146
883 5134
883 5151
883 5143
883 5137
883 5135
883 5153
883 5140
883 5132
883 5146
883 5136
883 5150
883 5147
883 5149
884 5146
884 5150
884 5153
884 5149
884 5143
884 5134
884 5137
884 5135
884 5140
884 5151
884 5147
884 5136
885 5138
885 5146
885 5144
885 5140
885 5135
885 5149
885 5153
885 5136
885 5142
885 5134
885 5151
885 5133
885 5152
885 5150
885 5143
885 5137
885 5132
886 5152
886 5153
886 5138
886 5150
886 5146
886 5140
886 5151
886 5137
886 5144
886 5136
886 5134
886 5135
886 5142
886 5143
886 5133
886 5149
886 5132
887 5146
887 5138
887 5143
887 5151
887 5136
887 5135
887 5140
887 5133
887 5150
887 5144
887 5153
887 5145
887 5147
887 5142
887 5132
887 5149
887 5134
887 5152
887 5137
888 5143
888 5144
888 5146
888 5136
888 5132
888 5149
888 5133
888 5138
888 5151
888 5153
888 5152
888 5135
888 5140
888 5137
888 5134
888 5147
888 5142
888 5150
888 5145
889 5146
889 5138
889 5149
889 5144
889 5143
889 5136
889 5151
889 5150
889 5140
889 5147
889 5142
889 5133
889 5152
889 5134
889 5135
889 5137
889 5145
889 5132
889 5153
890 5144
890 5138
890 5152
890 5142
890 5133
890 5143
890 5150
890 5132
890 5135
890 5137
890 5145
890 5140
890 5134
890 5151
890 5153
890 5149
890 5146
890 5136
891 5150
891 5144
891 5132
891 5153
891 5133
891 5145
891 5152
891 5138
891 5140
891 5130
891 5137
891 5142
891 5134
891 5135
891 5146
891 5149
891 5136
891 5129
891 5147
891 5151
892 5136
892 5134
892 5152
892 5138
892 5146
892 5150
892 5140
892 5131
892 5142
892 5143
892 5137
892 5153
892 5151
892 5129
892 5149
892 5133
892 5144
892 5130
892 5147
892 5145
892 5135
892 5132
893 5144
893 5138
893 5134
893 5153
893 5151
893 5149
893 5133
893 5140
893 5137
893 5132
893 5142
893 5143
893 5147
893 5136
893 5131
893 5152
893 5146
893 5145
893 5135
893 5130
893 5129
893 5150
894 5147
894 5137
894 5150
894 5134
894 5149
894 5135
894 5151
894 5133
894 5140
894 5143
894 5138
894 5136
894 5129
894 5145
894 5152
894 5131
894 5144
894 5130
894 5142
894 5153
894 5132
894 5146
895 5129
895 5131
895 5140
895 5130
895 5151
895 5132
895 5135
895 5153
895 5134
895 5142
895 5137
895 5136
896 5151
896 5131
896 5129
896 5130
896 5153
897 5131
897 5130
897 5129
898 5132
898 5140
898 5131
898 5130
898 5137
898 5135
898 5129
898 5145
899 5132
899 5134
899 5149
899 5137
899 5131
899 5136
899 5135
899 5130
899 5140
899 5151
899 5145
899 5129
900 5137
900 5136
900 5131
900 5130
900 5151
900 5149
900 5133
900 5129
900 5140
900 5134
901 5137
901 5133
901 5140
901 5131
901 5130
901 5129
901 5136
901 5149
902 5149
902 5130
902 5131
902 5129
902 5136
902 5140
902 5137
902 5144
903 5129
903 5149
903 5131
903 5136
903 5140
903 5144
903 5130
903 5137
904 5149
904 5131
904 5132
904 5129
904 5134
904 5140
904 5136
904 5137
904 5130
905 5134
905 5136
905 5130
905 5140
905 5132
905 5137
905 5131
905 5129
906 5131
906 5130
906 5129
907 5130
907 5131
907 5129
908 5136
908 5134
908 5144
908 5131
908 5130
908 5140
908 5145
908 5142
908 5129
909 5144
909 5145
909 5131
909 5142
909 5136
909 5130
909 5140
909 5134
909 5129
910 5142
910 5134
910 5129
910 5145
910 5136
910 5131
910 5140
910 5144
910 5130
910 5135
910 5133
910 5137
910 5151
911 5140
911 5151
911 5144
911 5142
911 5133
911 5129
911 5136
911 5134
911 5137
911 5135
911 5131
911 5130
911 5145
912 5133
912 5151
912 5142
912 5140
912 5134
912 5144
912 5136
912 5131
912 5129
912 5130
912 5135
912 5145
912 5137
913 5151
913 5131
913 5142
913 5129
913 5137
913 5135
913 5140
913 5130
913 5134
913 5136
913 5133
914 5149
914 5140
914 5147
914 5151
914 5130
914 5135
914 5129
914 5131
914 5145
914 5137
914 5153
914 5142
914 5133
914 5136
914 5134
914 5132
915 5142
915 5137
915 5131
915 5145
915 5135
915 5129
915 5133
915 5153
915 5149
915 5136
915 5130
915 5134
915 5147
915 5132
915 5140
916 5133
916 5129
916 5131
916 5130
917 5130
917 5134
917 5131
917 5129
918 5134
918 5129
918 5131
918 5130
919 5129
919 5131
919 5155
919 5130
920 5130
920 5155
920 5131
920 5129
921 5155
921 5130
921 5129
921 5131
922 5129
922 5155
922 5130
922 5131
923 5129
923 5131
923 5155
923 5130
924 5155
924 5129
924 5130
924 5131
925 5129
925 5155
925 5130
926 5155
926 5130
926 5129
927 5129
927 5130
927 5155
928 5155
928 5129
928 5130
929 5129
929 5140
929 5130
929 5155
930 5140
930 5155
930 5130
930 5129
931 5140
931 5129
931 5130
932 5130
932 5129
933 5130
933 5129
934 5129
934 5130
935 5129
935 5130
936 5130
936 5129
937 5129
937 5130
938 5129
938 5130
939 5132
939 5129
939 5130
939 5147
939 5137
940 5147
940 5130
940 5137
940 5134
940 5140
940 5132
940 5129
941 5136
941 5137
941 5135
941 5130
941 5140
941 5147
941 5134
941 5129
941 5132
942 5130
942 5137
942 5135
942 5129
942 5140
942 5134
942 5136
942 5133
942 5132
942 5147
943 5130
943 5134
943 5129
943 5147
943 5133
943 5136
944 5140
944 5136
944 5130
944 5137
944 5142
944 5129
944 5134
944 5147
944 5135
945 5129
945 5140
945 5142
945 5134
945 5135
945 5137
945 5147
945 5136
945 5130
946 5156
946 5135
946 5142
946 5140
946 5133
946 5130
946 5137
946 5147
946 5136
946 5129
946 5132
947 5129
947 5132
947 5156
947 5130
948 5132
948 5129
948 5130
949 5129
949 5130
950 5130
950 5129
951 5130
951 5129
952 5129
952 5130
953 5136
953 5129
953 5137
953 5130
953 5132
953 5141
954 5149
954 5137
954 5135
954 5136
954 5132
954 5130
954 5129
954 5141
955 5149
955 5132
955 5130
955 5129
955 5136
955 5135
955 5137
956 5129
956 5130
956 5137
956 5136
957 5130
957 5129
958 5130
958 5129
959 5130
959 5129
960 5129
960 5130
961 5129
961 5130
962 5129
962 5130
963 5130
963 5129
964 5130
964 5129
965 5130
965 5129
966 5130
966 5129
967 5129
967 5130
968 5130
968 5129
969 5130
969 5129
970 5130
970 5129
971 5129
971 5130
972 5129
972 5130
973 5130
973 5129
973 5148
973 5154
974 5130
974 5148
974 5129
974 5154
975 5154
975 5129
975 5130
975 5148
976 5135
976 5141
976 5130
976 5154
976 5148
976 5129
976 5133
976 5132
976 5140
976 5136
977 5132
977 5130
977 5148
977 5154
977 5141
977 5129
977 5133
977 5135
977 5140
977 5136
978 5132
978 5130
978 5136
978 5140
978 5148
978 5154
978 5141
978 5135
978 5129
979 5148
979 5130
979 5140
979 5129
980 5154
980 5140
980 5148
980 5135
980 5130
980 5142
980 5129
981 5135
981 5140
981 5142
981 5148
981 5130
981 5129
981 5154
982 5135
982 5154
982 5140
982 5129
982 5130
982 5148
982 5142
983 5142
983 5149
983 5130
983 5129
983 5148
984 5130
984 5129
984 5135
985 5130
985 5129
986 5129
986 5130
987 5129
987 5130
988 5130
988 5129
989 5129
989 5130
989 5148
990 5135
990 5141
990 5129
990 5130
990 5149
991 5135
991 5136
991 5141
991 5129
991 5149
991 5130
992 5130
992 5149
992 5135
992 5136
992 5141
992 5129
993 5149
993 5130
993 5135
993 5141
993 5129
993 5136
994 5130
994 5135
994 5149
994 5142
994 5129
994 5136
995 5129
995 5135
995 5149
995 5136
995 5130
995 5142
996 5136
996 5130
996 5129
996 5142
996 5149
997 5129
997 5130
998 5129
998 5135
998 5130
999 5142
999 5130
999 5135
999 5129
1000 5130
1000 5129
1001 5142
1001 5129
1001 5133
1001 5136
1001 5130
1002 5130
1002 5129
1002 5136
1002 5142
1002 5133
1003 5133
1003 5142
1003 5129
1003 5136
1003 5130
1004 5130
1004 5136
1004 5129
1005 5130
1005 5129
1006 5130
1006 5129
1007 5129
1007 5130
1008 5130
1008 5129
1009 5129
1009 5130
1010 5129
1010 5130
1011 5130
1011 5129
1012 5130
1012 5129
1013 5130
1013 5129
1013 5138
1014 5130
1014 5129
1014 5138
1015 5130
1015 5138
1015 5129
1016 5129
1016 5138
1016 5130
1017 5130
1017 5129
1018 5130
1018 5129
1019 5130
1019 5129
1020 5129
1020 5130
1021 5130
1021 5129
1022 5129
1022 5130
1023 5130
1023 5129
1024 5130
1024 5129
1024 5132
1024 5133
1025 5129
1025 5130
1025 5132
1025 5133
1026 5129
1026 5133
1026 5130
1026 5132
1027 5133
1027 5130
1027 5132
1027 5129
1028 5130
1028 5129
1029 5130
1029 5129
1030 5130
1030 5129
1031 5129
1031 5130
1032 5129
1032 5130
1033 5130
1033 5129
1034 5130
1034 5129
1035 5129
1035 5130
1036 5134
1036 5133
1036 5128
1036 5144
1036 5143
1036 5136
1036 5132
1036 5135
1036 5152
1037 5143
1037 5134
1037 5128
1037 5133
1037 5132
1037 5144
1037 5136
1037 5152
1037 5135
1038 5135
1038 5152
1038 5144
1038 5143
1038 5133
1038 5128
1038 5134
1038 5136
1038 5132
1039 5128
1039 5144
1039 5133
1039 5143
1039 5135
1040 5135
1040 5128
1040 5133
1040 5143
1040 5144
1041 5135
1041 5144
1041 5133
1041 5138
1041 5136
1041 5134
1041 5152
1041 5143
1041 5140
1041 5132
1042 5133
1042 5136
1042 5132
1042 5134
1042 5144
1042 5152
1042 5135
1042 5149
1042 5143
1042 5140
1042 5138
1043 5135
1043 5146
1043 5153
1043 5143
1043 5134
1043 5144
1043 5137
1043 5133
1043 5136
1043 5132
1043 5140
1043 5152
1043 5151
1043 5149
1044 5137
1044 5136
1044 5150
1044 5140
1044 5153
1044 5133
1044 5152
1044 5144
1044 5149
1044 5151
1044 5134
1044 5132
1044 5143
1044 5138
1044 5135
1044 5146
1045 5136
1045 5153
1045 5140
1045 5135
1045 5144
1045 5137
1045 5152
1045 5143
1045 5138
1045 5134
1045 5150
1045 5133
1045 5132
1045 5146
1046 5137
1046 5152
1046 5134
1046 5149
1046 5151
1046 5133
1046 5132
1046 5144
1046 5140
1046 5135
1046 5143
1046 5136
1046 5153
1046 5146
1046 5150
1047 5147
1047 5132
1047 5143
1047 5137
1047 5149
1047 5134
1047 5135
1047 5136
1047 5133
1047 5140
1047 5153
1047 5146
1047 5152
1047 5150
1047 5144
1047 5151
1048 5133
1048 5132
1048 5151
1048 5135
1048 5149
1048 5143
1048 5146
1048 5136
1048 5137
1048 5152
1048 5147
1048 5140
1048 5144
1048 5134
1048 5153
1048 5150
1049 5147
1049 5153
1049 5144
1049 5149
1049 5150
1049 5140
1049 5134
1049 5152
1049 5137
1049 5151
1049 5133
1049 5136
1049 5132
1049 5143
1049 5135
1049 5146
1050 5140
1050 5144
1050 5152
1050 5153
1050 5137
1050 5134
1050 5149
1050 5146
1050 5132
1050 5133
1050 5150
1050 5135
1050 5136
1050 5151
1050 5147
1050 5143
1051 5144
1051 5143
1051 5152
1051 5153
1051 5146
1051 5133
1051 5137
1051 5134
1051 5132
1051 5147
1051 5136
1051 5151
1051 5135
1051 5149
1051 5150
1051 5140
1052 5144
1052 5140
1052 5152
1052 5143
1052 5147
1052 5132
1052 5136
1052 5146
1052 5133
1052 5153
1052 5135
1052 5137
1052 5149
1052 5134
1052 5151
1052 5150
1053 5134
1053 5140
1053 5147
1053 5144
1053 5135
1053 5132
1053 5137
1053 5133
1053 5136
1053 5146
1053 5143
1053 5149
1053 5151
1053 5153
1053 5150
1053 5152
1054 5133
1054 5140
1054 5146
1054 5143
1054 5134
1054 5136
1054 5147
1054 5144
1054 5135
1054 5137
1054 5149
1054 5132
1054 5150
1054 5152
1054 5153
1054 5151
1055 5136
1055 5137
1055 5134
1055 5155
1055 5140
1055 5150
1055 5144
1055 5157
1055 5149
1055 5151
1055 5153
1055 5146
1055 5131
1056 5137
1056 5131
1056 5151
1056 5140
1056 5150
1056 5144
1056 5146
1056 5155
1056 5157
1056 5134
1056 5153
1056 5149
1056 5136
1057 5133
1057 5150
1057 5147
1057 5140
1057 5153
1057 5149
1057 5132
1057 5135
1057 5143
1057 5146
1057 5137
1057 5134
1057 5145
1057 5136
1057 5151
1058 5135
1058 5153
1058 5155
1058 5133
1058 5140
1058 5132
1058 5147
1058 5136
1058 5143
1058 5131
1058 5144
1058 5145
1058 5146
1058 5149
1058 5151
1058 5134
1058 5137
1058 5150
1059 5137
1059 5153
1059 5155
1059 5140
1059 5136
1059 5131
1059 5151
1059 5147
1059 5135
1059 5145
1059 5134
1059 5133
1059 5144
1059 5132
1059 5146
1059 5150
1059 5149
1059 5143
1059 5152
1060 5140
1060 5153
1060 5136
1060 5134
1060 5144
1060 5151
1060 5149
1060 5155
1060 5150
1060 5143
1060 5133
1060 5145
1060 5152
1060 5132
1060 5147
1060 5137
1060 5135
1060 5146
1061 5146
1061 5133
1061 5137
1061 5135
1061 5136
1061 5147
1061 5151
1061 5153
1061 5140
1061 5131
1061 5144
1061 5129
1061 5150
1061 5130
1061 5132
1061 5134
1061 5145
1061 5149
1061 5155
1062 5140
1062 5130
1062 5133
1062 5137
1062 5131
1062 5144
1062 5155
1062 5149
1062 5132
1062 5150
1062 5151
1062 5135
1062 5147
1062 5136
1062 5134
1062 5129
1062 5146
1062 5145
1063 5151
1063 5130
1063 5146
1063 5129
1063 5153
1063 5147
1063 5155
1063 5131
1064 5151
1064 5155
1064 5147
1064 5129
1064 5153
1064 5130
1064 5146
1064 5131
1065 5129
1065 5146
1065 5130
1065 5134
1065 5131
1065 5132
1065 5151
1065 5155
1065 5147
1066 5134
1066 5131
1066 5151
1066 5155
1066 5133
1066 5129
1066 5132
1066 5130
1066 5144
1067 5136
1067 5140
1067 5134
1067 5155
1067 5129
1067 5145
1067 5130
1067 5147
1067 5151
1067 5133
1067 5144
1067 5150
1067 5153
1067 5132
1067 5137
1067 5131
1067 5146
1067 5135
1068 5140
1068 5145
1068 5130
1068 5134
1068 5151
1068 5147
1068 5146
1068 5132
1068 5135
1068 5155
1068 5136
1068 5137
1068 5131
1068 5150
1068 5129
1068 5153
1069 5135
1069 5137
1069 5129
1069 5130
1069 5145
1069 5131
1069 5132
1069 5136
1069 5155
1069 5140
1070 5155
1070 5132
1070 5129
1070 5140
1070 5136
1070 5135
1070 5131
1070 5137
1070 5149
1070 5130
1070 5145
1071 5136
1071 5153
1071 5149
1071 5130
1071 5140
1071 5134
1071 5155
1071 5137
1071 5131
1071 5129
1072 5136
1072 5155
1072 5131
1072 5149
1072 5130
1072 5153
1072 5137
1072 5129
1072 5134
1072 5140
1073 5134
1073 5151
1073 5130
1073 5149
1073 5140
1073 5131
1073 5129
1073 5153
1073 5146
1073 5136
1073 5155
1073 5137
1074 5136
1074 5146
1074 5140
1074 5151
1074 5131
1074 5149
1074 5129
1074 5132
1074 5137
1074 5134
1074 5155
1074 5130
1075 5134
1075 5137
1075 5146
1075 5129
1075 5140
1075 5136
1075 5132
1075 5130
1075 5131
1075 5149
1075 5145
1075 5155
1075 5151
1076 5130
1076 5129
1076 5149
1076 5136
1076 5145
1076 5140
1076 5131
1076 5134
1077 5151
1077 5129
1077 5155
1077 5130
1077 5131
1077 5137
1077 5146
1078 5131
1078 5155
1078 5129
1078 5130
1079 5145
1079 5140
1079 5131
1079 5134
1079 5130
1079 5137
1079 5153
1079 5142
1079 5155
1079 5129
1079 5144
1079 5147
1080 5145
1080 5142
1080 5129
1080 5144
1080 5131
1080 5155
1080 5134
1080 5130
1080 5140
1080 5153
1080 5147
1080 5137
1081 5130
1081 5136
1081 5153
1081 5131
1081 5129
1081 5147
1081 5145
1081 5155
1081 5137
1082 5134
1082 5137
1082 5131
1082 5149
1082 5135
1082 5136
1082 5146
1082 5129
1082 5140
1082 5151
1082 5155
1082 5130
1083 5144
1083 5149
1083 5146
1083 5137
1083 5140
1083 5136
1083 5155
1083 5134
1083 5135
1083 5151
1083 5131
1083 5129
1083 5130
1083 5145
1083 5142
1084 5134
1084 5149
1084 5135
1084 5136
1084 5140
1084 5146
1084 5131
1084 5129
1084 5130
1084 5155
1084 5144
1084 5151
1084 5137
1084 5145
1085 5130
1085 5155
1085 5129
1085 5131
1086 5131
1086 5130
1086 5155
1086 5129
1086 5140
1087 5130
1087 5129
1087 5140
1087 5131
1087 5155
1088 5129
1088 5155
1088 5131
1088 5130
1089 5129
1089 5130
1089 5155
1089 5131
1090 5155
1090 5130
1090 5131
1090 5129
1091 5130
1091 5129
1091 5131
1091 5155
1092 5155
1092 5130
1092 5129
1092 5131
1093 5130
1093 5145
1093 5155
1093 5131
1093 5129
1093 5141
1094 5132
1094 5137
1094 5134
1094 5129
1094 5141
1094 5147
1094 5155
1094 5136
1094 5140
1094 5145
1094 5131
1094 5130
1095 5137
1095 5134
1095 5136
1095 5141
1095 5132
1095 5130
1095 5155
1095 5145
1095 5147
1095 5129
1095 5140
1096 5132
1096 5130
1096 5155
1096 5129
1096 5147
1096 5137
1097 5130
1097 5155
1097 5129
1098 5155
1098 5130
1098 5129
1099 5155
1099 5130
1099 5137
1099 5129
1100 5130
1100 5129
1100 5155
1100 5137
1101 5130
1101 5137
1101 5129
1102 5137
1102 5130
1102 5129
1103 5129
1103 5130
1104 5130
1104 5129
1105 5129
1105 5130
1106 5130
1106 5129
1107 5129
1107 5130
1108 5130
1108 5129
1109 5129
1109 5130
1110 5129
1110 5130
1110 5132
1111 5132
1111 5129
1111 5130
1111 5136
1112 5133
1112 5147
1112 5135
1112 5134
1112 5142
1112 5129
1112 5136
1112 5130
1112 5132
1113 5130
1113 5135
1113 5129
1113 5134
1113 5136
1113 5132
1113 5142
1114 5132
1114 5136
1114 5134
1114 5140
1114 5142
1114 5135
1114 5130
1114 5147
1114 5129
1115 5130
1115 5135
1115 5142
1115 5134
1115 5147
1115 5140
1115 5136
1115 5138
1115 5129
1115 5137
1115 5133
1115 5132
1116 5130
1116 5145
1116 5149
1116 5138
1116 5137
1116 5135
1116 5153
1116 5133
1116 5136
1116 5134
1116 5140
1116 5142
1116 5129
1116 5132
1116 5146
1116 5147
1117 5137
1117 5132
1117 5149
1117 5145
1117 5147
1117 5134
1117 5153
1117 5129
1117 5130
1117 5146
1117 5135
1117 5142
1117 5136
1117 5140
1118 5140
1118 5141
1118 5137
1118 5136
1118 5132
1118 5130
1118 5135
1118 5134
1118 5133
1118 5138
1118 5129
1119 5130
1119 5132
1119 5135
1119 5134
1119 5141
1119 5137
1119 5133
1119 5153
1119 5129
1119 5138
1119 5136
1119 5140
1120 5129
1120 5136
1120 5134
1120 5137
1120 5140
1120 5130
1120 5132
1121 5129
1121 5136
1121 5140
1121 5137
1121 5134
1121 5132
1121 5130
1122 5134
1122 5130
1122 5132
1122 5140
1122 5137
1122 5136
1122 5129
1123 5137
1123 5141
1123 5129
1123 5130
1123 5140
1123 5134
1123 5133
1123 5132
1124 5137
1124 5129
1124 5135
1124 5141
1124 5132
1124 5133
1124 5136
1124 5149
1124 5140
1124 5138
1124 5130
1125 5136
1125 5129
1125 5137
1125 5132
1125 5138
1125 5130
1125 5133
1125 5142
1125 5141
1125 5135
1126 5142
1126 5137
1126 5141
1126 5136
1126 5129
1126 5140
1126 5135
1126 5130
1126 5132
1126 5133
1127 5141
1127 5142
1127 5129
1127 5140
1127 5130
1127 5133
1127 5135
1128 5130
1128 5129
1129 5129
1129 5130
1130 5138
1130 5130
1130 5129
1131 5130
1131 5129
1131 5138
1132 5129
1132 5130
1133 5129
1133 5130
1134 5129
1134 5130
1135 5130
1135 5129
1136 5129
1136 5130
1137 5130
1137 5129
1138 5129
1138 5130
1139 5129
1139 5130
1140 5130
1140 5129
1141 5130
1141 5129
1142 5130
1142 5129
1143 5130
1143 5148
1143 5129
1144 5148
1144 5129
1144 5154
1144 5130
1145 5130
1145 5129
1145 5148
1145 5154
1146 5132
1146 5130
1146 5154
1146 5136
1146 5140
1146 5141
1146 5148
1146 5135
1146 5129
1147 5154
1147 5141
1147 5129
1147 5135
1147 5130
1147 5132
1147 5136
1147 5148
1148 5130
1148 5129
1149 5129
1149 5130
1150 5129
1150 5130
1150 5148
1151 5130
1151 5148
1151 5141
1151 5129
1151 5158
1151 5142
1152 5159
1152 5158
1152 5142
1152 5129
1152 5141
1152 5130
1153 5141
1153 5142
1153 5130
1153 5159
1153 5129
1153 5158
1154 5130
1154 5158
1154 5129
1155 5129
1155 5130
1156 5158
1156 5130
1156 5148
1156 5129
1157 5158
1157 5130
1157 5148
1157 5129
1158 5129
1158 5158
1158 5148
1158 5130
1159 5129
1159 5136
1159 5130
1159 5154
1159 5133
1159 5141
1159 5158
1159 5148
1159 5135
1160 5133
1160 5135
1160 5158
1160 5129
1160 5148
1160 5141
1160 5154
1160 5136
1160 5130
1161 5141
1161 5133
1161 5129
1161 5135
1161 5136
1161 5154
1161 5148
1161 5130
1162 5129
1162 5130
1163 5129
1163 5130
1164 5130
1164 5129
1165 5130
1165 5158
1165 5129
1166 5158
1166 5129
1166 5130
1167 5158
1167 5129
1167 5130
1168 5129
1168 5135
1168 5158
1168 5130
1169 5142
1169 5158
1169 5132
1169 5136
1169 5149
1169 5135
1169 5129
1169 5130
1169 5133
1169 5141
1170 5149
1170 5132
1170 5129
1170 5133
1170 5141
1170 5142
1170 5158
1170 5136
1170 5135
1170 5130
1171 5130
1171 5129
1172 5130
1172 5158
1172 5129
1173 5130
1173 5129
1173 5158
1174 5130
1174 5129
1174 5158
1175 5129
1175 5158
1175 5130
1176 5129
1176 5130
1177 5129
1177 5130
1178 5130
1178 5129
1179 5129
1179 5130
1180 5130
1180 5129
1181 5129
1181 5130
1182 5129
1182 5130
1183 5129
1183 5130
1184 5130
1184 5129
1185 5129
1185 5130
1186 5130
1186 5129
1187 5129
1187 5130
1188 5129
1188 5130
1189 5130
1189 5129
1190 5130
1190 5129
1191 5130
1191 5135
1191 5129
1192 5130
1192 5129
1193 5132
1193 5133
1193 5130
1193 5129
1194 5133
1194 5129
1194 5130
1194 5132
1195 5134
1195 5152
1195 5135
1195 5128
1195 5133
1195 5132
1195 5144
1195 5143
1195 5136
1196 5152
1196 5133
1196 5134
1196 5132
1196 5144
1196 5128
1196 5135
1196 5136
1196 5143
1197 5136
1197 5152
1197 5134
1197 5128
1197 5153
1197 5143
1197 5140
1197 5150
1197 5135
1197 5132
1197 5155
1197 5133
1197 5144
1198 5133
1198 5150
1198 5136
1198 5134
1198 5135
1198 5143
1198 5128
1198 5144
1198 5155
1198 5153
1198 5152
1198 5140
1198 5132
1199 5143
1199 5133
1199 5135
1199 5140
1199 5144
1199 5132
1199 5153
1199 5150
1199 5152
1199 5128
1199 5155
1200 5143
1200 5153
1200 5144
1200 5132
1200 5135
1200 5133
1200 5140
1200 5150
1200 5155
1200 5128
1201 5144
1201 5143
1201 5134
1201 5153
1201 5150
1201 5136
1201 5137
1201 5132
1201 5140
1201 5145
1201 5147
1201 5135
1201 5155
1201 5152
1202 5145
1202 5147
1202 5137
1202 5143
1202 5155
1202 5134
1202 5132
1202 5150
1202 5135
1202 5144
1202 5136
1202 5140
1202 5153
1202 5152
1203 5144
1203 5149
1203 5147
1203 5153
1203 5145
1203 5151
1203 5136
1203 5134
1203 5143
1203 5150
1203 5146
1203 5140
1203 5132
1203 5137
1203 5135
1203 5155
1203 5152
1204 5147
1204 5136
1204 5134
1204 5150
1204 5144
1204 5151
1204 5155
1204 5153
1204 5149
1204 5152
1204 5146
1204 5135
1204 5143
1204 5132
1204 5137
1204 5140
1205 5147
1205 5155
1205 5136
1205 5132
1205 5137
1205 5133
1205 5153
1205 5146
1205 5143
1205 5152
1205 5150
1205 5151
1205 5135
1205 5149
1205 5140
1205 5144
1205 5134
1206 5135
1206 5155
1206 5136
1206 5147
1206 5143
1206 5140
1206 5152
1206 5133
1206 5132
1206 5137
1206 5150
1206 5134
1206 5153
1206 5149
1206 5146
1206 5144
1207 5135
1207 5147
1207 5151
1207 5140
1207 5134
1207 5136
1207 5150
1207 5132
1207 5144
1207 5155
1207 5133
1207 5149
1207 5143
1207 5152
1207 5146
1207 5137
1207 5153
1208 5136
1208 5150
1208 5151
1208 5144
1208 5132
1208 5143
1208 5133
1208 5140
1208 5153
1208 5134
1208 5149
1208 5135
1208 5146
1208 5152
1208 5137
1209 5135
1209 5146
1209 5136
1209 5144
1209 5151
1209 5132
1209 5149
1209 5153
1209 5143
1209 5140
1209 5133
1209 5152
1209 5150
1209 5137
1209 5134
1210 5147
1210 5136
1210 5155
1210 5146
1210 5144
1210 5135
1210 5143
1210 5151
1210 5149
1210 5134
1210 5140
1210 5132
1210 5153
1210 5145
1210 5150
1210 5157
1210 5131
1210 5137
1211 5145
1211 5136
1211 5151
1211 5160
1211 5134
1211 5157
1211 5146
1211 5155
1211 5135
1211 5140
1211 5149
1211 5147
1211 5132
1211 5143
1211 5159
1211 5150
1211 5153
1211 5131
1211 5137
1211 5144
1212 5159
1212 5155
1212 5149
1212 5131
1212 5151
1212 5160
1212 5134
1212 5143
1212 5135
1212 5157
1212 5144
1212 5152
1212 5136
1212 5153
1212 5146
1212 5150
1212 5145
1212 5132
1212 5137
1212 5147
1212 5140
1213 5152
1213 5157
1213 5137
1213 5144
1213 5151
1213 5150
1213 5146
1213 5145
1213 5147
1213 5136
1213 5135
1213 5143
1213 5149
1213 5134
1213 5133
1213 5155
1213 5132
1213 5140
1213 5153
1213 5131
1214 5160
1214 5132
1214 5137
1214 5145
1214 5157
1214 5143
1214 5131
1214 5146
1214 5153
1214 5149
1214 5155
1214 5147
1214 5136
1214 5151
1214 5133
1214 5140
1214 5134
1214 5135
1214 5144
1214 5150
1215 5131
1215 5135
1215 5160
1215 5153
1215 5140
1215 5145
1215 5143
1215 5155
1215 5136
1215 5142
1215 5147
1215 5137
1215 5144
1215 5150
1215 5132
1215 5149
1215 5146
1215 5151
1215 5133
1215 5134
1216 5155
1216 5129
1216 5145
1216 5140
1216 5131
1216 5135
1216 5151
1216 5146
1216 5147
1216 5130
1216 5149
1216 5142
1216 5136
1216 5150
1216 5153
1216 5144
1216 5143
1216 5137
1216 5134
1217 5155
1217 5147
1217 5131
1217 5129
1217 5149
1217 5136
1217 5135
1217 5134
1217 5146
1217 5140
1217 5130
1218 5145
1218 5129
1218 5131
1218 5130
1218 5140
1218 5147
1218 5155
1218 5133
1218 5135
1218 5150
1218 5153
1218 5142
1218 5146
1218 5136
1218 5151
1218 5134
1219 5147
1219 5135
1219 5146
1219 5145
1219 5153
1219 5140
1219 5129
1219 5134
1219 5136
1219 5155
1219 5133
1219 5142
1219 5131
1219 5150
1219 5151
1219 5130
1220 5131
1220 5147
1220 5129
1220 5134
1220 5155
1220 5136
1220 5137
1220 5151
1220 5130
1220 5132
1220 5145
1220 5150
1221 5134
1221 5147
1221 5151
1221 5145
1221 5144
1221 5131
1221 5133
1221 5129
1221 5130
1221 5137
1221 5155
1221 5136
1221 5150
1221 5132
1222 5144
1222 5147
1222 5136
1222 5132
1222 5155
1222 5131
1222 5137
1222 5130
1222 5151
1222 5145
1222 5133
1222 5150
1222 5140
1222 5129
1222 5134
1222 5146
1223 5129
1223 5131
1223 5155
1223 5130
1224 5130
1224 5153
1224 5129
1224 5155
1224 5131
1225 5131
1225 5143
1225 5149
1225 5130
1225 5155
1225 5140
1225 5129
1225 5146
1225 5151
1225 5153
1225 5136
1225 5132
1225 5145
1225 5142
1226 5151
1226 5140
1226 5153
1226 5146
1226 5147
1226 5136
1226 5143
1226 5130
1226 5129
1226 5132
1226 5131
1226 5149
1226 5142
1226 5145
1226 5155
1227 5153
1227 5136
1227 5155
1227 5151
1227 5134
1227 5140
1227 5132
1227 5131
1227 5145
1227 5142
1227 5130
1227 5149
1227 5147
1227 5129
1227 5146
1227 5137
1228 5151
1228 5155
1228 5136
1228 5153
1228 5144
1228 5140
1228 5129
1228 5130
1228 5147
1228 5131
1229 5131
1229 5151
1229 5155
1229 5153
1229 5147
1229 5149
1229 5134
1229 5140
1229 5136
1229 5129
1229 5130
1230 5129
1230 5150
1230 5136
1230 5146
1230 5137
1230 5134
1230 5149
1230 5130
1230 5155
1230 5151
1230 5131
1231 5147
1231 5130
1231 5134
1231 5137
1231 5145
1231 5151
1231 5155
1231 5131
1231 5149
1231 5140
1231 5146
1231 5129
1231 5136
1231 5150
1232 5150
1232 5146
1232 5137
1232 5129
1232 5131
1232 5151
1232 5155
1232 5130
1233 5130
1233 5129
1233 5155
1233 5153
1233 5131
1234 5130
1234 5155
1234 5131
1234 5153
1234 5129
1235 5142
1235 5130
1235 5153
1235 5155
1235 5129
1235 5131
1236 5131
1236 5129
1236 5142
1236 5130
1236 5155
1236 5136
1236 5140
1237 5151
1237 5149
1237 5130
1237 5155
1237 5129
1237 5136
1237 5140
1237 5131
1237 5146
1238 5145
1238 5140
1238 5131
1238 5129
1238 5151
1238 5136
1238 5155
1238 5150
1238 5149
1238 5134
1238 5147
1238 5135
1238 5137
1238 5130
1238 5146
1239 5136
1239 5132
1239 5140
1239 5144
1239 5133
1239 5131
1239 5149
1239 5155
1239 5147
1239 5135
1239 5137
1239 5134
1239 5130
1239 5145
1239 5150
1239 5151
1239 5146
1239 5129
1240 5136
1240 5137
1240 5132
1240 5135
1240 5131
1240 5130
1240 5133
1240 5144
1240 5129
1240 5155
1241 5129
1241 5155
1241 5130
1241 5131
1242 5131
1242 5129
1242 5155
1242 5130
1243 5129
1243 5130
1243 5155
1243 5131
1244 5155
1244 5129
1244 5131
1244 5130
1245 5130
1245 5134
1245 5131
1245 5149
1245 5140
1245 5155
1245 5129
1245 5145
1246 5131
1246 5130
1246 5155
1246 5140
1246 5134
1246 5145
1246 5149
1246 5129
1247 5137
1247 5130
1247 5129
1247 5131
1247 5155
1248 5145
1248 5129
1248 5137
1248 5131
1248 5130
1248 5155
1249 5129
1249 5130
1249 5150
1249 5145
1249 5149
1249 5146
1249 5140
1249 5136
1249 5132
1249 5135
1249 5142
1249 5134
1249 5147
1249 5151
1249 5155
1249 5137
1249 5153
1250 5130
1250 5132
1250 5149
1250 5135
1250 5150
1250 5134
1250 5146
1250 5145
1250 5140
1250 5155
1250 5142
1250 5136
1250 5129
1250 5153
1250 5147
1250 5137
1250 5151
1251 5151
1251 5134
1251 5136
1251 5145
1251 5140
1251 5129
1251 5130
1251 5153
1251 5149
1251 5135
1251 5147
1251 5155
1251 5146
1251 5137
1251 5142
1251 5150
1252 5145
1252 5136
1252 5140
1252 5129
1252 5130
1252 5155
1253 5130
1253 5129
1253 5140
1253 5155
1254 5140
1254 5129
1254 5147
1254 5130
1254 5155
1255 5147
1255 5140
1255 5150
1255 5129
1255 5130
1255 5155
1256 5147
1256 5129
1256 5140
1256 5150
1256 5130
1257 5129
1257 5150
1257 5140
1257 5130
1257 5147
1258 5129
1258 5130
1258 5155
1259 5130
1259 5129
1260 5130
1260 5129
1261 5130
1261 5129
1261 5136
1261 5137
1261 5140
1262 5140
1262 5137
1262 5136
1262 5130
1262 5147
1262 5129
1263 5130
1263 5147
1263 5134
1263 5140
1263 5129
1264 5140
1264 5130
1264 5134
1264 5137
1264 5129
1264 5147
1264 5136
1265 5134
1265 5137
1265 5140
1265 5147
1265 5136
1265 5153
1265 5130
1265 5129
1266 5136
1266 5129
1266 5140
1266 5147
1266 5137
1266 5130
1267 5147
1267 5129
1267 5135
1267 5130
1267 5140
1267 5136
1267 5142
1267 5134
1268 5134
1268 5147
1268 5130
1268 5136
1268 5135
1268 5129
1268 5142
1268 5140
1269 5130
1269 5132
1269 5129
1269 5140
1269 5134
1269 5138
1269 5135
1269 5142
1269 5137
1269 5136
1270 5137
1270 5140
1270 5135
1270 5130
1270 5142
1270 5153
1270 5138
1270 5134
1270 5147
1270 5132
1270 5146
1270 5149
1270 5129
1270 5136
1271 5130
1271 5138
1271 5140
1271 5146
1271 5136
1271 5134
1271 5137
1271 5132
1271 5142
1271 5149
1271 5153
1271 5135
1271 5129
1271 5147
1272 5134
1272 5130
1272 5146
1272 5142
1272 5148
1272 5129
1272 5153
1272 5140
1272 5137
1272 5147
1272 5135
1272 5136
1272 5149
1272 5132
1273 5140
1273 5137
1273 5149
1273 5153
1273 5135
1273 5133
1273 5129
1273 5134
1273 5146
1273 5147
1273 5130
1273 5132
1273 5148
1273 5145
1273 5154
1273 5136
1273 5142
1274 5149
1274 5135
1274 5137
1274 5133
1274 5145
1274 5146
1274 5140
1274 5130
1274 5129
1274 5154
1274 5134
1274 5147
1274 5136
1274 5153
1274 5142
1275 5142
1275 5153
1275 5129
1275 5154
1275 5136
1275 5135
1275 5134
1275 5149
1275 5130
1276 5153
1276 5136
1276 5134
1276 5142
1276 5129
1276 5140
1276 5130
1277 5153
1277 5137
1277 5145
1277 5151
1277 5142
1277 5136
1277 5146
1277 5132
1277 5134
1277 5129
1277 5130
1277 5140
1278 5129
1278 5130
1278 5134
1278 5137
1278 5136
1278 5151
1278 5145
1278 5142
1278 5153
1278 5132
1278 5146
1279 5130
1279 5134
1279 5153
1279 5129
1279 5136
1279 5145
1279 5142
1280 5129
1280 5132
1280 5130
1281 5132
1281 5130
1281 5133
1281 5141
1281 5154
1281 5145
1281 5142
1281 5129
1281 5137
1282 5145
1282 5154
1282 5137
1282 5130
1282 5133
1282 5129
1282 5141
1282 5142
1283 5145
1283 5130
1283 5129
1283 5137
1284 5130
1284 5129
1285 5129
1285 5130
1285 5138
1286 5130
1286 5129
1286 5138
1287 5130
1287 5138
1287 5129
1288 5129
1288 5130
1289 5129
1289 5130
1290 5135
1290 5129
1290 5130
1291 5129
1291 5130
1291 5135
1292 5129
1292 5130
1292 5135
1293 5130
1293 5129
1293 5154
1294 5130
1294 5154
1294 5129
1295 5154
1295 5130
1295 5129
1295 5141
1296 5129
1296 5138
1296 5136
1296 5142
1296 5141
1296 5133
1296 5130
1296 5135
1297 5133
1297 5141
1297 5129
1297 5136
1297 5149
1297 5138
1297 5130
1297 5142
1297 5135
1298 5157
1298 5136
1298 5133
1298 5132
1298 5135
1298 5149
1298 5141
1298 5129
1298 5159
1298 5142
1298 5130
1299 5135
1299 5130
1299 5132
1299 5136
1299 5129
1299 5141
1299 5149
1299 5142
1299 5145
1299 5159
1300 5159
1300 5136
1300 5149
1300 5145
1300 5142
1300 5129
1300 5130
1301 5129
1301 5130
1301 5145
1302 5130
1302 5158
1302 5145
1302 5129
1303 5158
1303 5129
1303 5130
1304 5129
1304 5158
1304 5130
1305 5158
1305 5130
1305 5129
1306 5158
1306 5129
1306 5130
1307 5130
1307 5159
1307 5158
1307 5129
1308 5129
1308 5158
1308 5159
1308 5130
1309 5158
1309 5130
1309 5129
1310 5129
1310 5158
1310 5130
1311 5130
1311 5158
1311 5129
1312 5129
1312 5158
1312 5130
1313 5130
1313 5129
1313 5158
1313 5132
1314 5132
1314 5129
1314 5130
1314 5158
1315 5129
1315 5130
1315 5158
1315 5132
1316 5158
1316 5129
1316 5130
1317 5158
1317 5129
1317 5130
1318 5129
1318 5135
1318 5130
1318 5158
1318 5142
1319 5130
1319 5141
1319 5129
1319 5142
1319 5135
1319 5158
1320 5130
1320 5142
1320 5158
1320 5141
1320 5129
1321 5130
1321 5141
1321 5142
1321 5129
1321 5158
1322 5158
1322 5129
1322 5130
1323 5129
1323 5130
1323 5158
1324 5129
1324 5158
1324 5130
1325 5130
1325 5158
1325 5129
1326 5129
1326 5130
1326 5158
1327 5129
1327 5158
1327 5130
1328 5129
1328 5130
1328 5158
1329 5130
1329 5129
1330 5129
1330 5130
1331 5130
1331 5129
1332 5133
1332 5141
1332 5138
1332 5130
1332 5136
1332 5135
1332 5129
1333 5138
1333 5136
1333 5135
1333 5142
1333 5133
1333 5141
1333 5129
1333 5130
1333 5132
1334 5135
1334 5142
1334 5129
1334 5132
1334 5141
1334 5130
1335 5129
1335 5135
1335 5142
1335 5141
1335 5130
1336 5129
1336 5130
1337 5129
1337 5130
1338 5143
1338 5136
1338 5140
1338 5150
1338 5153
1338 5152
1339 5150
1339 5153
1339 5143
1339 5152
1339 5140
1339 5128
1340 5140
1340 5150
1340 5143
1340 5153
1340 5128
1340 5152
1341 5152
1341 5153
1341 5144
1341 5128
1341 5143
1341 5136
1341 5140
1341 5134
1341 5150
1341 5133
1341 5132
1342 5140
1342 5152
1342 5134
1342 5132
1342 5133
1342 5144
1342 5150
1342 5128
1342 5153
1342 5143
1342 5136
1343 5153
1343 5155
1343 5133
1343 5143
1343 5128
1343 5130
1343 5144
1343 5152
1343 5140
1344 5143
1344 5155
1344 5128
1344 5152
1344 5150
1344 5132
1344 5144
1344 5153
1344 5136
1344 5133
1344 5140
1344 5135
1345 5140
1345 5153
1345 5150
1345 5135
1345 5144
1345 5136
1345 5155
1345 5128
1345 5143
1345 5152
1346 5144
1346 5150
1346 5152
1346 5143
1346 5128
1346 5153
1346 5140
1346 5155
1347 5150
1347 5153
1347 5144
1347 5143
1347 5155
1347 5128
1347 5140
1347 5152
1348 5152
1348 5153
1348 5155
1348 5134
1348 5136
1348 5150
1348 5137
1348 5132
1348 5145
1348 5147
1348 5140
1348 5130
1348 5144
1348 5157
1348 5143
1348 5149
1348 5135
1349 5150
1349 5144
1349 5155
1349 5161
1349 5152
1349 5136
1349 5137
1349 5134
1349 5143
1349 5140
1349 5145
1349 5149
1349 5147
1349 5130
1349 5135
1349 5157
1349 5153
1349 5146
1350 5149
1350 5134
1350 5155
1350 5151
1350 5146
1350 5137
1350 5161
1350 5135
1350 5130
1350 5136
1350 5143
1350 5150
1350 5144
1350 5157
1350 5147
1350 5153
1350 5132
1350 5140
1350 5145
1351 5134
1351 5130
1351 5135
1351 5149
1351 5157
1351 5160
1351 5146
1351 5137
1351 5140
1351 5151
1351 5147
1351 5155
1351 5153
1351 5143
1351 5150
1351 5136
1351 5144
1352 5157
1352 5134
1352 5137
1352 5135
1352 5151
1352 5140
1352 5147
1352 5155
1352 5160
1352 5146
1352 5150
1352 5149
1352 5143
1352 5144
1352 5132
1352 5130
1352 5152
1352 5153
1352 5136
1353 5130
1353 5157
1353 5155
1353 5137
1353 5134
1353 5140
1353 5146
1353 5150
1353 5132
1353 5147
1353 5136
1353 5144
1353 5135
1353 5160
1353 5149
1353 5152
1353 5143
1353 5151
1353 5153
1354 5151
1354 5143
1354 5147
1354 5155
1354 5149
1354 5157
1354 5152
1354 5134
1354 5146
1354 5140
1354 5136
1354 5135
1354 5137
1354 5144
1354 5150
1354 5130
1354 5153
1354 5160
1354 5132
1354 5145
1355 5150
1355 5149
1355 5144
1355 5145
1355 5151
1355 5153
1355 5140
1355 5143
1355 5135
1355 5134
1355 5137
1355 5130
1355 5146
1355 5132
1355 5136
1355 5155
1355 5147
1356 5157
1356 5155
1356 5151
1356 5132
1356 5147
1356 5145
1356 5137
1356 5153
1356 5150
1356 5134
1356 5135
1356 5130
1356 5146
1356 5136
1356 5149
1356 5140
1356 5144
1356 5143
1357 5134
1357 5153
1357 5130
1357 5145
1357 5136
1357 5135
1357 5157
1357 5132
1357 5143
1357 5151
1357 5146
1357 5150
1357 5159
1357 5137
1357 5147
1357 5155
1357 5149
1357 5160
1357 5144
1357 5140
1358 5132
1358 5149
1358 5160
1358 5144
1358 5145
1358 5140
1358 5146
1358 5157
1358 5136
1358 5135
1358 5150
1358 5134
1358 5155
1358 5159
1358 5153
1358 5130
1358 5143
1358 5151
1358 5137
1358 5147
1359 5146
1359 5151
1359 5153
1359 5155
1359 5135
1359 5159
1359 5150
1359 5130
1359 5129
1359 5131
1359 5160
1359 5149
1359 5145
1359 5136
1359 5143
1359 5137
1359 5152
1359 5134
1359 5132
1359 5140
1359 5157
1359 5147
1360 5150
1360 5132
1360 5144
1360 5143
1360 5149
1360 5134
1360 5137
1360 5129
1360 5140
1360 5153
1360 5136
1360 5160
1360 5135
1360 5130
1360 5151
1360 5131
1360 5159
1360 5155
1360 5157
1360 5147
1360 5146
1360 5152
1360 5145
1361 5155
1361 5146
1361 5144
1361 5136
1361 5147
1361 5160
1361 5130
1361 5134
1361 5132
1361 5159
1361 5140
1361 5143
1361 5137
1361 5151
1361 5135
1361 5150
1361 5129
1361 5157
1361 5153
1361 5131
1361 5152
1361 5145
1361 5149
1362 5143
1362 5129
1362 5145
1362 5151
1362 5131
1362 5136
1362 5159
1362 5132
1362 5135
1362 5160
1362 5134
1362 5157
1362 5149
1362 5147
1362 5153
1362 5140
1362 5146
1362 5150
1362 5144
1362 5137
1362 5155
1362 5130
1363 5140
1363 5135
1363 5160
1363 5132
1363 5157
1363 5147
1363 5145
1363 5146
1363 5144
1363 5134
1363 5131
1363 5143
1363 5152
1363 5155
1363 5159
1363 5149
1363 5151
1363 5130
1363 5136
1363 5153
1363 5137
1363 5150
1364 5135
1364 5155
1364 5140
1364 5147
1364 5151
1364 5157
1364 5150
1364 5149
1364 5142
1364 5134
1364 5146
1364 5145
1364 5132
1364 5143
1364 5144
1364 5153
1364 5137
1364 5131
1364 5160
1364 5136
1364 5152
1365 5151
1365 5142
1365 5130
1365 5137
1365 5134
1365 5149
1365 5153
1365 5160
1365 5132
1365 5147
1365 5136
1365 5143
1365 5144
1365 5145
1365 5146
1365 5140
1365 5157
1365 5135
1365 5155
1365 5152
1365 5131
1365 5150
1366 5151
1366 5134
1366 5135
1366 5153
1366 5137
1366 5149
1366 5146
1366 5136
1366 5130
1366 5140
1366 5150
1366 5142
1366 5160
1366 5145
1366 5131
1366 5144
1366 5155
1366 5152
1366 5132
1366 5147
1366 5143
1367 5136
1367 5149
1367 5151
1367 5147
1367 5137
1367 5135
1367 5146
1367 5155
1367 5134
1367 5144
1367 5131
1367 5130
1367 5140
1367 5132
1367 5153
1367 5150
1367 5145
1368 5130
1368 5140
1368 5144
1368 5145
1368 5150
1368 5149
1368 5153
1368 5135
1368 5155
1368 5142
1368 5136
1368 5137
1368 5131
1368 5147
1368 5132
1368 5146
1368 5134
1369 5131
1369 5133
1369 5142
1369 5130
1369 5153
1369 5134
1369 5145
1369 5137
1369 5147
1369 5150
1369 5140
1369 5149
1369 5155
1369 5135
1369 5136
1369 5146
1369 5129
1370 5153
1370 5146
1370 5137
1370 5136
1370 5140
1370 5131
1370 5142
1370 5130
1370 5151
1370 5145
1370 5133
1370 5155
1370 5135
1370 5129
1370 5149
1370 5150
1370 5134
1370 5147
1371 5155
1371 5149
1371 5131
1371 5140
1371 5136
1371 5130
1371 5129
1372 5131
1372 5130
1372 5155
1372 5129
1373 5131
1373 5129
1373 5130
1373 5155
1374 5131
1374 5155
1374 5129
1374 5130
1375 5131
1375 5155
1375 5130
1375 5153
1375 5136
1375 5129
1375 5140
1376 5149
1376 5137
1376 5143
1376 5136
1376 5130
1376 5131
1376 5145
1376 5151
1376 5153
1376 5132
1376 5140
1376 5150
1376 5155
1376 5146
1376 5129
1377 5147
1377 5153
1377 5146
1377 5155
1377 5129
1377 5132
1377 5151
1377 5131
1377 5150
1377 5137
1377 5149
1377 5140
1377 5130
1377 5143
1377 5135
1377 5145
1378 5153
1378 5130
1378 5131
1378 5137
1378 5135
1378 5144
1378 5140
1378 5151
1378 5150
1378 5136
1378 5147
1378 5146
1378 5129
1378 5155
1379 5151
1379 5155
1379 5136
1379 5131
1379 5153
1379 5147
1379 5144
1379 5130
1379 5140
1379 5129
1380 5131
1380 5155
1380 5151
1380 5136
1380 5147
1380 5140
1380 5153
1380 5130
1380 5129
1381 5131
1381 5140
1381 5136
1381 5129
1381 5130
1381 5155
1382 5155
1382 5129
1382 5150
1382 5131
1382 5130
1383 5153
1383 5131
1383 5134
1383 5130
1383 5129
1383 5155
1384 5153
1384 5155
1384 5129
1384 5131
1384 5130
1384 5134
1385 5130
1385 5155
1385 5153
1385 5131
1385 5134
1385 5129
1386 5134
1386 5142
1386 5129
1386 5155
1386 5131
1386 5130
1386 5153
1387 5129
1387 5142
1387 5155
1387 5131
1387 5140
1387 5136
1387 5130
1388 5131
1388 5151
1388 5136
1388 5149
1388 5146
1388 5155
1388 5130
1388 5129
1388 5140
1389 5131
1389 5129
1389 5130
1389 5149
1389 5146
1389 5136
1389 5155
1389 5151
1390 5155
1390 5136
1390 5151
1390 5130
1390 5149
1390 5129
1390 5131
1391 5131
1391 5155
1391 5129
1391 5130
1392 5130
1392 5155
1392 5129
1392 5131
1393 5129
1393 5130
1393 5131
1393 5155
1394 5155
1394 5153
1394 5129
1394 5130
1394 5131
1395 5155
1395 5131
1395 5130
1395 5129
1395 5153
1396 5140
1396 5155
1396 5147
1396 5145
1396 5134
1396 5153
1396 5131
1396 5129
1396 5130
1396 5133
1396 5149
1396 5141
1397 5140
1397 5153
1397 5130
1397 5147
1397 5145
1397 5134
1397 5149
1397 5133
1397 5155
1397 5129
1397 5141
1397 5131
1398 5134
1398 5130
1398 5141
1398 5153
1398 5132
1398 5140
1398 5135
1398 5138
1398 5149
1398 5137
1398 5155
1398 5147
1398 5131
1398 5136
1398 5129
1398 5142
1398 5150
1398 5146
1398 5133
1398 5145
1399 5135
1399 5130
1399 5129
1399 5151
1399 5134
1399 5149
1399 5146
1399 5153
1399 5138
1399 5140
1399 5155
1399 5137
1399 5141
1399 5136
1399 5145
1399 5147
1399 5150
1399 5131
1399 5132
1399 5142
1399 5133
1399 5144
1400 5146
1400 5135
1400 5155
1400 5145
1400 5131
1400 5137
1400 5129
1400 5150
1400 5134
1400 5153
1400 5130
1400 5142
1400 5147
1400 5144
1400 5151
1400 5136
1400 5140
1400 5149
1401 5134
1401 5150
1401 5145
1401 5135
1401 5129
1401 5142
1401 5137
1401 5153
1401 5146
1401 5149
1401 5132
1401 5151
1401 5147
1401 5155
1401 5144
1401 5140
1401 5130
1401 5136
1402 5155
1402 5145
1402 5147
1402 5135
1402 5150
1402 5129
1402 5142
1402 5153
1402 5149
1402 5134
1402 5137
1402 5132
1402 5151
1402 5136
1402 5146
1402 5140
1402 5144
1402 5130
1403 5135
1403 5142
1403 5145
1403 5134
1403 5140
1403 5153
1403 5136
1403 5137
1403 5129
1403 5130
1403 5155
1403 5147
1404 5140
1404 5137
1404 5155
1404 5145
1404 5153
1404 5129
1404 5136
1404 5130
1404 5134
1405 5129
1405 5155
1405 5130
1406 5130
1406 5155
1406 5150
1406 5129
1407 5155
1407 5150
1407 5129
1407 5130
1408 5145
1408 5140
1408 5142
1408 5136
1408 5129
1408 5134
1408 5147
1408 5155
1408 5150
1408 5130
1409 5140
1409 5155
1409 5142
1409 5145
1409 5147
1409 5150
1409 5134
1409 5130
1409 5136
1409 5129
1410 5155
1410 5130
1410 5129
1411 5153
1411 5150
1411 5140
1411 5155
1411 5129
1411 5136
1411 5130
1411 5137
1412 5140
1412 5147
1412 5137
1412 5134
1412 5150
1412 5129
1412 5136
1412 5153
1412 5155
1412 5149
1412 5130
1413 5153
1413 5136
1413 5134
1413 5140
1413 5150
1413 5155
1413 5130
1413 5137
1413 5129
1413 5147
1413 5149
1414 5140
1414 5130
1414 5129
1414 5134
1414 5147
1414 5137
1414 5142
1414 5155
1414 5149
1415 5142
1415 5155
1415 5140
1415 5145
1415 5137
1415 5134
1415 5149
1415 5129
1415 5147
1415 5130
1416 5145
1416 5142
1416 5129
1416 5134
1416 5147
1416 5137
1416 5136
1416 5140
1416 5130
1416 5155
1416 5153
1416 5150
1417 5153
1417 5140
1417 5147
1417 5134
1417 5155
1417 5136
1417 5149
1417 5137
1417 5135
1417 5130
1417 5129
1417 5150
1418 5147
1418 5137
1418 5140
1418 5150
1418 5149
1418 5135
1418 5153
1418 5136
1418 5130
1418 5129
1419 5137
1419 5129
1419 5140
1419 5153
1419 5130
1419 5147
1419 5135
1419 5136
1420 5148
1420 5153
1420 5135
1420 5137
1420 5147
1420 5140
1420 5130
1420 5136
1420 5129
1421 5132
1421 5129
1421 5130
1421 5146
1421 5135
1421 5147
1421 5149
1421 5136
1421 5153
1421 5134
1421 5142
1421 5137
1421 5140
1421 5148
1422 5140
1422 5153
1422 5136
1422 5133
1422 5142
1422 5137
1422 5145
1422 5147
1422 5151
1422 5134
1422 5148
1422 5135
1422 5146
1422 5130
1422 5149
1422 5132
1422 5129
1423 5136
1423 5146
1423 5133
1423 5153
1423 5130
1423 5137
1423 5145
1423 5149
1423 5132
1423 5148
1423 5140
1423 5129
1423 5147
1423 5135
1423 5134
1423 5151
1423 5142
1424 5132
1424 5137
1424 5136
1424 5130
1424 5133
1424 5151
1424 5142
1424 5153
1424 5147
1424 5154
1424 5146
1424 5148
1424 5135
1424 5129
1424 5149
1424 5145
1424 5140
1424 5134
1425 5147
1425 5146
1425 5142
1425 5153
1425 5136
1425 5133
1425 5132
1425 5145
1425 5137
1425 5130
1425 5148
1425 5154
1425 5140
1425 5129
1425 5151
1425 5134
1425 5149
1425 5135
1426 5153
1426 5154
1426 5133
1426 5136
1426 5130
1426 5150
1426 5147
1426 5137
1426 5146
1426 5141
1426 5140
1426 5129
1426 5151
1426 5148
1426 5149
1426 5135
1426 5142
1426 5132
1426 5134
1426 5145
1427 5154
1427 5146
1427 5137
1427 5133
1427 5153
1427 5141
1427 5150
1427 5130
1427 5129
1427 5145
1427 5147
1427 5135
1427 5149
1427 5136
1427 5142
1427 5148
1427 5140
1427 5132
1427 5151
1427 5134
1428 5129
1428 5150
1428 5142
1428 5135
1428 5153
1428 5141
1428 5134
1428 5140
1428 5154
1428 5137
1428 5145
1428 5146
1428 5130
1428 5147
1428 5151
1428 5136
1428 5149
1429 5137
1429 5146
1429 5151
1429 5145
1429 5154
1429 5135
1429 5130
1429 5129
1430 5130
1430 5129
1430 5145
1431 5133
1431 5130
1431 5141
1431 5153
1431 5142
1431 5137
1431 5145
1431 5160
1431 5150
1431 5136
1431 5140
1431 5129
1432 5136
1432 5154
1432 5133
1432 5129
1432 5130
1432 5145
1432 5153
1432 5141
1432 5142
1432 5140
1432 5134
1432 5160
1433 5153
1433 5154
1433 5142
1433 5145
1433 5160
1433 5130
1433 5136
1433 5129
1433 5141
1433 5134
1433 5133
1433 5140
1433 5135
1434 5142
1434 5130
1434 5129
1434 5135
1434 5145
1435 5130
1435 5129
1436 5130
1436 5129
1437 5129
1437 5130
1438 5130
1438 5129
1439 5129
1439 5130
1440 5135
1440 5130
1440 5129
1441 5129
1441 5130
1441 5135
1442 5130
1442 5135
1442 5140
1442 5142
1442 5129
1443 5136
1443 5130
1443 5135
1443 5129
1443 5142
1443 5140
1444 5135
1444 5154
1444 5129
1444 5136
1444 5130
1444 5140
1444 5149
1444 5142
1445 5129
1445 5130
1445 5154
1446 5130
1446 5154
1446 5129
1446 5141
1447 5141
1447 5142
1447 5138
1447 5136
1447 5154
1447 5135
1447 5130
1447 5133
1447 5129
1448 5135
1448 5141
1448 5136
1448 5133
1448 5142
1448 5138
1448 5130
1448 5157
1448 5159
1448 5149
1448 5129
1449 5130
1449 5142
1449 5133
1449 5135
1449 5136
1449 5129
1449 5157
1449 5141
1449 5159
1449 5149
1450 5133
1450 5130
1450 5141
1450 5135
1450 5136
1450 5129
1450 5149
1450 5159
1450 5142
1451 5141
1451 5145
1451 5159
1451 5129
1451 5158
1451 5136
1451 5149
1451 5130
1451 5133
1451 5135
1451 5142
1452 5159
1452 5158
1452 5129
1452 5130
1453 5158
1453 5129
1453 5159
1453 5130
1454 5158
1454 5130
1454 5129
1455 5129
1455 5130
1455 5158
1456 5129
1456 5158
1456 5130
1457 5129
1457 5158
1457 5130
1458 5158
1458 5130
1458 5129
1459 5158
1459 5129
1459 5130
1460 5130
1460 5149
1460 5158
1460 5129
1461 5141
1461 5142
1461 5136
1461 5129
1461 5158
1461 5135
1461 5130
1462 5130
1462 5158
1462 5129
1462 5135
1462 5141
1463 5130
1463 5129
1463 5148
1463 5162
1463 5158
1464 5129
1464 5148
1464 5162
1464 5135
1464 5130
1464 5158
1465 5142
1465 5132
1465 5158
1465 5141
1465 5135
1465 5129
1465 5130
1465 5149
1465 5133
1465 5136
1465 5148
1465 5160
1466 5138
1466 5136
1466 5142
1466 5132
1466 5141
1466 5129
1466 5148
1466 5135
1466 5133
1466 5149
1466 5160
1466 5130
1466 5158
1467 5132
1467 5148
1467 5141
1467 5160
1467 5130
1467 5136
1467 5129
1467 5149
1467 5142
1467 5133
1467 5158
1467 5135
1468 5130
1468 5158
1468 5129
1469 5163
1469 5158
1469 5130
1469 5135
1469 5129
1469 5142
1470 5141
1470 5158
1470 5142
1470 5163
1470 5129
1470 5130
1470 5135
1471 5130
1471 5158
1471 5142
1471 5141
1471 5129
1471 5163
1472 5129
1472 5130
1472 5158
1472 5163
1473 5130
1473 5158
1473 5164
1473 5129
1473 5163
1474 5129
1474 5135
1474 5164
1474 5163
1474 5165
1474 5158
1474 5130
1475 5135
1475 5158
1475 5163
1475 5136
1475 5164
1475 5130
1475 5141
1475 5133
1475 5165
1475 5129
1476 5166
1476 5165
1476 5129
1476 5141
1476 5133
1476 5158
1476 5136
1476 5135
1476 5164
1476 5130
1476 5163
1477 5130
1477 5129
1477 5148
1477 5163
1477 5158
1478 5129
1478 5148
1478 5163
1478 5130
1478 5158
1479 5158
1479 5130
1479 5142
1479 5167
1479 5163
1479 5148
1479 5136
1479 5166
1479 5129
1479 5165
1479 5164
1480 5167
1480 5164
1480 5142
1480 5166
1480 5163
1480 5165
1480 5148
1480 5136
1480 5129
1480 5158
1480 5130
1481 5163
1481 5130
1481 5129
1481 5158
1481 5167
1482 5130
1482 5129
1483 5130
1483 5129
1484 5141
1484 5160
1484 5136
1484 5148
1484 5142
1484 5135
1484 5132
1484 5130
1484 5129
1485 5142
1485 5136
1485 5141
1485 5132
1485 5130
1485 5148
1485 5138
1485 5135
1485 5133
1485 5129
1485 5160
1486 5141
1486 5135
1486 5138
1486 5132
1486 5130
1486 5136
1486 5142
1486 5129
1486 5133
1487 5132
1487 5142
1487 5130
1487 5129
1488 5129
1488 5130
1489 5129
1489 5130
1490 5152
1490 5143
1490 5140
1490 5136
1490 5150
1490 5132
1490 5153
1491 5136
1491 5128
1491 5152
1491 5140
1491 5155
1491 5144
1491 5153
1491 5143
1491 5150
1492 5155
1492 5140
1492 5150
1492 5152
1492 5128
1492 5143
1492 5153
1492 5144
1493 5153
1493 5140
1493 5143
1493 5128
1493 5150
1493 5155
1493 5152
1494 5150
1494 5155
1494 5128
1494 5144
1494 5136
1494 5143
1494 5153
1494 5140
1494 5152
1495 5144
1495 5143
1495 5152
1495 5136
1495 5153
1495 5140
1495 5128
1495 5135
1495 5150
1495 5155
1496 5136
1496 5144
1496 5152
1496 5135
1496 5128
1496 5153
1496 5143
1496 5140
1496 5150
1496 5155
1497 5144
1497 5143
1497 5155
1497 5136
1497 5140
1497 5150
1497 5153
1497 5152
1497 5135
1497 5128
1498 5152
1498 5135
1498 5128
1498 5153
1498 5155
1498 5143
1498 5150
1498 5140
1498 5144
1498 5136
1499 5144
1499 5140
1499 5155
1499 5143
1499 5152
1499 5153
1499 5136
1499 5128
1499 5150
1500 5136
1500 5144
1500 5153
1500 5140
1500 5155
1500 5152
1500 5150
1500 5128
1500 5143
1501 5134
1501 5130
1501 5155
1501 5146
1501 5161
1501 5136
1501 5153
1501 5151
1501 5157
1501 5152
1501 5135
1501 5150
1501 5137
1501 5147
1501 5145
1501 5140
1501 5143
1501 5132
1502 5145
1502 5157
1502 5140
1502 5146
1502 5132
1502 5137
1502 5149
1502 5155
1502 5160
1502 5136
1502 5135
1502 5134
1502 5130
1502 5143
1502 5161
1502 5151
1502 5153
1502 5150
1502 5152
1502 5147
1502 5144
1503 5149
1503 5140
1503 5160
1503 5132
1503 5150
1503 5143
1503 5135
1503 5136
1503 5151
1503 5146
1503 5144
1503 5153
1503 5147
1503 5157
1503 5130
1503 5134
1503 5161
1503 5155
1503 5137
1503 5152
1504 5132
1504 5136
1504 5130
1504 5149
1504 5153
1504 5168
1504 5135
1504 5151
1504 5137
1504 5134
1504 5152
1504 5143
1504 5161
1504 5157
1504 5160
1504 5147
1504 5140
1504 5155
1504 5144
1504 5146
1504 5145
1504 5150
1505 5136
1505 5130
1505 5140
1505 5153
1505 5149
1505 5157
1505 5155
1505 5132
1505 5168
1505 5135
1505 5152
1505 5150
1505 5160
1505 5144
1505 5161
1505 5145
1505 5147
1505 5151
1505 5143
1505 5137
1505 5134
1506 5130
1506 5153
1506 5132
1506 5135
1506 5155
1506 5140
1506 5134
1506 5161
1506 5136
1506 5145
1506 5168
1506 5157
1506 5152
1506 5160
1506 5149
1506 5150
1506 5138
1506 5143
1506 5147
1506 5144
1506 5151
1506 5146
1506 5137
1507 5132
1507 5155
1507 5153
1507 5135
1507 5130
1507 5143
1507 5149
1507 5151
1507 5150
1507 5137
1507 5140
1507 5134
1507 5136
1507 5152
1507 5161
1507 5147
1507 5138
1507 5160
1507 5146
1507 5157
1507 5168
1507 5145
1507 5144
1508 5134
1508 5153
1508 5132
1508 5161
1508 5135
1508 5149
1508 5136
1508 5143
1508 5138
1508 5168
1508 5160
1508 5155
1508 5147
1508 5140
1508 5157
1508 5151
1508 5130
1508 5152
1508 5144
1508 5146
1508 5145
1508 5150
1508 5137
1509 5134
1509 5132
1509 5149
1509 5155
1509 5153
1509 5140
1509 5135
1509 5145
1509 5147
1509 5136
1509 5151
1509 5160
1509 5152
1509 5150
1509 5146
1509 5157
1509 5130
1509 5143
1509 5144
1509 5137
1510 5130
1510 5134
1510 5140
1510 5147
1510 5152
1510 5132
1510 5149
1510 5155
1510 5143
1510 5145
1510 5136
1510 5135
1510 5153
1510 5146
1510 5157
1510 5150
1510 5151
1510 5137
1510 5144
1510 5159
1510 5160
1511 5135
1511 5143
1511 5146
1511 5132
1511 5160
1511 5147
1511 5153
1511 5140
1511 5149
1511 5130
1511 5145
1511 5144
1511 5155
1511 5136
1511 5150
1511 5152
1511 5157
1511 5151
1511 5134
1511 5137
1511 5159
1512 5146
1512 5150
1512 5144
1512 5143
1512 5145
1512 5155
1512 5132
1512 5134
1512 5149
1512 5152
1512 5153
1512 5160
1512 5147
1512 5130
1512 5137
1512 5136
1512 5135
1512 5159
1512 5140
1512 5157
1512 5151
1513 5152
1513 5144
1513 5151
1513 5137
1513 5136
1513 5143
1513 5149
1513 5146
1513 5147
1513 5132
1513 5130
1513 5145
1513 5150
1513 5153
1513 5160
1513 5134
1513 5135
1513 5155
1513 5140
1513 5157
1514 5149
1514 5143
1514 5157
1514 5137
1514 5152
1514 5147
1514 5132
1514 5146
1514 5144
1514 5130
1514 5136
1514 5135
1514 5140
1514 5160
1514 5155
1514 5151
1514 5134
1514 5145
1514 5159
1514 5153
1514 5150
1515 5153
1515 5132
1515 5160
1515 5152
1515 5147
1515 5155
1515 5145
1515 5143
1515 5136
1515 5146
1515 5140
1515 5159
1515 5134
1515 5135
1515 5150
1515 5144
1515 5157
1515 5130
1515 5149
1515 5151
1515 5137
1516 5152
1516 5149
1516 5132
1516 5147
1516 5137
1516 5136
1516 5130
1516 5146
1516 5140
1516 5135
1516 5157
1516 5153
1516 5134
1516 5155
1516 5160
1516 5151
1516 5143
1516 5150
1516 5159
1516 5145
1517 5143
1517 5137
1517 5151
1517 5160
1517 5144
1517 5146
1517 5159
1517 5149
1517 5134
1517 5152
1517 5130
1517 5145
1517 5132
1517 5150
1517 5157
1517 5136
1517 5153
1517 5147
1517 5135
1517 5140
1517 5155
1518 5132
1518 5150
1518 5149
1518 5160
1518 5152
1518 5136
1518 5153
1518 5134
1518 5147
1518 5130
1518 5159
1518 5140
1518 5144
1518 5155
1518 5145
1518 5143
1518 5137
1518 5146
1518 5157
1518 5151
1518 5135
1519 5137
1519 5132
1519 5136
1519 5150
1519 5130
1519 5149
1519 5160
1519 5151
1519 5147
1519 5143
1519 5144
1519 5145
1519 5135
1519 5153
1519 5155
1519 5146
1519 5159
1519 5140
1519 5134
1519 5157
1520 5157
1520 5160
1520 5132
1520 5151
1520 5153
1520 5149
1520 5136
1520 5130
1520 5144
1520 5134
1520 5147
1520 5131
1520 5152
1520 5145
1520 5155
1520 5140
1520 5146
1520 5150
1520 5143
1520 5159
1520 5137
1520 5135
1521 5132
1521 5130
1521 5150
1521 5159
1521 5134
1521 5144
1521 5157
1521 5153
1521 5151
1521 5152
1521 5160
1521 5143
1521 5136
1521 5145
1521 5155
1521 5140
1521 5137
1521 5146
1521 5147
1521 5131
1521 5135
1521 5149
1522 5150
1522 5135
1522 5153
1522 5130
1522 5149
1522 5137
1522 5147
1522 5136
1522 5145
1522 5152
1522 5132
1522 5131
1522 5155
1522 5134
1522 5151
1522 5144
1522 5146
1522 5160
1522 5140
1523 5134
1523 5147
1523 5130
1523 5145
1523 5131
1523 5153
1523 5137
1523 5140
1523 5155
1523 5135
1523 5136
1523 5149
1524 5147
1524 5150
1524 5132
1524 5160
1524 5145
1524 5149
1524 5136
1524 5135
1524 5140
1524 5155
1524 5134
1524 5153
1524 5130
1524 5131
1524 5151
1524 5144
1524 5137
1524 5146
1525 5155
1525 5153
1525 5149
1525 5137
1525 5132
1525 5150
1525 5151
1525 5135
1525 5146
1525 5136
1525 5145
1525 5134
1525 5160
1525 5131
1525 5147
1525 5144
1525 5140
1525 5130
1526 5150
1526 5153
1526 5137
1526 5145
1526 5130
1526 5155
1526 5140
1526 5136
1526 5151
1526 5131
1527 5145
1527 5137
1527 5149
1527 5131
1527 5135
1527 5140
1527 5130
1527 5153
1527 5147
1527 5134
1527 5155
1527 5136
1528 5153
1528 5145
1528 5137
1528 5134
1528 5140
1528 5131
1528 5129
1528 5149
1528 5147
1528 5135
1528 5130
1528 5136
1528 5155
1529 5147
1529 5129
1529 5155
1529 5137
1529 5130
1529 5131
1529 5145
1530 5130
1530 5129
1530 5153
1530 5147
1530 5131
1530 5137
1530 5134
1530 5140
1530 5144
1530 5155
1530 5135
1530 5145
1531 5137
1531 5140
1531 5155
1531 5130
1531 5135
1531 5131
1531 5153
1531 5129
1531 5134
1532 5137
1532 5155
1532 5130
1532 5140
1532 5129
1532 5131
1532 5135
1532 5134
1532 5136
1532 5153
1533 5131
1533 5140
1533 5155
1533 5129
1533 5137
1533 5130
1533 5136
1533 5153
1534 5130
1534 5137
1534 5140
1534 5129
1534 5135
1534 5131
1534 5155
1534 5153
1535 5153
1535 5135
1535 5150
1535 5137
1535 5134
1535 5129
1535 5155
1535 5147
1535 5136
1535 5157
1535 5130
1535 5131
1535 5140
1535 5149
1536 5136
1536 5135
1536 5137
1536 5157
1536 5149
1536 5155
1536 5134
1536 5140
1536 5147
1536 5150
1536 5130
1536 5131
1536 5129
1536 5153
1537 5155
1537 5130
1537 5129
1537 5131
1538 5155
1538 5129
1538 5131
1538 5130
1539 5155
1539 5131
1539 5129
1539 5130
1540 5129
1540 5155
1540 5131
1540 5130
1541 5129
1541 5131
1541 5130
1541 5155
1542 5155
1542 5131
1542 5130
1542 5129
1543 5134
1543 5130
1543 5131
1543 5136
1543 5129
1543 5140
1543 5155
1544 5153
1544 5134
1544 5131
1544 5136
1544 5129
1544 5140
1544 5155
1544 5130
1545 5134
1545 5129
1545 5153
1545 5136
1545 5130
1545 5149
1545 5131
1545 5151
1545 5155
1545 5140
1546 5136
1546 5153
1546 5147
1546 5130
1546 5150
1546 5149
1546 5151
1546 5155
1546 5129
1546 5131
1547 5129
1547 5149
1547 5131
1547 5153
1547 5130
1547 5150
1547 5155
1547 5147
1548 5155
1548 5129
1548 5157
1548 5131
1548 5130
1548 5146
1548 5140
1548 5153
1549 5129
1549 5130
1549 5131
1549 5157
1549 5140
1549 5155
1549 5153
1549 5146
1550 5130
1550 5129
1550 5131
1550 5155
1551 5129
1551 5155
1551 5130
1551 5131
1552 5136
1552 5133
1552 5155
1552 5131
1552 5135
1552 5134
1552 5141
1552 5130
1552 5138
1552 5129
1552 5149
1552 5140
1552 5137
1552 5150
1552 5132
1552 5145
1552 5142
1553 5136
1553 5149
1553 5150
1553 5130
1553 5141
1553 5135
1553 5131
1553 5142
1553 5132
1553 5134
1553 5155
1553 5133
1553 5140
1553 5129
1553 5145
1553 5137
1553 5138
1554 5134
1554 5136
1554 5150
1554 5137
1554 5135
1554 5130
1554 5129
1554 5141
1554 5147
1554 5145
1554 5132
1554 5133
1554 5149
1554 5131
1554 5153
1554 5138
1554 5155
1554 5140
1554 5142
1555 5136
1555 5135
1555 5150
1555 5134
1555 5146
1555 5132
1555 5142
1555 5153
1555 5140
1555 5145
1555 5149
1555 5137
1555 5141
1555 5133
1555 5131
1555 5129
1555 5138
1555 5130
1555 5147
1555 5155
1556 5153
1556 5137
1556 5129
1556 5146
1556 5134
1556 5155
1556 5130
1556 5140
1556 5145
1556 5142
1556 5147
1556 5131
1556 5149
1556 5136
1556 5150
1556 5135
1557 5155
1557 5129
1557 5136
1557 5145
1557 5146
1557 5142
1557 5134
1557 5131
1557 5137
1557 5140
1557 5130
1557 5135
1557 5147
1557 5149
1558 5130
1558 5155
1558 5129
1558 5132
1559 5129
1559 5155
1559 5142
1559 5130
1559 5135
1559 5134
1559 5136
1559 5132
1560 5135
1560 5134
1560 5155
1560 5136
1560 5129
1560 5130
1560 5142
1561 5130
1561 5155
1561 5129
1562 5155
1562 5130
1562 5129
1563 5155
1563 5134
1563 5147
1563 5136
1563 5130
1563 5129
1564 5155
1564 5134
1564 5136
1564 5129
1564 5147
1564 5130
1565 5155
1565 5129
1565 5130
1566 5155
1566 5130
1566 5129
1567 5140
1567 5142
1567 5130
1567 5129
1567 5155
1567 5150
1568 5142
1568 5129
1568 5140
1568 5150
1568 5155
1568 5130
1569 5130
1569 5155
1569 5129
1569 5140
1569 5150
1570 5129
1570 5136
1570 5130
1570 5155
1571 5129
1571 5155
1571 5136
1571 5134
1571 5140
1571 5130
1571 5137
1572 5140
1572 5136
1572 5129
1572 5134
1572 5130
1572 5155
1572 5150
1572 5137
1572 5145
1573 5149
1573 5155
1573 5153
1573 5137
1573 5150
1573 5130
1573 5134
1573 5129
1573 5140
1573 5145
1573 5147
1574 5135
1574 5140
1574 5129
1574 5130
1574 5153
1574 5134
1574 5145
1574 5136
1574 5150
1574 5155
1574 5147
1574 5137
1574 5149
1575 5130
1575 5145
1575 5153
1575 5129
1575 5135
1575 5142
1575 5134
1575 5140
1575 5155
1575 5137
1575 5149
1575 5136
1575 5147
1576 5146
1576 5129
1576 5130
1576 5147
1576 5145
1576 5140
1576 5135
1576 5153
1576 5137
1576 5136
1577 5153
1577 5136
1577 5135
1577 5149
1577 5129
1577 5130
1577 5137
1577 5147
1577 5140
1577 5148
1577 5134
1577 5142
1577 5146
1578 5149
1578 5153
1578 5142
1578 5147
1578 5129
1578 5148
1578 5146
1578 5134
1578 5150
1578 5130
1578 5140
1578 5137
1578 5136
1579 5149
1579 5140
1579 5134
1579 5129
1579 5130
1579 5136
1579 5145
1579 5137
1579 5146
1579 5147
1579 5148
1579 5153
1579 5142
1579 5150
1580 5140
1580 5134
1580 5129
1580 5142
1580 5148
1580 5149
1580 5136
1580 5130
1580 5151
1580 5146
1580 5145
1580 5137
1580 5135
1580 5150
1580 5147
1580 5153
1581 5153
1581 5130
1581 5145
1581 5151
1581 5141
1581 5136
1581 5140
1581 5149
1581 5142
1581 5154
1581 5135
1581 5147
1581 5137
1581 5146
1581 5129
1581 5134
1582 5153
1582 5135
1582 5141
1582 5142
1582 5146
1582 5136
1582 5149
1582 5134
1582 5129
1582 5137
1582 5151
1582 5154
1582 5140
1582 5145
1582 5147
1582 5130
1583 5130
1583 5140
1583 5149
1583 5135
1583 5146
1583 5145
1583 5136
1583 5134
1583 5154
1583 5147
1583 5142
1583 5141
1583 5133
1583 5137
1583 5151
1583 5129
1583 5153
1583 5138
1583 5150
1584 5136
1584 5140
1584 5142
1584 5130
1584 5147
1584 5145
1584 5135
1584 5149
1584 5151
1584 5137
1584 5134
1584 5141
1584 5154
1584 5150
1584 5133
1584 5146
1584 5138
1584 5129
1584 5153
1585 5150
1585 5134
1585 5140
1585 5153
1585 5147
1585 5154
1585 5149
1585 5129
1585 5133
1585 5136
1585 5135
1585 5146
1585 5130
1585 5141
1585 5142
1585 5137
1585 5138
1586 5129
1586 5153
1586 5135
1586 5140
1586 5136
1586 5142
1586 5154
1586 5134
1586 5130
1586 5141
1586 5137
1587 5140
1587 5129
1587 5130
1588 5140
1588 5135
1588 5130
1588 5145
1588 5138
1588 5137
1588 5160
1588 5153
1588 5129
1588 5133
1588 5142
1588 5136
1588 5150
1589 5129
1589 5153
1589 5160
1589 5135
1589 5142
1589 5145
1589 5137
1589 5136
1589 5150
1589 5140
1589 5156
1589 5130
1589 5138
1589 5134
1589 5133
1590 5160
1590 5148
1590 5140
1590 5138
1590 5142
1590 5135
1590 5136
1590 5141
1590 5134
1590 5150
1590 5169
1590 5153
1590 5156
1590 5133
1590 5137
1590 5129
1590 5130
1591 5148
1591 5153
1591 5142
1591 5130
1591 5135
1591 5129
1591 5134
1591 5156
1591 5136
1592 5137
1592 5130
1592 5141
1592 5149
1592 5134
1592 5133
1592 5135
1592 5154
1592 5129
1592 5140
1592 5150
1592 5132
1592 5138
1592 5148
1592 5142
1592 5136
1593 5136
1593 5140
1593 5130
1593 5135
1593 5142
1593 5137
1593 5148
1593 5154
1593 5134
1593 5138
1593 5150
1593 5149
1593 5141
1593 5133
1593 5132
1593 5129
1594 5140
1594 5136
1594 5137
1594 5130
1594 5134
1594 5141
1594 5148
1594 5154
1594 5129
1594 5149
1594 5132
1594 5133
1594 5135
1594 5150
1594 5142
1594 5138
1595 5135
1595 5141
1595 5142
1595 5148
1595 5136
1595 5134
1595 5137
1595 5130
1595 5150
1595 5133
1595 5154
1595 5129
1595 5138
1595 5149
1595 5140
1596 5129
1596 5130
1596 5154
1597 5130
1597 5142
1597 5129
1597 5132
1598 5130
1598 5135
1598 5129
1598 5151
1598 5132
1598 5140
1598 5142
1599 5149
1599 5140
1599 5142
1599 5130
1599 5135
1599 5151
1599 5160
1599 5129
1600 5154
1600 5140
1600 5129
1600 5130
1600 5148
1600 5135
1600 5160
1600 5141
1600 5149
1600 5142
1600 5136
1601 5135
1601 5150
1601 5154
1601 5137
1601 5140
1601 5148
1601 5142
1601 5133
1601 5141
1601 5136
1601 5149
1601 5129
1601 5130
1602 5136
1602 5148
1602 5157
1602 5130
1602 5141
1602 5142
1602 5154
1602 5149
1602 5129
1602 5133
1602 5140
1603 5136
1603 5130
1603 5154
1603 5129
1603 5149
1603 5157
1604 5136
1604 5130
1604 5159
1604 5135
1604 5133
1604 5129
1604 5169
1604 5149
1604 5157
1605 5142
1605 5132
1605 5159
1605 5135
1605 5158
1605 5136
1605 5141
1605 5133
1605 5130
1605 5157
1605 5129
1605 5149
1606 5141
1606 5149
1606 5158
1606 5142
1606 5129
1606 5132
1606 5130
1606 5136
1606 5135
1606 5133
1606 5159
1606 5157
1607 5158
1607 5159
1607 5136
1607 5135
1607 5142
1607 5130
1607 5129
1607 5141
1607 5149
1608 5149
1608 5129
1608 5135
1608 5136
1608 5142
1608 5158
1608 5130
1609 5141
1609 5129
1609 5135
1609 5142
1609 5149
1609 5130
1609 5158
1610 5141
1610 5135
1610 5142
1610 5129
1610 5130
1610 5158
1610 5149
1611 5158
1611 5129
1611 5130
1611 5148
1611 5149
1612 5129
1612 5158
1612 5142
1612 5130
1612 5135
1613 5129
1613 5148
1613 5135
1613 5142
1613 5130
1613 5158
1614 5148
1614 5158
1614 5130
1614 5129
1615 5130
1615 5129
1615 5142
1615 5135
1615 5136
1615 5149
1615 5148
1615 5138
1615 5141
1615 5158
1616 5135
1616 5154
1616 5149
1616 5136
1616 5141
1616 5142
1616 5158
1616 5130
1616 5129
1616 5148
1616 5138
1616 5170
1617 5128
1617 5154
1617 5142
1617 5130
1617 5141
1617 5171
1617 5149
1617 5170
1617 5129
1617 5158
1617 5135
1617 5148
1617 5136
1618 5158
1618 5149
1618 5141
1618 5154
1618 5162
1618 5129
1618 5170
1618 5135
1618 5171
1618 5136
1618 5130
1618 5128
1618 5142
1619 5129
1619 5158
1619 5130
1619 5171
1619 5149
1619 5135
1619 5136
1619 5142
1619 5141
1619 5128
1619 5170
1619 5162
1620 5170
1620 5130
1620 5129
1620 5171
1620 5158
1620 5148
1620 5162
1620 5128
1621 5135
1621 5130
1621 5170
1621 5148
1621 5163
1621 5158
1621 5129
1621 5128
1621 5162
1621 5171
1622 5171
1622 5141
1622 5130
1622 5142
1622 5129
1622 5148
1622 5136
1622 5170
1622 5158
1622 5128
1622 5163
1622 5135
1623 5141
1623 5129
1623 5132
1623 5128
1623 5135
1623 5136
1623 5154
1623 5130
1623 5142
1623 5148
1623 5170
1623 5171
1623 5138
1623 5158
1623 5163
1623 5149
1624 5135
1624 5160
1624 5142
1624 5170
1624 5136
1624 5132
1624 5158
1624 5130
1624 5163
1624 5129
1624 5141
1624 5149
1624 5148
1624 5133
1625 5130
1625 5158
1625 5129
1625 5163
1626 5129
1626 5163
1626 5154
1626 5162
1626 5158
1626 5130
1627 5129
1627 5162
1627 5163
1627 5164
1627 5130
1627 5158
1627 5154
1628 5129
1628 5166
1628 5162
1628 5130
1628 5164
1628 5163
1628 5158
1629 5167
1629 5166
1629 5165
1629 5164
1629 5163
1629 5158
1629 5129
1629 5130
1630 5163
1630 5165
1630 5129
1630 5158
1630 5164
1630 5130
1630 5166
1631 5158
1631 5149
1631 5129
1631 5163
1631 5164
1631 5142
1631 5135
1631 5165
1631 5136
1631 5166
1631 5130
1632 5166
1632 5130
1632 5163
1632 5136
1632 5158
1632 5133
1632 5129
1632 5135
1632 5142
1632 5165
1632 5164
1632 5154
1632 5167
1633 5149
1633 5164
1633 5130
1633 5142
1633 5129
1633 5158
1633 5132
1633 5163
1633 5135
1633 5141
1633 5165
1633 5167
1633 5148
1633 5160
1633 5136
1633 5166
1633 5133
1633 5154
1634 5164
1634 5167
1634 5130
1634 5132
1634 5133
1634 5160
1634 5135
1634 5149
1634 5163
1634 5166
1634 5148
1634 5172
1634 5136
1634 5158
1634 5129
1634 5165
1635 5158
1635 5167
1635 5164
1635 5163
1635 5130
1635 5129
1635 5166
1635 5148
1635 5135
1635 5165
1635 5142
1635 5136
1636 5130
1636 5165
1636 5158
1636 5129
1636 5135
1636 5136
1636 5164
1636 5167
1636 5163
1636 5166
1636 5142
1636 5148
1637 5164
1637 5173
1637 5163
1637 5158
1637 5142
1637 5165
1637 5130
1637 5129
1637 5166
1637 5148
1637 5136
1637 5167
1638 5167
1638 5158
1638 5165
1638 5173
1638 5166
1638 5129
1638 5148
1638 5130
1638 5142
1638 5163
1638 5164
1638 5136
1639 5132
1639 5135
1639 5129
1639 5166
1639 5163
1639 5130
1639 5158
1639 5167
1640 5130
1640 5132
1640 5167
1640 5129
1640 5135
1640 5163
1640 5158
1641 5130
1641 5129
1642 5132
1642 5129
1642 5135
1642 5130
1642 5141
1642 5136
1642 5148
1643 5130
1643 5141
1643 5136
1643 5129
1643 5160
1643 5142
1643 5148
1643 5132
1643 5135
1644 5132
1644 5129
1644 5133
1644 5141
1644 5148
1644 5130
1644 5136
1644 5135
1644 5142
1644 5160
1645 5130
1645 5132
1645 5133
1645 5136
1645 5129
1645 5141
1646 5130
1646 5133
1646 5129
1646 5136
1646 5141
1646 5132
1647 5152
1647 5136
1647 5140
1647 5132
1647 5155
1647 5143
1647 5150
1647 5153
1648 5152
1648 5153
1648 5132
1648 5150
1648 5143
1648 5155
1648 5136
1648 5140
1648 5144
1649 5140
1649 5143
1649 5150
1649 5153
1649 5155
1649 5144
1649 5152
1650 5150
1650 5144
1650 5140
1650 5153
1650 5143
1650 5152
1650 5155
1651 5144
1651 5140
1651 5150
1651 5136
1651 5128
1651 5155
1651 5143
1651 5153
1651 5152
1652 5128
1652 5140
1652 5136
1652 5153
1652 5155
1652 5152
1652 5143
1652 5150
1652 5144
1653 5128
1653 5143
1653 5155
1653 5135
1653 5152
1653 5150
1653 5144
1653 5153
1653 5140
1653 5136
1654 5144
1654 5152
1654 5134
1654 5155
1654 5143
1654 5128
1654 5150
1654 5136
1654 5140
1654 5135
1654 5153
1655 5134
1655 5153
1655 5150
1655 5143
1655 5135
1655 5128
1655 5136
1655 5155
1655 5140
1655 5144
1655 5152
1656 5135
1656 5128
1656 5136
1656 5144
1656 5150
1656 5143
1656 5155
1656 5134
1656 5153
1656 5152
1656 5140
1657 5136
1657 5128
1657 5155
1657 5143
1657 5140
1657 5144
1657 5150
1657 5134
1657 5152
1657 5135
1657 5153
1658 5135
1658 5153
1658 5134
1658 5128
1658 5161
1658 5150
1658 5130
1658 5144
1658 5152
1658 5160
1658 5155
1658 5157
1658 5143
1658 5136
1658 5137
1658 5131
1658 5140
1659 5135
1659 5147
1659 5153
1659 5134
1659 5140
1659 5131
1659 5152
1659 5143
1659 5160
1659 5136
1659 5155
1659 5144
1659 5130
1659 5157
1659 5137
1659 5150
1659 5149
1659 5161
1660 5137
1660 5153
1660 5135
1660 5160
1660 5161
1660 5134
1660 5136
1660 5140
1660 5152
1660 5155
1660 5143
1660 5151
1660 5149
1660 5150
1660 5130
1660 5147
1660 5144
1660 5157
1661 5137
1661 5145
1661 5135
1661 5153
1661 5130
1661 5155
1661 5140
1661 5157
1661 5161
1661 5146
1661 5160
1661 5152
1661 5149
1661 5134
1661 5136
1661 5143
1661 5147
1661 5150
1661 5132
1661 5159
1661 5144
1661 5151
1662 5135
1662 5143
1662 5168
1662 5132
1662 5146
1662 5149
1662 5153
1662 5159
1662 5130
1662 5140
1662 5155
1662 5144
1662 5136
1662 5152
1662 5147
1662 5151
1662 5160
1662 5137
1662 5161
1662 5150
1662 5134
1662 5145
1662 5157
1663 5155
1663 5146
1663 5168
1663 5143
1663 5135
1663 5153
1663 5134
1663 5160
1663 5136
1663 5130
1663 5147
1663 5140
1663 5145
1663 5149
1663 5161
1663 5144
1663 5157
1663 5137
1663 5152
1663 5150
1663 5132
1663 5151
1664 5168
1664 5135
1664 5149
1664 5147
1664 5134
1664 5136
1664 5143
1664 5132
1664 5155
1664 5146
1664 5144
1664 5161
1664 5152
1664 5145
1664 5153
1664 5140
1664 5137
1664 5130
1664 5151
1664 5157
1664 5150
1664 5160
1665 5155
1665 5136
1665 5147
1665 5140
1665 5161
1665 5149
1665 5152
1665 5132
1665 5153
1665 5160
1665 5150
1665 5146
1665 5144
1665 5157
1665 5137
1665 5130
1665 5143
1665 5135
1665 5151
1665 5134
1665 5168
1665 5145
1666 5153
1666 5134
1666 5152
1666 5147
1666 5149
1666 5140
1666 5137
1666 5138
1666 5161
1666 5168
1666 5130
1666 5145
1666 5143
1666 5144
1666 5146
1666 5136
1666 5150
1666 5155
1666 5157
1666 5132
1666 5160
1666 5151
1666 5135
1667 5153
1667 5155
1667 5147
1667 5132
1667 5151
1667 5161
1667 5160
1667 5143
1667 5130
1667 5145
1667 5146
1667 5168
1667 5134
1667 5137
1667 5136
1667 5140
1667 5157
1667 5152
1667 5135
1667 5138
1667 5144
1667 5150
1668 5161
1668 5159
1668 5145
1668 5132
1668 5138
1668 5155
1668 5152
1668 5153
1668 5143
1668 5149
1668 5134
1668 5147
1668 5137
1668 5144
1668 5151
1668 5157
1668 5150
1668 5140
1668 5168
1668 5160
1668 5136
1668 5130
1668 5146
1668 5135
1669 5155
1669 5135
1669 5146
1669 5145
1669 5147
1669 5134
1669 5137
1669 5161
1669 5151
1669 5157
1669 5149
1669 5160
1669 5153
1669 5144
1669 5138
1669 5152
1669 5132
1669 5130
1669 5136
1669 5150
1669 5143
1669 5140
1670 5153
1670 5160
1670 5147
1670 5134
1670 5151
1670 5144
1670 5132
1670 5159
1670 5157
1670 5145
1670 5155
1670 5143
1670 5136
1670 5137
1670 5150
1670 5168
1670 5138
1670 5135
1670 5146
1670 5149
1670 5152
1670 5130
1670 5140
1671 5145
1671 5135
1671 5147
1671 5132
1671 5157
1671 5144
1671 5146
1671 5153
1671 5149
1671 5138
1671 5140
1671 5168
1671 5137
1671 5143
1671 5160
1671 5155
1671 5134
1671 5133
1671 5136
1671 5159
1671 5151
1671 5150
1671 5152
1671 5130
1672 5143
1672 5137
1672 5152
1672 5147
1672 5145
1672 5160
1672 5149
1672 5153
1672 5155
1672 5144
1672 5146
1672 5135
1672 5140
1672 5159
1672 5134
1672 5168
1672 5133
1672 5132
1672 5130
1672 5136
1672 5151
1672 5157
1672 5150
1672 5138
1673 5168
1673 5153
1673 5157
1673 5147
1673 5143
1673 5137
1673 5140
1673 5160
1673 5136
1673 5135
1673 5144
1673 5138
1673 5133
1673 5146
1673 5150
1673 5155
1673 5145
1673 5159
1673 5130
1673 5134
1673 5151
1673 5152
1673 5149
1674 5153
1674 5136
1674 5147
1674 5140
1674 5160
1674 5138
1674 5137
1674 5151
1674 5135
1674 5145
1674 5155
1674 5149
1674 5143
1674 5133
1674 5144
1674 5150
1674 5132
1674 5157
1674 5146
1674 5152
1674 5134
1674 5159
1674 5130
1675 5147
1675 5134
1675 5130
1675 5153
1675 5146
1675 5137
1675 5149
1675 5143
1675 5152
1675 5135
1675 5132
1675 5145
1675 5155
1675 5140
1675 5151
1675 5160
1675 5144
1675 5150
1675 5136
1675 5157
1675 5159
1676 5140
1676 5151
1676 5135
1676 5137
1676 5153
1676 5136
1676 5152
1676 5132
1676 5143
1676 5149
1676 5145
1676 5160
1676 5146
1676 5157
1676 5155
1676 5144
1676 5150
1676 5134
1676 5130
1676 5147
1676 5159
1677 5155
1677 5143
1677 5145
1677 5144
1677 5153
1677 5140
1677 5137
1677 5149
1677 5159
1677 5134
1677 5160
1677 5132
1677 5150
1677 5157
1677 5130
1677 5147
1677 5146
1677 5136
1677 5135
1677 5168
1677 5151
1677 5152
1678 5145
1678 5136
1678 5149
1678 5160
1678 5135
1678 5134
1678 5150
1678 5147
1678 5130
1678 5144
1678 5153
1678 5137
1678 5143
1678 5151
1678 5168
1678 5146
1678 5132
1678 5157
1678 5140
1678 5155
1678 5159
1678 5152
1679 5160
1679 5159
1679 5146
1679 5157
1679 5153
1679 5136
1679 5134
1679 5143
1679 5147
1679 5132
1679 5151
1679 5149
1679 5155
1679 5140
1679 5130
1679 5150
1679 5135
1679 5144
1679 5145
1679 5137
1679 5152
1680 5143
1680 5155
1680 5150
1680 5134
1680 5135
1680 5132
1680 5153
1680 5136
1680 5160
1680 5147
1680 5151
1680 5131
1680 5137
1680 5145
1680 5144
1680 5159
1680 5149
1680 5146
1680 5140
1680 5130
1680 5152
1680 5157
1681 5160
1681 5157
1681 5147
1681 5135
1681 5136
1681 5137
1681 5159
1681 5144
1681 5134
1681 5143
1681 5132
1681 5149
1681 5131
1681 5150
1681 5140
1681 5146
1681 5152
1681 5153
1681 5130
1681 5145
1681 5151
1681 5155
1682 5160
1682 5136
1682 5149
1682 5159
1682 5150
1682 5144
1682 5134
1682 5140
1682 5145
1682 5153
1682 5131
1682 5147
1682 5130
1682 5155
1682 5151
1683 5136
1683 5135
1683 5140
1683 5153
1683 5152
1683 5132
1683 5151
1683 5134
1683 5137
1683 5149
1683 5157
1683 5159
1683 5155
1683 5150
1683 5145
1683 5130
1683 5131
1684 5140
1684 5137
1684 5160
1684 5151
1684 5136
1684 5157
1684 5149
1684 5130
1684 5144
1684 5135
1684 5152
1684 5155
1684 5131
1684 5153
1684 5147
1684 5134
1684 5146
1684 5132
1684 5150
1685 5137
1685 5147
1685 5132
1685 5153
1685 5149
1685 5136
1685 5130
1685 5144
1685 5134
1685 5131
1685 5135
1685 5140
1685 5160
1685 5146
1685 5150
1685 5155
1685 5152
1686 5136
1686 5147
1686 5153
1686 5144
1686 5130
1686 5137
1686 5155
1686 5131
1686 5140
1686 5150
1687 5153
1687 5144
1687 5145
1687 5136
1687 5159
1687 5135
1687 5130
1687 5134
1687 5137
1687 5149
1687 5131
1687 5150
1687 5155
1687 5140
1687 5147
1688 5149
1688 5155
1688 5147
1688 5153
1688 5135
1688 5129
1688 5136
1688 5134
1688 5150
1688 5159
1688 5145
1688 5140
1688 5151
1688 5137
1688 5130
1688 5131
1689 5155
1689 5140
1689 5153
1689 5137
1689 5144
1689 5145
1689 5130
1689 5149
1689 5147
1689 5150
1689 5129
1689 5136
1690 5157
1690 5130
1690 5134
1690 5129
1690 5140
1690 5155
1690 5135
1690 5153
1690 5137
1690 5144
1690 5145
1690 5147
1691 5150
1691 5135
1691 5149
1691 5129
1691 5134
1691 5157
1691 5137
1691 5130
1691 5153
1691 5144
1691 5147
1691 5131
1691 5155
1691 5140
1692 5140
1692 5134
1692 5153
1692 5129
1692 5155
1692 5149
1692 5144
1692 5137
1692 5150
1692 5135
1692 5159
1692 5130
1692 5131
1693 5129
1693 5130
1693 5151
1693 5153
1693 5131
1693 5155
1693 5134
1693 5150
1693 5144
1693 5159
1693 5149
1694 5130
1694 5131
1694 5151
1694 5155
1694 5129
1694 5153
1695 5153
1695 5134
1695 5135
1695 5149
1695 5129
1695 5140
1695 5155
1695 5150
1695 5157
1695 5130
1695 5137
1695 5131
1695 5147
1695 5136
1696 5135
1696 5149
1696 5129
1696 5137
1696 5155
1696 5136
1696 5150
1696 5147
1696 5140
1696 5131
1696 5130
1696 5153
1696 5134
1696 5157
1697 5155
1697 5129
1697 5130
1697 5131
1698 5130
1698 5129
1698 5155
1698 5131
1699 5151
1699 5136
1699 5129
1699 5155
1699 5130
1699 5131
1700 5131
1700 5155
1700 5136
1700 5129
1700 5130
1700 5153
1700 5151
1701 5131
1701 5130
1701 5129
1701 5153
1701 5155
1702 5155
1702 5134
1702 5130
1702 5160
1702 5159
1702 5131
1702 5143
1702 5129
1702 5151
1702 5140
1702 5153
1703 5160
1703 5134
1703 5143
1703 5131
1703 5129
1703 5155
1703 5130
1703 5140
1703 5153
1703 5159
1703 5151
1704 5153
1704 5129
1704 5155
1704 5131
1704 5130
1705 5131
1705 5130
1705 5129
1705 5155
1705 5153
1706 5131
1706 5130
1706 5155
1706 5129
1707 5129
1707 5131
1707 5130
1707 5155
1708 5131
1708 5140
1708 5151
1708 5129
1708 5130
1708 5155
1709 5131
1709 5155
1709 5129
1709 5153
1709 5151
1709 5130
1709 5140
1709 5157
1710 5129
1710 5134
1710 5130
1710 5155
1710 5153
1710 5140
1710 5157
1710 5151
1710 5131
1711 5155
1711 5129
1711 5160
1711 5143
1711 5151
1711 5130
1711 5131
1711 5134
1711 5153
1712 5130
1712 5155
1712 5151
1712 5134
1712 5143
1712 5153
1712 5129
1712 5131
1712 5160
1713 5143
1713 5151
1713 5140
1713 5131
1713 5160
1713 5155
1713 5129
1713 5153
1713 5130
1714 5130
1714 5129
1714 5131
1714 5155
1715 5135
1715 5155
1715 5130
1715 5140
1715 5131
1715 5129
1715 5137
1716 5140
1716 5131
1716 5135
1716 5136
1716 5155
1716 5130
1716 5137
1716 5129
1717 5131
1717 5130
1717 5129
1717 5155
1718 5130
1718 5131
1718 5155
1718 5129
1719 5155
1719 5130
1719 5129
1720 5135
1720 5129
1720 5155
1720 5130
1721 5129
1721 5155
1721 5130
1721 5135
1722 5130
1722 5129
1722 5155
1723 5130
1723 5129
1723 5155
1724 5155
1724 5129
1724 5130
1725 5155
1725 5129
1725 5130
1726 5130
1726 5155
1726 5129
1727 5129
1727 5130
1727 5155
1727 5140
1728 5129
1728 5155
1728 5130
1728 5140
1729 5136
1729 5129
1729 5130
1729 5155
1730 5155
1730 5129
1730 5136
1730 5130
1731 5136
1731 5155
1731 5137
1731 5129
1731 5130
1732 5129
1732 5140
1732 5137
1732 5155
1732 5142
1732 5136
1732 5130
1733 5142
1733 5137
1733 5145
1733 5155
1733 5140
1733 5147
1733 5149
1733 5130
1733 5129
1733 5150
1734 5150
1734 5147
1734 5155
1734 5129
1734 5145
1734 5130
1734 5149
1734 5140
1734 5142
1735 5155
1735 5145
1735 5150
1735 5130
1735 5147
1735 5140
1735 5149
1735 5151
1735 5129
1735 5142
1736 5147
1736 5136
1736 5130
1736 5150
1736 5145
1736 5155
1736 5142
1736 5140
1736 5151
1736 5149
1736 5137
1736 5129
1736 5146
1737 5151
1737 5130
1737 5155
1737 5147
1737 5142
1737 5137
1737 5149
1737 5153
1737 5134
1737 5129
1737 5145
1737 5136
1737 5146
1737 5150
1737 5140
1738 5130
1738 5134
1738 5146
1738 5149
1738 5153
1738 5155
1738 5142
1738 5140
1738 5136
1738 5150
1738 5137
1738 5129
1738 5147
1739 5142
1739 5149
1739 5155
1739 5135
1739 5129
1739 5150
1739 5136
1739 5140
1739 5153
1739 5130
1739 5137
1739 5147
1739 5145
1740 5155
1740 5135
1740 5142
1740 5136
1740 5147
1740 5145
1740 5154
1740 5153
1740 5129
1740 5130
1740 5137
1740 5150
1740 5140
1741 5145
1741 5137
1741 5142
1741 5129
1741 5155
1741 5154
1741 5140
1741 5147
1741 5151
1741 5136
1741 5149
1741 5141
1741 5130
1741 5150
1741 5153
1742 5151
1742 5149
1742 5137
1742 5150
1742 5130
1742 5135
1742 5145
1742 5153
1742 5134
1742 5154
1742 5147
1742 5142
1742 5141
1742 5136
1742 5129
1742 5140
1743 5136
1743 5130
1743 5135
1743 5154
1743 5146
1743 5145
1743 5129
1743 5147
1743 5141
1743 5140
1743 5142
1743 5137
1743 5153
1743 5134
1744 5145
1744 5129
1744 5136
1744 5140
1744 5135
1744 5141
1744 5147
1744 5138
1744 5154
1744 5142
1744 5130
1744 5153
1744 5146
1744 5137
1744 5134
1745 5136
1745 5142
1745 5146
1745 5140
1745 5129
1745 5134
1745 5133
1745 5130
1745 5153
1745 5138
1745 5135
1745 5141
1745 5147
1745 5137
1745 5154
1746 5133
1746 5142
1746 5135
1746 5141
1746 5129
1746 5130
1747 5130
1747 5129
1747 5169
1748 5169
1748 5130
1748 5156
1748 5129
1748 5160
1749 5160
1749 5137
1749 5169
1749 5140
1749 5129
1749 5135
1749 5142
1749 5130
1749 5148
1749 5156
1749 5141
1749 5133
1750 5142
1750 5160
1750 5137
1750 5135
1750 5156
1750 5130
1750 5141
1750 5169
1750 5148
1750 5140
1750 5133
1750 5129
1751 5169
1751 5153
1751 5135
1751 5130
1751 5133
1751 5137
1751 5141
1751 5142
1751 5148
1751 5160
1751 5129
1751 5156
1751 5140
1752 5148
1752 5141
1752 5169
1752 5130
1752 5153
1752 5142
1752 5129
1752 5137
1752 5160
1752 5140
1753 5154
1753 5138
1753 5149
1753 5137
1753 5169
1753 5129
1753 5134
1753 5148
1753 5141
1753 5130
1753 5140
1753 5142
1753 5133
1753 5136
1753 5135
1753 5153
1753 5160
1753 5150
1754 5130
1754 5148
1754 5141
1754 5134
1754 5136
1754 5137
1754 5135
1754 5142
1754 5150
1754 5149
1754 5133
1754 5154
1754 5140
1754 5138
1754 5129
1755 5160
1755 5136
1755 5129
1755 5135
1755 5134
1755 5150
1755 5137
1755 5142
1755 5130
1755 5148
1755 5154
1755 5149
1755 5133
1755 5140
1755 5141
1755 5138
1756 5160
1756 5129
1756 5130
1757 5148
1757 5130
1757 5160
1757 5129
1758 5130
1758 5129
1758 5135
1758 5148
1759 5130
1759 5160
1759 5135
1759 5148
1759 5129
1759 5136
1759 5141
1759 5140
1759 5142
1760 5148
1760 5135
1760 5142
1760 5133
1760 5136
1760 5140
1760 5130
1760 5160
1760 5141
1760 5129
1760 5157
1760 5149
1761 5150
1761 5148
1761 5169
1761 5136
1761 5145
1761 5160
1761 5142
1761 5141
1761 5135
1761 5133
1761 5130
1761 5137
1761 5149
1761 5140
1761 5129
1761 5157
1762 5148
1762 5141
1762 5129
1762 5136
1762 5145
1762 5135
1762 5132
1762 5157
1762 5133
1762 5160
1762 5142
1762 5169
1762 5130
1762 5140
1762 5149
1763 5154
1763 5141
1763 5142
1763 5158
1763 5135
1763 5129
1763 5148
1763 5169
1763 5130
1763 5149
1763 5136
1763 5157
1764 5129
1764 5141
1764 5130
1764 5149
1764 5158
1764 5133
1764 5169
1764 5154
1764 5142
1765 5130
1765 5141
1765 5133
1765 5149
1765 5169
1765 5158
1765 5142
1765 5129
1766 5130
1766 5142
1766 5141
1766 5149
1766 5158
1766 5129
1767 5149
1767 5141
1767 5129
1767 5158
1767 5130
1768 5142
1768 5154
1768 5141
1768 5130
1768 5149
1768 5129
1768 5136
1768 5158
1768 5148
1768 5135
1769 5130
1769 5154
1769 5129
1769 5158
1769 5142
1769 5149
1769 5135
1769 5136
1769 5148
1770 5138
1770 5136
1770 5154
1770 5148
1770 5129
1770 5135
1770 5149
1770 5158
1770 5141
1770 5142
1770 5130
1771 5142
1771 5141
1771 5148
1771 5136
1771 5149
1771 5130
1771 5160
1771 5158
1771 5129
1771 5135
1771 5138
1772 5141
1772 5136
1772 5160
1772 5149
1772 5129
1772 5142
1772 5158
1772 5130
1772 5135
1772 5148
1772 5154
1772 5169
1772 5138
1773 5148
1773 5154
1773 5141
1773 5130
1773 5135
1773 5142
1773 5158
1773 5169
1773 5136
1773 5129
1773 5149
1774 5148
1774 5129
1774 5135
1774 5136
1774 5160
1774 5149
1774 5130
1774 5141
1774 5138
1774 5142
1774 5158
1775 5142
1775 5141
1775 5149
1775 5129
1775 5148
1775 5135
1775 5138
1775 5158
1775 5170
1775 5136
1775 5160
1775 5130
1776 5141
1776 5142
1776 5128
1776 5149
1776 5130
1776 5170
1776 5154
1776 5171
1776 5160
1776 5135
1776 5138
1776 5136
1776 5158
1776 5129
1776 5148
1777 5171
1777 5154
1777 5158
1777 5129
1777 5170
1777 5128
1777 5142
1777 5130
1777 5160
1778 5154
1778 5130
1778 5158
1778 5128
1778 5170
1778 5171
1779 5128
1779 5171
1779 5170
1779 5158
1780 5171
1780 5130
1780 5158
1780 5128
1780 5170
1781 5128
1781 5171
1781 5170
1782 5163
1782 5171
1782 5170
1782 5128
1783 5148
1783 5171
1783 5163
1783 5130
1783 5128
1783 5154
1783 5167
1783 5129
1783 5158
1783 5170
1784 5160
1784 5167
1784 5143
1784 5158
1784 5163
1784 5171
1784 5141
1784 5159
1784 5130
1784 5136
1784 5148
1784 5170
1784 5132
1784 5150
1784 5142
1784 5135
1784 5149
1784 5154
1784 5129
1785 5164
1785 5141
1785 5154
1785 5148
1785 5129
1785 5158
1785 5150
1785 5167
1785 5159
1785 5143
1785 5130
1785 5142
1785 5160
1785 5135
1785 5132
1785 5136
1785 5163
1785 5149
1786 5130
1786 5172
1786 5163
1786 5158
1786 5164
1786 5129
1786 5167
1786 5166
1786 5148
1787 5167
1787 5162
1787 5165
1787 5163
1787 5129
1787 5158
1787 5130
1787 5166
1787 5172
1787 5164
1788 5165
1788 5166
1788 5158
1788 5163
1788 5162
1788 5164
1788 5129
1788 5130
1788 5167
1789 5158
1789 5166
1789 5129
1789 5165
1789 5163
1789 5130
1789 5138
1789 5167
1789 5142
1789 5164
1790 5165
1790 5167
1790 5130
1790 5138
1790 5129
1790 5142
1790 5164
1790 5148
1790 5158
1790 5141
1790 5166
1790 5172
1790 5136
1790 5163
1791 5158
1791 5141
1791 5149
1791 5154
1791 5166
1791 5129
1791 5172
1791 5165
1791 5164
1791 5130
1791 5163
1791 5135
1791 5136
1791 5148
1791 5167
1792 5165
1792 5154
1792 5132
1792 5166
1792 5129
1792 5130
1792 5167
1792 5163
1792 5135
1792 5172
1792 5148
1792 5158
1792 5164
1793 5129
1793 5135
1793 5172
1793 5130
1793 5148
1793 5167
1793 5154
1793 5164
1793 5166
1793 5165
1793 5173
1793 5132
1793 5158
1793 5163
1794 5148
1794 5167
1794 5166
1794 5130
1794 5172
1794 5135
1794 5142
1794 5158
1794 5163
1794 5165
1794 5164
1794 5132
1794 5129
1794 5173
1795 5130
1795 5132
1795 5167
1795 5162
1795 5158
1795 5165
1795 5166
1795 5142
1795 5163
1795 5135
1795 5129
1795 5172
1795 5164
1795 5173
1796 5158
1796 5130
1796 5162
1796 5129
1796 5165
1796 5163
1796 5164
1796 5167
1796 5172
1796 5166
1797 5167
1797 5158
1797 5130
1797 5129
1797 5163
1797 5166
1797 5164
1797 5173
1797 5165
1798 5165
1798 5130
1798 5166
1798 5163
1798 5158
1798 5129
1798 5167
1798 5164
1799 5154
1799 5141
1799 5163
1799 5166
1799 5158
1799 5167
1799 5130
1799 5136
1799 5142
1799 5132
1799 5149
1799 5135
1799 5129
1800 5154
1800 5158
1800 5129
1800 5167
1800 5130
1800 5142
1800 5163
1800 5141
1800 5136
1800 5149
1800 5135
1800 5132
1801 5130
1801 5142
1801 5135
1801 5141
1801 5149
1801 5136
1801 5160
1801 5163
1801 5132
1801 5129
1802 5141
1802 5130
1802 5129
1802 5135
1802 5142
1802 5149
1802 5136
1802 5132
1803 5141
1803 5129
1803 5132
1803 5136
1803 5135
1803 5130
1804 5143
1804 5128
1804 5153
1804 5144
1804 5140
1804 5150
1804 5155
1804 5152
1804 5136
1805 5136
1805 5152
1805 5150
1805 5155
1805 5128
1805 5140
1805 5153
1805 5144
1805 5143
1806 5140
1806 5150
1806 5128
1806 5143
1806 5135
1806 5136
1806 5153
1806 5144
1806 5152
1806 5155
1807 5135
1807 5161
1807 5143
1807 5140
1807 5128
1807 5144
1807 5157
1807 5155
1807 5136
1807 5150
1807 5153
1807 5152
1808 5134
1808 5157
1808 5135
1808 5140
1808 5128
1808 5136
1808 5143
1808 5144
1808 5153
1808 5155
1808 5130
1808 5131
1808 5161
1808 5150
1808 5152
1809 5135
1809 5134
1809 5131
1809 5140
1809 5128
1809 5161
1809 5150
1809 5155
1809 5143
1809 5144
1809 5153
1809 5157
1809 5130
1809 5152
1809 5136
1810 5153
1810 5136
1810 5145
1810 5144
1810 5131
1810 5155
1810 5134
1810 5140
1810 5157
1810 5150
1810 5161
1810 5143
1810 5130
1810 5152
1811 5144
1811 5153
1811 5145
1811 5134
1811 5161
1811 5130
1811 5157
1811 5137
1811 5131
1811 5136
1811 5152
1811 5143
1811 5159
1811 5151
1811 5140
1811 5160
1811 5155
1811 5150
1812 5143
1812 5135
1812 5137
1812 5159
1812 5153
1812 5160
1812 5140
1812 5132
1812 5134
1812 5157
1812 5131
1812 5136
1812 5155
1812 5149
1812 5152
1812 5150
1812 5161
1812 5144
1812 5151
1812 5130
1813 5153
1813 5135
1813 5151
1813 5155
1813 5168
1813 5137
1813 5140
1813 5174
1813 5160
1813 5159
1813 5150
1813 5143
1813 5131
1813 5130
1813 5149
1813 5157
1813 5134
1813 5152
1813 5132
1813 5144
1813 5136
1813 5161
1814 5143
1814 5153
1814 5136
1814 5150
1814 5132
1814 5160
1814 5135
1814 5137
1814 5174
1814 5134
1814 5140
1814 5151
1814 5149
1814 5155
1814 5159
1814 5131
1814 5168
1814 5130
1814 5152
1814 5157
1814 5161
1814 5144
1815 5134
1815 5135
1815 5144
1815 5140
1815 5153
1815 5149
1815 5137
1815 5143
1815 5161
1815 5160
1815 5159
1815 5155
1815 5130
1815 5152
1815 5136
1815 5150
1815 5168
1815 5132
1815 5145
1815 5131
1815 5151
1815 5157
1816 5134
1816 5157
1816 5136
1816 5168
1816 5135
1816 5153
1816 5161
1816 5150
1816 5160
1816 5145
1816 5155
1816 5152
1816 5131
1816 5137
1816 5132
1816 5149
1816 5146
1816 5143
1816 5140
1816 5159
1816 5144
1816 5151
1816 5130
1817 5153
1817 5160
1817 5143
1817 5152
1817 5168
1817 5159
1817 5144
1817 5132
1817 5149
1817 5136
1817 5140
1817 5150
1817 5155
1817 5135
1817 5138
1817 5145
1817 5137
1817 5151
1817 5134
1817 5161
1817 5146
1817 5157
1817 5130
1818 5140
1818 5137
1818 5135
1818 5143
1818 5155
1818 5132
1818 5144
1818 5160
1818 5152
1818 5134
1818 5157
1818 5150
1818 5130
1818 5146
1818 5161
1818 5151
1818 5159
1818 5149
1818 5153
1818 5168
1818 5138
1818 5145
1818 5136
1819 5152
1819 5150
1819 5137
1819 5149
1819 5136
1819 5153
1819 5146
1819 5155
1819 5161
1819 5130
1819 5138
1819 5132
1819 5143
1819 5134
1819 5140
1819 5135
1819 5151
1819 5145
1819 5168
1819 5144
1819 5157
1819 5160
1820 5134
1820 5153
1820 5140
1820 5168
1820 5132
1820 5143
1820 5135
1820 5138
1820 5149
1820 5137
1820 5130
1820 5136
1820 5146
1820 5151
1820 5145
1820 5160
1820 5150
1820 5161
1820 5155
1820 5159
1820 5152
1820 5144
1820 5157
1821 5159
1821 5152
1821 5137
1821 5149
1821 5138
1821 5150
1821 5153
1821 5168
1821 5134
1821 5161
1821 5155
1821 5144
1821 5132
1821 5145
1821 5146
1821 5130
1821 5143
1821 5136
1821 5160
1821 5157
1821 5151
1821 5140
1821 5135
1822 5149
1822 5134
1822 5136
1822 5143
1822 5160
1822 5153
1822 5155
1822 5150
1822 5159
1822 5168
1822 5161
1822 5130
1822 5145
1822 5135
1822 5157
1822 5132
1822 5151
1822 5138
1822 5140
1822 5146
1822 5152
1822 5137
1822 5144
1823 5152
1823 5140
1823 5151
1823 5160
1823 5149
1823 5143
1823 5137
1823 5157
1823 5155
1823 5134
1823 5147
1823 5130
1823 5146
1823 5136
1823 5144
1823 5145
1823 5132
1823 5138
1823 5153
1823 5161
1823 5159
1823 5150
1823 5133
1823 5135
1823 5168
1824 5147
1824 5157
1824 5143
1824 5152
1824 5136
1824 5161
1824 5132
1824 5138
1824 5137
1824 5135
1824 5160
1824 5151
1824 5134
1824 5146
1824 5140
1824 5149
1824 5145
1824 5133
1824 5153
1824 5159
1824 5130
1824 5168
1824 5155
1824 5150
1824 5144
1825 5151
1825 5155
1825 5138
1825 5149
1825 5133
1825 5134
1825 5147
1825 5132
1825 5136
1825 5144
1825 5152
1825 5157
1825 5140
1825 5159
1825 5153
1825 5143
1825 5150
1825 5146
1825 5130
1825 5137
1825 5160
1825 5145
1825 5135
1825 5168
1826 5147
1826 5134
1826 5146
1826 5133
1826 5135
1826 5138
1826 5130
1826 5149
1826 5151
1826 5136
1826 5157
1826 5152
1826 5160
1826 5155
1826 5159
1826 5150
1826 5145
1826 5144
1826 5168
1826 5140
1826 5137
1826 5132
1826 5153
1826 5143
1827 5138
1827 5152
1827 5134
1827 5157
1827 5153
1827 5136
1827 5135
1827 5155
1827 5151
1827 5145
1827 5130
1827 5150
1827 5149
1827 5147
1827 5143
1827 5146
1827 5159
1827 5144
1827 5168
1827 5132
1827 5133
1827 5160
1827 5137
1827 5140
1827 5175
1828 5134
1828 5146
1828 5168
1828 5138
1828 5132
1828 5150
1828 5149
1828 5160
1828 5159
1828 5145
1828 5144
1828 5135
1828 5155
1828 5143
1828 5157
1828 5136
1828 5152
1828 5130
1828 5147
1828 5131
1828 5140
1828 5151
1828 5137
1828 5153
1829 5160
1829 5146
1829 5159
1829 5155
1829 5150
1829 5144
1829 5131
1829 5149
1829 5143
1829 5147
1829 5145
1829 5137
1829 5138
1829 5136
1829 5153
1829 5134
1829 5132
1829 5140
1829 5152
1829 5168
1829 5151
1829 5130
1829 5157
1829 5135
1830 5145
1830 5146
1830 5160
1830 5136
1830 5153
1830 5149
1830 5147
1830 5131
1830 5152
1830 5137
1830 5150
1830 5157
1830 5130
1830 5134
1830 5151
1830 5132
1830 5135
1830 5144
1830 5138
1830 5159
1830 5155
1830 5168
1830 5140
1830 5143
1831 5145
1831 5132
1831 5149
1831 5146
1831 5160
1831 5152
1831 5144
1831 5138
1831 5151
1831 5153
1831 5131
1831 5150
1831 5135
1831 5157
1831 5136
1831 5155
1831 5140
1831 5159
1831 5130
1831 5143
1831 5137
1831 5168
1831 5147
1831 5134
1832 5149
1832 5147
1832 5146
1832 5145
1832 5132
1832 5151
1832 5150
1832 5160
1832 5134
1832 5144
1832 5159
1832 5136
1832 5143
1832 5152
1832 5135
1832 5157
1832 5130
1832 5137
1832 5155
1832 5168
1832 5153
1832 5140
1833 5140
1833 5145
1833 5132
1833 5152
1833 5136
1833 5160
1833 5135
1833 5146
1833 5157
1833 5155
1833 5143
1833 5144
1833 5149
1833 5168
1833 5150
1833 5159
1833 5134
1833 5151
1833 5130
1833 5147
1833 5153
1833 5137
1834 5147
1834 5153
1834 5151
1834 5157
1834 5159
1834 5137
1834 5145
1834 5150
1834 5130
1834 5132
1834 5144
1834 5149
1834 5135
1834 5160
1834 5140
1834 5146
1834 5143
1834 5155
1834 5136
1834 5152
1834 5134
1835 5149
1835 5145
1835 5152
1835 5159
1835 5168
1835 5175
1835 5137
1835 5157
1835 5147
1835 5160
1835 5134
1835 5150
1835 5136
1835 5130
1835 5140
1835 5151
1835 5155
1835 5143
1835 5153
1836 5130
1836 5145
1836 5160
1836 5153
1836 5155
1836 5152
1836 5149
1836 5159
1836 5140
1836 5150
1836 5143
1836 5151
1836 5136
1837 5146
1837 5132
1837 5144
1837 5134
1837 5140
1837 5149
1837 5155
1837 5136
1837 5152
1837 5130
1837 5137
1837 5150
1837 5135
1837 5153
1838 5140
1838 5155
1838 5153
1838 5150
1838 5144
1838 5143
1838 5136
1838 5130
1838 5149
1839 5146
1839 5155
1839 5140
1839 5150
1839 5134
1839 5143
1839 5149
1839 5144
1839 5130
1839 5151
1839 5136
1839 5153
1840 5146
1840 5149
1840 5136
1840 5155
1840 5159
1840 5137
1840 5147
1840 5130
1840 5135
1840 5140
1840 5151
1840 5150
1840 5134
1840 5143
1840 5153
1840 5144
1841 5155
1841 5149
1841 5150
1841 5147
1841 5136
1841 5137
1841 5130
1841 5159
1841 5134
1841 5140
1841 5153
1841 5151
1841 5143
1842 5151
1842 5159
1842 5136
1842 5140
1842 5149
1842 5134
1842 5143
1842 5155
1842 5153
1842 5130
1842 5147
1842 5150
1843 5150
1843 5155
1843 5147
1843 5157
1843 5136
1843 5153
1843 5130
1843 5134
1843 5140
1843 5151
1844 5151
1844 5130
1844 5159
1844 5153
1844 5157
1844 5149
1844 5136
1844 5137
1844 5147
1844 5140
1844 5134
1844 5143
1844 5144
1844 5155
1844 5150
1845 5155
1845 5157
1845 5144
1845 5131
1845 5159
1845 5143
1845 5130
1845 5149
1845 5134
1845 5137
1845 5150
1845 5136
1845 5153
1845 5152
1845 5129
1846 5143
1846 5130
1846 5152
1846 5134
1846 5129
1846 5144
1846 5150
1846 5136
1846 5157
1846 5149
1846 5155
1846 5153
1846 5160
1846 5131
1846 5159
1847 5152
1847 5134
1847 5129
1847 5149
1847 5150
1847 5153
1847 5155
1847 5143
1847 5159
1847 5136
1847 5160
1847 5131
1847 5130
1847 5157
1848 5149
1848 5159
1848 5130
1848 5153
1848 5150
1848 5136
1848 5131
1848 5155
1848 5152
1848 5143
1848 5157
1848 5129
1849 5131
1849 5143
1849 5130
1849 5129
1849 5150
1849 5136
1849 5155
1849 5153
1850 5130
1850 5155
1850 5129
1850 5131
1851 5130
1851 5131
1851 5129
1851 5155
1852 5130
1852 5131
1852 5155
1852 5129
1853 5129
1853 5130
1853 5155
1853 5131
1854 5130
1854 5151
1854 5155
1854 5159
1854 5134
1854 5129
1854 5131
1855 5140
1855 5130
1855 5155
1855 5150
1855 5134
1855 5159
1855 5151
1855 5131
1855 5153
1855 5147
1855 5129
1856 5130
1856 5151
1856 5140
1856 5155
1856 5150
1856 5134
1856 5129
1856 5147
1856 5159
1856 5153
1856 5131
1857 5140
1857 5155
1857 5147
1857 5134
1857 5130
1857 5150
1857 5129
1857 5131
1858 5130
1858 5155
1858 5129
1858 5131
1859 5155
1859 5129
1859 5130
1860 5130
1860 5129
1860 5155
1861 5130
1861 5129
1861 5155
1862 5155
1862 5140
1862 5153
1862 5130
1862 5157
1862 5129
1863 5153
1863 5129
1863 5130
1863 5157
1863 5155
1863 5140
1864 5130
1864 5153
1864 5157
1864 5155
1864 5129
1864 5140
1865 5130
1865 5129
1865 5131
1865 5155
1866 5129
1866 5130
1866 5143
1866 5155
1867 5143
1867 5130
1867 5129
1867 5155
1868 5130
1868 5129
1868 5155
1869 5131
1869 5155
1869 5130
1869 5129
1870 5129
1870 5131
1870 5155
1870 5130
1871 5155
1871 5131
1871 5129
1871 5130
1872 5155
1872 5129
1872 5130
1873 5130
1873 5129
1873 5155
1874 5129
1874 5155
1874 5130
1875 5130
1875 5155
1875 5129
1876 5130
1876 5129
1876 5155
1877 5129
1877 5155
1877 5130
1878 5155
1878 5129
1878 5130
1879 5140
1879 5129
1879 5155
1879 5130
1880 5140
1880 5130
1880 5155
1880 5129
1881 5134
1881 5130
1881 5129
1881 5155
1881 5140
1882 5134
1882 5145
1882 5129
1882 5155
1882 5140
1882 5130
1883 5140
1883 5134
1883 5155
1883 5145
1883 5136
1883 5129
1883 5130
1884 5140
1884 5145
1884 5136
1884 5155
1884 5130
1884 5137
1884 5134
1884 5129
1885 5130
1885 5129
1885 5155
1885 5142
1885 5140
1885 5145
1885 5137
1886 5137
1886 5130
1886 5129
1886 5155
1886 5142
1886 5140
1887 5130
1887 5129
1887 5155
1887 5142
1888 5130
1888 5142
1888 5129
1888 5155
1889 5129
1889 5153
1889 5155
1889 5137
1889 5130
1890 5146
1890 5153
1890 5155
1890 5129
1890 5137
1890 5130
1891 5130
1891 5142
1891 5155
1891 5150
1891 5140
1891 5129
1891 5136
1891 5147
1891 5137
1891 5149
1891 5153
1892 5147
1892 5136
1892 5153
1892 5155
1892 5159
1892 5130
1892 5149
1892 5134
1892 5160
1892 5140
1892 5142
1892 5129
1892 5137
1892 5150
1893 5130
1893 5140
1893 5153
1893 5148
1893 5149
1893 5142
1893 5129
1893 5154
1893 5136
1893 5160
1893 5134
1893 5145
1893 5150
1893 5137
1893 5159
1893 5155
1894 5154
1894 5129
1894 5142
1894 5149
1894 5137
1894 5140
1894 5130
1894 5159
1894 5150
1894 5153
1894 5136
1894 5134
1894 5145
1894 5148
1894 5155
1895 5129
1895 5153
1895 5142
1895 5135
1895 5155
1895 5148
1895 5141
1895 5150
1895 5140
1895 5154
1895 5137
1895 5130
1895 5145
1895 5134
1896 5136
1896 5148
1896 5129
1896 5130
1896 5176
1896 5147
1896 5170
1896 5155
1896 5133
1896 5153
1896 5154
1896 5145
1896 5135
1896 5134
1896 5140
1896 5141
1896 5142
1897 5142
1897 5155
1897 5176
1897 5135
1897 5141
1897 5129
1897 5148
1897 5134
1897 5130
1897 5170
1897 5138
1897 5140
1898 5155
1898 5129
1898 5142
1898 5170
1898 5176
1898 5138
1898 5141
1898 5130
1898 5135
1899 5133
1899 5138
1899 5141
1899 5130
1899 5129
1899 5135
1899 5143
1899 5142
1900 5133
1900 5143
1900 5130
1900 5129
1901 5156
1901 5129
1901 5133
1901 5130
1901 5143
1902 5142
1902 5150
1902 5133
1902 5130
1902 5169
1902 5129
1902 5141
1902 5156
1902 5143
1903 5137
1903 5150
1903 5141
1903 5169
1903 5130
1903 5143
1903 5142
1903 5129
1903 5156
1903 5133
1904 5150
1904 5137
1904 5130
1904 5141
1904 5169
1904 5142
1904 5143
1904 5133
1904 5129
1904 5135
1905 5130
1905 5169
1905 5150
1905 5141
1905 5129
1905 5137
1905 5142
1905 5135
1906 5129
1906 5135
1906 5142
1906 5169
1906 5130
1906 5137
1906 5141
1907 5130
1907 5137
1907 5135
1907 5136
1907 5129
1908 5136
1908 5160
1908 5130
1908 5135
1908 5129
1908 5137
1909 5130
1909 5160
1910 5130
1910 5154
1910 5160
1910 5169
1911 5130
1911 5169
1912 5169
1912 5130
1912 5129
1912 5143
1913 5130
1913 5169
1913 5129
1913 5143
1914 5129
1914 5130
1915 5142
1915 5129
1915 5169
1915 5130
1916 5129
1916 5169
1916 5141
1916 5142
1916 5158
1916 5130
1916 5154
1916 5135
1917 5129
1917 5130
1917 5169
1917 5141
1917 5142
1917 5154
1917 5135
1917 5158
1918 5158
1918 5129
1918 5141
1918 5130
1918 5142
1918 5135
1918 5169
1919 5158
1919 5141
1919 5130
1919 5129
1920 5154
1920 5148
1920 5130
1920 5158
1920 5129
1921 5154
1921 5129
1921 5130
1921 5148
1921 5169
1922 5130
1922 5148
1922 5129
1922 5154
1922 5169
1922 5142
1923 5129
1923 5148
1923 5142
1923 5130
1924 5129
1924 5135
1924 5149
1924 5130
1924 5142
1924 5148
1924 5169
1924 5160
1924 5136
1924 5141
1924 5138
1925 5169
1925 5154
1925 5136
1925 5170
1925 5130
1925 5142
1925 5128
1925 5160
1925 5148
1925 5129
1925 5149
1925 5141
1926 5170
1926 5159
1926 5171
1926 5128
1926 5160
1926 5130
1926 5154
1926 5129
1926 5169
1926 5136
1926 5149
1927 5130
1927 5158
1927 5135
1927 5129
1927 5143
1927 5148
1927 5136
1927 5149
1927 5128
1927 5159
1927 5160
1927 5170
1927 5171
1927 5141
1927 5142
1928 5128
1928 5143
1928 5130
1928 5171
1928 5141
1928 5142
1928 5135
1928 5160
1928 5129
1928 5170
1929 5135
1929 5170
1929 5128
1929 5130
1929 5160
1929 5141
1929 5129
1929 5142
1929 5171
1930 5171
1930 5170
1930 5130
1930 5128
1931 5170
1931 5171
1931 5128
1932 5171
1932 5170
1932 5128
1933 5171
1933 5170
1933 5128
1934 5128
1934 5170
1934 5171
1935 5163
1935 5170
1935 5128
1935 5171
1935 5167
1936 5171
1936 5148
1936 5154
1936 5167
1936 5170
1936 5162
1936 5130
1936 5128
1936 5163
1936 5158
1937 5171
1937 5143
1937 5130
1937 5148
1937 5149
1937 5158
1937 5154
1937 5128
1937 5177
1937 5167
1937 5163
1937 5170
1937 5132
1937 5172
1937 5135
1937 5142
1937 5159
1937 5162
1937 5136
1937 5129
1937 5141
1937 5150
1937 5160
1938 5178
1938 5143
1938 5167
1938 5158
1938 5172
1938 5170
1938 5164
1938 5148
1938 5166
1938 5154
1938 5135
1938 5163
1938 5171
1938 5132
1938 5142
1938 5141
1938 5129
1938 5160
1938 5162
1938 5130
1938 5177
1938 5136
1938 5128
1938 5150
1938 5159
1938 5149
1939 5138
1939 5178
1939 5143
1939 5172
1939 5129
1939 5128
1939 5167
1939 5158
1939 5163
1939 5166
1939 5171
1939 5164
1939 5135
1939 5150
1939 5136
1939 5159
1939 5132
1939 5170
1939 5177
1939 5130
1939 5148
1939 5142
1939 5154
1939 5160
1939 5162
1939 5149
1939 5165
1939 5141
1940 5136
1940 5170
1940 5172
1940 5160
1940 5148
1940 5135
1940 5129
1940 5138
1940 5159
1940 5177
1940 5166
1940 5165
1940 5164
1940 5130
1940 5141
1940 5158
1940 5178
1940 5142
1940 5162
1940 5163
1940 5132
1940 5143
1940 5149
1940 5167
1941 5142
1941 5172
1941 5166
1941 5135
1941 5177
1941 5136
1941 5141
1941 5143
1941 5162
1941 5130
1941 5158
1941 5129
1941 5165
1941 5148
1941 5167
1941 5149
1941 5164
1941 5178
1941 5132
1941 5159
1941 5163
1941 5160
1942 5162
1942 5129
1942 5130
1942 5172
1942 5163
1942 5178
1942 5167
1942 5158
1942 5177
1942 5148
1942 5166
1942 5165
1942 5164
1943 5167
1943 5158
1943 5172
1943 5166
1943 5148
1943 5164
1943 5129
1943 5165
1943 5162
1943 5130
1943 5177
1943 5163
1944 5160
1944 5141
1944 5129
1944 5172
1944 5158
1944 5154
1944 5148
1944 5163
1944 5136
1944 5130
1944 5164
1944 5165
1944 5166
1944 5149
1944 5177
1944 5132
1944 5167
1945 5165
1945 5130
1945 5160
1945 5166
1945 5141
1945 5148
1945 5158
1945 5163
1945 5154
1945 5164
1945 5136
1945 5167
1945 5172
1945 5129
1946 5177
1946 5136
1946 5129
1946 5164
1946 5158
1946 5166
1946 5172
1946 5173
1946 5167
1946 5132
1946 5165
1946 5160
1946 5130
1946 5163
1946 5154
1946 5148
1947 5164
1947 5172
1947 5158
1947 5166
1947 5163
1947 5165
1947 5130
1947 5129
1947 5167
1947 5173
1947 5148
1948 5167
1948 5166
1948 5163
1948 5172
1948 5158
1948 5165
1948 5164
1948 5129
1948 5130
1949 5130
1949 5158
1949 5167
1949 5172
1949 5129
1949 5165
1949 5163
1949 5164
1949 5166
1950 5164
1950 5172
1950 5130
1950 5129
1950 5158
1950 5167
1950 5166
1950 5165
1950 5163
1951 5158
1951 5142
1951 5135
1951 5154
1951 5138
1951 5143
1951 5167
1951 5129
1951 5163
1951 5132
1951 5130
1951 5136
1951 5149
1951 5141
1952 5138
1952 5158
1952 5136
1952 5141
1952 5135
1952 5132
1952 5129
1952 5160
1952 5149
1952 5167
1952 5143
1952 5142
1952 5130
1952 5163
1952 5154
1953 5163
1953 5130
1953 5167
1953 5129
1953 5158
1953 5132
1954 5152
1954 5136
1954 5144
1954 5130
1954 5153
1954 5174
1954 5157
1954 5131
1954 5155
1954 5150
1954 5143
1954 5161
1955 5153
1955 5144
1955 5134
1955 5174
1955 5135
1955 5136
1955 5151
1955 5150
1955 5161
1955 5155
1955 5130
1955 5131
1955 5152
1955 5157
1955 5143
1956 5161
1956 5151
1956 5128
1956 5157
1956 5155
1956 5135
1956 5150
1956 5152
1956 5136
1956 5153
1956 5144
1956 5131
1956 5174
1956 5134
1956 5130
1956 5143
1957 5145
1957 5152
1957 5155
1957 5144
1957 5130
1957 5161
1957 5159
1957 5151
1957 5134
1957 5140
1957 5150
1957 5157
1957 5174
1957 5153
1957 5131
1957 5136
1957 5143
1958 5159
1958 5145
1958 5130
1958 5143
1958 5161
1958 5136
1958 5151
1958 5152
1958 5179
1958 5174
1958 5157
1958 5144
1958 5150
1958 5131
1958 5134
1958 5140
1958 5155
1958 5160
1958 5153
1959 5144
1959 5152
1959 5153
1959 5150
1959 5157
1959 5143
1959 5151
1959 5174
1959 5131
1959 5136
1959 5155
1959 5130
1959 5161
1959 5145
1959 5134
1959 5160
1959 5140
1959 5149
1959 5159
1959 5179
1960 5145
1960 5130
1960 5151
1960 5134
1960 5136
1960 5161
1960 5144
1960 5160
1960 5153
1960 5152
1960 5157
1960 5143
1960 5149
1960 5131
1960 5140
1960 5174
1960 5150
1960 5179
1960 5155
1960 5159
1961 5137
1961 5161
1961 5155
1961 5151
1961 5134
1961 5160
1961 5132
1961 5130
1961 5152
1961 5144
1961 5150
1961 5174
1961 5131
1961 5145
1961 5140
1961 5159
1961 5153
1961 5157
1961 5136
1961 5143
1961 5149
1962 5168
1962 5144
1962 5131
1962 5153
1962 5157
1962 5132
1962 5155
1962 5174
1962 5161
1962 5130
1962 5150
1962 5151
1962 5143
1962 5159
1962 5134
1962 5140
1962 5136
1962 5152
1962 5160
1962 5145
1962 5149
1963 5130
1963 5153
1963 5155
1963 5159
1963 5134
1963 5150
1963 5151
1963 5137
1963 5132
1963 5136
1963 5145
1963 5144
1963 5152
1963 5140
1963 5131
1963 5161
1963 5160
1963 5168
1963 5157
1963 5143
1963 5149
1964 5132
1964 5138
1964 5134
1964 5151
1964 5155
1964 5140
1964 5144
1964 5152
1964 5161
1964 5157
1964 5137
1964 5153
1964 5136
1964 5149
1964 5135
1964 5143
1964 5131
1964 5150
1964 5160
1964 5130
1964 5159
1964 5168
1965 5136
1965 5137
1965 5149
1965 5143
1965 5146
1965 5155
1965 5161
1965 5153
1965 5130
1965 5140
1965 5152
1965 5168
1965 5174
1965 5159
1965 5160
1965 5150
1965 5131
1965 5151
1965 5134
1965 5132
1965 5135
1965 5145
1965 5144
1965 5138
1965 5157
1966 5132
1966 5152
1966 5153
1966 5155
1966 5161
1966 5168
1966 5140
1966 5160
1966 5144
1966 5136
1966 5149
1966 5131
1966 5143
1966 5159
1966 5138
1966 5146
1966 5150
1966 5135
1966 5157
1966 5151
1966 5134
1966 5145
1966 5137
1966 5130
1967 5133
1967 5134
1967 5135
1967 5155
1967 5145
1967 5143
1967 5136
1967 5146
1967 5137
1967 5138
1967 5157
1967 5159
1967 5150
1967 5151
1967 5144
1967 5160
1967 5174
1967 5130
1967 5140
1967 5153
1967 5149
1967 5132
1967 5168
1967 5161
1967 5152
1968 5143
1968 5132
1968 5144
1968 5135
1968 5134
1968 5153
1968 5174
1968 5150
1968 5151
1968 5146
1968 5137
1968 5138
1968 5133
1968 5155
1968 5157
1968 5152
1968 5159
1968 5136
1968 5160
1968 5130
1968 5149
1968 5161
1968 5168
1968 5145
1968 5140
1969 5153
1969 5138
1969 5134
1969 5143
1969 5160
1969 5146
1969 5130
1969 5155
1969 5168
1969 5144
1969 5157
1969 5137
1969 5132
1969 5150
1969 5135
1969 5136
1969 5159
1969 5145
1969 5161
1969 5151
1969 5152
1969 5149
1969 5140
1969 5133
1970 5146
1970 5152
1970 5135
1970 5150
1970 5155
1970 5157
1970 5143
1970 5137
1970 5132
1970 5149
1970 5136
1970 5160
1970 5145
1970 5151
1970 5130
1970 5144
1970 5133
1970 5159
1970 5161
1970 5134
1970 5153
1970 5168
1970 5138
1970 5140
1971 5144
1971 5138
1971 5132
1971 5135
1971 5168
1971 5160
1971 5146
1971 5145
1971 5149
1971 5136
1971 5151
1971 5133
1971 5150
1971 5130
1971 5137
1971 5134
1971 5143
1971 5159
1971 5157
1971 5140
1971 5153
1971 5161
1971 5152
1971 5155
1972 5144
1972 5133
1972 5132
1972 5135
1972 5137
1972 5149
1972 5143
1972 5152
1972 5130
1972 5136
1972 5157
1972 5155
1972 5160
1972 5150
1972 5146
1972 5138
1972 5153
1972 5145
1972 5134
1972 5161
1972 5140
1972 5168
1972 5159
1973 5138
1973 5153
1973 5144
1973 5132
1973 5152
1973 5146
1973 5155
1973 5149
1973 5136
1973 5135
1973 5130
1973 5151
1973 5133
1973 5161
1973 5159
1973 5145
1973 5160
1973 5150
1973 5175
1973 5134
1973 5137
1973 5143
1973 5147
1973 5157
1973 5168
1973 5140
1974 5144
1974 5149
1974 5137
1974 5155
1974 5146
1974 5152
1974 5138
1974 5175
1974 5135
1974 5136
1974 5147
1974 5143
1974 5159
1974 5157
1974 5133
1974 5160
1974 5134
1974 5140
1974 5130
1974 5151
1974 5153
1974 5150
1974 5145
1974 5132
1974 5168
1975 5151
1975 5160
1975 5144
1975 5143
1975 5130
1975 5135
1975 5145
1975 5146
1975 5155
1975 5175
1975 5150
1975 5168
1975 5137
1975 5149
1975 5134
1975 5140
1975 5132
1975 5136
1975 5157
1975 5159
1975 5153
1975 5138
1975 5152
1975 5147
1976 5135
1976 5155
1976 5168
1976 5143
1976 5134
1976 5159
1976 5175
1976 5149
1976 5150
1976 5160
1976 5145
1976 5137
1976 5152
1976 5130
1976 5151
1976 5132
1976 5153
1976 5146
1976 5144
1976 5157
1976 5131
1976 5140
1976 5136
1976 5138
1977 5146
1977 5168
1977 5135
1977 5159
1977 5130
1977 5155
1977 5143
1977 5145
1977 5131
1977 5150
1977 5160
1977 5134
1977 5136
1977 5138
1977 5140
1977 5144
1977 5151
1977 5137
1977 5149
1977 5132
1977 5152
1977 5153
1977 5157
1978 5157
1978 5149
1978 5134
1978 5135
1978 5151
1978 5130
1978 5160
1978 5153
1978 5145
1978 5168
1978 5175
1978 5143
1978 5138
1978 5159
1978 5140
1978 5150
1978 5132
1978 5155
1978 5136
1978 5152
1978 5131
1978 5137
1979 5137
1979 5149
1979 5152
1979 5143
1979 5130
1979 5131
1979 5145
1979 5160
1979 5135
1979 5147
1979 5151
1979 5136
1979 5134
1979 5157
1979 5168
1979 5155
1979 5159
1979 5153
1979 5140
1979 5150
1979 5175
1979 5138
1979 5132
1980 5151
1980 5152
1980 5145
1980 5175
1980 5143
1980 5136
1980 5130
1980 5147
1980 5132
1980 5149
1980 5159
1980 5168
1980 5153
1980 5150
1980 5131
1980 5155
1980 5140
1980 5157
1980 5160
1980 5134
1981 5160
1981 5168
1981 5146
1981 5130
1981 5147
1981 5136
1981 5152
1981 5150
1981 5134
1981 5131
1981 5157
1981 5144
1981 5135
1981 5145
1981 5159
1981 5155
1981 5140
1981 5153
1981 5137
1981 5143
1981 5151
1981 5149
1982 5130
1982 5137
1982 5145
1982 5160
1982 5136
1982 5150
1982 5159
1982 5135
1982 5155
1982 5147
1982 5168
1982 5153
1982 5140
1982 5149
1982 5134
1982 5151
1982 5152
1982 5157
1982 5146
1982 5143
1983 5152
1983 5145
1983 5137
1983 5143
1983 5159
1983 5168
1983 5150
1983 5138
1983 5175
1983 5155
1983 5160
1983 5136
1983 5149
1983 5153
1983 5151
1983 5157
1983 5140
1983 5134
1983 5130
1983 5135
1984 5159
1984 5152
1984 5155
1984 5137
1984 5150
1984 5157
1984 5136
1984 5140
1984 5145
1984 5151
1984 5134
1984 5143
1984 5149
1984 5138
1984 5175
1984 5168
1984 5160
1984 5153
1984 5130
1985 5155
1985 5149
1985 5157
1985 5145
1985 5159
1985 5153
1985 5152
1985 5160
1985 5150
1985 5143
1985 5168
1985 5136
1985 5175
1985 5130
1986 5140
1986 5152
1986 5159
1986 5131
1986 5150
1986 5155
1986 5136
1986 5130
1986 5157
1986 5149
1986 5153
1986 5143
1987 5140
1987 5150
1987 5155
1987 5143
1987 5159
1987 5130
1987 5131
1987 5136
1987 5153
1988 5150
1988 5159
1988 5140
1988 5152
1988 5155
1988 5130
1988 5149
1988 5157
1988 5153
1988 5143
1988 5131
1988 5136
1989 5150
1989 5130
1989 5153
1989 5155
1989 5136
1989 5152
1989 5157
1989 5143
1989 5159
1990 5136
1990 5147
1990 5157
1990 5140
1990 5130
1990 5159
1990 5143
1990 5150
1990 5153
1990 5152
1990 5155
1991 5130
1991 5157
1991 5150
1991 5153
1991 5155
1992 5130
1992 5150
1992 5155
1992 5136
1992 5153
1992 5134
1992 5157
1993 5153
1993 5150
1993 5143
1993 5130
1993 5159
1993 5136
1993 5134
1993 5155
1994 5155
1994 5150
1994 5130
1994 5157
1994 5143
1994 5153
1994 5136
1994 5159
1995 5136
1995 5143
1995 5157
1995 5130
1995 5160
1995 5155
1995 5150
1995 5153
1995 5152
1995 5159
1996 5153
1996 5136
1996 5130
1996 5149
1996 5157
1996 5150
1996 5143
1996 5152
1996 5155
1996 5159
1996 5160
1997 5136
1997 5129
1997 5152
1997 5130
1997 5157
1997 5143
1997 5153
1997 5159
1997 5150
1997 5132
1997 5149
1997 5155
1998 5150
1998 5153
1998 5136
1998 5130
1998 5143
1998 5129
1998 5155
1999 5130
1999 5150
1999 5153
1999 5131
1999 5155
1999 5129
2000 5130
2000 5129
2000 5155
2000 5131
2001 5155
2001 5130
2001 5129
2001 5131
2002 5155
2002 5131
2002 5130
2002 5129
2003 5143
2003 5159
2003 5151
2003 5130
2003 5160
2003 5129
2003 5131
2003 5152
2003 5155
2004 5129
2004 5152
2004 5159
2004 5131
2004 5143
2004 5151
2004 5155
2004 5130
2004 5160
2005 5129
2005 5153
2005 5130
2005 5131
2005 5143
2005 5155
2006 5130
2006 5151
2006 5143
2006 5131
2006 5129
2006 5155
2006 5159
2006 5153
2007 5155
2007 5129
2007 5130
2007 5143
2007 5153
2008 5155
2008 5129
2008 5130
2009 5129
2009 5155
2009 5130
2010 5129
2010 5155
2010 5130
2011 5130
2011 5129
2011 5155
2012 5130
2012 5129
2012 5155
2013 5155
2013 5129
2013 5130
2014 5155
2014 5129
2014 5130
2015 5155
2015 5130
2015 5129
2016 5129
2016 5130
2016 5155
2017 5155
2017 5130
2017 5129
2018 5129
2018 5130
2018 5155
2019 5155
2019 5130
2019 5129
2020 5155
2020 5156
2020 5130
2020 5129
2021 5129
2021 5155
2021 5130
2021 5156
2022 5129
2022 5155
2022 5130
2023 5129
2023 5155
2023 5130
2024 5129
2024 5130
2024 5155
2025 5130
2025 5155
2025 5140
2025 5129
2026 5129
2026 5140
2026 5155
2026 5130
2026 5147
2027 5130
2027 5147
2027 5155
2027 5129
2028 5129
2028 5155
2028 5130
2029 5130
2029 5155
2029 5129
2030 5134
2030 5129
2030 5155
2030 5130
2031 5134
2031 5130
2031 5155
2031 5129
2032 5155
2032 5129
2032 5130
2032 5134
2033 5129
2033 5134
2033 5155
2033 5130
2033 5157
2034 5130
2034 5157
2034 5129
2034 5155
2035 5130
2035 5155
2035 5129
2036 5129
2036 5155
2036 5130
2037 5129
2037 5130
2037 5155
2038 5130
2038 5155
2038 5150
2038 5156
2038 5129
2039 5150
2039 5155
2039 5130
2039 5129
2040 5129
2040 5130
2040 5155
2041 5140
2041 5129
2041 5130
2041 5155
2041 5160
2041 5128
2041 5170
2041 5176
2042 5128
2042 5130
2042 5129
2042 5140
2042 5160
2042 5153
2042 5170
2042 5156
2042 5155
2042 5176
2043 5129
2043 5160
2043 5150
2043 5137
2043 5130
2043 5153
2043 5134
2043 5176
2043 5149
2043 5133
2043 5156
2043 5128
2043 5141
2043 5155
2043 5170
2043 5159
2044 5129
2044 5171
2044 5130
2044 5128
2044 5150
2044 5159
2044 5176
2044 5149
2044 5141
2044 5140
2044 5133
2044 5160
2044 5157
2044 5148
2044 5137
2044 5170
2044 5155
2044 5153
2044 5134
2045 5148
2045 5128
2045 5129
2045 5137
2045 5130
2045 5140
2045 5176
2045 5149
2045 5171
2045 5141
2045 5133
2045 5134
2045 5155
2045 5170
2046 5171
2046 5140
2046 5128
2046 5155
2046 5129
2046 5170
2046 5176
2046 5130
2046 5148
2046 5133
2046 5134
2046 5141
2047 5176
2047 5128
2047 5130
2047 5170
2047 5171
2048 5176
2048 5130
2048 5128
2048 5171
2048 5170
2049 5170
2049 5171
2049 5128
2049 5176
2050 5128
2050 5156
2050 5153
2050 5170
2050 5150
2050 5176
2050 5160
2051 5160
2051 5143
2051 5150
2051 5156
2051 5153
2051 5135
2052 5143
2053 5143
2054 5160
2054 5156
2055 5160
2055 5156
2056 5154
2056 5169
2057 5169
2058 5143
2058 5169
2059 5143
2059 5169
2060 5143
2061 5143
2062 5154
2062 5142
2062 5135
2062 5169
2063 5135
2063 5154
2063 5142
2064 5142
2064 5135
2064 5130
2065 5130
2066 5130
2066 5154
2066 5129
2066 5148
2067 5148
2067 5130
2067 5154
2068 5159
2068 5130
2068 5148
2069 5159
2069 5130
2069 5170
2069 5128
2070 5170
2070 5159
2070 5128
2071 5171
2071 5159
2071 5170
2071 5128
2072 5171
2072 5143
2072 5128
2072 5159
2072 5170
2073 5143
2073 5128
2073 5170
2073 5159
2073 5171
2074 5128
2074 5170
2074 5130
2074 5171
2075 5171
2075 5130
2075 5128
2075 5170
2076 5128
2076 5171
2076 5170
2077 5170
2077 5171
2077 5128
2078 5171
2078 5128
2078 5170
2079 5171
2079 5170
2079 5163
2079 5128
2080 5171
2080 5128
2080 5170
2080 5167
2080 5163
2081 5167
2081 5170
2081 5163
2081 5171
2081 5128
2082 5167
2082 5171
2082 5170
2082 5163
2082 5128
2083 5170
2083 5163
2083 5171
2083 5128
2083 5167
2084 5177
2084 5171
2084 5163
2084 5158
2084 5130
2084 5167
2084 5170
2084 5128
2084 5166
2084 5172
2085 5178
2085 5164
2085 5171
2085 5130
2085 5148
2085 5170
2085 5177
2085 5158
2085 5165
2085 5172
2085 5129
2085 5166
2085 5163
2085 5138
2085 5128
2085 5167
2086 5167
2086 5166
2086 5165
2086 5170
2086 5130
2086 5158
2086 5163
2086 5164
2086 5143
2086 5171
2086 5162
2086 5178
2086 5128
2086 5148
2086 5159
2086 5129
2086 5177
2086 5172
2087 5170
2087 5130
2087 5165
2087 5163
2087 5167
2087 5158
2087 5166
2087 5162
2087 5171
2087 5129
2087 5159
2087 5148
2087 5164
2087 5143
2087 5178
2087 5172
2087 5177
2088 5170
2088 5178
2088 5167
2088 5164
2088 5171
2088 5165
2088 5129
2088 5166
2088 5130
2088 5162
2088 5163
2088 5177
2088 5172
2088 5128
2088 5158
2088 5148
2089 5149
2089 5158
2089 5167
2089 5148
2089 5177
2089 5141
2089 5136
2089 5165
2089 5129
2089 5171
2089 5135
2089 5172
2089 5166
2089 5128
2089 5143
2089 5159
2089 5162
2089 5163
2089 5170
2089 5130
2089 5164
2089 5160
2089 5142
2090 5148
2090 5172
2090 5160
2090 5164
2090 5143
2090 5159
2090 5165
2090 5129
2090 5170
2090 5149
2090 5163
2090 5177
2090 5141
2090 5180
2090 5135
2090 5128
2090 5162
2090 5167
2090 5171
2090 5166
2090 5158
2090 5173
2090 5142
2090 5132
2090 5136
2090 5130
2091 5163
2091 5166
2091 5148
2091 5154
2091 5130
2091 5149
2091 5173
2091 5143
2091 5135
2091 5129
2091 5177
2091 5141
2091 5158
2091 5160
2091 5172
2091 5170
2091 5165
2091 5142
2091 5162
2091 5164
2091 5136
2091 5159
2091 5132
2091 5180
2091 5167
2092 5149
2092 5135
2092 5164
2092 5170
2092 5165
2092 5163
2092 5136
2092 5158
2092 5177
2092 5130
2092 5143
2092 5166
2092 5160
2092 5148
2092 5154
2092 5129
2092 5172
2092 5142
2092 5167
2092 5159
2092 5141
2093 5129
2093 5164
2093 5165
2093 5160
2093 5158
2093 5166
2093 5163
2093 5177
2093 5130
2093 5167
2093 5172
2094 5164
2094 5167
2094 5130
2094 5172
2094 5160
2094 5158
2094 5163
2094 5166
2094 5129
2094 5165
2095 5164
2095 5158
2095 5163
2095 5165
2095 5172
2095 5166
2095 5167
2095 5129
2095 5130
2096 5158
2096 5165
2096 5163
2096 5166
2096 5129
2096 5167
2096 5164
2096 5130
2097 5163
2097 5132
2097 5142
2097 5167
2097 5158
2097 5129
2097 5130
2097 5154
2098 5138
2098 5142
2098 5141
2098 5129
2098 5163
2098 5132
2098 5149
2098 5158
2098 5130
2098 5154
2098 5167
2098 5143
2098 5135
2098 5136
2099 5163
2099 5129
2099 5138
2099 5132
2099 5135
2099 5149
2099 5142
2099 5167
2099 5136
2099 5158
2099 5141
2099 5130
2099 5143
2100 5129
2100 5163
2100 5130
2100 5158
2100 5167
2100 5132
2101 5136
2101 5135
2101 5150
2101 5143
2101 5134
2101 5153
2101 5157
2101 5174
2101 5144
2101 5131
2101 5155
2101 5152
2101 5161
2101 5130
2102 5136
2102 5130
2102 5150
2102 5131
2102 5151
2102 5143
2102 5174
2102 5134
2102 5157
2102 5152
2102 5135
2102 5144
2102 5153
2102 5155
2102 5161
2103 5145
2103 5150
2103 5155
2103 5159
2103 5153
2103 5136
2103 5157
2103 5144
2103 5161
2103 5131
2103 5130
2103 5151
2103 5143
2103 5152
2103 5174
2103 5134
2103 5140
2104 5136
2104 5144
2104 5131
2104 5151
2104 5157
2104 5174
2104 5179
2104 5134
2104 5153
2104 5152
2104 5159
2104 5130
2104 5145
2104 5140
2104 5146
2104 5150
2104 5160
2104 5161
2104 5149
2104 5155
2104 5143
2105 5144
2105 5137
2105 5160
2105 5161
2105 5136
2105 5150
2105 5132
2105 5157
2105 5159
2105 5174
2105 5130
2105 5143
2105 5153
2105 5146
2105 5134
2105 5131
2105 5145
2105 5152
2105 5149
2105 5140
2105 5155
2105 5151
2105 5179
2106 5131
2106 5145
2106 5168
2106 5134
2106 5144
2106 5130
2106 5161
2106 5143
2106 5137
2106 5157
2106 5150
2106 5159
2106 5174
2106 5160
2106 5155
2106 5179
2106 5132
2106 5136
2106 5149
2106 5146
2106 5152
2106 5153
2106 5151
2106 5140
2107 5130
2107 5152
2107 5161
2107 5144
2107 5159
2107 5149
2107 5140
2107 5135
2107 5145
2107 5174
2107 5150
2107 5179
2107 5157
2107 5131
2107 5153
2107 5160
2107 5136
2107 5146
2107 5132
2107 5155
2107 5134
2107 5168
2107 5137
2107 5151
2107 5143
2108 5150
2108 5144
2108 5153
2108 5152
2108 5130
2108 5157
2108 5132
2108 5145
2108 5161
2108 5151
2108 5155
2108 5140
2108 5159
2108 5174
2108 5168
2108 5131
2108 5143
2108 5136
2108 5160
2108 5135
2108 5134
2108 5149
2109 5136
2109 5153
2109 5155
2109 5143
2109 5151
2109 5152
2109 5174
2109 5159
2109 5131
2109 5132
2109 5134
2109 5140
2109 5130
2109 5144
2109 5168
2109 5145
2109 5160
2109 5135
2109 5157
2109 5161
2109 5150
2109 5149
2110 5144
2110 5161
2110 5160
2110 5134
2110 5130
2110 5131
2110 5136
2110 5135
2110 5150
2110 5155
2110 5132
2110 5140
2110 5159
2110 5153
2110 5146
2110 5157
2110 5152
2110 5151
2110 5137
2110 5174
2110 5143
2110 5149
2110 5138
2110 5145
2110 5168
2111 5152
2111 5157
2111 5160
2111 5159
2111 5144
2111 5146
2111 5131
2111 5136
2111 5137
2111 5168
2111 5151
2111 5155
2111 5161
2111 5149
2111 5143
2111 5133
2111 5174
2111 5132
2111 5150
2111 5130
2111 5135
2111 5153
2111 5145
2111 5138
2111 5140
2111 5134
2112 5136
2112 5160
2112 5168
2112 5174
2112 5143
2112 5137
2112 5130
2112 5140
2112 5157
2112 5152
2112 5150
2112 5144
2112 5145
2112 5151
2112 5146
2112 5149
2112 5159
2112 5161
2112 5133
2112 5134
2112 5138
2112 5155
2112 5132
2112 5153
2112 5135
2113 5143
2113 5144
2113 5137
2113 5160
2113 5168
2113 5136
2113 5174
2113 5132
2113 5150
2113 5145
2113 5146
2113 5155
2113 5157
2113 5161
2113 5151
2113 5134
2113 5159
2113 5138
2113 5135
2113 5152
2113 5133
2113 5153
2113 5140
2113 5149
2114 5136
2114 5168
2114 5144
2114 5146
2114 5150
2114 5174
2114 5131
2114 5140
2114 5155
2114 5132
2114 5161
2114 5134
2114 5130
2114 5143
2114 5160
2114 5138
2114 5137
2114 5145
2114 5153
2114 5157
2114 5135
2114 5152
2114 5159
2114 5151
2114 5133
2114 5149
2115 5151
2115 5131
2115 5152
2115 5174
2115 5146
2115 5136
2115 5130
2115 5155
2115 5145
2115 5140
2115 5153
2115 5149
2115 5159
2115 5150
2115 5168
2115 5157
2115 5134
2115 5138
2115 5137
2115 5143
2115 5132
2115 5144
2115 5133
2115 5161
2115 5160
2115 5135
2116 5168
2116 5155
2116 5143
2116 5144
2116 5140
2116 5159
2116 5133
2116 5149
2116 5146
2116 5161
2116 5137
2116 5152
2116 5150
2116 5136
2116 5138
2116 5145
2116 5160
2116 5131
2116 5151
2116 5153
2116 5130
2116 5135
2116 5132
2116 5157
2116 5134
2117 5152
2117 5143
2117 5161
2117 5144
2117 5168
2117 5159
2117 5131
2117 5155
2117 5140
2117 5146
2117 5153
2117 5157
2117 5137
2117 5151
2117 5136
2117 5135
2117 5130
2117 5133
2117 5132
2117 5175
2117 5145
2117 5150
2117 5138
2117 5149
2117 5134
2117 5160
2118 5160
2118 5143
2118 5168
2118 5140
2118 5161
2118 5155
2118 5134
2118 5159
2118 5146
2118 5153
2118 5145
2118 5133
2118 5151
2118 5131
2118 5150
2118 5157
2118 5135
2118 5144
2118 5174
2118 5152
2118 5149
2118 5136
2118 5132
2118 5175
2118 5130
2118 5138
2119 5134
2119 5143
2119 5130
2119 5132
2119 5168
2119 5155
2119 5144
2119 5160
2119 5136
2119 5133
2119 5153
2119 5146
2119 5151
2119 5159
2119 5135
2119 5138
2119 5175
2119 5150
2119 5157
2119 5140
2119 5145
2119 5149
2119 5152
2119 5147
2120 5155
2120 5130
2120 5140
2120 5153
2120 5149
2120 5143
2120 5134
2120 5135
2120 5136
2120 5160
2120 5159
2120 5133
2120 5152
2120 5132
2120 5168
2120 5145
2120 5147
2120 5157
2120 5144
2120 5175
2120 5150
2120 5151
2120 5138
2121 5153
2121 5175
2121 5134
2121 5144
2121 5136
2121 5155
2121 5143
2121 5147
2121 5150
2121 5168
2121 5145
2121 5160
2121 5149
2121 5159
2121 5151
2121 5130
2121 5135
2121 5140
2121 5152
2121 5132
2121 5157
2122 5151
2122 5149
2122 5130
2122 5160
2122 5157
2122 5153
2122 5145
2122 5168
2122 5147
2122 5155
2122 5175
2122 5134
2122 5140
2122 5143
2122 5159
2122 5152
2122 5150
2122 5136
2123 5175
2123 5136
2123 5145
2123 5157
2123 5159
2123 5130
2123 5155
2123 5140
2123 5149
2123 5150
2123 5134
2123 5153
2123 5152
2123 5151
2123 5160
2123 5143
2124 5151
2124 5140
2124 5157
2124 5152
2124 5155
2124 5168
2124 5150
2124 5159
2124 5130
2124 5145
2124 5153
2124 5149
2124 5143
2124 5160
2124 5134
2124 5136
2125 5149
2125 5153
2125 5151
2125 5150
2125 5152
2125 5157
2125 5130
2125 5147
2125 5145
2125 5160
2125 5136
2125 5168
2125 5143
2125 5134
2125 5155
2125 5159
2126 5152
2126 5136
2126 5149
2126 5147
2126 5157
2126 5151
2126 5135
2126 5138
2126 5145
2126 5155
2126 5143
2126 5168
2126 5130
2126 5159
2126 5134
2126 5175
2126 5150
2126 5160
2126 5153
2127 5175
2127 5151
2127 5157
2127 5136
2127 5150
2127 5155
2127 5153
2127 5160
2127 5152
2127 5135
2127 5130
2127 5134
2127 5149
2127 5143
2127 5168
2127 5159
2127 5138
2127 5145
2128 5130
2128 5157
2128 5149
2128 5134
2128 5153
2128 5152
2128 5150
2128 5136
2128 5140
2128 5159
2128 5168
2128 5143
2128 5175
2128 5135
2128 5155
2128 5160
2128 5145
2128 5138
2129 5160
2129 5149
2129 5168
2129 5135
2129 5153
2129 5143
2129 5159
2129 5140
2129 5150
2129 5138
2129 5175
2129 5134
2129 5130
2129 5157
2129 5152
2129 5145
2129 5155
2129 5136
2130 5135
2130 5157
2130 5153
2130 5152
2130 5134
2130 5140
2130 5159
2130 5145
2130 5149
2130 5143
2130 5155
2130 5175
2130 5150
2130 5168
2130 5130
2130 5160
2130 5136
2130 5138
2130 5132
2131 5159
2131 5175
2131 5152
2131 5168
2131 5153
2131 5140
2131 5150
2131 5136
2131 5143
2131 5155
2131 5157
2131 5135
2131 5134
2131 5160
2131 5145
2131 5138
2131 5130
2132 5152
2132 5153
2132 5143
2132 5131
2132 5130
2132 5136
2132 5150
2132 5157
2132 5160
2132 5159
2132 5175
2132 5155
2133 5131
2133 5140
2133 5159
2133 5150
2133 5157
2133 5155
2133 5136
2133 5160
2133 5130
2133 5151
2133 5143
2133 5153
2133 5152
2134 5151
2134 5150
2134 5153
2134 5140
2134 5155
2134 5131
2134 5159
2134 5157
2134 5160
2134 5149
2134 5136
2134 5143
2134 5152
2134 5130
2135 5155
2135 5157
2135 5159
2135 5160
2135 5143
2135 5149
2135 5152
2135 5130
2135 5136
2135 5153
2135 5150
2136 5143
2136 5157
2136 5153
2136 5152
2136 5159
2136 5149
2136 5136
2136 5150
2136 5130
2136 5155
2137 5160
2137 5152
2137 5153
2137 5157
2137 5143
2137 5147
2137 5134
2137 5150
2137 5130
2137 5155
2137 5159
2137 5136
2138 5155
2138 5136
2138 5157
2138 5159
2138 5150
2138 5130
2139 5130
2139 5157
2139 5153
2139 5159
2139 5155
2140 5155
2140 5143
2140 5153
2140 5130
2140 5157
2140 5152
2140 5159
2141 5153
2141 5143
2141 5152
2141 5130
2141 5155
2141 5159
2141 5157
2142 5131
2142 5143
2142 5132
2142 5129
2142 5181
2142 5159
2142 5155
2142 5150
2142 5157
2142 5152
2142 5130
2142 5153
2143 5131
2143 5130
2143 5157
2143 5153
2143 5152
2143 5159
2143 5155
2143 5143
2143 5132
2143 5150
2143 5129
2143 5181
2144 5159
2144 5131
2144 5129
2144 5181
2144 5153
2144 5155
2144 5130
2145 5181
2145 5153
2145 5129
2145 5130
2145 5131
2145 5155
2146 5155
2146 5130
2146 5129
2146 5131
2147 5130
2147 5129
2147 5131
2147 5155
2148 5131
2148 5155
2148 5130
2148 5129
2149 5155
2149 5129
2149 5152
2149 5131
2149 5130
2150 5131
2150 5152
2150 5155
2150 5130
2150 5129
2151 5155
2151 5151
2151 5143
2151 5129
2151 5130
2151 5131
2151 5159
2152 5143
2152 5136
2152 5155
2152 5159
2152 5130
2152 5153
2152 5151
2152 5131
2152 5160
2152 5129
2153 5153
2153 5131
2153 5136
2153 5155
2153 5151
2153 5160
2153 5159
2153 5143
2153 5130
2153 5129
2154 5159
2154 5143
2154 5128
2154 5129
2154 5155
2154 5130
2155 5128
2155 5155
2155 5130
2155 5129
2156 5155
2156 5129
2156 5128
2156 5130
2157 5129
2157 5128
2157 5155
2157 5130
2158 5130
2158 5129
2158 5128
2158 5155
2159 5129
2159 5155
2159 5130
2160 5155
2160 5129
2160 5130
2161 5130
2161 5155
2161 5129
2162 5130
2162 5129
2162 5155
2163 5155
2163 5129
2163 5130
2164 5143
2164 5155
2164 5129
2164 5130
2164 5156
2165 5129
2165 5156
2165 5155
2165 5130
2165 5143
2166 5156
2166 5129
2166 5130
2166 5155
2166 5143
2167 5155
2167 5130
2167 5129
2168 5155
2168 5130
2168 5129
2169 5130
2169 5129
2169 5155
2170 5155
2170 5129
2170 5130
2171 5129
2171 5155
2171 5130
2172 5129
2172 5140
2172 5130
2172 5147
2172 5155
2173 5129
2173 5130
2173 5155
2174 5129
2174 5130
2174 5155
2175 5155
2175 5129
2175 5130
2176 5129
2176 5155
2176 5130
2177 5143
2177 5130
2177 5129
2177 5155
2177 5150
2177 5159
2178 5143
2178 5129
2178 5159
2178 5130
2178 5156
2178 5153
2178 5155
2178 5150
2179 5156
2179 5159
2179 5155
2179 5129
2179 5130
2179 5153
2179 5157
2180 5156
2180 5155
2180 5129
2180 5159
2180 5157
2180 5130
2180 5153
2181 5156
2181 5130
2181 5129
2181 5157
2181 5153
2181 5159
2181 5155
2182 5159
2182 5130
2182 5129
2182 5155
2182 5153
2182 5156
2183 5157
2183 5153
2183 5156
2183 5130
2183 5128
2183 5159
2183 5129
2183 5176
2183 5155
2183 5170
2184 5155
2184 5156
2184 5150
2184 5143
2184 5130
2184 5159
2184 5129
2184 5153
2185 5129
2185 5182
2185 5156
2185 5135
2185 5153
2185 5130
2185 5143
2185 5150
2185 5155
2185 5159
2186 5156
2186 5157
2186 5150
2186 5135
2186 5128
2186 5143
2186 5130
2186 5170
2186 5129
2186 5176
2186 5155
2186 5159
2186 5153
2187 5130
2187 5128
2187 5153
2187 5170
2187 5176
2187 5129
2187 5171
2187 5155
2188 5171
2188 5130
2188 5156
2188 5155
2188 5129
2188 5128
2188 5170
2188 5153
2188 5176
2189 5156
2189 5128
2189 5176
2189 5160
2189 5129
2189 5155
2189 5171
2189 5130
2189 5170
2190 5130
2190 5156
2190 5160
2190 5157
2190 5128
2190 5155
2190 5170
2190 5129
2190 5176
2190 5171
2191 5130
2191 5171
2191 5128
2191 5176
2191 5170
2192 5156
2192 5171
2192 5176
2192 5128
2192 5170
2192 5160
2193 5171
2193 5128
2193 5176
2193 5170
2194 5170
2194 5128
2194 5176
2194 5171
2195 5134
2195 5170
2195 5176
2195 5128
2195 5140
2195 5171
2196 5156
2196 5176
2196 5128
2196 5140
2196 5134
2196 5171
2196 5170
2197 5156
2197 5135
2198 5156
2198 5160
2199 5160
2199 5156
2200 5156
2200 5160
2201 5150
2201 5169
2202 5150
2202 5169
2203 5143
2204 5159
2205 5128
2205 5170
2205 5159
2206 5128
2206 5159
2206 5170
2207 5170
2207 5128
2208 5170
2208 5171
2208 5128
2209 5128
2209 5143
2209 5171
2209 5170
2210 5171
2210 5170
2210 5128
2211 5170
2211 5171
2211 5128
2212 5170
2212 5128
2212 5171
2213 5170
2213 5171
2213 5128
2214 5171
2214 5170
2214 5169
2214 5128
2215 5171
2215 5128
2215 5173
2215 5170
2215 5169
2215 5163
2216 5171
2216 5170
2216 5128
2216 5163
2217 5171
2217 5170
2217 5167
2217 5128
2217 5163
2218 5163
2218 5128
2218 5167
2218 5171
2218 5170
2219 5171
2219 5167
2219 5163
2219 5170
2219 5128
2220 5170
2220 5171
2220 5167
2220 5177
2220 5154
2220 5163
2220 5128
2220 5166
2221 5172
2221 5163
2221 5154
2221 5167
2221 5166
2221 5170
2221 5171
2221 5177
2221 5128
2222 5171
2222 5158
2222 5172
2222 5170
2222 5128
2222 5177
2222 5167
2222 5166
2222 5159
2222 5130
2222 5148
2222 5163
2223 5171
2223 5130
2223 5165
2223 5172
2223 5170
2223 5163
2223 5128
2223 5177
2223 5148
2223 5159
2223 5129
2223 5183
2223 5158
2223 5166
2223 5167
2224 5141
2224 5177
2224 5158
2224 5172
2224 5149
2224 5135
2224 5143
2224 5130
2224 5160
2224 5164
2224 5166
2224 5136
2224 5142
2224 5148
2224 5163
2224 5167
2224 5170
2224 5171
2224 5165
2224 5183
2224 5128
2224 5159
2225 5177
2225 5128
2225 5130
2225 5143
2225 5183
2225 5148
2225 5163
2225 5167
2225 5135
2225 5172
2225 5162
2225 5171
2225 5129
2225 5149
2225 5164
2225 5165
2225 5158
2225 5170
2225 5159
2225 5166
2225 5142
2225 5133
2225 5160
2225 5136
2225 5141
2225 5184
2226 5171
2226 5149
2226 5164
2226 5172
2226 5167
2226 5143
2226 5148
2226 5170
2226 5141
2226 5136
2226 5128
2226 5135
2226 5159
2226 5160
2226 5183
2226 5177
2226 5163
2226 5158
2226 5184
2226 5129
2226 5166
2226 5162
2226 5130
2226 5133
2226 5142
2226 5165
2226 5154
2227 5167
2227 5135
2227 5133
2227 5129
2227 5177
2227 5141
2227 5170
2227 5160
2227 5154
2227 5130
2227 5159
2227 5158
2227 5166
2227 5163
2227 5132
2227 5172
2227 5136
2227 5164
2227 5165
2227 5183
2227 5149
2228 5136
2228 5129
2228 5163
2228 5167
2228 5165
2228 5177
2228 5166
2228 5172
2228 5164
2228 5130
2228 5158
2228 5133
2228 5141
2228 5159
2228 5132
2228 5154
2228 5142
2228 5149
2229 5167
2229 5172
2229 5160
2229 5149
2229 5142
2229 5163
2229 5164
2229 5166
2229 5177
2229 5165
2229 5130
2229 5129
2229 5158
2230 5129
2230 5160
2230 5130
2230 5164
2230 5172
2230 5158
2230 5166
2230 5163
2230 5167
2230 5165
2231 5166
2231 5164
2231 5167
2231 5129
2231 5165
2231 5130
2231 5158
2231 5163
2232 5163
2232 5167
2232 5142
2232 5158
2232 5129
2232 5132
2232 5154
2232 5130
2233 5136
2233 5143
2233 5141
2233 5129
2233 5130
2233 5167
2233 5142
2233 5163
2233 5138
2233 5135
2233 5149
2233 5154
2233 5132
2233 5158
2233 5160
2234 5163
2234 5167
2234 5158
2234 5154
2234 5143
2234 5149
2234 5136
2234 5130
2234 5141
2234 5129
2234 5160
2235 5134
2235 5161
2235 5143
2235 5157
2235 5152
2235 5150
2235 5136
2235 5144
2235 5151
2235 5155
2235 5153
2235 5174
2235 5130
2235 5131
2235 5159
2235 5146
2235 5185
2236 5174
2236 5155
2236 5157
2236 5150
2236 5146
2236 5131
2236 5140
2236 5143
2236 5152
2236 5134
2236 5179
2236 5161
2236 5144
2236 5130
2236 5149
2236 5151
2236 5153
2236 5136
2236 5185
2236 5160
2236 5159
2237 5132
2237 5161
2237 5174
2237 5153
2237 5157
2237 5146
2237 5151
2237 5159
2237 5140
2237 5130
2237 5168
2237 5134
2237 5144
2237 5131
2237 5160
2237 5135
2237 5143
2237 5137
2237 5179
2237 5155
2237 5136
2237 5152
2237 5149
2237 5150
2238 5131
2238 5140
2238 5174
2238 5130
2238 5153
2238 5146
2238 5161
2238 5152
2238 5136
2238 5150
2238 5143
2238 5144
2238 5168
2238 5159
2238 5151
2238 5134
2238 5132
2238 5149
2238 5157
2238 5160
2238 5179
2238 5137
2238 5135
2238 5155
2239 5153
2239 5179
2239 5159
2239 5143
2239 5168
2239 5144
2239 5161
2239 5132
2239 5174
2239 5160
2239 5140
2239 5130
2239 5145
2239 5136
2239 5131
2239 5150
2239 5157
2239 5146
2239 5149
2239 5134
2239 5151
2239 5152
2239 5137
2239 5155
2239 5135
2240 5157
2240 5160
2240 5149
2240 5135
2240 5132
2240 5136
2240 5134
2240 5155
2240 5130
2240 5153
2240 5145
2240 5174
2240 5143
2240 5152
2240 5168
2240 5150
2240 5144
2240 5159
2240 5140
2240 5131
2240 5161
2241 5144
2241 5179
2241 5146
2241 5161
2241 5130
2241 5160
2241 5131
2241 5157
2241 5145
2241 5149
2241 5174
2241 5159
2241 5168
2241 5136
2241 5143
2241 5152
2241 5135
2241 5151
2241 5140
2241 5150
2241 5155
2241 5134
2241 5132
2241 5153
2242 5135
2242 5157
2242 5138
2242 5134
2242 5146
2242 5152
2242 5140
2242 5161
2242 5143
2242 5131
2242 5130
2242 5132
2242 5174
2242 5144
2242 5145
2242 5153
2242 5155
2242 5160
2242 5168
2242 5151
2242 5150
2242 5149
2242 5136
2242 5159
2243 5149
2243 5134
2243 5146
2243 5153
2243 5145
2243 5130
2243 5161
2243 5133
2243 5135
2243 5136
2243 5144
2243 5157
2243 5155
2243 5143
2243 5150
2243 5132
2243 5138
2243 5174
2243 5159
2243 5160
2243 5168
2243 5140
2243 5131
2243 5151
2243 5152
2244 5146
2244 5134
2244 5144
2244 5143
2244 5135
2244 5130
2244 5138
2244 5136
2244 5145
2244 5133
2244 5161
2244 5150
2244 5132
2244 5152
2244 5174
2244 5157
2244 5168
2244 5149
2244 5153
2244 5140
2244 5159
2244 5155
2244 5160
2244 5131
2245 5150
2245 5145
2245 5157
2245 5135
2245 5130
2245 5153
2245 5133
2245 5144
2245 5136
2245 5132
2245 5168
2245 5174
2245 5138
2245 5140
2245 5143
2245 5152
2245 5160
2245 5159
2245 5155
2245 5161
2245 5134
2245 5131
2246 5150
2246 5145
2246 5134
2246 5174
2246 5135
2246 5133
2246 5130
2246 5153
2246 5143
2246 5132
2246 5138
2246 5160
2246 5168
2246 5140
2246 5157
2246 5152
2246 5159
2246 5144
2246 5131
2246 5136
2246 5155
2247 5149
2247 5150
2247 5140
2247 5160
2247 5135
2247 5134
2247 5145
2247 5132
2247 5133
2247 5168
2247 5138
2247 5130
2247 5159
2247 5131
2247 5152
2247 5174
2247 5144
2247 5143
2247 5155
2247 5153
2247 5136
2247 5157
2248 5155
2248 5138
2248 5140
2248 5157
2248 5152
2248 5145
2248 5168
2248 5159
2248 5150
2248 5153
2248 5131
2248 5144
2248 5132
2248 5136
2248 5149
2248 5143
2248 5134
2248 5160
2248 5133
2248 5130
2248 5161
2248 5135
2249 5131
2249 5150
2249 5133
2249 5157
2249 5161
2249 5132
2249 5160
2249 5153
2249 5130
2249 5159
2249 5144
2249 5175
2249 5155
2249 5135
2249 5136
2249 5145
2249 5138
2249 5143
2249 5168
2249 5152
2249 5140
2249 5174
2249 5134
2250 5134
2250 5160
2250 5140
2250 5138
2250 5131
2250 5159
2250 5145
2250 5153
2250 5135
2250 5132
2250 5174
2250 5168
2250 5152
2250 5133
2250 5150
2250 5175
2250 5143
2250 5130
2250 5149
2250 5157
2250 5155
2250 5144
2250 5136
2251 5152
2251 5153
2251 5133
2251 5155
2251 5168
2251 5143
2251 5149
2251 5140
2251 5175
2251 5135
2251 5132
2251 5136
2251 5138
2251 5150
2251 5160
2251 5145
2251 5159
2251 5134
2251 5157
2251 5130
2251 5161
2252 5175
2252 5145
2252 5132
2252 5151
2252 5155
2252 5160
2252 5144
2252 5143
2252 5140
2252 5152
2252 5135
2252 5134
2252 5161
2252 5130
2252 5147
2252 5157
2252 5149
2252 5136
2252 5168
2252 5181
2252 5153
2252 5150
2252 5159
2253 5168
2253 5145
2253 5160
2253 5144
2253 5140
2253 5134
2253 5143
2253 5147
2253 5152
2253 5181
2253 5175
2253 5136
2253 5157
2253 5135
2253 5151
2253 5155
2253 5159
2253 5149
2253 5130
2253 5132
2253 5150
2253 5153
2254 5136
2254 5152
2254 5155
2254 5175
2254 5157
2254 5145
2254 5151
2254 5130
2254 5168
2254 5181
2254 5140
2254 5149
2254 5143
2254 5159
2254 5160
2254 5150
2254 5147
2254 5153
2255 5168
2255 5175
2255 5147
2255 5150
2255 5151
2255 5181
2255 5155
2255 5159
2255 5153
2255 5140
2255 5145
2255 5130
2255 5152
2255 5143
2255 5136
2255 5157
2255 5134
2255 5149
2255 5160
2256 5159
2256 5130
2256 5136
2256 5160
2256 5140
2256 5157
2256 5151
2256 5152
2256 5175
2256 5150
2256 5181
2256 5145
2256 5149
2256 5153
2256 5134
2256 5143
2256 5155
2256 5168
2257 5145
2257 5153
2257 5152
2257 5155
2257 5150
2257 5175
2257 5168
2257 5143
2257 5130
2257 5136
2257 5160
2257 5151
2257 5149
2257 5157
2257 5138
2257 5159
2258 5152
2258 5168
2258 5145
2258 5136
2258 5130
2258 5150
2258 5155
2258 5157
2258 5159
2258 5160
2258 5175
2258 5143
2258 5149
2258 5138
2258 5153
2259 5160
2259 5150
2259 5155
2259 5143
2259 5159
2259 5130
2259 5145
2259 5152
2259 5153
2259 5157
2259 5140
2259 5138
2259 5168
2259 5175
2259 5136
2260 5155
2260 5168
2260 5153
2260 5175
2260 5160
2260 5159
2260 5150
2260 5157
2260 5140
2260 5152
2260 5132
2260 5136
2260 5143
2260 5130
2260 5145
2260 5134
2260 5138
2261 5140
2261 5143
2261 5159
2261 5157
2261 5152
2261 5168
2261 5134
2261 5150
2261 5130
2261 5175
2261 5155
2261 5132
2261 5145
2261 5136
2261 5160
2261 5153
2261 5138
2262 5140
2262 5155
2262 5150
2262 5160
2262 5157
2262 5136
2262 5145
2262 5143
2262 5132
2262 5153
2262 5130
2262 5134
2262 5152
2262 5135
2262 5138
2262 5168
2262 5159
2263 5157
2263 5136
2263 5160
2263 5150
2263 5130
2263 5140
2263 5145
2263 5152
2263 5168
2263 5143
2263 5155
2263 5135
2263 5159
2263 5134
2263 5153
2263 5138
2264 5150
2264 5157
2264 5152
2264 5130
2264 5155
2264 5159
2264 5153
2264 5160
2264 5143
2265 5145
2265 5150
2265 5160
2265 5152
2265 5143
2265 5140
2265 5131
2265 5159
2265 5130
2265 5155
2265 5136
2265 5153
2265 5157
2266 5145
2266 5130
2266 5150
2266 5152
2266 5140
2266 5143
2266 5136
2266 5157
2266 5151
2266 5159
2266 5153
2266 5155
2266 5160
2267 5149
2267 5160
2267 5150
2267 5152
2267 5157
2267 5143
2267 5155
2267 5153
2267 5130
2267 5159
2268 5136
2268 5143
2268 5150
2268 5157
2268 5155
2268 5159
2268 5130
2269 5153
2269 5155
2269 5149
2269 5159
2269 5147
2269 5152
2269 5160
2269 5146
2269 5130
2269 5145
2269 5143
2269 5150
2269 5157
2269 5140
2269 5136
2270 5159
2270 5147
2270 5140
2270 5153
2270 5160
2270 5143
2270 5157
2270 5152
2270 5145
2270 5155
2270 5130
2270 5146
2270 5149
2270 5150
2271 5155
2271 5152
2271 5149
2271 5160
2271 5130
2271 5143
2271 5153
2271 5147
2271 5157
2271 5140
2271 5150
2271 5146
2271 5159
2271 5145
2272 5159
2272 5143
2272 5153
2272 5181
2272 5146
2272 5140
2272 5150
2272 5157
2272 5155
2272 5152
2272 5130
2272 5129
2272 5160
2272 5131
2273 5152
2273 5155
2273 5131
2273 5134
2273 5136
2273 5143
2273 5159
2273 5157
2273 5181
2273 5150
2273 5160
2273 5129
2273 5130
2273 5153
2274 5160
2274 5182
2274 5153
2274 5131
2274 5159
2274 5130
2274 5143
2274 5152
2274 5155
2274 5134
2274 5157
2274 5181
2274 5150
2274 5129
2274 5136
2275 5136
2275 5182
2275 5131
2275 5155
2275 5153
2275 5130
2275 5134
2275 5129
2275 5152
2275 5143
2275 5181
2275 5159
2275 5157
2275 5160
2276 5131
2276 5155
2276 5130
2276 5182
2276 5129
2276 5143
2276 5152
2276 5181
2277 5130
2277 5155
2277 5150
2277 5181
2277 5143
2277 5131
2277 5129
2278 5131
2278 5130
2278 5155
2278 5143
2278 5150
2278 5129
2279 5131
2279 5130
2279 5153
2279 5143
2279 5129
2279 5155
2280 5131
2280 5153
2280 5150
2280 5152
2280 5143
2280 5155
2280 5156
2280 5159
2280 5130
2280 5129
2281 5155
2281 5131
2281 5130
2281 5156
2281 5129
2281 5159
2281 5181
2281 5128
2281 5152
2281 5150
2282 5155
2282 5128
2282 5152
2282 5150
2282 5143
2282 5159
2282 5129
2282 5156
2282 5131
2282 5130
2282 5181
2283 5160
2283 5153
2283 5159
2283 5136
2283 5129
2283 5151
2283 5128
2283 5156
2283 5131
2283 5130
2283 5143
2283 5155
2283 5150
2283 5152
2284 5130
2284 5129
2284 5155
2284 5160
2284 5128
2284 5151
2284 5131
2284 5136
2284 5153
2285 5155
2285 5130
2285 5128
2285 5129
2286 5128
2286 5130
2286 5129
2286 5155
2287 5128
2287 5155
2287 5129
2287 5130
2288 5155
2288 5129
2288 5130
2289 5130
2289 5155
2289 5129
2290 5155
2290 5130
2290 5129
2291 5130
2291 5129
2291 5155
2292 5143
2292 5130
2292 5155
2292 5129
2292 5156
2293 5156
2293 5143
2293 5130
2293 5155
2293 5129
2294 5130
2294 5155
2294 5143
2294 5129
2294 5156
2295 5157
2295 5130
2295 5155
2295 5129
2295 5143
2295 5150
2295 5156
2296 5130
2296 5155
2296 5143
2296 5129
2296 5156
2297 5156
2297 5155
2297 5157
2297 5143
2297 5130
2297 5129
2298 5155
2298 5150
2298 5129
2298 5159
2298 5143
2298 5156
2298 5157
2298 5130
2299 5129
2299 5155
2299 5150
2299 5156
2299 5159
2299 5143
2299 5130
2300 5130
2300 5129
2300 5155
2301 5129
2301 5155
2301 5130
2302 5155
2302 5130
2302 5129
2303 5155
2303 5130
2303 5129
2304 5155
2304 5130
2304 5129
2305 5143
2305 5129
2305 5130
2305 5155
2306 5150
2306 5155
2306 5130
2306 5129
2306 5159
2306 5143
2307 5153
2307 5129
2307 5130
2307 5150
2307 5143
2307 5159
2307 5155
2307 5156
2308 5153
2308 5130
2308 5157
2308 5159
2308 5150
2308 5156
2308 5129
2308 5155
2309 5130
2309 5155
2309 5157
2309 5156
2309 5129
2309 5150
2309 5159
2310 5157
2310 5155
2310 5152
2310 5130
2310 5129
2310 5159
2311 5160
2311 5155
2311 5143
2311 5130
2311 5129
2312 5155
2312 5129
2312 5160
2312 5143
2312 5170
2312 5128
2312 5130
2312 5176
2312 5157
2313 5143
2313 5128
2313 5130
2313 5176
2313 5157
2313 5150
2313 5171
2313 5170
2313 5160
2313 5156
2313 5155
2313 5129
2314 5182
2314 5159
2314 5143
2314 5135
2314 5170
2314 5130
2314 5176
2314 5150
2314 5128
2314 5171
2314 5155
2314 5156
2314 5129
2314 5157
2315 5129
2315 5128
2315 5143
2315 5135
2315 5155
2315 5159
2315 5150
2315 5153
2315 5157
2315 5156
2315 5170
2315 5130
2315 5176
2315 5171
2316 5156
2316 5157
2316 5170
2316 5130
2316 5128
2316 5129
2316 5171
2316 5155
2316 5159
2316 5143
2316 5176
2316 5153
2317 5128
2317 5171
2317 5159
2317 5170
2317 5130
2317 5155
2317 5176
2317 5153
2318 5176
2318 5170
2318 5171
2318 5128
2319 5176
2319 5130
2319 5171
2319 5170
2319 5128
2320 5130
2320 5128
2320 5176
2320 5171
2320 5170
2321 5176
2321 5128
2321 5170
2321 5171
2322 5171
2322 5128
2322 5176
2322 5170
2323 5128
2323 5171
2323 5176
2323 5170
2324 5176
2324 5140
2324 5170
2324 5128
2324 5171
2324 5134
2325 5171
2325 5170
2325 5176
2325 5134
2325 5128
2325 5140
2326 5171
2326 5170
2326 5128
2326 5176
2327 5128
2327 5170
2327 5176
2327 5171
2328 5176
2328 5170
2328 5128
2329 5170
2329 5128
2329 5176
2330 5150
2331 5150
2332 5171
2332 5128
2332 5170
2333 5170
2333 5171
2333 5128
2334 5170
2334 5128
2334 5171
2335 5170
2335 5171
2335 5128
2336 5170
2336 5171
2336 5128
2337 5171
2337 5170
2337 5128
2338 5171
2338 5170
2338 5128
2339 5128
2339 5171
2339 5170
2340 5171
2340 5170
2340 5128
2341 5171
2341 5170
2341 5128
2342 5170
2342 5163
2342 5171
2342 5169
2342 5128
2343 5171
2343 5170
2343 5128
2343 5163
2344 5128
2344 5171
2344 5170
2344 5169
2344 5163
2345 5170
2345 5163
2345 5128
2345 5171
2346 5154
2346 5170
2346 5163
2346 5160
2346 5128
2346 5171
2346 5167
2347 5171
2347 5170
2347 5128
2347 5163
2347 5167
2347 5160
2347 5154
2348 5128
2348 5149
2348 5184
2348 5142
2348 5167
2348 5162
2348 5171
2348 5163
2348 5154
2348 5170
2348 5160
2348 5136
2349 5172
2349 5128
2349 5170
2349 5142
2349 5184
2349 5136
2349 5167
2349 5177
2349 5171
2349 5141
2349 5165
2349 5162
2349 5149
2349 5163
2349 5166
2350 5166
2350 5177
2350 5141
2350 5128
2350 5172
2350 5170
2350 5171
2350 5167
2350 5165
2350 5163
2351 5183
2351 5177
2351 5167
2351 5171
2351 5128
2351 5149
2351 5129
2351 5170
2351 5158
2351 5172
2351 5165
2351 5141
2351 5164
2351 5160
2351 5166
2351 5143
2351 5163
2351 5130
2351 5154
2351 5178
2351 5148
2351 5159
2352 5178
2352 5163
2352 5148
2352 5159
2352 5135
2352 5170
2352 5183
2352 5164
2352 5136
2352 5143
2352 5141
2352 5129
2352 5167
2352 5128
2352 5149
2352 5130
2352 5172
2352 5154
2352 5166
2352 5160
2352 5158
2352 5165
2352 5177
2352 5142
2352 5173
2352 5171
2352 5162
2353 5170
2353 5159
2353 5129
2353 5141
2353 5136
2353 5163
2353 5172
2353 5128
2353 5178
2353 5164
2353 5166
2353 5158
2353 5173
2353 5130
2353 5183
2353 5167
2353 5177
2353 5149
2353 5135
2353 5162
2353 5142
2353 5143
2353 5148
2353 5160
2353 5171
2353 5165
2354 5129
2354 5154
2354 5163
2354 5177
2354 5142
2354 5164
2354 5136
2354 5170
2354 5149
2354 5158
2354 5159
2354 5172
2354 5183
2354 5184
2354 5166
2354 5178
2354 5160
2354 5141
2354 5165
2354 5167
2354 5128
2354 5135
2354 5132
2354 5130
2354 5143
2354 5171
2354 5148
2355 5183
2355 5158
2355 5166
2355 5141
2355 5154
2355 5149
2355 5142
2355 5165
2355 5160
2355 5135
2355 5163
2355 5130
2355 5184
2355 5129
2355 5167
2355 5170
2355 5143
2355 5164
2355 5136
2355 5172
2355 5132
2355 5177
2355 5162
2355 5133
2355 5159
2356 5158
2356 5141
2356 5135
2356 5177
2356 5172
2356 5129
2356 5130
2356 5142
2356 5143
2356 5154
2356 5162
2356 5136
2356 5163
2356 5149
2356 5183
2356 5166
2356 5160
2356 5167
2356 5164
2356 5132
2356 5165
2357 5164
2357 5129
2357 5130
2357 5163
2357 5141
2357 5177
2357 5158
2357 5172
2357 5132
2357 5166
2357 5135
2357 5136
2357 5167
2357 5165
2358 5165
2358 5130
2358 5164
2358 5135
2358 5172
2358 5158
2358 5163
2358 5129
2358 5167
2358 5166
2359 5164
2359 5165
2359 5167
2359 5130
2359 5129
2359 5158
2359 5166
2359 5163
2360 5158
2360 5129
2360 5186
2360 5187
2360 5172
2360 5188
2360 5189
2360 5178
2360 5190
2360 5130
2360 5159
2360 5191
2360 5154
2360 5164
2360 5167
2360 5192
2360 5142
2360 5166
2360 5141
2360 5163
2360 5143
2360 5193
2360 5160
2360 5136
2360 5194
2360 5195
2360 5196
2360 5197
2360 5198
2360 5128
2360 5199
2360 5149
2360 5176
2360 5132
2361 5178
2361 5172
2361 5164
2361 5158
2361 5159
2361 5143
2361 5190
2361 5176
2361 5129
2361 5199
2361 5188
2361 5130
2361 5163
2361 5132
2361 5136
2361 5196
2361 5154
2361 5194
2361 5167
2361 5189
2361 5141
2361 5195
2361 5198
2361 5128
2361 5160
2361 5193
2361 5142
2361 5191
2361 5187
2361 5149
2361 5166
2361 5192
2361 5186
2361 5197
2362 5143
2362 5167
2362 5160
2362 5158
2362 5130
2362 5136
2362 5149
2362 5141
2362 5163
2362 5129
2362 5154
2363 5161
2363 5153
2363 5155
2363 5152
2363 5150
2363 5143
2363 5200
2363 5144
2363 5130
2363 5128
2363 5174
2363 5131
2364 5161
2364 5130
2364 5200
2364 5155
2364 5152
2364 5131
2364 5174
2364 5143
2364 5150
2364 5153
2364 5144
2364 5128
2365 5157
2365 5161
2365 5155
2365 5128
2365 5200
2365 5150
2365 5174
2365 5143
2365 5144
2365 5153
2365 5131
2365 5152
2365 5130
2366 5157
2366 5200
2366 5152
2366 5150
2366 5143
2366 5130
2366 5128
2366 5155
2366 5153
2366 5131
2366 5144
2367 5174
2367 5131
2367 5153
2367 5128
2367 5201
2367 5130
2367 5144
2367 5152
2367 5200
2367 5155
2367 5143
2368 5128
2368 5144
2368 5155
2368 5143
2368 5131
2368 5174
2368 5201
2368 5130
2368 5153
2368 5200
2368 5152
2369 5130
2369 5155
2369 5161
2369 5150
2369 5200
2369 5174
2369 5159
2369 5144
2369 5157
2369 5153
2369 5152
2369 5131
2369 5140
2369 5143
2369 5128
2370 5144
2370 5151
2370 5200
2370 5153
2370 5168
2370 5136
2370 5185
2370 5179
2370 5130
2370 5140
2370 5159
2370 5157
2370 5131
2370 5160
2370 5143
2370 5150
2370 5128
2370 5152
2370 5135
2370 5134
2370 5146
2370 5161
2370 5155
2370 5174
2371 5144
2371 5174
2371 5128
2371 5151
2371 5140
2371 5152
2371 5160
2371 5161
2371 5134
2371 5136
2371 5179
2371 5159
2371 5150
2371 5155
2371 5131
2371 5168
2371 5185
2371 5200
2371 5153
2371 5130
2371 5143
2371 5135
2371 5146
2371 5157
2372 5144
2372 5179
2372 5161
2372 5134
2372 5185
2372 5130
2372 5168
2372 5155
2372 5153
2372 5152
2372 5136
2372 5157
2372 5146
2372 5160
2372 5174
2372 5131
2372 5151
2372 5159
2372 5150
2372 5143
2372 5200
2373 5179
2373 5185
2373 5174
2373 5143
2373 5130
2373 5160
2373 5140
2373 5136
2373 5151
2373 5134
2373 5161
2373 5132
2373 5159
2373 5155
2373 5157
2373 5150
2373 5144
2373 5153
2373 5152
2373 5146
2373 5135
2373 5168
2373 5131
2374 5135
2374 5130
2374 5159
2374 5136
2374 5185
2374 5140
2374 5143
2374 5153
2374 5157
2374 5132
2374 5161
2374 5131
2374 5152
2374 5179
2374 5174
2374 5155
2374 5134
2374 5144
2374 5168
2374 5150
2375 5135
2375 5185
2375 5168
2375 5144
2375 5150
2375 5136
2375 5145
2375 5140
2375 5161
2375 5130
2375 5153
2375 5159
2375 5174
2375 5152
2375 5131
2375 5134
2375 5160
2375 5132
2375 5143
2375 5179
2375 5155
2375 5157
2376 5132
2376 5130
2376 5159
2376 5140
2376 5143
2376 5161
2376 5145
2376 5155
2376 5144
2376 5152
2376 5150
2376 5160
2376 5185
2376 5136
2376 5174
2376 5168
2376 5135
2376 5131
2376 5153
2376 5157
2376 5134
2376 5179
2377 5168
2377 5132
2377 5179
2377 5144
2377 5174
2377 5161
2377 5157
2377 5160
2377 5138
2377 5159
2377 5152
2377 5140
2377 5134
2377 5135
2377 5131
2377 5130
2377 5153
2377 5143
2377 5150
2377 5155
2377 5136
2378 5174
2378 5130
2378 5159
2378 5131
2378 5138
2378 5153
2378 5144
2378 5160
2378 5179
2378 5161
2378 5150
2378 5140
2378 5155
2378 5145
2378 5134
2378 5152
2378 5136
2378 5168
2378 5143
2378 5135
2378 5132
2378 5157
2379 5138
2379 5150
2379 5131
2379 5174
2379 5159
2379 5160
2379 5153
2379 5155
2379 5144
2379 5132
2379 5143
2379 5168
2379 5145
2379 5152
2379 5130
2379 5157
2379 5134
2379 5136
2379 5140
2379 5161
2380 5145
2380 5174
2380 5157
2380 5138
2380 5150
2380 5160
2380 5161
2380 5134
2380 5130
2380 5153
2380 5143
2380 5155
2380 5144
2380 5159
2380 5152
2380 5131
2380 5168
2380 5136
2381 5174
2381 5159
2381 5157
2381 5143
2381 5153
2381 5136
2381 5145
2381 5130
2381 5150
2381 5168
2381 5155
2381 5135
2381 5152
2381 5185
2381 5160
2381 5144
2381 5134
2381 5131
2382 5130
2382 5160
2382 5144
2382 5159
2382 5157
2382 5152
2382 5153
2382 5174
2382 5136
2382 5150
2382 5168
2382 5131
2382 5145
2382 5185
2382 5134
2382 5155
2382 5143
2383 5159
2383 5185
2383 5130
2383 5153
2383 5160
2383 5143
2383 5157
2383 5131
2383 5174
2383 5155
2383 5134
2383 5136
2383 5152
2383 5150
2383 5144
2383 5168
2384 5185
2384 5155
2384 5152
2384 5130
2384 5144
2384 5153
2384 5174
2384 5136
2384 5168
2384 5159
2384 5131
2384 5150
2384 5143
2384 5160
2384 5157
2385 5153
2385 5185
2385 5130
2385 5160
2385 5150
2385 5143
2385 5157
2385 5131
2385 5155
2385 5159
2385 5144
2385 5152
2386 5143
2386 5130
2386 5155
2386 5157
2386 5150
2386 5136
2386 5161
2386 5159
2386 5152
2386 5168
2386 5153
2386 5149
2386 5140
2387 5157
2387 5145
2387 5143
2387 5153
2387 5159
2387 5136
2387 5175
2387 5150
2387 5155
2387 5152
2387 5181
2387 5168
2387 5149
2387 5161
2387 5140
2387 5130
2388 5159
2388 5153
2388 5181
2388 5143
2388 5136
2388 5130
2388 5157
2388 5175
2388 5151
2388 5140
2388 5152
2388 5155
2388 5149
2388 5168
2388 5150
2389 5168
2389 5143
2389 5130
2389 5155
2389 5150
2389 5181
2389 5152
2389 5153
2389 5159
2389 5134
2389 5157
2389 5151
2389 5175
2389 5140
2389 5136
2389 5149
2390 5175
2390 5130
2390 5134
2390 5159
2390 5152
2390 5140
2390 5143
2390 5136
2390 5157
2390 5153
2390 5168
2390 5150
2390 5135
2390 5155
2390 5181
2391 5136
2391 5157
2391 5143
2391 5181
2391 5134
2391 5145
2391 5150
2391 5149
2391 5153
2391 5140
2391 5152
2391 5175
2391 5159
2391 5135
2391 5168
2391 5130
2391 5155
2392 5151
2392 5175
2392 5145
2392 5157
2392 5136
2392 5168
2392 5135
2392 5150
2392 5143
2392 5153
2392 5149
2392 5152
2392 5159
2392 5130
2392 5155
2393 5143
2393 5175
2393 5145
2393 5138
2393 5155
2393 5168
2393 5150
2393 5157
2393 5153
2393 5152
2393 5149
2393 5159
2393 5130
2394 5143
2394 5150
2394 5155
2394 5130
2394 5168
2394 5145
2394 5157
2394 5152
2394 5159
2394 5136
2394 5153
2394 5175
2394 5138
2395 5136
2395 5155
2395 5153
2395 5145
2395 5157
2395 5143
2395 5175
2395 5160
2395 5138
2395 5152
2395 5150
2395 5130
2395 5159
2396 5160
2396 5150
2396 5155
2396 5157
2396 5130
2396 5168
2396 5153
2396 5152
2396 5143
2396 5159
2396 5145
2396 5136
2397 5136
2397 5155
2397 5150
2397 5168
2397 5130
2397 5159
2397 5160
2397 5152
2397 5153
2397 5157
2397 5138
2397 5143
2398 5153
2398 5157
2398 5160
2398 5130
2398 5138
2398 5136
2398 5143
2398 5159
2398 5152
2398 5150
2398 5155
2399 5157
2399 5153
2399 5150
2399 5160
2399 5136
2399 5168
2399 5155
2399 5143
2399 5159
2399 5130
2399 5152
2400 5157
2400 5159
2400 5160
2400 5153
2400 5155
2400 5150
2400 5143
2400 5168
2400 5152
2400 5130
2401 5153
2401 5152
2401 5159
2401 5140
2401 5150
2401 5143
2401 5155
2401 5130
2401 5146
2401 5157
2401 5160
2402 5140
2402 5150
2402 5143
2402 5149
2402 5146
2402 5130
2402 5157
2402 5159
2402 5155
2402 5152
2402 5153
2402 5145
2402 5160
2402 5147
2403 5159
2403 5129
2403 5181
2403 5150
2403 5134
2403 5157
2403 5155
2403 5130
2403 5131
2403 5152
2403 5136
2403 5143
2403 5153
2404 5157
2404 5129
2404 5152
2404 5134
2404 5150
2404 5153
2404 5130
2404 5160
2404 5143
2404 5131
2404 5136
2404 5181
2404 5155
2404 5159
2405 5143
2405 5182
2405 5130
2405 5134
2405 5152
2405 5129
2405 5157
2405 5150
2405 5153
2405 5159
2405 5155
2405 5135
2405 5136
2405 5131
2405 5160
2405 5181
2406 5136
2406 5181
2406 5130
2406 5135
2406 5153
2406 5157
2406 5159
2406 5150
2406 5143
2406 5131
2406 5182
2406 5129
2406 5155
2406 5152
2407 5150
2407 5181
2407 5157
2407 5143
2407 5152
2407 5131
2407 5153
2407 5130
2407 5129
2407 5155
2407 5159
2408 5130
2408 5155
2408 5159
2408 5156
2408 5136
2408 5157
2408 5160
2408 5131
2408 5153
2408 5129
2408 5143
2408 5150
2408 5152
2409 5143
2409 5130
2409 5159
2409 5157
2409 5136
2409 5156
2409 5129
2409 5155
2409 5131
2409 5153
2409 5152
2409 5160
2409 5150
2410 5143
2410 5131
2410 5136
2410 5130
2410 5150
2410 5156
2410 5153
2410 5128
2410 5155
2410 5160
2410 5152
2410 5159
2410 5129
2410 5157
2410 5181
2411 5160
2411 5130
2411 5128
2411 5156
2411 5152
2411 5155
2411 5159
2411 5129
2411 5131
2411 5150
2411 5181
2412 5159
2412 5156
2412 5130
2412 5155
2412 5128
2412 5129
2412 5152
2412 5143
2412 5131
2412 5181
2412 5160
2412 5150
2413 5130
2413 5156
2413 5155
2413 5131
2413 5159
2413 5128
2413 5160
2413 5150
2413 5129
2413 5181
2413 5143
2414 5129
2414 5128
2414 5155
2414 5130
2415 5155
2415 5128
2415 5130
2415 5129
2416 5155
2416 5130
2416 5129
2417 5156
2417 5130
2417 5129
2417 5155
2418 5129
2418 5155
2418 5130
2418 5152
2418 5157
2419 5152
2419 5129
2419 5155
2419 5130
2419 5157
2420 5129
2420 5130
2420 5155
2421 5155
2421 5129
2421 5143
2421 5130
2422 5143
2422 5130
2422 5155
2422 5150
2422 5129
2422 5156
2423 5155
2423 5150
2423 5130
2423 5129
2423 5156
2423 5143
2424 5156
2424 5130
2424 5155
2424 5129
2424 5143
2425 5130
2425 5143
2425 5152
2425 5155
2425 5156
2425 5129
2426 5156
2426 5130
2426 5129
2426 5155
2426 5152
2427 5155
2427 5152
2427 5130
2427 5157
2427 5129
2427 5143
2428 5156
2428 5152
2428 5129
2428 5130
2428 5150
2428 5143
2428 5155
2428 5157
2428 5159
2429 5143
2429 5156
2429 5155
2429 5159
2429 5157
2429 5129
2429 5150
2429 5130
2430 5156
2430 5143
2430 5130
2430 5159
2430 5150
2430 5155
2430 5157
2430 5129
2431 5130
2431 5155
2431 5129
2432 5157
2432 5130
2432 5155
2432 5132
2432 5129
2433 5130
2433 5132
2433 5155
2433 5129
2434 5129
2434 5130
2434 5155
2435 5143
2435 5130
2435 5155
2435 5129
2436 5129
2436 5155
2436 5143
2436 5130
2437 5143
2437 5150
2437 5153
2437 5157
2437 5129
2437 5159
2437 5130
2437 5155
2438 5150
2438 5129
2438 5153
2438 5159
2438 5143
2438 5130
2438 5155
2438 5157
2439 5143
2439 5129
2439 5156
2439 5157
2439 5130
2439 5150
2439 5152
2439 5155
2439 5159
2440 5143
2440 5153
2440 5159
2440 5156
2440 5155
2440 5160
2440 5140
2440 5150
2440 5130
2440 5129
2440 5157
2440 5152
2441 5152
2441 5153
2441 5155
2441 5132
2441 5150
2441 5143
2441 5159
2441 5130
2441 5182
2441 5129
2441 5156
2441 5140
2441 5157
2441 5160
2442 5153
2442 5170
2442 5130
2442 5160
2442 5157
2442 5143
2442 5156
2442 5128
2442 5129
2442 5152
2442 5159
2442 5155
2442 5182
2442 5176
2442 5132
2443 5152
2443 5157
2443 5130
2443 5155
2443 5160
2443 5170
2443 5159
2443 5143
2443 5150
2443 5129
2443 5128
2443 5176
2444 5171
2444 5129
2444 5128
2444 5143
2444 5130
2444 5155
2444 5170
2444 5176
2445 5130
2445 5176
2445 5171
2445 5170
2445 5155
2445 5128
2446 5171
2446 5160
2446 5130
2446 5155
2446 5176
2446 5170
2446 5128
2447 5170
2447 5160
2447 5176
2447 5171
2447 5128
2448 5170
2448 5160
2448 5176
2448 5171
2448 5128
2449 5176
2449 5171
2449 5128
2449 5170
2450 5128
2450 5171
2450 5176
2450 5170
2451 5171
2451 5170
2451 5176
2451 5128
2452 5176
2452 5128
2452 5171
2452 5170
2453 5170
2453 5171
2453 5176
2453 5128
2454 5128
2454 5171
2454 5170
2454 5176
2455 5170
2455 5176
2455 5128
2455 5171
2456 5170
2456 5171
2456 5128
2456 5176
2457 5128
2457 5171
2457 5176
2457 5170
2458 5128
2458 5170
2458 5176
2458 5171
2459 5171
2459 5170
2459 5176
2459 5128
2460 5128
2460 5170
2460 5176
2461 5157
2462 5150
2462 5157
2463 5150
2464 5143
2465 5143
2466 5128
2466 5170
2467 5128
2467 5171
2467 5170
2468 5128
2468 5171
2468 5170
2469 5128
2469 5171
2469 5170
2470 5128
2470 5171
2470 5170
2471 5128
2471 5170
2471 5171
2472 5171
2472 5170
2472 5128
2473 5171
2473 5170
2473 5128
2474 5171
2474 5128
2474 5170
2475 5171
2475 5128
2475 5170
2476 5171
2476 5170
2476 5176
2476 5128
2477 5170
2477 5163
2477 5171
2477 5176
2477 5169
2477 5128
2478 5171
2478 5163
2478 5169
2478 5170
2478 5128
2479 5163
2479 5128
2479 5171
2479 5170
2479 5176
2480 5170
2480 5163
2480 5128
2480 5176
2480 5171
2481 5163
2481 5128
2481 5167
2481 5171
2481 5170
2481 5176
2482 5163
2482 5128
2482 5178
2482 5167
2482 5170
2482 5171
2483 5170
2483 5167
2483 5171
2483 5184
2483 5154
2483 5128
2483 5163
2483 5172
2483 5162
2483 5178
2484 5141
2484 5172
2484 5166
2484 5136
2484 5163
2484 5142
2484 5162
2484 5170
2484 5149
2484 5154
2484 5184
2484 5165
2484 5167
2484 5178
2484 5128
2484 5171
2485 5177
2485 5158
2485 5170
2485 5166
2485 5167
2485 5172
2485 5165
2485 5141
2485 5163
2485 5154
2485 5178
2485 5128
2485 5171
2486 5167
2486 5148
2486 5158
2486 5128
2486 5178
2486 5163
2486 5183
2486 5130
2486 5176
2486 5154
2486 5165
2486 5171
2486 5166
2486 5177
2486 5184
2486 5164
2486 5132
2486 5160
2486 5172
2486 5196
2486 5170
2487 5172
2487 5164
2487 5128
2487 5141
2487 5177
2487 5165
2487 5148
2487 5159
2487 5143
2487 5167
2487 5184
2487 5158
2487 5176
2487 5149
2487 5173
2487 5129
2487 5135
2487 5163
2487 5166
2487 5196
2487 5178
2487 5142
2487 5130
2487 5154
2487 5136
2487 5160
2487 5132
2487 5183
2487 5162
2487 5170
2487 5171
2488 5172
2488 5142
2488 5160
2488 5130
2488 5135
2488 5143
2488 5170
2488 5164
2488 5159
2488 5163
2488 5154
2488 5183
2488 5149
2488 5165
2488 5162
2488 5129
2488 5141
2488 5184
2488 5173
2488 5167
2488 5158
2488 5177
2488 5132
2488 5166
2488 5178
2488 5136
2488 5148
2489 5163
2489 5170
2489 5183
2489 5141
2489 5136
2489 5158
2489 5162
2489 5154
2489 5142
2489 5166
2489 5178
2489 5129
2489 5159
2489 5165
2489 5164
2489 5172
2489 5135
2489 5130
2489 5148
2489 5167
2489 5160
2489 5143
2489 5184
2489 5177
2489 5149
2490 5165
2490 5149
2490 5130
2490 5164
2490 5154
2490 5163
2490 5132
2490 5177
2490 5143
2490 5129
2490 5172
2490 5160
2490 5148
2490 5141
2490 5135
2490 5183
2490 5158
2490 5167
2490 5166
2491 5149
2491 5183
2491 5172
2491 5164
2491 5165
2491 5130
2491 5148
2491 5163
2491 5177
2491 5129
2491 5132
2491 5160
2491 5167
2491 5154
2491 5135
2491 5158
2491 5166
2492 5165
2492 5164
2492 5130
2492 5172
2492 5129
2492 5158
2492 5166
2492 5163
2492 5167
2492 5177
2493 5195
2493 5166
2493 5142
2493 5128
2493 5172
2493 5167
2493 5138
2493 5202
2493 5196
2493 5129
2493 5199
2493 5164
2493 5186
2493 5163
2493 5189
2493 5193
2493 5188
2493 5176
2493 5141
2493 5198
2493 5192
2493 5191
2493 5165
2493 5177
2493 5187
2493 5194
2493 5197
2493 5178
2493 5190
2494 5199
2494 5149
2494 5163
2494 5138
2494 5189
2494 5167
2494 5192
2494 5160
2494 5202
2494 5165
2494 5186
2494 5193
2494 5128
2494 5194
2494 5191
2494 5195
2494 5178
2494 5143
2494 5141
2494 5129
2494 5164
2494 5188
2494 5196
2494 5187
2494 5159
2494 5172
2494 5142
2494 5198
2494 5197
2494 5166
2494 5190
2494 5132
2494 5177
2494 5176
2494 5136
2495 5195
2495 5160
2495 5163
2495 5176
2495 5164
2495 5142
2495 5167
2495 5166
2495 5128
2495 5158
2495 5186
2495 5194
2495 5192
2495 5149
2495 5178
2495 5177
2495 5132
2495 5129
2495 5199
2495 5198
2495 5202
2495 5187
2495 5188
2495 5136
2495 5159
2495 5189
2495 5141
2495 5143
2495 5191
2495 5197
2495 5138
2495 5172
2495 5196
2495 5190
2495 5193
2496 5199
2496 5187
2496 5194
2496 5167
2496 5135
2496 5163
2496 5149
2496 5128
2496 5191
2496 5159
2496 5136
2496 5202
2496 5195
2496 5141
2496 5198
2496 5176
2496 5188
2496 5158
2496 5192
2496 5189
2496 5129
2496 5196
2496 5143
2496 5160
2496 5186
2496 5132
2496 5166
2496 5177
2496 5197
2496 5190
2496 5142
2496 5172
2496 5193
2496 5138
2496 5164
2497 5142
2497 5129
2497 5136
2497 5128
2497 5164
2497 5191
2497 5189
2497 5197
2497 5143
2497 5186
2497 5176
2497 5194
2497 5192
2497 5172
2497 5195
2497 5199
2497 5132
2497 5198
2497 5141
2497 5187
2497 5149
2497 5202
2497 5167
2497 5159
2497 5177
2497 5188
2497 5193
2497 5196
2497 5160
2497 5190
2497 5130
2497 5163
2498 5128
2498 5153
2498 5143
2498 5161
2498 5131
2498 5174
2498 5155
2498 5130
2498 5144
2498 5185
2498 5200
2498 5150
2498 5152
2499 5143
2499 5150
2499 5161
2499 5157
2499 5174
2499 5144
2499 5179
2499 5185
2499 5130
2499 5155
2499 5152
2499 5128
2499 5200
2499 5153
2499 5131
2500 5152
2500 5144
2500 5179
2500 5155
2500 5128
2500 5130
2500 5150
2500 5143
2500 5174
2500 5161
2500 5200
2500 5185
2500 5157
2500 5153
2500 5131
2501 5174
2501 5153
2501 5161
2501 5143
2501 5131
2501 5128
2501 5200
2501 5155
2501 5144
2501 5130
2501 5152
2501 5150
2501 5179
2501 5157
2502 5130
2502 5153
2502 5144
2502 5174
2502 5155
2502 5200
2502 5128
2502 5161
2502 5179
2502 5150
2502 5131
2502 5143
2502 5157
2502 5152
2503 5143
2503 5153
2503 5150
2503 5201
2503 5128
2503 5152
2503 5161
2503 5155
2503 5200
2503 5144
2503 5130
2503 5157
2503 5174
2503 5131
2504 5130
2504 5201
2504 5161
2504 5128
2504 5152
2504 5174
2504 5159
2504 5200
2504 5153
2504 5155
2504 5143
2504 5157
2504 5140
2504 5144
2504 5150
2504 5131
2505 5200
2505 5152
2505 5130
2505 5157
2505 5155
2505 5150
2505 5174
2505 5159
2505 5203
2505 5135
2505 5131
2505 5204
2505 5128
2505 5161
2505 5143
2505 5185
2505 5144
2505 5153
2505 5168
2505 5140
2506 5136
2506 5200
2506 5152
2506 5131
2506 5179
2506 5155
2506 5130
2506 5174
2506 5143
2506 5185
2506 5134
2506 5203
2506 5135
2506 5157
2506 5144
2506 5150
2506 5140
2506 5168
2506 5128
2506 5153
2506 5161
2506 5159
2507 5134
2507 5157
2507 5136
2507 5204
2507 5168
2507 5200
2507 5140
2507 5135
2507 5160
2507 5143
2507 5174
2507 5128
2507 5161
2507 5131
2507 5130
2507 5150
2507 5144
2507 5203
2507 5152
2507 5155
2507 5185
2507 5153
2507 5146
2507 5159
2507 5179
2508 5168
2508 5159
2508 5155
2508 5130
2508 5152
2508 5134
2508 5143
2508 5131
2508 5135
2508 5150
2508 5140
2508 5157
2508 5153
2508 5179
2508 5160
2508 5136
2508 5200
2508 5161
2508 5144
2508 5203
2508 5146
2508 5185
2508 5204
2508 5174
2508 5128
2509 5130
2509 5179
2509 5161
2509 5157
2509 5200
2509 5185
2509 5134
2509 5132
2509 5140
2509 5150
2509 5168
2509 5155
2509 5204
2509 5136
2509 5152
2509 5174
2509 5144
2509 5203
2509 5135
2509 5143
2509 5153
2509 5131
2509 5159
2509 5128
2510 5155
2510 5140
2510 5128
2510 5130
2510 5179
2510 5153
2510 5152
2510 5157
2510 5135
2510 5143
2510 5132
2510 5159
2510 5131
2510 5168
2510 5134
2510 5185
2510 5200
2510 5136
2510 5174
2510 5144
2510 5150
2510 5161
2511 5152
2511 5200
2511 5185
2511 5157
2511 5179
2511 5155
2511 5132
2511 5143
2511 5135
2511 5128
2511 5159
2511 5161
2511 5153
2511 5136
2511 5168
2511 5150
2511 5160
2511 5130
2511 5134
2511 5144
2511 5131
2511 5174
2511 5140
2512 5153
2512 5155
2512 5143
2512 5130
2512 5159
2512 5174
2512 5131
2512 5157
2512 5136
2512 5150
2512 5160
2512 5152
2512 5161
2512 5140
2512 5144
2513 5155
2513 5160
2513 5143
2513 5136
2513 5152
2513 5161
2513 5150
2513 5174
2513 5153
2513 5144
2513 5131
2513 5130
2513 5157
2513 5159
2514 5155
2514 5159
2514 5157
2514 5174
2514 5153
2514 5143
2514 5161
2514 5136
2514 5130
2514 5144
2514 5160
2514 5152
2514 5179
2514 5150
2514 5131
2515 5157
2515 5144
2515 5185
2515 5152
2515 5143
2515 5155
2515 5130
2515 5153
2515 5150
2515 5131
2516 5155
2516 5153
2516 5143
2516 5144
2516 5152
2516 5185
2516 5150
2516 5130
2516 5157
2516 5131
2517 5152
2517 5160
2517 5185
2517 5155
2517 5153
2517 5144
2517 5130
2517 5157
2517 5131
2517 5150
2517 5174
2517 5143
2517 5134
2518 5155
2518 5185
2518 5160
2518 5144
2518 5150
2518 5152
2518 5153
2518 5130
2518 5131
2518 5157
2518 5168
2518 5143
2518 5174
2519 5185
2519 5168
2519 5152
2519 5153
2519 5155
2519 5160
2519 5131
2519 5174
2519 5150
2519 5130
2519 5157
2519 5144
2519 5205
2519 5136
2519 5143
2520 5144
2520 5174
2520 5168
2520 5205
2520 5153
2520 5152
2520 5185
2520 5157
2520 5130
2520 5155
2520 5159
2520 5160
2520 5143
2520 5131
2520 5150
2520 5136
2521 5143
2521 5205
2521 5168
2521 5153
2521 5157
2521 5159
2521 5155
2521 5150
2521 5130
2521 5131
2521 5185
2521 5152
2522 5145
2522 5136
2522 5150
2522 5168
2522 5153
2522 5143
2522 5152
2522 5155
2522 5140
2522 5130
2522 5157
2522 5175
2522 5128
2522 5159
2523 5130
2523 5134
2523 5136
2523 5175
2523 5145
2523 5150
2523 5152
2523 5140
2523 5159
2523 5155
2523 5181
2523 5157
2523 5153
2523 5128
2523 5168
2523 5143
2524 5134
2524 5181
2524 5155
2524 5153
2524 5130
2524 5175
2524 5136
2524 5157
2524 5159
2524 5168
2524 5145
2524 5152
2524 5161
2524 5140
2524 5143
2524 5135
2524 5128
2524 5150
2525 5136
2525 5175
2525 5181
2525 5149
2525 5143
2525 5159
2525 5153
2525 5135
2525 5134
2525 5128
2525 5152
2525 5168
2525 5150
2525 5157
2525 5140
2525 5145
2525 5155
2525 5161
2525 5160
2525 5130
2526 5160
2526 5150
2526 5181
2526 5175
2526 5159
2526 5135
2526 5134
2526 5168
2526 5136
2526 5145
2526 5152
2526 5155
2526 5153
2526 5157
2526 5130
2526 5149
2526 5143
2527 5143
2527 5155
2527 5160
2527 5150
2527 5145
2527 5152
2527 5181
2527 5130
2527 5175
2527 5168
2527 5153
2527 5159
2527 5157
2528 5152
2528 5181
2528 5135
2528 5145
2528 5175
2528 5132
2528 5136
2528 5134
2528 5155
2528 5153
2528 5143
2528 5130
2528 5160
2528 5150
2528 5149
2528 5159
2528 5168
2528 5157
2529 5160
2529 5143
2529 5155
2529 5135
2529 5168
2529 5145
2529 5132
2529 5136
2529 5175
2529 5134
2529 5150
2529 5149
2529 5128
2529 5157
2529 5153
2529 5152
2529 5130
2529 5159
2530 5157
2530 5134
2530 5175
2530 5145
2530 5150
2530 5155
2530 5168
2530 5160
2530 5143
2530 5130
2530 5152
2530 5153
2530 5136
2530 5159
2531 5200
2531 5160
2531 5145
2531 5128
2531 5130
2531 5150
2531 5143
2531 5152
2531 5136
2531 5175
2531 5159
2531 5168
2531 5155
2531 5153
2531 5157
2532 5145
2532 5168
2532 5175
2532 5200
2532 5153
2532 5130
2532 5143
2532 5136
2532 5150
2532 5160
2532 5157
2532 5128
2532 5155
2532 5152
2532 5159
2533 5130
2533 5160
2533 5150
2533 5155
2533 5143
2533 5152
2533 5136
2533 5159
2533 5175
2533 5157
2533 5128
2533 5153
2533 5168
2533 5145
2533 5181
2533 5200
2534 5168
2534 5130
2534 5143
2534 5153
2534 5152
2534 5150
2534 5159
2534 5155
2534 5157
2535 5181
2535 5130
2535 5153
2535 5155
2535 5152
2535 5157
2535 5129
2535 5131
2535 5159
2536 5150
2536 5130
2536 5157
2536 5129
2536 5159
2536 5155
2536 5152
2536 5181
2536 5143
2536 5131
2536 5153
2537 5150
2537 5181
2537 5130
2537 5157
2537 5129
2537 5153
2537 5155
2537 5143
2537 5152
2537 5131
2537 5159
2538 5153
2538 5131
2538 5136
2538 5181
2538 5129
2538 5150
2538 5143
2538 5159
2538 5152
2538 5130
2538 5157
2538 5156
2538 5155
2539 5150
2539 5143
2539 5130
2539 5153
2539 5129
2539 5136
2539 5159
2539 5182
2539 5131
2539 5181
2539 5156
2539 5155
2539 5157
2539 5152
2540 5206
2540 5157
2540 5130
2540 5160
2540 5136
2540 5159
2540 5181
2540 5153
2540 5150
2540 5129
2540 5182
2540 5143
2540 5152
2540 5131
2540 5155
2541 5181
2541 5160
2541 5130
2541 5128
2541 5129
2541 5159
2541 5152
2541 5155
2541 5157
2541 5136
2541 5182
2541 5150
2541 5206
2541 5153
2541 5131
2541 5143
2542 5181
2542 5152
2542 5156
2542 5130
2542 5153
2542 5128
2542 5131
2542 5182
2542 5150
2542 5160
2542 5159
2542 5157
2542 5129
2542 5155
2542 5143
2543 5130
2543 5155
2543 5181
2543 5131
2543 5129
2543 5152
2543 5128
2543 5143
2543 5157
2543 5156
2543 5159
2544 5181
2544 5159
2544 5131
2544 5129
2544 5128
2544 5152
2544 5130
2544 5157
2544 5155
2545 5128
2545 5130
2545 5129
2545 5155
2546 5129
2546 5128
2546 5130
2546 5181
2546 5156
2546 5155
2547 5155
2547 5181
2547 5157
2547 5129
2547 5152
2547 5130
2547 5200
2547 5156
2547 5131
2548 5152
2548 5155
2548 5129
2548 5131
2548 5200
2548 5130
2548 5181
2548 5157
2549 5130
2549 5152
2549 5129
2549 5157
2549 5155
2550 5130
2550 5129
2550 5155
2551 5143
2551 5155
2551 5129
2551 5130
2551 5131
2552 5130
2552 5156
2552 5131
2552 5143
2552 5150
2552 5129
2552 5155
2553 5156
2553 5150
2553 5131
2553 5143
2553 5130
2553 5129
2553 5155
2554 5150
2554 5143
2554 5159
2554 5130
2554 5155
2554 5129
2554 5156
2554 5160
2555 5152
2555 5156
2555 5155
2555 5160
2555 5130
2555 5129
2555 5159
2556 5155
2556 5152
2556 5130
2556 5129
2557 5129
2557 5130
2557 5155
2558 5130
2558 5129
2558 5155
2559 5155
2559 5129
2559 5130
2560 5129
2560 5130
2560 5155
2561 5130
2561 5129
2561 5155
2562 5157
2562 5155
2562 5130
2562 5132
2562 5129
2563 5152
2563 5130
2563 5132
2563 5156
2563 5182
2563 5129
2563 5155
2563 5157
2564 5182
2564 5130
2564 5157
2564 5152
2564 5143
2564 5155
2564 5129
2565 5129
2565 5130
2565 5152
2565 5155
2565 5143
2565 5153
2566 5130
2566 5152
2566 5155
2566 5143
2566 5153
2566 5129
2567 5159
2567 5130
2567 5156
2567 5143
2567 5157
2567 5155
2567 5129
2567 5153
2568 5130
2568 5155
2568 5156
2568 5159
2568 5143
2568 5129
2568 5182
2568 5157
2568 5153
2569 5129
2569 5143
2569 5155
2569 5160
2569 5153
2569 5130
2569 5159
2569 5157
2570 5143
2570 5153
2570 5155
2570 5130
2570 5157
2570 5140
2570 5132
2570 5160
2570 5152
2570 5159
2570 5150
2570 5129
2571 5130
2571 5143
2571 5152
2571 5159
2571 5153
2571 5150
2571 5160
2571 5155
2571 5157
2571 5132
2571 5129
2571 5140
2572 5143
2572 5129
2572 5159
2572 5157
2572 5130
2572 5150
2572 5153
2572 5132
2572 5160
2572 5155
2573 5170
2573 5159
2573 5171
2573 5129
2573 5157
2573 5143
2573 5130
2573 5176
2573 5160
2573 5150
2573 5155
2574 5170
2574 5129
2574 5171
2574 5150
2574 5128
2574 5176
2574 5155
2574 5130
2575 5128
2575 5170
2575 5130
2575 5171
2575 5155
2575 5176
2576 5170
2576 5128
2576 5176
2576 5171
2576 5160
2577 5171
2577 5176
2577 5128
2577 5170
2577 5160
2578 5128
2578 5171
2578 5170
2578 5160
2578 5176
2579 5176
2579 5171
2579 5170
2579 5160
2579 5128
2580 5128
2580 5176
2580 5171
2580 5170
2581 5176
2581 5171
2581 5128
2581 5157
2581 5170
2582 5170
2582 5128
2582 5171
2582 5157
2582 5176
2583 5170
2583 5176
2583 5128
2583 5171
2584 5176
2584 5171
2584 5128
2584 5170
2585 5128
2585 5176
2585 5170
2585 5171
2586 5170
2586 5171
2586 5128
2586 5176
2587 5170
2587 5128
2587 5157
2587 5171
2587 5176
2588 5171
2588 5128
2588 5176
2588 5170
2588 5157
2589 5128
2589 5176
2589 5170
2589 5171
2590 5128
2590 5171
2590 5170
2590 5176
2591 5128
2591 5176
2591 5170
2591 5171
2592 5176
2592 5170
2592 5171
2592 5128
2593 5170
2593 5157
2593 5128
2593 5171
2594 5128
2594 5171
2594 5157
2594 5170
2595 5170
2595 5171
2595 5128
2596 5128
2596 5170
2596 5171
2597 5143
2597 5170
2597 5128
2598 5170
2598 5128
2599 5128
2599 5170
2600 5171
2600 5170
2600 5128
2601 5171
2601 5170
2601 5128
2602 5170
2602 5171
2602 5128
2603 5128
2603 5170
2603 5171
2604 5128
2604 5170
2604 5171
2605 5170
2605 5171
2605 5128
2606 5171
2606 5170
2606 5128
2607 5171
2607 5128
2607 5170
2608 5128
2608 5170
2608 5176
2608 5207
2608 5171
2609 5128
2609 5176
2609 5170
2609 5171
2610 5176
2610 5170
2610 5171
2610 5128
2610 5207
2611 5170
2611 5128
2611 5171
2611 5207
2611 5176
2612 5176
2612 5170
2612 5128
2612 5171
2612 5169
2612 5163
2612 5207
2613 5171
2613 5176
2613 5163
2613 5170
2613 5128
2613 5169
2614 5128
2614 5176
2614 5163
2614 5171
2614 5170
2615 5128
2615 5176
2615 5163
2615 5171
2615 5170
2616 5170
2616 5176
2616 5163
2616 5128
2616 5171
2617 5128
2617 5170
2617 5163
2617 5176
2617 5171
2617 5160
2617 5148
2618 5170
2618 5176
2618 5128
2618 5163
2618 5171
2618 5148
2619 5176
2619 5148
2619 5171
2619 5128
2619 5163
2619 5170
2619 5167
2619 5178
2620 5178
2620 5170
2620 5196
2620 5128
2620 5176
2620 5171
2620 5172
2620 5148
2620 5163
2620 5165
2620 5167
2621 5172
2621 5128
2621 5176
2621 5165
2621 5178
2621 5170
2621 5171
2621 5163
2621 5154
2621 5167
2621 5196
2622 5196
2622 5163
2622 5160
2622 5172
2622 5167
2622 5141
2622 5128
2622 5143
2622 5178
2622 5158
2622 5135
2622 5176
2622 5165
2622 5164
2622 5166
2622 5199
2622 5170
2622 5171
2622 5154
2622 5148
2623 5167
2623 5177
2623 5164
2623 5178
2623 5172
2623 5158
2623 5199
2623 5196
2623 5136
2623 5142
2623 5160
2623 5148
2623 5130
2623 5154
2623 5171
2623 5132
2623 5165
2623 5163
2623 5166
2623 5135
2623 5170
2623 5157
2623 5128
2623 5176
2623 5159
2623 5162
2623 5141
2623 5143
2624 5199
2624 5148
2624 5167
2624 5158
2624 5172
2624 5142
2624 5176
2624 5135
2624 5159
2624 5141
2624 5165
2624 5154
2624 5196
2624 5162
2624 5164
2624 5178
2624 5132
2624 5157
2624 5170
2624 5183
2624 5177
2624 5130
2624 5128
2624 5129
2624 5171
2624 5160
2624 5163
2624 5166
2624 5143
2624 5136
2625 5159
2625 5176
2625 5196
2625 5142
2625 5178
2625 5167
2625 5164
2625 5172
2625 5183
2625 5148
2625 5165
2625 5166
2625 5158
2625 5130
2625 5170
2625 5141
2625 5184
2625 5162
2625 5129
2625 5160
2625 5143
2625 5177
2625 5171
2625 5154
2625 5128
2625 5163
2626 5141
2626 5135
2626 5130
2626 5160
2626 5184
2626 5154
2626 5162
2626 5163
2626 5167
2626 5183
2626 5148
2626 5165
2626 5178
2626 5129
2626 5172
2626 5158
2626 5166
2626 5164
2626 5177
2627 5177
2627 5165
2627 5154
2627 5172
2627 5167
2627 5183
2627 5178
2627 5184
2627 5160
2627 5162
2627 5164
2627 5141
2627 5158
2627 5130
2627 5135
2627 5163
2627 5148
2627 5166
2627 5129
2628 5177
2628 5183
2628 5154
2628 5158
2628 5163
2628 5130
2628 5164
2628 5172
2628 5160
2628 5167
2628 5166
2628 5148
2628 5165
2628 5129
2628 5184
2629 5164
2629 5129
2629 5202
2629 5196
2629 5199
2629 5166
2629 5190
2629 5128
2629 5186
2629 5188
2629 5193
2629 5176
2629 5197
2629 5192
2629 5189
2629 5191
2629 5194
2629 5198
2629 5163
2629 5187
2629 5167
2629 5195
2630 5163
2630 5202
2630 5194
2630 5141
2630 5193
2630 5195
2630 5172
2630 5188
2630 5186
2630 5176
2630 5142
2630 5128
2630 5167
2630 5199
2630 5129
2630 5192
2630 5178
2630 5190
2630 5197
2630 5187
2630 5191
2630 5166
2630 5164
2630 5138
2630 5177
2630 5189
2630 5198
2630 5196
2631 5141
2631 5172
2631 5177
2631 5187
2631 5199
2631 5178
2631 5194
2631 5202
2631 5197
2631 5163
2631 5138
2631 5129
2631 5190
2631 5176
2631 5198
2631 5191
2631 5167
2631 5192
2631 5186
2631 5128
2631 5193
2631 5164
2631 5188
2631 5166
2631 5189
2631 5196
2631 5195
2631 5142
2632 5167
2632 5187
2632 5141
2632 5177
2632 5176
2632 5166
2632 5186
2632 5194
2632 5172
2632 5158
2632 5190
2632 5198
2632 5202
2632 5188
2632 5128
2632 5164
2632 5191
2632 5196
2632 5129
2632 5138
2632 5178
2632 5195
2632 5189
2632 5142
2632 5199
2632 5197
2632 5163
2632 5192
2632 5193
2633 5192
2633 5163
2633 5164
2633 5142
2633 5189
2633 5187
2633 5193
2633 5176
2633 5167
2633 5186
2633 5138
2633 5158
2633 5197
2633 5128
2633 5194
2633 5199
2633 5202
2633 5191
2633 5177
2633 5196
2633 5188
2633 5198
2633 5178
2633 5172
2633 5160
2633 5195
2633 5190
2633 5129
2634 5189
2634 5198
2634 5164
2634 5138
2634 5202
2634 5190
2634 5163
2634 5186
2634 5193
2634 5176
2634 5149
2634 5194
2634 5167
2634 5172
2634 5132
2634 5192
2634 5195
2634 5187
2634 5158
2634 5136
2634 5129
2634 5177
2634 5197
2634 5142
2634 5141
2634 5191
2634 5128
2634 5135
2634 5159
2634 5196
2634 5143
2634 5160
2634 5188
2634 5199
2635 5196
2635 5191
2635 5176
2635 5163
2635 5149
2635 5202
2635 5164
2635 5198
2635 5189
2635 5186
2635 5141
2635 5193
2635 5128
2635 5132
2635 5199
2635 5187
2635 5192
2635 5177
2635 5194
2635 5167
2635 5197
2635 5160
2635 5143
2635 5129
2635 5172
2635 5142
2635 5188
2635 5136
2635 5190
2635 5195
2635 5159
2636 5179
2636 5130
2636 5185
2636 5200
2636 5157
2636 5161
2636 5152
2636 5128
2636 5155
2636 5150
2636 5143
2636 5174
2636 5153
2636 5144
2636 5131
2637 5131
2637 5152
2637 5208
2637 5153
2637 5161
2637 5174
2637 5128
2637 5155
2637 5144
2637 5209
2637 5157
2637 5179
2637 5185
2637 5143
2637 5210
2637 5200
2637 5130
2637 5150
2638 5208
2638 5152
2638 5179
2638 5131
2638 5157
2638 5161
2638 5174
2638 5130
2638 5144
2638 5153
2638 5150
2638 5143
2638 5210
2638 5185
2638 5200
2638 5128
2638 5155
2639 5144
2639 5200
2639 5143
2639 5157
2639 5152
2639 5179
2639 5209
2639 5208
2639 5153
2639 5131
2639 5155
2639 5161
2639 5150
2639 5130
2639 5210
2639 5128
2639 5185
2639 5174
2640 5157
2640 5155
2640 5153
2640 5152
2640 5211
2640 5131
2640 5174
2640 5143
2640 5161
2640 5144
2640 5128
2640 5200
2640 5130
2640 5203
2640 5185
2640 5150
2640 5204
2641 5143
2641 5157
2641 5211
2641 5131
2641 5144
2641 5152
2641 5155
2641 5185
2641 5161
2641 5153
2641 5203
2641 5200
2641 5130
2641 5150
2641 5174
2641 5204
2641 5128
2642 5211
2642 5155
2642 5157
2642 5152
2642 5143
2642 5153
2642 5131
2642 5128
2642 5144
2642 5161
2642 5174
2642 5150
2642 5185
2642 5130
2642 5200
2643 5157
2643 5131
2643 5144
2643 5185
2643 5203
2643 5155
2643 5143
2643 5204
2643 5153
2643 5174
2643 5150
2643 5128
2643 5130
2643 5161
2643 5152
2643 5200
2644 5208
2644 5131
2644 5144
2644 5157
2644 5143
2644 5211
2644 5128
2644 5200
2644 5185
2644 5155
2644 5130
2644 5203
2644 5204
2644 5174
2644 5179
2644 5152
2644 5153
2644 5150
2644 5161
2645 5208
2645 5155
2645 5174
2645 5153
2645 5144
2645 5185
2645 5140
2645 5152
2645 5128
2645 5200
2645 5134
2645 5210
2645 5204
2645 5130
2645 5143
2645 5135
2645 5150
2645 5131
2645 5211
2645 5136
2645 5161
2645 5157
2645 5179
2645 5203
2646 5161
2646 5157
2646 5140
2646 5134
2646 5150
2646 5185
2646 5130
2646 5203
2646 5143
2646 5144
2646 5204
2646 5135
2646 5136
2646 5155
2646 5208
2646 5131
2646 5153
2646 5152
2646 5200
2646 5128
2646 5174
2647 5208
2647 5131
2647 5204
2647 5185
2647 5161
2647 5153
2647 5150
2647 5128
2647 5130
2647 5200
2647 5144
2647 5152
2647 5143
2647 5174
2647 5155
2647 5157
2648 5174
2648 5155
2648 5200
2648 5152
2648 5131
2648 5161
2648 5135
2648 5143
2648 5130
2648 5136
2648 5159
2648 5128
2648 5153
2648 5134
2648 5185
2648 5144
2648 5132
2648 5150
2648 5157
2648 5140
2649 5153
2649 5143
2649 5155
2649 5204
2649 5201
2649 5157
2649 5150
2649 5144
2649 5152
2649 5131
2649 5209
2649 5130
2649 5185
2649 5210
2650 5155
2650 5153
2650 5157
2650 5201
2650 5130
2650 5143
2650 5210
2650 5185
2650 5150
2650 5131
2650 5209
2650 5204
2650 5144
2650 5152
2651 5155
2651 5143
2651 5144
2651 5152
2651 5150
2651 5130
2651 5157
2651 5185
2651 5131
2651 5174
2652 5155
2652 5150
2652 5168
2652 5205
2652 5174
2652 5153
2652 5144
2652 5152
2652 5185
2652 5143
2652 5131
2652 5130
2652 5157
2653 5205
2653 5131
2653 5143
2653 5159
2653 5157
2653 5150
2653 5160
2653 5136
2653 5155
2653 5168
2653 5174
2653 5185
2653 5152
2653 5144
2653 5130
2653 5153
2654 5205
2654 5143
2654 5155
2654 5157
2654 5130
2654 5150
2654 5131
2654 5152
2654 5144
2654 5160
2654 5153
2654 5168
2654 5185
2654 5174
2654 5159
2655 5155
2655 5157
2655 5205
2655 5144
2655 5130
2655 5143
2655 5160
2655 5152
2655 5185
2655 5131
2655 5153
2655 5150
2656 5185
2656 5143
2656 5155
2656 5150
2656 5157
2656 5130
2656 5131
2656 5152
2656 5153
2656 5205
2657 5155
2657 5185
2657 5157
2657 5152
2657 5143
2657 5153
2657 5131
2657 5150
2657 5130
2658 5175
2658 5136
2658 5128
2658 5159
2658 5155
2658 5185
2658 5181
2658 5143
2658 5157
2658 5160
2658 5130
2658 5145
2658 5153
2658 5161
2658 5150
2658 5152
2658 5168
2658 5135
2659 5150
2659 5155
2659 5153
2659 5128
2659 5130
2659 5157
2659 5160
2659 5159
2659 5136
2659 5168
2659 5175
2659 5129
2659 5181
2659 5152
2659 5143
2660 5150
2660 5128
2660 5153
2660 5136
2660 5145
2660 5155
2660 5160
2660 5159
2660 5152
2660 5168
2660 5175
2660 5157
2660 5130
2660 5181
2660 5143
2660 5129
2661 5153
2661 5145
2661 5157
2661 5150
2661 5185
2661 5128
2661 5175
2661 5160
2661 5155
2661 5135
2661 5159
2661 5132
2661 5181
2661 5134
2661 5136
2661 5168
2661 5152
2661 5143
2661 5129
2661 5130
2662 5130
2662 5150
2662 5132
2662 5134
2662 5145
2662 5181
2662 5185
2662 5129
2662 5168
2662 5157
2662 5143
2662 5155
2662 5149
2662 5159
2662 5136
2662 5153
2662 5175
2662 5160
2662 5152
2662 5135
2662 5128
2663 5136
2663 5155
2663 5134
2663 5157
2663 5145
2663 5130
2663 5150
2663 5149
2663 5200
2663 5143
2663 5153
2663 5168
2663 5160
2663 5128
2663 5210
2663 5159
2663 5152
2663 5129
2663 5175
2663 5132
2663 5181
2664 5145
2664 5157
2664 5153
2664 5155
2664 5160
2664 5129
2664 5181
2664 5168
2664 5159
2664 5136
2664 5152
2664 5200
2664 5143
2664 5130
2664 5128
2664 5175
2664 5134
2664 5150
2665 5155
2665 5153
2665 5212
2665 5200
2665 5136
2665 5131
2665 5128
2665 5134
2665 5181
2665 5157
2665 5130
2665 5150
2665 5160
2665 5152
2665 5129
2665 5143
2665 5145
2665 5159
2666 5212
2666 5157
2666 5155
2666 5153
2666 5131
2666 5160
2666 5200
2666 5130
2666 5136
2666 5152
2666 5150
2666 5143
2666 5145
2666 5181
2666 5159
2667 5131
2667 5155
2667 5150
2667 5152
2667 5153
2667 5200
2667 5130
2667 5129
2667 5145
2667 5159
2667 5157
2667 5181
2667 5212
2667 5143
2668 5131
2668 5150
2668 5155
2668 5157
2668 5200
2668 5181
2668 5145
2668 5212
2668 5152
2668 5153
2668 5143
2668 5129
2668 5159
2668 5130
2669 5150
2669 5155
2669 5130
2669 5152
2669 5131
2669 5200
2669 5157
2669 5181
2669 5153
2669 5160
2669 5143
2669 5129
2669 5159
2669 5212
2670 5155
2670 5181
2670 5136
2670 5153
2670 5130
2670 5157
2670 5150
2670 5200
2670 5152
2670 5129
2670 5131
2670 5159
2670 5143
2670 5212
2670 5160
2671 5130
2671 5136
2671 5131
2671 5155
2671 5181
2671 5212
2671 5129
2671 5150
2671 5200
2671 5152
2671 5153
2671 5143
2671 5159
2671 5157
2671 5160
2672 5181
2672 5155
2672 5212
2672 5130
2672 5153
2672 5159
2672 5152
2672 5131
2672 5129
2672 5136
2672 5200
2672 5157
2672 5150
2672 5143
2672 5160
2673 5131
2673 5212
2673 5160
2673 5159
2673 5129
2673 5153
2673 5155
2673 5200
2673 5157
2673 5130
2673 5152
2673 5181
2673 5136
2673 5143
2673 5150
2674 5130
2674 5160
2674 5212
2674 5159
2674 5143
2674 5131
2674 5155
2674 5152
2674 5181
2674 5129
2674 5150
2674 5200
2674 5153
2674 5136
2674 5157
2675 5200
2675 5160
2675 5130
2675 5129
2675 5143
2675 5157
2675 5131
2675 5159
2675 5150
2675 5212
2675 5181
2675 5153
2675 5152
2675 5155
2676 5131
2676 5159
2676 5157
2676 5143
2676 5155
2676 5129
2676 5181
2676 5152
2676 5200
2676 5130
2676 5212
2676 5153
2677 5129
2677 5152
2677 5157
2677 5131
2677 5159
2677 5212
2677 5181
2677 5143
2677 5130
2677 5200
2677 5155
2677 5153
2678 5181
2678 5159
2678 5143
2678 5155
2678 5200
2678 5129
2678 5157
2678 5131
2678 5130
2678 5152
2678 5212
2679 5143
2679 5131
2679 5157
2679 5159
2679 5155
2679 5181
2679 5160
2679 5200
2679 5153
2679 5129
2679 5130
2679 5152
2679 5212
2680 5155
2680 5130
2680 5157
2680 5131
2680 5143
2680 5152
2680 5181
2680 5200
2680 5160
2680 5129
2680 5159
2680 5212
2680 5136
2680 5150
2680 5153
2681 5155
2681 5181
2681 5157
2681 5143
2681 5152
2681 5182
2681 5130
2681 5159
2681 5150
2681 5129
2681 5153
2681 5200
2681 5136
2681 5131
2681 5212
2682 5130
2682 5131
2682 5157
2682 5159
2682 5152
2682 5129
2682 5182
2682 5200
2682 5143
2682 5212
2682 5136
2682 5181
2682 5150
2682 5155
2683 5157
2683 5200
2683 5131
2683 5159
2683 5152
2683 5136
2683 5160
2683 5150
2683 5155
2683 5143
2683 5182
2683 5130
2683 5206
2683 5181
2683 5129
2684 5129
2684 5160
2684 5152
2684 5143
2684 5131
2684 5130
2684 5136
2684 5157
2684 5153
2684 5182
2684 5155
2684 5150
2684 5206
2684 5128
2684 5159
2684 5181
2685 5131
2685 5155
2685 5130
2685 5157
2685 5136
2685 5128
2685 5129
2685 5159
2685 5150
2685 5160
2685 5153
2685 5181
2685 5143
2685 5182
2685 5152
2686 5131
2686 5128
2686 5152
2686 5130
2686 5159
2686 5181
2686 5129
2686 5143
2686 5150
2686 5160
2686 5136
2686 5157
2686 5155
2686 5182
2687 5157
2687 5152
2687 5130
2687 5129
2687 5181
2687 5143
2687 5155
2687 5160
2687 5131
2687 5182
2687 5128
2687 5159
2688 5181
2688 5131
2688 5152
2688 5155
2688 5143
2688 5157
2688 5129
2688 5159
2688 5130
2689 5150
2689 5181
2689 5130
2689 5200
2689 5128
2689 5155
2689 5131
2689 5129
2690 5181
2690 5131
2690 5130
2690 5155
2690 5152
2690 5157
2690 5129
2690 5200
2691 5181
2691 5131
2691 5152
2691 5200
2691 5155
2691 5129
2691 5157
2691 5130
2692 5155
2692 5130
2692 5200
2692 5181
2692 5131
2692 5129
2693 5131
2693 5130
2693 5155
2693 5181
2693 5129
2693 5200
2694 5155
2694 5131
2694 5129
2694 5200
2694 5130
2695 5155
2695 5129
2695 5150
2695 5131
2695 5130
2695 5200
2696 5129
2696 5150
2696 5155
2696 5130
2696 5131
2696 5200
2697 5155
2697 5129
2697 5200
2697 5150
2697 5130
2697 5160
2697 5131
2697 5143
2698 5131
2698 5129
2698 5160
2698 5130
2698 5155
2698 5150
2699 5130
2699 5155
2699 5129
2700 5130
2700 5129
2700 5155
2701 5155
2701 5130
2701 5129
2702 5129
2702 5130
2702 5155
2703 5129
2703 5155
2703 5130
2704 5155
2704 5153
2704 5157
2704 5152
2704 5143
2704 5159
2704 5150
2704 5129
2704 5130
2704 5160
2705 5159
2705 5160
2705 5155
2705 5153
2705 5157
2705 5182
2705 5143
2705 5129
2705 5156
2705 5150
2705 5130
2705 5200
2705 5152
2706 5129
2706 5143
2706 5157
2706 5159
2706 5153
2706 5160
2706 5200
2706 5155
2706 5152
2706 5182
2706 5130
2706 5156
2707 5129
2707 5155
2707 5130
2707 5152
2707 5160
2707 5143
2707 5182
2707 5159
2707 5200
2707 5153
2707 5157
2708 5159
2708 5157
2708 5150
2708 5155
2708 5153
2708 5129
2708 5130
2708 5160
2708 5143
2708 5152
2709 5153
2709 5182
2709 5159
2709 5150
2709 5129
2709 5157
2709 5152
2709 5143
2709 5130
2709 5160
2709 5155
2710 5170
2710 5150
2710 5176
2710 5153
2710 5182
2710 5160
2710 5152
2710 5129
2710 5155
2710 5130
2710 5157
2710 5159
2711 5176
2711 5130
2711 5160
2711 5170
2711 5143
2711 5157
2711 5153
2712 5143
2712 5170
2712 5176
2712 5153
2713 5176
2713 5132
2713 5153
2713 5143
2713 5170
2713 5171
2713 5150
2714 5170
2714 5171
2714 5176
2714 5128
2714 5143
2715 5170
2715 5130
2715 5128
2715 5155
2715 5171
2715 5176
2716 5128
2716 5170
2716 5130
2716 5171
2716 5155
2716 5176
2717 5176
2717 5171
2717 5128
2717 5170
2717 5130
2717 5155
2718 5171
2718 5170
2718 5176
2718 5130
2718 5128
2719 5170
2719 5171
2719 5176
2719 5128
2720 5176
2720 5128
2720 5171
2720 5170
2721 5170
2721 5176
2721 5171
2721 5128
2722 5128
2722 5171
2722 5170
2722 5176
2723 5171
2723 5128
2723 5170
2723 5176
2724 5171
2724 5128
2724 5170
2724 5176
2725 5128
2725 5170
2725 5171
2725 5176
2726 5176
2726 5128
2726 5171
2726 5170
2727 5171
2727 5128
2727 5170
2727 5176
2728 5176
2728 5170
2728 5171
2728 5128
2729 5171
2729 5128
2729 5176
2729 5170
2730 5128
2730 5171
2730 5176
2730 5170
2731 5171
2731 5128
2731 5170
2731 5176
2732 5128
2732 5170
2732 5176
2732 5171
2733 5171
2733 5128
2733 5176
2733 5170
2734 5171
2734 5176
2734 5170
2734 5128
2735 5176
2735 5128
2735 5171
2735 5170
2736 5171
2736 5176
2736 5128
2736 5170
2737 5128
2737 5176
2737 5171
2737 5170
2738 5171
2738 5176
2738 5170
2738 5128
2739 5128
2739 5171
2739 5170
2740 5128
2740 5171
2740 5170
2741 5128
2741 5170
2741 5171
2742 5128
2742 5170
2742 5171
2743 5128
2743 5171
2743 5170
2744 5170
2744 5128
2744 5171
2745 5128
2745 5159
2745 5171
2745 5170
2746 5159
2746 5128
2746 5170
2746 5157
2746 5171
2747 5159
2747 5128
2747 5170
2747 5171
2747 5157
2748 5128
2748 5157
2748 5171
2748 5170
2749 5143
2749 5171
2749 5176
2749 5170
2749 5128
2749 5157
2750 5128
2750 5207
2750 5143
2750 5176
2750 5170
2750 5171
2751 5163
2751 5207
2751 5170
2751 5171
2751 5169
2751 5128
2751 5176
2752 5148
2752 5207
2752 5170
2752 5128
2752 5176
2752 5171
2752 5163
2752 5169
2753 5169
2753 5207
2753 5148
2753 5128
2753 5171
2753 5163
2753 5170
2753 5176
2754 5128
2754 5169
2754 5171
2754 5176
2754 5163
2754 5148
2754 5154
2754 5207
2754 5170
2755 5163
2755 5170
2755 5169
2755 5171
2755 5176
2755 5128
2755 5207
2755 5154
2756 5176
2756 5171
2756 5128
2756 5170
2756 5163
2756 5207
2756 5169
2757 5163
2757 5128
2757 5176
2757 5170
2757 5171
2758 5163
2758 5128
2758 5171
2758 5176
2758 5170
2759 5148
2759 5176
2759 5171
2759 5170
2759 5163
2759 5128
2759 5160
2760 5170
2760 5176
2760 5148
2760 5163
2760 5160
2760 5171
2760 5128
2761 5171
2761 5128
2761 5163
2761 5165
2761 5178
2761 5148
2761 5196
2761 5170
2761 5199
2761 5176
2762 5160
2762 5178
2762 5171
2762 5199
2762 5170
2762 5176
2762 5165
2762 5128
2762 5196
2762 5163
2762 5148
2763 5160
2763 5148
2763 5128
2763 5196
2763 5165
2763 5167
2763 5163
2763 5170
2763 5183
2763 5176
2763 5171
2763 5199
2763 5172
2763 5166
2763 5178
2764 5171
2764 5160
2764 5158
2764 5148
2764 5167
2764 5163
2764 5184
2764 5143
2764 5154
2764 5128
2764 5164
2764 5196
2764 5172
2764 5159
2764 5170
2764 5141
2764 5183
2764 5142
2764 5199
2764 5176
2764 5166
2764 5165
2764 5178
2765 5141
2765 5128
2765 5154
2765 5184
2765 5196
2765 5171
2765 5199
2765 5163
2765 5167
2765 5160
2765 5143
2765 5183
2765 5170
2765 5164
2765 5159
2765 5132
2765 5165
2765 5158
2765 5172
2765 5176
2765 5142
2765 5178
2765 5135
2765 5157
2765 5166
2765 5148
2766 5154
2766 5141
2766 5170
2766 5164
2766 5158
2766 5160
2766 5184
2766 5135
2766 5159
2766 5163
2766 5178
2766 5196
2766 5148
2766 5199
2766 5143
2766 5166
2766 5165
2766 5176
2766 5167
2766 5172
2766 5128
2766 5157
2766 5132
2766 5142
2767 5163
2767 5141
2767 5196
2767 5159
2767 5165
2767 5157
2767 5164
2767 5148
2767 5158
2767 5172
2767 5142
2767 5176
2767 5199
2767 5135
2767 5160
2767 5128
2767 5166
2767 5154
2767 5167
2767 5143
2767 5132
2767 5178
2768 5199
2768 5196
2768 5172
2768 5192
2768 5187
2768 5171
2768 5213
2768 5177
2768 5128
2768 5165
2768 5190
2768 5176
2768 5188
2768 5214
2768 5163
2768 5197
2768 5191
2768 5195
2768 5178
2768 5215
2768 5166
2768 5194
2768 5202
2768 5198
2768 5189
2768 5193
2768 5129
2768 5167
2768 5186
2768 5216
2768 5164
2768 5217
2769 5202
2769 5129
2769 5213
2769 5214
2769 5178
2769 5191
2769 5165
2769 5177
2769 5197
2769 5192
2769 5186
2769 5166
2769 5196
2769 5128
2769 5215
2769 5216
2769 5198
2769 5187
2769 5171
2769 5194
2769 5164
2769 5172
2769 5163
2769 5176
2769 5199
2769 5190
2769 5189
2769 5188
2769 5167
2769 5217
2769 5195
2769 5193
2770 5176
2770 5189
2770 5129
2770 5172
2770 5165
2770 5197
2770 5217
2770 5194
2770 5178
2770 5164
2770 5213
2770 5190
2770 5163
2770 5191
2770 5166
2770 5188
2770 5202
2770 5186
2770 5177
2770 5214
2770 5192
2770 5215
2770 5196
2770 5167
2770 5193
2770 5198
2770 5128
2770 5187
2770 5171
2770 5199
2770 5195
2771 5194
2771 5129
2771 5197
2771 5186
2771 5196
2771 5202
2771 5191
2771 5128
2771 5177
2771 5189
2771 5167
2771 5188
2771 5176
2771 5198
2771 5193
2771 5195
2771 5187
2771 5190
2771 5192
2771 5164
2771 5163
2772 5128
2772 5152
2772 5185
2772 5201
2772 5153
2772 5155
2772 5130
2772 5209
2772 5131
2772 5204
2772 5143
2772 5200
2773 5150
2773 5157
2773 5128
2773 5210
2773 5153
2773 5185
2773 5130
2773 5208
2773 5131
2773 5152
2773 5174
2773 5144
2773 5143
2773 5204
2773 5161
2773 5209
2773 5155
2773 5179
2773 5200
2773 5201
2774 5131
2774 5174
2774 5200
2774 5155
2774 5179
2774 5157
2774 5128
2774 5152
2774 5209
2774 5208
2774 5185
2774 5143
2774 5130
2774 5150
2774 5201
2774 5144
2774 5210
2774 5153
2774 5161
2774 5204
2775 5179
2775 5208
2775 5201
2775 5128
2775 5200
2775 5185
2775 5161
2775 5143
2775 5144
2775 5155
2775 5150
2775 5153
2775 5131
2775 5157
2775 5174
2775 5209
2775 5130
2775 5204
2775 5152
2775 5210
2776 5211
2776 5128
2776 5209
2776 5157
2776 5144
2776 5204
2776 5155
2776 5179
2776 5143
2776 5153
2776 5208
2776 5185
2776 5150
2776 5131
2776 5130
2776 5201
2776 5200
2776 5152
2776 5210
2776 5161
2776 5174
2777 5201
2777 5208
2777 5209
2777 5157
2777 5150
2777 5179
2777 5200
2777 5204
2777 5153
2777 5152
2777 5144
2777 5128
2777 5203
2777 5211
2777 5130
2777 5161
2777 5143
2777 5185
2777 5131
2777 5174
2777 5155
2778 5211
2778 5185
2778 5157
2778 5152
2778 5143
2778 5208
2778 5150
2778 5161
2778 5144
2778 5153
2778 5155
2778 5128
2778 5131
2778 5209
2778 5204
2778 5174
2778 5130
2778 5203
2778 5200
2779 5128
2779 5152
2779 5155
2779 5157
2779 5144
2779 5211
2779 5174
2779 5179
2779 5161
2779 5203
2779 5218
2779 5185
2779 5153
2779 5143
2779 5150
2779 5131
2779 5200
2779 5130
2780 5152
2780 5144
2780 5211
2780 5208
2780 5185
2780 5155
2780 5200
2780 5153
2780 5210
2780 5150
2780 5179
2780 5174
2780 5131
2780 5161
2780 5128
2780 5219
2780 5157
2780 5218
2780 5143
2780 5203
2780 5130
2781 5208
2781 5174
2781 5150
2781 5152
2781 5144
2781 5204
2781 5211
2781 5218
2781 5203
2781 5155
2781 5143
2781 5179
2781 5153
2781 5161
2781 5210
2781 5185
2781 5131
2781 5157
2781 5130
2781 5128
2781 5200
2782 5211
2782 5208
2782 5185
2782 5174
2782 5150
2782 5155
2782 5131
2782 5179
2782 5128
2782 5157
2782 5144
2782 5200
2782 5210
2782 5152
2782 5161
2782 5143
2782 5130
2783 5152
2783 5211
2783 5150
2783 5157
2783 5143
2783 5153
2783 5210
2783 5209
2783 5185
2783 5201
2783 5131
2783 5204
2783 5155
2783 5130
2784 5143
2784 5211
2784 5153
2784 5210
2784 5157
2784 5201
2784 5204
2784 5209
2784 5131
2784 5152
2784 5155
2784 5150
2784 5130
2784 5185
2785 5150
2785 5136
2785 5168
2785 5185
2785 5143
2785 5152
2785 5157
2785 5131
2785 5153
2785 5205
2785 5155
2785 5130
2785 5160
2786 5150
2786 5168
2786 5136
2786 5153
2786 5185
2786 5143
2786 5205
2786 5130
2786 5209
2786 5152
2786 5174
2786 5157
2786 5155
2786 5160
2786 5131
2787 5152
2787 5131
2787 5205
2787 5157
2787 5130
2787 5150
2787 5185
2787 5174
2787 5153
2787 5160
2787 5136
2787 5209
2787 5168
2787 5155
2787 5143
2788 5136
2788 5143
2788 5157
2788 5150
2788 5185
2788 5152
2788 5155
2788 5160
2788 5153
2788 5205
2788 5130
2788 5131
2789 5157
2789 5185
2789 5130
2789 5143
2789 5153
2789 5152
2789 5155
2789 5150
2789 5131
2790 5155
2790 5143
2790 5153
2790 5152
2790 5157
2790 5150
2790 5130
2790 5136
2790 5160
2790 5168
2790 5159
2790 5185
2790 5129
2790 5181
2791 5155
2791 5153
2791 5130
2791 5143
2791 5160
2791 5157
2791 5128
2791 5136
2791 5152
2791 5150
2791 5168
2791 5129
2791 5175
2791 5185
2791 5181
2791 5159
2792 5175
2792 5168
2792 5130
2792 5185
2792 5153
2792 5152
2792 5150
2792 5129
2792 5159
2792 5160
2792 5155
2792 5157
2792 5181
2792 5136
2792 5143
2793 5152
2793 5145
2793 5185
2793 5143
2793 5160
2793 5153
2793 5150
2793 5157
2793 5136
2793 5181
2793 5168
2793 5129
2793 5175
2793 5159
2793 5130
2793 5155
2794 5152
2794 5185
2794 5130
2794 5157
2794 5136
2794 5153
2794 5150
2794 5160
2794 5168
2794 5159
2794 5181
2794 5129
2794 5143
2794 5155
2794 5175
2795 5155
2795 5143
2795 5181
2795 5129
2795 5210
2795 5136
2795 5159
2795 5130
2795 5152
2795 5185
2795 5157
2795 5150
2795 5160
2795 5200
2795 5153
2796 5185
2796 5130
2796 5181
2796 5143
2796 5152
2796 5129
2796 5153
2796 5157
2796 5200
2796 5131
2796 5155
2796 5212
2796 5210
2796 5159
2796 5150
2797 5200
2797 5129
2797 5185
2797 5150
2797 5159
2797 5181
2797 5157
2797 5153
2797 5143
2797 5131
2797 5155
2797 5152
2797 5130
2797 5212
2798 5155
2798 5212
2798 5157
2798 5129
2798 5181
2798 5200
2798 5150
2798 5130
2798 5131
2798 5143
2798 5152
2798 5153
2798 5159
2799 5181
2799 5200
2799 5155
2799 5152
2799 5212
2799 5157
2799 5129
2799 5131
2799 5153
2799 5150
2799 5130
2799 5143
2800 5129
2800 5155
2800 5130
2800 5131
2800 5160
2800 5181
2800 5152
2800 5157
2800 5150
2800 5159
2800 5212
2800 5200
2800 5153
2800 5143
2801 5131
2801 5181
2801 5143
2801 5159
2801 5129
2801 5160
2801 5130
2801 5153
2801 5212
2801 5157
2801 5200
2801 5152
2801 5150
2801 5155
2801 5136
2802 5200
2802 5212
2802 5130
2802 5155
2802 5153
2802 5181
2802 5136
2802 5182
2802 5150
2802 5160
2802 5129
2802 5157
2802 5143
2802 5152
2802 5131
2803 5155
2803 5136
2803 5160
2803 5150
2803 5181
2803 5152
2803 5129
2803 5212
2803 5182
2803 5131
2803 5130
2803 5153
2803 5143
2803 5157
2803 5200
2804 5200
2804 5182
2804 5212
2804 5155
2804 5153
2804 5130
2804 5129
2804 5152
2804 5160
2804 5150
2804 5181
2804 5131
2804 5157
2805 5150
2805 5200
2805 5153
2805 5130
2805 5159
2805 5157
2805 5160
2805 5182
2805 5129
2805 5155
2805 5131
2805 5181
2805 5143
2805 5212
2806 5200
2806 5157
2806 5131
2806 5143
2806 5150
2806 5129
2806 5155
2806 5130
2806 5212
2806 5153
2806 5181
2806 5152
2806 5182
2806 5159
2807 5155
2807 5152
2807 5157
2807 5200
2807 5160
2807 5153
2807 5150
2807 5129
2807 5159
2807 5143
2807 5131
2807 5130
2807 5212
2807 5181
2808 5153
2808 5143
2808 5157
2808 5200
2808 5159
2808 5129
2808 5155
2808 5152
2808 5160
2808 5181
2808 5130
2808 5150
2808 5131
2808 5212
2809 5152
2809 5129
2809 5155
2809 5157
2809 5212
2809 5130
2809 5159
2809 5153
2809 5131
2809 5200
2809 5181
2809 5150
2809 5143
2810 5159
2810 5131
2810 5155
2810 5200
2810 5157
2810 5152
2810 5160
2810 5130
2810 5181
2810 5150
2810 5129
2810 5153
2810 5212
2810 5143
2811 5181
2811 5143
2811 5212
2811 5200
2811 5131
2811 5152
2811 5129
2811 5157
2811 5130
2811 5160
2811 5150
2811 5155
2811 5153
2812 5200
2812 5131
2812 5212
2812 5129
2812 5150
2812 5157
2812 5155
2812 5143
2812 5130
2812 5181
2812 5152
2812 5153
2813 5212
2813 5131
2813 5152
2813 5150
2813 5157
2813 5129
2813 5182
2813 5155
2813 5220
2813 5200
2813 5181
2813 5130
2813 5159
2813 5153
2813 5143
2814 5157
2814 5152
2814 5150
2814 5143
2814 5220
2814 5153
2814 5155
2814 5131
2814 5212
2814 5129
2814 5181
2814 5200
2814 5159
2814 5182
2814 5130
2814 5136
2815 5153
2815 5152
2815 5200
2815 5182
2815 5157
2815 5130
2815 5136
2815 5181
2815 5143
2815 5150
2815 5159
2815 5160
2815 5129
2815 5131
2815 5155
2816 5153
2816 5131
2816 5182
2816 5150
2816 5136
2816 5159
2816 5221
2816 5200
2816 5155
2816 5160
2816 5181
2816 5143
2816 5152
2816 5130
2816 5220
2816 5129
2816 5157
2817 5152
2817 5160
2817 5220
2817 5130
2817 5221
2817 5157
2817 5181
2817 5143
2817 5129
2817 5136
2817 5182
2817 5159
2817 5131
2817 5155
2817 5200
2817 5150
2817 5128
2818 5130
2818 5206
2818 5152
2818 5221
2818 5160
2818 5150
2818 5220
2818 5200
2818 5181
2818 5131
2818 5159
2818 5182
2818 5143
2818 5155
2818 5129
2818 5157
2819 5129
2819 5157
2819 5131
2819 5206
2819 5182
2819 5150
2819 5130
2819 5155
2819 5152
2819 5143
2819 5181
2819 5159
2819 5128
2820 5129
2820 5152
2820 5155
2820 5143
2820 5150
2820 5181
2820 5128
2820 5159
2820 5130
2820 5131
2821 5200
2821 5128
2821 5155
2821 5131
2821 5129
2821 5150
2821 5130
2821 5181
2822 5200
2822 5129
2822 5155
2822 5181
2822 5130
2822 5150
2822 5131
2822 5128
2823 5155
2823 5130
2823 5131
2823 5181
2823 5129
2823 5200
2824 5181
2824 5130
2824 5129
2824 5131
2824 5200
2824 5155
2825 5131
2825 5130
2825 5200
2825 5155
2825 5129
2825 5181
2826 5131
2826 5129
2826 5130
2826 5181
2826 5155
2826 5200
2827 5181
2827 5129
2827 5155
2827 5200
2827 5131
2827 5130
2828 5129
2828 5150
2828 5130
2828 5155
2828 5131
2828 5181
2828 5200
2829 5200
2829 5155
2829 5129
2829 5131
2829 5130
2829 5181
2829 5150
2830 5131
2830 5129
2830 5150
2830 5155
2830 5130
2830 5200
2831 5129
2831 5155
2831 5131
2831 5130
2832 5129
2832 5155
2832 5130
2833 5129
2833 5130
2833 5143
2833 5159
2833 5155
2834 5155
2834 5159
2834 5157
2834 5143
2834 5130
2834 5129
2835 5155
2835 5160
2835 5157
2835 5129
2835 5200
2835 5130
2835 5159
2836 5200
2836 5143
2836 5155
2836 5157
2836 5160
2836 5159
2836 5129
2836 5130
2837 5152
2837 5129
2837 5155
2837 5200
2837 5182
2837 5153
2837 5159
2837 5160
2837 5150
2837 5143
2837 5130
2837 5157
2838 5182
2838 5200
2838 5150
2838 5160
2838 5129
2838 5130
2838 5157
2838 5155
2838 5153
2838 5159
2838 5152
2838 5143
2839 5155
2839 5130
2839 5200
2839 5157
2839 5152
2839 5143
2839 5160
2839 5129
2840 5160
2840 5155
2840 5157
2840 5143
2840 5150
2840 5152
2840 5159
2840 5129
2840 5200
2840 5130
2841 5200
2841 5153
2841 5160
2841 5150
2841 5157
2841 5143
2841 5130
2841 5155
2841 5159
2841 5129
2841 5152
2842 5129
2842 5155
2842 5200
2842 5128
2842 5152
2842 5130
2842 5159
2842 5171
2842 5160
2842 5170
2842 5176
2842 5150
2842 5153
2842 5190
2842 5157
2843 5200
2843 5171
2843 5176
2843 5130
2843 5128
2843 5143
2843 5170
2843 5155
2843 5190
2843 5160
2844 5171
2844 5128
2844 5170
2844 5143
2844 5176
2845 5171
2845 5150
2845 5128
2845 5156
2845 5159
2845 5176
2845 5170
2846 5150
2846 5128
2846 5170
2846 5159
2846 5171
2846 5176
2846 5156
2847 5156
2847 5150
2847 5176
2847 5159
2847 5128
2847 5171
2847 5170
2848 5171
2848 5170
2848 5128
2848 5176
2849 5176
2849 5171
2849 5128
2849 5170
2850 5170
2850 5171
2850 5128
2850 5176
2851 5170
2851 5128
2851 5176
2851 5171
2852 5171
2852 5128
2852 5170
2852 5176
2853 5171
2853 5128
2853 5170
2853 5176
2854 5170
2854 5171
2854 5128
2854 5176
2855 5176
2855 5128
2855 5171
2855 5170
2856 5128
2856 5171
2856 5176
2856 5170
2857 5171
2857 5170
2857 5128
2857 5176
2858 5170
2858 5128
2858 5176
2858 5171
2859 5128
2859 5170
2859 5171
2859 5176
2860 5128
2860 5176
2860 5171
2860 5170
2861 5176
2861 5171
2861 5170
2861 5128
2862 5128
2862 5170
2862 5171
2862 5176
2863 5128
2863 5170
2863 5171
2863 5176
2864 5171
2864 5128
2864 5176
2864 5170
2865 5171
2865 5128
2865 5170
2865 5176
2866 5170
2866 5171
2866 5128
2866 5176
2867 5170
2867 5171
2867 5128
2867 5176
2868 5171
2868 5176
2868 5170
2868 5128
2869 5176
2869 5128
2869 5170
2869 5171
2870 5170
2870 5176
2870 5171
2870 5128
2871 5171
2871 5170
2871 5176
2871 5128
2872 5176
2872 5171
2872 5128
2872 5170
2873 5170
2873 5171
2873 5176
2873 5128
2874 5170
2874 5128
2874 5171
2875 5170
2875 5171
2875 5128
2876 5170
2876 5176
2876 5171
2876 5128
2877 5159
2877 5170
2877 5128
2877 5176
2877 5171
2878 5128
2878 5171
2878 5176
2878 5170
2878 5159
2878 5157
2879 5157
2879 5176
2879 5128
2879 5171
2879 5170
2879 5159
2880 5157
2880 5128
2880 5170
2880 5163
2880 5171
2880 5176
2881 5176
2881 5143
2881 5171
2881 5128
2881 5170
2881 5163
2882 5207
2882 5171
2882 5170
2882 5143
2882 5163
2882 5128
2882 5176
2883 5128
2883 5171
2883 5163
2883 5207
2883 5176
2883 5169
2883 5170
2884 5157
2884 5128
2884 5169
2884 5163
2884 5171
2884 5170
2884 5176
2884 5160
2884 5148
2884 5207
2885 5169
2885 5148
2885 5163
2885 5160
2885 5171
2885 5180
2885 5176
2885 5170
2885 5128
2885 5207
2885 5157
2886 5169
2886 5180
2886 5148
2886 5163
2886 5170
2886 5157
2886 5207
2886 5176
2886 5171
2886 5128
2887 5176
2887 5171
2887 5163
2887 5170
2887 5207
2887 5128
2888 5170
2888 5171
2888 5128
2888 5176
2888 5163
2888 5207
2889 5171
2889 5128
2889 5170
2889 5163
2889 5176
2890 5170
2890 5171
2890 5176
2890 5128
2890 5163
2891 5163
2891 5176
2891 5171
2891 5128
2891 5170
2891 5148
2892 5163
2892 5190
2892 5196
2892 5170
2892 5176
2892 5148
2892 5128
2892 5171
2893 5171
2893 5196
2893 5159
2893 5163
2893 5190
2893 5199
2893 5165
2893 5160
2893 5178
2893 5148
2893 5128
2893 5170
2893 5176
2894 5163
2894 5184
2894 5196
2894 5176
2894 5160
2894 5171
2894 5166
2894 5159
2894 5199
2894 5165
2894 5148
2894 5178
2894 5170
2894 5128
2894 5177
2895 5163
2895 5176
2895 5180
2895 5184
2895 5199
2895 5148
2895 5167
2895 5165
2895 5196
2895 5160
2895 5154
2895 5170
2895 5166
2895 5128
2895 5177
2895 5178
2895 5183
2896 5158
2896 5176
2896 5170
2896 5199
2896 5148
2896 5141
2896 5177
2896 5128
2896 5163
2896 5196
2896 5165
2896 5143
2896 5178
2896 5167
2896 5183
2896 5166
2896 5160
2896 5184
2896 5142
2896 5197
2897 5165
2897 5184
2897 5167
2897 5141
2897 5158
2897 5163
2897 5178
2897 5128
2897 5166
2897 5135
2897 5164
2897 5172
2897 5142
2897 5183
2897 5160
2897 5199
2897 5176
2897 5196
2897 5148
2898 5163
2898 5142
2898 5196
2898 5135
2898 5199
2898 5141
2898 5165
2898 5128
2898 5167
2898 5164
2898 5172
2898 5148
2898 5178
2898 5166
2898 5176
2899 5215
2899 5178
2899 5194
2899 5217
2899 5128
2899 5163
2899 5166
2899 5192
2899 5164
2899 5214
2899 5191
2899 5213
2899 5199
2899 5129
2899 5176
2899 5197
2899 5171
2899 5189
2899 5188
2899 5165
2899 5167
2899 5202
2899 5196
2899 5177
2899 5187
2899 5172
2899 5186
2899 5198
2899 5195
2899 5190
2899 5193
2899 5216
2900 5178
2900 5172
2900 5191
2900 5197
2900 5214
2900 5163
2900 5188
2900 5186
2900 5217
2900 5192
2900 5193
2900 5166
2900 5167
2900 5202
2900 5195
2900 5190
2900 5165
2900 5196
2900 5194
2900 5215
2900 5213
2900 5164
2900 5129
2900 5198
2900 5187
2900 5128
2900 5216
2900 5176
2900 5199
2900 5171
2900 5222
2900 5177
2900 5189
2901 5187
2901 5178
2901 5199
2901 5191
2901 5188
2901 5214
2901 5166
2901 5193
2901 5176
2901 5163
2901 5167
2901 5194
2901 5189
2901 5222
2901 5172
2901 5171
2901 5217
2901 5177
2901 5165
2901 5190
2901 5195
2901 5192
2901 5129
2901 5213
2901 5216
2901 5196
2901 5128
2901 5198
2901 5164
2901 5197
2901 5215
2901 5186
2901 5202
2902 5185
2902 5210
2902 5153
2902 5161
2902 5150
2902 5157
2902 5144
2902 5201
2902 5131
2902 5208
2902 5152
2902 5143
2902 5155
2902 5174
2902 5128
2902 5200
2902 5209
2902 5130
2903 5128
2903 5152
2903 5208
2903 5185
2903 5204
2903 5144
2903 5157
2903 5130
2903 5209
2903 5210
2903 5150
2903 5153
2903 5161
2903 5200
2903 5143
2903 5174
2903 5155
2903 5131
2903 5201
2904 5203
2904 5152
2904 5185
2904 5144
2904 5201
2904 5155
2904 5150
2904 5161
2904 5208
2904 5131
2904 5210
2904 5157
2904 5128
2904 5143
2904 5179
2904 5204
2904 5130
2904 5209
2904 5153
2904 5174
2904 5200
2905 5174
2905 5161
2905 5128
2905 5200
2905 5152
2905 5153
2905 5131
2905 5144
2905 5208
2905 5185
2905 5209
2905 5179
2905 5155
2905 5201
2905 5210
2905 5211
2905 5204
2905 5143
2905 5157
2905 5130
2905 5203
2905 5150
2906 5153
2906 5201
2906 5185
2906 5208
2906 5174
2906 5155
2906 5152
2906 5211
2906 5150
2906 5143
2906 5200
2906 5144
2906 5161
2906 5131
2906 5128
2906 5218
2906 5204
2906 5157
2906 5209
2906 5179
2906 5203
2906 5130
2907 5153
2907 5152
2907 5131
2907 5157
2907 5200
2907 5208
2907 5209
2907 5155
2907 5201
2907 5185
2907 5211
2907 5161
2907 5218
2907 5130
2907 5143
2907 5128
2907 5144
2907 5174
2907 5150
2907 5203
2907 5179
2907 5204
2908 5201
2908 5131
2908 5208
2908 5155
2908 5211
2908 5152
2908 5203
2908 5200
2908 5204
2908 5185
2908 5144
2908 5130
2908 5209
2908 5157
2908 5179
2908 5150
2908 5153
2908 5143
2908 5128
2908 5174
2908 5161
2909 5155
2909 5152
2909 5150
2909 5185
2909 5208
2909 5200
2909 5211
2909 5153
2909 5209
2909 5157
2909 5130
2909 5144
2909 5131
2909 5179
2909 5174
2909 5128
2909 5218
2909 5161
2909 5203
2909 5143
2909 5204
2910 5211
2910 5152
2910 5210
2910 5131
2910 5157
2910 5204
2910 5155
2910 5161
2910 5208
2910 5143
2910 5185
2910 5179
2910 5219
2910 5144
2910 5153
2910 5130
2910 5203
2910 5200
2910 5150
2910 5218
2910 5174
2910 5128
2911 5185
2911 5143
2911 5200
2911 5155
2911 5161
2911 5210
2911 5179
2911 5153
2911 5208
2911 5152
2911 5150
2911 5130
2911 5218
2911 5219
2911 5157
2911 5204
2911 5174
2911 5144
2911 5211
2911 5131
2911 5203
2911 5128
2912 5152
2912 5155
2912 5200
2912 5211
2912 5143
2912 5150
2912 5157
2912 5131
2912 5128
2912 5218
2912 5208
2912 5161
2912 5185
2912 5210
2912 5130
2912 5144
2913 5209
2913 5131
2913 5150
2913 5155
2913 5204
2913 5143
2913 5185
2913 5210
2913 5153
2913 5157
2913 5152
2913 5211
2913 5130
2913 5201
2914 5157
2914 5185
2914 5153
2914 5204
2914 5150
2914 5210
2914 5152
2914 5143
2914 5201
2914 5155
2914 5130
2914 5211
2914 5131
2914 5209
2915 5168
2915 5152
2915 5155
2915 5130
2915 5205
2915 5210
2915 5204
2915 5131
2915 5157
2915 5153
2915 5185
2915 5150
2915 5209
2915 5218
2915 5143
2915 5201
2916 5204
2916 5130
2916 5185
2916 5168
2916 5155
2916 5150
2916 5160
2916 5205
2916 5209
2916 5201
2916 5210
2916 5143
2916 5136
2916 5152
2916 5153
2916 5131
2916 5218
2916 5174
2916 5157
2917 5185
2917 5155
2917 5160
2917 5205
2917 5136
2917 5131
2917 5168
2917 5153
2917 5143
2917 5174
2917 5152
2917 5130
2917 5150
2917 5157
2917 5209
2918 5131
2918 5160
2918 5136
2918 5185
2918 5157
2918 5153
2918 5168
2918 5155
2918 5143
2918 5130
2918 5205
2918 5152
2918 5150
2919 5143
2919 5152
2919 5129
2919 5168
2919 5181
2919 5150
2919 5157
2919 5160
2919 5185
2919 5155
2919 5153
2919 5130
2920 5150
2920 5143
2920 5157
2920 5223
2920 5159
2920 5175
2920 5168
2920 5130
2920 5153
2920 5160
2920 5181
2920 5185
2920 5152
2920 5155
2920 5129
2921 5153
2921 5157
2921 5143
2921 5168
2921 5160
2921 5223
2921 5150
2921 5155
2921 5130
2921 5185
2921 5129
2921 5152
2921 5181
2921 5159
2921 5175
2922 5152
2922 5168
2922 5160
2922 5175
2922 5185
2922 5150
2922 5129
2922 5210
2922 5143
2922 5157
2922 5155
2922 5130
2922 5159
2922 5181
2922 5153
2922 5223
2923 5185
2923 5129
2923 5210
2923 5152
2923 5143
2923 5153
2923 5130
2923 5181
2923 5155
2923 5159
2923 5157
2923 5175
2923 5150
2923 5223
2924 5152
2924 5208
2924 5130
2924 5129
2924 5159
2924 5157
2924 5131
2924 5181
2924 5155
2924 5150
2924 5153
2924 5200
2924 5143
2924 5185
2924 5212
2924 5210
2925 5152
2925 5130
2925 5185
2925 5129
2925 5155
2925 5159
2925 5150
2925 5157
2925 5181
2925 5143
2925 5131
2925 5200
2925 5212
2925 5153
2926 5143
2926 5152
2926 5131
2926 5224
2926 5155
2926 5212
2926 5129
2926 5130
2926 5153
2926 5159
2926 5182
2926 5150
2926 5185
2926 5200
2926 5181
2926 5157
2927 5131
2927 5200
2927 5155
2927 5150
2927 5143
2927 5130
2927 5159
2927 5185
2927 5212
2927 5224
2927 5129
2927 5152
2927 5157
2927 5181
2927 5153
2928 5129
2928 5181
2928 5200
2928 5131
2928 5212
2928 5143
2928 5157
2928 5153
2928 5150
2928 5152
2928 5155
2928 5185
2928 5159
2928 5130
2929 5157
2929 5200
2929 5143
2929 5181
2929 5159
2929 5153
2929 5185
2929 5130
2929 5150
2929 5155
2929 5152
2929 5131
2929 5212
2929 5129
2930 5157
2930 5200
2930 5155
2930 5212
2930 5153
2930 5129
2930 5130
2930 5136
2930 5150
2930 5185
2930 5152
2930 5131
2930 5181
2931 5200
2931 5130
2931 5157
2931 5181
2931 5131
2931 5212
2931 5155
2931 5152
2931 5182
2931 5129
2931 5153
2931 5150
2932 5200
2932 5131
2932 5150
2932 5130
2932 5159
2932 5157
2932 5212
2932 5160
2932 5152
2932 5129
2932 5181
2932 5153
2932 5155
2933 5155
2933 5152
2933 5208
2933 5153
2933 5159
2933 5150
2933 5212
2933 5200
2933 5129
2933 5130
2933 5160
2933 5157
2933 5181
2933 5131
2934 5130
2934 5208
2934 5131
2934 5153
2934 5200
2934 5181
2934 5152
2934 5157
2934 5212
2934 5155
2934 5160
2934 5129
2934 5143
2935 5129
2935 5130
2935 5160
2935 5212
2935 5200
2935 5157
2935 5131
2935 5208
2935 5153
2935 5152
2935 5155
2935 5181
2935 5143
2936 5206
2936 5181
2936 5155
2936 5153
2936 5131
2936 5200
2936 5143
2936 5150
2936 5152
2936 5212
2936 5129
2936 5130
2936 5182
2936 5185
2936 5157
2937 5157
2937 5185
2937 5152
2937 5200
2937 5208
2937 5150
2937 5206
2937 5155
2937 5131
2937 5212
2937 5130
2937 5129
2937 5143
2937 5153
2937 5181
2938 5200
2938 5130
2938 5155
2938 5157
2938 5150
2938 5181
2938 5206
2938 5152
2938 5212
2938 5129
2938 5185
2938 5153
2938 5131
2939 5157
2939 5200
2939 5129
2939 5131
2939 5212
2939 5153
2939 5155
2939 5159
2939 5152
2939 5185
2939 5181
2939 5130
2940 5212
2940 5159
2940 5129
2940 5150
2940 5185
2940 5181
2940 5143
2940 5152
2940 5155
2940 5130
2940 5157
2940 5153
2940 5200
2940 5131
2941 5200
2941 5212
2941 5150
2941 5130
2941 5159
2941 5131
2941 5143
2941 5157
2941 5155
2941 5129
2941 5153
2941 5220
2941 5152
2941 5181
2941 5185
2942 5181
2942 5157
2942 5185
2942 5152
2942 5200
2942 5131
2942 5155
2942 5129
2942 5150
2942 5153
2942 5159
2942 5212
2942 5130
2942 5143
2943 5182
2943 5157
2943 5224
2943 5129
2943 5200
2943 5159
2943 5155
2943 5150
2943 5212
2943 5152
2943 5143
2943 5153
2943 5181
2943 5160
2943 5220
2943 5130
2943 5131
2944 5224
2944 5130
2944 5157
2944 5143
2944 5200
2944 5221
2944 5220
2944 5182
2944 5150
2944 5159
2944 5160
2944 5131
2944 5152
2944 5129
2944 5181
2944 5153
2944 5155
2945 5143
2945 5159
2945 5131
2945 5157
2945 5152
2945 5181
2945 5224
2945 5221
2945 5130
2945 5129
2945 5153
2945 5200
2945 5155
2946 5157
2946 5129
2946 5200
2946 5159
2946 5130
2946 5152
2946 5128
2946 5221
2946 5153
2946 5150
2946 5143
2946 5181
2946 5220
2946 5155
2946 5131
2947 5130
2947 5129
2947 5143
2947 5128
2947 5157
2947 5200
2947 5159
2947 5131
2947 5155
2947 5221
2947 5181
2947 5206
2948 5200
2948 5131
2948 5128
2948 5181
2948 5155
2948 5130
2948 5129
2949 5131
2949 5129
2949 5181
2949 5128
2949 5200
2949 5155
2949 5130
2950 5155
2950 5159
2950 5143
2950 5220
2950 5200
2950 5221
2950 5150
2950 5130
2950 5152
2950 5181
2950 5129
2950 5153
2950 5131
2950 5157
2951 5155
2951 5221
2951 5157
2951 5130
2951 5152
2951 5129
2951 5153
2951 5181
2951 5150
2951 5143
2951 5159
2951 5200
2951 5220
2951 5131
2952 5157
2952 5143
2952 5131
2952 5181
2952 5155
2952 5159
2952 5129
2952 5221
2952 5150
2952 5130
2952 5152
2952 5153
2952 5200
2952 5220
2953 5131
2953 5200
2953 5155
2953 5220
2953 5143
2953 5159
2953 5152
2953 5157
2953 5182
2953 5221
2953 5181
2953 5129
2953 5130
2954 5159
2954 5200
2954 5155
2954 5220
2954 5181
2954 5129
2954 5143
2954 5131
2954 5130
2954 5221
2955 5181
2955 5220
2955 5221
2955 5130
2955 5131
2955 5200
2955 5157
2955 5129
2955 5155
2956 5155
2956 5131
2956 5129
2956 5130
2956 5200
2957 5155
2957 5200
2957 5129
2957 5130
2957 5131
2958 5190
2958 5155
2958 5131
2958 5129
2958 5143
2958 5130
2959 5155
2959 5190
2959 5129
2959 5130
2959 5131
2959 5159
2959 5143
2960 5131
2960 5143
2960 5155
2960 5130
2960 5159
2960 5129
2961 5155
2961 5157
2961 5131
2961 5129
2961 5152
2961 5200
2961 5143
2961 5159
2961 5190
2961 5130
2962 5159
2962 5155
2962 5157
2962 5130
2962 5143
2962 5200
2962 5129
2962 5190
2962 5152
2962 5160
2963 5157
2963 5160
2963 5200
2963 5143
2963 5159
2963 5130
2963 5129
2963 5190
2963 5152
2963 5155
2963 5153
2964 5160
2964 5182
2964 5157
2964 5200
2964 5130
2964 5152
2964 5153
2964 5143
2964 5129
2964 5155
2964 5159
2965 5182
2965 5153
2965 5190
2965 5200
2965 5157
2965 5143
2965 5129
2965 5152
2965 5160
2965 5130
2965 5159
2965 5155
2966 5157
2966 5143
2966 5190
2966 5160
2966 5200
2966 5130
2966 5129
2966 5153
2966 5152
2966 5155
2967 5200
2967 5170
2967 5152
2967 5157
2967 5143
2967 5153
2967 5190
2967 5155
2967 5176
2967 5129
2967 5130
2968 5157
2968 5200
2968 5130
2968 5190
2968 5176
2968 5170
2968 5128
2968 5171
2968 5129
2968 5155
2969 5128
2969 5170
2969 5130
2969 5176
2969 5200
2969 5155
2969 5171
2969 5190
2969 5129
2970 5176
2970 5130
2970 5155
2970 5170
2970 5200
2970 5128
2970 5171
2971 5176
2971 5170
2971 5171
2971 5128
2971 5159
2971 5156
2971 5150
2972 5156
2972 5170
2972 5159
2972 5128
2972 5150
2972 5176
2972 5171
2973 5176
2973 5128
2973 5170
2973 5171
2974 5176
2974 5171
2974 5128
2974 5170
2975 5170
2975 5128
2975 5176
2975 5171
2976 5128
2976 5176
2976 5171
2976 5170
2977 5176
2977 5170
2977 5128
2977 5171
2978 5170
2978 5176
2978 5128
2978 5171
2979 5176
2979 5128
2979 5170
2979 5171
2980 5170
2980 5176
2980 5128
2980 5171
2981 5170
2981 5176
2981 5171
2981 5128
2982 5128
2982 5171
2982 5170
2982 5176
2983 5170
2983 5171
2983 5128
2983 5176
2984 5170
2984 5128
2984 5171
2984 5176
2985 5176
2985 5170
2985 5128
2985 5171
2986 5170
2986 5128
2986 5176
2986 5171
2987 5128
2987 5170
2987 5171
2987 5176
2988 5176
2988 5170
2988 5171
2988 5128
2989 5128
2989 5176
2989 5170
2989 5171
2990 5128
2990 5170
2990 5176
2990 5171
2991 5176
2991 5128
2991 5170
2991 5171
2992 5176
2992 5171
2992 5170
2992 5128
2993 5170
2993 5176
2993 5128
2993 5171
2994 5128
2994 5176
2994 5170
2994 5171
2995 5171
2995 5128
2995 5169
2995 5176
2995 5170
2996 5176
2996 5171
2996 5128
2996 5170
2997 5170
2997 5176
2997 5128
2997 5171
2998 5176
2998 5128
2998 5171
2998 5170
2999 5128
2999 5171
2999 5176
2999 5170
3000 5170
3000 5128
3000 5171
3001 5170
3001 5171
3001 5128
3002 5170
3002 5171
3002 5176
3002 5128
3003 5176
3003 5163
3003 5171
3003 5170
3003 5128
3004 5171
3004 5163
3004 5164
3004 5176
3004 5178
3004 5194
3004 5128
3004 5170
3005 5164
3005 5176
3005 5171
3005 5170
3005 5194
3005 5178
3005 5163
3005 5128
3006 5171
3006 5164
3006 5176
3006 5163
3006 5128
3006 5170
3006 5178
3006 5194
3007 5164
3007 5170
3007 5171
3007 5163
3007 5178
3007 5169
3007 5194
3007 5176
3007 5128
3008 5170
3008 5164
3008 5165
3008 5171
3008 5163
3008 5178
3008 5128
3008 5207
3008 5169
3008 5176
3008 5194
3009 5165
3009 5171
3009 5176
3009 5194
3009 5164
3009 5170
3009 5178
3009 5207
3009 5169
3009 5163
3009 5128
3010 5207
3010 5165
3010 5178
3010 5171
3010 5170
3010 5176
3010 5163
3010 5164
3010 5128
3010 5194
3011 5207
3011 5164
3011 5148
3011 5171
3011 5180
3011 5170
3011 5172
3011 5178
3011 5163
3011 5176
3011 5165
3011 5157
3011 5202
3011 5169
3011 5194
3011 5128
3012 5164
3012 5190
3012 5207
3012 5172
3012 5171
3012 5163
3012 5128
3012 5148
3012 5169
3012 5176
3012 5165
3012 5170
3012 5157
3012 5202
3012 5178
3012 5180
3012 5194
3013 5178
3013 5163
3013 5207
3013 5171
3013 5190
3013 5202
3013 5176
3013 5170
3013 5128
3013 5164
3014 5207
3014 5176
3014 5128
3014 5170
3014 5171
3014 5163
3015 5163
3015 5176
3015 5128
3015 5171
3015 5170
3016 5176
3016 5170
3016 5163
3016 5171
3016 5128
3017 5178
3017 5163
3017 5165
3017 5177
3017 5176
3017 5199
3017 5196
3017 5128
3018 5177
3018 5148
3018 5199
3018 5178
3018 5166
3018 5184
3018 5162
3018 5176
3018 5142
3018 5128
3018 5143
3018 5163
3018 5159
3018 5196
3018 5160
3018 5157
3018 5165
3019 5176
3019 5202
3019 5142
3019 5199
3019 5225
3019 5163
3019 5177
3019 5154
3019 5178
3019 5197
3019 5148
3019 5172
3019 5157
3019 5166
3019 5141
3019 5196
3019 5183
3019 5129
3019 5165
3019 5143
3019 5159
3019 5128
3019 5180
3019 5160
3019 5207
3020 5172
3020 5176
3020 5162
3020 5197
3020 5148
3020 5128
3020 5163
3020 5157
3020 5178
3020 5202
3020 5196
3020 5166
3020 5164
3020 5165
3020 5129
3020 5177
3020 5180
3020 5199
3020 5154
3020 5141
3020 5159
3020 5207
3020 5142
3020 5160
3020 5143
3020 5184
3020 5183
3021 5159
3021 5142
3021 5148
3021 5128
3021 5207
3021 5160
3021 5178
3021 5176
3021 5199
3021 5202
3021 5141
3021 5166
3021 5165
3021 5163
3021 5162
3021 5183
3021 5197
3021 5154
3021 5129
3021 5172
3021 5177
3021 5143
3021 5196
3021 5184
3022 5129
3022 5186
3022 5171
3022 5199
3022 5177
3022 5178
3022 5198
3022 5213
3022 5163
3022 5195
3022 5167
3022 5164
3022 5190
3022 5128
3022 5214
3022 5187
3022 5217
3022 5166
3022 5193
3022 5176
3022 5222
3022 5216
3022 5191
3022 5188
3022 5202
3022 5197
3022 5172
3022 5215
3022 5196
3022 5192
3022 5194
3022 5165
3022 5189
3023 5187
3023 5199
3023 5192
3023 5191
3023 5177
3023 5163
3023 5194
3023 5129
3023 5195
3023 5222
3023 5193
3023 5189
3023 5217
3023 5216
3023 5214
3023 5176
3023 5164
3023 5166
3023 5178
3023 5186
3023 5198
3023 5165
3023 5197
3023 5188
3023 5128
3023 5196
3023 5171
3023 5213
3023 5172
3023 5215
3023 5190
3023 5167
3023 5202
3024 5197
3024 5163
3024 5176
3024 5215
3024 5199
3024 5129
3024 5172
3024 5186
3024 5187
3024 5191
3024 5188
3024 5195
3024 5167
3024 5217
3024 5196
3024 5202
3024 5193
3024 5194
3024 5216
3024 5192
3024 5178
3024 5190
3024 5222
3024 5189
3024 5213
3024 5164
3024 5165
3024 5171
3024 5128
3024 5177
3024 5214
3024 5198
3025 5150
3025 5218
3025 5161
3025 5144
3025 5204
3025 5131
3025 5157
3025 5143
3025 5130
3025 5201
3025 5153
3025 5174
3025 5152
3025 5208
3025 5155
3025 5185
3025 5179
3025 5209
3025 5200
3025 5210
3025 5128
3026 5150
3026 5143
3026 5218
3026 5153
3026 5161
3026 5130
3026 5201
3026 5204
3026 5144
3026 5157
3026 5131
3026 5211
3026 5155
3026 5128
3026 5209
3026 5152
3026 5174
3026 5208
3026 5185
3026 5203
3026 5210
3026 5200
3026 5179
3027 5150
3027 5157
3027 5130
3027 5144
3027 5208
3027 5155
3027 5210
3027 5203
3027 5204
3027 5161
3027 5201
3027 5143
3027 5152
3027 5131
3027 5211
3027 5209
3027 5128
3027 5179
3027 5185
3027 5174
3027 5200
3027 5153
3028 5185
3028 5144
3028 5143
3028 5150
3028 5211
3028 5157
3028 5218
3028 5155
3028 5210
3028 5209
3028 5204
3028 5130
3028 5152
3028 5174
3028 5208
3028 5179
3028 5131
3028 5201
3028 5128
3028 5161
3028 5200
3028 5203
3029 5150
3029 5152
3029 5143
3029 5130
3029 5200
3029 5179
3029 5211
3029 5128
3029 5204
3029 5203
3029 5218
3029 5157
3029 5209
3029 5201
3029 5153
3029 5131
3029 5210
3029 5144
3029 5174
3029 5155
3029 5161
3029 5208
3029 5185
3030 5179
3030 5174
3030 5209
3030 5128
3030 5201
3030 5210
3030 5153
3030 5203
3030 5130
3030 5185
3030 5204
3030 5150
3030 5152
3030 5155
3030 5131
3030 5200
3030 5208
3030 5144
3030 5218
3030 5143
3030 5157
3030 5161
3030 5211
3031 5203
3031 5150
3031 5157
3031 5211
3031 5174
3031 5143
3031 5153
3031 5179
3031 5161
3031 5185
3031 5204
3031 5131
3031 5210
3031 5128
3031 5130
3031 5200
3031 5152
3031 5208
3031 5155
3031 5144
3032 5204
3032 5144
3032 5157
3032 5152
3032 5161
3032 5211
3032 5130
3032 5218
3032 5174
3032 5150
3032 5200
3032 5208
3032 5185
3032 5203
3032 5219
3032 5153
3032 5210
3032 5128
3032 5143
3032 5155
3032 5131
3033 5130
3033 5128
3033 5144
3033 5131
3033 5210
3033 5200
3033 5161
3033 5203
3033 5174
3033 5152
3033 5150
3033 5157
3033 5204
3033 5218
3033 5208
3033 5155
3033 5211
3033 5143
3033 5185
3034 5201
3034 5204
3034 5209
3034 5157
3034 5205
3034 5155
3034 5143
3034 5168
3034 5131
3034 5185
3034 5152
3034 5130
3034 5218
3034 5210
3034 5153
3034 5150
3035 5157
3035 5131
3035 5204
3035 5150
3035 5209
3035 5143
3035 5155
3035 5152
3035 5205
3035 5174
3035 5168
3035 5210
3035 5218
3035 5153
3035 5201
3035 5185
3035 5130
3036 5131
3036 5201
3036 5205
3036 5174
3036 5218
3036 5204
3036 5153
3036 5209
3036 5168
3036 5155
3036 5130
3036 5157
3036 5185
3036 5143
3036 5150
3036 5210
3036 5152
3037 5152
3037 5201
3037 5136
3037 5168
3037 5155
3037 5150
3037 5160
3037 5185
3037 5218
3037 5174
3037 5209
3037 5131
3037 5205
3037 5157
3037 5204
3037 5143
3037 5153
3037 5130
3037 5210
3038 5155
3038 5174
3038 5209
3038 5168
3038 5131
3038 5185
3038 5150
3038 5153
3038 5152
3038 5160
3038 5136
3038 5157
3038 5143
3038 5205
3038 5130
3039 5160
3039 5175
3039 5130
3039 5185
3039 5129
3039 5157
3039 5155
3039 5181
3039 5143
3039 5223
3039 5168
3039 5150
3039 5152
3039 5153
3040 5143
3040 5155
3040 5181
3040 5185
3040 5157
3040 5168
3040 5160
3040 5175
3040 5129
3040 5130
3040 5150
3040 5159
3040 5136
3040 5152
3040 5223
3040 5153
3041 5143
3041 5181
3041 5150
3041 5223
3041 5155
3041 5157
3041 5168
3041 5185
3041 5152
3041 5130
3041 5159
3041 5160
3041 5153
3041 5175
3041 5129
3042 5157
3042 5185
3042 5210
3042 5143
3042 5130
3042 5150
3042 5152
3042 5159
3042 5129
3042 5223
3042 5175
3042 5181
3042 5153
3042 5155
3043 5143
3043 5131
3043 5155
3043 5181
3043 5200
3043 5130
3043 5210
3043 5152
3043 5157
3043 5185
3043 5208
3043 5153
3043 5129
3043 5150
3043 5224
3044 5210
3044 5153
3044 5131
3044 5181
3044 5159
3044 5212
3044 5152
3044 5129
3044 5218
3044 5155
3044 5224
3044 5143
3044 5200
3044 5208
3044 5150
3044 5185
3044 5130
3044 5157
3045 5200
3045 5152
3045 5208
3045 5131
3045 5224
3045 5153
3045 5181
3045 5130
3045 5155
3045 5157
3045 5143
3045 5159
3045 5150
3045 5129
3045 5212
3045 5182
3045 5218
3045 5201
3045 5185
3046 5155
3046 5159
3046 5152
3046 5153
3046 5143
3046 5182
3046 5200
3046 5130
3046 5181
3046 5224
3046 5129
3046 5212
3046 5150
3046 5131
3046 5157
3046 5201
3046 5218
3046 5208
3046 5185
3047 5155
3047 5153
3047 5130
3047 5143
3047 5181
3047 5159
3047 5212
3047 5131
3047 5208
3047 5224
3047 5185
3047 5200
3047 5150
3047 5129
3047 5152
3047 5157
3048 5155
3048 5200
3048 5208
3048 5181
3048 5152
3048 5130
3048 5153
3048 5224
3048 5143
3048 5159
3048 5212
3048 5185
3048 5150
3048 5131
3048 5129
3048 5157
3049 5155
3049 5181
3049 5212
3049 5159
3049 5224
3049 5208
3049 5131
3049 5129
3049 5143
3049 5200
3049 5130
3049 5152
3049 5185
3049 5157
3049 5153
3049 5150
3050 5224
3050 5212
3050 5143
3050 5181
3050 5155
3050 5208
3050 5152
3050 5159
3050 5131
3050 5200
3050 5129
3050 5130
3050 5160
3050 5157
3050 5150
3050 5185
3050 5153
3051 5200
3051 5181
3051 5157
3051 5143
3051 5182
3051 5212
3051 5159
3051 5155
3051 5201
3051 5160
3051 5185
3051 5224
3051 5208
3051 5152
3051 5131
3051 5129
3051 5150
3051 5153
3051 5130
3052 5182
3052 5200
3052 5224
3052 5181
3052 5143
3052 5160
3052 5131
3052 5153
3052 5201
3052 5129
3052 5150
3052 5159
3052 5152
3052 5212
3052 5157
3052 5208
3052 5185
3052 5130
3052 5155
3053 5143
3053 5212
3053 5200
3053 5208
3053 5185
3053 5224
3053 5129
3053 5157
3053 5153
3053 5181
3053 5160
3053 5130
3053 5152
3053 5150
3053 5201
3053 5131
3053 5155
3054 5160
3054 5153
3054 5143
3054 5181
3054 5208
3054 5182
3054 5210
3054 5212
3054 5155
3054 5131
3054 5224
3054 5157
3054 5200
3054 5152
3054 5130
3054 5129
3054 5150
3054 5185
3055 5129
3055 5206
3055 5157
3055 5131
3055 5200
3055 5181
3055 5155
3055 5150
3055 5152
3055 5212
3055 5143
3055 5224
3055 5208
3055 5130
3055 5182
3055 5185
3056 5212
3056 5152
3056 5131
3056 5208
3056 5181
3056 5155
3056 5150
3056 5129
3056 5200
3056 5185
3056 5157
3056 5130
3057 5200
3057 5155
3057 5152
3057 5130
3057 5131
3057 5129
3057 5181
3057 5185
3057 5157
3057 5212
3058 5143
3058 5131
3058 5129
3058 5152
3058 5155
3058 5130
3058 5159
3058 5200
3058 5157
3058 5181
3058 5212
3058 5185
3059 5181
3059 5129
3059 5130
3059 5131
3059 5200
3059 5155
3059 5152
3059 5157
3059 5185
3059 5143
3059 5212
3060 5212
3060 5157
3060 5131
3060 5153
3060 5220
3060 5185
3060 5200
3060 5206
3060 5181
3060 5152
3060 5150
3060 5155
3060 5130
3060 5143
3060 5129
3061 5220
3061 5185
3061 5221
3061 5157
3061 5200
3061 5129
3061 5131
3061 5155
3061 5150
3061 5152
3061 5153
3061 5181
3061 5143
3061 5130
3061 5212
3062 5129
3062 5131
3062 5155
3062 5181
3062 5200
3062 5152
3062 5143
3062 5130
3062 5150
3062 5157
3062 5185
3063 5143
3063 5200
3063 5152
3063 5131
3063 5150
3063 5181
3063 5155
3063 5129
3063 5130
3063 5157
3064 5200
3064 5152
3064 5129
3064 5131
3064 5157
3064 5181
3064 5153
3064 5130
3064 5143
3064 5155
3065 5131
3065 5150
3065 5128
3065 5221
3065 5129
3065 5200
3065 5153
3065 5159
3065 5157
3065 5130
3065 5155
3065 5143
3065 5181
3065 5152
3066 5226
3066 5181
3066 5153
3066 5128
3066 5157
3066 5200
3066 5129
3066 5182
3066 5224
3066 5155
3066 5130
3066 5131
3066 5150
3066 5152
3066 5159
3066 5143
3066 5221
3067 5155
3067 5224
3067 5130
3067 5181
3067 5221
3067 5131
3067 5200
3067 5129
3067 5128
3067 5143
3067 5152
3067 5157
3068 5131
3068 5221
3068 5159
3068 5129
3068 5130
3068 5152
3068 5128
3068 5150
3068 5181
3068 5200
3068 5153
3068 5143
3068 5155
3069 5128
3069 5130
3069 5181
3069 5200
3069 5129
3069 5150
3069 5131
3069 5152
3069 5221
3069 5220
3069 5159
3069 5153
3069 5155
3069 5143
3070 5226
3070 5157
3070 5143
3070 5129
3070 5155
3070 5152
3070 5200
3070 5150
3070 5220
3070 5221
3070 5130
3070 5181
3070 5153
3070 5131
3071 5221
3071 5155
3071 5200
3071 5130
3071 5153
3071 5131
3071 5157
3071 5143
3071 5150
3071 5152
3071 5181
3071 5129
3072 5200
3072 5150
3072 5129
3072 5220
3072 5155
3072 5130
3072 5157
3072 5131
3072 5153
3072 5221
3072 5152
3072 5143
3072 5181
3073 5220
3073 5130
3073 5159
3073 5131
3073 5200
3073 5181
3073 5157
3073 5152
3073 5182
3073 5221
3073 5129
3073 5155
3073 5143
3074 5200
3074 5152
3074 5130
3074 5181
3074 5221
3074 5220
3074 5159
3074 5129
3074 5143
3074 5157
3074 5155
3074 5131
3075 5200
3075 5130
3075 5157
3075 5129
3075 5181
3075 5152
3075 5221
3075 5131
3075 5220
3075 5143
3075 5155
3076 5221
3076 5181
3076 5129
3076 5131
3076 5157
3076 5155
3076 5200
3076 5130
3077 5131
3077 5129
3077 5200
3077 5155
3077 5159
3077 5130
3078 5130
3078 5155
3078 5131
3078 5159
3078 5200
3078 5129
3079 5130
3079 5131
3079 5155
3079 5190
3079 5129
3080 5152
3080 5143
3080 5130
3080 5224
3080 5155
3080 5129
3080 5159
3080 5190
3080 5157
3080 5131
3081 5143
3081 5182
3081 5159
3081 5157
3081 5224
3081 5129
3081 5155
3081 5130
3081 5152
3081 5190
3081 5131
3082 5159
3082 5200
3082 5182
3082 5190
3082 5130
3082 5129
3082 5155
3082 5157
3082 5152
3083 5182
3083 5130
3083 5200
3083 5129
3083 5155
3083 5160
3083 5159
3083 5190
3083 5157
3083 5143
3083 5152
3084 5160
3084 5129
3084 5143
3084 5153
3084 5182
3084 5157
3084 5155
3084 5159
3084 5190
3084 5130
3084 5200
3084 5152
3085 5182
3085 5143
3085 5190
3085 5155
3085 5157
3085 5130
3085 5153
3085 5129
3085 5200
3085 5152
3085 5191
3085 5196
3086 5220
3086 5143
3086 5218
3086 5157
3086 5191
3086 5200
3086 5130
3086 5155
3086 5190
3086 5129
3086 5160
3086 5152
3086 5196
3087 5160
3087 5227
3087 5218
3087 5193
3087 5191
3087 5220
3087 5155
3087 5157
3087 5200
3087 5143
3087 5176
3087 5129
3087 5228
3087 5130
3087 5196
3087 5170
3087 5171
3088 5152
3088 5171
3088 5155
3088 5199
3088 5227
3088 5157
3088 5218
3088 5220
3088 5191
3088 5170
3088 5176
3088 5196
3088 5200
3088 5130
3088 5228
3088 5129
3088 5193
3089 5227
3089 5157
3089 5220
3089 5170
3089 5128
3089 5155
3089 5218
3089 5199
3089 5200
3089 5129
3089 5191
3089 5228
3089 5193
3089 5171
3089 5130
3089 5176
3089 5196
3090 5196
3090 5155
3090 5200
3090 5227
3090 5193
3090 5157
3090 5130
3090 5220
3090 5191
3090 5228
3090 5199
3090 5129
3090 5128
3090 5170
3090 5171
3090 5176
3091 5171
3091 5128
3091 5176
3091 5156
3091 5159
3091 5170
3091 5150
3092 5176
3092 5128
3092 5159
3092 5150
3092 5156
3092 5171
3092 5170
3093 5170
3093 5176
3093 5128
3093 5171
3094 5170
3094 5128
3094 5176
3094 5171
3095 5171
3095 5176
3095 5170
3095 5128
3096 5170
3096 5176
3096 5128
3096 5171
3097 5176
3097 5171
3097 5170
3097 5128
3097 5143
3098 5176
3098 5143
3098 5171
3098 5128
3098 5170
3099 5171
3099 5170
3099 5128
3099 5176
3100 5176
3100 5170
3100 5128
3100 5171
3101 5128
3101 5170
3101 5176
3101 5196
3101 5171
3102 5196
3102 5128
3102 5176
3102 5171
3102 5170
3103 5176
3103 5171
3103 5128
3103 5196
3103 5170
3104 5171
3104 5196
3104 5176
3104 5128
3104 5170
3105 5171
3105 5128
3105 5170
3105 5176
3106 5176
3106 5170
3106 5171
3106 5128
3107 5171
3107 5176
3107 5170
3107 5128
3108 5171
3108 5128
3108 5170
3109 5170
3109 5128
3109 5171
3110 5170
3110 5171
3110 5128
3111 5128
3111 5170
3111 5171
3112 5171
3112 5128
3112 5170
3113 5171
3113 5128
3113 5170
3114 5171
3114 5170
3114 5128
3114 5176
3115 5170
3115 5128
3115 5169
3115 5176
3115 5171
3116 5171
3116 5170
3116 5128
3116 5176
3116 5169
3117 5128
3117 5170
3117 5176
3117 5171
3118 5170
3118 5171
3118 5128
3118 5176
3119 5180
3119 5170
3119 5176
3119 5171
3119 5128
3120 5163
3120 5128
3120 5171
3120 5176
3120 5170
3121 5128
3121 5170
3121 5176
3121 5171
3121 5163
3122 5128
3122 5178
3122 5170
3122 5171
3122 5164
3122 5194
3122 5176
3122 5163
3123 5170
3123 5171
3123 5128
3123 5164
3123 5178
3123 5176
3123 5194
3123 5163
3124 5194
3124 5163
3124 5164
3124 5128
3124 5178
3124 5165
3124 5171
3124 5170
3124 5176
3125 5128
3125 5171
3125 5194
3125 5165
3125 5170
3125 5164
3125 5163
3125 5178
3125 5176
3126 5128
3126 5176
3126 5165
3126 5178
3126 5163
3126 5194
3126 5164
3126 5170
3126 5171
3127 5176
3127 5171
3127 5169
3127 5163
3127 5178
3127 5170
3127 5128
3127 5194
3127 5164
3127 5165
3128 5165
3128 5178
3128 5207
3128 5176
3128 5170
3128 5169
3128 5164
3128 5163
3128 5171
3128 5128
3128 5194
3129 5169
3129 5207
3129 5165
3129 5128
3129 5164
3129 5194
3129 5171
3129 5178
3129 5163
3129 5170
3129 5176
3130 5202
3130 5207
3130 5194
3130 5163
3130 5165
3130 5128
3130 5170
3130 5171
3130 5178
3130 5176
3130 5164
3131 5202
3131 5194
3131 5176
3131 5172
3131 5207
3131 5164
3131 5171
3131 5128
3131 5178
3131 5165
3131 5163
3131 5170
3132 5202
3132 5194
3132 5176
3132 5164
3132 5171
3132 5207
3132 5172
3132 5165
3132 5170
3132 5190
3132 5178
3132 5128
3132 5163
3133 5178
3133 5202
3133 5172
3133 5128
3133 5170
3133 5194
3133 5163
3133 5164
3133 5165
3133 5183
3133 5171
3133 5190
3134 5170
3134 5128
3134 5178
3134 5202
3134 5164
3134 5171
3134 5190
3134 5165
3134 5183
3134 5163
3134 5194
3135 5128
3135 5170
3135 5190
3135 5202
3135 5163
3135 5183
3135 5171
3135 5178
3135 5164
3136 5190
3136 5170
3136 5183
3136 5164
3136 5163
3136 5128
3136 5171
3137 5170
3137 5128
3137 5190
3137 5171
3137 5163
3138 5163
3138 5176
3138 5199
3138 5178
3138 5128
3138 5177
3138 5165
3138 5196
3139 5178
3139 5165
3139 5160
3139 5176
3139 5162
3139 5148
3139 5177
3139 5196
3139 5163
3139 5128
3139 5199
3140 5128
3140 5157
3140 5177
3140 5148
3140 5162
3140 5196
3140 5163
3140 5176
3140 5154
3140 5197
3140 5143
3140 5207
3140 5141
3140 5129
3140 5172
3140 5199
3140 5160
3140 5165
3140 5178
3140 5202
3140 5225
3140 5184
3140 5166
3140 5142
3140 5183
3140 5164
3140 5159
3141 5159
3141 5177
3141 5162
3141 5160
3141 5222
3141 5129
3141 5142
3141 5202
3141 5128
3141 5183
3141 5172
3141 5165
3141 5141
3141 5163
3141 5157
3141 5164
3141 5166
3141 5197
3141 5143
3141 5184
3141 5178
3141 5148
3141 5196
3141 5207
3141 5180
3141 5154
3141 5176
3141 5199
3142 5165
3142 5202
3142 5178
3142 5159
3142 5141
3142 5207
3142 5222
3142 5184
3142 5129
3142 5148
3142 5128
3142 5172
3142 5163
3142 5143
3142 5199
3142 5176
3142 5183
3142 5160
3142 5196
3142 5142
3142 5197
3142 5154
3142 5162
3142 5177
3142 5166
3142 5164
3143 5160
3143 5129
3143 5222
3143 5148
3143 5172
3143 5141
3143 5207
3143 5184
3143 5202
3143 5163
3143 5196
3143 5199
3143 5143
3143 5128
3143 5162
3143 5197
3143 5159
3143 5176
3143 5142
3144 5128
3144 5176
3144 5189
3144 5187
3144 5188
3144 5129
3144 5194
3144 5164
3144 5186
3144 5198
3144 5190
3144 5197
3144 5213
3144 5166
3144 5195
3144 5167
3144 5172
3144 5193
3144 5202
3144 5215
3144 5163
3144 5196
3144 5177
3144 5178
3144 5171
3144 5217
3144 5199
3144 5192
3144 5191
3144 5214
3145 5217
3145 5186
3145 5214
3145 5189
3145 5198
3145 5171
3145 5213
3145 5129
3145 5191
3145 5190
3145 5163
3145 5187
3145 5166
3145 5195
3145 5196
3145 5192
3145 5172
3145 5165
3145 5177
3145 5188
3145 5167
3145 5215
3145 5193
3145 5199
3145 5216
3145 5202
3145 5197
3145 5164
3145 5128
3145 5176
3145 5194
3145 5178
3146 5129
3146 5186
3146 5214
3146 5128
3146 5193
3146 5187
3146 5192
3146 5191
3146 5202
3146 5167
3146 5216
3146 5190
3146 5222
3146 5177
3146 5194
3146 5198
3146 5213
3146 5195
3146 5215
3146 5164
3146 5171
3146 5217
3146 5176
3146 5166
3146 5172
3146 5199
3146 5196
3146 5189
3146 5165
3146 5163
3146 5197
3146 5188
3146 5178
3147 5166
3147 5129
3147 5167
3147 5193
3147 5194
3147 5187
3147 5186
3147 5222
3147 5172
3147 5195
3147 5171
3147 5165
3147 5213
3147 5128
3147 5197
3147 5189
3147 5164
3147 5216
3147 5163
3147 5192
3147 5202
3147 5176
3147 5196
3147 5188
3147 5190
3147 5214
3147 5198
3147 5178
3147 5191
3147 5215
3147 5199
3147 5217
3147 5177
3148 5186
3148 5189
3148 5213
3148 5129
3148 5164
3148 5178
3148 5172
3148 5222
3148 5128
3148 5187
3148 5197
3148 5167
3148 5193
3148 5190
3148 5192
3148 5196
3148 5198
3148 5199
3148 5165
3148 5202
3148 5171
3148 5166
3148 5217
3148 5216
3148 5163
3148 5214
3148 5194
3148 5177
3148 5176
3148 5188
3148 5195
3148 5191
3148 5215
3149 5179
3149 5128
3149 5144
3149 5150
3149 5209
3149 5131
3149 5210
3149 5157
3149 5208
3149 5130
3149 5155
3149 5143
3149 5161
3149 5211
3149 5200
3149 5153
3149 5218
3149 5152
3149 5203
3149 5201
3149 5174
3149 5185
3149 5204
3150 5209
3150 5152
3150 5204
3150 5150
3150 5212
3150 5179
3150 5218
3150 5161
3150 5153
3150 5131
3150 5157
3150 5144
3150 5210
3150 5208
3150 5143
3150 5130
3150 5200
3150 5185
3150 5155
3150 5201
3150 5203
3150 5211
3150 5128
3150 5174
3151 5204
3151 5210
3151 5201
3151 5144
3151 5150
3151 5155
3151 5209
3151 5218
3151 5179
3151 5157
3151 5161
3151 5208
3151 5131
3151 5200
3151 5185
3151 5174
3151 5152
3151 5128
3151 5153
3151 5130
3151 5211
3151 5143
3151 5203
3152 5208
3152 5204
3152 5131
3152 5200
3152 5157
3152 5150
3152 5152
3152 5161
3152 5155
3152 5144
3152 5153
3152 5128
3152 5185
3152 5130
3152 5218
3152 5143
3152 5211
3152 5210
3152 5174
3153 5157
3153 5150
3153 5143
3153 5204
3153 5153
3153 5174
3153 5208
3153 5200
3153 5131
3153 5161
3153 5211
3153 5210
3153 5155
3153 5130
3153 5144
3153 5185
3153 5152
3153 5128
3154 5130
3154 5150
3154 5131
3154 5174
3154 5201
3154 5152
3154 5185
3154 5205
3154 5210
3154 5153
3154 5157
3154 5204
3154 5209
3154 5155
3154 5143
3155 5150
3155 5130
3155 5174
3155 5205
3155 5204
3155 5185
3155 5131
3155 5153
3155 5155
3155 5157
3155 5143
3155 5201
3155 5209
3155 5210
3155 5152
3156 5153
3156 5155
3156 5143
3156 5185
3156 5130
3156 5157
3156 5160
3156 5129
3156 5152
3156 5150
3156 5181
3157 5153
3157 5223
3157 5181
3157 5129
3157 5155
3157 5143
3157 5160
3157 5185
3157 5150
3157 5157
3157 5159
3157 5152
3157 5130
3158 5155
3158 5181
3158 5212
3158 5129
3158 5159
3158 5185
3158 5153
3158 5157
3158 5143
3158 5150
3158 5130
3158 5152
3159 5200
3159 5218
3159 5157
3159 5153
3159 5131
3159 5143
3159 5185
3159 5159
3159 5130
3159 5210
3159 5212
3159 5150
3159 5152
3159 5181
3159 5224
3159 5208
3159 5129
3159 5155
3160 5218
3160 5157
3160 5159
3160 5152
3160 5130
3160 5182
3160 5224
3160 5181
3160 5200
3160 5150
3160 5155
3160 5210
3160 5212
3160 5143
3160 5185
3160 5131
3160 5201
3160 5153
3160 5208
3160 5129
3161 5218
3161 5130
3161 5201
3161 5152
3161 5157
3161 5210
3161 5181
3161 5212
3161 5208
3161 5200
3161 5150
3161 5153
3161 5155
3161 5159
3161 5185
3161 5143
3161 5182
3161 5129
3161 5131
3161 5224
3162 5212
3162 5185
3162 5150
3162 5153
3162 5181
3162 5208
3162 5200
3162 5155
3162 5210
3162 5157
3162 5159
3162 5152
3162 5129
3162 5131
3162 5224
3162 5143
3162 5130
3163 5150
3163 5143
3163 5152
3163 5200
3163 5131
3163 5155
3163 5130
3163 5208
3163 5181
3163 5212
3163 5129
3163 5224
3163 5185
3163 5157
3164 5152
3164 5224
3164 5155
3164 5130
3164 5181
3164 5200
3164 5208
3164 5212
3164 5143
3164 5129
3164 5157
3164 5185
3164 5150
3164 5131
3165 5155
3165 5208
3165 5153
3165 5212
3165 5130
3165 5157
3165 5181
3165 5185
3165 5143
3165 5131
3165 5150
3165 5129
3165 5224
3165 5152
3165 5200
3166 5155
3166 5153
3166 5130
3166 5150
3166 5152
3166 5212
3166 5224
3166 5160
3166 5201
3166 5200
3166 5143
3166 5131
3166 5185
3166 5129
3166 5157
3166 5208
3166 5182
3166 5181
3167 5152
3167 5153
3167 5182
3167 5185
3167 5130
3167 5181
3167 5157
3167 5201
3167 5224
3167 5155
3167 5160
3167 5131
3167 5200
3167 5208
3167 5150
3167 5129
3167 5212
3167 5143
3168 5200
3168 5224
3168 5150
3168 5129
3168 5201
3168 5185
3168 5155
3168 5130
3168 5152
3168 5208
3168 5131
3168 5153
3168 5157
3168 5143
3168 5181
3168 5212
3169 5210
3169 5182
3169 5152
3169 5224
3169 5206
3169 5208
3169 5131
3169 5143
3169 5185
3169 5200
3169 5153
3169 5130
3169 5212
3169 5150
3169 5155
3169 5181
3169 5129
3169 5157
3170 5152
3170 5181
3170 5200
3170 5143
3170 5210
3170 5150
3170 5206
3170 5155
3170 5208
3170 5129
3170 5182
3170 5185
3170 5131
3170 5130
3170 5212
3170 5157
3171 5210
3171 5181
3171 5131
3171 5155
3171 5200
3171 5206
3171 5143
3171 5212
3171 5129
3171 5182
3171 5157
3171 5150
3171 5185
3171 5152
3171 5130
3172 5157
3172 5152
3172 5181
3172 5212
3172 5155
3172 5129
3172 5200
3172 5206
3172 5143
3172 5130
3172 5131
3172 5185
3173 5212
3173 5129
3173 5131
3173 5130
3173 5157
3173 5200
3173 5155
3173 5185
3174 5129
3174 5130
3174 5131
3174 5185
3174 5155
3174 5200
3175 5131
3175 5224
3175 5155
3175 5129
3175 5152
3175 5200
3175 5130
3175 5185
3175 5157
3176 5220
3176 5224
3176 5130
3176 5155
3176 5185
3176 5129
3176 5200
3176 5152
3176 5181
3176 5157
3176 5221
3176 5143
3176 5131
3177 5224
3177 5129
3177 5150
3177 5221
3177 5130
3177 5200
3177 5131
3177 5185
3177 5220
3177 5157
3177 5152
3177 5143
3177 5155
3177 5181
3178 5129
3178 5131
3178 5200
3178 5157
3178 5221
3178 5212
3178 5150
3178 5224
3178 5130
3178 5152
3178 5181
3178 5155
3178 5185
3179 5200
3179 5157
3179 5131
3179 5152
3179 5129
3179 5130
3179 5181
3179 5212
3179 5155
3180 5157
3180 5130
3180 5131
3180 5155
3180 5152
3180 5200
3180 5129
3181 5150
3181 5131
3181 5200
3181 5152
3181 5143
3181 5129
3181 5130
3181 5182
3181 5155
3181 5224
3181 5157
3181 5159
3181 5153
3181 5181
3182 5129
3182 5131
3182 5152
3182 5150
3182 5157
3182 5200
3182 5128
3182 5181
3182 5155
3182 5221
3182 5130
3182 5224
3182 5143
3183 5221
3183 5157
3183 5200
3183 5129
3183 5181
3183 5130
3183 5143
3183 5131
3183 5152
3183 5128
3183 5224
3183 5150
3183 5155
3183 5226
3184 5226
3184 5224
3184 5221
3184 5159
3184 5200
3184 5181
3184 5130
3184 5143
3184 5152
3184 5155
3184 5153
3184 5128
3184 5131
3184 5129
3184 5150
3184 5157
3185 5159
3185 5150
3185 5129
3185 5143
3185 5221
3185 5181
3185 5224
3185 5155
3185 5152
3185 5226
3185 5153
3185 5157
3185 5128
3185 5130
3185 5131
3185 5200
3186 5129
3186 5130
3186 5152
3186 5200
3186 5150
3186 5143
3186 5159
3186 5153
3186 5128
3186 5181
3186 5155
3186 5221
3186 5157
3186 5131
3187 5130
3187 5129
3187 5200
3187 5155
3187 5181
3187 5143
3187 5150
3187 5221
3187 5157
3187 5131
3188 5129
3188 5152
3188 5143
3188 5221
3188 5130
3188 5155
3188 5131
3188 5200
3188 5181
3188 5157
3189 5129
3189 5130
3189 5181
3189 5221
3189 5200
3189 5152
3189 5131
3189 5157
3189 5143
3189 5155
3190 5157
3190 5129
3190 5152
3190 5155
3190 5181
3190 5131
3190 5130
3190 5143
3190 5200
3191 5130
3191 5157
3191 5152
3191 5129
3191 5181
3191 5131
3191 5200
3191 5221
3191 5143
3191 5155
3192 5155
3192 5129
3192 5200
3192 5220
3192 5130
3192 5152
3192 5157
3192 5181
3192 5221
3192 5131
3193 5200
3193 5129
3193 5155
3193 5190
3193 5220
3193 5130
3193 5221
3193 5181
3193 5152
3193 5131
3194 5200
3194 5131
3194 5190
3194 5129
3194 5155
3194 5130
3195 5130
3195 5129
3195 5155
3195 5190
3195 5200
3195 5131
3196 5190
3196 5129
3196 5131
3196 5130
3196 5155
3197 5157
3197 5190
3197 5159
3197 5129
3197 5130
3197 5152
3197 5155
3198 5159
3198 5224
3198 5155
3198 5143
3198 5129
3198 5200
3198 5182
3198 5130
3198 5152
3198 5157
3198 5190
3199 5159
3199 5155
3199 5200
3199 5130
3199 5190
3199 5157
3199 5129
3199 5182
3200 5143
3200 5190
3200 5130
3200 5155
3200 5152
3200 5182
3200 5157
3200 5200
3200 5129
3201 5152
3201 5155
3201 5143
3201 5130
3201 5129
3201 5190
3201 5182
3201 5157
3201 5160
3202 5143
3202 5157
3202 5152
3202 5155
3202 5130
3202 5196
3202 5220
3202 5190
3202 5129
3202 5191
3202 5218
3202 5224
3203 5191
3203 5157
3203 5224
3203 5129
3203 5190
3203 5196
3203 5200
3203 5220
3203 5155
3203 5218
3203 5131
3203 5171
3203 5143
3203 5152
3203 5130
3204 5193
3204 5220
3204 5199
3204 5191
3204 5190
3204 5170
3204 5171
3204 5130
3204 5227
3204 5129
3204 5218
3204 5176
3204 5131
3204 5157
3204 5155
3204 5228
3204 5152
3204 5200
3204 5196
3205 5220
3205 5191
3205 5128
3205 5190
3205 5196
3205 5157
3205 5171
3205 5170
3205 5218
3205 5199
3205 5130
3205 5152
3205 5227
3205 5228
3205 5200
3205 5155
3205 5131
3205 5129
3205 5176
3205 5193
3206 5190
3206 5128
3206 5199
3206 5218
3206 5191
3206 5155
3206 5196
3206 5152
3206 5150
3206 5129
3206 5157
3206 5220
3206 5193
3206 5176
3206 5227
3206 5131
3206 5228
3206 5170
3207 5190
3207 5128
3207 5191
3207 5228
3207 5220
3207 5170
3207 5193
3207 5176
3207 5199
3207 5196
3207 5171
3207 5152
3207 5157
3207 5227
3207 5130
3207 5150
3208 5170
3208 5130
3208 5220
3208 5193
3208 5191
3208 5171
3208 5176
3208 5150
3208 5228
3208 5227
3208 5152
3208 5199
3208 5128
3208 5196
3209 5196
3209 5171
3209 5128
3209 5191
3209 5170
3209 5228
3209 5176
3209 5220
3209 5227
3209 5193
3209 5130
3210 5170
3210 5128
3210 5171
3210 5176
3210 5227
3211 5176
3211 5171
3211 5196
3211 5128
3211 5227
3211 5170
3212 5176
3212 5171
3212 5227
3212 5196
3212 5170
3212 5128
3213 5196
3213 5128
3213 5176
3213 5170
3213 5171
3213 5229
3214 5171
3214 5176
3214 5196
3214 5128
3214 5170
3214 5143
3215 5128
3215 5170
3215 5143
3215 5176
3215 5171
3215 5196
3216 5128
3216 5176
3216 5170
3216 5171
3216 5196
3217 5176
3217 5196
3217 5128
3217 5171
3217 5170
3218 5196
3218 5128
3218 5176
3218 5170
3218 5171
3219 5128
3219 5196
3219 5171
3219 5170
3219 5176
3220 5196
3220 5171
3220 5128
3220 5176
3220 5170
3221 5128
3221 5176
3221 5171
3221 5170
3221 5196
3222 5171
3222 5196
3222 5170
3222 5128
3222 5176
3223 5171
3223 5170
3223 5128
3223 5176
3224 5171
3224 5170
3224 5128
3224 5176
3225 5128
3225 5171
3225 5170
3226 5170
3226 5128
3226 5171
3227 5128
3227 5171
3227 5170
3228 5128
3228 5171
3228 5170
3229 5170
3229 5171
3229 5128
3230 5170
3230 5128
3230 5171
3231 5128
3231 5171
3231 5170
3232 5169
3232 5170
3232 5128
3232 5171
3233 5169
3233 5171
3233 5128
3233 5176
3233 5170
3234 5128
3234 5170
3234 5171
3234 5176
3235 5171
3235 5164
3235 5176
3235 5216
3235 5128
3235 5194
3235 5170
3236 5216
3236 5163
3236 5170
3236 5128
3236 5176
3236 5164
3236 5171
3236 5194
3237 5164
3237 5171
3237 5178
3237 5163
3237 5128
3237 5194
3237 5170
3237 5176
3238 5128
3238 5176
3238 5194
3238 5164
3238 5178
3238 5170
3238 5171
3238 5163
3239 5194
3239 5165
3239 5176
3239 5128
3239 5170
3239 5164
3239 5163
3239 5178
3239 5171
3240 5171
3240 5176
3240 5194
3240 5163
3240 5178
3240 5170
3240 5164
3240 5128
3240 5165
3241 5178
3241 5171
3241 5176
3241 5194
3241 5128
3241 5164
3241 5170
3241 5163
3241 5165
3242 5194
3242 5176
3242 5165
3242 5128
3242 5170
3242 5171
3242 5164
3242 5163
3242 5178
3243 5164
3243 5165
3243 5194
3243 5163
3243 5176
3243 5170
3243 5171
3243 5178
3243 5128
3244 5194
3244 5164
3244 5171
3244 5165
3244 5170
3244 5176
3244 5128
3244 5178
3244 5163
3245 5128
3245 5171
3245 5178
3245 5164
3245 5176
3245 5170
3245 5194
3245 5165
3245 5207
3245 5202
3245 5163
3246 5170
3246 5164
3246 5202
3246 5207
3246 5128
3246 5194
3246 5171
3246 5178
3246 5163
3246 5165
3246 5176
3247 5128
3247 5170
3247 5164
3247 5178
3247 5165
3247 5207
3247 5176
3247 5171
3247 5202
3247 5163
3247 5194
3248 5164
3248 5165
3248 5128
3248 5202
3248 5163
3248 5172
3248 5171
3248 5176
3248 5178
3248 5170
3248 5194
3248 5207
3248 5190
3249 5202
3249 5178
3249 5194
3249 5165
3249 5172
3249 5128
3249 5164
3249 5170
3249 5163
3249 5190
3249 5171
3250 5183
3250 5194
3250 5164
3250 5202
3250 5171
3250 5178
3250 5190
3250 5170
3250 5128
3250 5176
3250 5163
3251 5171
3251 5176
3251 5202
3251 5128
3251 5163
3251 5194
3251 5164
3251 5170
3251 5190
3251 5183
3251 5178
3252 5163
3252 5128
3252 5202
3252 5194
3252 5164
3252 5171
3252 5178
3252 5170
3252 5183
3252 5190
3253 5163
3253 5183
3253 5128
3253 5170
3253 5171
3253 5190
3253 5164
3254 5143
3254 5129
3254 5178
3254 5184
3254 5164
3254 5160
3254 5183
3254 5166
3254 5199
3254 5176
3254 5163
3254 5177
3254 5172
3254 5202
3254 5159
3254 5128
3254 5207
3254 5165
3254 5197
3255 5207
3255 5142
3255 5177
3255 5129
3255 5202
3255 5165
3255 5148
3255 5128
3255 5143
3255 5176
3255 5178
3255 5172
3255 5199
3255 5222
3255 5160
3255 5164
3255 5157
3255 5163
3255 5162
3255 5183
3255 5184
3255 5180
3255 5159
3255 5197
3255 5166
3255 5141
3256 5164
3256 5143
3256 5172
3256 5222
3256 5176
3256 5199
3256 5160
3256 5202
3256 5141
3256 5157
3256 5128
3256 5207
3256 5184
3256 5197
3256 5162
3256 5166
3256 5178
3256 5165
3256 5142
3256 5148
3256 5177
3256 5159
3256 5163
3256 5129
3257 5164
3257 5160
3257 5157
3257 5148
3257 5176
3257 5199
3257 5141
3257 5142
3257 5222
3257 5207
3257 5202
3257 5172
3257 5128
3257 5165
3257 5159
3257 5196
3257 5129
3257 5178
3257 5143
3257 5162
3257 5197
3257 5184
3257 5163
3258 5191
3258 5193
3258 5178
3258 5192
3258 5167
3258 5187
3258 5128
3258 5199
3258 5222
3258 5195
3258 5186
3258 5198
3258 5230
3258 5213
3258 5171
3258 5190
3258 5202
3258 5172
3258 5214
3258 5197
3258 5164
3258 5165
3258 5129
3258 5163
3258 5188
3258 5177
3258 5189
3258 5194
3258 5166
3258 5215
3258 5176
3258 5217
3258 5216
3258 5196
3259 5202
3259 5187
3259 5190
3259 5188
3259 5213
3259 5172
3259 5177
3259 5217
3259 5230
3259 5171
3259 5186
3259 5191
3259 5178
3259 5196
3259 5128
3259 5194
3259 5193
3259 5215
3259 5216
3259 5129
3259 5192
3259 5163
3259 5164
3259 5167
3259 5199
3259 5214
3259 5195
3259 5165
3259 5197
3259 5176
3259 5166
3259 5198
3259 5189
3260 5187
3260 5198
3260 5202
3260 5195
3260 5193
3260 5129
3260 5196
3260 5222
3260 5186
3260 5230
3260 5194
3260 5217
3260 5189
3260 5178
3260 5172
3260 5190
3260 5214
3260 5171
3260 5215
3260 5191
3260 5213
3260 5165
3260 5163
3260 5188
3260 5164
3260 5167
3260 5199
3260 5177
3260 5197
3260 5128
3260 5166
3260 5176
3260 5192
3260 5216
3261 5214
3261 5178
3261 5193
3261 5163
3261 5167
3261 5222
3261 5213
3261 5186
3261 5202
3261 5190
3261 5129
3261 5230
3261 5189
3261 5199
3261 5176
3261 5171
3261 5191
3261 5197
3261 5217
3261 5165
3261 5192
3261 5188
3261 5148
3261 5164
3261 5216
3261 5128
3261 5194
3261 5172
3261 5187
3261 5195
3261 5196
3261 5198
3261 5177
3261 5166
3261 5215
3262 5213
3262 5217
3262 5230
3262 5176
3262 5198
3262 5222
3262 5186
3262 5194
3262 5202
3262 5231
3262 5163
3262 5193
3262 5195
3262 5164
3262 5189
3262 5199
3262 5187
3262 5165
3262 5178
3262 5197
3262 5214
3262 5190
3262 5129
3262 5128
3262 5148
3262 5171
3262 5216
3262 5196
3262 5167
3262 5172
3262 5149
3262 5215
3262 5177
3262 5191
3262 5188
3262 5166
3262 5192
3263 5177
3263 5190
3263 5189
3263 5178
3263 5192
3263 5202
3263 5196
3263 5193
3263 5171
3263 5198
3263 5129
3263 5194
3263 5213
3263 5186
3263 5176
3263 5199
3263 5191
3263 5214
3263 5216
3263 5172
3263 5188
3263 5167
3263 5163
3263 5187
3263 5215
3263 5165
3263 5195
3263 5197
3263 5128
3263 5164
3263 5222
3264 5222
3264 5202
3264 5178
3264 5191
3264 5198
3264 5163
3264 5194
3264 5186
3264 5193
3264 5196
3264 5192
3264 5177
3264 5190
3264 5187
3264 5176
3264 5213
3264 5217
3264 5199
3264 5189
3264 5167
3264 5172
3264 5171
3264 5216
3264 5214
3264 5128
3264 5165
3264 5215
3264 5129
3264 5188
3264 5197
3264 5195
3264 5164
3265 5185
3265 5212
3265 5155
3265 5143
3265 5157
3265 5232
3265 5130
3265 5129
3265 5159
3265 5152
3265 5181
3265 5150
3266 5152
3266 5129
3266 5212
3266 5143
3266 5232
3266 5159
3266 5155
3266 5150
3266 5185
3266 5157
3266 5130
3266 5181
3267 5143
3267 5152
3267 5155
3267 5129
3267 5157
3267 5150
3267 5181
3267 5232
3267 5159
3267 5185
3267 5130
3267 5212
3268 5143
3268 5185
3268 5129
3268 5152
3268 5181
3268 5155
3268 5157
3268 5159
3268 5150
3268 5130
3268 5212
3269 5150
3269 5152
3269 5131
3269 5200
3269 5130
3269 5129
3269 5212
3269 5224
3269 5201
3269 5157
3269 5155
3269 5185
3269 5208
3269 5143
3270 5185
3270 5155
3270 5200
3270 5157
3270 5212
3270 5130
3270 5131
3270 5150
3270 5224
3270 5143
3270 5152
3270 5201
3270 5129
3270 5208
3271 5157
3271 5155
3271 5131
3271 5152
3271 5201
3271 5143
3271 5130
3271 5212
3271 5150
3271 5185
3271 5200
3271 5224
3271 5208
3271 5129
3272 5131
3272 5200
3272 5212
3272 5130
3272 5150
3272 5143
3272 5157
3272 5201
3272 5209
3272 5155
3272 5129
3272 5181
3272 5185
3272 5224
3272 5153
3272 5152
3272 5208
3273 5152
3273 5131
3273 5130
3273 5150
3273 5155
3273 5153
3273 5209
3273 5224
3273 5208
3273 5200
3273 5185
3273 5212
3273 5201
3273 5157
3273 5143
3273 5129
3273 5181
3274 5152
3274 5157
3274 5208
3274 5131
3274 5130
3274 5212
3274 5129
3274 5150
3274 5185
3274 5143
3274 5181
3274 5155
3274 5200
3275 5150
3275 5131
3275 5212
3275 5208
3275 5181
3275 5130
3275 5155
3275 5143
3275 5200
3275 5157
3275 5129
3275 5185
3275 5152
3276 5143
3276 5157
3276 5129
3276 5152
3276 5131
3276 5130
3276 5212
3276 5182
3276 5155
3276 5200
3276 5185
3276 5206
3276 5181
3277 5212
3277 5131
3277 5185
3277 5129
3277 5130
3277 5157
3277 5210
3277 5155
3277 5206
3277 5143
3277 5152
3277 5200
3277 5182
3278 5185
3278 5129
3278 5131
3278 5200
3278 5155
3278 5130
3279 5200
3279 5129
3279 5130
3279 5131
3279 5185
3279 5155
3280 5143
3280 5206
3280 5157
3280 5224
3280 5131
3280 5182
3280 5185
3280 5129
3280 5200
3280 5130
3280 5152
3280 5155
3281 5155
3281 5200
3281 5157
3281 5185
3281 5131
3281 5130
3281 5143
3281 5206
3281 5224
3281 5129
3281 5152
3282 5160
3282 5130
3282 5131
3282 5157
3282 5129
3282 5152
3282 5155
3282 5206
3282 5212
3282 5224
3282 5220
3282 5143
3282 5221
3282 5200
3282 5185
3283 5155
3283 5131
3283 5160
3283 5200
3283 5130
3283 5143
3283 5224
3283 5152
3283 5129
3283 5212
3283 5185
3283 5157
3283 5150
3283 5221
3284 5155
3284 5157
3284 5200
3284 5130
3284 5131
3284 5212
3284 5129
3284 5152
3285 5212
3285 5129
3285 5155
3285 5130
3285 5157
3285 5200
3285 5131
3286 5131
3286 5157
3286 5130
3286 5129
3286 5155
3286 5200
3287 5129
3287 5200
3287 5130
3287 5152
3287 5155
3287 5131
3287 5181
3287 5143
3287 5157
3287 5221
3287 5150
3287 5224
3288 5143
3288 5131
3288 5152
3288 5157
3288 5130
3288 5224
3288 5155
3288 5181
3288 5200
3288 5129
3288 5150
3288 5221
3289 5130
3289 5129
3289 5157
3289 5143
3289 5152
3289 5181
3289 5200
3289 5155
3289 5221
3289 5131
3289 5150
3290 5129
3290 5221
3290 5155
3290 5130
3290 5200
3290 5131
3290 5181
3291 5131
3291 5129
3291 5200
3291 5155
3291 5221
3291 5130
3292 5200
3292 5131
3292 5155
3292 5130
3292 5129
3292 5221
3293 5157
3293 5143
3293 5130
3293 5200
3293 5152
3293 5131
3293 5129
3293 5155
3293 5181
3293 5221
3294 5157
3294 5130
3294 5143
3294 5152
3294 5131
3294 5221
3294 5155
3294 5181
3294 5129
3294 5200
3295 5131
3295 5152
3295 5157
3295 5221
3295 5130
3295 5181
3295 5200
3295 5129
3295 5155
3296 5143
3296 5157
3296 5131
3296 5181
3296 5200
3296 5152
3296 5130
3296 5129
3296 5155
3297 5152
3297 5143
3297 5221
3297 5131
3297 5190
3297 5157
3297 5181
3297 5155
3297 5200
3297 5130
3297 5129
3298 5131
3298 5220
3298 5157
3298 5221
3298 5190
3298 5152
3298 5129
3298 5143
3298 5130
3298 5200
3298 5181
3298 5155
3299 5157
3299 5155
3299 5129
3299 5181
3299 5130
3299 5200
3299 5131
3299 5190
3300 5157
3300 5130
3300 5200
3300 5155
3300 5129
3300 5190
3300 5181
3301 5157
3301 5181
3301 5153
3301 5129
3301 5130
3301 5200
3301 5155
3301 5182
3301 5190
3302 5153
3302 5200
3302 5190
3302 5182
3302 5157
3302 5130
3302 5129
3302 5155
3303 5157
3303 5155
3303 5200
3303 5190
3303 5129
3303 5130
3304 5155
3304 5157
3304 5129
3304 5130
3304 5200
3304 5190
3305 5157
3305 5200
3305 5182
3305 5190
3305 5143
3305 5152
3305 5155
3305 5129
3305 5130
3306 5143
3306 5130
3306 5157
3306 5196
3306 5129
3306 5190
3306 5220
3306 5191
3306 5200
3306 5152
3306 5155
3306 5218
3307 5157
3307 5200
3307 5191
3307 5190
3307 5155
3307 5218
3307 5129
3307 5143
3307 5152
3307 5220
3307 5130
3307 5196
3308 5176
3308 5228
3308 5157
3308 5200
3308 5129
3308 5193
3308 5191
3308 5171
3308 5218
3308 5143
3308 5190
3308 5196
3308 5131
3308 5220
3308 5152
3308 5130
3308 5155
3308 5224
3309 5191
3309 5233
3309 5193
3309 5176
3309 5130
3309 5218
3309 5234
3309 5228
3309 5220
3309 5171
3309 5129
3309 5131
3309 5155
3309 5190
3309 5227
3309 5196
3310 5152
3310 5176
3310 5220
3310 5191
3310 5128
3310 5131
3310 5227
3310 5234
3310 5171
3310 5218
3310 5193
3310 5129
3310 5228
3310 5155
3310 5196
3310 5199
3310 5190
3310 5130
3311 5128
3311 5228
3311 5157
3311 5196
3311 5155
3311 5190
3311 5176
3311 5129
3311 5227
3311 5150
3311 5218
3311 5220
3311 5171
3311 5234
3311 5191
3311 5152
3311 5131
3311 5199
3311 5193
3312 5157
3312 5228
3312 5196
3312 5191
3312 5128
3312 5220
3312 5193
3312 5152
3312 5235
3312 5234
3312 5199
3312 5227
3312 5170
3312 5176
3312 5190
3312 5150
3313 5128
3313 5157
3313 5199
3313 5228
3313 5176
3313 5234
3313 5191
3313 5227
3313 5235
3313 5196
3313 5152
3313 5220
3313 5190
3313 5150
3313 5171
3313 5170
3313 5193
3314 5128
3314 5228
3314 5191
3314 5227
3314 5190
3314 5170
3314 5199
3314 5220
3314 5176
3314 5150
3314 5152
3314 5193
3314 5196
3314 5234
3314 5171
3315 5196
3315 5190
3315 5220
3315 5199
3315 5171
3315 5193
3315 5228
3315 5191
3315 5227
3315 5128
3315 5170
3315 5234
3315 5176
3316 5171
3316 5128
3316 5220
3316 5191
3316 5176
3316 5190
3316 5228
3316 5227
3316 5234
3316 5199
3316 5196
3316 5170
3316 5193
3317 5227
3317 5128
3317 5196
3317 5170
3317 5176
3317 5171
3318 5196
3318 5128
3318 5170
3318 5176
3318 5171
3319 5196
3319 5170
3319 5171
3319 5128
3319 5176
3320 5170
3320 5176
3320 5196
3320 5171
3320 5128
3321 5171
3321 5128
3321 5196
3321 5176
3321 5170
3322 5196
3322 5171
3322 5128
3322 5170
3322 5176
3323 5171
3323 5128
3323 5176
3323 5170
3323 5196
3324 5171
3324 5170
3324 5196
3324 5128
3324 5176
3325 5176
3325 5196
3325 5171
3325 5170
3325 5128
3326 5171
3326 5170
3326 5196
3326 5128
3326 5176
3327 5128
3327 5196
3327 5176
3327 5170
3327 5171
3328 5171
3328 5128
3328 5170
3329 5171
3329 5170
3329 5128
3330 5171
3330 5128
3330 5170
3331 5171
3331 5170
3331 5128
3332 5170
3332 5171
3332 5128
3333 5171
3333 5128
3333 5170
3334 5170
3334 5171
3334 5128
3335 5170
3335 5171
3335 5128
3336 5170
3336 5171
3336 5128
3336 5176
3337 5176
3337 5171
3337 5170
3337 5128
3338 5128
3338 5170
3338 5171
3338 5176
3339 5170
3339 5128
3339 5196
3339 5194
3339 5176
3339 5191
3339 5171
3339 5164
3340 5176
3340 5128
3340 5171
3340 5164
3340 5170
3340 5194
3341 5178
3341 5128
3341 5163
3341 5164
3341 5170
3341 5194
3341 5176
3341 5216
3341 5171
3342 5194
3342 5128
3342 5164
3342 5176
3342 5178
3342 5171
3342 5163
3342 5170
3343 5163
3343 5170
3343 5171
3343 5178
3343 5176
3343 5128
3343 5194
3343 5164
3344 5194
3344 5170
3344 5128
3344 5176
3344 5163
3344 5171
3344 5164
3344 5165
3344 5178
3345 5194
3345 5171
3345 5236
3345 5178
3345 5128
3345 5170
3345 5163
3345 5164
3345 5165
3345 5176
3346 5178
3346 5165
3346 5171
3346 5176
3346 5128
3346 5194
3346 5163
3346 5170
3346 5164
3347 5178
3347 5165
3347 5128
3347 5176
3347 5194
3347 5164
3347 5163
3347 5170
3347 5171
3347 5207
3348 5194
3348 5178
3348 5170
3348 5128
3348 5165
3348 5163
3348 5207
3348 5171
3348 5164
3348 5176
3349 5163
3349 5164
3349 5178
3349 5165
3349 5207
3349 5128
3349 5194
3349 5202
3349 5170
3349 5171
3349 5176
3350 5164
3350 5178
3350 5207
3350 5128
3350 5163
3350 5176
3350 5165
3350 5202
3350 5171
3350 5194
3350 5170
3351 5202
3351 5164
3351 5165
3351 5207
3351 5194
3351 5171
3351 5170
3351 5178
3351 5176
3351 5190
3351 5128
3351 5163
3352 5207
3352 5202
3352 5165
3352 5163
3352 5164
3352 5190
3352 5194
3352 5171
3352 5128
3352 5170
3352 5176
3352 5178
3353 5163
3353 5176
3353 5202
3353 5194
3353 5128
3353 5165
3353 5178
3353 5170
3353 5190
3353 5207
3353 5171
3353 5164
3354 5190
3354 5163
3354 5207
3354 5178
3354 5194
3354 5128
3354 5176
3354 5171
3354 5202
3354 5164
3354 5170
3355 5207
3355 5163
3355 5170
3355 5128
3355 5190
3355 5171
3355 5202
3355 5176
3355 5178
3355 5194
3355 5164
3356 5163
3356 5170
3356 5176
3356 5164
3356 5194
3356 5128
3356 5190
3356 5178
3356 5207
3356 5202
3356 5171
3357 5176
3357 5190
3357 5178
3357 5163
3357 5171
3357 5194
3357 5128
3357 5207
3357 5170
3358 5184
3358 5176
3358 5164
3358 5159
3358 5143
3358 5197
3358 5129
3358 5165
3358 5163
3358 5178
3358 5162
3358 5172
3358 5160
3358 5183
3358 5207
3358 5199
3358 5222
3358 5128
3358 5202
3358 5148
3359 5128
3359 5172
3359 5207
3359 5160
3359 5184
3359 5183
3359 5222
3359 5178
3359 5143
3359 5164
3359 5163
3359 5180
3359 5141
3359 5165
3359 5197
3359 5159
3359 5202
3359 5148
3359 5157
3359 5176
3359 5162
3359 5199
3359 5129
3360 5142
3360 5199
3360 5163
3360 5197
3360 5160
3360 5178
3360 5222
3360 5172
3360 5157
3360 5159
3360 5202
3360 5141
3360 5184
3360 5129
3360 5128
3360 5176
3360 5162
3360 5143
3360 5164
3360 5148
3360 5207
3360 5165
3361 5163
3361 5142
3361 5191
3361 5141
3361 5166
3361 5186
3361 5184
3361 5176
3361 5230
3361 5143
3361 5197
3361 5194
3361 5237
3361 5213
3361 5192
3361 5195
3361 5160
3361 5216
3361 5188
3361 5202
3361 5171
3361 5193
3361 5165
3361 5189
3361 5164
3361 5196
3361 5199
3361 5214
3361 5198
3361 5190
3361 5187
3361 5129
3361 5148
3361 5207
3361 5128
3361 5159
3361 5172
3361 5178
3362 5194
3362 5222
3362 5230
3362 5191
3362 5165
3362 5193
3362 5198
3362 5192
3362 5177
3362 5163
3362 5178
3362 5186
3362 5189
3362 5190
3362 5217
3362 5214
3362 5166
3362 5196
3362 5171
3362 5216
3362 5213
3362 5199
3362 5167
3362 5188
3362 5128
3362 5202
3362 5164
3362 5215
3362 5176
3362 5187
3362 5172
3362 5195
3362 5197
3362 5129
3363 5163
3363 5191
3363 5193
3363 5222
3363 5216
3363 5176
3363 5194
3363 5166
3363 5171
3363 5198
3363 5177
3363 5186
3363 5190
3363 5199
3363 5195
3363 5230
3363 5189
3363 5178
3363 5164
3363 5129
3363 5213
3363 5214
3363 5217
3363 5167
3363 5188
3363 5202
3363 5165
3363 5196
3363 5187
3363 5172
3363 5197
3363 5215
3363 5192
3363 5128
3364 5198
3364 5171
3364 5165
3364 5167
3364 5230
3364 5197
3364 5194
3364 5163
3364 5186
3364 5191
3364 5214
3364 5222
3364 5196
3364 5188
3364 5176
3364 5202
3364 5177
3364 5190
3364 5128
3364 5164
3364 5129
3364 5216
3364 5199
3364 5166
3364 5217
3364 5192
3364 5189
3364 5172
3364 5193
3364 5178
3364 5195
3364 5215
3364 5187
3364 5213
3365 5186
3365 5198
3365 5167
3365 5163
3365 5213
3365 5191
3365 5189
3365 5194
3365 5230
3365 5199
3365 5165
3365 5176
3365 5183
3365 5192
3365 5190
3365 5178
3365 5196
3365 5177
3365 5129
3365 5214
3365 5222
3365 5216
3365 5172
3365 5202
3365 5188
3365 5217
3365 5195
3365 5171
3365 5166
3365 5215
3365 5128
3365 5164
3365 5197
3365 5187
3365 5193
3366 5230
3366 5198
3366 5172
3366 5176
3366 5202
3366 5190
3366 5163
3366 5183
3366 5216
3366 5128
3366 5167
3366 5129
3366 5178
3366 5199
3366 5186
3366 5196
3366 5194
3366 5215
3366 5171
3366 5217
3366 5165
3366 5188
3366 5195
3366 5213
3366 5191
3366 5166
3366 5214
3366 5189
3366 5197
3366 5193
3366 5187
3366 5192
3366 5164
3366 5222
3366 5177
3367 5199
3367 5186
3367 5171
3367 5198
3367 5164
3367 5230
3367 5166
3367 5176
3367 5128
3367 5177
3367 5163
3367 5196
3367 5216
3367 5193
3367 5194
3367 5190
3367 5202
3367 5172
3367 5195
3367 5213
3367 5214
3367 5191
3367 5165
3367 5167
3367 5187
3367 5189
3367 5178
3367 5183
3367 5192
3367 5215
3367 5129
3367 5222
3367 5217
3367 5188
3367 5197
3368 5163
3368 5196
3368 5198
3368 5215
3368 5195
3368 5187
3368 5177
3368 5202
3368 5186
3368 5193
3368 5222
3368 5213
3368 5167
3368 5129
3368 5178
3368 5230
3368 5197
3368 5191
3368 5166
3368 5165
3368 5164
3368 5214
3368 5172
3368 5128
3368 5199
3368 5188
3368 5216
3368 5189
3368 5192
3368 5171
3368 5190
3368 5176
3368 5194
3368 5217
3369 5178
3369 5197
3369 5166
3369 5195
3369 5202
3369 5177
3369 5196
3369 5216
3369 5167
3369 5187
3369 5213
3369 5129
3369 5193
3369 5199
3369 5171
3369 5164
3369 5128
3369 5165
3369 5176
3369 5215
3369 5191
3369 5214
3369 5188
3369 5222
3369 5217
3369 5230
3369 5172
3369 5194
3369 5163
3369 5186
3369 5192
3369 5198
3369 5190
3369 5189
3369 5148
3370 5186
3370 5191
3370 5177
3370 5217
3370 5216
3370 5194
3370 5213
3370 5129
3370 5164
3370 5196
3370 5187
3370 5163
3370 5198
3370 5188
3370 5167
3370 5215
3370 5192
3370 5176
3370 5178
3370 5128
3370 5199
3370 5214
3370 5171
3370 5189
3370 5195
3370 5197
3370 5193
3370 5165
3370 5190
3370 5202
3370 5172
3371 5186
3371 5197
3371 5214
3371 5216
3371 5177
3371 5199
3371 5178
3371 5202
3371 5195
3371 5194
3371 5163
3371 5128
3371 5167
3371 5191
3371 5187
3371 5193
3371 5189
3371 5171
3371 5198
3371 5129
3371 5196
3371 5213
3371 5192
3371 5165
3371 5164
3371 5188
3371 5215
3371 5172
3371 5190
3371 5176
3372 5210
3372 5152
3372 5218
3372 5157
3372 5153
3372 5212
3372 5209
3372 5130
3372 5200
3372 5129
3372 5208
3372 5131
3372 5150
3372 5155
3372 5201
3372 5185
3372 5143
3372 5224
3373 5150
3373 5153
3373 5185
3373 5152
3373 5130
3373 5209
3373 5181
3373 5131
3373 5201
3373 5218
3373 5212
3373 5143
3373 5155
3373 5200
3373 5208
3373 5224
3373 5157
3373 5129
3374 5155
3374 5157
3374 5212
3374 5143
3374 5131
3374 5130
3374 5209
3374 5181
3374 5208
3374 5185
3374 5200
3374 5152
3374 5129
3374 5150
3375 5212
3375 5181
3375 5155
3375 5129
3375 5200
3375 5130
3375 5143
3375 5185
3375 5157
3375 5150
3375 5208
3375 5131
3376 5200
3376 5181
3376 5129
3376 5185
3376 5155
3376 5131
3376 5130
3377 5200
3377 5130
3377 5131
3377 5155
3377 5129
3377 5185
3378 5130
3378 5129
3378 5155
3378 5200
3378 5131
3378 5185
3379 5131
3379 5200
3379 5129
3379 5130
3379 5155
3379 5185
3380 5129
3380 5131
3380 5200
3380 5206
3380 5130
3380 5185
3380 5155
3381 5182
3381 5185
3381 5221
3381 5152
3381 5220
3381 5143
3381 5200
3381 5155
3381 5129
3381 5206
3381 5131
3381 5130
3381 5224
3382 5152
3382 5143
3382 5160
3382 5221
3382 5130
3382 5206
3382 5212
3382 5220
3382 5185
3382 5155
3382 5224
3382 5129
3382 5131
3382 5157
3382 5200
3383 5143
3383 5129
3383 5221
3383 5152
3383 5160
3383 5157
3383 5212
3383 5224
3383 5210
3383 5200
3383 5131
3383 5155
3383 5185
3383 5130
3384 5130
3384 5152
3384 5129
3384 5200
3384 5157
3384 5212
3384 5155
3384 5221
3384 5131
3384 5153
3384 5210
3385 5150
3385 5152
3385 5200
3385 5206
3385 5129
3385 5157
3385 5130
3385 5143
3385 5155
3385 5212
3385 5131
3386 5181
3386 5131
3386 5152
3386 5155
3386 5212
3386 5200
3386 5130
3386 5157
3386 5206
3386 5153
3386 5129
3386 5143
3387 5200
3387 5150
3387 5155
3387 5131
3387 5224
3387 5130
3387 5153
3387 5143
3387 5152
3387 5181
3387 5221
3387 5129
3387 5157
3388 5131
3388 5200
3388 5152
3388 5129
3388 5181
3388 5224
3388 5150
3388 5130
3388 5155
3388 5143
3388 5221
3388 5157
3389 5131
3389 5200
3389 5130
3389 5221
3389 5155
3389 5129
3389 5181
3390 5155
3390 5129
3390 5131
3390 5221
3390 5130
3390 5200
3390 5181
3391 5130
3391 5221
3391 5155
3391 5200
3391 5131
3391 5181
3391 5129
3392 5131
3392 5221
3392 5130
3392 5200
3392 5181
3392 5155
3392 5129
3393 5129
3393 5131
3393 5181
3393 5221
3393 5200
3393 5130
3393 5155
3394 5221
3394 5131
3394 5129
3394 5155
3394 5181
3394 5200
3394 5130
3395 5129
3395 5131
3395 5221
3395 5181
3395 5152
3395 5157
3395 5130
3395 5200
3395 5155
3396 5200
3396 5155
3396 5131
3396 5221
3396 5157
3396 5152
3396 5130
3396 5181
3396 5129
3396 5190
3397 5143
3397 5129
3397 5130
3397 5190
3397 5155
3397 5131
3397 5220
3397 5221
3397 5200
3397 5181
3397 5157
3397 5152
3398 5129
3398 5181
3398 5152
3398 5220
3398 5130
3398 5221
3398 5155
3398 5157
3398 5190
3398 5200
3398 5143
3399 5181
3399 5130
3399 5190
3399 5220
3399 5155
3399 5157
3399 5200
3399 5129
3400 5129
3400 5130
3400 5200
3400 5155
3400 5181
3400 5157
3400 5190
3401 5182
3401 5130
3401 5200
3401 5190
3401 5129
3401 5153
3401 5155
3401 5181
3401 5157
3402 5200
3402 5155
3402 5153
3402 5190
3402 5130
3402 5182
3402 5157
3402 5129
3403 5152
3403 5157
3403 5130
3403 5200
3403 5129
3403 5155
3403 5190
3404 5157
3404 5130
3404 5152
3404 5200
3404 5190
3404 5129
3404 5155
3405 5143
3405 5129
3405 5200
3405 5157
3405 5190
3405 5130
3405 5155
3406 5155
3406 5129
3406 5191
3406 5143
3406 5157
3406 5130
3406 5218
3406 5171
3406 5190
3406 5200
3406 5196
3406 5220
3407 5200
3407 5129
3407 5171
3407 5218
3407 5196
3407 5191
3407 5157
3407 5155
3407 5220
3407 5131
3407 5130
3407 5190
3407 5152
3408 5218
3408 5191
3408 5171
3408 5220
3408 5155
3408 5130
3408 5200
3408 5131
3408 5129
3408 5196
3408 5190
3409 5218
3409 5129
3409 5191
3409 5234
3409 5155
3409 5200
3409 5196
3409 5130
3409 5220
3409 5131
3409 5171
3409 5152
3410 5191
3410 5228
3410 5199
3410 5176
3410 5224
3410 5200
3410 5130
3410 5128
3410 5234
3410 5221
3410 5238
3410 5239
3410 5131
3410 5157
3410 5155
3410 5218
3410 5190
3410 5193
3410 5129
3410 5220
3410 5196
3410 5171
3410 5152
3410 5227
3411 5227
3411 5228
3411 5224
3411 5220
3411 5234
3411 5176
3411 5191
3411 5238
3411 5196
3411 5131
3411 5128
3411 5200
3411 5218
3411 5157
3411 5155
3411 5193
3411 5190
3411 5130
3411 5199
3411 5221
3412 5227
3412 5228
3412 5234
3412 5131
3412 5220
3412 5191
3412 5176
3412 5193
3412 5128
3412 5240
3412 5238
3412 5196
3412 5190
3412 5199
3412 5218
3412 5211
3412 5241
3413 5211
3413 5131
3413 5227
3413 5234
3413 5176
3413 5220
3413 5240
3413 5196
3413 5228
3413 5199
3413 5218
3413 5191
3413 5193
3413 5128
3413 5241
3413 5238
3413 5190
3414 5199
3414 5150
3414 5128
3414 5234
3414 5211
3414 5152
3414 5228
3414 5218
3414 5238
3414 5235
3414 5176
3414 5131
3414 5220
3414 5190
3414 5227
3414 5191
3414 5193
3414 5196
3415 5199
3415 5234
3415 5238
3415 5176
3415 5128
3415 5228
3415 5190
3415 5193
3415 5171
3415 5170
3415 5220
3415 5227
3415 5196
3415 5191
3416 5199
3416 5228
3416 5170
3416 5190
3416 5234
3416 5220
3416 5193
3416 5196
3416 5238
3416 5171
3416 5176
3416 5128
3416 5227
3416 5191
3417 5176
3417 5171
3417 5170
3417 5128
3417 5227
3417 5238
3417 5196
3418 5128
3418 5171
3418 5196
3418 5238
3418 5176
3418 5170
3419 5171
3419 5128
3419 5196
3419 5238
3419 5170
3419 5176
3420 5171
3420 5176
3420 5170
3420 5128
3420 5196
3421 5196
3421 5176
3421 5171
3421 5170
3421 5128
3422 5170
3422 5196
3422 5176
3422 5171
3422 5128
3423 5176
3423 5196
3423 5171
3423 5170
3423 5128
3424 5128
3424 5176
3424 5196
3424 5170
3424 5171
3425 5176
3425 5196
3425 5128
3425 5170
3425 5171
3426 5196
3426 5176
3426 5170
3426 5171
3426 5128
3427 5196
3427 5128
3427 5170
3427 5176
3427 5171
3428 5128
3428 5170
3428 5171
3428 5196
3428 5176
3429 5171
3429 5176
3429 5128
3429 5196
3429 5170
3430 5171
3430 5170
3430 5176
3430 5196
3430 5128
3431 5128
3431 5171
3431 5170
3432 5170
3432 5176
3432 5128
3432 5171
3432 5196
3433 5128
3433 5170
3433 5196
3433 5176
3433 5171
3433 5191
3434 5128
3434 5191
3434 5129
3434 5170
3434 5196
3434 5171
3434 5176
3435 5128
3435 5129
3435 5196
3435 5191
3435 5170
3435 5171
3435 5176
3436 5196
3436 5170
3436 5176
3436 5191
3436 5128
3436 5171
3437 5170
3437 5171
3437 5194
3437 5176
3437 5191
3437 5196
3437 5128
3437 5190
3438 5190
3438 5129
3438 5196
3438 5194
3438 5128
3438 5170
3438 5176
3438 5171
3438 5191
3439 5164
3439 5191
3439 5129
3439 5194
3439 5176
3439 5190
3439 5171
3439 5128
3439 5170
3439 5196
3440 5170
3440 5196
3440 5194
3440 5128
3440 5129
3440 5190
3440 5176
3440 5164
3440 5171
3440 5191
3441 5190
3441 5163
3441 5194
3441 5128
3441 5176
3441 5129
3441 5169
3441 5164
3441 5191
3441 5178
3441 5171
3441 5196
3441 5170
3442 5128
3442 5191
3442 5176
3442 5194
3442 5171
3442 5196
3442 5164
3442 5190
3442 5163
3442 5170
3442 5178
3443 5164
3443 5176
3443 5170
3443 5163
3443 5196
3443 5128
3443 5178
3443 5171
3443 5194
3443 5191
3443 5190
3444 5170
3444 5194
3444 5196
3444 5191
3444 5128
3444 5163
3444 5164
3444 5190
3444 5171
3444 5176
3444 5178
3445 5194
3445 5128
3445 5176
3445 5163
3445 5170
3445 5190
3445 5242
3445 5164
3445 5165
3445 5171
3445 5178
3446 5178
3446 5242
3446 5164
3446 5165
3446 5163
3446 5243
3446 5128
3446 5190
3446 5196
3446 5176
3446 5129
3446 5171
3446 5194
3446 5170
3447 5243
3447 5170
3447 5163
3447 5164
3447 5190
3447 5194
3447 5207
3447 5128
3447 5165
3447 5176
3447 5178
3447 5196
3447 5129
3447 5171
3448 5164
3448 5196
3448 5178
3448 5202
3448 5194
3448 5163
3448 5190
3448 5170
3448 5171
3448 5176
3448 5129
3448 5128
3448 5165
3448 5243
3448 5207
3449 5165
3449 5163
3449 5207
3449 5190
3449 5176
3449 5128
3449 5164
3449 5170
3449 5178
3449 5171
3449 5202
3449 5194
3450 5190
3450 5176
3450 5202
3450 5165
3450 5128
3450 5164
3450 5170
3450 5163
3450 5194
3450 5178
3450 5207
3450 5171
3451 5190
3451 5202
3451 5164
3451 5207
3451 5128
3451 5171
3451 5178
3451 5165
3451 5176
3451 5170
3451 5163
3451 5194
3452 5190
3452 5165
3452 5202
3452 5176
3452 5164
3452 5178
3452 5171
3452 5170
3452 5207
3452 5194
3452 5128
3452 5163
3453 5176
3453 5164
3453 5194
3453 5171
3453 5207
3453 5202
3453 5163
3453 5128
3453 5170
3453 5178
3453 5190
3454 5202
3454 5170
3454 5194
3454 5190
3454 5176
3454 5171
3454 5178
3454 5163
3454 5164
3454 5128
3454 5207
3455 5176
3455 5164
3455 5202
3455 5190
3455 5163
3455 5207
3455 5170
3455 5128
3455 5171
3455 5194
3455 5178
3456 5176
3456 5170
3456 5163
3456 5190
3456 5171
3456 5128
3456 5164
3456 5178
3456 5202
3456 5194
3456 5207
3457 5170
3457 5176
3457 5194
3457 5190
3457 5207
3457 5171
3457 5128
3457 5163
3457 5178
3458 5141
3458 5160
3458 5148
3458 5178
3458 5197
3458 5202
3458 5163
3458 5172
3458 5159
3458 5143
3458 5128
3458 5129
3458 5176
3458 5142
3458 5207
3458 5199
3459 5216
3459 5163
3459 5193
3459 5187
3459 5189
3459 5192
3459 5186
3459 5190
3459 5188
3459 5129
3459 5171
3459 5195
3459 5128
3459 5164
3459 5194
3459 5196
3459 5237
3459 5213
3459 5214
3459 5172
3459 5197
3459 5191
3459 5198
3459 5165
3459 5166
3459 5202
3459 5178
3459 5199
3459 5230
3460 5230
3460 5129
3460 5194
3460 5164
3460 5196
3460 5187
3460 5193
3460 5202
3460 5172
3460 5163
3460 5177
3460 5213
3460 5237
3460 5176
3460 5222
3460 5214
3460 5197
3460 5198
3460 5186
3460 5195
3460 5178
3460 5216
3460 5192
3460 5166
3460 5128
3460 5171
3460 5217
3460 5188
3460 5190
3460 5189
3460 5165
3460 5167
3460 5191
3460 5215
3460 5199
3461 5189
3461 5230
3461 5188
3461 5186
3461 5176
3461 5195
3461 5171
3461 5187
3461 5237
3461 5196
3461 5172
3461 5216
3461 5222
3461 5167
3461 5217
3461 5190
3461 5213
3461 5197
3461 5177
3461 5194
3461 5166
3461 5193
3461 5192
3461 5215
3461 5163
3461 5198
3461 5191
3461 5165
3461 5128
3461 5129
3461 5178
3461 5164
3461 5199
3461 5202
3461 5214
3462 5217
3462 5199
3462 5188
3462 5216
3462 5193
3462 5189
3462 5213
3462 5196
3462 5128
3462 5194
3462 5172
3462 5166
3462 5164
3462 5186
3462 5167
3462 5176
3462 5230
3462 5192
3462 5215
3462 5163
3462 5202
3462 5187
3462 5171
3462 5197
3462 5191
3462 5198
3462 5214
3462 5195
3462 5222
3462 5177
3462 5165
3462 5129
3462 5178
3462 5190
3463 5191
3463 5172
3463 5166
3463 5195
3463 5193
3463 5163
3463 5194
3463 5192
3463 5188
3463 5129
3463 5190
3463 5198
3463 5199
3463 5189
3463 5197
3463 5164
3463 5215
3463 5186
3463 5214
3463 5202
3463 5230
3463 5178
3463 5213
3463 5167
3463 5171
3463 5128
3463 5222
3463 5165
3463 5196
3463 5216
3463 5217
3463 5187
3463 5176
3463 5177
3464 5163
3464 5164
3464 5197
3464 5188
3464 5202
3464 5222
3464 5171
3464 5190
3464 5172
3464 5230
3464 5192
3464 5213
3464 5215
3464 5216
3464 5196
3464 5194
3464 5198
3464 5186
3464 5217
3464 5128
3464 5178
3464 5189
3464 5165
3464 5191
3464 5187
3464 5129
3464 5167
3464 5193
3464 5195
3464 5214
3464 5199
3464 5176
3464 5177
3465 5176
3465 5178
3465 5186
3465 5128
3465 5172
3465 5189
3465 5177
3465 5195
3465 5167
3465 5198
3465 5216
3465 5188
3465 5166
3465 5213
3465 5193
3465 5222
3465 5202
3465 5230
3465 5163
3465 5197
3465 5187
3465 5129
3465 5214
3465 5191
3465 5215
3465 5192
3465 5190
3465 5199
3465 5217
3465 5194
3465 5165
3465 5171
3465 5164
3465 5196
3466 5128
3466 5166
3466 5194
3466 5193
3466 5197
3466 5164
3466 5216
3466 5165
3466 5198
3466 5214
3466 5195
3466 5178
3466 5213
3466 5189
3466 5192
3466 5186
3466 5196
3466 5202
3466 5167
3466 5222
3466 5177
3466 5176
3466 5199
3466 5172
3466 5230
3466 5191
3466 5187
3466 5163
3466 5129
3466 5215
3466 5190
3466 5188
3466 5171
3466 5217
3467 5152
3467 5130
3467 5209
3467 5185
3467 5224
3467 5155
3467 5201
3467 5210
3467 5212
3467 5131
3467 5157
3467 5208
3467 5200
3467 5143
3467 5218
3467 5129
3468 5128
3468 5210
3468 5209
3468 5212
3468 5130
3468 5152
3468 5224
3468 5182
3468 5153
3468 5218
3468 5200
3468 5185
3468 5155
3468 5201
3468 5131
3468 5143
3468 5208
3468 5129
3468 5157
3468 5150
3469 5150
3469 5200
3469 5155
3469 5130
3469 5131
3469 5209
3469 5129
3469 5218
3469 5210
3469 5185
3469 5208
3469 5212
3469 5157
3469 5128
3469 5152
3469 5143
3469 5201
3470 5208
3470 5210
3470 5212
3470 5185
3470 5209
3470 5157
3470 5131
3470 5130
3470 5155
3470 5200
3470 5152
3470 5128
3470 5129
3471 5131
3471 5155
3471 5212
3471 5181
3471 5128
3471 5129
3471 5130
3471 5200
3472 5155
3472 5130
3472 5200
3472 5129
3472 5131
3473 5131
3473 5200
3473 5129
3473 5155
3473 5130
3474 5131
3474 5155
3474 5129
3474 5130
3474 5200
3475 5155
3475 5131
3475 5130
3475 5185
3475 5200
3475 5129
3476 5185
3476 5130
3476 5155
3476 5200
3476 5129
3476 5131
3477 5131
3477 5130
3477 5129
3477 5200
3477 5155
3477 5224
3477 5143
3478 5200
3478 5221
3478 5131
3478 5157
3478 5152
3478 5155
3478 5129
3478 5224
3478 5130
3478 5220
3479 5210
3479 5220
3479 5155
3479 5221
3479 5152
3479 5157
3479 5130
3479 5224
3479 5131
3479 5129
3479 5200
3480 5210
3480 5130
3480 5220
3480 5153
3480 5155
3480 5221
3480 5211
3480 5152
3480 5212
3480 5200
3480 5206
3480 5129
3480 5131
3481 5210
3481 5211
3481 5153
3481 5143
3481 5155
3481 5152
3481 5224
3481 5130
3481 5131
3481 5221
3481 5212
3481 5157
3481 5129
3481 5200
3482 5155
3482 5224
3482 5143
3482 5130
3482 5153
3482 5221
3482 5129
3482 5210
3482 5152
3482 5200
3482 5157
3482 5131
3482 5181
3482 5212
3483 5153
3483 5155
3483 5152
3483 5181
3483 5210
3483 5129
3483 5221
3483 5224
3483 5208
3483 5157
3483 5131
3483 5130
3483 5143
3483 5212
3483 5200
3484 5130
3484 5157
3484 5152
3484 5155
3484 5208
3484 5129
3484 5200
3484 5181
3484 5131
3485 5155
3485 5152
3485 5131
3485 5181
3485 5157
3485 5129
3485 5130
3485 5200
3485 5208
3486 5150
3486 5155
3486 5181
3486 5131
3486 5130
3486 5129
3486 5200
3487 5129
3487 5131
3487 5152
3487 5221
3487 5155
3487 5130
3487 5181
3487 5200
3487 5224
3488 5155
3488 5221
3488 5129
3488 5200
3488 5130
3488 5131
3489 5152
3489 5129
3489 5155
3489 5221
3489 5131
3489 5130
3489 5200
3490 5221
3490 5131
3490 5155
3490 5152
3490 5200
3490 5130
3490 5129
3490 5181
3491 5157
3491 5131
3491 5200
3491 5155
3491 5221
3491 5181
3491 5130
3491 5129
3492 5200
3492 5157
3492 5130
3492 5190
3492 5131
3492 5221
3492 5155
3492 5129
3493 5220
3493 5155
3493 5130
3493 5190
3493 5131
3493 5157
3493 5200
3493 5221
3493 5129
3494 5190
3494 5130
3494 5155
3494 5220
3494 5221
3494 5129
3494 5200
3494 5181
3495 5190
3495 5155
3495 5129
3495 5220
3495 5221
3495 5200
3495 5130
3495 5181
3496 5190
3496 5130
3496 5129
3496 5181
3496 5200
3496 5220
3496 5221
3496 5155
3497 5200
3497 5129
3497 5157
3497 5130
3497 5155
3497 5182
3497 5190
3498 5130
3498 5129
3498 5157
3498 5182
3498 5190
3498 5200
3498 5152
3498 5155
3499 5130
3499 5129
3499 5190
3499 5182
3499 5157
3499 5155
3499 5200
3499 5152
3500 5130
3500 5129
3500 5157
3500 5200
3500 5155
3500 5152
3500 5190
3501 5191
3501 5190
3501 5200
3501 5155
3501 5220
3501 5129
3501 5130
3501 5196
3501 5218
3502 5130
3502 5131
3502 5129
3502 5218
3502 5155
3502 5200
3502 5191
3502 5220
3502 5171
3502 5196
3502 5190
3503 5190
3503 5200
3503 5171
3503 5155
3503 5129
3503 5131
3503 5218
3503 5130
3503 5220
3503 5191
3503 5196
3504 5131
3504 5220
3504 5200
3504 5157
3504 5196
3504 5155
3504 5224
3504 5191
3504 5129
3504 5218
3504 5130
3504 5171
3505 5171
3505 5200
3505 5131
3505 5224
3505 5155
3505 5129
3505 5220
3505 5130
3505 5218
3505 5191
3505 5196
3505 5234
3505 5157
3506 5176
3506 5190
3506 5171
3506 5130
3506 5220
3506 5196
3506 5155
3506 5224
3506 5234
3506 5200
3506 5131
3506 5221
3506 5193
3506 5238
3506 5128
3506 5129
3506 5191
3506 5228
3506 5227
3506 5218
3506 5157
3506 5199
3507 5220
3507 5200
3507 5190
3507 5155
3507 5191
3507 5199
3507 5211
3507 5157
3507 5234
3507 5193
3507 5130
3507 5238
3507 5131
3507 5218
3507 5228
3507 5221
3507 5128
3507 5196
3507 5244
3507 5176
3507 5224
3507 5227
3507 5129
3507 5171
3508 5190
3508 5155
3508 5191
3508 5211
3508 5193
3508 5245
3508 5200
3508 5238
3508 5192
3508 5246
3508 5220
3508 5128
3508 5228
3508 5199
3508 5240
3508 5129
3508 5234
3508 5131
3508 5216
3508 5130
3508 5196
3508 5221
3508 5176
3508 5171
3508 5218
3508 5244
3508 5227
3509 5246
3509 5220
3509 5245
3509 5190
3509 5191
3509 5247
3509 5129
3509 5211
3509 5228
3509 5234
3509 5192
3509 5221
3509 5240
3509 5176
3509 5227
3509 5218
3509 5171
3509 5193
3509 5199
3509 5216
3509 5131
3509 5244
3509 5196
3509 5238
3509 5128
3510 5240
3510 5234
3510 5176
3510 5129
3510 5196
3510 5216
3510 5171
3510 5131
3510 5193
3510 5220
3510 5190
3510 5245
3510 5211
3510 5199
3510 5192
3510 5128
3510 5238
3510 5191
3510 5228
3510 5246
3510 5218
3510 5170
3510 5227
3510 5244
3511 5176
3511 5246
3511 5192
3511 5190
3511 5220
3511 5189
3511 5170
3511 5218
3511 5191
3511 5130
3511 5227
3511 5234
3511 5228
3511 5248
3511 5244
3511 5131
3511 5129
3511 5171
3511 5193
3511 5128
3511 5238
3511 5196
3511 5240
3511 5211
3511 5245
3511 5199
3512 5234
3512 5176
3512 5171
3512 5190
3512 5193
3512 5220
3512 5128
3512 5238
3512 5246
3512 5196
3512 5227
3512 5170
3512 5228
3512 5199
3512 5191
3512 5130
3513 5171
3513 5176
3513 5196
3513 5238
3513 5170
3513 5128
3514 5196
3514 5238
3514 5171
3514 5128
3514 5170
3514 5176
3515 5238
3515 5176
3515 5128
3515 5170
3515 5196
3515 5171
3516 5176
3516 5196
3516 5238
3516 5171
3516 5128
3516 5170
3517 5196
3517 5128
3517 5170
3517 5171
3517 5238
3517 5176
3518 5170
3518 5176
3518 5196
3518 5128
3518 5238
3518 5171
3519 5170
3519 5196
3519 5176
3519 5171
3519 5128
3520 5128
3520 5196
3520 5171
3520 5176
3520 5170
3521 5128
3521 5196
3521 5170
3521 5176
3521 5171
3522 5128
3522 5196
3522 5170
3522 5176
3522 5171
3523 5170
3523 5171
3523 5128
3523 5196
3523 5176
3524 5171
3524 5128
3524 5170
3524 5176
3524 5196
3525 5170
3525 5171
3525 5196
3525 5176
3525 5128
3526 5196
3526 5171
3526 5170
3526 5128
3526 5176
3527 5196
3527 5171
3527 5190
3527 5170
3527 5176
3527 5128
3528 5170
3528 5171
3528 5196
3528 5176
3528 5190
3528 5128
3529 5191
3529 5176
3529 5128
3529 5170
3529 5190
3529 5171
3529 5196
3530 5196
3530 5128
3530 5198
3530 5191
3530 5129
3530 5170
3530 5171
3530 5176
3530 5190
3531 5198
3531 5196
3531 5191
3531 5128
3531 5176
3531 5170
3531 5129
3531 5171
3531 5190
3532 5190
3532 5171
3532 5128
3532 5170
3532 5196
3532 5129
3532 5176
3532 5191
3532 5198
3533 5196
3533 5170
3533 5129
3533 5176
3533 5128
3533 5191
3533 5171
3533 5190
3534 5171
3534 5170
3534 5198
3534 5196
3534 5191
3534 5129
3534 5128
3534 5194
3534 5176
3534 5190
3535 5196
3535 5164
3535 5190
3535 5129
3535 5171
3535 5198
3535 5170
3535 5191
3535 5194
3535 5176
3535 5128
3536 5171
3536 5191
3536 5129
3536 5170
3536 5163
3536 5196
3536 5194
3536 5176
3536 5198
3536 5128
3536 5190
3536 5164
3537 5176
3537 5170
3537 5196
3537 5178
3537 5194
3537 5198
3537 5129
3537 5163
3537 5191
3537 5128
3537 5171
3537 5164
3537 5190
3538 5129
3538 5170
3538 5202
3538 5176
3538 5198
3538 5178
3538 5194
3538 5196
3538 5163
3538 5190
3538 5128
3538 5171
3538 5164
3538 5191
3539 5128
3539 5196
3539 5170
3539 5178
3539 5190
3539 5171
3539 5176
3539 5129
3539 5198
3539 5191
3539 5249
3539 5202
3539 5194
3539 5164
3539 5163
3540 5128
3540 5129
3540 5178
3540 5242
3540 5163
3540 5190
3540 5191
3540 5198
3540 5196
3540 5176
3540 5171
3540 5164
3540 5202
3540 5170
3540 5194
3541 5190
3541 5163
3541 5242
3541 5194
3541 5164
3541 5202
3541 5196
3541 5128
3541 5170
3541 5178
3541 5129
3541 5191
3541 5171
3541 5198
3541 5176
3542 5170
3542 5178
3542 5129
3542 5190
3542 5196
3542 5194
3542 5164
3542 5163
3542 5171
3542 5202
3542 5176
3542 5198
3542 5128
3542 5242
3542 5243
3543 5129
3543 5190
3543 5198
3543 5163
3543 5176
3543 5202
3543 5194
3543 5171
3543 5170
3543 5128
3543 5164
3543 5178
3543 5196
3543 5243
3543 5242
3544 5202
3544 5190
3544 5198
3544 5207
3544 5194
3544 5128
3544 5176
3544 5163
3544 5178
3544 5170
3544 5129
3544 5242
3544 5171
3544 5196
3544 5164
3544 5165
3544 5243
3545 5194
3545 5176
3545 5243
3545 5170
3545 5163
3545 5171
3545 5196
3545 5165
3545 5190
3545 5164
3545 5128
3545 5207
3545 5178
3545 5129
3545 5198
3545 5202
3546 5243
3546 5198
3546 5129
3546 5170
3546 5194
3546 5163
3546 5178
3546 5196
3546 5190
3546 5176
3546 5207
3546 5165
3546 5171
3546 5128
3546 5164
3546 5202
3547 5128
3547 5171
3547 5198
3547 5164
3547 5176
3547 5163
3547 5178
3547 5170
3547 5196
3547 5190
3547 5202
3547 5207
3547 5194
3548 5190
3548 5242
3548 5196
3548 5207
3548 5171
3548 5194
3548 5164
3548 5170
3548 5128
3548 5202
3548 5178
3548 5176
3548 5163
3549 5176
3549 5170
3549 5128
3549 5178
3549 5194
3549 5190
3549 5202
3549 5171
3549 5164
3549 5163
3549 5242
3550 5194
3550 5178
3550 5202
3550 5128
3550 5164
3550 5170
3550 5163
3550 5207
3550 5198
3550 5176
3550 5171
3550 5190
3551 5171
3551 5128
3551 5207
3551 5178
3551 5202
3551 5163
3551 5170
3551 5164
3551 5198
3551 5194
3551 5190
3551 5176
3552 5128
3552 5202
3552 5163
3552 5178
3552 5164
3552 5170
3552 5198
3552 5190
3552 5171
3552 5176
3552 5194
3552 5207
3553 5178
3553 5202
3553 5198
3553 5176
3553 5190
3553 5163
3553 5171
3553 5194
3553 5128
3553 5207
3553 5170
3554 5170
3554 5171
3554 5163
3554 5176
3554 5198
3554 5190
3554 5128
3554 5207
3554 5178
3555 5186
3555 5202
3555 5189
3555 5199
3555 5172
3555 5213
3555 5178
3555 5194
3555 5164
3555 5166
3555 5190
3555 5214
3555 5188
3555 5216
3555 5163
3555 5191
3555 5237
3555 5187
3555 5128
3555 5197
3555 5198
3555 5195
3555 5192
3555 5193
3555 5230
3555 5196
3555 5171
3555 5129
3556 5199
3556 5192
3556 5237
3556 5213
3556 5198
3556 5190
3556 5172
3556 5202
3556 5189
3556 5191
3556 5194
3556 5186
3556 5128
3556 5197
3556 5166
3556 5178
3556 5222
3556 5129
3556 5193
3556 5171
3556 5188
3556 5164
3556 5177
3556 5187
3556 5167
3556 5195
3556 5196
3556 5230
3556 5214
3556 5216
3556 5165
3556 5163
3557 5189
3557 5222
3557 5214
3557 5166
3557 5171
3557 5199
3557 5196
3557 5197
3557 5202
3557 5230
3557 5216
3557 5198
3557 5194
3557 5193
3557 5178
3557 5129
3557 5163
3557 5177
3557 5191
3557 5164
3557 5195
3557 5188
3557 5237
3557 5128
3557 5190
3557 5186
3557 5213
3557 5172
3557 5192
3557 5167
3557 5187
3558 5163
3558 5164
3558 5189
3558 5172
3558 5215
3558 5186
3558 5166
3558 5194
3558 5165
3558 5213
3558 5222
3558 5216
3558 5196
3558 5187
3558 5129
3558 5167
3558 5230
3558 5199
3558 5193
3558 5178
3558 5190
3558 5188
3558 5176
3558 5171
3558 5191
3558 5128
3558 5198
3558 5202
3558 5197
3558 5195
3558 5192
3559 5164
3559 5129
3559 5190
3559 5216
3559 5189
3559 5163
3559 5178
3559 5167
3559 5176
3559 5196
3559 5198
3559 5222
3559 5213
3559 5215
3559 5194
3559 5199
3559 5192
3559 5188
3559 5165
3559 5197
3559 5191
3559 5187
3559 5171
3559 5195
3559 5172
3559 5186
3559 5166
3559 5202
3559 5230
3559 5193
3559 5128
3560 5152
3560 5185
3560 5130
3560 5210
3560 5209
3560 5157
3560 5131
3560 5129
3560 5143
3560 5250
3560 5201
3560 5218
3560 5212
3560 5224
3560 5208
3560 5155
3560 5200
3561 5129
3561 5130
3561 5157
3561 5182
3561 5185
3561 5208
3561 5212
3561 5131
3561 5143
3561 5210
3561 5218
3561 5250
3561 5155
3561 5209
3561 5201
3561 5152
3561 5224
3561 5251
3561 5128
3561 5200
3562 5185
3562 5130
3562 5143
3562 5157
3562 5131
3562 5155
3562 5210
3562 5218
3562 5209
3562 5250
3562 5201
3562 5208
3562 5129
3562 5212
3562 5152
3562 5128
3562 5200
3563 5185
3563 5129
3563 5130
3563 5208
3563 5152
3563 5210
3563 5200
3563 5157
3563 5131
3563 5212
3563 5155
3563 5128
3564 5130
3564 5129
3564 5128
3564 5200
3564 5155
3564 5131
3565 5131
3565 5129
3565 5200
3565 5130
3565 5155
3566 5129
3566 5200
3566 5130
3566 5131
3566 5155
3567 5200
3567 5130
3567 5155
3567 5131
3567 5129
3568 5155
3568 5200
3568 5131
3568 5129
3568 5130
3569 5200
3569 5130
3569 5155
3569 5129
3569 5131
3570 5200
3570 5130
3570 5155
3570 5129
3570 5131
3571 5131
3571 5200
3571 5129
3571 5155
3571 5130
3572 5185
3572 5200
3572 5131
3572 5130
3572 5129
3572 5210
3572 5155
3573 5129
3573 5131
3573 5210
3573 5206
3573 5185
3573 5200
3573 5155
3573 5220
3573 5221
3573 5130
3574 5200
3574 5155
3574 5210
3574 5157
3574 5131
3574 5211
3574 5212
3574 5221
3574 5208
3574 5130
3574 5182
3574 5206
3574 5185
3574 5152
3574 5224
3574 5129
3575 5200
3575 5129
3575 5210
3575 5157
3575 5155
3575 5130
3575 5221
3575 5152
3575 5182
3575 5224
3575 5131
3575 5212
3576 5210
3576 5129
3576 5155
3576 5221
3576 5182
3576 5200
3576 5212
3576 5208
3576 5152
3576 5153
3576 5150
3576 5130
3576 5131
3576 5224
3576 5157
3576 5143
3577 5210
3577 5150
3577 5208
3577 5130
3577 5155
3577 5157
3577 5211
3577 5129
3577 5200
3577 5181
3577 5153
3577 5206
3577 5131
3577 5212
3577 5143
3578 5200
3578 5181
3578 5155
3578 5131
3578 5157
3578 5208
3578 5130
3578 5129
3579 5129
3579 5131
3579 5130
3579 5200
3579 5155
3580 5129
3580 5224
3580 5155
3580 5131
3580 5152
3580 5130
3580 5200
3581 5157
3581 5200
3581 5129
3581 5155
3581 5211
3581 5152
3581 5131
3581 5224
3581 5130
3582 5200
3582 5152
3582 5221
3582 5157
3582 5129
3582 5211
3582 5130
3582 5155
3582 5131
3583 5211
3583 5131
3583 5129
3583 5200
3583 5221
3583 5155
3583 5130
3584 5221
3584 5200
3584 5131
3584 5155
3584 5129
3584 5130
3585 5200
3585 5131
3585 5129
3585 5130
3585 5155
3585 5221
3586 5221
3586 5157
3586 5130
3586 5200
3586 5131
3586 5129
3586 5155
3586 5190
3587 5200
3587 5157
3587 5220
3587 5131
3587 5130
3587 5129
3587 5190
3587 5221
3587 5155
3588 5130
3588 5200
3588 5221
3588 5190
3588 5220
3588 5155
3588 5129
3589 5200
3589 5130
3589 5155
3589 5190
3589 5129
3590 5200
3590 5155
3590 5182
3590 5129
3590 5130
3590 5190
3591 5130
3591 5218
3591 5129
3591 5191
3591 5200
3591 5220
3591 5196
3591 5182
3591 5155
3591 5190
3592 5218
3592 5155
3592 5196
3592 5200
3592 5131
3592 5220
3592 5190
3592 5182
3592 5171
3592 5130
3592 5191
3592 5152
3592 5129
3593 5131
3593 5130
3593 5129
3593 5152
3593 5191
3593 5220
3593 5155
3593 5196
3593 5171
3593 5218
3593 5200
3593 5190
3594 5220
3594 5191
3594 5130
3594 5200
3594 5196
3594 5129
3594 5218
3594 5155
3594 5190
3594 5171
3594 5131
3595 5218
3595 5129
3595 5190
3595 5131
3595 5130
3595 5200
3595 5155
3595 5191
3595 5171
3595 5220
3595 5196
3596 5129
3596 5196
3596 5155
3596 5220
3596 5171
3596 5218
3596 5200
3596 5191
3596 5130
3596 5131
3597 5130
3597 5155
3597 5224
3597 5196
3597 5131
3597 5220
3597 5157
3597 5129
3597 5218
3597 5171
3597 5191
3597 5200
3598 5218
3598 5157
3598 5191
3598 5155
3598 5131
3598 5196
3598 5130
3598 5252
3598 5253
3598 5171
3598 5224
3598 5220
3598 5129
3598 5200
3599 5254
3599 5228
3599 5218
3599 5176
3599 5252
3599 5220
3599 5129
3599 5130
3599 5171
3599 5131
3599 5234
3599 5155
3599 5191
3599 5253
3599 5238
3599 5193
3599 5196
3599 5221
3599 5190
3599 5200
3600 5129
3600 5196
3600 5130
3600 5220
3600 5244
3600 5216
3600 5234
3600 5191
3600 5246
3600 5228
3600 5171
3600 5221
3600 5190
3600 5218
3600 5193
3600 5176
3600 5155
3600 5131
3600 5211
3600 5240
3600 5227
3600 5128
3600 5200
3600 5238
3601 5216
3601 5155
3601 5246
3601 5231
3601 5131
3601 5129
3601 5199
3601 5228
3601 5234
3601 5244
3601 5192
3601 5221
3601 5227
3601 5238
3601 5176
3601 5191
3601 5218
3601 5245
3601 5211
3601 5190
3601 5128
3601 5171
3601 5248
3601 5196
3601 5240
3601 5193
3601 5220
3602 5234
3602 5171
3602 5191
3602 5221
3602 5216
3602 5129
3602 5131
3602 5196
3602 5231
3602 5246
3602 5228
3602 5128
3602 5244
3602 5227
3602 5248
3602 5193
3602 5220
3602 5192
3602 5245
3602 5199
3602 5255
3602 5218
3602 5240
3602 5238
3602 5176
3602 5247
3602 5190
3602 5211
3603 5189
3603 5130
3603 5216
3603 5218
3603 5221
3603 5190
3603 5244
3603 5246
3603 5155
3603 5240
3603 5129
3603 5192
3603 5171
3603 5234
3603 5238
3603 5199
3603 5200
3603 5227
3603 5131
3603 5191
3603 5220
3603 5196
3603 5176
3603 5256
3603 5193
3603 5257
3603 5255
3603 5248
3603 5211
3603 5228
3603 5128
3603 5245
3604 5189
3604 5257
3604 5234
3604 5218
3604 5244
3604 5192
3604 5171
3604 5129
3604 5130
3604 5131
3604 5200
3604 5227
3604 5246
3604 5196
3604 5238
3604 5248
3604 5240
3604 5191
3604 5255
3604 5155
3604 5176
3604 5199
3604 5128
3604 5220
3604 5216
3604 5190
3604 5193
3604 5228
3604 5211
3604 5245
3604 5170
3605 5244
3605 5128
3605 5227
3605 5191
3605 5171
3605 5246
3605 5218
3605 5196
3605 5130
3605 5170
3605 5193
3605 5176
3605 5129
3605 5198
3605 5234
3605 5189
3605 5131
3605 5155
3605 5228
3605 5190
3605 5248
3605 5220
3605 5238
3605 5211
3605 5240
3605 5200
3605 5216
3606 5246
3606 5171
3606 5130
3606 5218
3606 5234
3606 5170
3606 5176
3606 5227
3606 5128
3606 5131
3606 5198
3606 5240
3606 5211
3606 5191
3606 5189
3606 5190
3606 5155
3606 5200
3606 5196
3606 5193
3606 5220
3606 5228
3606 5238
3606 5248
3607 5246
3607 5227
3607 5218
3607 5228
3607 5190
3607 5196
3607 5171
3607 5176
3607 5128
3607 5211
3607 5200
3607 5170
3607 5130
3607 5248
3607 5189
3607 5193
3607 5155
3607 5238
3607 5131
3607 5220
3607 5191
3608 5171
3608 5128
3608 5170
3608 5246
3608 5196
3608 5238
3608 5176
3609 5128
3609 5196
3609 5171
3609 5176
3609 5170
3609 5238
3610 5238
3610 5170
3610 5128
3610 5171
3610 5176
3610 5196
3611 5170
3611 5128
3611 5238
3611 5196
3611 5176
3611 5171
3612 5128
3612 5170
3612 5196
3612 5176
3612 5238
3612 5171
3613 5238
3613 5171
3613 5196
3613 5170
3613 5176
3613 5128
3614 5176
3614 5196
3614 5198
3614 5238
3614 5128
3614 5171
3614 5170
3615 5176
3615 5128
3615 5196
3615 5198
3615 5170
3615 5171
3616 5171
3616 5128
3616 5170
3616 5176
3616 5196
3616 5198
3617 5176
3617 5170
3617 5171
3617 5196
3617 5198
3617 5128
3618 5128
3618 5170
3618 5176
3618 5198
3618 5171
3618 5196
3619 5170
3619 5198
3619 5176
3619 5171
3619 5128
3619 5196
3620 5170
3620 5190
3620 5198
3620 5176
3620 5171
3620 5128
3620 5196
3621 5171
3621 5170
3621 5128
3621 5198
3621 5190
3621 5176
3621 5196
3622 5258
3622 5171
3622 5176
3622 5128
3622 5259
3622 5196
3622 5170
3622 5190
3622 5198
3623 5171
3623 5176
3623 5196
3623 5170
3623 5128
3623 5198
3623 5190
3624 5170
3624 5190
3624 5196
3624 5191
3624 5171
3624 5198
3624 5129
3624 5176
3624 5128
3625 5196
3625 5191
3625 5129
3625 5190
3625 5170
3625 5171
3625 5128
3625 5198
3625 5176
3626 5196
3626 5190
3626 5129
3626 5171
3626 5198
3626 5170
3626 5176
3626 5191
3626 5128
3627 5128
3627 5190
3627 5191
3627 5198
3627 5176
3627 5171
3627 5196
3627 5129
3627 5170
3628 5129
3628 5194
3628 5260
3628 5196
3628 5190
3628 5128
3628 5198
3628 5170
3628 5176
3628 5191
3628 5163
3628 5171
3628 5164
3629 5128
3629 5129
3629 5261
3629 5171
3629 5163
3629 5260
3629 5198
3629 5164
3629 5196
3629 5191
3629 5190
3629 5194
3629 5170
3629 5176
3629 5262
3630 5170
3630 5196
3630 5178
3630 5260
3630 5262
3630 5176
3630 5190
3630 5128
3630 5163
3630 5198
3630 5171
3630 5194
3630 5164
3630 5202
3630 5129
3630 5191
3631 5178
3631 5171
3631 5128
3631 5129
3631 5170
3631 5164
3631 5202
3631 5191
3631 5190
3631 5260
3631 5198
3631 5176
3631 5163
3631 5196
3631 5194
3632 5129
3632 5170
3632 5194
3632 5196
3632 5190
3632 5198
3632 5191
3632 5171
3632 5163
3632 5128
3632 5178
3632 5164
3632 5176
3632 5202
3633 5128
3633 5190
3633 5196
3633 5129
3633 5171
3633 5170
3633 5194
3633 5176
3633 5202
3633 5178
3633 5242
3633 5191
3633 5198
3633 5163
3633 5164
3634 5236
3634 5194
3634 5171
3634 5178
3634 5196
3634 5129
3634 5170
3634 5190
3634 5176
3634 5198
3634 5242
3634 5202
3634 5191
3634 5163
3634 5128
3634 5164
3635 5129
3635 5171
3635 5170
3635 5128
3635 5194
3635 5164
3635 5163
3635 5190
3635 5198
3635 5191
3635 5202
3635 5176
3635 5196
3635 5236
3635 5242
3635 5243
3635 5178
3636 5171
3636 5202
3636 5163
3636 5242
3636 5129
3636 5190
3636 5196
3636 5178
3636 5236
3636 5170
3636 5198
3636 5128
3636 5164
3636 5243
3636 5176
3636 5194
3636 5191
3637 5171
3637 5198
3637 5194
3637 5191
3637 5129
3637 5163
3637 5190
3637 5202
3637 5164
3637 5196
3637 5243
3637 5236
3637 5242
3637 5178
3637 5128
3637 5170
3637 5176
3638 5171
3638 5176
3638 5128
3638 5129
3638 5196
3638 5198
3638 5242
3638 5163
3638 5178
3638 5164
3638 5190
3638 5170
3638 5194
3638 5202
3638 5243
3639 5170
3639 5194
3639 5178
3639 5198
3639 5163
3639 5129
3639 5171
3639 5196
3639 5164
3639 5243
3639 5176
3639 5128
3639 5190
3639 5202
3639 5207
3640 5171
3640 5194
3640 5128
3640 5178
3640 5163
3640 5198
3640 5176
3640 5129
3640 5170
3640 5190
3640 5207
3640 5202
3640 5196
3640 5243
3640 5164
3641 5198
3641 5129
3641 5176
3641 5171
3641 5202
3641 5207
3641 5178
3641 5128
3641 5196
3641 5163
3641 5242
3641 5170
3641 5194
3641 5190
3641 5243
3641 5164
3642 5178
3642 5198
3642 5163
3642 5171
3642 5243
3642 5242
3642 5128
3642 5194
3642 5176
3642 5129
3642 5170
3642 5190
3642 5164
3642 5196
3642 5202
3643 5194
3643 5202
3643 5170
3643 5171
3643 5178
3643 5164
3643 5198
3643 5176
3643 5128
3643 5242
3643 5190
3643 5163
3644 5170
3644 5171
3644 5202
3644 5242
3644 5163
3644 5128
3644 5194
3644 5207
3644 5190
3644 5176
3644 5164
3644 5178
3644 5198
3645 5163
3645 5128
3645 5171
3645 5236
3645 5170
3645 5190
3645 5176
3645 5207
3645 5194
3645 5178
3645 5198
3645 5258
3645 5263
3645 5202
3645 5243
3645 5164
3646 5178
3646 5170
3646 5243
3646 5236
3646 5128
3646 5171
3646 5176
3646 5202
3646 5190
3646 5198
3646 5263
3646 5207
3646 5163
3646 5258
3646 5194
3647 5170
3647 5243
3647 5202
3647 5128
3647 5176
3647 5207
3647 5190
3647 5194
3647 5178
3647 5198
3647 5263
3647 5258
3647 5163
3647 5171
3648 5191
3648 5196
3648 5222
3648 5188
3648 5187
3648 5230
3648 5163
3648 5237
3648 5172
3648 5190
3648 5202
3648 5214
3648 5129
3648 5171
3648 5213
3648 5193
3648 5216
3648 5128
3648 5186
3648 5198
3648 5192
3648 5167
3648 5195
3648 5199
3648 5164
3648 5197
3648 5194
3648 5178
3648 5189
3649 5190
3649 5237
3649 5230
3649 5216
3649 5191
3649 5187
3649 5171
3649 5202
3649 5164
3649 5192
3649 5213
3649 5197
3649 5193
3649 5214
3649 5195
3649 5129
3649 5222
3649 5198
3649 5172
3649 5163
3649 5186
3649 5199
3649 5194
3649 5178
3649 5196
3649 5188
3649 5128
3649 5189
3650 5185
3650 5131
3650 5129
3650 5218
3650 5130
3650 5208
3650 5152
3650 5201
3650 5264
3650 5200
3650 5212
3650 5250
3650 5210
3650 5155
3650 5157
3650 5209
3651 5201
3651 5129
3651 5131
3651 5210
3651 5155
3651 5128
3651 5185
3651 5212
3651 5218
3651 5130
3651 5208
3651 5264
3651 5250
3651 5152
3651 5209
3651 5157
3651 5200
3652 5201
3652 5250
3652 5212
3652 5218
3652 5131
3652 5130
3652 5210
3652 5128
3652 5209
3652 5208
3652 5129
3652 5155
3652 5157
3652 5200
3653 5128
3653 5129
3653 5131
3653 5200
3653 5155
3653 5130
3654 5130
3654 5155
3654 5131
3654 5129
3654 5200
3655 5129
3655 5130
3655 5131
3656 5130
3656 5155
3656 5131
3656 5129
3656 5200
3657 5130
3657 5129
3657 5155
3657 5200
3657 5131
3658 5130
3658 5129
3658 5131
3658 5155
3658 5200
3659 5200
3659 5129
3659 5130
3659 5155
3659 5131
3660 5155
3660 5131
3660 5200
3660 5129
3660 5130
3661 5155
3661 5200
3661 5130
3661 5129
3661 5131
3662 5129
3662 5185
3662 5130
3662 5210
3662 5131
3662 5200
3662 5155
3663 5155
3663 5206
3663 5210
3663 5128
3663 5200
3663 5220
3663 5221
3663 5212
3663 5129
3663 5185
3663 5131
3663 5130
3664 5157
3664 5185
3664 5206
3664 5208
3664 5224
3664 5212
3664 5155
3664 5221
3664 5129
3664 5130
3664 5220
3664 5131
3664 5200
3664 5210
3665 5130
3665 5182
3665 5129
3665 5210
3665 5212
3665 5155
3665 5185
3665 5224
3665 5200
3665 5152
3665 5221
3665 5131
3666 5185
3666 5200
3666 5221
3666 5182
3666 5211
3666 5130
3666 5212
3666 5155
3666 5129
3666 5224
3666 5210
3666 5131
3666 5152
3667 5181
3667 5129
3667 5212
3667 5221
3667 5155
3667 5182
3667 5200
3667 5150
3667 5224
3667 5130
3667 5157
3667 5131
3667 5211
3667 5143
3667 5210
3667 5208
3667 5206
3667 5152
3667 5185
3668 5221
3668 5150
3668 5200
3668 5131
3668 5212
3668 5224
3668 5155
3668 5182
3668 5185
3668 5143
3668 5129
3668 5211
3668 5210
3668 5157
3668 5130
3668 5152
3669 5131
3669 5129
3669 5155
3669 5157
3669 5130
3669 5185
3669 5200
3670 5157
3670 5131
3670 5185
3670 5155
3670 5224
3670 5129
3670 5200
3670 5130
3671 5129
3671 5130
3671 5155
3671 5200
3671 5131
3671 5224
3671 5157
3672 5130
3672 5200
3672 5155
3672 5211
3672 5152
3672 5224
3672 5131
3672 5157
3672 5221
3672 5129
3673 5152
3673 5130
3673 5155
3673 5131
3673 5224
3673 5211
3673 5157
3673 5200
3673 5221
3673 5129
3674 5130
3674 5157
3674 5131
3674 5129
3674 5224
3674 5152
3674 5221
3674 5200
3674 5155
3674 5211
3675 5131
3675 5155
3675 5221
3675 5129
3675 5130
3675 5200
3676 5157
3676 5221
3676 5129
3676 5185
3676 5130
3676 5211
3676 5171
3676 5131
3676 5208
3676 5224
3676 5200
3676 5155
3676 5196
3676 5152
3676 5190
3676 5191
3676 5218
3677 5211
3677 5196
3677 5208
3677 5131
3677 5191
3677 5190
3677 5221
3677 5218
3677 5130
3677 5200
3677 5185
3677 5224
3677 5171
3677 5157
3677 5152
3677 5155
3677 5220
3677 5129
3678 5196
3678 5218
3678 5191
3678 5190
3678 5221
3678 5200
3678 5211
3678 5129
3678 5130
3678 5220
3678 5155
3679 5196
3679 5218
3679 5155
3679 5221
3679 5200
3679 5129
3679 5191
3679 5190
3679 5211
3679 5130
3679 5220
3680 5129
3680 5155
3680 5190
3680 5196
3680 5200
3680 5130
3680 5218
3680 5220
3680 5191
3681 5130
3681 5129
3681 5220
3681 5191
3681 5155
3681 5196
3681 5171
3681 5190
3681 5218
3681 5200
3682 5152
3682 5131
3682 5190
3682 5130
3682 5171
3682 5196
3682 5191
3682 5200
3682 5129
3682 5218
3682 5155
3682 5220
3683 5220
3683 5129
3683 5131
3683 5152
3683 5196
3683 5155
3683 5130
3683 5218
3683 5200
3683 5171
3683 5191
3684 5196
3684 5220
3684 5131
3684 5155
3684 5191
3684 5218
3684 5129
3684 5200
3684 5171
3684 5130
3685 5200
3685 5191
3685 5129
3685 5220
3685 5130
3685 5171
3685 5131
3685 5218
3685 5155
3685 5196
3686 5129
3686 5191
3686 5196
3686 5200
3686 5130
3686 5155
3686 5220
3686 5131
3686 5218
3686 5171
3687 5131
3687 5196
3687 5191
3687 5155
3687 5218
3687 5220
3687 5129
3687 5200
3687 5252
3687 5171
3687 5130
3688 5131
3688 5155
3688 5228
3688 5193
3688 5191
3688 5252
3688 5238
3688 5221
3688 5248
3688 5176
3688 5190
3688 5220
3688 5171
3688 5211
3688 5196
3688 5129
3688 5218
3688 5130
3688 5227
3688 5200
3689 5227
3689 5191
3689 5228
3689 5196
3689 5220
3689 5244
3689 5216
3689 5155
3689 5176
3689 5211
3689 5238
3689 5193
3689 5248
3689 5131
3689 5221
3689 5128
3689 5218
3689 5240
3689 5190
3689 5171
3689 5245
3689 5200
3689 5130
3689 5129
3690 5211
3690 5244
3690 5131
3690 5193
3690 5155
3690 5191
3690 5228
3690 5129
3690 5128
3690 5238
3690 5245
3690 5216
3690 5227
3690 5221
3690 5176
3690 5190
3690 5240
3690 5218
3690 5220
3690 5130
3690 5200
3690 5196
3690 5248
3690 5171
3691 5211
3691 5131
3691 5193
3691 5228
3691 5176
3691 5246
3691 5244
3691 5238
3691 5191
3691 5220
3691 5227
3691 5128
3691 5216
3691 5129
3691 5240
3691 5221
3691 5196
3691 5218
3691 5234
3691 5190
3691 5248
3691 5265
3691 5245
3691 5171
3692 5244
3692 5238
3692 5234
3692 5221
3692 5228
3692 5246
3692 5211
3692 5216
3692 5128
3692 5190
3692 5196
3692 5131
3692 5171
3692 5193
3692 5220
3692 5218
3692 5191
3692 5129
3692 5176
3692 5192
3692 5240
3692 5245
3692 5248
3692 5227
3692 5265
3692 5257
3693 5244
3693 5246
3693 5221
3693 5228
3693 5128
3693 5216
3693 5176
3693 5191
3693 5131
3693 5211
3693 5189
3693 5266
3693 5199
3693 5238
3693 5257
3693 5245
3693 5218
3693 5255
3693 5220
3693 5265
3693 5267
3693 5155
3693 5240
3693 5234
3693 5193
3693 5192
3693 5171
3693 5196
3693 5129
3693 5130
3693 5248
3693 5241
3693 5200
3693 5227
3693 5190
3694 5170
3694 5192
3694 5234
3694 5199
3694 5231
3694 5131
3694 5216
3694 5268
3694 5257
3694 5244
3694 5266
3694 5238
3694 5176
3694 5228
3694 5198
3694 5128
3694 5265
3694 5155
3694 5130
3694 5267
3694 5245
3694 5241
3694 5129
3694 5220
3694 5189
3694 5193
3694 5211
3694 5190
3694 5200
3694 5269
3694 5218
3694 5248
3694 5191
3694 5246
3694 5240
3694 5171
3694 5227
3694 5255
3694 5196
3694 5221
3695 5129
3695 5238
3695 5265
3695 5193
3695 5270
3695 5227
3695 5268
3695 5128
3695 5267
3695 5234
3695 5211
3695 5131
3695 5199
3695 5255
3695 5189
3695 5190
3695 5245
3695 5231
3695 5244
3695 5216
3695 5198
3695 5248
3695 5269
3695 5266
3695 5240
3695 5155
3695 5176
3695 5191
3695 5196
3695 5228
3695 5220
3695 5130
3695 5200
3695 5246
3695 5218
3695 5171
3695 5170
3696 5211
3696 5248
3696 5271
3696 5228
3696 5255
3696 5240
3696 5238
3696 5269
3696 5220
3696 5234
3696 5227
3696 5272
3696 5191
3696 5273
3696 5274
3696 5192
3696 5187
3696 5246
3696 5200
3696 5131
3696 5193
3696 5199
3696 5218
3696 5130
3696 5128
3696 5190
3696 5198
3696 5245
3696 5216
3696 5265
3696 5244
3696 5170
3696 5176
3696 5155
3696 5189
3696 5129
3696 5171
3696 5196
3697 5246
3697 5220
3697 5170
3697 5240
3697 5234
3697 5238
3697 5269
3697 5129
3697 5273
3697 5200
3697 5193
3697 5228
3697 5248
3697 5272
3697 5187
3697 5199
3697 5176
3697 5227
3697 5274
3697 5218
3697 5192
3697 5244
3697 5131
3697 5190
3697 5130
3697 5198
3697 5265
3697 5271
3697 5196
3697 5191
3697 5211
3697 5128
3697 5216
3697 5155
3697 5189
3697 5171
3698 5170
3698 5246
3698 5275
3698 5272
3698 5199
3698 5187
3698 5238
3698 5191
3698 5228
3698 5220
3698 5171
3698 5234
3698 5190
3698 5128
3698 5269
3698 5227
3698 5130
3698 5271
3698 5274
3698 5189
3698 5193
3698 5192
3698 5244
3698 5198
3698 5196
3698 5129
3698 5176
3699 5170
3699 5196
3699 5193
3699 5187
3699 5128
3699 5189
3699 5192
3699 5238
3699 5246
3699 5171
3699 5176
3699 5130
3699 5269
3699 5199
3699 5272
3699 5191
3699 5220
3699 5244
3699 5190
3699 5228
3699 5198
3699 5227
3699 5129
3699 5271
3700 5176
3700 5170
3700 5220
3700 5130
3700 5258
3700 5171
3700 5128
3700 5190
3700 5196
3700 5271
3700 5238
3700 5228
3700 5191
3700 5189
3700 5193
3700 5246
3701 5171
3701 5258
3701 5176
3701 5170
3701 5190
3701 5246
3701 5196
3701 5128
3701 5238
3702 5258
3702 5170
3702 5171
3702 5246
3702 5128
3702 5190
3702 5176
3702 5196
3702 5238
3703 5246
3703 5171
3703 5170
3703 5190
3703 5258
3703 5128
3703 5176
3703 5196
3703 5238
3704 5196
3704 5246
3704 5198
3704 5171
3704 5176
3704 5238
3704 5170
3704 5128
3704 5190
3705 5198
3705 5171
3705 5238
3705 5170
3705 5128
3705 5190
3705 5246
3705 5196
3705 5176
3706 5238
3706 5198
3706 5246
3706 5128
3706 5196
3706 5170
3706 5176
3706 5190
3706 5171
3707 5128
3707 5170
3707 5238
3707 5198
3707 5171
3707 5190
3707 5176
3707 5246
3707 5196
3708 5246
3708 5171
3708 5198
3708 5190
3708 5196
3708 5176
3708 5128
3708 5238
3708 5170
3709 5171
3709 5170
3709 5176
3709 5238
3709 5128
3709 5246
3709 5198
3709 5196
3710 5220
3710 5190
3710 5176
3710 5128
3710 5131
3710 5191
3710 5171
3710 5170
3710 5246
3710 5218
3710 5228
3710 5198
3710 5196
3710 5238
3710 5211
3710 5193
3710 5227
3711 5171
3711 5131
3711 5190
3711 5227
3711 5176
3711 5193
3711 5128
3711 5220
3711 5198
3711 5211
3711 5170
3711 5238
3711 5196
3711 5191
3711 5218
3711 5246
3711 5228
3712 5128
3712 5170
3712 5190
3712 5171
3712 5176
3712 5196
3712 5198
3712 5246
3712 5259
3712 5258
3713 5170
3713 5128
3713 5259
3713 5190
3713 5196
3713 5246
3713 5171
3713 5258
3713 5176
3713 5198
3714 5128
3714 5129
3714 5171
3714 5170
3714 5258
3714 5196
3714 5176
3714 5130
3714 5191
3714 5259
3714 5276
3714 5190
3714 5198
3715 5128
3715 5176
3715 5170
3715 5171
3715 5190
3715 5196
3715 5191
3715 5129
3715 5130
3715 5258
3715 5198
3716 5129
3716 5196
3716 5198
3716 5128
3716 5176
3716 5170
3716 5258
3716 5190
3716 5171
3716 5191
3717 5171
3717 5129
3717 5198
3717 5277
3717 5258
3717 5191
3717 5176
3717 5128
3717 5170
3717 5190
3717 5196
3717 5278
3718 5258
3718 5164
3718 5277
3718 5171
3718 5170
3718 5129
3718 5198
3718 5176
3718 5196
3718 5191
3718 5190
3718 5260
3718 5128
3718 5194
3719 5163
3719 5260
3719 5198
3719 5176
3719 5258
3719 5170
3719 5164
3719 5191
3719 5171
3719 5196
3719 5262
3719 5190
3719 5128
3719 5129
3719 5194
3720 5171
3720 5260
3720 5163
3720 5128
3720 5202
3720 5196
3720 5191
3720 5170
3720 5129
3720 5190
3720 5176
3720 5164
3720 5198
3720 5194
3720 5262
3720 5178
3721 5170
3721 5171
3721 5129
3721 5128
3721 5196
3721 5191
3721 5198
3721 5164
3721 5176
3721 5190
3721 5163
3721 5194
3721 5178
3721 5260
3721 5202
3722 5128
3722 5163
3722 5170
3722 5196
3722 5194
3722 5129
3722 5171
3722 5191
3722 5176
3722 5236
3722 5198
3722 5202
3722 5190
3722 5178
3722 5164
3722 5242
3723 5202
3723 5176
3723 5170
3723 5128
3723 5129
3723 5191
3723 5196
3723 5236
3723 5190
3723 5164
3723 5194
3723 5163
3723 5198
3723 5178
3723 5171
3723 5242
3724 5194
3724 5129
3724 5128
3724 5178
3724 5164
3724 5176
3724 5190
3724 5191
3724 5163
3724 5243
3724 5242
3724 5170
3724 5236
3724 5171
3724 5202
3724 5196
3724 5198
3725 5194
3725 5243
3725 5129
3725 5176
3725 5190
3725 5128
3725 5171
3725 5202
3725 5170
3725 5178
3725 5198
3725 5164
3725 5263
3725 5163
3725 5196
3725 5242
3726 5129
3726 5128
3726 5194
3726 5242
3726 5243
3726 5176
3726 5191
3726 5198
3726 5171
3726 5164
3726 5163
3726 5202
3726 5170
3726 5196
3726 5236
3726 5178
3726 5263
3726 5190
3727 5128
3727 5242
3727 5129
3727 5164
3727 5194
3727 5243
3727 5190
3727 5191
3727 5178
3727 5171
3727 5236
3727 5176
3727 5263
3727 5202
3727 5198
3727 5163
3727 5196
3727 5170
3728 5129
3728 5194
3728 5170
3728 5243
3728 5202
3728 5128
3728 5196
3728 5176
3728 5178
3728 5164
3728 5263
3728 5242
3728 5198
3728 5163
3728 5190
3728 5171
3729 5194
3729 5170
3729 5129
3729 5238
3729 5164
3729 5202
3729 5128
3729 5243
3729 5190
3729 5176
3729 5263
3729 5198
3729 5178
3729 5196
3729 5163
3729 5171
3730 5170
3730 5238
3730 5194
3730 5202
3730 5129
3730 5243
3730 5171
3730 5176
3730 5163
3730 5190
3730 5164
3730 5242
3730 5198
3730 5128
3730 5196
3730 5178
3731 5238
3731 5279
3731 5194
3731 5202
3731 5243
3731 5129
3731 5198
3731 5242
3731 5196
3731 5170
3731 5164
3731 5176
3731 5128
3731 5263
3731 5190
3731 5199
3731 5280
3731 5171
3731 5178
3731 5163
3732 5176
3732 5194
3732 5279
3732 5129
3732 5202
3732 5164
3732 5163
3732 5243
3732 5198
3732 5238
3732 5128
3732 5170
3732 5242
3732 5199
3732 5171
3732 5263
3732 5196
3732 5178
3732 5190
3732 5280
3733 5199
3733 5164
3733 5178
3733 5194
3733 5190
3733 5202
3733 5163
3733 5198
3733 5242
3733 5238
3733 5171
3733 5170
3733 5128
3733 5263
3734 5164
3734 5178
3734 5281
3734 5128
3734 5170
3734 5242
3734 5190
3734 5198
3734 5207
3734 5171
3734 5202
3734 5163
3734 5238
3734 5194
3734 5258
3734 5282
3734 5263
3734 5243
3735 5190
3735 5198
3735 5242
3735 5178
3735 5164
3735 5163
3735 5207
3735 5170
3735 5213
3735 5236
3735 5282
3735 5258
3735 5202
3735 5128
3735 5283
3735 5263
3735 5243
3735 5176
3735 5183
3735 5194
3735 5197
3735 5171
3735 5284
3736 5164
3736 5283
3736 5207
3736 5171
3736 5190
3736 5243
3736 5198
3736 5236
3736 5202
3736 5170
3736 5242
3736 5197
3736 5258
3736 5183
3736 5194
3736 5178
3736 5263
3736 5163
3736 5284
3736 5176
3736 5128
3737 5198
3737 5178
3737 5170
3737 5285
3737 5202
3737 5128
3737 5190
3737 5171
3737 5197
3737 5258
3737 5183
3737 5243
3737 5207
3737 5263
3737 5163
3737 5176
3738 5207
3738 5202
3738 5128
3738 5198
3738 5170
3738 5243
3738 5190
3738 5178
3738 5171
3738 5163
3738 5258
3738 5263
3738 5197
3739 5208
3739 5264
3739 5130
3739 5210
3739 5155
3739 5131
3739 5250
3739 5185
3739 5129
3739 5152
3739 5157
3739 5200
3739 5212
3740 5208
3740 5155
3740 5210
3740 5129
3740 5130
3740 5128
3740 5212
3740 5264
3740 5200
3740 5131
3740 5185
3741 5129
3741 5212
3741 5200
3741 5131
3741 5130
3741 5155
3742 5155
3742 5200
3742 5130
3742 5129
3742 5131
3743 5130
3743 5129
3743 5131
3744 5129
3744 5131
3744 5130
3745 5131
3745 5130
3745 5129
3746 5129
3746 5130
3746 5131
3747 5131
3747 5130
3747 5129
3747 5200
3747 5155
3748 5155
3748 5200
3748 5129
3748 5212
3748 5130
3748 5131
3749 5212
3749 5155
3749 5131
3749 5200
3749 5130
3749 5129
3750 5155
3750 5131
3750 5200
3750 5130
3750 5212
3750 5129
3751 5200
3751 5210
3751 5128
3751 5131
3751 5129
3751 5212
3751 5185
3751 5130
3751 5155
3752 5212
3752 5131
3752 5185
3752 5210
3752 5129
3752 5128
3752 5220
3752 5155
3752 5130
3752 5221
3752 5200
3753 5210
3753 5128
3753 5221
3753 5155
3753 5185
3753 5200
3753 5129
3753 5212
3753 5131
3753 5220
3753 5130
3754 5155
3754 5129
3754 5131
3754 5200
3754 5185
3754 5210
3754 5221
3754 5130
3754 5212
3755 5152
3755 5130
3755 5150
3755 5221
3755 5200
3755 5129
3755 5210
3755 5182
3755 5155
3755 5185
3755 5212
3755 5224
3755 5143
3755 5211
3755 5131
3755 5157
3756 5152
3756 5150
3756 5211
3756 5224
3756 5185
3756 5221
3756 5212
3756 5131
3756 5155
3756 5130
3756 5143
3756 5129
3756 5200
3756 5210
3756 5157
3756 5182
3757 5185
3757 5152
3757 5211
3757 5131
3757 5129
3757 5143
3757 5200
3757 5221
3757 5224
3757 5130
3757 5157
3757 5212
3757 5182
3757 5155
3757 5210
3757 5150
3758 5131
3758 5200
3758 5157
3758 5152
3758 5224
3758 5129
3758 5130
3758 5218
3758 5185
3758 5211
3758 5212
3758 5155
3759 5200
3759 5224
3759 5218
3759 5185
3759 5155
3759 5221
3759 5129
3759 5212
3759 5130
3759 5131
3759 5211
3759 5152
3759 5157
3760 5131
3760 5157
3760 5224
3760 5155
3760 5212
3760 5130
3760 5200
3760 5211
3760 5152
3760 5221
3760 5218
3760 5185
3760 5129
3761 5212
3761 5152
3761 5129
3761 5224
3761 5155
3761 5211
3761 5131
3761 5157
3761 5143
3761 5200
3761 5185
3761 5130
3761 5221
3762 5157
3762 5143
3762 5221
3762 5152
3762 5200
3762 5131
3762 5212
3762 5211
3762 5155
3762 5130
3762 5129
3762 5224
3763 5129
3763 5131
3763 5200
3763 5208
3763 5157
3763 5185
3763 5211
3763 5152
3763 5221
3763 5224
3763 5130
3763 5155
3763 5212
3764 5190
3764 5191
3764 5208
3764 5130
3764 5211
3764 5129
3764 5152
3764 5155
3764 5185
3764 5200
3764 5221
3764 5157
3764 5196
3764 5131
3764 5218
3764 5224
3765 5191
3765 5185
3765 5208
3765 5224
3765 5157
3765 5211
3765 5129
3765 5152
3765 5196
3765 5190
3765 5130
3765 5155
3765 5218
3765 5220
3765 5221
3765 5200
3765 5171
3765 5131
3765 5212
3766 5129
3766 5171
3766 5220
3766 5221
3766 5155
3766 5200
3766 5131
3766 5218
3766 5130
3766 5211
3766 5190
3766 5196
3766 5191
3767 5200
3767 5218
3767 5130
3767 5131
3767 5171
3767 5129
3767 5155
3767 5211
3767 5220
3767 5191
3767 5221
3767 5190
3767 5196
3768 5129
3768 5130
3768 5171
3768 5191
3768 5218
3768 5200
3768 5155
3768 5131
3768 5211
3768 5190
3768 5220
3768 5196
3769 5171
3769 5190
3769 5129
3769 5191
3769 5220
3769 5200
3769 5218
3769 5196
3769 5155
3769 5130
3769 5131
3770 5131
3770 5218
3770 5190
3770 5171
3770 5191
3770 5200
3770 5155
3770 5196
3770 5220
3770 5130
3770 5129
3771 5131
3771 5218
3771 5196
3771 5191
3771 5130
3771 5171
3771 5129
3771 5220
3771 5200
3771 5155
3772 5196
3772 5130
3772 5131
3772 5200
3772 5220
3772 5171
3772 5129
3772 5218
3772 5191
3772 5155
3773 5130
3773 5218
3773 5196
3773 5131
3773 5200
3773 5155
3773 5129
3773 5220
3773 5191
3773 5171
3774 5193
3774 5131
3774 5228
3774 5200
3774 5171
3774 5218
3774 5220
3774 5248
3774 5191
3774 5155
3774 5130
3774 5176
3774 5190
3774 5129
3774 5238
3774 5196
3775 5193
3775 5211
3775 5200
3775 5131
3775 5238
3775 5190
3775 5191
3775 5176
3775 5227
3775 5228
3775 5218
3775 5248
3775 5196
3775 5155
3775 5171
3775 5130
3775 5129
3775 5220
3776 5128
3776 5176
3776 5200
3776 5227
3776 5171
3776 5196
3776 5221
3776 5130
3776 5240
3776 5190
3776 5129
3776 5238
3776 5211
3776 5193
3776 5191
3776 5218
3776 5155
3776 5228
3776 5248
3776 5220
3776 5131
3777 5196
3777 5228
3777 5191
3777 5171
3777 5190
3777 5130
3777 5211
3777 5240
3777 5128
3777 5155
3777 5176
3777 5218
3777 5227
3777 5221
3777 5238
3777 5129
3777 5193
3777 5131
3777 5220
3777 5200
3777 5248
3778 5238
3778 5228
3778 5245
3778 5191
3778 5176
3778 5131
3778 5221
3778 5216
3778 5128
3778 5218
3778 5190
3778 5171
3778 5220
3778 5240
3778 5244
3778 5227
3778 5248
3778 5211
3778 5196
3778 5193
3779 5244
3779 5176
3779 5191
3779 5228
3779 5245
3779 5220
3779 5227
3779 5216
3779 5238
3779 5234
3779 5265
3779 5128
3779 5193
3779 5248
3779 5171
3779 5129
3779 5221
3779 5131
3779 5190
3779 5240
3779 5211
3779 5218
3780 5240
3780 5190
3780 5227
3780 5131
3780 5196
3780 5199
3780 5193
3780 5171
3780 5191
3780 5244
3780 5220
3780 5176
3780 5257
3780 5238
3780 5266
3780 5246
3780 5218
3780 5211
3780 5228
3780 5216
3780 5245
3780 5248
3780 5234
3780 5265
3780 5128
3780 5130
3780 5221
3781 5155
3781 5244
3781 5241
3781 5191
3781 5257
3781 5131
3781 5130
3781 5211
3781 5192
3781 5128
3781 5234
3781 5176
3781 5240
3781 5265
3781 5199
3781 5238
3781 5129
3781 5218
3781 5248
3781 5216
3781 5190
3781 5196
3781 5246
3781 5189
3781 5220
3781 5193
3781 5266
3781 5227
3781 5228
3781 5171
3781 5245
3781 5221
3782 5155
3782 5176
3782 5192
3782 5244
3782 5238
3782 5270
3782 5190
3782 5266
3782 5198
3782 5269
3782 5228
3782 5234
3782 5216
3782 5246
3782 5171
3782 5240
3782 5193
3782 5196
3782 5211
3782 5227
3782 5218
3782 5191
3782 5248
3782 5131
3782 5130
3782 5200
3782 5189
3782 5220
3782 5199
3782 5267
3782 5245
3782 5129
3782 5221
3782 5265
3782 5128
3782 5273
3782 5255
3783 5191
3783 5211
3783 5240
3783 5245
3783 5271
3783 5128
3783 5267
3783 5218
3783 5171
3783 5248
3783 5234
3783 5270
3783 5155
3783 5131
3783 5192
3783 5238
3783 5274
3783 5220
3783 5193
3783 5273
3783 5227
3783 5199
3783 5265
3783 5221
3783 5228
3783 5130
3783 5255
3783 5198
3783 5196
3783 5216
3783 5190
3783 5129
3783 5266
3783 5176
3783 5244
3783 5246
3783 5189
3783 5269
3783 5200
3784 5271
3784 5245
3784 5198
3784 5155
3784 5130
3784 5171
3784 5196
3784 5128
3784 5272
3784 5191
3784 5234
3784 5255
3784 5266
3784 5211
3784 5192
3784 5200
3784 5193
3784 5238
3784 5248
3784 5220
3784 5227
3784 5265
3784 5269
3784 5228
3784 5190
3784 5170
3784 5246
3784 5189
3784 5240
3784 5274
3784 5221
3784 5199
3784 5218
3784 5216
3784 5129
3784 5244
3784 5176
3784 5187
3784 5273
3784 5131
3785 5265
3785 5272
3785 5245
3785 5273
3785 5271
3785 5130
3785 5193
3785 5129
3785 5191
3785 5192
3785 5246
3785 5189
3785 5198
3785 5196
3785 5248
3785 5211
3785 5221
3785 5269
3785 5176
3785 5199
3785 5170
3785 5227
3785 5216
3785 5220
3785 5244
3785 5218
3785 5190
3785 5228
3785 5238
3785 5171
3785 5187
3785 5274
3785 5234
3785 5266
3786 5265
3786 5245
3786 5191
3786 5275
3786 5272
3786 5189
3786 5129
3786 5199
3786 5170
3786 5130
3786 5193
3786 5192
3786 5220
3786 5271
3786 5198
3786 5228
3786 5216
3786 5238
3786 5221
3786 5227
3786 5171
3786 5176
3786 5269
3786 5248
3786 5196
3786 5244
3786 5190
3786 5266
3786 5234
3786 5273
3786 5187
3786 5246
3786 5274
3787 5191
3787 5198
3787 5130
3787 5258
3787 5273
3787 5176
3787 5245
3787 5272
3787 5129
3787 5261
3787 5244
3787 5189
3787 5190
3787 5216
3787 5193
3787 5269
3787 5170
3787 5228
3787 5196
3787 5199
3787 5171
3787 5221
3787 5187
3787 5234
3787 5227
3787 5267
3787 5286
3787 5257
3787 5274
3787 5246
3787 5220
3787 5238
3787 5271
3787 5287
3787 5192
3787 5128
3788 5245
3788 5190
3788 5198
3788 5176
3788 5130
3788 5170
3788 5272
3788 5246
3788 5191
3788 5269
3788 5255
3788 5286
3788 5129
3788 5193
3788 5228
3788 5244
3788 5258
3788 5199
3788 5227
3788 5216
3788 5189
3788 5196
3788 5192
3788 5171
3788 5221
3788 5234
3788 5287
3788 5267
3788 5271
3788 5261
3788 5274
3788 5220
3788 5238
3788 5273
3788 5257
3788 5128
3788 5187
3789 5198
3789 5272
3789 5129
3789 5191
3789 5130
3789 5271
3789 5246
3789 5190
3789 5227
3789 5273
3789 5176
3789 5228
3789 5192
3789 5244
3789 5216
3789 5199
3789 5187
3789 5193
3789 5170
3789 5189
3789 5196
3789 5128
3789 5238
3789 5257
3789 5171
3789 5220
3789 5258
3789 5255
3790 5272
3790 5130
3790 5191
3790 5198
3790 5227
3790 5190
3790 5246
3790 5258
3790 5176
3790 5170
3790 5273
3790 5189
3790 5238
3790 5128
3790 5228
3790 5271
3790 5193
3790 5171
3790 5196
3790 5220
3791 5191
3791 5130
3791 5258
3791 5190
3791 5238
3791 5246
3791 5228
3791 5170
3791 5227
3791 5193
3791 5271
3791 5189
3791 5176
3791 5171
3791 5196
3791 5128
3791 5220
3792 5130
3792 5198
3792 5128
3792 5189
3792 5190
3792 5196
3792 5170
3792 5191
3792 5258
3792 5193
3792 5171
3792 5271
3792 5228
3792 5176
3792 5238
3792 5220
3792 5246
3793 5171
3793 5193
3793 5246
3793 5191
3793 5196
3793 5176
3793 5258
3793 5190
3793 5198
3793 5130
3793 5128
3793 5170
3793 5238
3793 5220
3793 5228
3794 5171
3794 5196
3794 5128
3794 5190
3794 5258
3794 5176
3794 5238
3794 5198
3794 5246
3794 5130
3794 5170
3795 5190
3795 5238
3795 5128
3795 5130
3795 5170
3795 5176
3795 5171
3795 5198
3795 5246
3795 5196
3796 5131
3796 5128
3796 5238
3796 5196
3796 5228
3796 5193
3796 5288
3796 5130
3796 5190
3796 5259
3796 5198
3796 5220
3796 5211
3796 5246
3796 5170
3796 5191
3796 5171
3796 5218
3796 5227
3796 5176
3797 5288
3797 5246
3797 5131
3797 5234
3797 5191
3797 5176
3797 5193
3797 5220
3797 5196
3797 5238
3797 5171
3797 5211
3797 5269
3797 5276
3797 5128
3797 5228
3797 5227
3797 5190
3797 5198
3797 5130
3797 5259
3797 5170
3797 5218
3798 5245
3798 5211
3798 5130
3798 5128
3798 5198
3798 5190
3798 5238
3798 5220
3798 5228
3798 5170
3798 5227
3798 5276
3798 5234
3798 5193
3798 5196
3798 5176
3798 5246
3798 5288
3798 5269
3798 5171
3798 5218
3798 5131
3798 5191
3798 5259
3799 5220
3799 5131
3799 5269
3799 5276
3799 5221
3799 5234
3799 5171
3799 5238
3799 5196
3799 5170
3799 5245
3799 5271
3799 5289
3799 5211
3799 5246
3799 5191
3799 5218
3799 5193
3799 5290
3799 5176
3799 5248
3799 5258
3799 5130
3799 5259
3799 5189
3799 5288
3799 5128
3799 5228
3799 5240
3799 5227
3799 5272
3799 5198
3799 5190
3800 5266
3800 5276
3800 5196
3800 5211
3800 5234
3800 5170
3800 5245
3800 5131
3800 5218
3800 5258
3800 5189
3800 5259
3800 5220
3800 5130
3800 5228
3800 5176
3800 5227
3800 5128
3800 5269
3800 5191
3800 5288
3800 5193
3800 5238
3800 5171
3800 5246
3800 5198
3800 5190
3801 5196
3801 5192
3801 5266
3801 5176
3801 5291
3801 5170
3801 5199
3801 5292
3801 5293
3801 5245
3801 5130
3801 5228
3801 5237
3801 5294
3801 5290
3801 5288
3801 5171
3801 5276
3801 5191
3801 5248
3801 5190
3801 5244
3801 5246
3801 5220
3801 5240
3801 5274
3801 5193
3801 5198
3801 5129
3801 5238
3801 5295
3801 5272
3801 5271
3801 5258
3801 5259
3801 5296
3801 5269
3801 5128
3801 5189
3802 5170
3802 5276
3802 5240
3802 5238
3802 5190
3802 5198
3802 5220
3802 5288
3802 5171
3802 5189
3802 5266
3802 5196
3802 5130
3802 5259
3802 5129
3802 5128
3802 5245
3802 5176
3802 5296
3802 5192
3802 5258
3802 5191
3802 5294
3802 5297
3802 5199
3803 5192
3803 5130
3803 5199
3803 5297
3803 5198
3803 5238
3803 5258
3803 5196
3803 5176
3803 5276
3803 5170
3803 5191
3803 5190
3803 5129
3803 5171
3803 5240
3803 5128
3804 5190
3804 5129
3804 5196
3804 5176
3804 5198
3804 5240
3804 5191
3804 5199
3804 5170
3804 5130
3804 5128
3804 5258
3804 5171
3805 5278
3805 5164
3805 5170
3805 5258
3805 5196
3805 5128
3805 5276
3805 5198
3805 5129
3805 5191
3805 5171
3805 5176
3805 5190
3806 5163
3806 5258
3806 5170
3806 5164
3806 5198
3806 5194
3806 5196
3806 5191
3806 5171
3806 5276
3806 5176
3806 5190
3806 5129
3806 5128
3807 5258
3807 5170
3807 5163
3807 5260
3807 5196
3807 5194
3807 5164
3807 5190
3807 5191
3807 5176
3807 5297
3807 5129
3807 5192
3807 5171
3807 5128
3807 5130
3807 5198
3808 5163
3808 5170
3808 5164
3808 5128
3808 5194
3808 5202
3808 5297
3808 5192
3808 5130
3808 5129
3808 5199
3808 5176
3808 5240
3808 5191
3808 5190
3808 5198
3808 5196
3808 5171
3809 5190
3809 5163
3809 5191
3809 5243
3809 5202
3809 5194
3809 5164
3809 5130
3809 5176
3809 5280
3809 5170
3809 5171
3809 5199
3809 5240
3809 5128
3809 5297
3809 5178
3809 5129
3809 5276
3809 5196
3809 5198
3810 5202
3810 5199
3810 5240
3810 5198
3810 5236
3810 5243
3810 5191
3810 5178
3810 5194
3810 5190
3810 5170
3810 5163
3810 5171
3810 5280
3810 5176
3810 5164
3810 5128
3810 5129
3810 5196
3810 5242
3810 5297
3811 5199
3811 5190
3811 5243
3811 5236
3811 5163
3811 5128
3811 5171
3811 5202
3811 5242
3811 5164
3811 5297
3811 5240
3811 5170
3811 5196
3811 5198
3811 5178
3811 5191
3811 5176
3811 5194
3812 5242
3812 5202
3812 5199
3812 5190
3812 5240
3812 5243
3812 5198
3812 5163
3812 5178
3812 5171
3812 5164
3812 5170
3812 5176
3812 5129
3812 5297
3812 5128
3812 5196
3812 5194
3813 5243
3813 5242
3813 5199
3813 5170
3813 5171
3813 5240
3813 5164
3813 5198
3813 5176
3813 5183
3813 5163
3813 5129
3813 5196
3813 5202
3813 5178
3813 5128
3813 5190
3813 5263
3813 5194
3814 5243
3814 5170
3814 5163
3814 5183
3814 5263
3814 5194
3814 5171
3814 5198
3814 5202
3814 5242
3814 5129
3814 5190
3814 5176
3814 5128
3814 5178
3814 5196
3814 5164
3815 5263
3815 5190
3815 5163
3815 5196
3815 5171
3815 5183
3815 5176
3815 5202
3815 5198
3815 5170
3815 5178
3815 5194
3815 5242
3815 5164
3815 5128
3816 5164
3816 5170
3816 5163
3816 5263
3816 5183
3816 5190
3816 5198
3816 5178
3816 5129
3816 5242
3816 5196
3816 5128
3816 5202
3816 5176
3816 5238
3816 5194
3816 5243
3816 5171
3817 5163
3817 5171
3817 5178
3817 5263
3817 5190
3817 5129
3817 5164
3817 5176
3817 5196
3817 5194
3817 5199
3817 5170
3817 5202
3817 5128
3817 5198
3817 5243
3817 5183
3817 5238
3818 5178
3818 5196
3818 5194
3818 5199
3818 5129
3818 5171
3818 5263
3818 5202
3818 5163
3818 5164
3818 5170
3818 5176
3818 5180
3818 5128
3818 5198
3818 5190
3818 5243
3818 5238
3819 5178
3819 5279
3819 5238
3819 5171
3819 5199
3819 5263
3819 5202
3819 5298
3819 5180
3819 5196
3819 5163
3819 5190
3819 5129
3819 5164
3819 5194
3819 5170
3819 5176
3819 5280
3819 5243
3819 5128
3819 5198
3820 5279
3820 5282
3820 5183
3820 5198
3820 5128
3820 5242
3820 5196
3820 5171
3820 5213
3820 5199
3820 5238
3820 5190
3820 5163
3820 5191
3820 5194
3820 5202
3820 5178
3820 5280
3820 5164
3820 5263
3820 5170
3820 5176
3821 5238
3821 5191
3821 5183
3821 5196
3821 5198
3821 5199
3821 5171
3821 5190
3821 5213
3821 5282
3821 5170
3821 5128
3821 5263
3821 5163
3821 5194
3821 5176
3821 5202
3821 5164
3821 5178
3821 5242
3822 5213
3822 5243
3822 5183
3822 5281
3822 5202
3822 5283
3822 5171
3822 5178
3822 5170
3822 5191
3822 5238
3822 5196
3822 5282
3822 5163
3822 5176
3822 5199
3822 5263
3822 5128
3822 5164
3822 5198
3822 5258
3822 5207
3822 5194
3822 5190
3822 5299
3822 5242
3823 5213
3823 5171
3823 5202
3823 5198
3823 5243
3823 5194
3823 5191
3823 5258
3823 5263
3823 5280
3823 5197
3823 5170
3823 5164
3823 5242
3823 5190
3823 5282
3823 5178
3823 5183
3823 5207
3823 5196
3823 5238
3823 5163
3823 5128
3823 5299
3823 5176
3824 5202
3824 5198
3824 5243
3824 5171
3824 5183
3824 5258
3824 5164
3824 5178
3824 5213
3824 5163
3824 5207
3824 5242
3824 5263
3824 5197
3824 5194
3824 5170
3824 5280
3824 5128
3824 5190
3825 5243
3825 5197
3825 5213
3825 5258
3825 5183
3825 5170
3825 5242
3825 5178
3825 5263
3825 5163
3825 5171
3825 5285
3825 5128
3825 5202
3825 5190
3825 5207
3825 5198
3826 5155
3826 5157
3826 5130
3826 5131
3826 5264
3826 5208
3826 5129
3826 5200
3826 5185
3826 5210
3826 5152
3826 5212
3827 5200
3827 5208
3827 5130
3827 5300
3827 5129
3827 5301
3827 5264
3827 5131
3827 5210
3828 5129
3828 5264
3828 5300
3828 5131
3828 5130
3828 5301
3829 5300
3829 5301
3829 5129
3829 5131
3829 5130
3830 5129
3830 5131
3830 5130
3831 5131
3831 5130
3831 5129
3832 5131
3832 5129
3832 5130
3833 5129
3833 5130
3833 5131
3834 5131
3834 5129
3834 5130
3835 5212
3835 5130
3835 5129
3835 5131
3836 5130
3836 5212
3836 5200
3836 5131
3836 5129
3836 5155
3837 5155
3837 5130
3837 5200
3837 5129
3837 5212
3837 5131
3838 5130
3838 5131
3838 5210
3838 5212
3838 5185
3838 5200
3838 5129
3838 5155
3839 5129
3839 5212
3839 5185
3839 5210
3839 5130
3839 5131
3839 5200
3840 5200
3840 5185
3840 5129
3840 5130
3840 5212
3840 5131
3841 5131
3841 5185
3841 5129
3841 5130
3841 5200
3842 5185
3842 5130
3842 5200
3842 5221
3842 5155
3842 5157
3842 5212
3842 5129
3842 5131
3842 5143
3842 5152
3842 5210
3843 5200
3843 5131
3843 5185
3843 5143
3843 5130
3843 5152
3843 5155
3843 5157
3843 5129
3843 5221
3843 5210
3844 5130
3844 5155
3844 5129
3844 5131
3844 5200
3844 5221
3844 5185
3844 5224
3845 5130
3845 5185
3845 5221
3845 5211
3845 5131
3845 5129
3845 5212
3845 5152
3845 5224
3845 5200
3845 5218
3845 5155
3846 5130
3846 5129
3846 5185
3846 5152
3846 5200
3846 5218
3846 5224
3846 5131
3846 5211
3846 5157
3846 5221
3846 5155
3846 5212
3847 5224
3847 5157
3847 5130
3847 5200
3847 5221
3847 5131
3847 5212
3847 5185
3847 5211
3847 5129
3847 5155
3847 5218
3847 5152
3847 5208
3848 5129
3848 5131
3848 5143
3848 5221
3848 5208
3848 5185
3848 5130
3848 5155
3848 5211
3848 5152
3848 5200
3848 5224
3848 5212
3849 5152
3849 5221
3849 5131
3849 5200
3849 5143
3849 5211
3849 5155
3849 5212
3849 5129
3849 5130
3849 5224
3850 5129
3850 5212
3850 5200
3850 5224
3850 5221
3850 5130
3850 5131
3850 5211
3850 5155
3851 5129
3851 5152
3851 5191
3851 5221
3851 5200
3851 5211
3851 5131
3851 5212
3851 5155
3851 5130
3851 5196
3851 5224
3852 5191
3852 5200
3852 5196
3852 5221
3852 5130
3852 5129
3852 5212
3852 5218
3852 5131
3852 5152
3852 5224
3852 5211
3852 5155
3853 5212
3853 5129
3853 5196
3853 5211
3853 5220
3853 5171
3853 5131
3853 5218
3853 5130
3853 5200
3853 5221
3853 5155
3853 5191
3853 5224
3854 5190
3854 5131
3854 5211
3854 5171
3854 5220
3854 5200
3854 5221
3854 5155
3854 5224
3854 5129
3854 5130
3854 5191
3854 5196
3854 5218
3855 5220
3855 5171
3855 5131
3855 5218
3855 5211
3855 5196
3855 5129
3855 5200
3855 5155
3855 5191
3855 5190
3855 5130
3856 5218
3856 5155
3856 5220
3856 5191
3856 5129
3856 5196
3856 5130
3856 5131
3856 5171
3857 5218
3857 5191
3857 5220
3857 5171
3857 5130
3857 5155
3857 5196
3857 5129
3857 5131
3858 5130
3858 5220
3858 5171
3858 5196
3858 5155
3858 5218
3858 5191
3858 5129
3858 5131
3858 5200
3859 5129
3859 5196
3859 5155
3859 5131
3859 5130
3859 5171
3859 5191
3859 5220
3859 5200
3859 5218
3860 5176
3860 5240
3860 5193
3860 5190
3860 5227
3860 5129
3860 5228
3860 5155
3860 5248
3860 5171
3860 5238
3860 5130
3860 5200
3860 5218
3860 5220
3860 5131
3860 5211
3860 5191
3860 5196
3860 5128
3861 5240
3861 5227
3861 5220
3861 5155
3861 5248
3861 5193
3861 5171
3861 5190
3861 5130
3861 5238
3861 5200
3861 5176
3861 5191
3861 5218
3861 5228
3861 5211
3861 5129
3861 5196
3861 5131
3861 5128
3862 5227
3862 5240
3862 5218
3862 5128
3862 5238
3862 5220
3862 5176
3862 5196
3862 5211
3862 5171
3862 5190
3862 5248
3862 5193
3862 5228
3862 5200
3862 5130
3862 5129
3862 5131
3862 5155
3862 5191
3863 5227
3863 5128
3863 5228
3863 5131
3863 5211
3863 5193
3863 5218
3863 5171
3863 5240
3863 5155
3863 5220
3863 5191
3863 5176
3863 5196
3863 5129
3863 5190
3863 5238
3863 5248
3864 5248
3864 5171
3864 5193
3864 5190
3864 5240
3864 5131
3864 5176
3864 5227
3864 5211
3864 5196
3864 5155
3864 5191
3864 5128
3864 5228
3864 5218
3864 5220
3864 5238
3865 5227
3865 5228
3865 5216
3865 5190
3865 5238
3865 5193
3865 5191
3865 5240
3865 5171
3865 5211
3865 5220
3865 5248
3865 5176
3865 5218
3865 5245
3865 5128
3865 5131
3866 5171
3866 5131
3866 5218
3866 5216
3866 5227
3866 5240
3866 5211
3866 5176
3866 5190
3866 5234
3866 5191
3866 5128
3866 5265
3866 5193
3866 5221
3866 5228
3866 5248
3866 5220
3866 5244
3866 5245
3866 5238
3867 5216
3867 5196
3867 5131
3867 5244
3867 5171
3867 5218
3867 5245
3867 5234
3867 5265
3867 5227
3867 5193
3867 5266
3867 5190
3867 5240
3867 5228
3867 5224
3867 5246
3867 5248
3867 5211
3867 5176
3867 5220
3867 5191
3867 5238
3867 5221
3867 5128
3868 5176
3868 5129
3868 5193
3868 5266
3868 5245
3868 5265
3868 5171
3868 5131
3868 5211
3868 5244
3868 5199
3868 5218
3868 5191
3868 5228
3868 5234
3868 5216
3868 5248
3868 5240
3868 5196
3868 5227
3868 5220
3868 5192
3868 5224
3868 5246
3868 5190
3868 5238
3868 5221
3868 5128
3869 5228
3869 5245
3869 5248
3869 5234
3869 5199
3869 5271
3869 5193
3869 5269
3869 5128
3869 5189
3869 5227
3869 5192
3869 5221
3869 5246
3869 5211
3869 5240
3869 5266
3869 5129
3869 5216
3869 5190
3869 5131
3869 5220
3869 5273
3869 5171
3869 5218
3869 5191
3869 5176
3869 5267
3869 5244
3869 5238
3869 5265
3869 5196
3870 5265
3870 5176
3870 5190
3870 5246
3870 5248
3870 5227
3870 5228
3870 5220
3870 5198
3870 5171
3870 5269
3870 5196
3870 5216
3870 5245
3870 5189
3870 5155
3870 5128
3870 5129
3870 5192
3870 5218
3870 5273
3870 5244
3870 5240
3870 5266
3870 5221
3870 5211
3870 5199
3870 5238
3870 5131
3870 5191
3870 5234
3870 5193
3871 5128
3871 5129
3871 5246
3871 5192
3871 5244
3871 5269
3871 5240
3871 5248
3871 5271
3871 5274
3871 5176
3871 5191
3871 5196
3871 5227
3871 5190
3871 5228
3871 5171
3871 5302
3871 5238
3871 5220
3871 5189
3871 5131
3871 5272
3871 5221
3871 5193
3871 5273
3871 5245
3871 5155
3871 5199
3871 5218
3871 5216
3871 5211
3871 5234
3871 5265
3871 5266
3871 5187
3871 5198
3872 5227
3872 5128
3872 5129
3872 5246
3872 5240
3872 5244
3872 5155
3872 5220
3872 5228
3872 5171
3872 5192
3872 5130
3872 5131
3872 5272
3872 5190
3872 5198
3872 5274
3872 5191
3872 5238
3872 5196
3872 5265
3872 5269
3872 5189
3872 5273
3872 5271
3872 5245
3872 5199
3872 5216
3872 5234
3872 5176
3872 5218
3872 5211
3872 5221
3872 5266
3872 5248
3872 5187
3872 5193
3873 5130
3873 5228
3873 5129
3873 5199
3873 5196
3873 5191
3873 5240
3873 5271
3873 5198
3873 5176
3873 5244
3873 5273
3873 5192
3873 5257
3873 5171
3873 5190
3873 5128
3873 5211
3873 5131
3873 5272
3873 5245
3873 5238
3873 5248
3873 5246
3873 5193
3873 5266
3873 5220
3873 5227
3873 5187
3873 5218
3873 5216
3873 5234
3873 5274
3873 5189
3873 5265
3873 5221
3873 5269
3874 5274
3874 5261
3874 5218
3874 5272
3874 5130
3874 5258
3874 5129
3874 5220
3874 5244
3874 5191
3874 5271
3874 5198
3874 5170
3874 5265
3874 5128
3874 5228
3874 5248
3874 5176
3874 5240
3874 5199
3874 5286
3874 5171
3874 5238
3874 5287
3874 5196
3874 5190
3874 5187
3874 5216
3874 5234
3874 5193
3874 5189
3874 5273
3874 5293
3874 5221
3874 5267
3874 5269
3874 5246
3874 5227
3874 5245
3874 5266
3874 5257
3874 5131
3874 5211
3874 5192
3875 5244
3875 5170
3875 5129
3875 5216
3875 5211
3875 5196
3875 5261
3875 5287
3875 5198
3875 5293
3875 5176
3875 5227
3875 5199
3875 5228
3875 5191
3875 5171
3875 5128
3875 5218
3875 5130
3875 5258
3875 5221
3875 5189
3875 5187
3875 5131
3875 5286
3875 5272
3875 5274
3875 5257
3875 5255
3875 5246
3875 5238
3875 5193
3875 5240
3875 5267
3875 5192
3875 5265
3875 5273
3875 5269
3875 5190
3875 5220
3875 5271
3875 5266
3875 5245
3875 5234
3875 5248
3876 5241
3876 5192
3876 5246
3876 5255
3876 5234
3876 5248
3876 5171
3876 5191
3876 5273
3876 5130
3876 5216
3876 5244
3876 5271
3876 5228
3876 5189
3876 5221
3876 5257
3876 5227
3876 5238
3876 5274
3876 5218
3876 5187
3876 5258
3876 5129
3876 5272
3876 5199
3876 5211
3876 5170
3876 5220
3876 5193
3876 5176
3876 5190
3876 5128
3876 5265
3876 5196
3876 5269
3876 5245
3876 5198
3877 5199
3877 5216
3877 5193
3877 5187
3877 5171
3877 5273
3877 5245
3877 5192
3877 5191
3877 5170
3877 5189
3877 5244
3877 5190
3877 5272
3877 5198
3877 5130
3877 5228
3877 5271
3877 5258
3877 5234
3877 5246
3877 5176
3877 5129
3877 5196
3877 5269
3877 5220
3877 5265
3877 5274
3877 5221
3877 5227
3877 5238
3877 5128
3878 5131
3878 5271
3878 5211
3878 5199
3878 5273
3878 5272
3878 5228
3878 5198
3878 5191
3878 5187
3878 5193
3878 5189
3878 5192
3878 5170
3878 5246
3878 5258
3878 5130
3878 5244
3878 5269
3878 5274
3878 5216
3878 5265
3878 5129
3878 5128
3878 5220
3878 5190
3878 5234
3878 5155
3878 5238
3878 5196
3878 5176
3878 5227
3878 5171
3878 5218
3879 5265
3879 5170
3879 5259
3879 5245
3879 5218
3879 5268
3879 5303
3879 5246
3879 5192
3879 5270
3879 5221
3879 5128
3879 5171
3879 5211
3879 5274
3879 5244
3879 5255
3879 5198
3879 5269
3879 5196
3879 5271
3879 5273
3879 5238
3879 5258
3879 5130
3879 5240
3879 5272
3879 5199
3879 5189
3879 5193
3879 5304
3879 5234
3879 5155
3879 5228
3879 5305
3879 5131
3879 5306
3879 5267
3879 5190
3879 5216
3879 5227
3879 5191
3879 5129
3879 5176
3879 5257
3879 5187
3879 5220
3880 5198
3880 5246
3880 5211
3880 5227
3880 5189
3880 5171
3880 5199
3880 5191
3880 5221
3880 5258
3880 5228
3880 5265
3880 5245
3880 5220
3880 5307
3880 5271
3880 5129
3880 5131
3880 5190
3880 5216
3880 5290
3880 5155
3880 5295
3880 5196
3880 5238
3880 5170
3880 5257
3880 5193
3880 5218
3880 5128
3880 5272
3880 5305
3880 5130
3880 5176
3881 5245
3881 5129
3881 5170
3881 5199
3881 5128
3881 5238
3881 5171
3881 5272
3881 5216
3881 5265
3881 5190
3881 5191
3881 5246
3881 5295
3881 5189
3881 5290
3881 5193
3881 5196
3881 5130
3881 5271
3881 5221
3881 5228
3881 5258
3881 5198
3881 5308
3881 5257
3881 5176
3881 5220
3882 5191
3882 5228
3882 5170
3882 5216
3882 5196
3882 5190
3882 5227
3882 5176
3882 5288
3882 5269
3882 5171
3882 5220
3882 5265
3882 5199
3882 5131
3882 5198
3882 5211
3882 5193
3882 5234
3882 5218
3882 5246
3882 5128
3882 5238
3882 5258
3882 5295
3882 5129
3882 5130
3883 5198
3883 5238
3883 5246
3883 5288
3883 5227
3883 5128
3883 5228
3883 5176
3883 5190
3883 5170
3883 5196
3883 5131
3883 5295
3883 5265
3883 5199
3883 5171
3883 5193
3883 5269
3883 5234
3883 5276
3883 5259
3883 5258
3883 5191
3883 5220
3883 5211
3883 5218
3883 5268
3883 5129
3884 5259
3884 5265
3884 5234
3884 5271
3884 5191
3884 5131
3884 5228
3884 5170
3884 5190
3884 5245
3884 5211
3884 5240
3884 5269
3884 5231
3884 5218
3884 5216
3884 5258
3884 5189
3884 5171
3884 5176
3884 5130
3884 5290
3884 5246
3884 5198
3884 5276
3884 5196
3884 5227
3884 5272
3884 5309
3884 5193
3884 5221
3884 5128
3884 5288
3884 5302
3884 5220
3884 5238
3885 5192
3885 5176
3885 5228
3885 5211
3885 5218
3885 5271
3885 5190
3885 5240
3885 5198
3885 5234
3885 5258
3885 5248
3885 5295
3885 5130
3885 5131
3885 5265
3885 5293
3885 5170
3885 5245
3885 5290
3885 5310
3885 5246
3885 5193
3885 5221
3885 5129
3885 5269
3885 5231
3885 5128
3885 5259
3885 5309
3885 5288
3885 5227
3885 5191
3885 5272
3885 5244
3885 5311
3885 5189
3885 5276
3885 5196
3885 5220
3885 5238
3885 5171
3886 5211
3886 5190
3886 5238
3886 5266
3886 5310
3886 5170
3886 5227
3886 5191
3886 5192
3886 5288
3886 5218
3886 5276
3886 5265
3886 5289
3886 5240
3886 5234
3886 5258
3886 5244
3886 5228
3886 5176
3886 5198
3886 5245
3886 5248
3886 5291
3886 5269
3886 5130
3886 5246
3886 5129
3886 5290
3886 5272
3886 5189
3886 5221
3886 5193
3886 5171
3886 5220
3886 5271
3886 5274
3886 5131
3886 5293
3886 5259
3886 5311
3886 5295
3886 5196
3886 5128
3887 5131
3887 5176
3887 5191
3887 5192
3887 5245
3887 5198
3887 5259
3887 5190
3887 5272
3887 5269
3887 5199
3887 5248
3887 5276
3887 5170
3887 5294
3887 5193
3887 5128
3887 5274
3887 5228
3887 5246
3887 5288
3887 5189
3887 5244
3887 5130
3887 5292
3887 5240
3887 5211
3887 5237
3887 5221
3887 5238
3887 5295
3887 5218
3887 5290
3887 5258
3887 5129
3887 5271
3887 5291
3887 5293
3887 5220
3887 5227
3887 5234
3887 5296
3887 5171
3887 5266
3887 5196
3888 5290
3888 5218
3888 5227
3888 5295
3888 5176
3888 5272
3888 5228
3888 5240
3888 5296
3888 5193
3888 5248
3888 5245
3888 5294
3888 5244
3888 5238
3888 5190
3888 5259
3888 5170
3888 5274
3888 5221
3888 5292
3888 5198
3888 5269
3888 5288
3888 5220
3888 5130
3888 5189
3888 5196
3888 5191
3888 5129
3888 5246
3888 5237
3888 5276
3888 5293
3888 5211
3888 5266
3888 5258
3888 5291
3888 5234
3888 5128
3888 5271
3888 5171
3888 5199
3888 5192
3889 5228
3889 5295
3889 5271
3889 5193
3889 5294
3889 5240
3889 5297
3889 5272
3889 5296
3889 5191
3889 5274
3889 5198
3889 5171
3889 5290
3889 5276
3889 5292
3889 5245
3889 5220
3889 5130
3889 5170
3889 5248
3889 5237
3889 5176
3889 5196
3889 5192
3889 5288
3889 5293
3889 5189
3889 5259
3889 5129
3889 5266
3889 5246
3889 5190
3889 5269
3889 5238
3889 5199
3889 5258
3889 5128
3889 5244
3889 5291
3890 5190
3890 5196
3890 5191
3890 5176
3890 5170
3890 5199
3890 5130
3890 5198
3890 5171
3890 5128
3890 5129
3890 5240
3890 5258
3890 5276
3890 5238
3890 5259
3890 5192
3890 5297
3891 5170
3891 5171
3891 5191
3891 5190
3891 5130
3891 5196
3891 5176
3891 5258
3891 5199
3891 5240
3891 5128
3891 5259
3891 5198
3891 5276
3891 5129
3891 5192
3891 5297
3892 5170
3892 5191
3892 5130
3892 5171
3892 5128
3892 5176
3892 5190
3892 5198
3892 5258
3892 5129
3892 5196
3892 5276
3893 5171
3893 5198
3893 5176
3893 5128
3893 5276
3893 5190
3893 5297
3893 5192
3893 5170
3893 5163
3893 5129
3893 5130
3893 5240
3893 5196
3893 5191
3893 5258
3893 5199
3894 5192
3894 5163
3894 5171
3894 5128
3894 5276
3894 5297
3894 5190
3894 5198
3894 5240
3894 5170
3894 5164
3894 5258
3894 5196
3894 5243
3894 5199
3894 5130
3894 5191
3894 5176
3894 5129
3895 5163
3895 5194
3895 5176
3895 5190
3895 5198
3895 5297
3895 5164
3895 5202
3895 5191
3895 5170
3895 5276
3895 5240
3895 5129
3895 5199
3895 5128
3895 5130
3895 5192
3895 5196
3895 5171
3895 5258
3895 5243
3896 5190
3896 5194
3896 5276
3896 5130
3896 5191
3896 5202
3896 5198
3896 5240
3896 5243
3896 5222
3896 5196
3896 5170
3896 5171
3896 5192
3896 5280
3896 5176
3896 5163
3896 5297
3896 5199
3896 5128
3896 5164
3896 5129
3897 5191
3897 5240
3897 5164
3897 5198
3897 5194
3897 5276
3897 5196
3897 5171
3897 5178
3897 5222
3897 5170
3897 5129
3897 5163
3897 5190
3897 5176
3897 5280
3897 5128
3897 5243
3897 5202
3897 5297
3897 5199
3898 5240
3898 5163
3898 5198
3898 5190
3898 5176
3898 5128
3898 5222
3898 5242
3898 5243
3898 5171
3898 5170
3898 5178
3898 5164
3898 5297
3898 5199
3898 5202
3899 5297
3899 5236
3899 5176
3899 5183
3899 5240
3899 5190
3899 5171
3899 5198
3899 5222
3899 5163
3899 5202
3899 5164
3899 5196
3899 5243
3899 5170
3899 5242
3899 5128
3899 5178
3899 5199
3900 5243
3900 5297
3900 5164
3900 5176
3900 5198
3900 5202
3900 5183
3900 5240
3900 5194
3900 5242
3900 5171
3900 5128
3900 5190
3900 5163
3900 5263
3900 5178
3900 5170
3900 5199
3901 5183
3901 5163
3901 5190
3901 5242
3901 5276
3901 5263
3901 5198
3901 5176
3901 5164
3901 5171
3901 5170
3901 5194
3901 5213
3901 5128
3901 5202
3901 5178
3902 5170
3902 5213
3902 5190
3902 5183
3902 5242
3902 5164
3902 5194
3902 5128
3902 5198
3902 5276
3902 5263
3902 5178
3902 5163
3902 5171
3902 5202
3903 5128
3903 5263
3903 5164
3903 5178
3903 5171
3903 5163
3903 5198
3903 5213
3903 5194
3903 5170
3903 5183
3903 5190
3903 5202
3903 5238
3904 5202
3904 5183
3904 5198
3904 5276
3904 5312
3904 5178
3904 5170
3904 5163
3904 5190
3904 5238
3904 5196
3904 5128
3904 5242
3904 5213
3904 5176
3904 5164
3904 5199
3904 5194
3904 5263
3904 5171
3905 5178
3905 5263
3905 5163
3905 5128
3905 5171
3905 5199
3905 5176
3905 5170
3905 5276
3905 5198
3905 5183
3905 5202
3905 5196
3905 5190
3905 5238
3905 5164
3905 5213
3905 5312
3905 5242
3905 5194
3906 5238
3906 5276
3906 5164
3906 5194
3906 5198
3906 5213
3906 5183
3906 5263
3906 5190
3906 5170
3906 5312
3906 5128
3906 5202
3906 5171
3906 5163
3906 5242
3906 5299
3906 5178
3906 5199
3907 5282
3907 5194
3907 5164
3907 5196
3907 5190
3907 5170
3907 5202
3907 5171
3907 5176
3907 5276
3907 5238
3907 5128
3907 5299
3907 5183
3907 5198
3907 5199
3907 5191
3907 5242
3907 5163
3907 5263
3907 5312
3907 5213
3907 5178
3908 5191
3908 5312
3908 5128
3908 5164
3908 5285
3908 5313
3908 5244
3908 5276
3908 5178
3908 5280
3908 5163
3908 5314
3908 5238
3908 5129
3908 5282
3908 5297
3908 5199
3908 5194
3908 5213
3908 5196
3908 5190
3908 5315
3908 5263
3908 5258
3908 5202
3908 5316
3908 5198
3908 5171
3908 5317
3908 5243
3908 5318
3908 5176
3908 5170
3908 5242
3908 5319
3908 5320
3908 5299
3908 5183
3908 5192
3909 5202
3909 5198
3909 5197
3909 5170
3909 5128
3909 5315
3909 5244
3909 5319
3909 5207
3909 5314
3909 5243
3909 5276
3909 5190
3909 5199
3909 5176
3909 5282
3909 5312
3909 5213
3909 5178
3909 5280
3909 5297
3909 5299
3909 5258
3909 5163
3909 5171
3909 5285
3909 5196
3909 5191
3909 5321
3909 5192
3909 5242
3909 5164
3909 5318
3909 5263
3909 5238
3909 5129
3909 5194
3909 5183
3910 5202
3910 5263
3910 5198
3910 5297
3910 5243
3910 5171
3910 5128
3910 5191
3910 5319
3910 5238
3910 5276
3910 5315
3910 5207
3910 5280
3910 5282
3910 5242
3910 5163
3910 5258
3910 5178
3910 5190
3910 5170
3910 5192
3910 5299
3910 5164
3910 5129
3910 5318
3910 5176
3910 5196
3910 5183
3910 5213
3910 5244
3910 5312
3910 5197
3911 5171
3911 5191
3911 5258
3911 5243
3911 5163
3911 5198
3911 5128
3911 5297
3911 5202
3911 5213
3911 5183
3911 5263
3911 5197
3911 5318
3911 5244
3911 5276
3911 5178
3911 5207
3911 5319
3911 5176
3911 5129
3911 5190
3911 5238
3911 5299
3911 5280
3911 5170
3911 5196
3911 5164
3911 5312
3911 5242
3911 5192
3912 5198
3912 5190
3912 5171
3912 5183
3912 5207
3912 5170
3912 5243
3912 5163
3912 5213
3912 5128
3912 5178
3912 5202
3912 5258
3912 5263
3912 5197
3913 5131
3913 5300
3913 5130
3913 5129
3913 5301
3913 5264
3914 5301
3914 5185
3914 5264
3914 5131
3914 5130
3914 5300
3914 5129
3915 5301
3915 5129
3915 5131
3915 5130
3915 5264
3915 5300
3915 5185
3916 5131
3916 5301
3916 5300
3916 5264
3916 5130
3916 5129
3917 5130
3917 5300
3917 5264
3917 5131
3917 5129
3918 5130
3918 5131
3918 5129
3919 5129
3919 5131
3919 5130
3920 5131
3920 5129
3920 5130
3921 5130
3921 5212
3921 5131
3921 5129
3922 5131
3922 5130
3922 5212
3922 5129
3923 5130
3923 5212
3923 5129
3923 5131
3924 5130
3924 5131
3924 5212
3924 5129
3925 5200
3925 5130
3925 5129
3925 5212
3925 5131
3926 5129
3926 5130
3926 5131
3926 5212
3926 5200
3926 5185
3927 5131
3927 5130
3927 5129
3927 5185
3927 5200
3928 5130
3928 5185
3928 5200
3928 5129
3928 5131
3929 5129
3929 5185
3929 5131
3929 5221
3929 5200
3929 5155
3929 5130
3930 5155
3930 5200
3930 5185
3930 5221
3930 5130
3930 5131
3930 5129
3931 5130
3931 5131
3931 5155
3931 5129
3931 5221
3931 5185
3931 5200
3932 5221
3932 5131
3932 5208
3932 5218
3932 5200
3932 5185
3932 5224
3932 5130
3932 5155
3932 5152
3932 5129
3933 5264
3933 5185
3933 5195
3933 5131
3933 5130
3933 5218
3933 5211
3933 5155
3933 5224
3933 5212
3933 5209
3933 5200
3933 5152
3933 5208
3933 5221
3933 5129
3933 5250
3934 5212
3934 5211
3934 5157
3934 5208
3934 5131
3934 5155
3934 5130
3934 5221
3934 5200
3934 5185
3934 5129
3934 5224
3934 5152
3935 5152
3935 5155
3935 5221
3935 5224
3935 5200
3935 5211
3935 5130
3935 5157
3935 5131
3935 5129
3936 5224
3936 5155
3936 5130
3936 5221
3936 5211
3936 5152
3936 5129
3936 5131
3936 5200
3937 5152
3937 5211
3937 5200
3937 5130
3937 5129
3937 5155
3937 5221
3937 5212
3937 5224
3937 5131
3937 5150
3938 5196
3938 5191
3938 5224
3938 5129
3938 5211
3938 5218
3938 5131
3938 5150
3938 5171
3938 5130
3938 5155
3938 5212
3938 5200
3938 5221
3939 5129
3939 5155
3939 5200
3939 5196
3939 5220
3939 5191
3939 5131
3939 5171
3939 5211
3939 5218
3939 5221
3939 5212
3939 5130
3939 5224
3940 5220
3940 5221
3940 5191
3940 5211
3940 5218
3940 5131
3940 5196
3940 5224
3940 5171
3940 5155
3940 5129
3940 5130
3940 5200
3941 5155
3941 5130
3941 5131
3941 5191
3941 5218
3941 5196
3941 5211
3941 5200
3941 5220
3941 5171
3941 5129
3942 5218
3942 5155
3942 5130
3942 5129
3942 5171
3942 5220
3942 5196
3942 5191
3942 5131
3943 5191
3943 5218
3943 5129
3943 5155
3943 5171
3943 5220
3943 5131
3943 5196
3943 5130
3944 5129
3944 5131
3944 5196
3944 5218
3944 5220
3944 5171
3944 5130
3944 5191
3944 5155
3945 5220
3945 5238
3945 5228
3945 5129
3945 5171
3945 5176
3945 5131
3945 5218
3945 5200
3945 5196
3945 5248
3945 5130
3945 5155
3945 5190
3945 5191
3945 5193
3946 5238
3946 5248
3946 5240
3946 5176
3946 5211
3946 5155
3946 5228
3946 5128
3946 5129
3946 5220
3946 5191
3946 5200
3946 5218
3946 5227
3946 5131
3946 5190
3946 5193
3946 5196
3946 5130
3946 5171
3947 5240
3947 5220
3947 5248
3947 5130
3947 5191
3947 5190
3947 5155
3947 5211
3947 5176
3947 5128
3947 5227
3947 5131
3947 5238
3947 5171
3947 5193
3947 5228
3947 5218
3947 5129
3947 5196
3948 5248
3948 5190
3948 5211
3948 5171
3948 5228
3948 5193
3948 5191
3948 5155
3948 5240
3948 5131
3948 5220
3948 5128
3948 5218
3948 5238
3948 5227
3948 5176
3948 5196
3949 5193
3949 5227
3949 5228
3949 5176
3949 5220
3949 5248
3949 5190
3949 5218
3949 5131
3949 5171
3949 5191
3949 5240
3949 5238
3949 5128
3949 5211
3950 5191
3950 5176
3950 5240
3950 5128
3950 5228
3950 5248
3950 5227
3950 5216
3950 5218
3950 5211
3950 5171
3950 5220
3950 5193
3950 5190
3950 5131
3950 5238
3950 5231
3951 5216
3951 5191
3951 5176
3951 5228
3951 5128
3951 5227
3951 5211
3951 5234
3951 5218
3951 5240
3951 5190
3951 5231
3951 5220
3951 5131
3951 5245
3951 5248
3951 5238
3951 5193
3951 5171
3952 5228
3952 5265
3952 5191
3952 5176
3952 5190
3952 5221
3952 5211
3952 5234
3952 5245
3952 5128
3952 5131
3952 5216
3952 5227
3952 5193
3952 5220
3952 5240
3952 5248
3952 5171
3952 5238
3952 5218
3953 5128
3953 5238
3953 5218
3953 5216
3953 5246
3953 5196
3953 5265
3953 5245
3953 5224
3953 5171
3953 5288
3953 5211
3953 5190
3953 5248
3953 5221
3953 5191
3953 5240
3953 5220
3953 5131
3953 5176
3953 5227
3953 5193
3953 5228
3953 5234
3953 5266
3954 5245
3954 5192
3954 5221
3954 5266
3954 5238
3954 5193
3954 5244
3954 5129
3954 5265
3954 5240
3954 5199
3954 5211
3954 5171
3954 5196
3954 5288
3954 5227
3954 5218
3954 5234
3954 5200
3954 5176
3954 5248
3954 5216
3954 5191
3954 5228
3954 5224
3954 5246
3954 5128
3954 5131
3954 5190
3954 5220
3955 5171
3955 5190
3955 5244
3955 5191
3955 5273
3955 5271
3955 5238
3955 5220
3955 5265
3955 5227
3955 5245
3955 5128
3955 5216
3955 5240
3955 5192
3955 5269
3955 5246
3955 5221
3955 5196
3955 5129
3955 5288
3955 5131
3955 5176
3955 5234
3955 5228
3955 5193
3955 5266
3955 5248
3955 5200
3955 5199
3955 5218
3955 5211
3956 5244
3956 5227
3956 5198
3956 5211
3956 5191
3956 5245
3956 5221
3956 5228
3956 5192
3956 5131
3956 5199
3956 5216
3956 5271
3956 5190
3956 5196
3956 5234
3956 5176
3956 5128
3956 5269
3956 5171
3956 5265
3956 5240
3956 5218
3956 5288
3956 5129
3956 5220
3956 5238
3956 5248
3956 5193
3956 5246
3956 5266
3956 5273
3957 5269
3957 5171
3957 5271
3957 5227
3957 5128
3957 5266
3957 5244
3957 5246
3957 5191
3957 5196
3957 5211
3957 5192
3957 5218
3957 5265
3957 5245
3957 5199
3957 5131
3957 5193
3957 5302
3957 5248
3957 5216
3957 5220
3957 5234
3957 5238
3957 5228
3957 5176
3957 5198
3957 5190
3957 5273
3957 5240
3957 5129
3957 5221
3958 5240
3958 5199
3958 5244
3958 5238
3958 5190
3958 5131
3958 5228
3958 5245
3958 5302
3958 5273
3958 5271
3958 5220
3958 5191
3958 5176
3958 5216
3958 5227
3958 5234
3958 5192
3958 5128
3958 5265
3958 5196
3958 5246
3958 5221
3958 5211
3958 5189
3958 5129
3958 5274
3958 5266
3958 5198
3958 5193
3958 5269
3958 5248
3958 5171
3958 5218
3959 5227
3959 5192
3959 5271
3959 5269
3959 5273
3959 5248
3959 5193
3959 5176
3959 5131
3959 5272
3959 5128
3959 5246
3959 5198
3959 5234
3959 5196
3959 5245
3959 5240
3959 5274
3959 5228
3959 5211
3959 5189
3959 5244
3959 5190
3959 5221
3959 5238
3959 5220
3959 5216
3959 5266
3959 5129
3959 5199
3959 5171
3959 5218
3959 5265
3959 5191
3960 5221
3960 5293
3960 5248
3960 5238
3960 5271
3960 5272
3960 5274
3960 5193
3960 5211
3960 5128
3960 5266
3960 5240
3960 5244
3960 5257
3960 5187
3960 5269
3960 5245
3960 5131
3960 5190
3960 5218
3960 5265
3960 5176
3960 5191
3960 5171
3960 5246
3960 5189
3960 5228
3960 5273
3960 5129
3960 5227
3960 5192
3960 5234
3960 5199
3960 5198
3960 5220
3960 5216
3960 5196
3961 5269
3961 5271
3961 5176
3961 5244
3961 5128
3961 5192
3961 5187
3961 5273
3961 5191
3961 5234
3961 5272
3961 5238
3961 5245
3961 5211
3961 5274
3961 5257
3961 5265
3961 5199
3961 5293
3961 5246
3961 5193
3961 5220
3961 5248
3961 5240
3961 5228
3961 5171
3961 5221
3961 5131
3961 5218
3961 5130
3961 5266
3961 5129
3961 5198
3961 5189
3961 5190
3961 5227
3961 5196
3961 5216
3962 5258
3962 5246
3962 5272
3962 5248
3962 5211
3962 5269
3962 5234
3962 5293
3962 5238
3962 5273
3962 5176
3962 5192
3962 5193
3962 5221
3962 5218
3962 5265
3962 5196
3962 5244
3962 5130
3962 5245
3962 5129
3962 5271
3962 5240
3962 5257
3962 5191
3962 5170
3962 5220
3962 5241
3962 5187
3962 5128
3962 5189
3962 5216
3962 5171
3962 5198
3962 5274
3962 5190
3962 5228
3962 5227
3962 5199
3962 5131
3963 5228
3963 5244
3963 5191
3963 5211
3963 5192
3963 5187
3963 5271
3963 5193
3963 5269
3963 5234
3963 5238
3963 5221
3963 5274
3963 5128
3963 5176
3963 5293
3963 5131
3963 5171
3963 5198
3963 5258
3963 5129
3963 5273
3963 5189
3963 5246
3963 5196
3963 5130
3963 5170
3963 5199
3963 5265
3963 5218
3963 5220
3963 5190
3963 5272
3963 5245
3963 5257
3963 5216
3963 5227
3963 5248
3963 5240
3964 5130
3964 5170
3964 5271
3964 5274
3964 5129
3964 5227
3964 5190
3964 5155
3964 5191
3964 5211
3964 5189
3964 5220
3964 5192
3964 5303
3964 5216
3964 5218
3964 5131
3964 5171
3964 5193
3964 5198
3964 5228
3964 5199
3964 5195
3964 5272
3964 5234
3964 5293
3964 5245
3964 5265
3964 5238
3964 5273
3964 5306
3964 5257
3964 5128
3964 5221
3964 5187
3964 5268
3964 5248
3964 5246
3964 5244
3964 5269
3964 5240
3964 5258
3964 5196
3964 5176
3964 5259
3964 5290
3964 5270
3964 5267
3965 5259
3965 5246
3965 5195
3965 5322
3965 5274
3965 5187
3965 5271
3965 5191
3965 5190
3965 5130
3965 5216
3965 5310
3965 5171
3965 5290
3965 5269
3965 5245
3965 5270
3965 5211
3965 5287
3965 5258
3965 5155
3965 5227
3965 5272
3965 5128
3965 5208
3965 5255
3965 5189
3965 5228
3965 5248
3965 5131
3965 5129
3965 5218
3965 5221
3965 5170
3965 5192
3965 5265
3965 5323
3965 5302
3965 5240
3965 5324
3965 5306
3965 5303
3965 5196
3965 5273
3965 5268
3965 5244
3965 5220
3965 5176
3965 5295
3965 5257
3965 5199
3965 5193
3965 5267
3965 5293
3965 5238
3965 5198
3965 5305
3965 5234
3965 5304
3966 5295
3966 5129
3966 5191
3966 5227
3966 5211
3966 5310
3966 5272
3966 5220
3966 5190
3966 5198
3966 5155
3966 5193
3966 5302
3966 5269
3966 5196
3966 5322
3966 5130
3966 5240
3966 5245
3966 5199
3966 5293
3966 5303
3966 5216
3966 5248
3966 5221
3966 5176
3966 5208
3966 5131
3966 5238
3966 5195
3966 5171
3966 5273
3966 5228
3966 5128
3966 5290
3966 5192
3966 5246
3966 5258
3966 5305
3966 5257
3966 5325
3966 5218
3966 5244
3966 5189
3966 5267
3966 5234
3966 5265
3966 5307
3966 5170
3966 5187
3966 5271
3967 5190
3967 5218
3967 5216
3967 5176
3967 5189
3967 5258
3967 5245
3967 5191
3967 5271
3967 5198
3967 5234
3967 5269
3967 5273
3967 5290
3967 5272
3967 5221
3967 5220
3967 5326
3967 5193
3967 5155
3967 5196
3967 5265
3967 5248
3967 5327
3967 5244
3967 5170
3967 5171
3967 5240
3967 5211
3967 5199
3967 5238
3967 5228
3967 5266
3967 5130
3967 5246
3967 5295
3967 5293
3967 5129
3967 5128
3967 5257
3967 5131
3967 5231
3967 5227
3967 5308
3968 5196
3968 5189
3968 5190
3968 5272
3968 5310
3968 5288
3968 5271
3968 5265
3968 5193
3968 5268
3968 5266
3968 5295
3968 5258
3968 5240
3968 5327
3968 5191
3968 5170
3968 5211
3968 5220
3968 5269
3968 5171
3968 5129
3968 5198
3968 5227
3968 5248
3968 5218
3968 5221
3968 5176
3968 5246
3968 5244
3968 5238
3968 5234
3968 5245
3968 5293
3968 5128
3968 5216
3968 5311
3968 5208
3968 5290
3968 5130
3968 5131
3968 5199
3968 5228
3969 5191
3969 5199
3969 5211
3969 5221
3969 5228
3969 5238
3969 5302
3969 5171
3969 5227
3969 5190
3969 5295
3969 5128
3969 5170
3969 5271
3969 5196
3969 5272
3969 5248
3969 5189
3969 5198
3969 5273
3969 5216
3969 5245
3969 5258
3969 5269
3969 5220
3969 5193
3969 5240
3969 5176
3969 5208
3969 5259
3969 5322
3969 5276
3969 5310
3969 5131
3969 5288
3969 5129
3969 5293
3969 5234
3969 5246
3969 5130
3969 5328
3969 5265
3969 5268
3969 5244
3969 5218
3969 5290
3970 5190
3970 5211
3970 5171
3970 5170
3970 5248
3970 5198
3970 5322
3970 5273
3970 5295
3970 5265
3970 5227
3970 5293
3970 5276
3970 5220
3970 5191
3970 5259
3970 5272
3970 5131
3970 5245
3970 5128
3970 5193
3970 5189
3970 5221
3970 5228
3970 5257
3970 5196
3970 5130
3970 5271
3970 5192
3970 5288
3970 5258
3970 5238
3970 5218
3970 5176
3970 5302
3970 5240
3970 5329
3970 5129
3970 5234
3970 5246
3970 5216
3970 5269
3970 5244
3970 5290
3971 5274
3971 5272
3971 5259
3971 5220
3971 5248
3971 5238
3971 5198
3971 5211
3971 5257
3971 5244
3971 5192
3971 5193
3971 5290
3971 5231
3971 5234
3971 5266
3971 5295
3971 5218
3971 5246
3971 5227
3971 5276
3971 5176
3971 5189
3971 5129
3971 5190
3971 5288
3971 5273
3971 5309
3971 5196
3971 5131
3971 5191
3971 5240
3971 5265
3971 5269
3971 5311
3971 5171
3971 5271
3971 5221
3971 5258
3971 5170
3971 5291
3971 5228
3971 5310
3971 5293
3971 5128
3971 5130
3971 5245
3972 5238
3972 5227
3972 5237
3972 5220
3972 5198
3972 5221
3972 5292
3972 5288
3972 5196
3972 5240
3972 5244
3972 5199
3972 5258
3972 5211
3972 5193
3972 5295
3972 5271
3972 5265
3972 5192
3972 5294
3972 5190
3972 5128
3972 5248
3972 5259
3972 5191
3972 5131
3972 5176
3972 5272
3972 5246
3972 5171
3972 5276
3972 5245
3972 5234
3972 5269
3972 5266
3972 5189
3972 5290
3972 5296
3972 5218
3972 5274
3972 5310
3972 5228
3972 5130
3972 5129
3972 5311
3972 5293
3972 5170
3972 5291
3973 5211
3973 5296
3973 5189
3973 5240
3973 5291
3973 5199
3973 5269
3973 5245
3973 5176
3973 5170
3973 5266
3973 5295
3973 5237
3973 5191
3973 5259
3973 5130
3973 5193
3973 5228
3973 5244
3973 5227
3973 5292
3973 5198
3973 5271
3973 5171
3973 5293
3973 5294
3973 5234
3973 5276
3973 5248
3973 5265
3973 5190
3973 5274
3973 5290
3973 5220
3973 5272
3973 5221
3973 5238
3973 5128
3973 5218
3973 5258
3973 5246
3973 5192
3973 5129
3973 5196
3973 5288
3974 5245
3974 5295
3974 5296
3974 5191
3974 5170
3974 5228
3974 5248
3974 5294
3974 5234
3974 5211
3974 5196
3974 5266
3974 5176
3974 5276
3974 5259
3974 5237
3974 5128
3974 5292
3974 5198
3974 5274
3974 5171
3974 5290
3974 5238
3974 5265
3974 5193
3974 5271
3974 5190
3974 5218
3974 5240
3974 5221
3974 5192
3974 5291
3974 5199
3974 5272
3974 5129
3974 5288
3974 5189
3974 5220
3974 5130
3974 5293
3974 5269
3974 5246
3974 5258
3974 5244
3974 5227
3975 5191
3975 5296
3975 5129
3975 5238
3975 5171
3975 5128
3975 5170
3975 5297
3975 5189
3975 5274
3975 5248
3975 5190
3975 5192
3975 5259
3975 5294
3975 5291
3975 5292
3975 5198
3975 5176
3975 5130
3975 5295
3975 5240
3975 5196
3975 5269
3975 5271
3975 5276
3975 5290
3975 5272
3975 5245
3975 5193
3975 5266
3975 5246
3975 5244
3975 5288
3975 5293
3975 5199
3975 5237
3975 5220
3975 5258
3976 5129
3976 5276
3976 5266
3976 5259
3976 5189
3976 5199
3976 5245
3976 5258
3976 5191
3976 5170
3976 5128
3976 5220
3976 5240
3976 5176
3976 5171
3976 5297
3976 5330
3976 5192
3976 5196
3976 5130
3976 5190
3976 5198
3977 5297
3977 5170
3977 5199
3977 5276
3977 5196
3977 5191
3977 5330
3977 5128
3977 5198
3977 5129
3977 5259
3977 5130
3977 5258
3977 5171
3977 5192
3977 5190
3977 5240
3977 5176
3978 5192
3978 5196
3978 5190
3978 5198
3978 5128
3978 5259
3978 5199
3978 5171
3978 5191
3978 5258
3978 5297
3978 5240
3978 5170
3978 5129
3978 5176
3978 5276
3978 5130
3979 5129
3979 5198
3979 5190
3979 5196
3979 5199
3979 5331
3979 5297
3979 5258
3979 5276
3979 5170
3979 5192
3979 5332
3979 5163
3979 5128
3979 5240
3979 5176
3979 5191
3979 5171
3979 5294
3979 5130
3979 5259
3980 5170
3980 5276
3980 5129
3980 5294
3980 5332
3980 5297
3980 5198
3980 5199
3980 5243
3980 5171
3980 5240
3980 5191
3980 5128
3980 5192
3980 5163
3980 5196
3980 5258
3980 5176
3980 5190
3980 5130
3980 5164
3981 5198
3981 5176
3981 5170
3981 5276
3981 5333
3981 5171
3981 5129
3981 5192
3981 5199
3981 5294
3981 5163
3981 5202
3981 5240
3981 5128
3981 5190
3981 5258
3981 5297
3981 5222
3981 5191
3981 5130
3981 5196
3981 5243
3981 5164
3982 5243
3982 5276
3982 5333
3982 5240
3982 5176
3982 5198
3982 5199
3982 5196
3982 5202
3982 5128
3982 5297
3982 5130
3982 5163
3982 5164
3982 5191
3982 5222
3982 5171
3982 5242
3982 5190
3982 5170
3983 5276
3983 5199
3983 5202
3983 5240
3983 5198
3983 5297
3983 5128
3983 5163
3983 5243
3983 5190
3983 5333
3983 5178
3983 5176
3983 5164
3983 5170
3983 5242
3983 5171
3983 5222
3983 5281
3984 5202
3984 5333
3984 5297
3984 5240
3984 5276
3984 5128
3984 5222
3984 5178
3984 5198
3984 5199
3984 5163
3984 5171
3984 5242
3984 5193
3984 5164
3984 5176
3984 5190
3984 5243
3984 5170
3985 5222
3985 5240
3985 5297
3985 5276
3985 5213
3985 5178
3985 5245
3985 5242
3985 5296
3985 5164
3985 5271
3985 5243
3985 5171
3985 5202
3985 5163
3985 5191
3985 5333
3985 5198
3985 5128
3985 5199
3985 5263
3985 5190
3985 5183
3985 5238
3985 5170
3985 5176
3986 5193
3986 5213
3986 5297
3986 5242
3986 5163
3986 5202
3986 5164
3986 5240
3986 5245
3986 5199
3986 5171
3986 5128
3986 5178
3986 5190
3986 5243
3986 5176
3986 5183
3986 5191
3986 5170
3986 5263
3986 5276
3986 5238
3986 5271
3986 5333
3986 5198
3987 5245
3987 5297
3987 5242
3987 5129
3987 5296
3987 5240
3987 5213
3987 5312
3987 5163
3987 5164
3987 5202
3987 5198
3987 5128
3987 5199
3987 5193
3987 5190
3987 5333
3987 5183
3987 5263
3987 5170
3987 5276
3987 5171
3987 5271
3987 5178
3987 5176
3987 5191
3987 5238
3988 5312
3988 5202
3988 5193
3988 5163
3988 5242
3988 5129
3988 5194
3988 5296
3988 5191
3988 5213
3988 5245
3988 5240
3988 5190
3988 5164
3988 5128
3988 5271
3988 5170
3988 5176
3988 5333
3988 5297
3988 5199
3988 5198
3988 5263
3988 5183
3988 5276
3988 5238
3988 5178
3988 5171
3989 5178
3989 5163
3989 5333
3989 5164
3989 5171
3989 5198
3989 5194
3989 5190
3989 5263
3989 5242
3989 5128
3989 5334
3989 5276
3989 5183
3989 5170
3989 5202
3989 5213
3989 5312
3990 5183
3990 5312
3990 5189
3990 5242
3990 5190
3990 5238
3990 5202
3990 5245
3990 5164
3990 5191
3990 5178
3990 5333
3990 5170
3990 5334
3990 5213
3990 5171
3990 5276
3990 5263
3990 5176
3990 5199
3990 5194
3990 5128
3990 5198
3990 5163
3991 5242
3991 5276
3991 5213
3991 5190
3991 5199
3991 5163
3991 5263
3991 5128
3991 5183
3991 5299
3991 5202
3991 5198
3991 5335
3991 5194
3991 5312
3991 5164
3991 5238
3991 5178
3991 5170
3991 5171
3992 5194
3992 5191
3992 5312
3992 5183
3992 5238
3992 5170
3992 5176
3992 5263
3992 5163
3992 5242
3992 5199
3992 5164
3992 5196
3992 5178
3992 5335
3992 5319
3992 5171
3992 5202
3992 5128
3992 5276
3992 5190
3992 5213
3992 5198
3992 5299
3993 5213
3993 5312
3993 5202
3993 5164
3993 5183
3993 5163
3993 5276
3993 5282
3993 5319
3993 5334
3993 5297
3993 5317
3993 5244
3993 5198
3993 5191
3993 5199
3993 5242
3993 5238
3993 5194
3993 5318
3993 5128
3993 5299
3993 5176
3993 5263
3993 5196
3993 5192
3993 5129
3993 5178
3993 5171
3993 5258
3993 5190
3993 5170
3993 5243
3994 5282
3994 5202
3994 5321
3994 5199
3994 5242
3994 5312
3994 5285
3994 5238
3994 5297
3994 5243
3994 5319
3994 5299
3994 5335
3994 5192
3994 5178
3994 5176
3994 5213
3994 5216
3994 5163
3994 5171
3994 5315
3994 5128
3994 5263
3994 5317
3994 5194
3994 5316
3994 5244
3994 5198
3994 5276
3994 5318
3994 5164
3994 5280
3994 5196
3994 5336
3994 5129
3994 5313
3994 5191
3994 5314
3994 5258
3994 5170
3994 5183
3994 5320
3994 5190
3994 5334
3995 5238
3995 5321
3995 5319
3995 5192
3995 5279
3995 5318
3995 5280
3995 5334
3995 5183
3995 5128
3995 5171
3995 5163
3995 5243
3995 5317
3995 5285
3995 5178
3995 5170
3995 5216
3995 5196
3995 5335
3995 5164
3995 5202
3995 5244
3995 5337
3995 5242
3995 5263
3995 5198
3995 5282
3995 5213
3995 5314
3995 5312
3995 5299
3995 5191
3995 5258
3995 5297
3995 5176
3995 5129
3995 5190
3995 5276
3996 5285
3996 5312
3996 5243
3996 5337
3996 5299
3996 5128
3996 5244
3996 5192
3996 5238
3996 5319
3996 5198
3996 5163
3996 5279
3996 5213
3996 5202
3996 5183
3996 5242
3996 5317
3996 5207
3996 5335
3996 5258
3996 5216
3996 5178
3996 5276
3996 5171
3996 5197
3996 5196
3996 5338
3996 5297
3996 5282
3996 5164
3996 5170
3996 5190
3996 5263
3996 5129
3996 5176
3996 5334
3996 5318
3996 5191
3997 5213
3997 5242
3997 5202
3997 5192
3997 5178
3997 5238
3997 5263
3997 5197
3997 5163
3997 5312
3997 5244
3997 5243
3997 5258
3997 5183
3997 5128
3997 5299
3997 5196
3997 5198
3997 5129
3997 5318
3997 5191
3997 5164
3997 5171
3997 5170
3997 5207
3997 5190
3997 5176
3997 5276
3997 5297
3998 5300
3998 5264
3998 5130
3998 5185
3998 5129
3998 5131
3998 5301
3999 5129
3999 5300
3999 5264
3999 5301
3999 5131
3999 5185
3999 5130
4000 5264
4000 5130
4000 5131
4000 5301
4000 5129
4000 5185
4000 5300
4001 5130
4001 5300
4001 5264
4001 5152
4001 5129
4001 5185
4001 5131
4001 5301
4002 5131
4002 5300
4002 5129
4002 5130
4002 5264
4003 5129
4003 5130
4003 5131
4004 5131
4004 5129
4004 5130
4005 5212
4005 5131
4005 5129
4005 5130
4006 5130
4006 5212
4006 5131
4006 5129
4007 5212
4007 5201
4007 5129
4007 5131
4007 5130
4008 5131
4008 5129
4008 5201
4008 5212
4008 5130
4009 5212
4009 5130
4009 5129
4009 5201
4009 5131
4010 5185
4010 5200
4010 5131
4010 5129
4010 5212
4010 5130
4011 5185
4011 5129
4011 5130
4011 5131
4011 5200
4012 5185
4012 5130
4012 5129
4012 5200
4012 5131
4013 5129
4013 5131
4013 5185
4014 5130
4014 5131
4014 5200
4014 5250
4014 5155
4014 5212
4014 5221
4014 5208
4014 5185
4014 5218
4014 5264
4014 5211
4014 5209
4014 5129
4015 5212
4015 5218
4015 5264
4015 5131
4015 5155
4015 5209
4015 5208
4015 5195
4015 5185
4015 5129
4015 5130
4015 5221
4015 5200
4015 5250
4015 5211
4016 5212
4016 5221
4016 5131
4016 5155
4016 5200
4016 5157
4016 5130
4016 5129
4016 5211
4017 5221
4017 5130
4017 5155
4017 5157
4017 5200
4017 5212
4017 5211
4017 5131
4017 5129
4018 5200
4018 5155
4018 5131
4018 5221
4018 5129
4018 5224
4018 5130
4018 5211
4018 5152
4019 5155
4019 5200
4019 5191
4019 5150
4019 5131
4019 5130
4019 5152
4019 5129
4019 5221
4019 5211
4019 5196
4019 5224
4020 5131
4020 5191
4020 5150
4020 5218
4020 5224
4020 5220
4020 5211
4020 5129
4020 5196
4020 5221
4020 5130
4020 5155
4020 5171
4020 5200
4021 5218
4021 5191
4021 5200
4021 5220
4021 5221
4021 5131
4021 5211
4021 5171
4021 5196
4021 5130
4021 5155
4021 5129
4022 5220
4022 5218
4022 5191
4022 5130
4022 5131
4022 5211
4022 5155
4022 5196
4022 5171
4022 5129
4023 5155
4023 5211
4023 5196
4023 5129
4023 5220
4023 5130
4023 5171
4023 5218
4023 5191
4023 5131
4024 5196
4024 5171
4024 5218
4024 5191
4024 5129
4024 5220
4024 5131
4024 5155
4024 5130
4025 5196
4025 5220
4025 5128
4025 5171
4025 5130
4025 5218
4025 5155
4025 5131
4025 5191
4025 5129
4026 5220
4026 5171
4026 5155
4026 5196
4026 5130
4026 5129
4026 5191
4026 5218
4026 5131
4027 5238
4027 5196
4027 5130
4027 5221
4027 5155
4027 5218
4027 5190
4027 5220
4027 5211
4027 5191
4027 5171
4027 5227
4027 5129
4027 5228
4027 5131
4027 5193
4028 5238
4028 5220
4028 5240
4028 5248
4028 5176
4028 5155
4028 5211
4028 5227
4028 5190
4028 5218
4028 5129
4028 5171
4028 5196
4028 5193
4028 5228
4028 5191
4028 5131
4028 5130
4029 5248
4029 5218
4029 5176
4029 5128
4029 5240
4029 5238
4029 5220
4029 5221
4029 5130
4029 5211
4029 5228
4029 5227
4029 5171
4029 5155
4029 5190
4029 5196
4029 5191
4029 5131
4029 5193
4029 5129
4030 5248
4030 5176
4030 5155
4030 5218
4030 5190
4030 5211
4030 5238
4030 5220
4030 5171
4030 5196
4030 5128
4030 5131
4030 5227
4030 5240
4030 5191
4030 5228
4030 5193
4031 5248
4031 5238
4031 5128
4031 5190
4031 5171
4031 5211
4031 5218
4031 5176
4031 5131
4031 5227
4031 5240
4031 5228
4031 5220
4031 5216
4031 5193
4031 5191
4032 5238
4032 5228
4032 5216
4032 5220
4032 5176
4032 5171
4032 5190
4032 5227
4032 5218
4032 5131
4032 5193
4032 5245
4032 5240
4032 5128
4032 5191
4032 5248
4032 5211
4033 5193
4033 5227
4033 5190
4033 5228
4033 5211
4033 5245
4033 5240
4033 5218
4033 5238
4033 5216
4033 5131
4033 5191
4033 5171
4033 5220
4033 5176
4033 5128
4033 5248
4033 5221
4034 5238
4034 5131
4034 5227
4034 5191
4034 5190
4034 5193
4034 5228
4034 5240
4034 5211
4034 5245
4034 5218
4034 5171
4034 5216
4034 5128
4034 5220
4034 5248
4034 5221
4034 5234
4034 5176
4035 5245
4035 5211
4035 5216
4035 5238
4035 5131
4035 5192
4035 5228
4035 5193
4035 5200
4035 5218
4035 5227
4035 5244
4035 5234
4035 5199
4035 5190
4035 5171
4035 5221
4035 5288
4035 5248
4035 5220
4035 5240
4035 5176
4035 5128
4035 5191
4036 5227
4036 5196
4036 5244
4036 5193
4036 5240
4036 5265
4036 5190
4036 5218
4036 5191
4036 5192
4036 5200
4036 5238
4036 5234
4036 5216
4036 5288
4036 5221
4036 5248
4036 5131
4036 5228
4036 5211
4036 5128
4036 5176
4036 5171
4036 5266
4036 5246
4036 5220
4036 5199
4036 5245
4037 5227
4037 5228
4037 5216
4037 5238
4037 5193
4037 5218
4037 5131
4037 5129
4037 5192
4037 5245
4037 5190
4037 5269
4037 5128
4037 5234
4037 5171
4037 5244
4037 5200
4037 5176
4037 5246
4037 5288
4037 5191
4037 5221
4037 5248
4037 5196
4037 5266
4037 5199
4037 5220
4037 5211
4037 5265
4037 5240
4038 5196
4038 5227
4038 5193
4038 5191
4038 5171
4038 5192
4038 5228
4038 5269
4038 5176
4038 5238
4038 5244
4038 5131
4038 5211
4038 5190
4038 5240
4038 5129
4038 5288
4038 5220
4038 5199
4038 5234
4038 5128
4038 5216
4038 5248
4038 5218
4038 5221
4038 5245
4038 5265
4038 5266
4038 5246
4039 5129
4039 5193
4039 5288
4039 5227
4039 5176
4039 5218
4039 5228
4039 5302
4039 5131
4039 5269
4039 5216
4039 5196
4039 5171
4039 5271
4039 5245
4039 5266
4039 5244
4039 5192
4039 5128
4039 5190
4039 5248
4039 5238
4039 5265
4039 5273
4039 5234
4039 5191
4039 5211
4039 5198
4039 5220
4039 5246
4039 5240
4039 5199
4039 5221
4040 5228
4040 5288
4040 5246
4040 5193
4040 5129
4040 5190
4040 5216
4040 5244
4040 5196
4040 5171
4040 5269
4040 5302
4040 5131
4040 5234
4040 5248
4040 5273
4040 5266
4040 5128
4040 5240
4040 5238
4040 5176
4040 5218
4040 5245
4040 5192
4040 5221
4040 5265
4040 5198
4040 5191
4040 5211
4040 5227
4040 5199
4040 5220
4041 5171
4041 5193
4041 5196
4041 5234
4041 5244
4041 5246
4041 5273
4041 5216
4041 5128
4041 5129
4041 5228
4041 5266
4041 5269
4041 5192
4041 5198
4041 5176
4041 5218
4041 5238
4041 5240
4041 5211
4041 5248
4041 5220
4041 5199
4041 5221
4041 5191
4041 5131
4041 5227
4041 5190
4041 5265
4041 5339
4041 5245
4042 5192
4042 5269
4042 5228
4042 5128
4042 5273
4042 5189
4042 5171
4042 5129
4042 5266
4042 5221
4042 5246
4042 5244
4042 5216
4042 5293
4042 5196
4042 5240
4042 5234
4042 5193
4042 5198
4042 5191
4042 5190
4042 5220
4042 5131
4042 5265
4042 5176
4042 5227
4042 5238
4042 5199
4042 5218
4042 5339
4042 5211
4042 5245
4042 5248
4043 5196
4043 5128
4043 5192
4043 5221
4043 5293
4043 5246
4043 5129
4043 5269
4043 5244
4043 5240
4043 5131
4043 5234
4043 5171
4043 5216
4043 5191
4043 5189
4043 5273
4043 5193
4043 5248
4043 5227
4043 5266
4043 5199
4043 5245
4043 5238
4043 5265
4043 5198
4043 5218
4043 5228
4043 5211
4043 5176
4043 5220
4043 5190
4043 5257
4044 5274
4044 5176
4044 5228
4044 5211
4044 5221
4044 5238
4044 5244
4044 5265
4044 5220
4044 5340
4044 5234
4044 5266
4044 5196
4044 5245
4044 5246
4044 5271
4044 5128
4044 5218
4044 5129
4044 5191
4044 5227
4044 5240
4044 5269
4044 5199
4044 5190
4044 5257
4044 5293
4044 5171
4044 5193
4044 5248
4044 5189
4044 5131
4044 5192
4044 5216
4044 5258
4044 5198
4044 5273
4045 5211
4045 5190
4045 5265
4045 5273
4045 5198
4045 5246
4045 5196
4045 5274
4045 5128
4045 5221
4045 5189
4045 5238
4045 5227
4045 5218
4045 5191
4045 5129
4045 5193
4045 5257
4045 5269
4045 5228
4045 5271
4045 5199
4045 5234
4045 5272
4045 5244
4045 5171
4045 5220
4045 5293
4045 5216
4045 5131
4045 5192
4045 5258
4045 5248
4045 5176
4045 5245
4045 5240
4046 5176
4046 5246
4046 5170
4046 5192
4046 5293
4046 5287
4046 5190
4046 5270
4046 5221
4046 5189
4046 5323
4046 5245
4046 5211
4046 5240
4046 5244
4046 5196
4046 5129
4046 5290
4046 5271
4046 5227
4046 5199
4046 5195
4046 5128
4046 5216
4046 5171
4046 5220
4046 5187
4046 5248
4046 5265
4046 5324
4046 5218
4046 5155
4046 5238
4046 5258
4046 5274
4046 5228
4046 5191
4046 5269
4046 5273
4046 5198
4046 5272
4046 5193
4046 5234
4046 5131
4046 5267
4046 5257
4047 5269
4047 5187
4047 5195
4047 5238
4047 5176
4047 5322
4047 5274
4047 5246
4047 5273
4047 5192
4047 5221
4047 5189
4047 5191
4047 5220
4047 5155
4047 5199
4047 5272
4047 5244
4047 5302
4047 5129
4047 5208
4047 5287
4047 5171
4047 5130
4047 5190
4047 5290
4047 5267
4047 5227
4047 5170
4047 5310
4047 5324
4047 5271
4047 5245
4047 5323
4047 5258
4047 5198
4047 5240
4047 5216
4047 5234
4047 5193
4047 5270
4047 5265
4047 5196
4047 5128
4047 5218
4047 5228
4047 5248
4047 5303
4047 5293
4047 5295
4047 5211
4047 5131
4048 5295
4048 5234
4048 5196
4048 5228
4048 5176
4048 5191
4048 5245
4048 5190
4048 5248
4048 5302
4048 5267
4048 5266
4048 5293
4048 5273
4048 5303
4048 5198
4048 5310
4048 5129
4048 5192
4048 5128
4048 5238
4048 5258
4048 5171
4048 5240
4048 5272
4048 5189
4048 5271
4048 5195
4048 5257
4048 5218
4048 5244
4048 5221
4048 5216
4048 5130
4048 5327
4048 5193
4048 5208
4048 5246
4048 5131
4048 5290
4048 5187
4048 5227
4048 5199
4048 5322
4048 5170
4048 5265
4048 5269
4048 5155
4048 5305
4048 5211
4048 5220
4048 5325
4049 5198
4049 5234
4049 5231
4049 5258
4049 5170
4049 5171
4049 5131
4049 5273
4049 5191
4049 5240
4049 5326
4049 5192
4049 5238
4049 5246
4049 5248
4049 5303
4049 5269
4049 5245
4049 5272
4049 5257
4049 5218
4049 5339
4049 5295
4049 5244
4049 5189
4049 5265
4049 5228
4049 5176
4049 5128
4049 5293
4049 5220
4049 5327
4049 5266
4049 5211
4049 5221
4049 5196
4049 5268
4049 5129
4049 5199
4049 5130
4049 5193
4049 5190
4049 5227
4049 5290
4049 5271
4049 5216
4050 5272
4050 5268
4050 5339
4050 5303
4050 5170
4050 5176
4050 5245
4050 5322
4050 5128
4050 5244
4050 5293
4050 5248
4050 5171
4050 5129
4050 5240
4050 5131
4050 5295
4050 5189
4050 5329
4050 5216
4050 5192
4050 5227
4050 5341
4050 5238
4050 5290
4050 5196
4050 5130
4050 5271
4050 5221
4050 5199
4050 5310
4050 5273
4050 5218
4050 5269
4050 5234
4050 5309
4050 5265
4050 5258
4050 5211
4050 5311
4050 5342
4050 5241
4050 5220
4050 5246
4050 5190
4050 5198
4050 5193
4050 5191
4050 5228
4050 5257
4050 5326
4050 5343
4050 5231
4050 5327
4050 5266
4050 5208
4051 5238
4051 5190
4051 5198
4051 5245
4051 5241
4051 5130
4051 5257
4051 5304
4051 5171
4051 5295
4051 5176
4051 5216
4051 5327
4051 5196
4051 5240
4051 5271
4051 5303
4051 5218
4051 5272
4051 5258
4051 5192
4051 5193
4051 5228
4051 5246
4051 5267
4051 5269
4051 5293
4051 5290
4051 5227
4051 5128
4051 5244
4051 5170
4051 5221
4051 5341
4051 5191
4051 5329
4051 5234
4051 5309
4051 5326
4051 5131
4051 5273
4051 5265
4051 5248
4051 5199
4051 5189
4051 5211
4051 5129
4051 5266
4051 5220
4052 5245
4052 5190
4052 5240
4052 5130
4052 5176
4052 5327
4052 5238
4052 5218
4052 5171
4052 5216
4052 5246
4052 5257
4052 5198
4052 5128
4052 5271
4052 5228
4052 5295
4052 5189
4052 5293
4052 5244
4052 5248
4052 5258
4052 5129
4052 5329
4052 5269
4052 5290
4052 5131
4052 5196
4052 5192
4052 5265
4052 5193
4052 5234
4052 5272
4052 5220
4052 5227
4052 5273
4052 5221
4052 5170
4052 5191
4052 5211
4053 5189
4053 5171
4053 5246
4053 5218
4053 5295
4053 5294
4053 5271
4053 5293
4053 5192
4053 5130
4053 5176
4053 5190
4053 5272
4053 5128
4053 5274
4053 5296
4053 5288
4053 5228
4053 5245
4053 5240
4053 5258
4053 5237
4053 5244
4053 5227
4053 5238
4053 5129
4053 5196
4053 5211
4053 5220
4053 5265
4053 5327
4053 5193
4053 5257
4053 5276
4053 5273
4053 5216
4053 5290
4053 5199
4053 5170
4053 5291
4053 5131
4053 5269
4053 5198
4053 5234
4053 5329
4053 5292
4053 5221
4053 5248
4053 5191
4053 5266
4054 5176
4054 5193
4054 5129
4054 5292
4054 5296
4054 5190
4054 5271
4054 5218
4054 5246
4054 5199
4054 5130
4054 5238
4054 5171
4054 5288
4054 5258
4054 5272
4054 5269
4054 5211
4054 5128
4054 5245
4054 5274
4054 5291
4054 5265
4054 5227
4054 5189
4054 5259
4054 5295
4054 5240
4054 5237
4054 5170
4054 5294
4054 5228
4054 5293
4054 5191
4054 5327
4054 5290
4054 5266
4054 5248
4054 5244
4054 5192
4054 5220
4054 5276
4054 5196
4054 5198
4054 5221
4054 5216
4055 5295
4055 5193
4055 5216
4055 5190
4055 5237
4055 5293
4055 5245
4055 5292
4055 5198
4055 5199
4055 5296
4055 5244
4055 5271
4055 5129
4055 5269
4055 5196
4055 5240
4055 5288
4055 5274
4055 5170
4055 5189
4055 5259
4055 5258
4055 5290
4055 5192
4055 5220
4055 5327
4055 5265
4055 5238
4055 5266
4055 5171
4055 5248
4055 5191
4055 5294
4055 5246
4055 5221
4055 5272
4055 5128
4055 5291
4055 5276
4055 5130
4056 5192
4056 5288
4056 5190
4056 5295
4056 5293
4056 5198
4056 5271
4056 5176
4056 5245
4056 5265
4056 5296
4056 5193
4056 5258
4056 5292
4056 5171
4056 5272
4056 5189
4056 5297
4056 5237
4056 5276
4056 5196
4056 5294
4056 5129
4056 5216
4056 5266
4056 5248
4056 5269
4056 5244
4056 5128
4056 5221
4056 5291
4056 5257
4056 5130
4056 5199
4056 5259
4056 5290
4056 5191
4056 5238
4056 5220
4056 5240
4056 5170
4056 5246
4056 5274
4057 5199
4057 5271
4057 5189
4057 5288
4057 5297
4057 5244
4057 5296
4057 5176
4057 5193
4057 5196
4057 5257
4057 5240
4057 5272
4057 5248
4057 5170
4057 5129
4057 5269
4057 5130
4057 5171
4057 5290
4057 5292
4057 5274
4057 5246
4057 5190
4057 5294
4057 5220
4057 5259
4057 5266
4057 5221
4057 5258
4057 5295
4057 5192
4057 5291
4057 5198
4057 5245
4057 5191
4057 5293
4057 5238
4057 5128
4057 5237
4057 5265
4057 5276
4058 5297
4058 5176
4058 5276
4058 5240
4058 5190
4058 5344
4058 5198
4058 5199
4058 5192
4058 5171
4058 5170
4058 5189
4058 5258
4058 5128
4058 5220
4058 5245
4058 5130
4058 5266
4058 5129
4058 5196
4058 5330
4058 5259
4058 5191
4059 5190
4059 5171
4059 5258
4059 5128
4059 5196
4059 5192
4059 5198
4059 5331
4059 5129
4059 5240
4059 5199
4059 5130
4059 5330
4059 5170
4059 5176
4059 5259
4059 5276
4059 5297
4060 5276
4060 5190
4060 5196
4060 5345
4060 5331
4060 5199
4060 5171
4060 5192
4060 5130
4060 5259
4060 5128
4060 5191
4060 5170
4060 5129
4060 5294
4060 5198
4060 5258
4060 5297
4060 5240
4060 5176
4061 5196
4061 5192
4061 5130
4061 5345
4061 5129
4061 5191
4061 5176
4061 5128
4061 5258
4061 5259
4061 5190
4061 5171
4061 5170
4061 5294
4061 5240
4061 5163
4061 5331
4061 5297
4061 5332
4061 5276
4061 5199
4061 5198
4062 5130
4062 5191
4062 5345
4062 5331
4062 5170
4062 5196
4062 5258
4062 5128
4062 5190
4062 5129
4062 5176
4062 5297
4062 5192
4062 5198
4062 5171
4062 5294
4062 5199
4062 5332
4062 5163
4062 5276
4062 5259
4062 5240
4063 5170
4063 5243
4063 5130
4063 5294
4063 5176
4063 5345
4063 5192
4063 5276
4063 5128
4063 5171
4063 5333
4063 5332
4063 5191
4063 5190
4063 5240
4063 5129
4063 5258
4063 5198
4063 5331
4063 5163
4063 5199
4063 5297
4063 5271
4063 5196
4064 5176
4064 5170
4064 5196
4064 5243
4064 5222
4064 5202
4064 5171
4064 5276
4064 5163
4064 5199
4064 5128
4064 5271
4064 5297
4064 5242
4064 5191
4064 5333
4064 5198
4064 5164
4064 5240
4064 5190
4065 5222
4065 5191
4065 5170
4065 5171
4065 5238
4065 5128
4065 5202
4065 5199
4065 5176
4065 5242
4065 5245
4065 5178
4065 5164
4065 5243
4065 5163
4065 5129
4065 5297
4065 5198
4065 5263
4065 5276
4065 5190
4065 5271
4065 5333
4065 5240
4065 5193
4065 5296
4065 5258
4066 5222
4066 5299
4066 5191
4066 5171
4066 5178
4066 5176
4066 5243
4066 5242
4066 5164
4066 5128
4066 5193
4066 5199
4066 5312
4066 5170
4066 5238
4066 5240
4066 5163
4066 5346
4066 5296
4066 5297
4066 5282
4066 5190
4066 5276
4066 5213
4066 5271
4066 5245
4066 5258
4066 5198
4066 5280
4066 5202
4066 5129
4066 5263
4066 5333
4067 5164
4067 5170
4067 5222
4067 5245
4067 5243
4067 5128
4067 5242
4067 5347
4067 5171
4067 5191
4067 5176
4067 5183
4067 5129
4067 5202
4067 5346
4067 5213
4067 5199
4067 5296
4067 5280
4067 5258
4067 5240
4067 5190
4067 5238
4067 5282
4067 5193
4067 5276
4067 5333
4067 5198
4067 5297
4067 5299
4067 5178
4067 5312
4067 5163
4067 5271
4067 5263
4068 5245
4068 5242
4068 5164
4068 5190
4068 5170
4068 5128
4068 5176
4068 5243
[truncated: 369,731 more chars]
