# Supplementary material for: A general rule on the organization of biodiversity in Earth’s biogeographical regions
Source: Nat Ecol Evol. 2025 Jun 4;9(7):1193–204. doi: 10.1038/s41559-025-02724-5 (PMC12240819; doi:10.1038/s41559-025-02724-5)
Supplement: Supplementary file 4 — R code and objects to replicate to estimate biogeographical sectors. [file 41559_2025_2724_MOESM4_ESM.zip › 00_Link_Mammal_format_Infomap]

1 11221
1 12299
1 13568
1 14118
1 12615
2 11221
2 12299
2 13568
2 14118
2 12615
3 11221
3 12299
3 13568
3 14118
3 12615
4 11221
4 12299
4 13568
4 14118
4 12615
5 11221
5 12299
5 13568
5 14118
5 12615
6 11221
6 12299
6 13568
6 14118
6 12615
7 11221
7 12299
7 13568
7 14118
7 12615
8 11221
8 13184
8 13568
8 12615
8 11899
9 11221
9 13184
9 13568
9 12615
9 11899
10 11221
10 13184
10 13568
10 12615
10 11899
11 11221
11 13184
11 13568
11 12615
11 11899
12 11221
12 13184
12 13568
12 12615
12 11899
13 11221
13 13184
13 13568
13 12615
13 11899
14 11221
14 13184
14 13568
14 12615
14 11899
15 11221
15 13184
15 13568
15 12615
15 11899
16 11221
16 13184
16 13568
16 12615
16 11899
17 11221
17 13184
17 13568
17 12615
17 11899
18 11221
18 13184
18 13568
18 12615
18 11899
19 11221
19 13184
19 13568
19 12615
19 11899
20 11221
20 13184
20 13568
20 12615
20 11899
21 11221
21 13184
21 13568
21 12615
21 11899
22 11221
22 13184
22 13568
22 12615
22 11899
23 11221
23 13184
23 13568
23 12615
23 11899
24 11221
24 13184
24 13568
24 12615
24 11899
25 11221
25 13184
25 13568
25 12615
25 11899
26 11221
26 13184
26 13568
26 12615
26 11899
27 11221
27 13184
27 13568
27 12615
27 11899
28 11221
28 13184
28 13568
28 12615
28 11899
29 11221
29 13184
29 13568
29 12615
29 11899
30 13568
30 14118
30 12615
30 11899
31 13568
31 14118
31 12615
31 11899
32 13568
32 14118
32 12615
32 11899
33 11221
33 12299
33 13568
33 14118
33 12615
33 11899
34 11221
34 12299
34 13568
34 14118
34 12615
34 11899
35 11221
35 12299
35 13568
35 14118
35 12615
35 11899
36 11221
36 12299
36 13568
36 14118
36 12615
36 11899
37 11221
37 12299
37 13568
37 14118
37 12615
37 11899
38 11221
38 12299
38 13568
38 14118
38 12615
39 11221
39 12299
39 13568
39 14118
39 12615
40 11221
40 12299
40 13568
40 14118
40 12615
41 11221
41 12299
41 13568
41 14118
41 12615
42 11221
42 12299
42 13568
42 14118
42 12615
43 11221
43 13184
43 13568
43 14118
43 12615
43 11899
44 11221
44 13184
44 13568
44 14118
44 12615
44 11899
45 11221
45 13184
45 13568
45 14118
45 12615
45 11899
46 11221
46 13184
46 14118
46 12615
46 11899
47 11221
47 13184
47 14118
47 12615
47 11899
48 11221
48 13184
48 12615
49 11221
49 13184
49 12615
50 11221
50 13184
50 12615
51 11221
51 13184
51 12615
52 11221
52 13184
52 12615
53 11221
53 13184
54 11221
54 13184
55 11221
55 13184
56 11221
56 13184
57 11221
57 13184
58 11221
58 13184
59 11221
59 13184
60 11221
60 13184
61 11221
61 13184
62 11221
62 13184
63 11221
63 13184
64 11221
64 13184
65 13184
66 13184
67 13184
68 13184
69 13184
70 13184
71 13184
72 13184
73 13184
74 13184
75 13184
76 13184
77 13184
78 13184
79 13184
80 13184
81 13184
82 13184
83 11221
83 13184
84 11221
84 13184
84 12615
85 11221
85 13184
85 12615
85 11899
86 11221
86 13184
86 13568
86 12615
86 11899
87 11221
87 13184
87 13568
87 12615
87 11899
88 11221
88 13184
88 13568
88 12615
88 11899
89 11221
89 13184
89 13568
89 12615
89 11899
90 11221
90 13184
90 13568
90 12615
90 11899
91 11221
91 13184
91 13568
91 12615
91 11899
92 11221
92 11904
92 12299
92 12538
92 12638
92 13184
92 14118
92 13193
93 11221
93 11904
93 12299
93 12538
93 12638
93 13184
93 14118
93 13193
94 11221
94 11904
94 12299
94 12538
94 12638
94 13184
94 14118
94 13193
95 11221
95 11904
95 12299
95 12538
95 12638
95 13046
95 13184
95 14118
95 13193
96 11221
96 11904
96 12299
96 12538
96 12638
96 13046
96 13184
96 14118
96 13193
97 11221
97 11904
97 12299
97 12538
97 12638
97 13046
97 13184
97 14118
97 13193
98 11221
98 11904
98 12299
98 12538
98 12638
98 13184
98 14118
98 13193
99 11221
99 12299
99 13568
99 14118
99 12615
99 12539
100 11221
100 12299
100 13568
100 14118
100 12615
100 12539
101 11221
101 12299
101 13568
101 14118
101 12615
101 12539
102 11221
102 12299
102 13568
102 14118
102 12615
102 12539
103 11221
103 12299
103 13568
103 14118
103 12615
103 12539
104 11221
104 12299
104 13568
104 14118
104 12615
104 12539
105 11221
105 12299
105 13568
105 14118
105 12615
105 12539
106 11221
106 12299
106 13568
106 14118
106 12615
106 12539
107 11221
107 12299
107 13568
107 14118
107 12615
107 12539
108 11221
108 12299
108 13568
108 14118
108 12615
108 12539
109 11221
109 12299
109 13568
109 14118
109 12615
109 11899
109 12539
110 11221
110 12299
110 13568
110 14118
110 12615
110 11899
110 12539
111 11221
111 12299
111 13568
111 14118
111 12615
111 11899
111 12539
112 12299
112 13568
112 14118
112 12615
112 12539
113 12299
113 13568
113 14118
113 12615
113 12539
114 13568
114 14118
114 12615
114 12539
115 13568
115 14118
115 12615
115 12539
116 13568
116 14118
116 12615
116 12539
117 11221
117 12299
117 14876
117 13184
117 13568
117 14118
117 12615
117 14489
117 11899
117 12539
117 13193
118 11221
118 12299
118 14876
118 13184
118 13568
118 14118
118 12615
118 14489
118 11899
118 12539
118 13193
119 11221
119 12299
119 13568
119 14118
119 12615
119 11899
119 12539
120 11221
120 12299
120 13568
120 14118
120 12615
120 11899
120 12539
121 11221
121 12299
121 13568
121 14118
121 12615
121 11899
121 12539
122 11221
122 12299
122 13568
122 14118
122 12615
122 11899
122 12539
123 11221
123 12299
123 13568
123 14118
123 12615
123 11899
123 12539
124 11221
124 12299
124 14118
124 12615
124 11899
124 12539
125 11221
125 12299
125 14118
125 12615
125 11899
125 12539
126 11221
126 12299
126 14118
126 12615
126 11899
126 12539
127 11221
127 12299
127 14118
127 12615
127 11899
127 12539
128 11221
128 12299
128 14118
128 12615
128 11899
128 12539
129 11221
129 12299
129 14118
129 12615
129 11899
129 12539
130 13184
130 13568
130 12615
131 13184
131 13568
131 12615
132 13184
132 13568
132 12615
133 13184
133 12615
134 13184
134 12615
135 13184
135 12615
136 13184
136 12615
137 13184
138 13184
139 13184
140 13184
141 13184
142 13184
143 13184
144 13184
145 13184
146 13184
147 13184
148 13184
149 13184
150 13184
151 13184
152 13184
153 13184
154 13184
155 13184
155 13568
156 13184
156 13568
156 11899
157 13184
157 13568
157 12615
157 11899
158 13184
158 13568
158 12615
158 11899
159 13184
159 13568
159 12615
159 11899
160 13184
160 13568
160 12615
160 11899
161 11221
161 13184
161 13568
161 12615
161 11899
162 11221
162 13184
162 13568
162 12615
162 11899
163 11221
163 13184
163 13568
163 12615
163 11899
164 11904
164 12538
164 14118
164 13193
165 11904
165 12538
165 14118
165 13193
166 11904
166 12538
166 14118
166 13193
167 11221
167 11904
167 12299
167 12538
167 12638
167 13030
167 13046
167 13184
167 14118
167 13193
168 11221
168 11904
168 12299
168 12538
168 12638
168 13046
168 13184
168 14118
168 14488
168 13193
169 11221
169 11904
169 12299
169 12538
169 12638
169 13033
169 13046
169 13056
169 14460
169 13184
169 14118
169 14488
169 13193
170 11221
170 11904
170 12299
170 12538
170 12638
170 13033
170 13046
170 14460
170 13184
170 14118
170 14488
170 13193
171 11221
171 11904
171 12299
171 12538
171 12638
171 13033
171 13046
171 13056
171 14460
171 13184
171 14118
171 14488
171 13193
172 11221
172 11904
172 12299
172 12538
172 12638
172 13033
172 13046
172 13056
172 14460
172 13184
172 14118
172 14488
172 13193
173 11221
173 11904
173 12299
173 12538
173 12638
173 13033
173 13046
173 13056
173 14460
173 13184
173 14118
173 14488
173 13193
174 11221
174 11904
174 12299
174 12538
174 12638
174 13033
174 13046
174 13056
174 14100
174 14460
174 13184
174 14118
174 14488
174 13193
175 11221
175 11904
175 12299
175 12538
175 12638
175 13033
175 13046
175 14100
175 14460
175 13184
175 14118
175 14488
175 14892
175 13193
176 11221
176 11904
176 12299
176 12538
176 12638
176 13033
176 13046
176 14100
176 14460
176 13184
176 14118
176 14475
176 14488
176 14892
176 13193
177 11221
177 11904
177 12299
177 12538
177 12638
177 13033
177 13046
177 14100
177 14350
177 14460
177 13184
177 14118
177 14475
177 14488
177 14892
177 13193
178 11221
178 11904
178 12299
178 12538
178 12638
178 13033
178 13046
178 14100
178 14350
178 14460
178 13184
178 14118
178 14475
178 14488
178 14892
178 13193
179 11221
179 11904
179 12299
179 12538
179 12638
179 13033
179 13046
179 14100
179 14350
179 14460
179 13184
179 14118
179 14475
179 14488
179 14892
179 13193
180 11221
180 11904
180 12299
180 12538
180 12638
180 13033
180 13046
180 13056
180 14100
180 14350
180 14460
180 13184
180 14118
180 14475
180 14488
180 14892
180 13193
181 11221
181 13212
181 11904
181 12299
181 12538
181 12638
181 13033
181 13046
181 13056
181 14100
181 14350
181 14460
181 13184
181 14118
181 14475
181 14488
181 14892
181 13193
182 11221
182 13212
182 11904
182 12299
182 12538
182 12638
182 13033
182 13046
182 13056
182 14100
182 14350
182 13184
182 14118
182 14475
182 14488
182 14892
182 13193
183 11221
183 13212
183 11904
183 12299
183 12538
183 12638
183 13033
183 13046
183 13056
183 14100
183 14350
183 13184
183 14118
183 14475
183 14488
183 14892
183 10860
183 13193
184 11221
184 13212
184 11904
184 12299
184 12538
184 12638
184 13033
184 13046
184 13056
184 14100
184 14350
184 13184
184 14118
184 14475
184 14488
184 14892
184 10860
184 13193
185 11221
185 13212
185 13213
185 11904
185 12299
185 12538
185 12638
185 13033
185 13046
185 13056
185 14100
185 14350
185 14922
185 14460
185 13184
185 14118
185 14475
185 14488
185 14892
185 10860
185 13193
186 11221
186 13212
186 13213
186 11904
186 12299
186 12538
186 12638
186 13033
186 13046
186 13056
186 14100
186 14350
186 14922
186 14460
186 13184
186 14118
186 14475
186 14488
186 14892
186 10860
186 13193
187 11221
187 13212
187 13213
187 11904
187 12299
187 12538
187 12638
187 13033
187 13046
187 13056
187 14100
187 14350
187 14922
187 14460
187 13184
187 14118
187 14475
187 14488
187 14892
187 10860
187 13193
188 11221
188 13212
188 13213
188 11904
188 12299
188 12538
188 12638
188 13033
188 13046
188 13056
188 14100
188 14350
188 14922
188 14460
188 13184
188 14118
188 14475
188 14488
188 14892
188 10860
188 13193
189 11221
189 13212
189 13213
189 11904
189 12299
189 12538
189 12638
189 13033
189 13046
189 13056
189 14100
189 14350
189 14922
189 14434
189 14460
189 13184
189 14118
189 14475
189 14488
189 14892
189 10860
189 13193
190 11221
190 13212
190 13213
190 11904
190 12299
190 12538
190 12638
190 13033
190 13046
190 13056
190 14100
190 14350
190 14922
190 14434
190 14460
190 13184
190 14118
190 14475
190 14488
190 14892
190 10860
190 13193
191 11221
191 13212
191 13213
191 11904
191 12299
191 12538
191 12638
191 13033
191 13046
191 13056
191 14100
191 14350
191 14922
191 14434
191 14460
191 13184
191 14118
191 14475
191 14488
191 14892
191 10860
191 13193
192 11221
192 13213
192 11904
192 12299
192 12538
192 12638
192 13033
192 13046
192 13056
192 14100
192 14350
192 14922
192 14434
192 14460
192 13184
192 14118
192 14488
192 14892
192 10860
192 13193
193 11221
193 13213
193 11904
193 12299
193 12538
193 12638
193 13033
193 13046
193 13056
193 14100
193 14350
193 14922
193 14434
193 14460
193 13184
193 14118
193 14488
193 14892
193 10860
193 13193
194 11221
194 13213
194 11904
194 12299
194 12538
194 12638
194 13033
194 13046
194 13056
194 14100
194 14350
194 14922
194 14434
194 14460
194 13184
194 14118
194 14488
194 14892
194 10860
194 13193
195 11221
195 13213
195 11904
195 12299
195 12538
195 12638
195 13033
195 13046
195 13056
195 14100
195 14350
195 14922
195 14434
195 14460
195 13184
195 14118
195 14488
195 14892
195 10860
195 13193
196 11221
196 13213
196 11904
196 12299
196 12538
196 12638
196 13033
196 13046
196 13056
196 14100
196 14350
196 14922
196 14434
196 13184
196 14118
196 14488
196 14892
196 10860
196 13193
197 11221
197 13213
197 11904
197 12299
197 12538
197 12638
197 13030
197 13033
197 13046
197 13056
197 14100
197 14350
197 14922
197 14434
197 13184
197 14118
197 14488
197 14892
197 10860
197 13193
198 11221
198 13213
198 11904
198 12299
198 12538
198 12638
198 13030
198 13033
198 13046
198 13056
198 14350
198 14922
198 14434
198 13184
198 14118
198 14488
198 14892
198 10860
198 13193
199 11221
199 13213
199 11904
199 12299
199 12538
199 12638
199 13030
199 13033
199 13046
199 13056
199 14350
199 14922
199 14434
199 13184
199 14118
199 14488
199 14892
199 10860
199 13193
200 11221
200 13213
200 11904
200 12299
200 12538
200 12638
200 13030
200 13033
200 13046
200 13056
200 14350
200 14922
200 14434
200 13184
200 14118
200 14488
200 14892
200 10860
200 13193
201 11221
201 13213
201 11904
201 12299
201 12538
201 12638
201 13030
201 13033
201 13046
201 13056
201 14350
201 14922
201 14434
201 13184
201 14118
201 14488
201 14892
201 10860
201 13193
202 11221
202 13213
202 11904
202 12299
202 12538
202 12638
202 13030
202 13033
202 13046
202 13056
202 14350
202 14922
202 14434
202 13184
202 14118
202 14488
202 14892
202 10860
202 13193
203 11221
203 13213
203 11904
203 12299
203 12538
203 12638
203 13030
203 13033
203 13046
203 13056
203 14922
203 14434
203 13184
203 14118
203 14488
203 14892
203 10860
203 13193
204 11221
204 13213
204 11904
204 12299
204 12538
204 12638
204 13030
204 13033
204 13046
204 13056
204 14922
204 14434
204 13184
204 14118
204 14488
204 14892
204 10860
204 13193
205 11221
205 13213
205 11904
205 12299
205 12538
205 12638
205 13030
205 13033
205 13046
205 13056
205 14922
205 13184
205 14118
205 14488
205 14892
205 13193
205 13449
206 11221
206 11904
206 12299
206 12538
206 12638
206 13030
206 13033
206 13046
206 13056
206 14922
206 13184
206 14118
206 14488
206 14892
206 13193
206 13449
207 11221
207 11904
207 12299
207 12538
207 12638
207 13030
207 13033
207 13046
207 13056
207 14922
207 13184
207 14118
207 14488
207 14892
207 13193
207 13449
208 10899
208 11221
208 11904
208 12299
208 12538
208 12638
208 12813
208 13030
208 13033
208 13046
208 13056
208 14922
208 13184
208 14118
208 14488
208 14892
208 13193
208 13449
209 10899
209 11221
209 11904
209 12299
209 12538
209 12638
209 12813
209 13030
209 13033
209 13046
209 13056
209 13573
209 14922
209 13184
209 14118
209 14488
209 14892
209 13193
209 13449
210 10899
210 11221
210 13213
210 11904
210 12299
210 12538
210 12638
210 13030
210 13046
210 13056
210 14922
210 14434
210 14460
210 13184
210 14118
210 14475
210 14488
210 12539
210 13193
210 13449
211 10899
211 11221
211 13213
211 11904
211 12299
211 12538
211 12638
211 13030
211 13046
211 13056
211 14922
211 14434
211 14460
211 13184
211 14118
211 14475
211 14488
211 12539
211 13193
211 13449
212 11221
212 13213
212 12299
212 12703
212 13056
212 14876
212 13184
212 14118
212 13571
212 12614
212 14437
212 14488
212 14489
212 14892
212 11899
212 13047
212 12539
212 10860
212 13193
213 11221
213 13213
213 12299
213 12703
213 13056
213 14876
213 13184
213 14118
213 13571
213 12614
213 14437
213 14488
213 14489
213 14892
213 12811
213 11899
213 13047
213 12539
213 10860
213 13193
214 11221
214 13213
214 12299
214 12703
214 13056
214 14876
214 13184
214 14118
214 13571
214 12614
214 14437
214 14488
214 14489
214 14892
214 12811
214 11899
214 13047
214 12539
214 10860
214 13193
215 11221
215 13213
215 12042
215 12299
215 12703
215 13056
215 14876
215 13184
215 14118
215 13571
215 12614
215 14437
215 14488
215 14489
215 12823
215 14892
215 12811
215 11899
215 13047
215 12539
215 10860
215 13193
216 11221
216 13213
216 12042
216 12299
216 12703
216 13056
216 14876
216 13184
216 14118
216 13571
216 14437
216 14488
216 14489
216 12823
216 14892
216 12811
216 11899
216 13047
216 12539
216 10860
216 13193
217 11221
217 13213
217 12042
217 12299
217 12703
217 13056
217 14876
217 13184
217 14118
217 13571
217 14437
217 14488
217 14489
217 12823
217 14892
217 12811
217 11899
217 13047
217 12539
217 10860
217 13193
218 11221
218 13213
218 12042
218 12299
218 12703
218 13056
218 13059
218 14876
218 13184
218 14118
218 13571
218 14437
218 14463
218 14488
218 14489
218 12823
218 14892
218 12811
218 11899
218 13047
218 12539
218 10860
218 13193
219 11221
219 13213
219 12042
219 12299
219 12703
219 13056
219 13059
219 14876
219 13184
219 14118
219 13571
219 14437
219 14463
219 14488
219 14489
219 12823
219 14892
219 12811
219 11899
219 13047
219 12539
219 10860
219 13193
220 11221
220 13213
220 12042
220 12299
220 12703
220 13056
220 13059
220 14876
220 13184
220 14118
220 13571
220 14437
220 14463
220 14488
220 14489
220 12823
220 14892
220 12811
220 11899
220 13047
220 12539
220 10860
220 13193
221 11221
221 13213
221 12042
221 12299
221 12703
221 13056
221 13059
221 14876
221 13184
221 14118
221 13571
221 14437
221 14463
221 14488
221 14489
221 12823
221 14892
221 12811
221 11899
221 13047
221 12539
221 10860
221 13193
222 11221
222 13213
222 12042
222 12299
222 12703
222 13056
222 13059
222 14876
222 13184
222 14118
222 13571
222 14437
222 14463
222 14488
222 14489
222 12823
222 14892
222 12811
222 11899
222 13047
222 12539
222 10860
222 13193
223 11221
223 13213
223 12042
223 12299
223 12703
223 13056
223 13059
223 14876
223 13184
223 14118
223 13571
223 14437
223 14463
223 14488
223 14489
223 12823
223 14892
223 12811
223 11899
223 13047
223 12539
223 10860
223 13193
224 11221
224 13213
224 12042
224 12299
224 12703
224 13056
224 13059
224 14876
224 13184
224 14118
224 13571
224 14437
224 14463
224 14488
224 14489
224 12823
224 14892
224 12811
224 11899
224 13047
224 12539
224 10860
224 13193
225 11221
225 13213
225 12042
225 12299
225 12703
225 13056
225 13059
225 14876
225 13184
225 13568
225 14118
225 13571
225 14437
225 14463
225 14488
225 14489
225 12823
225 14892
225 12811
225 11899
225 13047
225 12539
225 10860
225 13193
226 11221
226 13213
226 12042
226 12299
226 12703
226 13056
226 13059
226 14876
226 13184
226 13568
226 14118
226 13571
226 14437
226 14463
226 14488
226 14489
226 12823
226 14891
226 14892
226 12811
226 11899
226 13047
226 12539
226 10860
226 13193
227 11221
227 13213
227 12042
227 12299
227 12703
227 13056
227 13059
227 14876
227 13184
227 13568
227 14118
227 13571
227 14437
227 14463
227 14488
227 14489
227 12823
227 14891
227 14892
227 12811
227 11899
227 13047
227 12539
227 10860
227 13193
228 11221
228 13213
228 12042
228 12299
228 12703
228 13056
228 14876
228 13184
228 13568
228 14118
228 13571
228 14437
228 14463
228 14488
228 14489
228 12823
228 14891
228 14892
228 12811
228 11899
228 13047
228 12539
228 10860
228 13193
229 11221
229 13213
229 12042
229 12299
229 12703
229 13056
229 14876
229 13184
229 13568
229 14118
229 13571
229 14437
229 14463
229 14488
229 14489
229 12823
229 14891
229 14892
229 12811
229 11899
229 13047
229 12539
229 10860
229 13193
230 11221
230 13213
230 12042
230 12299
230 12703
230 13056
230 13059
230 14876
230 13184
230 13568
230 14118
230 13571
230 14437
230 14463
230 14488
230 14489
230 12823
230 14891
230 14892
230 12811
230 11899
230 13047
230 12539
230 10860
230 13193
231 11221
231 13213
231 12042
231 12299
231 12703
231 13056
231 13059
231 14876
231 13184
231 13568
231 14118
231 13571
231 14437
231 14463
231 14488
231 14489
231 12823
231 14891
231 14892
231 12811
231 11899
231 13075
231 13047
231 12539
231 10860
231 13193
232 11221
232 13213
232 12042
232 12299
232 12703
232 13056
232 13059
232 14876
232 13184
232 13568
232 14118
232 13571
232 14437
232 14463
232 14488
232 14489
232 12823
232 14891
232 14892
232 12811
232 11899
232 13075
232 13047
232 12539
232 10860
232 13193
233 11221
233 13213
233 12299
233 12703
233 13056
233 13059
233 14876
233 13184
233 13568
233 14118
233 12251
233 14437
233 14488
233 14489
233 14891
233 14892
233 11899
233 13075
233 12539
233 10860
233 13193
234 11221
234 13213
234 12299
234 12703
234 13056
234 13059
234 14876
234 13184
234 13568
234 14118
234 12251
234 14437
234 14488
234 14489
234 14891
234 14892
234 11899
234 13075
234 12539
234 13193
235 11221
235 13213
235 12299
235 13056
235 14876
235 13184
235 13568
235 14118
235 12615
235 14489
235 14892
235 11899
235 13075
235 12539
235 13193
236 11221
236 13213
236 12299
236 13056
236 14876
236 13184
236 13568
236 14118
236 12615
236 14489
236 14892
236 11899
236 12539
236 13193
237 11221
237 13213
237 12299
237 13056
237 14876
237 13184
237 13568
237 14118
237 12615
237 14489
237 14892
237 11899
237 12539
237 13193
238 11221
238 13213
238 12299
238 13056
238 14876
238 13184
238 13568
238 14118
238 12615
238 14489
238 14892
238 11899
238 12539
238 13193
239 12299
239 13568
239 14118
239 12615
239 12539
240 12299
240 13568
240 14118
240 12615
240 12539
241 12299
241 13568
241 14118
241 12615
241 12539
242 12299
242 13568
242 14118
242 12615
242 12539
243 12299
243 13568
243 14118
243 12615
243 12539
244 11221
244 13213
244 12299
244 14876
244 13184
244 13568
244 14118
244 12615
244 14489
244 14892
244 11899
244 12539
244 13193
245 11221
245 13213
245 12299
245 14876
245 13184
245 13568
245 14118
245 12615
245 14489
245 14892
245 11899
245 12539
245 13193
246 11221
246 13213
246 12299
246 14876
246 13184
246 13568
246 14118
246 12615
246 14489
246 14892
246 11899
246 12539
246 13193
247 11221
247 13213
247 12299
247 14876
247 13184
247 13568
247 14118
247 12615
247 14489
247 14892
247 11899
247 12539
247 13193
248 12299
248 13568
248 14118
248 12615
248 12539
249 12299
249 13568
249 14118
249 12615
249 12539
250 11221
250 12299
250 14876
250 13184
250 13568
250 14118
250 12615
250 14489
250 11899
250 12539
250 13193
251 11221
251 12299
251 14876
251 13184
251 13568
251 14118
251 12615
251 14489
251 11899
251 12539
251 13193
252 11221
252 12299
252 14876
252 13184
252 13568
252 14118
252 14489
252 14892
252 11899
252 12539
252 13193
253 11221
253 13213
253 12299
253 14876
253 13184
253 13568
253 14118
253 14489
253 14892
253 11899
253 12539
253 13193
254 11221
254 12299
254 14876
254 13184
254 14118
254 14489
254 14892
254 11899
254 12539
254 13193
255 11221
255 12299
255 14876
255 13184
255 14118
255 12615
255 14489
255 14892
255 11899
255 12539
255 13193
256 11221
256 12299
256 14876
256 13184
256 14118
256 12615
256 14489
256 14892
256 11899
256 12539
256 13193
257 11221
257 12299
257 14876
257 13184
257 14118
257 12615
257 14489
257 14892
257 11899
257 12539
257 13193
258 11221
258 12299
258 14876
258 13184
258 14118
258 12615
258 14489
258 14892
258 11899
258 12539
258 13193
259 11221
259 12299
259 14876
259 13184
259 14118
259 12615
259 14489
259 14892
259 11899
259 12539
259 13193
260 11221
260 12299
260 14118
260 12615
260 11899
260 12539
261 11221
261 12299
261 14118
261 12615
261 11899
261 12539
262 11221
262 12299
262 14118
262 12615
262 11899
262 12539
263 11221
263 12299
263 14118
263 12615
263 11899
263 12539
264 11221
264 12299
264 14118
264 12615
264 11899
264 12539
265 11221
265 12299
265 14118
265 12615
265 11899
265 12539
266 11221
266 12299
266 14118
266 12615
266 11899
266 12539
267 11221
267 12299
267 14118
267 12615
267 11899
267 12539
268 11221
268 12299
268 14118
268 12615
268 11899
268 12539
269 11221
269 12299
269 14118
269 12615
269 11899
269 12539
270 11221
270 12299
270 14118
270 12615
270 11899
270 12539
271 11221
271 12299
271 14118
271 12615
271 11899
271 12539
272 11221
272 12299
272 14118
272 12615
272 11899
272 12539
273 13184
273 13568
273 14118
273 12615
274 13184
274 14118
274 12615
275 13184
275 14118
275 12615
276 13184
276 12615
277 13184
278 13184
279 13184
280 13184
281 13184
282 13184
283 13184
284 13184
285 13184
286 13184
287 13184
288 13184
289 13184
290 13184
291 13184
292 13184
293 13184
294 13184
294 13568
295 13184
295 13568
296 13184
296 13568
296 12615
297 13184
297 13568
297 12615
298 13184
298 13568
298 12615
299 13184
299 13568
299 12615
299 11899
300 11221
300 13212
300 13213
300 12299
300 12638
300 12704
300 12827
300 13012
300 13056
300 14149
300 14350
300 14922
300 14426
300 14434
300 14461
300 13184
300 14892
300 10860
300 13193
301 11221
301 13209
301 13212
301 13213
301 12299
301 12638
301 12704
301 12827
301 13012
301 13056
301 14149
301 14350
301 14922
301 14426
301 14434
301 14461
301 13184
301 11236
301 10860
301 13193
302 11221
302 13209
302 13212
302 13213
302 12299
302 12638
302 12704
302 12827
302 13012
302 13056
302 14149
302 14350
302 14922
302 14426
302 14434
302 14461
302 13184
302 14892
302 11236
302 10860
302 13193
303 11221
303 13209
303 13212
303 13213
303 12299
303 12638
303 12704
303 12827
303 13012
303 13056
303 13229
303 14149
303 14350
303 14922
303 14426
303 14434
303 14461
303 13184
303 14892
303 11236
303 10860
303 13193
304 11221
304 13212
304 13213
304 12299
304 12638
304 12704
304 12827
304 13012
304 13056
304 14149
304 14350
304 14922
304 14426
304 14434
304 14460
304 14461
304 13184
304 14892
304 10860
304 13193
305 11221
305 13212
305 13213
305 12299
305 12638
305 12704
305 12827
305 13012
305 13056
305 13229
305 14149
305 14350
305 14922
305 14426
305 14434
305 14460
305 14461
305 13184
305 14892
305 10860
305 13193
306 11221
306 13209
306 13212
306 13213
306 12299
306 12638
306 12704
306 12827
306 13012
306 13056
306 14149
306 14350
306 14922
306 12045
306 14426
306 14434
306 14460
306 14461
306 13184
306 10860
306 13193
307 11221
307 13209
307 13212
307 13213
307 12299
307 12638
307 12704
307 12827
307 13012
307 13056
307 13229
307 14149
307 14350
307 14922
307 12045
307 14426
307 14434
307 14460
307 14461
307 13184
307 14892
307 10860
307 13193
308 11221
308 13212
308 13213
308 12299
308 12638
308 12704
308 12827
308 13012
308 13056
308 13229
308 14149
308 14350
308 14922
308 12045
308 14426
308 14434
308 14460
308 14461
308 13184
308 14892
308 10860
308 13193
309 11221
309 13212
309 13213
309 12299
309 12638
309 12704
309 12827
309 13012
309 13056
309 13229
309 14149
309 14922
309 14426
309 14434
309 14460
309 14461
309 13184
309 14892
309 10860
309 13193
310 11221
310 13213
310 11904
310 12299
310 12538
310 12638
310 13030
310 13046
310 13056
310 14922
310 14426
310 14434
310 14460
310 13184
310 14118
310 14488
310 13193
311 11221
311 13213
311 11904
311 12299
311 12538
311 12638
311 13030
311 13046
311 13056
311 14426
311 14434
311 14460
311 13184
311 14118
311 14488
311 14892
311 13193
312 11221
312 13213
312 11904
312 12299
312 12538
312 12638
312 13030
312 13046
312 13056
312 14426
312 14434
312 14460
312 13184
312 14118
312 14488
312 14892
312 13193
313 11221
313 13213
313 11904
313 12299
313 12538
313 12638
313 13030
313 13046
313 13056
313 14426
313 14434
313 14460
313 13184
313 14118
313 14488
313 14892
313 13193
314 11221
314 13213
314 11904
314 12299
314 12538
314 12638
314 13030
314 13046
314 13056
314 14426
314 14434
314 14460
314 13184
314 14118
314 14488
314 14892
314 13193
315 11221
315 11904
315 12299
315 12538
315 12638
315 13030
315 13046
315 13056
315 14426
315 14434
315 14460
315 13184
315 14118
315 14488
315 13193
316 11221
316 13212
316 11904
316 12299
316 12538
316 12638
316 13046
316 13056
316 14426
316 14434
316 14460
316 13184
316 14118
316 14488
316 14892
316 13193
317 11221
317 13212
317 11904
317 12299
317 12538
317 12638
317 13046
317 13056
317 14426
317 14434
317 14460
317 13184
317 14118
317 14488
317 14892
317 13193
318 11221
318 13212
318 11904
318 12299
318 12538
318 12638
318 13046
318 13056
318 14426
318 14434
318 14460
318 13184
318 14118
318 14488
318 14892
318 13193
319 11221
319 13212
319 11904
319 12299
319 12538
319 12638
319 13046
319 13056
319 14426
319 14434
319 14460
319 13184
319 14118
319 14488
319 14892
319 13193
320 11221
320 13212
320 11904
320 12299
320 12538
320 12638
320 13046
320 13056
320 14426
320 14434
320 14460
320 13184
320 14118
320 14488
320 14892
320 13193
321 11221
321 13212
321 11904
321 12299
321 12538
321 12638
321 13046
321 13056
321 14426
321 14434
321 14460
321 13184
321 14118
321 14475
321 14488
321 14892
321 13193
322 11221
322 11904
322 12299
322 12538
322 12638
322 13046
322 13056
322 14426
322 14434
322 14460
322 13184
322 14118
322 14475
322 14488
322 14892
322 13193
323 11221
323 11904
323 12299
323 12538
323 12638
323 13046
323 13056
323 14426
323 14434
323 14460
323 13184
323 14118
323 14475
323 14488
323 14892
323 13193
324 11221
324 13213
324 11904
324 12299
324 12538
324 12638
324 13046
324 13056
324 14426
324 14434
324 14450
324 14460
324 13184
324 14118
324 14475
324 14488
324 14892
324 13193
325 11221
325 13213
325 11904
325 12299
325 12538
325 12638
325 13046
325 13056
325 14922
325 14426
325 14434
325 14450
325 14460
325 13184
325 14118
325 14475
325 14488
325 14892
325 13193
326 11221
326 13213
326 11904
326 12299
326 12538
326 12638
326 13033
326 13046
326 13056
326 14149
326 14922
326 14426
326 14434
326 14450
326 14460
326 13184
326 14118
326 14475
326 14488
326 14892
326 13193
326 13449
327 11221
327 13213
327 11904
327 12299
327 12538
327 12638
327 13033
327 13046
327 13056
327 14100
327 14149
327 14922
327 14426
327 14434
327 14450
327 14460
327 13184
327 14118
327 14475
327 14488
327 14639
327 14892
327 13193
327 13449
328 11221
328 13212
328 13213
328 11904
328 12299
328 12538
328 12638
328 12704
328 13033
328 13046
328 13056
328 14100
328 14149
328 14350
328 14922
328 14426
328 14434
328 14450
328 14460
328 13184
328 14118
328 14475
328 14488
328 14639
328 12830
328 14892
328 13193
328 13449
329 11221
329 13212
329 11904
329 12299
329 12538
329 12638
329 12704
329 13033
329 13046
329 13056
329 14100
329 14149
329 14350
329 12091
329 14922
329 14434
329 14450
329 14460
329 13184
329 14118
329 14475
329 14488
329 14639
329 12830
329 14892
329 13193
329 13449
330 11221
330 13212
330 11904
330 12299
330 12538
330 12638
330 12704
330 13033
330 13046
330 13056
330 14100
330 14149
330 14350
330 12091
330 14922
330 14434
330 14450
330 14460
330 13184
330 14118
330 14475
330 14488
330 14639
330 12830
330 14892
330 13193
330 13449
331 11221
331 13212
331 11904
331 12299
331 12538
331 12638
331 12704
331 13033
331 13046
331 13056
331 14100
331 14350
331 12091
331 14922
331 14434
331 14450
331 14460
331 13184
331 14118
331 14475
331 14488
331 14639
331 13466
331 12830
331 14892
331 13193
331 13449
332 11221
332 13212
332 11904
332 12299
332 12538
332 12638
332 12704
332 13033
332 13046
332 13056
332 14100
332 14350
332 12091
332 14922
332 14434
332 14450
332 14460
332 13184
332 14118
332 14475
332 14488
332 13466
332 12830
332 14892
332 13193
332 13449
333 11221
333 13212
333 11904
333 12299
333 12538
333 12638
333 12704
333 13033
333 13046
333 13056
333 13573
333 14100
333 14350
333 12091
333 14922
333 14434
333 14450
333 14460
333 13184
333 14118
333 14475
333 14488
333 13466
333 12830
333 14892
333 13193
333 13449
334 11221
334 11904
334 12299
334 12538
334 12638
334 12704
334 13033
334 13046
334 13056
334 13573
334 14100
334 14350
334 12091
334 14922
334 14434
334 14450
334 14460
334 13184
334 14118
334 14475
334 14488
334 13466
334 12830
334 14892
334 13193
334 13449
335 11221
335 13213
335 11904
335 12299
335 12538
335 12638
335 12704
335 13033
335 13046
335 13056
335 13573
335 14100
335 14350
335 12091
335 14922
335 14434
335 14450
335 14460
335 13184
335 14118
335 14475
335 14488
335 13466
335 12830
335 14892
335 13193
335 13449
336 11221
336 13212
336 13213
336 11904
336 12299
336 12538
336 12638
336 12704
336 13033
336 13046
336 13056
336 13573
336 14100
336 14350
336 12091
336 14922
336 14434
336 14450
336 14460
336 13184
336 14118
336 14475
336 14488
336 13466
336 12830
336 14892
336 10860
336 13193
336 13449
337 11221
337 13212
337 13213
337 11904
337 12299
337 12538
337 12638
337 12704
337 13033
337 13046
337 13056
337 13573
337 14100
337 14350
337 12091
337 14922
337 14434
337 14450
337 14460
337 13184
337 14118
337 14475
337 14488
337 13466
337 12830
337 14892
337 10860
337 13193
337 13449
338 11221
338 13212
338 13213
338 11904
338 12299
338 12538
338 12638
338 12704
338 13033
338 13046
338 13056
338 13573
338 14100
338 14350
338 12091
338 14922
338 14434
338 14450
338 14460
338 13184
338 14118
338 14475
338 14488
338 13466
338 12830
338 14892
338 10860
338 13193
338 13449
339 11221
339 13212
339 13213
339 11904
339 12299
339 12538
339 12638
339 12704
339 13033
339 13046
339 13056
339 13573
339 14100
339 14350
339 12091
339 14922
339 14434
339 14450
339 14460
339 13184
339 14118
339 14475
339 14488
339 13466
339 12830
339 14892
339 10860
339 13193
339 13449
340 11221
340 13212
340 13213
340 11904
340 12299
340 12538
340 12638
340 12704
340 13033
340 13046
340 13056
340 14100
340 14350
340 12091
340 14922
340 14434
340 14450
340 14460
340 13184
340 14118
340 14475
340 14488
340 13466
340 12830
340 14892
340 10860
340 13193
340 13449
341 11221
341 13212
341 13213
341 11904
341 12299
341 12538
341 12638
341 12704
341 13033
341 13046
341 13056
341 14100
341 14350
341 12091
341 14922
341 14434
341 14460
341 13184
341 14118
341 14475
341 14488
341 13466
341 12830
341 14892
341 10860
341 13193
341 13449
342 11221
342 13212
342 13213
342 11904
342 12299
342 12538
342 12638
342 12704
342 13033
342 13046
342 13056
342 13229
342 14100
342 14350
342 12091
342 14922
342 14434
342 14460
342 13184
342 14118
342 14475
342 14488
342 12830
342 14892
342 10860
342 13193
342 13449
343 11221
343 13212
343 13213
343 11904
343 12299
343 12538
343 12638
343 12704
343 13033
343 13046
343 13056
343 13229
343 14100
343 14350
343 12091
343 14922
343 14434
343 14460
343 13184
343 14118
343 14475
343 14488
343 12830
343 14892
343 10860
343 13193
343 13449
344 11221
344 13212
344 13213
344 11904
344 12299
344 12538
344 12638
344 12704
344 13033
344 13046
344 13056
344 13229
344 14100
344 14350
344 12091
344 14922
344 14434
344 14460
344 13184
344 14118
344 14475
344 14488
344 12830
344 14892
344 10860
344 13193
344 13449
345 11221
345 13212
345 13213
345 11904
345 12299
345 12538
345 12638
345 12704
345 13033
345 13056
345 13229
345 14100
345 14350
345 12091
345 14922
345 14434
345 14460
345 13184
345 14118
345 14475
345 14488
345 12830
345 14892
345 10860
345 13193
345 13449
346 11221
346 13212
346 13213
346 11904
346 12299
346 12538
346 12638
346 12704
346 13033
346 13056
346 13229
346 14100
346 14350
346 12091
346 14922
346 14434
346 14460
346 13184
346 14118
346 14475
346 14488
346 12830
346 14892
346 10860
346 13193
346 13449
347 11221
347 13212
347 13213
347 12299
347 12538
347 12638
347 12704
347 13033
347 13056
347 13229
347 14100
347 14350
347 12091
347 14922
347 14434
347 14460
347 13184
347 14118
347 14475
347 14488
347 12830
347 14892
347 10860
347 13193
347 13449
348 11221
348 13212
348 13213
348 12299
348 12538
348 12638
348 12704
348 13033
348 13056
348 13229
348 14100
348 14350
348 12091
348 14922
348 14434
348 14460
348 13184
348 14118
348 14475
348 14488
348 12830
348 14892
348 10860
348 13193
348 13449
349 11221
349 13212
349 13213
349 12299
349 12538
349 12638
349 12704
349 13033
349 13056
349 13229
349 14100
349 14350
349 12091
349 14922
349 14434
349 14460
349 13184
349 14118
349 14475
349 14488
349 12830
349 14892
349 10860
349 13193
349 13449
350 11221
350 13212
350 13213
350 12299
350 12538
350 12638
350 12704
350 13033
350 13046
350 13056
350 13229
350 14100
350 14350
350 12091
350 14922
350 14434
350 14460
350 13184
350 14118
350 14475
350 14488
350 12830
350 14892
350 10860
350 13193
350 13449
351 11221
351 13212
351 13213
351 12299
351 12538
351 12638
351 12704
351 13033
351 13046
351 13056
351 13229
351 14100
351 14350
351 12091
351 14922
351 14434
351 14460
351 13184
351 14118
351 14475
351 14488
351 12830
351 14892
351 10860
351 13193
351 13449
352 11221
352 13212
352 13213
352 12299
352 12538
352 12638
352 12704
352 13033
352 13046
352 13056
352 13229
352 14100
352 14350
352 14922
352 14434
352 14460
352 13184
352 14118
352 14475
352 14488
352 12830
352 14892
352 10860
352 13193
352 13449
353 11221
353 13212
353 13213
353 12299
353 12538
353 12638
353 12704
353 13033
353 13046
353 13056
353 13229
353 14100
353 14350
353 14922
353 14434
353 14460
353 13184
353 14118
353 14475
353 14488
353 12830
353 14892
353 10860
353 13193
353 13449
354 11221
354 13212
354 13213
354 12299
354 12538
354 12638
354 12704
354 13033
354 13046
354 13056
354 13229
354 14100
354 14350
354 14922
354 14434
354 14460
354 13184
354 14118
354 14475
354 14488
354 12830
354 14892
354 10860
354 13193
354 13449
355 11221
355 13212
355 13213
355 12299
355 12538
355 12638
355 12704
355 13030
355 13033
355 13046
355 13056
355 13229
355 14100
355 14350
355 14922
355 14434
355 14460
355 13184
355 14118
355 14475
355 14488
355 12830
355 14892
355 10860
355 13193
355 13449
356 11221
356 13212
356 13213
356 12299
356 12538
356 12638
356 12704
356 13030
356 13033
356 13046
356 13056
356 13229
356 14100
356 14350
356 14922
356 14434
356 14460
356 13184
356 14118
356 14475
356 14488
356 12830
356 14892
356 10860
356 13193
356 13449
357 11221
357 13212
357 13213
357 12299
357 12538
357 12638
357 12704
357 13030
357 13033
357 13046
357 13056
357 13229
357 14100
357 14350
357 14922
357 14434
357 14460
357 13184
357 14118
357 14475
357 14488
357 12830
357 14892
357 10860
357 13193
357 13449
358 11221
358 13212
358 13213
358 11904
358 12299
358 12538
358 12638
358 12704
358 13030
358 13033
358 13046
358 13056
358 13229
358 14100
358 14350
358 14922
358 14434
358 14460
358 13184
358 14118
358 14475
358 14488
358 12830
358 14892
358 10860
358 13193
358 13449
359 11221
359 13212
359 13213
359 11904
359 12299
359 12538
359 12638
359 12704
359 13030
359 13033
359 13046
359 13056
359 13229
359 14100
359 14350
359 14922
359 14434
359 14460
359 13184
359 14118
359 14475
359 14488
359 12830
359 14892
359 10860
359 13193
359 13449
360 11221
360 13212
360 13213
360 11904
360 12299
360 12538
360 12638
360 12704
360 13030
360 13033
360 13046
360 13056
360 13229
360 14100
360 14350
360 14922
360 14434
360 14460
360 13184
360 14118
360 14475
360 14488
360 12830
360 14892
360 10860
360 13193
360 13449
361 11221
361 13212
361 13213
361 12299
361 12538
361 12638
361 12704
361 13030
361 13033
361 13046
361 13056
361 13229
361 14100
361 14350
361 14922
361 14434
361 14460
361 13184
361 14118
361 14475
361 14488
361 12830
361 14892
361 10860
361 13193
361 13449
362 11221
362 13212
362 13213
362 12299
362 12538
362 12638
362 12704
362 13030
362 13033
362 13046
362 13056
362 13229
362 14100
362 14350
362 14922
362 14434
362 14460
362 13184
362 14118
362 14475
362 14488
362 14892
362 10860
362 13193
362 13449
363 11221
363 13212
363 13213
363 12299
363 12538
363 12638
363 12704
363 13030
363 13033
363 13046
363 13056
363 13229
363 14100
363 14350
363 14922
363 14434
363 14460
363 13184
363 14118
363 14475
363 14488
363 14892
363 10860
363 13193
363 13449
364 11221
364 13212
364 13213
364 12299
364 12538
364 12638
364 12704
364 13030
364 13033
364 13046
364 13056
364 13229
364 14100
364 14350
364 14922
364 14434
364 14460
364 13184
364 14118
364 14475
364 14488
364 12830
364 14892
364 10860
364 13193
364 13449
365 11221
365 13212
365 13213
365 12299
365 12538
365 12638
365 12704
365 13030
365 13033
365 13056
365 13229
365 14100
365 14350
365 14922
365 14434
365 14460
365 13184
365 14118
365 14475
365 14488
365 12830
365 14892
365 10860
365 13193
365 13449
366 11221
366 13212
366 13213
366 12299
366 12538
366 12638
366 12704
366 13030
366 13033
366 13046
366 13056
366 13229
366 14100
366 14350
366 14922
366 14434
366 14460
366 13184
366 14118
366 14475
366 14488
366 12830
366 14892
366 10860
366 13193
366 13449
367 11221
367 13212
367 13213
367 11904
367 12299
367 12538
367 12638
367 12704
367 12813
367 13030
367 13033
367 13046
367 13056
367 13229
367 13573
367 14100
367 14350
367 14922
367 14434
367 14460
367 13184
367 14118
367 14475
367 14488
367 12830
367 14892
367 10860
367 13193
367 13449
368 10899
368 11221
368 13212
368 13213
368 11904
368 12299
368 12538
368 12638
368 12704
368 12813
368 13030
368 13033
368 13046
368 13056
368 13118
368 13229
368 13573
368 14100
368 14350
368 14922
368 14434
368 14460
368 13184
368 14118
368 14475
368 14488
368 12830
368 14892
368 10860
368 13193
368 13449
369 10899
369 11221
369 13212
369 13213
369 11904
369 12299
369 12538
369 12638
369 12704
369 12813
369 13030
369 13033
369 13046
369 13056
369 13118
369 13573
369 14100
369 14350
369 14922
369 14434
369 14460
369 13184
369 14118
369 14475
369 14488
369 12830
369 14892
369 10860
369 13193
369 13449
370 10899
370 11221
370 13212
370 11904
370 12299
370 12538
370 12638
370 12704
370 12813
370 13030
370 13033
370 13046
370 13056
370 13573
370 14100
370 14350
370 14922
370 14434
370 14460
370 13184
370 14118
370 14475
370 14488
370 12830
370 14892
370 10860
370 13193
370 13449
371 10899
371 11221
371 11904
371 12299
371 12538
371 12638
371 12704
371 12813
371 13030
371 13033
371 13046
371 13573
371 14100
371 14350
371 14922
371 14434
371 14460
371 13184
371 14118
371 14475
371 14488
371 12830
371 14892
371 10860
371 13193
371 13449
372 11221
372 13213
372 11904
372 12299
372 12538
372 12638
372 12704
372 12813
372 13030
372 13033
372 13046
372 13056
372 13573
372 14100
372 14350
372 14876
372 14922
372 14434
372 14460
372 13184
372 14118
372 14475
372 14488
372 12830
372 14892
372 10860
372 13193
372 13449
373 11221
373 13213
373 11904
373 12299
373 12538
373 12638
373 12813
373 13030
373 13033
373 13046
373 13056
373 14100
373 14350
373 14876
373 14922
373 14434
373 14460
373 13184
373 14118
373 14475
373 14488
373 12830
373 14892
373 10860
373 13193
373 13449
374 11221
374 13212
374 13213
374 11904
374 12299
374 12538
374 12638
374 12704
374 12813
374 13030
374 13033
374 13046
374 13056
374 13229
374 14100
374 14350
374 14876
374 14922
374 14434
374 14460
374 13184
374 14118
374 14475
374 14488
374 12830
374 14892
374 10860
374 13193
374 13449
375 11221
375 13212
375 13213
375 11904
375 12299
375 12538
375 12638
375 12704
375 12813
375 13030
375 13033
375 13046
375 13056
375 13229
375 14100
375 14350
375 14876
375 14922
375 14434
375 14460
375 13184
375 14118
375 14475
375 14488
375 12830
375 14892
375 10860
375 13193
375 13449
376 11221
376 13212
376 13213
376 11904
376 12299
376 12538
376 12638
376 12704
376 12813
376 13030
376 13033
376 13046
376 13056
376 13229
376 14100
376 14350
376 14876
376 12091
376 14922
376 14434
376 14460
376 13184
376 14118
376 14475
376 14488
376 12830
376 14892
376 10860
376 13193
376 13449
377 11221
377 13212
377 13213
377 11904
377 12299
377 12538
377 12638
377 12704
377 12813
377 13030
377 13033
377 13046
377 13056
377 13229
377 13573
377 14100
377 14350
377 14876
377 12091
377 14922
377 14434
377 14460
377 13184
377 14118
377 14475
377 14488
377 12830
377 14892
377 10860
377 13193
377 13449
378 11221
378 13212
378 13213
378 11904
378 12299
378 12538
378 12638
378 12704
378 12813
378 13030
378 13033
378 13046
378 13056
378 13229
378 13573
378 14100
378 14350
378 14876
378 12091
378 14922
378 14434
378 14460
378 13184
378 14118
378 14475
378 14488
378 12830
378 14892
378 10860
378 13193
378 13449
379 11221
379 13213
379 11904
379 12299
379 12538
379 12638
379 12704
379 12813
379 13030
379 13033
379 13046
379 13056
379 13229
379 14100
379 14350
379 12091
379 14922
379 14434
379 14460
379 13184
379 14118
379 14475
379 14488
379 12830
379 14892
379 10860
379 13193
379 13449
380 11221
380 13213
380 11904
380 12299
380 12538
380 12638
380 12704
380 12813
380 13030
380 13033
380 13046
380 13056
380 13229
380 14100
380 14350
380 12091
380 14922
380 14434
380 14460
380 13184
380 14118
380 14475
380 14488
380 14892
380 10860
380 13193
380 13449
381 11221
381 13213
381 11904
381 12299
381 12538
381 12638
381 12704
381 13030
381 13033
381 13046
381 13056
381 13229
381 14100
381 14350
381 12091
381 14922
381 14434
381 14460
381 13184
381 14118
381 14475
381 14488
381 14892
381 12539
381 10860
381 13193
381 13449
382 10899
382 11221
382 13213
382 11904
382 12299
382 12538
382 12638
382 12704
382 13030
382 13033
382 13046
382 13056
382 13229
382 14100
382 14350
382 12091
382 14922
382 14434
382 14460
382 13184
382 14118
382 14475
382 14488
382 14892
382 12539
382 10860
382 13193
382 13449
383 10899
383 11221
383 13213
383 11904
383 12299
383 12538
383 12638
383 12704
383 13030
383 13033
383 13046
383 13056
383 13229
383 14100
383 14350
383 12091
383 14922
383 14434
383 14460
383 13184
383 14118
383 14475
383 14488
383 14892
383 12539
383 10860
383 13193
383 13449
384 10899
384 11221
384 13213
384 11904
384 12299
384 12538
384 12638
384 12704
384 12813
384 13030
384 13033
384 13046
384 13056
384 13229
384 14100
384 14350
384 12091
384 14922
384 14434
384 14460
384 13184
384 14118
384 14475
384 14488
384 14892
384 12539
384 10860
384 13193
384 13449
385 10899
385 11221
385 13213
385 11904
385 12299
385 12538
385 12638
385 12704
385 12813
385 13030
385 13033
385 13046
385 13056
385 13229
385 14100
385 14350
385 12091
385 14922
385 14434
385 14460
385 13184
385 14118
385 14475
385 14488
385 14892
385 12539
385 10860
385 13193
385 13449
386 10899
386 11221
386 13213
386 11904
386 12299
386 12538
386 12638
386 12704
386 12813
386 13030
386 13033
386 13046
386 13056
386 13229
386 14100
386 14350
386 12091
386 14922
386 14434
386 14460
386 13184
386 14118
386 14475
386 14488
386 14892
386 12539
386 10860
386 13193
386 13449
387 10899
387 11221
387 13213
387 11904
387 12299
387 12538
387 12638
387 12704
387 12813
387 13030
387 13033
387 13046
387 13056
387 13229
387 14100
387 14350
387 12091
387 14922
387 14434
387 14460
387 13184
387 14118
387 14475
387 14488
387 14892
387 12539
387 10860
387 13193
387 13449
388 11221
388 13213
388 11904
388 12299
388 12538
388 12638
388 12704
388 12813
388 13030
388 13033
388 13046
388 13056
388 13229
388 14100
388 14350
388 12091
388 14922
388 14434
388 14460
388 13184
388 14118
388 14475
388 14488
388 14892
388 12539
388 10860
388 13193
388 13449
389 11221
389 13213
389 11904
389 12299
389 12538
389 12638
389 12704
389 13030
389 13033
389 13046
389 13056
389 13229
389 14100
389 12091
389 14922
389 14434
389 14460
389 13184
389 14118
389 14475
389 14488
389 14892
389 12539
389 10860
389 13193
389 13449
390 11221
390 13213
390 11904
390 12299
390 12538
390 12638
390 12704
390 13030
390 13033
390 13046
390 13056
390 13229
390 14100
390 12091
390 14922
390 14434
390 14460
390 13184
390 14118
390 14475
390 14488
390 14892
390 12539
390 10860
390 13193
390 13449
391 11221
391 13213
391 11904
391 12299
391 12538
391 12638
391 12704
391 13030
391 13033
391 13046
391 13056
391 13229
391 14100
391 12091
391 14922
391 14434
391 14460
391 13184
391 14118
391 14475
391 14488
391 14892
391 12539
391 13193
391 13449
392 11221
392 13213
392 11904
392 12299
392 12538
392 12638
392 12704
392 13030
392 13046
392 13056
392 13229
392 14100
392 12091
392 14922
392 14434
392 14460
392 13184
392 14118
392 14475
392 14488
392 14892
392 12539
392 13193
392 13449
393 11221
393 13213
393 11904
393 12299
393 12538
393 12638
393 12704
393 13030
393 13046
393 13056
393 13229
393 14100
393 12091
393 14922
393 14434
393 14460
393 13184
393 14118
393 14475
393 14488
393 14892
393 12539
393 13193
393 13449
394 11221
394 13213
394 11904
394 12299
394 12538
394 12638
394 12704
394 13030
394 13046
394 13056
394 13229
394 14100
394 12091
394 14922
394 14434
394 14460
394 13184
394 14118
394 14475
394 14488
394 14892
394 12539
394 13193
394 13449
395 11221
395 13212
395 11904
395 12299
395 12538
395 12638
395 12704
395 13030
395 13046
395 13056
395 13229
395 14100
395 12091
395 14922
395 14434
395 14460
395 13184
395 14118
395 14475
395 14488
395 14892
395 12539
395 13193
395 13449
396 11221
396 13212
396 11904
396 12299
396 12538
396 12638
396 12704
396 13030
396 13046
396 13056
396 13229
396 14100
396 14922
396 14434
396 14460
396 13184
396 14118
396 14475
396 14488
396 14892
396 12539
396 13193
397 11221
397 13212
397 11904
397 12299
397 12538
397 12638
397 12704
397 13030
397 13046
397 13056
397 13229
397 14100
397 14922
397 14434
397 14460
397 13184
397 14118
397 14475
397 14488
397 14892
397 12539
397 13193
398 11221
398 13212
398 11904
398 12299
398 12538
398 12638
398 12704
398 13030
398 13046
398 13056
398 13229
398 14100
398 14922
398 14434
398 14460
398 13184
398 14118
398 14475
398 14488
398 14892
398 12539
398 13193
399 11221
399 13212
399 11904
399 12299
399 12538
399 12638
399 12704
399 13030
399 13046
399 13056
399 13229
399 14100
399 14149
399 14922
399 14434
399 14460
399 13184
399 14118
399 14475
399 14488
399 14892
399 12539
399 13193
400 11221
400 13212
400 13213
400 11904
400 12299
400 12538
400 12638
400 12704
400 13030
400 13046
400 13056
400 13229
400 14100
400 14149
400 14922
400 14434
400 14460
400 13184
400 14118
400 14475
400 14488
400 14892
400 12539
400 13193
400 13449
401 11221
401 13212
401 13213
401 11904
401 12299
401 12538
401 12638
401 12704
401 13030
401 13046
401 13056
401 13229
401 14100
401 14149
401 14922
401 14434
401 14460
401 13184
401 14118
401 14475
401 14488
401 14892
401 12539
401 13193
401 13449
402 10899
402 11221
402 13212
402 13213
402 11904
402 12299
402 12638
402 13056
402 13573
402 14149
402 14876
402 14922
402 14434
402 14460
402 13184
402 14118
402 14488
402 14892
402 12539
402 13193
402 13449
403 10899
403 11221
403 13212
403 13213
403 11904
403 12299
403 12638
403 13056
403 13573
403 14149
403 14876
403 14922
403 14434
403 14460
403 13184
403 14118
403 14488
403 14892
403 12539
403 13193
403 13449
404 10899
404 13213
404 11904
404 12299
404 12638
404 13056
404 13573
404 14149
404 14876
404 14922
404 13184
404 14488
404 14892
404 12539
404 13193
405 10899
405 13213
405 11904
405 12299
405 12638
405 13056
405 14149
405 14876
405 14922
405 13184
405 14488
405 14892
405 12539
405 13193
406 10899
406 11904
406 12299
406 12638
406 13056
406 14149
406 14876
406 14922
406 13184
406 14488
406 14892
406 12539
406 13193
407 10899
407 11904
407 12299
407 12638
407 13056
407 13573
407 14149
407 14876
407 14922
407 13184
407 14488
407 14892
407 12539
407 13193
408 10899
408 11904
408 12299
408 12638
408 13056
408 13573
408 14149
408 14876
408 14922
408 13184
408 14488
408 14892
408 12539
408 13193
409 11221
409 13213
409 12299
409 12632
409 12703
409 13056
409 14876
409 13184
409 14118
409 12614
409 14437
409 14463
409 14488
409 14489
409 14892
409 14652
409 11899
409 11901
409 13047
409 12539
409 10860
409 13193
410 11221
410 13213
410 12299
410 12632
410 12703
410 13056
410 14876
410 13184
410 14118
410 13571
410 12614
410 14437
410 14463
410 14488
410 14489
410 14892
410 14652
410 11899
410 11901
410 13047
410 12539
410 10860
410 13193
411 11221
411 13213
411 12299
411 12632
411 12703
411 13056
411 14876
411 13184
411 14118
411 13571
411 12614
411 14437
411 14463
411 14488
411 14489
411 14892
411 14652
411 11899
411 11901
411 13047
411 12539
411 10860
411 13193
412 11221
412 13213
412 12299
412 12632
412 12703
412 13056
412 14876
412 13184
412 14118
412 13571
412 12614
412 14437
412 14463
412 14488
412 14489
412 14891
412 14892
412 14652
412 11899
412 11901
412 13047
412 12539
412 10860
412 13193
413 11221
413 13213
413 12042
413 12299
413 12632
413 12703
413 13056
413 14876
413 13184
413 14118
413 13571
413 12614
413 14437
413 14463
413 14488
413 14489
413 12823
413 14891
413 14892
413 14652
413 11899
413 11901
413 13047
413 12539
413 10860
413 13193
414 11219
414 11221
414 13213
414 12042
414 12299
414 12703
414 13056
414 13059
414 14876
414 13184
414 14118
414 13571
414 12614
414 14437
414 14463
414 14488
414 14489
414 12823
414 14891
414 14892
414 12811
414 14652
414 11899
414 13047
414 12539
414 10860
414 13193
415 11219
415 11221
415 13213
415 12042
415 12299
415 12703
415 13056
415 13059
415 14876
415 13184
415 14118
415 13571
415 12614
415 14437
415 14463
415 14488
415 14489
415 12823
415 14891
415 14892
415 12811
415 14652
415 11899
415 13047
415 12539
415 10860
415 13193
416 11219
416 11221
416 13213
416 12042
416 12299
416 12703
416 13056
416 13059
416 14876
416 13184
416 14118
416 13571
416 12614
416 14437
416 14463
416 14488
416 14489
416 12823
416 14891
416 14892
416 12811
416 14652
416 11899
416 13047
416 14625
416 12539
416 10860
416 13193
417 11219
417 11221
417 13213
417 12042
417 12299
417 12703
417 13056
417 13059
417 14876
417 13184
417 14118
417 13571
417 12614
417 14437
417 14463
417 14488
417 14489
417 12823
417 14891
417 14892
417 12811
417 14652
417 11899
417 13047
417 14625
417 12539
417 10860
417 13193
418 11219
418 11221
418 13213
418 12042
418 12299
418 12703
418 13056
418 13059
418 14876
418 13184
418 14118
418 13571
418 12614
418 14437
418 14463
418 14488
418 14489
418 12823
418 14891
418 14892
418 12811
418 14652
418 11899
418 13047
418 14625
418 12539
418 10860
418 13193
419 11219
419 11221
419 13213
419 12042
419 12299
419 12703
419 13056
419 13059
419 14876
419 13184
419 14118
419 13571
419 12614
419 14437
419 14463
419 14488
419 14489
419 12823
419 14891
419 14892
419 12811
419 14652
419 11899
419 13047
419 14625
419 12539
419 10860
419 13193
420 11219
420 11221
420 13213
420 12042
420 12299
420 12703
420 13056
420 13059
420 14876
420 13184
420 14118
420 13571
420 12251
420 12614
420 14437
420 14449
420 14463
420 14488
420 14489
420 12823
420 14891
420 14892
420 12811
420 14652
420 11899
420 13047
420 14625
420 12539
420 10860
420 13193
421 11219
421 11221
421 13213
421 12042
421 12299
421 12703
421 13056
421 13059
421 14876
421 13184
421 14118
421 13571
421 12251
421 12614
421 14437
421 14449
421 14463
421 14488
421 14489
421 12823
421 14891
421 14892
421 12811
421 14652
421 11899
421 13047
421 14625
421 12539
421 10860
421 13193
422 11219
422 11221
422 13213
422 12042
422 12299
422 12703
422 13056
422 13059
422 14876
422 13184
422 14118
422 13571
422 12251
422 12614
422 14437
422 14449
422 14463
422 14488
422 14489
422 12823
422 14891
422 14892
422 12811
422 14652
422 11899
422 13047
422 14625
422 12539
422 10860
422 13193
423 11219
423 11221
423 13213
423 12042
423 12299
423 12703
423 13056
423 13059
423 14876
423 13184
423 14118
423 13571
423 12251
423 12614
423 14437
423 14449
423 14463
423 14488
423 14489
423 12823
423 14891
423 14892
423 12811
423 14652
423 11899
423 13075
423 13047
423 14625
423 12539
423 10860
423 13193
424 11219
424 11221
424 13213
424 12042
424 12299
424 12703
424 13056
424 13059
424 14876
424 13184
424 14118
424 13571
424 12251
424 12614
424 14437
424 14449
424 14463
424 14488
424 14489
424 12823
424 14891
424 14892
424 12811
424 14652
424 11899
424 13075
424 13047
424 14625
424 12539
424 10860
424 13193
425 11219
425 11221
425 13213
425 12042
425 12299
425 12703
425 13056
425 13059
425 14876
425 13184
425 14118
425 13571
425 12251
425 13441
425 12614
425 14437
425 14449
425 14463
425 14488
425 14489
425 12823
425 14891
425 14892
425 12811
425 14652
425 11899
425 13075
425 13047
425 14625
425 12539
425 10860
425 13193
426 11219
426 11221
426 13213
426 12042
426 12299
426 12703
426 13056
426 13059
426 14876
426 13184
426 14118
426 13571
426 12251
426 13441
426 12614
426 14437
426 14449
426 14463
426 14488
426 14489
426 12823
426 14891
426 14892
426 12811
426 14652
426 11899
426 13075
426 13047
426 14625
426 12539
426 10860
426 13193
427 11219
427 11221
427 13213
427 12042
427 12299
427 12703
427 13056
427 13059
427 14876
427 13184
427 14118
427 13571
427 12251
427 13441
427 12614
427 14437
427 14449
427 14463
427 14488
427 14489
427 12823
427 14891
427 14892
427 12811
427 14652
427 11899
427 13075
427 13047
427 14625
427 12539
427 10860
427 13193
428 11219
428 11221
428 13213
428 12042
428 12299
428 12703
428 13056
428 13059
428 14876
428 13184
428 14118
428 13571
428 12251
428 13441
428 12614
428 14437
428 14449
428 14463
428 14488
428 14489
428 12823
428 14891
428 14892
428 12811
428 14652
428 11899
428 13075
428 13047
428 14625
428 12539
428 10860
428 13193
429 11219
429 11221
429 13213
429 12042
429 12299
429 12703
429 13056
429 13059
429 14876
429 13184
429 14118
429 13571
429 12251
429 12614
429 14437
429 14449
429 14463
429 14488
429 14489
429 12823
429 14891
429 14892
429 12811
429 12812
429 14652
429 11899
429 13041
429 13075
429 13047
429 14625
429 12539
429 10860
429 13193
430 11219
430 11221
430 13213
430 12042
430 12299
430 12703
430 13056
430 13059
430 14876
430 13184
430 14118
430 13571
430 12251
430 12614
430 14437
430 14449
430 14463
430 14488
430 14489
430 12823
430 14891
430 14892
430 12811
430 12812
430 14652
430 11899
430 13041
430 13075
430 13047
430 14625
430 12539
430 10860
430 13193
431 11219
431 11221
431 13213
431 12042
431 12299
431 12703
431 13056
431 13059
431 14876
431 13184
431 14118
431 13571
431 12251
431 12614
431 14437
431 14449
431 14463
431 14488
431 14489
431 12823
431 14891
431 14892
431 12811
431 12812
431 14652
431 11899
431 13041
431 13075
431 13047
431 14625
431 12539
431 10860
431 13193
432 11219
432 11221
432 13213
432 12042
432 12299
432 12703
432 13056
432 13059
432 14876
432 13184
432 14118
432 13571
432 12251
432 12614
432 14437
432 14449
432 14463
432 14488
432 14489
432 12823
432 14891
432 14892
432 12811
432 12812
432 14652
432 11899
432 13041
432 13075
432 13047
432 14625
432 12539
432 10860
432 13193
433 11219
433 11221
433 13213
433 12042
433 12299
433 12703
433 13056
433 13059
433 14876
433 13184
433 14118
433 13571
433 12251
433 12614
433 14437
433 14463
433 14488
433 14489
433 12823
433 14891
433 14892
433 12811
433 12812
433 14652
433 11899
433 13041
433 13075
433 13047
433 14625
433 12539
433 10860
433 13193
434 11219
434 11221
434 13213
434 12042
434 12299
434 12703
434 13056
434 13059
434 14876
434 13184
434 14118
434 13571
434 13441
434 12614
434 14437
434 14463
434 14488
434 14489
434 12823
434 14891
434 14892
434 12812
434 13323
434 14652
434 11899
434 13041
434 13075
434 13047
434 14625
434 12539
434 10860
434 13193
435 11219
435 11221
435 13213
435 12042
435 12299
435 12703
435 13056
435 13059
435 14876
435 13184
435 14118
435 13571
435 13441
435 12614
435 14437
435 14463
435 14488
435 14489
435 12823
435 14891
435 14892
435 12812
435 13323
435 14652
435 11899
435 13041
435 13075
435 13047
435 14625
435 12539
435 10860
435 13193
436 11219
436 11221
436 13213
436 12042
436 12299
436 12703
436 13056
436 13059
436 14876
436 13184
436 14118
436 13441
436 12614
436 14437
436 14463
436 14488
436 14489
436 12823
436 14891
436 14892
436 12812
436 13323
436 14652
436 11899
436 13041
436 13075
436 13047
436 14625
436 12539
436 10860
436 13193
437 11219
437 11221
437 13213
437 12042
437 12299
437 12703
437 13056
437 13059
437 14876
437 13184
437 14118
437 13571
437 13441
437 12614
437 14437
437 14463
437 14488
437 14489
437 12823
437 14891
437 14892
437 12812
437 13323
437 14652
437 11899
437 13041
437 13075
437 13047
437 14625
437 12539
437 10860
437 13193
438 11219
438 11221
438 13213
438 12042
438 12299
438 12703
438 13056
438 13059
438 14876
438 13184
438 14118
438 13571
438 12614
438 14437
438 14463
438 14488
438 14489
438 12823
438 14891
438 14892
438 12812
438 13323
438 14652
438 11899
438 13041
438 13075
438 13047
438 14625
438 12539
438 10860
438 13193
439 11221
439 13213
439 12042
439 12299
439 12703
439 13056
439 13059
439 14876
439 13184
439 14118
439 13571
439 12614
439 14437
439 14463
439 14488
439 14489
439 12823
439 14891
439 14892
439 12812
439 13323
439 14652
439 11899
439 13041
439 13075
439 13047
439 14625
439 12539
439 10860
439 13193
440 11221
440 13213
440 12042
440 12299
440 12703
440 13056
440 13059
440 14876
440 13184
440 14118
440 12614
440 14437
440 14488
440 14489
440 12823
440 14891
440 14892
440 14652
440 11899
440 13041
440 13075
440 13047
440 14625
440 12539
440 10860
440 13193
441 11221
441 13213
441 12042
441 12299
441 12703
441 13056
441 13059
441 14876
441 13184
441 14118
441 12614
441 14437
441 14488
441 14489
441 12823
441 14891
441 14892
441 14652
441 11899
441 13041
441 13075
441 13047
441 14625
441 12539
441 10860
441 13193
442 11221
442 13213
442 12042
442 12299
442 12703
442 13056
442 13059
442 14876
442 13184
442 13568
442 14118
442 12251
442 12614
442 14437
442 14488
442 12823
442 14891
442 14892
442 14652
442 11899
442 13075
442 13047
442 14625
442 12539
442 10860
442 13193
443 11221
443 13213
443 12042
443 12299
443 12703
443 13056
443 13059
443 14876
443 13184
443 13568
443 14118
443 12251
443 12614
443 14437
443 14488
443 12823
443 14891
443 14892
443 14652
443 11899
443 13075
443 13047
443 14625
443 12539
443 10860
443 13193
444 11221
444 13213
444 12042
444 12299
444 12703
444 13056
444 13059
444 14876
444 13184
444 13568
444 14118
444 12251
444 12614
444 14437
444 14488
444 12823
444 14891
444 14892
444 14652
444 11899
444 13075
444 14625
444 12539
444 10860
444 13193
445 11221
445 13213
445 12042
445 12299
445 12703
445 13056
445 13059
445 14876
445 13184
445 13568
445 14118
445 12251
445 12614
445 14427
445 14437
445 14488
445 12823
445 14891
445 14892
445 14652
445 11899
445 13075
445 14625
445 12539
445 10860
445 13193
446 11221
446 13213
446 12299
446 12703
446 13056
446 13059
446 14876
446 13184
446 13568
446 14118
446 12251
446 12614
446 14427
446 14437
446 12823
446 14891
446 14892
446 14652
446 11899
446 13075
446 14625
446 12539
446 10860
446 13193
447 11221
447 13213
447 12299
447 12703
447 13056
447 13059
447 14876
447 13184
447 13568
447 14118
447 12251
447 12614
447 14427
447 14437
447 12823
447 14891
447 14892
447 14652
447 11899
447 13075
447 14625
447 12539
447 10860
447 13193
448 11221
448 13213
448 12299
448 12703
448 13056
448 13059
448 14876
448 13184
448 13568
448 14118
448 12251
448 12614
448 14427
448 14437
448 12823
448 14891
448 14892
448 14652
448 11899
448 13075
448 14625
448 12539
448 13193
449 11221
449 13213
449 12299
449 12703
449 13056
449 13059
449 14876
449 13184
449 13568
449 14118
449 12251
449 12614
449 14427
449 14437
449 12823
449 14891
449 14892
449 14652
449 11899
449 13075
449 14625
449 12539
449 13193
450 11221
450 13213
450 12299
450 12703
450 13056
450 13059
450 14876
450 13184
450 13568
450 14118
450 12251
450 12614
450 14427
450 14437
450 12823
450 14891
450 14892
450 14652
450 11899
450 13075
450 12539
450 13193
451 11221
451 13213
451 12299
451 12703
451 13056
451 13059
451 14876
451 13184
451 13568
451 14118
451 12251
451 12614
451 14427
451 14437
451 12823
451 14891
451 14892
451 14652
451 11899
451 13075
451 12539
451 13193
452 11221
452 13213
452 12299
452 12703
452 13056
452 13059
452 14876
452 13184
452 13568
452 14118
452 12251
452 12614
452 14427
452 14437
452 14489
452 12823
452 14891
452 14892
452 14652
452 11899
452 13075
452 12539
452 13193
453 11221
453 13213
453 12299
453 12703
453 13056
453 13059
453 14876
453 13184
453 13568
453 14118
453 12251
453 12614
453 14427
453 14437
453 14489
453 12823
453 14891
453 14892
453 14652
453 11899
453 13075
453 12539
453 13193
454 11221
454 13213
454 12299
454 12703
454 13056
454 13059
454 14876
454 13184
454 13568
454 14118
454 12251
454 12614
454 14427
454 14437
454 14489
454 12823
454 14891
454 14892
454 11899
454 13075
454 12539
454 13193
455 11221
455 13213
455 12299
455 12703
455 13056
455 13059
455 14876
455 13184
455 13568
455 14118
455 12251
455 12614
455 14437
455 14489
455 12823
455 14891
455 14892
455 11899
455 13075
455 12539
455 13193
456 11221
456 13213
456 12299
456 12703
456 13056
456 13059
456 14876
456 13184
456 13568
456 14118
456 12251
456 12614
456 14437
456 14489
456 12823
456 14891
456 14892
456 11899
456 13075
456 12539
456 13193
457 11221
457 13213
457 12299
457 12703
457 13056
457 13059
457 14876
457 13184
457 13568
457 14118
457 12251
457 12614
457 14489
457 12823
457 14891
457 14892
457 11899
457 12539
457 13193
458 11221
458 13213
458 12299
458 12703
458 13056
458 14876
458 13184
458 13568
458 14118
458 12251
458 14489
458 12823
458 14891
458 14892
458 11899
458 12539
458 13193
459 11221
459 13213
459 12299
459 12703
459 13056
459 14876
459 13184
459 13568
459 14118
459 12251
459 14489
459 14891
459 14892
459 11899
459 12539
459 13193
460 11221
460 13213
460 12299
460 13056
460 14876
460 13184
460 13568
460 14118
460 12251
460 12615
460 14489
460 14892
460 11899
460 12539
460 13193
461 11221
461 13213
461 12299
461 13056
461 14876
461 13184
461 13568
461 14118
461 12251
461 12615
461 14489
461 14892
461 11899
461 12539
461 13193
462 11221
462 13213
462 12299
462 13056
462 14876
462 13184
462 13568
462 14118
462 12615
462 14489
462 14892
462 11899
462 12539
462 13193
463 11221
463 13213
463 12299
463 13056
463 14876
463 13184
463 13568
463 14118
463 14489
463 14892
463 11899
463 12539
463 13193
464 11221
464 13213
464 12299
464 13056
464 14876
464 13184
464 13568
464 14118
464 14489
464 14892
464 11899
464 12539
464 13193
465 11221
465 13213
465 12299
465 13056
465 14876
465 13184
465 13568
465 14118
465 14489
465 14892
465 11899
465 12539
465 13193
466 11221
466 13213
466 12299
466 13056
466 14876
466 13184
466 13568
466 14118
466 14489
466 14892
466 11899
466 12539
466 13193
467 11221
467 13213
467 12299
467 13056
467 14876
467 13184
467 13568
467 14118
467 14489
467 14892
467 11899
467 12539
467 13193
468 11221
468 13213
468 12299
468 13056
468 14876
468 13184
468 13568
468 14118
468 14489
468 14892
468 11899
468 12539
468 13193
469 11221
469 13213
469 12299
469 14876
469 13184
469 13568
469 14118
469 14489
469 14892
469 11899
469 12539
469 13193
470 11221
470 13213
470 12299
470 14876
470 13184
470 13568
470 14118
470 14489
470 14892
470 11899
470 12539
470 13193
471 11221
471 13213
471 12299
471 14876
471 13184
471 13568
471 14118
471 14489
471 14892
471 11899
471 12539
471 13193
472 11221
472 13213
472 12299
472 14876
472 13184
472 13568
472 14118
472 14489
472 14892
472 11899
472 12539
472 13193
473 11221
473 13213
473 12299
473 14876
473 13184
473 13568
473 14118
473 14489
473 14892
473 11899
473 12539
473 13193
474 11221
474 13213
474 12299
474 14876
474 13184
474 13568
474 14118
474 14489
474 14892
474 11899
474 12539
474 13193
475 11221
475 13213
475 12299
475 14876
475 13184
475 13568
475 14118
475 14489
475 14892
475 11899
475 12539
475 13193
476 11221
476 13213
476 12299
476 14876
476 13184
476 13568
476 14118
476 12615
476 14489
476 14892
476 11899
476 12539
476 13193
477 11221
477 13213
477 12299
477 14876
477 13184
477 13568
477 14118
477 12615
477 14489
477 14892
477 11899
477 12539
477 13193
478 11221
478 13213
478 12299
478 14876
478 13184
478 13568
478 14118
478 14489
478 14892
478 11899
478 12539
478 13193
479 11221
479 13213
479 12299
479 14876
479 13184
479 14118
479 14489
479 14892
479 11899
479 12539
479 13193
480 11221
480 13213
480 12299
480 14876
480 13184
480 14118
480 14489
480 14892
480 11899
480 12539
480 13193
481 11221
481 13213
481 12299
481 14876
481 13184
481 14118
481 14489
481 14892
481 11899
481 12539
481 13193
482 11221
482 13213
482 12299
482 14876
482 13184
482 14118
482 14489
482 14892
482 11899
482 12539
482 13193
483 11221
483 13213
483 12299
483 14876
483 13184
483 14118
483 14489
483 14892
483 11899
483 12539
483 13193
484 11221
484 12299
484 14876
484 13184
484 14118
484 14489
484 14892
484 11899
484 12539
484 13193
485 11221
485 12299
485 14876
485 13184
485 14118
485 14489
485 14892
485 11899
485 12539
485 13193
486 11221
486 12299
486 14876
486 13184
486 14118
486 14489
486 14892
486 11899
486 12539
486 13193
487 11221
487 12299
487 14876
487 13184
487 14118
487 14489
487 14892
487 11899
487 12539
487 13193
488 11221
488 12299
488 14876
488 13184
488 14118
488 14489
488 14892
488 11899
488 12539
488 13193
489 11221
489 12299
489 14876
489 13184
489 14118
489 14489
489 14892
489 11899
489 12539
489 13193
490 11221
490 12299
490 14876
490 13184
490 14118
490 14489
490 14892
490 11899
490 12539
490 13193
491 11221
491 12299
491 14876
491 13184
491 14118
491 14489
491 14892
491 11899
491 12539
491 13193
492 11221
492 12299
492 14118
492 12615
492 11899
492 12539
493 11221
493 12299
493 14118
493 12615
493 11899
493 12539
494 11221
494 12299
494 14118
494 12615
494 11899
494 12539
495 11221
495 12299
495 14118
495 12615
495 11899
495 12539
496 11221
496 12299
496 14118
496 12615
496 11899
496 12539
497 11221
497 12299
497 14118
497 12615
497 11899
497 12539
498 11221
498 12299
498 14118
498 12615
498 11899
498 12539
499 11221
499 12299
499 14118
499 12615
499 11899
499 12539
500 11221
500 12299
500 14118
500 12615
500 11899
500 12539
501 13184
501 13568
501 14118
501 12615
502 13184
502 13568
502 14118
502 12615
503 13184
503 13568
503 14118
503 12615
504 13184
504 13568
504 14118
504 12615
505 13184
505 13568
505 12615
506 13184
507 13184
508 13184
509 13184
510 13184
511 13184
512 13184
513 13184
514 13184
515 13184
516 13184
517 13184
518 13184
519 13184
520 11221
520 13209
520 13212
520 13213
520 12299
520 12638
520 12704
520 12827
520 13012
520 13056
520 14149
520 14350
520 14371
520 14922
520 12045
520 14426
520 14434
520 14461
520 12878
520 13184
520 11236
520 11337
520 10860
520 13193
521 11221
521 13209
521 13212
521 13213
521 12299
521 12638
521 12704
521 12827
521 13012
521 13056
521 13229
521 14149
521 14350
521 14922
521 12045
521 14426
521 14434
521 14461
521 12878
521 13184
521 14892
521 11236
521 11337
521 10860
521 13193
522 11221
522 13209
522 13212
522 13213
522 12299
522 12638
522 12704
522 12827
522 13012
522 13056
522 13229
522 14149
522 14350
522 14922
522 12045
522 14426
522 14434
522 14461
522 12878
522 13184
522 14892
522 11236
522 10860
522 13193
523 11221
523 13209
523 13212
523 13213
523 12299
523 12638
523 12704
523 12827
523 13012
523 13056
523 13229
523 14149
523 14350
523 14922
523 14426
523 14434
523 14460
523 14461
523 12878
523 13184
523 14892
523 11236
523 10860
523 13193
524 11221
524 13209
524 13212
524 13213
524 12299
524 12638
524 12704
524 12827
524 13012
524 13056
524 13229
524 14149
524 14350
524 14922
524 14426
524 14434
524 14460
524 14461
524 12878
524 13184
524 14892
524 11236
524 10860
524 13193
525 11221
525 13209
525 13212
525 13213
525 12299
525 12638
525 12704
525 12827
525 13012
525 13056
525 13229
525 14149
525 14350
525 14922
525 14426
525 14434
525 14460
525 14461
525 12878
525 13184
525 14892
525 11236
525 10860
525 13193
526 11221
526 13209
526 13212
526 13213
526 12299
526 12638
526 12704
526 12827
526 13012
526 13056
526 13229
526 14149
526 14350
526 14922
526 14426
526 14434
526 14460
526 14461
526 12878
526 13184
526 14892
526 11236
526 10860
526 13193
527 11221
527 13209
527 13212
527 13213
527 12299
527 12638
527 12704
527 12827
527 13012
527 13056
527 13229
527 14149
527 14350
527 14922
527 12045
527 14426
527 14434
527 14460
527 14461
527 12878
527 13184
527 14892
527 11236
527 10860
527 13193
528 11221
528 13209
528 13212
528 13213
528 12299
528 12638
528 12704
528 12827
528 13012
528 13056
528 13229
528 14149
528 14350
528 14922
528 12045
528 14426
528 14434
528 14460
528 14461
528 12878
528 13184
528 14892
528 11236
528 10860
528 13193
529 11221
529 13209
529 13212
529 13213
529 12299
529 12638
529 12704
529 12827
529 12999
529 13012
529 13056
529 13229
529 14149
529 14350
529 14371
529 14922
529 12045
529 14426
529 14434
529 14450
529 14460
529 14461
529 12878
529 13184
529 14892
529 11236
529 10860
529 13193
530 11221
530 13209
530 13212
530 13213
530 12299
530 12638
530 12704
530 12827
530 12999
530 13012
530 13056
530 13229
530 14149
530 14350
530 14371
530 14922
530 12045
530 14426
530 14434
530 14450
530 14460
530 14461
530 12878
530 13184
530 14892
530 11236
530 10860
530 13193
531 11221
531 13209
531 13212
531 13213
531 12299
531 12638
531 12704
531 12827
531 12999
531 13012
531 13056
531 13229
531 14149
531 14350
531 14371
531 14922
531 12045
531 14426
531 14434
531 14450
531 14460
531 14461
531 12878
531 13184
531 11236
531 10860
531 13193
532 11221
532 13209
532 13212
532 13213
532 12299
532 12638
532 12704
532 12827
532 12999
532 13012
532 13056
532 13229
532 14100
532 14149
532 14350
532 14922
532 12045
532 14426
532 14434
532 14450
532 14460
532 14461
532 12878
532 13184
532 11236
532 10860
532 13193
533 11221
533 13209
533 13212
533 13213
533 12299
533 12638
533 12704
533 12827
533 12999
533 13012
533 13056
533 13229
533 14100
533 14149
533 14350
533 14922
533 12045
533 14426
533 14434
533 14450
533 14460
533 14461
533 12878
533 13184
533 14892
533 11236
533 10860
533 13193
534 11221
534 13209
534 13212
534 13213
534 12299
534 12638
534 12704
534 12827
534 12999
534 13012
534 13056
534 13229
534 14100
534 14149
534 14350
534 14922
534 12045
534 14426
534 14434
534 14450
534 14460
534 14461
534 12878
534 13184
534 14643
534 14892
534 11236
534 10860
534 13193
535 11221
535 13209
535 13212
535 13213
535 12299
535 12638
535 12704
535 12827
535 12999
535 13012
535 13056
535 13229
535 14100
535 14149
535 14350
535 14922
535 12045
535 14426
535 14434
535 14450
535 14460
535 14461
535 12878
535 13184
535 14892
535 11236
535 10860
535 13193
536 11221
536 13209
536 13212
536 13213
536 12299
536 12638
536 12704
536 12827
536 13012
536 13056
536 13229
536 14100
536 14149
536 14350
536 14922
536 12045
536 14426
536 14434
536 14450
536 14460
536 14461
536 12878
536 13184
536 14118
536 14892
536 10860
536 13193
537 11221
537 13209
537 13212
537 13213
537 12299
537 12638
537 12704
537 12827
537 13012
537 13056
537 13229
537 14100
537 14149
537 14350
537 14922
537 14426
537 14434
537 14450
537 14460
537 14461
537 12878
537 13184
537 14118
537 14892
537 10860
537 13193
538 11221
538 13209
538 13212
538 13213
538 12299
538 12638
538 12704
538 12827
538 13012
538 13056
538 13229
538 14100
538 14149
538 14350
538 14922
538 14426
538 14434
538 14450
538 14460
538 14461
538 12878
538 13184
538 14118
538 14892
538 10860
538 13193
539 11221
539 13209
539 13212
539 13213
539 12299
539 12638
539 12704
539 12827
539 13012
539 13056
539 13229
539 14100
539 14149
539 14350
539 14922
539 14426
539 14434
539 14450
539 14460
539 14461
539 12878
539 13184
539 14118
539 14892
539 10860
539 13193
540 11221
540 13209
540 13212
540 13213
540 12299
540 12638
540 12704
540 12827
540 13012
540 13056
540 13229
540 14100
540 14149
540 14350
540 14922
540 14426
540 14434
540 14450
540 14460
540 14461
540 12878
540 13184
540 14118
540 14892
540 10860
540 13193
541 11221
541 13212
541 13213
541 12299
541 12638
541 12704
541 12827
541 13012
541 13056
541 14149
541 14350
541 14922
541 14426
541 14434
541 14461
541 13184
541 14892
541 10860
541 13193
542 11221
542 13212
542 13213
542 12299
542 12638
542 13012
542 13056
542 14149
542 14350
542 14922
542 14426
542 14434
542 14461
542 13184
542 14892
542 10860
542 13193
543 11221
543 13212
543 13213
543 12299
543 12638
543 13012
543 13056
543 14149
543 14350
543 14922
543 14426
543 14434
543 14461
543 13184
543 14892
543 10860
543 13193
544 11221
544 13212
544 13213
544 12299
544 12638
544 13012
544 13056
544 14149
544 14350
544 14922
544 14426
544 14434
544 14461
544 13184
544 14892
544 10860
544 13193
545 11221
545 13212
545 13213
545 12299
545 12638
545 13012
545 13056
545 14149
545 14350
545 14922
545 14426
545 14434
545 14461
545 13184
545 14892
545 10860
545 13193
546 11221
546 13212
546 13213
546 12299
546 12538
546 12638
546 12827
546 13012
546 13056
546 14100
546 14149
546 14350
546 12091
546 14922
546 14426
546 14434
546 14461
546 13184
546 14892
546 10860
546 13193
547 11221
547 13212
547 13213
547 11904
547 12299
547 12538
547 12638
547 12704
547 13012
547 13056
547 13229
547 14100
547 14149
547 14350
547 14371
547 12091
547 14922
547 14426
547 14434
547 14461
547 13184
547 14892
547 10860
547 13193
548 11221
548 13209
548 13212
548 13213
548 11904
548 12299
548 12538
548 12638
548 12704
548 13012
548 13056
548 13229
548 14100
548 14149
548 14350
548 14371
548 12091
548 14922
548 14426
548 14434
548 14460
548 14461
548 13184
548 14892
548 10860
548 13193
549 11221
549 13209
549 13212
549 13213
549 11904
549 12299
549 12538
549 12638
549 12704
549 13012
549 13056
549 13229
549 14100
549 14149
549 14350
549 14371
549 12091
549 14922
549 14426
549 14434
549 14460
549 14461
549 13184
549 14892
549 10860
549 13193
550 11221
550 13209
550 13212
550 13213
550 11904
550 12299
550 12538
550 12638
550 12704
550 13012
550 13030
550 13056
550 14100
550 14149
550 14350
550 14371
550 12091
550 14922
550 14426
550 14434
550 14460
550 14461
550 13184
550 14892
550 10860
550 13193
551 11221
551 13209
551 13212
551 13213
551 11904
551 12299
551 12538
551 12638
551 12704
551 13012
551 13030
551 13056
551 14100
551 14149
551 14350
551 14371
551 12091
551 14922
551 14426
551 14434
551 14460
551 14461
551 13184
551 14488
551 14892
551 10860
551 13193
552 11221
552 13209
552 13212
552 13213
552 11904
552 12299
552 12538
552 12638
552 12704
552 13012
552 13030
552 13056
552 14100
552 14149
552 14350
552 14371
552 12091
552 14922
552 14426
552 14434
552 14460
552 14461
552 13184
552 14118
552 14488
552 14892
552 10860
552 13193
553 11221
553 13209
553 13212
553 13213
553 11904
553 12299
553 12538
553 12638
553 12704
553 13012
553 13030
553 13056
553 13229
553 14100
553 14149
553 14350
553 14371
553 12091
553 14922
553 14426
553 14434
553 14460
553 14461
553 13184
553 14118
553 14488
553 14892
553 10860
553 13193
554 11221
554 13209
554 13212
554 13213
554 11904
554 12299
554 12538
554 12638
554 12704
554 13012
554 13030
554 13056
554 13229
554 14100
554 14149
554 14350
554 14371
554 12091
554 14922
554 14426
554 14434
554 14460
554 14461
554 13184
554 14488
554 14892
554 10860
554 13193
555 11221
555 13209
555 13212
555 13213
555 11904
555 12299
555 12538
555 12638
555 12704
555 13012
555 13030
555 13056
555 13229
555 14100
555 14149
555 14350
555 14371
555 12091
555 14922
555 14426
555 14434
555 14460
555 14461
555 13184
555 14488
555 14892
555 10860
555 13193
556 11221
556 13209
556 13212
556 13213
556 11904
556 12299
556 12538
556 12638
556 12704
556 13012
556 13030
556 13056
556 13229
556 14100
556 14149
556 14350
556 14371
556 12091
556 14922
556 14426
556 14434
556 14460
556 14461
556 13184
556 14488
556 14892
556 10860
556 13193
557 11221
557 13209
557 13212
557 13213
557 11904
557 12299
557 12538
557 12638
557 12704
557 13012
557 13030
557 13056
557 13229
557 14100
557 14149
557 14350
557 14371
557 12091
557 14922
557 14426
557 14434
557 14460
557 14461
557 13184
557 14488
557 14892
557 10860
557 13193
558 11221
558 13209
558 13212
558 13213
558 11904
558 12299
558 12538
558 12638
558 12704
558 13012
558 13030
558 13056
558 13229
558 14100
558 14149
558 14350
558 14371
558 12091
558 14922
558 14426
558 14434
558 14460
558 14461
558 13184
558 14488
558 14892
558 10860
558 13193
559 11221
559 13209
559 13212
559 13213
559 11904
559 12299
559 12538
559 12638
559 12704
559 13012
559 13030
559 13056
559 13229
559 14100
559 14149
559 14350
559 14371
559 12091
559 14922
559 14426
559 14434
559 14460
559 14461
559 13184
559 14488
559 14892
559 12877
559 10860
559 13193
560 11221
560 13209
560 13212
560 13213
560 11904
560 12299
560 12538
560 12638
560 12704
560 13012
560 13030
560 13046
560 13056
560 13229
560 14100
560 14149
560 14350
560 14371
560 12091
560 14922
560 14426
560 14434
560 14460
560 14461
560 13184
560 14488
560 14892
560 12877
560 10860
560 13193
561 11221
561 13212
561 13213
561 11904
561 12299
561 12538
561 12638
561 12704
561 13012
561 13030
561 13046
561 13056
561 13229
561 14149
561 14371
561 14922
561 14426
561 14434
561 14460
561 14461
561 13184
561 14488
561 12830
561 14892
561 12877
561 10860
561 13193
562 11221
562 13212
562 13213
562 11904
562 12299
562 12538
562 12638
562 12704
562 13012
562 13030
562 13046
562 13056
562 14149
562 14371
562 14922
562 14426
562 14434
562 14450
562 14460
562 14461
562 13184
562 14488
562 12830
562 14892
562 12877
562 10860
562 13193
563 11221
563 13212
563 13213
563 11904
563 12299
563 12538
563 12638
563 12704
563 13012
563 13030
563 13046
563 13056
563 14149
563 14922
563 14426
563 14434
563 14450
563 14460
563 14461
563 13184
563 14488
563 12830
563 14892
563 12877
563 10860
563 13193
563 13449
564 11221
564 13212
564 13213
564 11904
564 12299
564 12538
564 12638
564 12704
564 13012
564 13030
564 13046
564 13056
564 14100
564 14149
564 14922
564 14426
564 14434
564 14450
564 14460
564 14461
564 13184
564 14488
564 12830
564 14892
564 12877
564 10860
564 13193
564 13449
565 11221
565 13212
565 13213
565 11904
565 12299
565 12538
565 12638
565 12704
565 13012
565 13030
565 13046
565 13056
565 14100
565 14149
565 14922
565 14426
565 14434
565 14450
565 14460
565 14461
565 13184
565 14440
565 14475
565 14488
565 12830
565 14892
565 12877
565 10860
565 13193
565 13449
566 11221
566 13212
566 13213
566 11904
566 12299
566 12538
566 12638
566 12704
566 13012
566 13030
566 13046
566 13056
566 13229
566 14100
566 14149
566 14350
566 14922
566 14426
566 14434
566 14450
566 14460
566 14461
566 13184
566 14440
566 14475
566 14488
566 12830
566 14892
566 12877
566 10860
566 13193
566 13449
567 11221
567 13212
567 13213
567 11904
567 12299
567 12538
567 12638
567 12704
567 13012
567 13030
567 13046
567 13056
567 13229
567 14100
567 14149
567 14350
567 14922
567 14426
567 14434
567 14450
567 14460
567 14461
567 13184
567 14440
567 14475
567 14488
567 14892
567 12877
567 10860
567 13193
567 13449
568 11221
568 13212
568 13213
568 11904
568 12299
568 12538
568 12638
568 12704
568 13012
568 13030
568 13046
568 13056
568 14100
568 14149
568 14350
568 14922
568 14426
568 14434
568 14450
568 14460
568 14461
568 13184
568 14440
568 14475
568 14488
568 14892
568 12877
568 10860
568 13193
569 11221
569 13212
569 13213
569 11904
569 12299
569 12538
569 12638
569 12704
569 13012
569 13030
569 13046
569 13056
569 14100
569 14149
569 14922
569 14426
569 14434
569 14450
569 14460
569 14461
569 13184
569 14440
569 14475
569 14488
569 14892
569 12877
569 10860
569 13193
570 11221
570 13212
570 13213
570 11904
570 12299
570 12538
570 12638
570 12704
570 13012
570 13030
570 13046
570 13056
570 14100
570 14149
570 14922
570 14426
570 14434
570 14450
570 14460
570 14461
570 13184
570 14440
570 14475
570 14488
570 14892
570 10860
570 13193
571 11221
571 13212
571 13213
571 11904
571 12299
571 12538
571 12638
571 12704
571 13012
571 13030
571 13046
571 13056
571 14100
571 14149
571 14922
571 14426
571 14434
571 14450
571 14460
571 14461
571 13184
571 14475
571 14488
571 14892
571 10860
571 13193
572 11221
572 13212
572 13213
572 11904
572 12299
572 12538
572 12638
572 12704
572 13012
572 13030
572 13046
572 13056
572 14100
572 14149
572 14922
572 14426
572 14434
572 14450
572 14460
572 14461
572 13184
572 14475
572 14488
572 14892
572 10860
572 13193
573 11221
573 13209
573 13212
573 13213
573 11904
573 12299
573 12538
573 12638
573 12704
573 13012
573 13030
573 13046
573 13056
573 14100
573 14922
573 14426
573 14434
573 14450
573 14460
573 14461
573 13184
573 14475
573 14488
573 14892
573 10860
573 13193
574 11221
574 13212
574 13213
574 11904
574 12299
574 12538
574 12638
574 13012
574 13046
574 13056
574 14100
574 14350
574 14922
574 14426
574 14434
574 14450
574 14460
574 14461
574 13184
574 14475
574 14488
574 14892
574 13193
575 11221
575 13212
575 13213
575 11904
575 12299
575 12538
575 12638
575 13012
575 13046
575 13056
575 14100
575 14350
575 14922
575 14426
575 14434
575 14450
575 14460
575 14461
575 13184
575 14475
575 14488
575 14892
575 13193
576 11221
576 13212
576 13213
576 11904
576 12299
576 12538
576 12638
576 13012
576 13046
576 13056
576 14100
576 14350
576 14922
576 14426
576 14434
576 14450
576 14460
576 14461
576 13184
576 14475
576 14488
576 14892
576 13193
577 11221
577 13212
577 13213
577 11904
577 12299
577 12538
577 12638
577 12704
577 13012
577 13046
577 13056
577 14100
577 14350
577 12091
577 14922
577 14426
577 14434
577 14450
577 14460
577 14461
577 13184
577 14475
577 14488
577 14892
577 13193
578 11221
578 13212
578 13213
578 11904
578 12299
578 12538
578 12638
578 12704
578 13012
578 13046
578 13056
578 13229
578 14100
578 14350
578 12091
578 14922
578 14426
578 14434
578 14450
578 14460
578 14461
578 13184
578 14475
578 14488
578 14892
578 13193
579 11221
579 13212
579 13213
579 11904
579 12299
579 12538
579 12638
579 12704
579 13012
579 13046
579 13056
579 13229
579 14100
579 14350
579 12091
579 14922
579 14426
579 14434
579 14450
579 14460
579 14461
579 13184
579 14475
579 14488
579 13197
579 14892
579 13193
580 11221
580 13212
580 13213
580 11904
580 12299
580 12538
580 12638
580 12704
580 13012
580 13046
580 13056
580 13229
580 14100
580 14350
580 12091
580 14922
580 14426
580 14434
580 14450
580 14460
580 14461
580 13184
580 14475
580 14488
580 13197
580 14892
580 13193
581 11221
581 13212
581 13213
581 11904
581 12299
581 12538
581 12638
581 12704
581 13012
581 13046
581 13056
581 13229
581 14100
581 14350
581 12091
581 14922
581 14426
581 14434
581 14450
581 14460
581 14461
581 13184
581 14118
581 14475
581 14488
581 13197
581 14892
581 13193
582 11221
582 13212
582 13213
582 11904
582 12299
582 12638
582 12704
582 13012
582 13046
582 13056
582 13229
582 14100
582 14149
582 14350
582 12091
582 14922
582 14426
582 14434
582 14450
582 14460
582 14461
582 13184
582 14118
582 14475
582 14488
582 12830
582 14892
582 13193
583 11221
583 13212
583 13213
583 11904
583 12299
583 12638
583 12704
583 13012
583 13046
583 13056
583 13229
583 14100
583 14149
583 14350
583 12091
583 14922
583 14426
583 14434
583 14450
583 14460
583 14461
583 13184
583 14118
583 14475
583 14488
583 12830
583 14892
583 13193
584 11221
584 13212
584 13213
584 11904
584 12299
584 12638
584 12704
584 13012
584 13046
584 13056
584 13229
584 14100
584 14149
584 14350
584 12091
584 14922
584 14426
584 14434
584 14450
584 14460
584 14461
584 13184
584 14118
584 14475
584 14488
584 12830
584 14892
584 13193
584 13449
585 11221
585 13212
585 13213
585 11904
585 12299
585 12638
585 12704
585 13046
585 13056
585 13229
585 14100
585 14149
585 14350
585 12091
585 14922
585 14426
585 14434
585 14450
585 14460
585 14461
585 13184
585 14118
585 14475
585 14488
585 14639
585 12830
585 14892
585 13193
585 13449
586 11221
586 13212
586 13213
586 11904
586 12299
586 12638
586 12704
586 13012
586 13046
586 13056
586 13229
586 14100
586 14149
586 14350
586 12091
586 14922
586 14426
586 14434
586 14450
586 14460
586 14461
586 13184
586 14118
586 14475
586 14488
586 14639
586 12830
586 14892
586 13193
586 13449
587 11221
587 13212
587 13213
587 11904
587 12299
587 12638
587 12704
587 13012
587 13046
587 13056
587 13229
587 14100
587 14149
587 14350
587 12091
587 14922
587 14426
587 14434
587 14450
587 14460
587 14461
587 13184
587 14118
587 14475
587 14488
587 14639
587 12830
587 14892
587 13193
587 13449
588 11221
588 13212
588 13213
588 11904
588 12299
588 12538
588 12638
588 12704
588 13012
588 13046
588 13056
588 13229
588 14100
588 14149
588 14350
588 12091
588 14922
588 14426
588 14434
588 14450
588 14460
588 14461
588 13184
588 14118
588 14475
588 14488
588 14639
588 12830
588 14892
588 13193
588 13449
589 11221
589 13212
589 13213
589 12299
589 12538
589 12638
589 12704
589 13046
589 13056
589 13229
589 14100
589 14350
589 12091
589 14922
589 14426
589 14434
589 14450
589 14460
589 13184
589 14118
589 14475
589 14488
589 14639
589 13466
589 12830
589 14892
589 13193
589 13449
590 11221
590 13212
590 13213
590 12299
590 12538
590 12638
590 12704
590 13046
590 13056
590 13229
590 14100
590 14350
590 12091
590 14922
590 14426
590 14434
590 14450
590 14460
590 13184
590 14118
590 14475
590 14488
590 13466
590 12830
590 14892
590 13193
590 13449
591 11221
591 13212
591 13213
591 12299
591 12538
591 12638
591 12704
591 13056
591 13229
591 14100
591 14350
591 12091
591 14922
591 14426
591 14434
591 14450
591 14460
591 13184
591 14118
591 14475
591 14488
591 13466
591 12830
591 14892
591 13193
591 13449
592 11221
592 13212
592 13213
592 12299
592 12538
592 12638
592 12704
592 13056
592 13229
592 13573
592 14100
592 14350
592 12091
592 14922
592 14426
592 14434
592 14450
592 14460
592 13184
592 14118
592 14475
592 14488
592 13466
592 12830
592 14892
592 13193
592 13449
593 11221
593 13212
593 13213
593 12299
593 12538
593 12638
593 12704
593 13056
593 13229
593 13573
593 14100
593 14350
593 12091
593 14922
593 14426
593 14434
593 14450
593 14460
593 13184
593 14118
593 14475
593 14488
593 13466
593 12830
593 14892
593 13193
593 13449
594 11221
594 13212
594 13213
594 12299
594 12538
594 12638
594 12704
594 13056
594 13229
594 13573
594 14100
594 14350
594 12091
594 14922
594 14426
594 14434
594 14450
594 14460
594 13184
594 14118
594 14475
594 14488
594 13466
594 12830
594 14892
594 10860
594 13193
594 13449
595 11221
595 13212
595 13213
595 12299
595 12538
595 12638
595 12704
595 13056
595 13229
595 13573
595 14100
595 14350
595 12091
595 14922
595 14426
595 14434
595 14450
595 14460
595 13184
595 14118
595 14475
595 14488
595 13466
595 12830
595 14892
595 10860
595 13193
595 13449
596 11221
596 13212
596 13213
596 12299
596 12538
596 12638
596 12704
596 13056
596 13573
596 14100
596 14350
596 12091
596 14922
596 14434
596 14450
596 14460
596 13184
596 14118
596 14475
596 14488
596 13466
596 12830
596 14892
596 10860
596 13193
596 13449
597 11221
597 13212
597 13213
597 12299
597 12538
597 12638
597 12704
597 13056
597 13229
597 13573
597 14100
597 14350
597 12091
597 14922
597 14434
597 14450
597 14460
597 13184
597 14118
597 14475
597 14488
597 13466
597 12830
597 14892
597 10860
597 13193
597 13449
598 11221
598 13212
598 13213
598 12299
598 12538
598 12638
598 12704
598 13056
598 13229
598 14100
598 14350
598 12091
598 14922
598 14434
598 14450
598 14460
598 13184
598 14118
598 14475
598 14488
598 13466
598 12830
598 14892
598 10860
598 13193
598 13449
599 11221
599 13212
599 13213
599 12299
599 12538
599 12638
599 12704
599 13056
599 13229
599 14100
599 14350
599 12091
599 14922
599 14434
599 14450
599 14460
599 13184
599 14118
599 14475
599 14488
599 13466
599 12830
599 14892
599 10860
599 13193
599 13449
600 11221
600 13212
600 13213
600 12299
600 12538
600 12638
600 12704
600 13056
600 13229
600 14100
600 14350
600 12091
600 14922
600 14434
600 14450
600 14460
600 13184
600 14118
600 14475
600 14488
600 13466
600 12830
600 14892
600 10860
600 13193
600 13449
601 11221
601 13212
601 13213
601 12299
601 12638
601 12704
601 13056
601 13229
601 14100
601 14350
601 12091
601 14922
601 14434
601 14450
601 14460
601 13184
601 14118
601 14475
601 14488
601 13466
601 12830
601 14892
601 10860
601 13193
601 13449
602 11221
602 13212
602 13213
602 12299
602 12638
602 12704
602 13056
602 13229
602 14100
602 14350
602 12091
602 14922
602 14434
602 14450
602 14460
602 13184
602 14118
602 14475
602 14488
602 13466
602 12830
602 14892
602 10860
602 13193
602 13449
603 11221
603 13212
603 13213
603 12299
603 12638
603 12704
603 13056
603 13229
603 14100
603 14350
603 12091
603 14922
603 14434
603 14450
603 14460
603 13184
603 14118
603 14475
603 14488
603 13466
603 12830
603 14892
603 10860
603 13193
603 13449
604 11221
604 13212
604 13213
604 12299
604 12638
604 12704
604 13056
604 13229
604 14100
604 14350
604 12091
604 14922
604 14434
604 14450
604 14460
604 13184
604 14118
604 14475
604 14488
604 13466
604 12830
604 14892
604 10860
604 13193
604 13449
605 11221
605 13212
605 13213
605 12299
605 12638
605 12704
605 13056
605 13229
605 14100
605 14350
605 12091
605 14922
605 14434
605 14450
605 14460
605 13184
605 14118
605 14475
605 14488
605 13466
605 12830
605 14892
605 10860
605 13193
605 13449
606 11221
606 13212
606 13213
606 12299
606 12638
606 12704
606 13056
606 13229
606 14100
606 14350
606 12091
606 14922
606 14434
606 14450
606 14460
606 13184
606 14118
606 14475
606 14488
606 13466
606 12830
606 14892
606 10860
606 13193
606 13449
607 11221
607 13212
607 13213
607 12299
607 12638
607 12704
607 13056
607 13229
607 14100
607 14350
607 12091
607 14922
607 14434
607 14450
607 14460
607 13184
607 14118
607 14475
607 14488
607 12830
607 14892
607 10860
607 13193
607 13449
608 11221
608 13212
608 13213
608 12299
608 12638
608 12704
608 13056
608 13229
608 14100
608 14350
608 12091
608 14922
608 14434
608 14450
608 14460
608 13184
608 14118
608 14475
608 14488
608 12830
608 14892
608 10860
608 13193
608 13449
609 11221
609 13212
609 13213
609 12299
609 12538
609 12638
609 12704
609 13056
609 13229
609 14100
609 14350
609 12091
609 14922
609 14434
609 14450
609 14460
609 13184
609 14118
609 14475
609 14488
609 12830
609 14892
609 10860
609 13193
609 13449
610 11221
610 13212
610 13213
610 12299
610 12538
610 12638
610 12704
610 13056
610 13229
610 14100
610 14350
610 12091
610 14922
610 14434
610 14450
610 14460
610 13184
610 14118
610 14475
610 14488
610 12830
610 14892
610 10860
610 13193
610 13449
611 11221
611 13212
611 13213
611 12299
611 12538
611 12638
611 12704
611 13056
611 13229
611 14100
611 14350
611 12091
611 14922
611 14434
611 14450
611 14460
611 13184
611 14118
611 14475
611 14488
611 12830
611 14892
611 10860
611 13193
611 13449
612 11221
612 13212
612 13213
612 12299
612 12538
612 12638
612 12704
612 13056
612 13229
612 14100
612 14350
612 12091
612 14922
612 14434
612 14450
612 14460
612 13184
612 14118
612 14475
612 14488
612 12830
612 14892
612 10860
612 13193
612 13449
613 11221
613 13212
613 13213
613 12299
613 12538
613 12638
613 12704
613 13056
613 13229
613 14100
613 14350
613 12091
613 14922
613 14434
613 14460
613 13184
613 14118
613 14475
613 14488
613 12830
613 14892
613 10860
613 13193
613 13449
614 11221
614 13212
614 13213
614 12299
614 12538
614 12638
614 12704
614 13056
614 13229
614 14100
614 14350
614 12091
614 14922
614 14434
614 14460
614 13184
614 14118
614 14475
614 14488
614 12830
614 14892
614 10860
614 13193
614 13449
615 11221
615 13212
615 13213
615 12299
615 12538
615 12638
615 12704
615 13033
615 13056
615 13229
615 14100
615 14350
615 12091
615 14922
615 14434
615 14460
615 13184
615 14118
615 14475
615 14488
615 12830
615 14892
615 10860
615 13193
615 13449
616 11221
616 13212
616 13213
616 12299
616 12538
616 12638
616 12704
616 13033
616 13056
616 13229
616 14100
616 14350
616 12091
616 14922
616 14434
616 14460
616 13184
616 14118
616 14475
616 14488
616 12830
616 14892
616 10860
616 13193
616 13449
617 11221
617 13212
617 13213
617 12299
617 12638
617 12704
617 13033
617 13056
617 13229
617 14100
617 14350
617 12091
617 14922
617 14434
617 14460
617 13184
617 14118
617 14475
617 14488
617 12830
617 14892
617 10860
617 13193
617 13449
618 11221
618 13212
618 13213
618 12299
618 12638
618 12704
618 13033
618 13056
618 13229
618 14100
618 14350
618 12091
618 14922
618 14434
618 14460
618 13184
618 14118
618 14475
618 14488
618 12830
618 14892
618 10860
618 13193
618 13449
619 10977
619 11221
619 13212
619 13213
619 12299
619 12638
619 12704
619 13033
619 13056
619 13229
619 14100
619 14350
619 12091
619 14922
619 14434
619 14460
619 13184
619 14118
619 14475
619 14488
619 12830
619 14892
619 10860
619 13193
619 13449
620 10977
620 11221
620 13212
620 13213
620 12299
620 12638
620 12704
620 13033
620 13056
620 13229
620 14100
620 14350
620 12091
620 14922
620 14434
620 14460
620 13184
620 14118
620 14475
620 14488
620 12830
620 14892
620 10860
620 13193
620 13449
621 10977
621 11221
621 13212
621 13213
621 12299
621 12638
621 12704
621 13033
621 13056
621 13229
621 14100
621 14350
621 12091
621 14922
621 14434
621 14460
621 13184
621 14118
621 14475
621 14488
621 12830
621 14892
621 10860
621 13193
621 13449
622 10977
622 11221
622 13212
622 13213
622 12299
622 12638
622 12704
622 13030
622 13033
622 13056
622 13229
622 14100
622 14350
622 12091
622 14922
622 14434
622 14460
622 13184
622 14118
622 14475
622 14488
622 12830
622 14892
622 10860
622 13193
622 13449
623 10977
623 11221
623 13212
623 13213
623 12299
623 12638
623 12704
623 13030
623 13033
623 13056
623 13229
623 14100
623 14350
623 12091
623 14922
623 14434
623 14460
623 13184
623 14118
623 14475
623 14488
623 12830
623 14892
623 10860
623 13193
623 13449
624 10977
624 11221
624 13212
624 13213
624 12299
624 12638
624 12704
624 13033
624 13056
624 13229
624 14100
624 14350
624 12091
624 14922
624 14434
624 14460
624 13184
624 14118
624 14475
624 14488
624 12830
624 14892
624 10860
624 13193
624 13449
625 10899
625 10977
625 11221
625 13212
625 13213
625 12299
625 12638
625 12704
625 12813
625 13033
625 13056
625 13118
625 13229
625 13573
625 14100
625 14350
625 12091
625 14922
625 14434
625 14460
625 13184
625 14118
625 14475
625 14488
625 12830
625 14892
625 10860
625 13193
625 13449
626 10899
626 11221
626 13212
626 13213
626 12299
626 12638
626 12704
626 12813
626 13033
626 13056
626 13118
626 13229
626 13573
626 14100
626 14350
626 12091
626 14922
626 14434
626 14460
626 13184
626 14118
626 14475
626 14488
626 12830
626 14892
626 10860
626 13193
626 13449
627 10899
627 11221
627 13212
627 12299
627 12638
627 12704
627 12813
627 13033
627 13118
627 13573
627 14100
627 14350
627 14876
627 12091
627 14922
627 14434
627 14460
627 13184
627 14118
627 14475
627 14488
627 12830
627 14892
627 10860
627 13193
627 13449
628 10899
628 11221
628 13212
628 12299
628 12638
628 12704
628 12813
628 13033
628 13118
628 13573
628 14100
628 14350
628 14876
628 12091
628 14922
628 14434
628 14460
628 13184
628 14118
628 14475
628 14488
628 12830
628 14892
628 10860
628 13193
628 13449
629 11221
629 12299
629 12638
629 12704
629 12813
629 13033
629 13118
629 13573
629 14100
629 14350
629 14876
629 12091
629 14922
629 14434
629 14460
629 13184
629 14118
629 14475
629 14488
629 12830
629 14892
629 10860
629 13193
629 13449
630 10899
630 10977
630 11221
630 13213
630 12299
630 12638
630 12704
630 12813
630 13033
630 13118
630 13229
630 13573
630 14100
630 14350
630 14876
630 12091
630 14922
630 14434
630 14460
630 13184
630 14118
630 14475
630 14488
630 12830
630 14892
630 10860
630 13193
630 13449
631 10899
631 10977
631 11221
631 13212
631 13213
631 12299
631 12638
631 12704
631 12813
631 13033
631 13046
631 13118
631 13229
631 13573
631 14100
631 14350
631 14876
631 12091
631 14922
631 14434
631 14460
631 13184
631 14118
631 14475
631 14488
631 12830
631 14892
631 10860
631 13193
631 13449
632 10899
632 10977
632 11221
632 13212
632 13213
632 12299
632 12638
632 12704
632 13033
632 13046
632 13118
632 13229
632 13573
632 14100
632 14350
632 14876
632 12091
632 14922
632 14434
632 14460
632 13184
632 14118
632 14475
632 14488
632 12830
632 14892
632 10860
632 13193
632 13449
633 10977
633 11221
633 13212
633 13213
633 12299
633 12638
633 12704
633 13033
633 13046
633 13118
633 13229
633 13573
633 14100
633 14350
633 14876
633 12091
633 14922
633 14434
633 14460
633 13184
633 14118
633 14475
633 14488
633 12830
633 14892
633 10860
633 13193
633 13449
634 10977
634 11221
634 13212
634 13213
634 12299
634 12638
634 12704
634 13030
634 13033
634 13046
634 13118
634 13229
634 13573
634 14100
634 14350
634 14876
634 12091
634 14922
634 14434
634 14460
634 13184
634 14118
634 14475
634 14488
634 12830
634 14892
634 10860
634 13193
634 13449
635 10977
635 11221
635 13212
635 13213
635 12299
635 12638
635 12704
635 12813
635 13030
635 13033
635 13046
635 13118
635 13229
635 13573
635 14100
635 14350
635 14876
635 12091
635 14922
635 14434
635 14460
635 13184
635 14118
635 14475
635 14488
635 12830
635 14892
635 10860
635 13193
635 13449
636 11221
636 13212
636 13213
636 12299
636 12638
636 12704
636 12813
636 13033
636 13046
636 13118
636 13229
636 13573
636 14100
636 14350
636 14876
636 12091
636 14922
636 14434
636 14460
636 13184
636 14118
636 14475
636 14488
636 12830
636 14892
636 10860
636 13193
636 13449
637 11221
637 13212
637 13213
637 12299
637 12638
637 12704
637 12813
637 13033
637 13046
637 13118
637 13229
637 13573
637 14100
637 14350
637 14876
637 12091
637 14922
637 14434
637 14460
637 13184
637 14118
637 14440
637 14475
637 14488
637 12830
637 14892
637 10860
637 13193
637 13449
638 11221
638 13213
638 12299
638 12638
638 12704
638 12813
638 13033
638 13118
638 13229
638 13573
638 14100
638 14350
638 14876
638 12091
638 14922
638 14434
638 14460
638 13184
638 14118
638 14440
638 14475
638 14488
638 12830
638 14892
638 10860
638 13193
638 13449
639 10899
639 11221
639 13213
639 12299
639 12638
639 12704
639 12813
639 13033
639 13118
639 13573
639 14100
639 14350
639 14876
639 12091
639 14922
639 14434
639 14460
639 13184
639 14118
639 14475
639 14488
639 12830
639 14892
639 10860
639 13193
639 13449
640 10899
640 11221
640 13213
640 12299
640 12638
640 12704
640 12813
640 13033
640 13118
640 13573
640 14100
640 14350
640 14876
640 12091
640 14922
640 14434
640 14460
640 13184
640 14118
640 14475
640 14488
640 12830
640 14892
640 10860
640 13193
640 13449
641 10899
641 11221
641 13213
641 12299
641 12638
641 12704
641 12813
641 13033
641 13118
641 13229
641 13573
641 14100
641 14350
641 14876
641 12091
641 14922
641 14434
641 14460
641 13184
641 14118
641 14475
641 14488
641 12830
641 14892
641 10860
641 13193
641 13449
642 10899
642 11221
642 13213
642 12299
642 12638
642 12704
642 12813
642 13030
642 13033
642 13046
642 13056
642 13229
642 13573
642 14100
642 14350
642 14876
642 12091
642 14922
642 14434
642 14460
642 13184
642 14118
642 14475
642 14488
642 12830
642 14892
642 10860
642 13193
642 13449
643 10899
643 11221
643 13213
643 12299
643 12638
643 12704
643 12813
643 13030
643 13033
643 13046
643 13056
643 13229
643 13573
643 14100
643 14350
643 14876
643 12091
643 14922
643 14434
643 14460
643 13184
643 14118
643 14440
643 14475
643 14488
643 12830
643 14892
643 10860
643 13193
643 13449
644 10899
644 11221
644 13213
644 12299
644 12638
644 12704
644 12813
644 13030
644 13033
644 13046
644 13056
644 13229
644 13573
644 14100
644 14350
644 14876
644 12091
644 14922
644 14434
644 14460
644 13184
644 14118
644 14440
644 14475
644 14488
644 12830
644 14892
644 10860
644 13193
644 13449
645 10899
645 11221
645 13213
645 12299
645 12638
645 12704
645 12813
645 13030
645 13033
645 13046
645 13056
645 13229
645 13573
645 14100
645 14350
645 12091
645 14922
645 14434
645 14460
645 13184
645 14118
645 14475
645 14488
645 12830
645 14892
645 10860
645 13193
645 13449
646 10899
646 11221
646 13213
646 12299
646 12638
646 12704
646 12813
646 13030
646 13033
646 13046
646 13056
646 13229
646 13573
646 14100
646 14350
646 12091
646 14922
646 14434
646 14460
646 13184
646 14118
646 14475
646 14488
646 12830
646 14892
646 10860
646 13193
646 13449
647 10899
647 11221
647 13213
647 12299
647 12638
647 12704
647 12813
647 13030
647 13033
647 13046
647 13056
647 13229
647 14100
647 14350
647 12091
647 14922
647 14434
647 14460
647 13184
647 14118
647 14475
647 14488
647 12830
647 14892
647 10860
647 13193
647 13449
648 10899
648 11221
648 13213
648 12299
648 12638
648 12704
648 12813
648 13033
648 13046
648 13056
648 13229
648 14100
648 14350
648 12091
648 14922
648 14434
648 14460
648 13184
648 14118
648 14475
648 14488
648 12830
648 14892
648 10860
648 13193
648 13449
649 11221
649 13213
649 12299
649 12638
649 12704
649 12813
649 13033
649 13046
649 13056
649 13229
649 14100
649 14350
649 12091
649 14922
649 14434
649 14460
649 13184
649 14118
649 14475
649 14488
649 12830
649 14892
649 10860
649 13193
649 13449
650 11221
650 13212
650 13213
650 12299
650 12638
650 12704
650 12813
650 13033
650 13056
650 13229
650 14100
650 14350
650 12091
650 14922
650 14434
650 14460
650 13184
650 14118
650 14475
650 14488
650 12830
650 14892
650 10860
650 13193
650 13449
651 10899
651 11221
651 13212
651 13213
651 12299
651 12638
651 12704
651 13030
651 13033
651 13056
651 13229
651 14100
651 14350
651 12091
651 14922
651 14434
651 14460
651 13184
651 14118
651 14475
651 14488
651 12830
651 14892
651 10860
651 13193
651 13449
652 10899
652 11221
652 13212
652 13213
652 12299
652 12538
652 12638
652 12704
652 13030
652 13033
652 13056
652 13229
652 14100
652 14350
652 12091
652 14922
652 14434
652 14460
652 13184
652 14118
652 14475
652 14488
652 12830
652 14892
652 10860
652 13193
652 13449
653 10899
653 11221
653 13212
653 13213
653 12299
653 12538
653 12638
653 12704
653 13030
653 13033
653 13056
653 13229
653 14100
653 14149
653 14350
653 12091
653 14922
653 14434
653 14460
653 13184
653 14118
653 14475
653 14488
653 12830
653 14892
653 10860
653 13193
653 13449
654 10899
654 11221
654 13212
654 13213
654 12299
654 12538
654 12638
654 12704
654 13030
654 13033
654 13046
654 13056
654 13229
654 14100
654 14149
654 14350
654 12091
654 14922
654 14434
654 14460
654 13184
654 14118
654 14475
654 14488
654 12830
654 14892
654 10860
654 13193
654 13449
655 10899
655 11221
655 13212
655 13213
655 12299
655 12638
655 12704
655 13030
655 13033
655 13046
655 13056
655 13229
655 13573
655 14100
655 14149
655 14350
655 14876
655 12091
655 14922
655 14434
655 14460
655 13184
655 14118
655 14475
655 14488
655 12830
655 14892
655 10860
655 13193
655 13449
656 10899
656 11221
656 13212
656 13213
656 12299
656 12638
656 12704
656 13030
656 13033
656 13046
656 13056
656 13229
656 14100
656 14149
656 14350
656 14876
656 12091
656 14922
656 14434
656 14460
656 13184
656 14118
656 14440
656 14475
656 14488
656 12830
656 14892
656 10860
656 13193
656 13449
657 10899
657 11221
657 13212
657 13213
657 12299
657 12538
657 12638
657 12704
657 13030
657 13033
657 13046
657 13056
657 13229
657 14100
657 14149
657 14350
657 14876
657 12091
657 14922
657 14434
657 14460
657 13184
657 14118
657 14440
657 14475
657 14488
657 12830
657 14892
657 10860
657 13193
657 13449
658 10899
658 11221
658 13212
658 13213
658 11904
658 12299
658 12536
658 12538
658 12638
658 12704
658 13030
658 13033
658 13046
658 13056
658 13229
658 14100
658 14149
658 14350
658 14876
658 12091
658 14922
658 14434
658 14460
658 13184
658 14118
658 14440
658 14475
658 14488
658 12830
658 14892
658 10860
658 13193
658 13449
659 10899
659 11221
659 13212
659 13213
659 11904
659 12299
659 12638
659 12704
659 13030
659 13033
659 13046
659 13056
659 13229
659 14100
659 14149
659 14350
659 14876
659 12091
659 14922
659 14434
659 14460
659 13184
659 14118
659 14440
659 14475
659 14488
659 12830
659 14892
659 13193
659 13449
660 10899
660 11221
660 13212
660 13213
660 11904
660 12299
660 12638
660 12704
660 13030
660 13033
660 13046
660 13056
660 13229
660 14100
660 14149
660 14350
660 14876
660 12091
660 14922
660 14434
660 14460
660 13184
660 14118
660 14440
660 14475
660 14488
660 12830
660 14892
660 13193
660 13449
661 10899
661 11221
661 13212
661 13213
661 11904
661 12299
661 12638
661 12704
661 12813
661 13030
661 13033
661 13046
661 13056
661 13229
661 13573
661 14100
661 14149
661 14350
661 14876
661 12091
661 14922
661 14434
661 14460
661 13184
661 14118
661 14440
661 14475
661 14488
661 12830
661 14892
661 13193
661 13449
662 10899
662 11221
662 13212
662 13213
662 11904
662 12299
662 12638
662 12704
662 12813
662 13033
662 13056
662 13229
662 13573
662 14100
662 14350
662 14876
662 12091
662 14922
662 14434
662 14460
662 13184
662 14118
662 14440
662 14475
662 14488
662 12830
662 14892
662 13193
662 13449
663 10899
663 11221
663 13212
663 13213
663 11904
663 12299
663 12638
663 12704
663 12813
663 13056
663 13229
663 13573
663 14100
663 14350
663 14876
663 12091
663 14922
663 14434
663 14460
663 13184
663 14118
663 14440
663 14488
663 12830
663 14892
663 13193
663 13449
664 10899
664 11221
664 13212
664 13213
664 11904
664 12299
664 12638
664 12704
664 12813
664 13056
664 13229
664 13573
664 14100
664 14350
664 14876
664 12091
664 14922
664 14434
664 14460
664 13184
664 14118
664 14440
664 14488
664 12830
664 14892
664 13193
664 13449
665 10899
665 11221
665 13212
665 13213
665 12299
665 12638
665 12704
665 12813
665 13056
665 13573
665 14100
665 14350
665 14876
665 12091
665 14922
665 14434
665 14460
665 13184
665 14118
665 14440
665 14488
665 12830
665 14892
665 12539
665 13193
665 13449
666 10899
666 11221
666 13212
666 13213
666 12299
666 12638
666 12704
666 13056
666 13573
666 14100
666 14350
666 14876
666 12091
666 14922
666 14434
666 14460
666 13184
666 14118
666 14488
666 12830
666 14892
666 12539
666 13193
666 13449
667 10899
667 11221
667 13212
667 13213
667 12299
667 12638
667 12704
667 13056
667 13573
667 14100
667 14350
667 14876
667 12091
667 14922
667 14434
667 14460
667 13184
667 14118
667 14488
667 12830
667 14892
667 13193
667 13449
668 10899
668 11221
668 13212
668 13213
668 11904
668 12299
668 12638
668 12704
668 13056
668 13573
668 14100
668 14876
668 12091
668 14922
668 14434
668 14460
668 13184
668 14118
668 14488
668 12830
668 14892
668 12539
668 13193
668 13449
669 10899
669 11221
669 13212
669 13213
669 11904
669 12299
669 12638
669 12704
669 13056
669 13573
669 14100
669 14876
669 12091
669 14922
669 14434
669 14460
669 13184
669 14118
669 14488
669 12830
669 14892
669 12539
669 13193
669 13449
670 10899
670 11221
670 13212
670 13213
670 11904
670 12299
670 12638
670 12704
670 13056
670 13573
670 14100
670 14876
670 12091
670 14922
670 14434
670 14460
670 13184
670 14118
670 14488
670 12830
670 14892
670 12539
670 13193
670 13449
671 10899
671 11221
671 13212
671 13213
671 11904
671 12299
671 12638
671 12704
671 13056
671 13573
671 14100
671 14876
671 12091
671 14922
671 14434
671 14460
671 13184
671 14118
671 14488
671 12830
671 14892
671 12539
671 13193
671 13449
672 10899
672 11221
672 13212
672 13213
672 11904
672 12299
672 12638
672 12704
672 13056
672 13573
672 14100
672 14876
672 14922
672 14434
672 14460
672 13184
672 14118
672 14472
672 14488
672 14892
672 12539
672 13193
672 13449
673 10899
673 11221
673 13212
673 13213
673 11904
673 12299
673 12638
673 12704
673 13056
673 13573
673 14100
673 14876
673 14922
673 14434
673 14460
673 13184
673 14118
673 14472
673 14488
673 14892
673 12539
673 13193
673 13449
674 10899
674 11221
674 13212
674 13213
674 11904
674 12299
674 12638
674 12704
674 13056
674 13573
674 14876
674 14922
674 14434
674 14460
674 13184
674 14118
674 14472
674 14488
674 14892
674 12539
674 13193
674 13449
675 10899
675 11221
675 13212
675 13213
675 11904
675 12299
675 12638
675 12704
675 13056
675 13573
675 14876
675 14922
675 14434
675 14460
675 13184
675 14118
675 14472
675 14488
675 14892
675 12539
675 13193
675 13449
676 10899
676 11221
676 13212
676 13213
676 11904
676 12299
676 12638
676 12704
676 13056
676 13573
676 14876
676 14922
676 14434
676 14460
676 13184
676 14118
676 14472
676 14488
676 14892
676 12539
676 13193
676 13449
677 10899
677 11221
677 13212
677 11904
677 12299
677 12638
677 12704
677 13056
677 13573
677 14876
677 14922
677 14434
677 14460
677 13184
677 14118
677 14472
677 14488
677 14892
677 12539
677 13193
677 13449
678 10899
678 11221
678 13212
678 11904
678 12299
678 12638
678 12704
678 13056
678 13573
678 14876
678 14922
678 14434
678 14460
678 13184
678 14472
678 14488
678 14892
678 12539
678 13193
678 13449
679 10899
679 11221
679 13212
679 13213
679 11904
679 12299
679 12638
679 12704
679 13056
679 13573
679 14149
679 14876
679 14922
679 14434
679 13184
679 14472
679 14488
679 14892
679 12539
679 13193
679 13449
680 10899
680 11904
680 12299
680 12638
680 13056
680 13573
680 14149
680 14876
680 14922
680 13184
680 14488
680 14892
680 12539
680 13193
681 10899
681 11904
681 12299
681 12638
681 13056
681 13573
681 14149
681 14876
681 14922
681 13184
681 14488
681 14892
681 12539
681 13193
682 11221
682 13213
682 12299
682 12632
682 12703
682 13056
682 14876
682 13184
682 14118
682 12614
682 14437
682 14463
682 14488
682 14892
682 14652
682 11901
682 13047
682 12539
682 10860
682 13193
683 11221
683 13213
683 12299
683 12632
683 12703
683 13056
683 14876
683 13184
683 14118
683 12614
683 14437
683 14463
683 14488
683 14892
683 14652
683 11901
683 13047
683 12539
683 10860
683 13193
684 11221
684 13213
684 12299
684 12632
684 12703
684 13056
684 14876
684 13184
684 14118
684 12614
684 14437
684 14463
684 14488
684 14892
684 14652
684 11901
684 13047
684 12539
684 10860
684 13193
685 11221
685 13213
685 12299
685 12632
685 12703
685 13056
685 14876
685 13184
685 14118
685 12614
685 14437
685 14463
685 14488
685 14892
685 14652
685 11901
685 13047
685 12539
685 10860
685 13193
686 11221
686 13213
686 12299
686 12632
686 12703
686 13056
686 14876
686 13184
686 14118
686 12614
686 14437
686 14463
686 14488
686 12823
686 14891
686 14892
686 14652
686 11901
686 13047
686 14625
686 12539
686 10860
686 13193
687 11221
687 13213
687 12042
687 12299
687 12632
687 12703
687 13056
687 13059
687 14876
687 13184
687 14118
687 12614
687 14437
687 14463
687 14488
687 12823
687 14891
687 14892
687 14652
687 11899
687 11901
687 13047
687 14625
687 12539
687 10860
687 13193
688 11219
688 11221
688 13213
688 12042
688 12299
688 12703
688 13056
688 13059
688 14876
688 13184
688 14118
688 12614
688 14437
688 14449
688 14463
688 14488
688 12823
688 14891
688 14892
688 14652
688 11899
688 11901
688 13047
688 14625
688 12539
688 10860
688 13193
689 11219
689 11221
689 13213
689 12042
689 12299
689 12703
689 13056
689 13059
689 14876
689 13184
689 14118
689 12614
689 14437
689 14449
689 14463
689 14488
689 12823
689 14891
689 14892
689 14652
689 11899
689 11901
689 13047
689 14625
689 12539
689 10860
689 13193
690 11219
690 11221
690 13213
690 12042
690 12299
690 12703
690 13056
690 13059
690 14876
690 13184
690 14118
690 12614
690 14437
690 14449
690 14463
690 14488
690 12823
690 14891
690 14892
690 14652
690 11899
690 13047
690 14625
690 14496
690 12539
690 10860
690 13193
691 11219
691 11221
691 13213
691 12042
691 12299
691 12703
691 13056
691 13059
691 14876
691 13184
691 14118
691 12614
691 14437
691 14449
691 14463
691 14488
691 12823
691 14891
691 14892
691 14652
691 13075
691 13047
691 14625
691 14496
691 12539
691 10860
691 13193
692 11219
692 11221
692 13213
692 12042
692 12299
692 12703
692 13056
692 13059
692 14876
692 13184
692 14118
692 12614
692 14437
692 14449
692 14463
692 14488
692 12823
692 14891
692 14892
692 12812
692 14652
692 13075
692 13047
692 14625
692 14496
692 12539
692 10860
692 13193
693 11219
693 11221
693 13213
693 12042
693 12299
693 12703
693 13056
693 13059
693 14876
693 13184
693 14118
693 12251
693 12614
693 14437
693 14449
693 14463
693 14488
693 12823
693 14891
693 14892
693 12812
693 14652
693 13075
693 13047
693 14625
693 14496
693 12539
693 10860
693 13193
694 11219
694 11221
694 13213
694 12042
694 12299
694 12703
694 13056
694 13059
694 14876
694 13184
694 14118
694 12251
694 12614
694 14437
694 14449
694 14463
694 14488
694 12823
694 14891
694 14892
694 12812
694 14652
694 14943
694 13075
694 13047
694 14625
694 14496
694 12539
694 10860
694 13193
695 11219
695 11221
695 13213
695 12042
695 12299
695 12703
695 13056
695 13059
695 14876
695 13184
695 14118
695 12251
695 13441
695 12614
695 14437
695 14449
695 14463
695 14488
695 12823
695 14891
695 14892
695 12812
695 14652
695 14943
695 13075
695 13047
695 14625
695 14496
695 12539
695 10860
695 13193
696 11219
696 11221
696 13213
696 12042
696 12299
696 12703
696 13056
696 13059
696 14876
696 13184
696 14118
696 13571
696 12251
696 13441
696 12614
696 14437
696 14449
696 14463
696 14488
696 12823
696 14891
696 14892
696 12812
696 14652
696 14943
696 13075
696 13047
696 14625
696 14496
696 12539
696 10860
696 13193
697 11219
697 11221
697 13213
697 12042
697 12299
697 12703
697 13056
697 13059
697 14876
697 13184
697 14118
697 13571
697 12251
697 13441
697 12614
697 14437
697 14449
697 14463
697 14488
697 12823
697 14891
697 14892
697 12812
697 12819
697 14652
697 14943
697 13075
697 13047
697 14625
697 14496
697 12539
697 10860
697 13193
698 11219
698 11221
698 13213
698 12042
698 12299
698 12703
698 13056
698 13059
698 14876
698 13184
698 14118
698 13571
698 12251
698 13441
698 12614
698 14437
698 14449
698 14463
698 14488
698 12823
698 14891
698 14892
698 12812
698 12819
698 14652
698 14943
698 13075
698 13047
698 14625
698 14496
698 12539
698 10860
698 13193
699 11219
699 11221
699 13213
699 12042
699 12299
699 12703
699 13056
699 13059
699 14876
699 13184
699 14118
699 13571
699 12251
699 13441
699 12614
699 14437
699 14449
699 14463
699 14488
699 12823
699 14891
699 14892
699 12812
699 12819
699 14652
699 14943
699 11899
699 13075
699 13047
699 14625
699 14496
699 12539
699 10860
699 13193
700 11219
700 11221
700 13213
700 12042
700 12299
700 12703
700 13056
700 13059
700 14876
700 13184
700 14118
700 13571
700 12251
700 13441
700 12614
700 14437
700 14449
700 14463
700 14488
700 12823
700 14891
700 14892
700 12812
700 12819
700 14652
700 14943
700 11899
700 13041
700 13075
700 13047
700 14625
700 12539
700 10860
700 13193
701 11092
701 11219
701 11221
701 13213
701 12042
701 12299
701 12703
701 13056
701 13059
701 14876
701 13184
701 14118
701 13571
701 12251
701 13441
701 12614
701 14437
701 14449
701 14463
701 14488
701 12823
701 14891
701 14892
701 12812
701 12819
701 14652
701 14943
701 11899
701 13041
701 13075
701 13047
701 14625
701 12539
701 10860
701 13193
702 11092
702 11219
702 11221
702 13213
702 12042
702 12299
702 12703
702 13056
702 13059
702 14876
702 13184
702 14118
702 13571
702 12251
702 13441
702 12614
702 14437
702 14449
702 14463
702 14488
702 12823
702 14891
702 14892
702 12812
702 12819
702 14652
702 14943
702 11899
702 13041
702 13075
702 13047
702 14625
702 12539
702 10860
702 13193
703 11092
703 11219
703 11221
703 13213
703 12042
703 12299
703 12703
703 13056
703 13059
703 14876
703 13184
703 14118
703 13571
703 12251
703 13441
703 12614
703 14437
703 14449
703 14463
703 14488
703 12823
703 14891
703 14892
703 12812
703 12819
703 14652
703 14943
703 11899
703 13041
703 13075
703 13047
703 14625
703 12539
703 10860
703 13193
704 11092
704 11219
704 11221
704 13213
704 12042
704 12299
704 12703
704 13056
704 13059
704 14876
704 13184
704 14118
704 13571
704 12251
704 13441
704 12614
704 14437
704 14449
704 14463
704 14488
704 12823
704 14891
704 14892
704 12812
704 12819
704 14652
704 14943
704 11899
704 13041
704 13075
704 13047
704 14625
704 12539
704 10860
704 13193
705 11219
705 11221
705 13213
705 12042
705 12299
705 12703
705 13056
705 13059
705 14876
705 13184
705 14118
705 13571
705 12251
705 13441
705 12614
705 14437
705 14449
705 14463
705 14488
705 12823
705 14891
705 14892
705 12812
705 12819
705 14652
705 14943
705 11899
705 13041
705 13075
705 13047
705 14625
705 12539
705 10860
705 13193
706 11219
706 11221
706 13213
706 12042
706 12299
706 12703
706 13056
706 13059
706 14876
706 13184
706 14118
706 13571
706 12251
706 13441
706 12614
706 14437
706 14449
706 14463
706 14488
706 12823
706 14891
706 14892
706 12812
706 12819
706 14652
706 14943
706 11899
706 13041
706 13075
706 13047
706 14625
706 12539
706 10860
706 13193
707 11219
707 11221
707 13213
707 12042
707 12299
707 12703
707 13056
707 13059
707 14876
707 13184
707 14118
707 13571
707 12251
707 13441
707 12614
707 14437
707 14449
707 14463
707 14488
707 12823
707 14891
707 14892
707 12812
707 12819
707 14652
707 14943
707 13041
707 13075
707 13047
707 14625
707 12539
707 10860
707 13193
708 11219
708 11221
708 13213
708 11902
708 12042
708 12299
708 12703
708 13056
708 13059
708 14876
708 13184
708 14118
708 13571
708 12251
708 13441
708 12614
708 14437
708 14449
708 14463
708 14488
708 12823
708 14891
708 14892
708 12812
708 12819
708 13323
708 14652
708 14943
708 13041
708 13075
708 13047
708 14625
708 12539
708 10860
708 13193
709 11219
709 11221
709 13213
709 11902
709 12042
709 12299
709 12703
709 13056
709 13059
709 13710
709 14876
709 13184
709 14118
709 13571
709 12251
709 13441
709 12614
709 14437
709 14449
709 14463
709 14488
709 12823
709 14891
709 14892
709 12812
709 12819
709 13323
709 14652
709 14943
709 13041
709 13075
709 13047
709 14625
709 12539
709 10860
709 13193
710 11219
710 11221
710 13213
710 11902
710 12042
710 12299
710 12703
710 13056
710 13059
710 13710
710 14876
710 13184
710 14118
710 13571
710 12251
710 13441
710 12614
710 14437
710 14449
710 14463
710 14488
710 12823
710 14891
710 14892
710 12812
710 12819
710 13323
710 14652
710 14943
710 13041
710 13075
710 13047
710 14625
710 12539
710 10860
710 13193
711 11219
711 11221
711 13213
711 11902
711 12042
711 12299
711 12703
711 13056
711 13059
711 13710
711 14876
711 13184
711 14118
711 13571
711 12251
711 13441
711 12614
711 14437
711 14449
711 14463
711 12823
711 14891
711 14892
711 12812
711 13323
711 14652
711 14943
711 13041
711 13075
711 13047
711 14625
711 12539
711 10860
711 13193
712 11219
712 11221
712 13213
712 11902
712 12042
712 12299
712 12703
712 13056
712 13059
712 14876
712 13184
712 14118
712 13571
712 12251
712 13441
712 12614
712 14437
712 14449
712 14463
712 12823
712 14891
712 14892
712 12812
712 13323
712 14652
712 14943
712 13041
712 13075
712 13047
712 14625
712 12539
712 10860
712 13193
713 11219
713 11221
713 13213
713 11902
713 12042
713 12299
713 12703
713 13056
713 13059
713 14876
713 13184
713 14118
713 13571
713 12251
713 13441
713 12614
713 14437
713 14449
713 14463
713 12823
713 14891
713 14892
713 12812
713 13323
713 14652
713 14943
713 13041
713 13075
713 13047
713 14625
713 12539
713 10860
713 13193
714 11219
714 11221
714 13213
714 11902
714 12042
714 12299
714 12703
714 13056
714 13059
714 14876
714 13184
714 14118
714 13571
714 12251
714 13441
714 12614
714 14427
714 14437
714 14449
714 14463
714 12823
714 14891
714 14892
714 12812
714 13323
714 14652
714 14943
714 13041
714 13075
714 13047
714 14625
714 12539
714 10860
714 13193
715 11219
715 11221
715 13213
715 11902
715 12042
715 12299
715 12703
715 13056
715 13059
715 14876
715 13184
715 14118
715 13571
715 12251
715 13441
715 12614
715 14427
715 14437
715 14449
715 14463
715 12823
715 14891
715 14892
715 12812
715 13323
715 14652
715 14943
715 13041
715 13075
715 13047
715 14625
715 13343
715 12539
715 10860
715 13193
716 11219
716 11221
716 13213
716 12042
716 12299
716 12703
716 13056
716 13059
716 13710
716 14876
716 13184
716 14118
716 13571
716 12251
716 13441
716 12614
716 14427
716 14437
716 14449
716 14463
716 12823
716 14891
716 14892
716 12812
716 13323
716 14652
716 14943
716 13041
716 13075
716 13047
716 14625
716 13343
716 12539
716 10860
716 13193
717 11219
717 11221
717 13213
717 12042
717 12299
717 12703
717 13056
717 13059
717 13710
717 14876
717 13184
717 14118
717 13571
717 12251
717 13441
717 12614
717 14427
717 14437
717 14449
717 14463
717 12823
717 14891
717 14892
717 12812
717 13323
717 14652
717 14943
717 13041
717 13075
717 13047
717 14625
717 13343
717 12539
717 10860
717 13193
718 11221
718 13213
718 12042
718 12299
718 12703
718 13056
718 13059
718 13710
718 14876
718 13184
718 14118
718 13571
718 12251
718 13441
718 12614
718 14427
718 14437
718 14449
718 14463
718 12823
718 14891
718 14892
718 12812
718 13323
718 14652
718 13041
718 13075
718 13047
718 14625
718 13343
718 12539
718 10860
718 13193
719 11221
719 13213
719 12042
719 12299
719 12703
719 13056
719 13059
719 13710
719 14876
719 13184
719 14118
719 13571
719 12251
719 13441
719 12614
719 14427
719 14437
719 14449
719 14463
719 12823
719 14891
719 14892
719 13323
719 14652
719 13041
719 13075
719 13047
719 14625
719 13343
719 12539
719 10860
719 13193
720 11221
720 13213
720 12042
720 12299
720 12703
720 13056
720 13059
720 13710
720 14876
720 13184
720 14118
720 13571
720 12251
720 13441
720 12614
720 14427
720 14437
720 14449
720 14463
720 12823
720 14891
720 14892
720 13323
720 14652
720 13075
720 13047
720 13811
720 14625
720 12539
720 10860
720 13193
721 11221
721 13213
721 12042
721 12299
721 12703
721 13056
721 13059
721 13710
721 14876
721 13184
721 14118
721 13571
721 12251
721 13441
721 12614
721 14427
721 14437
721 14449
721 14463
721 12823
721 14891
721 14892
721 13323
721 14652
721 13075
721 13047
721 13811
721 14625
721 12539
721 10860
721 13193
722 11221
722 13213
722 12042
722 12299
722 12703
722 13056
722 13059
722 13710
722 14876
722 13184
722 14118
722 13571
722 12251
722 12614
722 14427
722 14437
722 14449
722 12823
722 14891
722 14892
722 14652
722 13075
722 13047
722 13811
722 14625
722 12539
722 10860
722 13193
723 11221
723 13213
723 12042
723 12299
723 12703
723 13056
723 13059
723 14876
723 13184
723 14118
723 12251
723 12614
723 14427
723 14437
723 14449
723 12823
723 14891
723 14892
723 14652
723 13075
723 13047
723 13811
723 14625
723 12539
723 10860
723 13193
724 11221
724 13213
724 12042
724 12299
724 12703
724 13056
724 13059
724 14876
724 13184
724 14118
724 12251
724 12614
724 14427
724 14437
724 14449
724 12823
724 14891
724 14892
724 14652
724 13075
724 13811
724 14625
724 12539
724 10860
724 13193
725 11221
725 13213
725 12042
725 12299
725 12703
725 13056
725 13059
725 14876
725 13184
725 14118
725 12251
725 12614
725 14427
725 14437
725 14449
725 12823
725 14891
725 14892
725 13323
725 14652
725 11899
725 13075
725 13811
725 14625
725 12539
725 10860
725 13193
726 11221
726 13213
726 12042
726 12299
726 12703
726 13056
726 13059
726 14876
726 13184
726 14118
726 12251
726 12614
726 14427
726 14437
726 14449
726 12823
726 14891
726 14892
726 14652
726 11899
726 13075
726 13811
726 14625
726 12539
726 10860
726 13193
727 11221
727 13213
727 12042
727 12299
727 12703
727 13056
727 13059
727 14876
727 13184
727 14118
727 12251
727 12614
727 14427
727 14437
727 14449
727 12823
727 14891
727 14892
727 14652
727 11899
727 13075
727 13811
727 14625
727 12539
727 10860
727 13193
728 11221
728 13213
728 12042
728 12299
728 12703
728 13056
728 13059
728 14876
728 13184
728 14118
728 12251
728 12614
728 14427
728 14437
728 14449
728 12823
728 14891
728 14892
728 14652
728 11899
728 13075
728 13811
728 14625
728 12539
728 10860
728 13193
729 11221
729 13213
729 12042
729 12299
729 12703
729 13056
729 13059
729 14876
729 13184
729 14118
729 12251
729 12614
729 14427
729 14437
729 14449
729 14470
729 12823
729 14891
729 14892
729 14652
729 11899
729 13075
729 13811
729 14625
729 12539
729 10860
729 13193
730 11221
730 13213
730 12042
730 12299
730 12703
730 13056
730 13059
730 14876
730 13184
730 14118
730 12251
730 12614
730 14427
730 14437
730 14470
730 12823
730 14891
730 14892
730 14652
730 11899
730 13075
730 13811
730 14625
730 12539
730 10860
730 13193
731 11221
731 13213
731 12299
731 12703
731 13056
731 13059
731 14876
731 13184
731 14118
731 12251
731 12614
731 14427
731 14437
731 14470
731 12823
731 14891
731 14892
731 14652
731 11899
731 13075
731 13811
731 14625
731 12539
731 10860
731 13193
732 11221
732 13213
732 12299
732 12703
732 13056
732 13059
732 14876
732 13184
732 14118
732 12251
732 12614
732 14427
732 14437
732 14470
732 12823
732 14891
732 14892
732 14652
732 11899
732 13075
732 13811
732 14625
732 12539
732 10860
732 13193
733 11221
733 13213
733 12299
733 12703
733 13056
733 13059
733 14876
733 13184
733 14118
733 12251
733 12614
733 14427
733 14437
733 14470
733 12823
733 14891
733 14892
733 14652
733 11899
733 13075
733 13811
733 14625
733 12539
733 10860
733 13193
734 11221
734 13213
734 12299
734 12703
734 13056
734 13059
734 14876
734 13184
734 13568
734 14118
734 12251
734 12614
734 14427
734 14437
734 14470
734 12823
734 14891
734 14892
734 14652
734 11899
734 13075
734 13811
734 14625
734 12539
734 10860
734 13193
735 11221
735 13213
735 12299
735 12703
735 13056
735 13059
735 14876
735 13184
735 13568
735 14118
735 12251
735 12614
735 14427
735 14437
735 14470
735 12823
735 14891
735 14892
735 14652
735 11899
735 13811
735 14625
735 12539
735 10860
735 13193
736 11221
736 13213
736 12299
736 12703
736 13056
736 13059
736 14876
736 13184
736 13568
736 14118
736 12251
736 12614
736 14427
736 14437
736 14470
736 14489
736 12823
736 14891
736 14892
736 14652
736 11899
736 13811
736 12539
736 10860
736 13193
737 11221
737 13213
737 12299
737 12703
737 13056
737 13059
737 14876
737 13184
737 13568
737 14118
737 12251
737 12614
737 14437
737 14470
737 14489
737 14891
737 14892
737 14652
737 11899
737 13811
737 12539
737 10860
737 13193
738 11221
738 13213
738 12299
738 12703
738 13056
738 13059
738 14876
738 13184
738 13568
738 14118
738 12251
738 14437
738 14470
738 14489
738 14891
738 14892
738 14652
738 11899
738 13811
738 12539
738 10860
738 13193
739 11221
739 13213
739 12299
739 12703
739 13056
739 13059
739 14876
739 13184
739 13568
739 14118
739 12251
739 14437
739 14489
739 14891
739 14892
739 14652
739 11899
739 13811
739 12539
739 10860
739 13193
740 11221
740 13213
740 12299
740 13056
740 13059
740 14876
740 13184
740 13568
740 14118
740 12251
740 14437
740 14489
740 14892
740 14652
740 11899
740 12539
740 10860
740 13193
741 11221
741 13213
741 12299
741 13056
741 13059
741 14876
741 13184
741 13568
741 14118
741 12251
741 14489
741 14892
741 14652
741 11899
741 12539
741 10860
741 13193
742 11221
742 13213
742 12299
742 13056
742 13059
742 14876
742 13184
742 13568
742 14118
742 12251
742 14489
742 14892
742 14652
742 11899
742 12539
742 13193
743 11221
743 13213
743 12299
743 13056
743 13059
743 14876
743 13184
743 13568
743 14118
743 14489
743 14892
743 11899
743 11903
743 12539
743 13193
744 11221
744 13213
744 12299
744 13056
744 13059
744 14876
744 13184
744 13568
744 14118
744 14489
744 14892
744 11899
744 11903
744 12539
744 13193
745 11221
745 13213
745 12299
745 13056
745 13059
745 14876
745 13184
745 13568
745 14118
745 14489
745 14892
745 11899
745 11903
745 12539
745 13193
746 11221
746 13213
746 12299
746 13056
746 13059
746 14876
746 13184
746 13568
746 14118
746 14489
746 14892
746 11899
746 11903
746 12539
746 13193
747 11221
747 13213
747 12299
747 13056
747 13059
747 14876
747 13184
747 13568
747 14118
747 14489
747 14892
747 11899
747 11903
747 12539
747 13193
748 11221
748 13213
748 12299
748 13056
748 13059
748 14876
748 13184
748 13568
748 14118
748 14489
748 14892
748 11899
748 11903
748 12539
748 13193
749 11221
749 13213
749 12299
749 13056
749 13059
749 14876
749 13184
749 13568
749 14118
749 14489
749 14892
749 11899
749 11903
749 12539
749 13193
750 11221
750 13213
750 12299
750 13056
750 13059
750 14876
750 13184
750 13568
750 14118
750 14489
750 14892
750 11899
750 11903
750 12539
750 13193
751 11221
751 13213
751 12299
751 13059
751 14876
751 13184
751 13568
751 14118
751 14489
751 14892
751 11899
751 11903
751 12539
751 13193
752 11221
752 13213
752 12299
752 14876
752 13184
752 13568
752 14118
752 14489
752 14892
752 11899
752 11903
752 12539
752 13193
753 11221
753 13213
753 12299
753 14876
753 13184
753 14118
753 14489
753 14892
753 11899
753 12539
753 13193
754 11221
754 13213
754 12299
754 14876
754 13184
754 14118
754 14489
754 14892
754 11899
754 12539
754 13193
755 11221
755 13213
755 12299
755 14876
755 13184
755 14118
755 14489
755 14892
755 11899
755 12539
755 13193
756 11221
756 13213
756 12299
756 14876
756 13184
756 14118
756 14489
756 14892
756 11899
756 12539
756 13193
757 11221
757 13213
757 12299
757 14876
757 13184
757 14118
757 14489
757 14892
757 11899
757 12539
757 13193
758 11221
758 13213
758 12299
758 14876
758 13184
758 14118
758 14489
758 14892
758 11899
758 12539
758 13193
759 11221
759 13213
759 12299
759 14876
759 13184
759 14118
759 14489
759 14892
759 11899
759 12539
759 13193
760 11221
760 13213
760 12299
760 14876
760 13184
760 14118
760 12615
760 14489
760 14892
760 11899
760 12539
760 13193
761 13184
761 14118
761 12615
761 11899
761 12539
762 13184
762 14118
762 12615
762 11899
762 12539
763 13184
763 14118
763 12615
763 11899
763 12539
764 11221
764 12299
764 14118
764 12615
764 11899
764 12539
765 11221
765 12299
765 14118
765 12615
765 11899
765 12539
766 11221
766 12299
766 14118
766 12615
766 11899
766 12539
767 11221
767 12299
767 14118
767 12615
767 11899
767 12539
768 11221
768 12299
768 14118
768 12615
768 11899
768 12539
769 11221
769 12299
769 14118
769 12615
769 11899
769 12539
770 11221
770 12299
770 14118
770 12615
770 11899
770 12539
771 11221
771 12299
771 14118
771 12615
771 11899
771 12539
772 13184
772 13568
772 14118
772 12615
773 13184
773 13568
773 14118
773 12615
774 13184
774 13568
774 14118
774 12615
775 13184
775 12615
776 13184
776 12615
777 13184
778 13184
779 13184
780 13184
781 13184
782 13184
783 13184
784 10982
784 14149
785 10982
785 14149
786 10982
786 14149
787 10982
787 14149
788 10982
788 14149
789 10982
789 14149
790 10982
790 14149
791 10982
791 14149
792 11221
792 13209
792 13212
792 12299
792 12638
792 12704
792 12827
792 13012
792 13056
792 13229
792 14149
792 14350
792 14371
792 14922
792 12045
792 14426
792 14460
792 14461
792 12878
792 13184
792 14892
792 11236
792 11337
792 10860
792 13193
793 11221
793 13209
793 13212
793 12299
793 12638
793 12704
793 12827
793 13012
793 13056
793 13229
793 14149
793 14350
793 14371
793 14922
793 12045
793 14426
793 14461
793 12878
793 13184
793 14892
793 11236
793 11337
793 10860
793 13193
794 11221
794 13209
794 13212
794 12299
794 12638
794 12704
794 12827
794 13012
794 13229
794 14149
794 14350
794 14371
794 14922
794 14426
794 14434
794 14461
794 12878
794 13184
794 14892
794 11236
794 11337
794 10860
794 13193
795 11221
795 13209
795 13212
795 12299
795 12638
795 12704
795 12827
795 13012
795 13229
795 14149
795 14350
795 14922
795 14426
795 14434
795 14461
795 12878
795 13184
795 14892
795 11236
795 10860
795 13193
796 11221
796 13209
796 13212
796 12299
796 12638
796 12704
796 12827
796 13012
796 13229
796 14149
796 14350
796 14922
796 14426
796 14434
796 14461
796 12878
796 13184
796 14892
796 11236
796 10860
796 13193
797 10971
797 11221
797 13209
797 13212
797 12299
797 12638
797 12704
797 12827
797 13012
797 13229
797 14149
797 14350
797 14922
797 12045
797 14426
797 14434
797 14461
797 12878
797 13184
797 14892
797 11236
797 10860
797 13193
798 10971
798 11221
798 13209
798 13212
798 12299
798 12638
798 12704
798 12827
798 13012
798 13229
798 14149
798 14350
798 14922
798 12045
798 14426
798 14434
798 14460
798 14461
798 12878
798 13184
798 14892
798 11236
798 10860
798 13193
799 10971
799 11221
799 13209
799 13212
799 12638
799 12704
799 12827
799 13012
799 13229
799 14149
799 14350
799 14922
799 12045
799 14426
799 14434
799 14460
799 14461
799 12878
799 13184
799 14892
799 11236
799 10860
799 13193
800 10971
800 11221
800 13209
800 13212
800 12638
800 12704
800 12827
800 13012
800 13056
800 13229
800 14149
800 14350
800 14922
800 12045
800 14426
800 14434
800 14460
800 14461
800 12878
800 13184
800 14892
800 11236
800 10860
800 13193
801 11221
801 13209
801 13212
801 12299
801 12638
801 12704
801 12827
801 12999
801 13012
801 13056
801 13229
801 14100
801 14149
801 14350
801 14371
801 14922
801 12045
801 14426
801 14434
801 14450
801 14460
801 14461
801 12878
801 13184
801 14118
801 12624
801 14643
801 13195
801 14892
801 11236
801 10860
801 13193
802 11221
802 13209
802 13212
802 12299
802 12638
802 12704
802 12827
802 12999
802 13012
802 13056
802 13229
802 14100
802 14149
802 14350
802 14371
802 14922
802 12045
802 14426
802 14434
802 14450
802 14460
802 14461
802 12878
802 13184
802 12624
802 14643
802 13195
802 14892
802 11236
802 10860
802 13193
803 11221
803 13209
803 13212
803 13213
803 12299
803 12638
803 12704
803 12827
803 12999
803 13012
803 13056
803 13229
803 14100
803 14149
803 14350
803 14371
803 14922
803 12045
803 14426
803 14434
803 14450
803 14460
803 14461
803 12878
803 13184
803 12624
803 14643
803 13195
803 14892
803 11236
803 10860
803 13193
804 11221
804 13209
804 13212
804 13213
804 12299
804 12638
804 12704
804 12827
804 12999
804 13012
804 13056
804 13229
804 14100
804 14149
804 14350
804 14371
804 14922
804 12045
804 14426
804 14434
804 14450
804 14460
804 14461
804 12878
804 13184
804 12624
804 14643
804 13195
804 14892
804 11236
804 10860
804 13193
805 10964
805 11221
805 13209
805 13212
805 13213
805 12299
805 12638
805 12704
805 12827
805 12999
805 13012
805 13056
805 13229
805 14100
805 14149
805 14350
805 14371
805 14922
805 12045
805 14426
805 14434
805 14450
805 14460
805 14461
805 12878
805 13184
805 12624
805 14643
805 13195
805 14892
805 11236
805 10860
805 13193
806 10964
806 11221
806 13209
806 13212
806 13213
806 12299
806 12638
806 12704
806 12827
806 12999
806 13012
806 13056
806 13229
806 14100
806 14149
806 14350
806 14371
806 14922
806 12045
806 14426
806 14434
806 14450
806 14460
806 14461
806 12878
806 13184
806 14118
806 12624
806 14643
806 13195
806 14892
806 11236
806 10860
806 13193
807 11221
807 13209
807 13212
807 13213
807 12299
807 12638
807 12704
807 12827
807 12999
807 13012
807 13056
807 13229
807 14100
807 14149
807 14350
807 14371
807 14922
807 12045
807 14426
807 14434
807 14450
807 14460
807 14461
807 12878
807 13184
807 14118
807 12624
807 14643
807 13195
807 14892
807 11236
807 10860
807 13193
808 11221
808 13209
808 13212
808 13213
808 12299
808 12638
808 12704
808 12827
808 12999
808 13012
808 13056
808 13229
808 14100
808 14149
808 14350
808 14371
808 14922
808 12045
808 14426
808 14434
808 14450
808 14460
808 14461
808 12878
808 13184
808 14118
808 12624
808 14643
808 13195
808 14892
808 11236
808 10860
808 13193
809 11221
809 13209
809 13212
809 13213
809 12299
809 12638
809 12704
809 12827
809 12999
809 13012
809 13056
809 13229
809 14100
809 14149
809 14350
809 14371
809 14922
809 14426
809 14434
809 14450
809 14460
809 14461
809 12878
809 13184
809 14118
809 12624
809 14643
809 13195
809 14892
809 10860
809 13193
810 11221
810 13209
810 13212
810 13213
810 12299
810 12638
810 12704
810 12827
810 12999
810 13012
810 13056
810 13229
810 14100
810 14149
810 14350
810 14371
810 14922
810 14426
810 14434
810 14450
810 14460
810 14461
810 12878
810 13184
810 14118
810 12624
810 14643
810 13195
810 14892
810 10860
810 13193
811 11221
811 13209
811 13212
811 13213
811 12299
811 12638
811 12704
811 12827
811 12999
811 13012
811 13056
811 13229
811 14100
811 14149
811 14350
811 14371
811 14922
811 14426
811 14434
811 14450
811 14460
811 14461
811 12878
811 13184
811 14118
811 12624
811 13195
811 14892
811 10860
811 13193
812 11221
812 13209
812 13212
812 13213
812 12299
812 12538
812 12638
812 12704
812 12827
812 12999
812 13012
812 13030
812 13056
812 13229
812 14100
812 14149
812 14350
812 14371
812 12091
812 14922
812 14426
812 14434
812 14460
812 14461
812 12878
812 13184
812 12624
812 14892
812 10860
812 13193
813 11221
813 13209
813 13212
813 13213
813 12299
813 12538
813 12638
813 12704
813 12827
813 12999
813 13012
813 13030
813 13056
813 13229
813 14100
813 14149
813 14350
813 14371
813 12091
813 14922
813 14426
813 14434
813 14460
813 14461
813 12878
813 13184
813 14118
813 12624
813 14892
813 10860
813 13193
814 11221
814 13209
814 13212
814 13213
814 12299
814 12538
814 12638
814 12704
814 12827
814 12999
814 13012
814 13056
814 13229
814 14100
814 14149
814 14350
814 14371
814 12091
814 14922
814 14426
814 14434
814 14460
814 14461
814 12878
814 13184
814 14118
814 12624
814 14892
814 10860
814 13193
815 11221
815 13209
815 13212
815 13213
815 12299
815 12538
815 12638
815 12704
815 12827
815 12999
815 13012
815 13056
815 13229
815 14100
815 14149
815 14350
815 14371
815 12091
815 14922
815 14426
815 14434
815 14460
815 14461
815 12878
815 13184
815 14118
815 12624
815 14892
815 10860
815 13193
816 11221
816 13209
816 13212
816 13213
816 11904
816 12299
816 12538
816 12638
816 12704
816 12827
816 12999
816 13012
816 13056
816 13229
816 14100
816 14149
816 14350
816 14371
816 12091
816 14922
816 14426
816 14434
816 14450
816 14460
816 14461
816 12878
816 13184
816 14118
816 12624
816 14892
816 10860
816 13193
817 11221
817 13209
817 13212
817 13213
817 12299
817 12538
817 12638
817 12704
817 12827
817 13012
817 13056
817 13229
817 14100
817 14149
817 14350
817 14371
817 12091
817 14922
817 14426
817 14434
817 14450
817 14460
817 14461
817 12878
817 13184
817 14118
817 14892
817 10860
817 13193
818 11221
818 13209
818 13212
818 13213
818 12299
818 12538
818 12638
818 12704
818 12827
818 13012
818 13056
818 13229
818 14100
818 14149
818 14350
818 14371
818 12091
818 14922
818 14426
818 14434
818 14450
818 14460
818 14461
818 13184
818 14118
818 13195
818 14892
818 12877
818 10860
818 13193
819 11221
819 13209
819 13212
819 13213
819 11904
819 12299
819 12538
819 12638
819 12704
819 12827
819 13012
819 13056
819 13229
819 14100
819 14149
819 14350
819 14371
819 12091
819 14922
819 14426
819 14434
819 14450
819 14460
819 14461
819 13184
819 14118
819 13195
819 14892
819 12877
819 10860
819 13193
820 11221
820 13209
820 13212
820 13213
820 11904
820 12299
820 12638
820 12704
820 12827
820 13012
820 13056
820 13229
820 14100
820 14149
820 14350
820 14371
820 12091
820 14922
820 14426
820 14434
820 14450
820 14460
820 14461
820 13184
820 14118
820 13195
820 14892
820 12877
820 10860
820 13193
821 11221
821 13209
821 13212
821 13213
821 12299
821 12638
821 12704
821 12827
821 13012
821 13056
821 13229
821 14100
821 14350
821 14371
821 12091
821 14922
821 14426
821 14434
821 14450
821 14460
821 14461
821 13184
821 14118
821 13195
821 14892
821 12877
821 10860
821 13193
822 11221
822 13209
822 13212
822 13213
822 12299
822 12638
822 12704
822 12827
822 13012
822 13056
822 13229
822 14100
822 14149
822 14350
822 14371
822 12091
822 14922
822 14426
822 14434
822 14450
822 14460
822 14461
822 13184
822 14118
822 13195
822 14892
822 12877
822 10860
822 13193
823 11221
823 13209
823 13212
823 13213
823 12299
823 12638
823 12704
823 12827
823 13012
823 13056
823 13229
823 14100
823 14149
823 14350
823 14371
823 12091
823 14922
823 14426
823 14434
823 14450
823 14460
823 14461
823 13184
823 14118
823 13195
823 14892
823 12877
823 10860
823 13193
824 11221
824 13209
824 13212
824 13213
824 12299
824 12638
824 12704
824 12827
824 13012
824 13056
824 13229
824 14100
824 14149
824 14350
824 14371
824 12091
824 14922
824 14426
824 14434
824 14450
824 14460
824 14461
824 13184
824 14118
824 14488
824 13195
824 14892
824 12877
824 10860
824 13193
825 11221
825 13209
825 13212
825 13213
825 12299
825 12638
825 12704
825 12827
825 13012
825 13056
825 13229
825 14100
825 14149
825 14350
825 14371
825 12091
825 14922
825 14426
825 14434
825 14450
825 14460
825 14461
825 13184
825 14118
825 14488
825 12830
825 13195
825 14892
825 12877
825 10860
825 13193
826 11221
826 13209
826 13212
826 13213
826 12299
826 12638
826 12704
826 12827
826 13012
826 13056
826 13229
826 14100
826 14149
826 14350
826 14371
826 12091
826 14922
826 14426
826 14434
826 14450
826 14460
826 14461
826 13184
826 14118
826 14488
826 12830
826 14892
826 12877
826 10860
826 13193
827 11221
827 13209
827 13212
827 13213
827 12299
827 12638
827 12704
827 12827
827 13012
827 13056
827 13229
827 14100
827 14149
827 14350
827 14371
827 12091
827 14922
827 14426
827 14434
827 14450
827 14460
827 14461
827 13184
827 14118
827 14488
827 12830
827 14892
827 12877
827 10860
827 13193
828 11221
828 13209
828 13212
828 13213
828 12299
828 12638
828 12704
828 12827
828 13012
828 13056
828 13229
828 14100
828 14149
828 14350
828 14371
828 12091
828 14922
828 14426
828 14434
828 14450
828 14460
828 14461
828 13184
828 14118
828 14488
828 12830
828 13197
828 14892
828 12877
828 10860
828 13193
829 11221
829 13209
829 13212
829 13213
829 11904
829 12299
829 12638
829 12704
829 12827
829 13012
829 13056
829 13229
829 14100
829 14149
829 14350
829 14371
829 12091
829 14922
829 14426
829 14434
829 14450
829 14460
829 14461
829 13184
829 14118
829 14488
829 12830
829 13197
829 14892
829 12877
829 10860
829 13193
830 11221
830 13209
830 13212
830 13213
830 11904
830 12299
830 12638
830 12704
830 12827
830 13012
830 13056
830 13229
830 14100
830 14149
830 14350
830 14371
830 12091
830 14922
830 14426
830 14434
830 14450
830 14460
830 14461
830 13184
830 14118
830 14488
830 12830
830 13197
830 14892
830 12877
830 10860
830 13193
830 13449
831 11221
831 13209
831 13212
831 13213
831 11904
831 12299
831 12638
831 12704
831 12827
831 13012
831 13056
831 13229
831 14100
831 14149
831 14350
831 14371
831 12091
831 14922
831 14426
831 14434
831 14450
831 14460
831 14461
831 13184
831 14118
831 14488
831 12830
831 13197
831 14892
831 12877
831 10860
831 13193
831 13449
832 11221
832 13212
832 13213
832 11904
832 12299
832 12638
832 12704
832 12827
832 13012
832 13056
832 13229
832 14100
832 14149
832 14350
832 14371
832 12091
832 14922
832 14426
832 14434
832 14450
832 14460
832 14461
832 13184
832 14118
832 14488
832 12830
832 13197
832 14892
832 12877
832 10860
832 13193
832 13449
833 11221
833 13212
833 13213
833 11904
833 12299
833 12638
833 12704
833 12827
833 13012
833 13056
833 13229
833 14100
833 14350
833 14371
833 12091
833 14922
833 14426
833 14434
833 14450
833 14460
833 14461
833 13184
833 14118
833 14488
833 12830
833 13197
833 14892
833 12877
833 10860
833 13193
833 13449
834 11221
834 13212
834 13213
834 11904
834 12299
834 12638
834 12704
834 12827
834 13012
834 13056
834 13229
834 14100
834 14350
834 14371
834 12091
834 14922
834 14426
834 14434
834 14450
834 14460
834 14461
834 13184
834 14118
834 14440
834 14488
834 12830
834 13197
834 14892
834 12877
834 10860
834 13193
834 13449
835 11221
835 13212
835 13213
835 12299
835 12638
835 12704
835 12827
835 13012
835 13030
835 13046
835 13056
835 13229
835 14100
835 14149
835 14350
835 14371
835 12091
835 14922
835 14426
835 14434
835 14450
835 14460
835 14461
835 13184
835 14118
835 14440
835 14475
835 14488
835 12830
835 13197
835 14892
835 12877
835 10860
835 13193
835 13449
836 11221
836 13209
836 13212
836 13213
836 12299
836 12638
836 12704
836 12827
836 13012
836 13030
836 13046
836 13056
836 13229
836 14100
836 14149
836 14350
836 14371
836 12091
836 14922
836 14426
836 14434
836 14450
836 14460
836 14461
836 13184
836 14118
836 14440
836 14475
836 14488
836 12830
836 13197
836 14892
836 12877
836 10860
836 13193
837 11221
837 13209
837 13212
837 13213
837 12299
837 12638
837 12704
837 12827
837 13012
837 13030
837 13046
837 13056
837 13229
837 14100
837 14149
837 14350
837 14371
837 12091
837 14922
837 14426
837 14434
837 14450
837 14460
837 14461
837 13184
837 14118
837 14440
837 14475
837 14488
837 12830
837 13197
837 14892
837 12877
837 10860
837 13193
838 11221
838 13212
838 13213
838 11904
838 12299
838 12638
838 12704
838 12827
838 13012
838 13046
838 13056
838 13229
838 14100
838 14149
838 14350
838 14371
838 12091
838 14922
838 14426
838 14434
838 14450
838 14460
838 14461
838 13184
838 14118
838 14440
838 14475
838 14488
838 12830
838 13197
838 14892
838 12877
838 10860
838 13193
839 11221
839 13212
839 13213
839 11904
839 12299
839 12638
839 12704
839 12827
839 13012
839 13056
839 13229
839 14100
839 14149
839 14350
839 14371
839 12091
839 14922
839 14426
839 14434
839 14450
839 14460
839 14461
839 13184
839 14118
839 14440
839 14475
839 14488
839 12830
839 13197
839 14892
839 12877
839 10860
839 13193
840 11221
840 13212
840 13213
840 11904
840 12299
840 12638
840 12704
840 12827
840 13012
840 13056
840 13229
840 14100
840 14350
840 14371
840 12091
840 14922
840 14426
840 14434
840 14450
840 14460
840 14461
840 13184
840 14118
840 14440
840 14475
840 14488
840 12830
840 13197
840 14892
840 12877
840 10860
840 13193
841 11221
841 13212
841 13213
841 11904
841 12299
841 12538
841 12638
841 12704
841 12827
841 13012
841 13046
841 13056
841 13229
841 14100
841 14350
841 14371
841 12091
841 14922
841 14426
841 14434
841 14450
841 14460
841 14461
841 13184
841 14118
841 14440
841 14475
841 14488
841 14892
841 12877
841 10860
841 13193
842 11221
842 13212
842 13213
842 11904
842 12299
842 12538
842 12638
842 12704
842 12827
842 13012
842 13046
842 13056
842 13229
842 14100
842 14350
842 14371
842 12091
842 14922
842 14426
842 14434
842 14450
842 14460
842 14461
842 13184
842 14118
842 14475
842 14488
842 14892
842 12877
842 10860
842 13193
843 11221
843 13212
843 13213
843 11904
843 12299
843 12538
843 12638
843 12704
843 12827
843 13012
843 13046
843 13056
843 13229
843 14100
843 14350
843 14371
843 12091
843 14922
843 14426
843 14434
843 14450
843 14460
843 14461
843 13184
843 14118
843 14475
843 14488
843 13197
843 14892
843 12877
843 10860
843 13193
844 11221
844 13212
844 13213
844 11904
844 12299
844 12538
844 12638
844 12704
844 12827
844 13012
844 13046
844 13056
844 13229
844 14100
844 14350
844 14371
844 12091
844 14922
844 14426
844 14434
844 14450
844 14460
844 14461
844 13184
844 14118
844 14475
844 14488
844 13197
844 14892
844 12877
844 10860
844 13193
845 11221
845 13212
845 13213
845 11904
845 12299
845 12638
845 12704
845 12827
845 13012
845 13046
845 13056
845 13229
845 14100
845 14350
845 14371
845 12091
845 14922
845 14426
845 14434
845 14450
845 14460
845 14461
845 13184
845 14118
845 14475
845 14488
845 13197
845 14892
845 12877
845 10860
845 13193
846 11221
846 13212
846 13213
846 11904
846 12299
846 12638
846 12704
846 13012
846 13046
846 13056
846 14100
846 14350
846 14371
846 12091
846 14922
846 14426
846 14434
846 14450
846 14460
846 14461
846 13184
846 14118
846 14475
846 14488
846 13197
846 14892
846 12877
846 10860
846 13193
847 11221
847 13212
847 13213
847 11904
847 12299
847 12638
847 12704
847 13012
847 13046
847 13056
847 13229
847 14100
847 14350
847 14371
847 12091
847 14922
847 14426
847 14434
847 14450
847 14460
847 14461
847 13184
847 14118
847 14475
847 14488
847 13197
847 14892
847 12877
847 10860
847 13193
848 11221
848 13212
848 13213
848 11904
848 12299
848 12638
848 12704
848 13012
848 13046
848 13056
848 13229
848 14100
848 14350
848 14371
848 12091
848 14922
848 14426
848 14434
848 14450
848 14460
848 14461
848 13184
848 14118
848 14475
848 14488
848 13197
848 14892
848 12877
848 10860
848 13193
849 11221
849 13212
849 13213
849 11904
849 12299
849 12638
849 12704
849 13012
849 13046
849 13056
849 13229
849 14100
849 14350
849 14371
849 12091
849 14922
849 14426
849 14434
849 14450
849 14460
849 14461
849 13184
849 14118
849 14475
849 14488
849 13197
849 14892
849 10860
849 13193
850 11221
850 13212
850 13213
850 11904
850 12299
850 12638
850 12704
850 13012
850 13046
850 13056
850 13229
850 14100
850 14350
850 14371
850 12091
850 14922
850 14426
850 14434
850 14450
850 14460
850 14461
850 13184
850 14118
850 14475
850 14488
850 12830
850 13197
850 14892
850 13193
851 11221
851 13212
851 13213
851 11904
851 12299
851 12638
851 12704
851 13012
851 13046
851 13056
851 13229
851 14100
851 14350
851 14371
851 12091
851 14922
851 14426
851 14434
851 14450
851 14460
851 14461
851 13184
851 14118
851 14475
851 14488
851 12830
851 13197
851 14892
851 13193
852 11221
852 13212
852 13213
852 11904
852 12299
852 12638
852 12704
852 13012
852 13046
852 13056
852 13229
852 14100
852 14350
852 14371
852 12091
852 14922
852 14426
852 14434
852 14450
852 14460
852 14461
852 13184
852 14118
852 14475
852 14488
852 12830
852 13197
852 14892
852 13193
853 11221
853 13212
853 13213
853 11904
853 12299
853 12638
853 12704
853 13012
853 13046
853 13056
853 13229
853 14100
853 14149
853 14350
853 14371
853 12091
853 14922
853 14426
853 14434
853 14450
853 14460
853 14461
853 13184
853 14118
853 14475
853 14488
853 12830
853 13197
853 14892
853 13193
854 11221
854 13212
854 13213
854 11904
854 12299
854 12638
854 12704
854 13012
854 13046
854 13056
854 13229
854 14100
854 14149
854 14350
854 14371
854 12091
854 14922
854 14426
854 14434
854 14450
854 14460
854 14461
854 13184
854 14118
854 14475
854 14488
854 12830
854 13197
854 14892
854 13193
855 11221
855 13212
855 13213
855 11904
855 12299
855 12638
855 12704
855 13012
855 13046
855 13056
855 13229
855 14100
855 14149
855 14350
855 14371
855 12091
855 14922
855 14426
855 14434
855 14450
855 14460
855 14461
855 13184
855 14118
855 14475
855 14488
855 14639
855 12830
855 13197
855 14892
855 13193
856 11221
856 13212
856 13213
856 11904
856 12299
856 12638
856 12704
856 13012
856 13046
856 13056
856 13229
856 14100
856 14149
856 14350
856 14371
856 12091
856 14922
856 14426
856 14434
856 14450
856 14460
856 14461
856 13184
856 14118
856 14475
856 14488
856 14639
856 12830
856 13197
856 14892
856 13193
857 11221
857 13212
857 13213
857 11904
857 12299
857 12638
857 12704
857 13012
857 13046
857 13056
857 13229
857 14100
857 14149
857 14350
857 12091
857 14922
857 14426
857 14434
857 14450
857 14460
857 14461
857 13184
857 14118
857 14475
857 14488
857 14639
857 12830
857 13197
857 14892
857 13193
857 13449
858 11221
858 13212
858 13213
858 11904
858 12299
858 12638
858 12704
858 13012
858 13046
858 13056
858 13229
858 14100
858 14149
858 14350
858 12091
858 14922
858 14426
858 14434
858 14450
858 14460
858 14461
858 13184
858 14118
858 14475
858 14488
858 14639
858 12830
858 13197
858 14892
858 13193
858 13449
859 11221
859 13212
859 13213
859 11904
859 12299
859 12638
859 12704
859 13012
859 13046
859 13056
859 13229
859 14100
859 14149
859 14350
859 12091
859 14922
859 14426
859 14434
859 14450
859 14460
859 14461
859 13184
859 14118
859 14475
859 14488
859 14639
859 12830
859 14892
859 13193
859 13449
860 11221
860 13212
860 13213
860 11904
860 12299
860 12638
860 12704
860 13012
860 13046
860 13056
860 13229
860 14100
860 14149
860 14350
860 12091
860 14922
860 14426
860 14434
860 14450
860 14460
860 14461
860 13184
860 14118
860 14475
860 14488
860 14639
860 13466
860 12830
860 14892
860 13193
860 13449
861 11221
861 13212
861 13213
861 12299
861 12638
861 12704
861 13012
861 13046
861 13056
861 13229
861 14100
861 14350
861 12091
861 14922
861 14426
861 14434
861 14450
861 14460
861 14461
861 13184
861 14118
861 14475
861 14488
861 14639
861 13466
861 12830
861 14892
861 13193
861 13449
862 11221
862 13212
862 13213
862 12299
862 12638
862 12704
862 13056
862 13229
862 14100
862 14350
862 12091
862 14922
862 14426
862 14434
862 14450
862 14460
862 14461
862 13184
862 14118
862 14475
862 14488
862 14639
862 13466
862 12830
862 14892
862 13193
862 13449
863 11221
863 13212
863 13213
863 12299
863 12638
863 12704
863 13056
863 13229
863 14100
863 14350
863 12091
863 14922
863 14426
863 14434
863 14450
863 14460
863 14461
863 13184
863 14118
863 14475
863 14488
863 13466
863 12830
863 14892
863 13193
863 13449
864 11221
864 13212
864 13213
864 12299
864 12638
864 12704
864 13056
864 13229
864 14100
864 14350
864 12091
864 14922
864 14426
864 14434
864 14450
864 14460
864 14461
864 13184
864 14118
864 14475
864 14488
864 13466
864 12830
864 14892
864 13193
864 13449
865 11221
865 13212
865 13213
865 12299
865 12638
865 12704
865 13056
865 13118
865 13229
865 14100
865 14350
865 12091
865 14922
865 14426
865 14434
865 14450
865 14460
865 13184
865 14118
865 14475
865 14488
865 13466
865 12830
865 14892
865 13193
865 13449
866 11221
866 13212
866 13213
866 12299
866 12538
866 12638
866 12704
866 13056
866 13118
866 13229
866 13573
866 14100
866 14350
866 12091
866 14922
866 14426
866 14434
866 14450
866 14460
866 13184
866 14118
866 14475
866 14488
866 13466
866 12830
866 14892
866 13193
866 13449
867 11221
867 13212
867 13213
867 12299
867 12538
867 12638
867 12704
867 13056
867 13118
867 13229
867 13573
867 14100
867 14350
867 12091
867 14922
867 14426
867 14434
867 14450
867 14460
867 13184
867 14118
867 14475
867 14488
867 13466
867 12830
867 14892
867 13193
867 13449
868 11221
868 13212
868 13213
868 12299
868 12538
868 12638
868 12704
868 13056
868 13118
868 13229
868 14100
868 14350
868 12091
868 14922
868 14426
868 14434
868 14450
868 14460
868 13184
868 14118
868 14475
868 14488
868 13466
868 12830
868 14892
868 10860
868 13193
868 13449
869 11221
869 13212
869 13213
869 12299
869 12638
869 12704
869 13056
869 13118
869 13229
869 14100
869 14350
869 12091
869 14922
869 14426
869 14434
869 14450
869 14460
869 13184
869 14118
869 14475
869 14488
869 13466
869 12830
869 14892
869 10860
869 13193
869 13449
870 11221
870 13212
870 13213
870 12299
870 12638
870 12704
870 13056
870 13118
870 13229
870 14100
870 14350
870 12091
870 14922
870 14426
870 14434
870 14450
870 14460
870 13184
870 14118
870 14475
870 14488
870 13466
870 12830
870 14892
870 10860
870 13193
870 13449
871 11221
871 13212
871 13213
871 12299
871 12638
871 12704
871 13056
871 13118
871 13229
871 14100
871 14350
871 12091
871 14922
871 14426
871 14434
871 14450
871 14460
871 13184
871 14118
871 14475
871 14488
871 13466
871 12830
871 14892
871 10860
871 13193
871 13449
872 11221
872 13212
872 13213
872 12299
872 12638
872 12704
872 13056
872 13118
872 13229
872 14100
872 14350
872 12091
872 14922
872 14426
872 14434
872 14450
872 14460
872 13184
872 14118
872 14475
872 14488
872 13466
872 12830
872 14892
872 10860
872 13193
872 13449
873 11221
873 13212
873 13213
873 12299
873 12638
873 12704
873 13056
873 13118
873 13229
873 14100
873 14350
873 12091
873 14922
873 14426
873 14434
873 14450
873 14460
873 13184
873 14118
873 14475
873 14488
873 13466
873 12830
873 14892
873 10860
873 13193
873 13449
874 11221
874 13212
874 13213
874 12299
874 12638
874 12704
874 13056
874 13118
874 13229
874 14100
874 14350
874 12091
874 14922
874 14434
874 14450
874 14460
874 13184
874 14118
874 14475
874 14488
874 13466
874 12830
874 14892
874 10860
874 13193
874 13449
875 11221
875 13212
875 13213
875 12299
875 12638
875 12704
875 13056
875 13118
875 13229
875 14100
875 14350
875 12091
875 14922
875 14434
875 14450
875 14460
875 13184
875 14118
875 14475
875 14488
875 13466
875 12830
875 14892
875 10860
875 13193
875 13449
876 11221
876 13212
876 13213
876 12299
876 12638
876 12704
876 13056
876 13118
876 13229
876 14100
876 14350
876 12091
876 14922
876 14434
876 14450
876 14460
876 13184
876 14118
876 14475
876 14488
876 13466
876 12830
876 14892
876 10860
876 13193
876 13449
877 11221
877 13212
877 13213
877 12299
877 12638
877 12704
877 13056
877 13118
877 13229
877 14100
877 14350
877 12091
877 14922
877 14434
877 14450
877 14460
877 13184
877 14118
877 14475
877 14488
877 13466
877 12830
877 14892
877 10860
877 13193
877 13449
878 11221
878 13212
878 13213
878 12299
878 12638
878 12704
878 13056
878 13118
878 13229
878 14100
878 14350
878 12091
878 14922
878 14434
878 14450
878 14460
878 13184
878 14118
878 14475
878 14488
878 13466
878 12830
878 14892
878 10860
878 13193
878 13449
879 11221
879 13212
879 13213
879 12299
879 12638
879 12704
879 13056
879 13118
879 13229
879 14100
879 14350
879 12091
879 14922
879 14434
879 14450
879 14460
879 13184
879 14118
879 14475
879 14488
879 13466
879 12830
879 14892
879 10860
879 13193
879 13449
880 11221
880 13212
880 13213
880 12299
880 12638
880 12704
880 13056
880 13118
880 13229
880 14100
880 14350
880 12091
880 14922
880 14434
880 14450
880 14460
880 13184
880 14118
880 14475
880 14488
880 13466
880 12830
880 14892
880 10860
880 13193
880 13449
881 11221
881 13212
881 13213
881 12299
881 12638
881 12704
881 13056
881 13229
881 14100
881 14350
881 12091
881 14922
881 14434
881 14450
881 14460
881 13184
881 14118
881 14475
881 14488
881 13466
881 12830
881 14892
881 10860
881 13193
881 13449
882 11221
882 13212
882 13213
882 12299
882 12638
882 12704
882 13056
882 13229
882 14100
882 14350
882 12091
882 14922
882 14434
882 14450
882 14460
882 13184
882 14118
882 14475
882 14488
882 13466
882 12830
882 14892
882 10860
882 13193
882 13449
883 11221
883 13212
883 13213
883 12299
883 12638
883 12704
883 13056
883 13229
883 14100
883 14350
883 12091
883 14922
883 14434
883 14450
883 14460
883 13184
883 14118
883 14475
883 14488
883 13466
883 12830
883 14892
883 10860
883 13193
883 13449
884 11221
884 13212
884 13213
884 12299
884 12638
884 12704
884 13056
884 13229
884 14100
884 14350
884 12091
884 14922
884 14434
884 14450
884 14460
884 13184
884 14118
884 14475
884 14488
884 13466
884 12830
884 14892
884 10860
884 13193
884 13449
885 10977
885 11221
885 13212
885 13213
885 12299
885 12638
885 12704
885 13056
885 13229
885 14100
885 14350
885 12091
885 14922
885 14434
885 14450
885 14460
885 13184
885 14118
885 14475
885 14488
885 13466
885 12830
885 14892
885 10860
885 13193
885 13449
886 10977
886 11221
886 13212
886 13213
886 12299
886 12638
886 12704
886 13056
886 13229
886 14100
886 14350
886 12091
886 14922
886 14434
886 14450
886 14460
886 13184
886 14118
886 14475
886 14488
886 12830
886 14892
886 10860
886 13193
886 13449
887 10977
887 11221
887 13212
887 13213
887 12299
887 12638
887 12704
887 13056
887 13229
887 14100
887 14350
887 12091
887 14922
887 14434
887 14450
887 14460
887 13184
887 14118
887 14475
887 14488
887 12830
887 14892
887 10860
887 13193
887 13449
888 10977
888 11221
888 13212
888 13213
888 12299
888 12638
888 12704
888 12999
888 13030
888 13056
888 13229
888 14100
888 14350
888 12091
888 14922
888 14434
888 14450
888 14460
888 13184
888 14118
888 14475
888 14488
888 12830
888 14892
888 10860
888 13193
888 13449
889 10977
889 11221
889 13212
889 13213
889 12299
889 12638
889 12704
889 12999
889 13012
889 13030
889 13056
889 13229
889 14100
889 14350
889 14879
889 12091
889 14922
889 14434
889 14450
889 14460
889 13184
889 14118
889 14475
889 14488
889 12830
889 14892
889 10860
889 13193
889 13449
890 10977
890 11221
890 13212
890 13213
890 12299
890 12638
890 12704
890 12999
890 13012
890 13030
890 13056
890 13229
890 14100
890 14350
890 14879
890 12091
890 14922
890 14434
890 14450
890 14460
890 13184
890 14118
890 14475
890 14488
890 12830
890 14892
890 10860
890 13193
890 13449
891 10977
891 11221
891 13212
891 13213
891 12299
891 12638
891 12704
891 12999
891 13012
891 13030
891 13056
891 13229
891 14100
891 14350
891 14879
891 12091
891 14922
891 14434
891 14460
891 13184
891 14118
891 14475
891 14488
891 12830
891 14892
891 10860
891 13193
891 13449
892 10977
892 11221
892 13212
892 13213
892 12299
892 12638
892 12704
892 12999
892 13012
892 13030
892 13056
892 13229
892 14100
892 14350
892 14879
892 12091
892 14922
892 14434
892 14460
892 13184
892 14118
892 14475
892 14488
892 12830
892 14892
892 10860
892 13193
892 13449
893 10977
893 11221
893 13212
893 13213
893 12299
893 12638
893 12704
893 12999
893 13012
893 13030
893 13056
893 13229
893 14100
893 14350
893 12091
893 14922
893 14434
893 14460
893 13184
893 14118
893 14440
893 14475
893 14488
893 12830
893 14892
893 10860
893 13193
893 13449
894 10977
894 11221
894 13212
894 13213
894 12299
894 12638
894 12704
894 12999
894 13012
894 13030
894 13056
894 13229
894 14100
894 14350
894 12091
894 14922
894 14434
894 14460
894 13184
894 14118
894 14440
894 14475
894 14488
894 12830
894 13197
894 14892
894 10860
894 13193
894 13449
895 10977
895 11221
895 13212
895 13213
895 12299
895 12638
895 12704
895 12999
895 13012
895 13030
895 13056
895 13229
895 14100
895 14350
895 12091
895 14922
895 14434
895 14460
895 13184
895 14118
895 14440
895 14475
895 14488
895 12830
895 13197
895 14892
895 10860
895 13193
895 13449
896 10977
896 11221
896 13212
896 13213
896 12299
896 12638
896 12704
896 12999
896 13012
896 13030
896 13056
896 13229
896 14100
896 14350
896 12091
896 14922
896 14434
896 14460
896 13184
896 14118
896 14440
896 14475
896 14488
896 12830
896 13197
896 14892
896 10860
896 13193
896 13449
897 10899
897 10977
897 11221
897 13212
897 13213
897 12299
897 12638
897 12704
897 12999
897 13012
897 13030
897 13056
897 13118
897 13229
897 13573
897 14100
897 14350
897 12091
897 14922
897 14434
897 14450
897 14460
897 13184
897 14118
897 14440
897 14475
897 14488
897 12830
897 13197
897 14892
897 10860
897 13193
897 13449
898 10899
898 10977
898 11221
898 13212
898 13213
898 12299
898 12638
898 12704
898 12999
898 13012
898 13030
898 13056
898 13118
898 13229
898 13573
898 14100
898 14350
898 12091
898 14922
898 14434
898 14450
898 14460
898 13184
898 14118
898 14440
898 14475
898 14488
898 12830
898 13197
898 14892
898 10860
898 13193
898 13449
899 10899
899 10977
899 11221
899 13212
899 13213
899 12299
899 12638
899 12704
899 12813
899 12999
899 13012
899 13030
899 13056
899 13118
899 13229
899 13573
899 14100
899 14350
899 14876
899 14879
899 12091
899 14922
899 14434
899 14450
899 14460
899 13184
899 14118
899 14440
899 14475
899 14488
899 12830
899 13197
899 14892
899 10860
899 13193
899 13449
900 10899
900 10977
900 11221
900 13212
900 13213
900 12299
900 12638
900 12704
900 12813
900 12999
900 13012
900 13030
900 13033
900 13056
900 13118
900 13229
900 13573
900 14100
900 14350
900 14876
900 12091
900 14922
900 14434
900 14450
900 14460
900 13184
900 14118
900 14440
900 14475
900 14488
900 12830
900 13197
900 14892
900 10860
900 13193
900 13449
901 10899
901 10977
901 11221
901 13212
901 13213
901 12299
901 12638
901 12704
901 12813
901 12999
901 13030
901 13033
901 13056
901 13118
901 13229
901 13573
901 14100
901 14350
901 14876
901 12091
901 14922
901 14434
901 14450
901 14460
901 13184
901 14118
901 14440
901 14475
901 14488
901 12830
901 13197
901 14892
901 10860
901 13193
901 13449
902 10899
902 10977
902 11221
902 13212
902 13213
902 12299
902 12536
902 12638
902 12704
902 12813
902 12999
902 13030
902 13033
902 13056
902 13118
902 13229
902 13573
902 14100
902 14350
902 14876
902 12091
902 14922
902 14434
902 14450
902 14460
902 13184
902 14118
902 14440
902 14475
902 14488
902 12830
902 14892
902 10860
902 13193
902 13449
903 10899
903 11221
903 13212
903 13213
903 12299
903 12536
903 12638
903 12704
903 12813
903 12999
903 13033
903 13056
903 13118
903 13229
903 13573
903 14100
903 14350
903 14876
903 12091
903 14922
903 14434
903 14450
903 14460
903 13184
903 14118
903 14440
903 14475
903 14488
903 12830
903 14892
903 10860
903 13193
903 13449
904 10899
904 11221
904 13212
904 13213
904 12299
904 12536
904 12638
904 12704
904 12813
904 12999
904 13033
904 13056
904 13118
904 13229
904 13573
904 14100
904 14350
904 14876
904 12091
904 14922
904 14434
904 14450
904 14460
904 13184
904 14118
904 14440
904 14475
904 14488
904 12830
904 14892
904 10860
904 13193
904 13449
905 10899
905 11221
905 13212
905 13213
905 12299
905 12536
905 12638
905 12704
905 12813
905 12999
905 13033
905 13056
905 13118
905 13229
905 13573
905 14100
905 14350
905 14876
905 12091
905 14922
905 14434
905 14450
905 14460
905 13184
905 14118
905 14440
905 14475
905 14488
905 12830
905 14892
905 10860
905 13193
905 13449
906 10899
906 11221
906 13212
906 13213
906 12299
906 12536
906 12638
906 12704
906 12813
906 12999
906 13033
906 13056
906 13118
906 13229
906 13573
906 14100
906 14350
906 14876
906 12091
906 14922
906 14434
906 14450
906 14460
906 13184
906 14118
906 14440
906 14475
906 14488
906 12830
906 14892
906 10860
906 13193
906 13449
907 10899
907 11221
907 13212
907 13213
907 12299
907 12536
907 12638
907 12704
907 12813
907 12999
907 13033
907 13056
907 13118
907 13229
907 13573
907 14100
907 14350
907 14876
907 12091
907 14922
907 14434
907 14450
907 14460
907 13184
907 14118
907 14440
907 14475
907 14488
907 12830
907 14892
907 10860
907 13193
907 13449
908 10899
908 11221
908 13212
908 13213
908 12299
908 12536
908 12638
908 12704
908 12813
908 12999
908 13033
908 13056
908 13118
908 13229
908 13573
908 14100
908 14350
908 14876
908 12091
908 14922
908 14434
908 14450
908 14460
908 13184
908 14118
908 14440
908 14475
908 14488
908 12830
908 14892
908 10860
908 13193
908 13449
909 10899
909 11221
909 13212
909 13213
909 12299
909 12536
909 12638
909 12704
909 12813
909 12999
909 13033
909 13118
909 13229
909 13573
909 14100
909 14350
909 14876
909 12091
909 14922
909 14434
909 14450
909 14460
909 13184
909 14118
909 14440
909 14475
909 14488
909 12830
909 14892
909 10860
909 13193
909 13449
910 10899
910 11221
910 13213
910 12299
910 12536
910 12638
910 12704
910 12813
910 13033
910 13118
910 13229
910 13573
910 14100
910 14350
910 14876
910 12091
910 14922
910 14434
910 14450
910 14460
910 13184
910 14118
910 14440
910 14475
910 14488
910 12830
910 14892
910 10860
910 13193
910 13449
911 11221
911 13213
911 12299
911 12536
911 12638
911 12704
911 12813
911 13033
911 13118
911 13573
911 14100
911 14350
911 14876
911 12091
911 14922
911 14434
911 14460
911 13184
911 14118
911 14440
911 14475
911 14488
911 12830
911 14892
911 10860
911 13193
911 13449
912 11221
912 13213
912 12299
912 12536
912 12638
912 12704
912 12813
912 13033
912 13118
912 13573
912 14100
912 14350
912 14876
912 12091
912 14922
912 14434
912 14460
912 13184
912 14118
912 14440
912 14475
912 14488
912 12830
912 14892
912 10860
912 13193
912 13449
913 11221
913 13213
913 12299
913 12536
913 12638
913 12704
913 13033
913 13118
913 13573
913 14100
913 14350
913 14876
913 12091
913 14922
913 14434
913 14460
913 13184
913 14118
913 14440
913 14475
913 14488
913 12830
913 14892
913 10860
913 13193
913 13449
914 11221
914 13213
914 12299
914 12536
914 12638
914 12704
914 13033
914 13118
914 13573
914 14100
914 14350
914 14876
914 12091
914 14922
914 14434
914 14460
914 13184
914 14118
914 14440
914 14475
914 14488
914 12830
914 14892
914 10860
914 13193
914 13449
915 11221
915 13213
915 12299
915 12536
915 12638
915 12704
915 12813
915 13033
915 13118
915 13573
915 14100
915 14350
915 14876
915 12091
915 14922
915 14434
915 14460
915 13184
915 14118
915 14440
915 14475
915 14488
915 12830
915 14892
915 10860
915 13193
915 13449
916 11221
916 13213
916 12299
916 12536
916 12638
916 12704
916 12813
916 13033
916 13118
916 13573
916 14100
916 14350
916 14876
916 12091
916 14922
916 14434
916 14460
916 13184
916 14118
916 14440
916 14475
916 14488
916 12830
916 14892
916 10860
916 13193
916 13449
917 10899
917 11221
917 13213
917 12299
917 12536
917 12638
917 12704
917 12813
917 13033
917 13573
917 14100
917 14350
917 14876
917 12091
917 14922
917 14434
917 14450
917 14460
917 13184
917 14118
917 14440
917 14475
917 14488
917 12830
917 14892
917 10860
917 13193
917 13449
918 10899
918 11221
918 13213
918 12299
918 12536
918 12638
918 12704
918 12813
918 13033
918 13573
918 14100
918 14350
918 14876
918 12091
918 14922
918 14434
918 14450
918 14460
918 13184
918 14118
918 14440
918 14475
918 14488
918 12830
918 14892
918 10860
918 13193
918 13449
919 10899
919 11221
919 13213
919 12299
919 12536
919 12638
919 12704
919 12813
919 13033
919 13573
919 14100
919 14350
919 14876
919 12091
919 14922
919 14434
919 14450
919 14460
919 13184
919 14118
919 14440
919 14475
919 14488
919 12830
919 14892
919 10860
919 13193
919 13449
920 10899
920 11221
920 13213
920 12299
920 12536
920 12638
920 12704
920 12813
920 13033
920 13056
920 13229
920 13573
920 14100
920 14350
920 14876
920 12091
920 14922
920 14434
920 14460
920 13184
920 14118
920 14440
920 14475
920 14488
920 12830
920 14892
920 10860
920 13193
920 13449
921 10899
921 11221
921 13212
921 13213
921 12299
921 12536
921 12638
921 12704
921 12813
921 13033
921 13056
921 13229
921 13573
921 14100
921 14350
921 14876
921 12091
921 14922
921 14434
921 14460
921 13184
921 14118
921 14440
921 14475
921 14488
921 12830
921 14892
921 10860
921 13193
921 13449
922 10899
922 11221
922 13212
922 13213
922 12299
922 12536
922 12638
922 12704
922 13033
922 13056
922 13229
922 13573
922 14100
922 14350
922 12091
922 14922
922 14434
922 14460
922 13184
922 14118
922 14440
922 14475
922 14488
922 12830
922 14892
922 10860
922 13193
922 13449
923 10899
923 11221
923 13212
923 13213
923 12299
923 12536
923 12638
923 12704
923 13033
923 13056
923 13229
923 13573
923 14100
923 14149
923 14350
923 12091
923 14922
923 14434
923 14460
923 13184
923 14118
923 14440
923 14475
923 14488
923 12830
923 14892
923 10860
923 13193
923 13449
924 10899
924 11221
924 13212
924 13213
924 12299
924 12536
924 12638
924 12704
924 13033
924 13056
924 13229
924 14100
924 14149
924 14350
924 12091
924 14922
924 14434
924 14460
924 13184
924 14118
924 14440
924 14475
924 14488
924 12830
924 14892
924 10860
924 13193
924 13449
925 10899
925 11221
925 13212
925 13213
925 12299
925 12536
925 12638
925 12704
925 13033
925 13056
925 13229
925 13573
925 14100
925 14149
925 14350
925 12091
925 14922
925 14434
925 14460
925 13184
925 14118
925 14440
925 14475
925 14488
925 12830
925 14892
925 10860
925 13193
925 13449
926 10899
926 11221
926 13212
926 13213
926 12299
926 12536
926 12638
926 12704
926 13033
926 13046
926 13056
926 13229
926 13573
926 14100
926 14149
926 14350
926 12091
926 14922
926 14434
926 14460
926 13184
926 14118
926 14440
926 14475
926 14488
926 12830
926 14892
926 10860
926 13193
926 13449
927 10899
927 11221
927 13212
927 13213
927 12299
927 12536
927 12638
927 12704
927 13033
927 13046
927 13056
927 13229
927 13573
927 14100
927 14149
927 14350
927 12091
927 14922
927 14434
927 14460
927 13184
927 14118
927 14440
927 14475
927 14488
927 12830
927 14892
927 10860
927 13193
927 13449
928 10899
928 11221
928 13212
928 13213
928 12299
928 12536
928 12638
928 12704
928 13033
928 13046
928 13056
928 13229
928 14100
928 14149
928 14350
928 12091
928 14922
928 14434
928 14460
928 13184
928 14118
928 14440
928 14475
928 14488
928 12830
928 14892
928 10860
928 13193
928 13449
929 10899
929 11221
929 13212
929 13213
929 12299
929 12536
929 12638
929 12704
929 13033
929 13046
929 13056
929 13229
929 14100
929 14350
929 12091
929 14922
929 14434
929 14450
929 14460
929 13184
929 14118
929 14440
929 14475
929 14488
929 12830
929 14892
929 12539
929 10860
929 13193
929 13449
930 10899
930 11221
930 13212
930 13213
930 12299
930 12536
930 12638
930 12704
930 13033
930 13046
930 13056
930 13229
930 14100
930 14350
930 14876
930 12091
930 14922
930 14434
930 14450
930 14460
930 13184
930 14118
930 14440
930 14475
930 14488
930 12830
930 14892
930 12539
930 10860
930 13193
930 13449
931 10899
931 11221
931 13212
931 13213
931 12299
931 12536
931 12638
931 12704
931 13033
931 13046
931 13056
931 13229
931 14100
931 14350
931 14876
931 12091
931 14922
931 14434
931 14450
931 14460
931 13184
931 14118
931 14435
931 14440
931 14475
931 14488
931 12830
931 14892
931 12539
931 10860
931 13193
931 13449
932 10899
932 11221
932 13212
932 13213
932 12299
932 12536
932 12638
932 12704
932 13033
932 13046
932 13056
932 13229
932 13573
932 14100
932 14350
932 14876
932 12091
932 14922
932 14434
932 14450
932 14460
932 13184
932 14118
932 14435
932 14440
932 14475
932 14488
932 12830
932 14892
932 12539
932 10860
932 13193
932 13449
933 10899
933 11221
933 13212
933 13213
933 12299
933 12536
933 12638
933 12704
933 13033
933 13046
933 13056
933 13229
933 13573
933 14100
933 14350
933 14876
933 12091
933 14922
933 14434
933 14450
933 14460
933 13184
933 14118
933 14435
933 14440
933 14475
933 14488
933 12830
933 14892
933 12539
933 13193
933 13449
934 10899
934 11221
934 13212
934 13213
934 12299
934 12638
934 12704
934 12813
934 13033
934 13056
934 13229
934 13573
934 14100
934 14350
934 14876
934 12091
934 14922
934 14434
934 14450
934 14460
934 13184
934 14118
934 14435
934 14440
934 14475
934 14488
934 12830
934 14892
934 12539
934 13193
934 13449
935 10899
935 11221
935 13212
935 13213
935 12299
935 12638
935 12704
935 12813
935 13033
935 13056
935 13229
935 13573
935 14100
935 14350
935 14876
935 12091
935 14922
935 14434
935 14450
935 14460
935 13184
935 14118
935 14435
935 14440
935 14488
935 12830
935 14892
935 12539
935 13193
935 13449
936 10899
936 11221
936 13212
936 13213
936 12299
936 12638
936 12704
936 12813
936 13033
936 13056
936 13229
936 13573
936 14100
936 14350
936 14876
936 12091
936 14922
936 14434
936 14450
936 14460
936 13184
936 14118
936 14435
936 14440
936 14488
936 12830
936 14892
936 12539
936 13193
936 13449
937 10899
937 11221
937 13212
937 13213
937 12299
937 12638
937 12704
937 13033
937 13056
937 13229
937 13573
937 14100
937 14350
937 14876
937 12091
937 14922
937 14434
937 14450
937 14460
937 13184
937 14118
937 14435
937 14440
937 14488
937 12830
937 14892
937 12539
937 13193
937 13449
938 10899
938 11221
938 13212
938 13213
938 11904
938 12299
938 12638
938 12704
938 13033
938 13056
938 13229
938 13573
938 14100
938 14350
938 14876
938 12091
938 14922
938 14434
938 14450
938 14460
938 13184
938 14118
938 14435
938 14440
938 14488
938 12830
938 14892
938 12539
938 13193
938 13449
939 10899
939 11221
939 13212
939 13213
939 11904
939 12299
939 12638
939 12704
939 13033
939 13056
939 13229
939 13573
939 14100
939 14149
939 14350
939 14876
939 12091
939 14922
939 14434
939 14450
939 14460
939 13184
939 14118
939 14435
939 14440
939 14488
939 12830
939 14892
939 12539
939 13193
939 13449
940 10899
940 11221
940 13212
940 13213
940 11904
940 12299
940 12638
940 12704
940 13033
940 13056
940 13229
940 13573
940 14100
940 14149
940 14350
940 14876
940 12091
940 14922
940 14434
940 14450
940 14460
940 13184
940 14118
940 14440
940 14488
940 12830
940 14892
940 12539
940 13193
940 13449
941 10899
941 11221
941 13212
941 13213
941 11904
941 12299
941 12638
941 12704
941 13056
941 13229
941 13573
941 14100
941 14149
941 14350
941 14876
941 12091
941 14922
941 14434
941 14450
941 14460
941 13184
941 14118
941 14440
941 14488
941 12830
941 14892
941 12539
941 13193
941 13449
942 10899
942 11221
942 13212
942 13213
942 11904
942 12299
942 12638
942 12704
942 13056
942 13573
942 14100
942 14149
942 14350
942 14876
942 12091
942 14922
942 14434
942 14450
942 14460
942 13184
942 14118
942 14440
942 14488
942 12830
942 14892
942 12539
942 13193
942 13449
943 10899
943 11221
943 13212
943 13213
943 11904
943 12299
943 12638
943 12704
943 13056
943 13573
943 14100
943 14149
943 14350
943 14876
943 12091
943 14922
943 14434
943 14460
943 13184
943 14118
943 14440
943 14488
943 12830
943 14892
943 12539
943 13193
943 13449
944 10899
944 11221
944 13212
944 13213
944 11904
944 12299
944 12638
944 12704
944 13056
944 14100
944 14149
944 14876
944 12091
944 14922
944 14434
944 14460
944 13184
944 14440
944 14472
944 14488
944 12830
944 14892
944 12539
944 13193
944 13449
945 10899
945 11221
945 13212
945 13213
945 11904
945 12299
945 12638
945 12704
945 13056
945 14100
945 14149
945 14876
945 12091
945 14922
945 14434
945 14460
945 13184
945 14440
945 14472
945 14488
945 14892
945 12539
945 13193
945 13449
946 10899
946 11221
946 13212
946 13213
946 11904
946 12299
946 12638
946 12704
946 13056
946 14100
946 14149
946 14876
946 14922
946 14434
946 14460
946 13184
946 14440
946 14472
946 14488
946 14892
946 12539
946 13193
946 13449
947 10899
947 11221
947 13212
947 13213
947 11904
947 12299
947 12638
947 12704
947 13056
947 13573
947 14149
947 14876
947 14922
947 14434
947 14460
947 13184
947 14440
947 14472
947 14488
947 14892
947 12539
947 13193
947 13449
948 10899
948 11221
948 13212
948 13213
948 11904
948 12299
948 12638
948 12704
948 13056
948 13573
948 14149
948 14876
948 14922
948 14434
948 14460
948 13184
948 14440
948 14472
948 14488
948 14892
948 12539
948 13193
948 13449
949 10899
949 11221
949 13212
949 13213
949 11904
949 12299
949 12638
949 12704
949 13056
949 13573
949 14149
949 14876
949 14922
949 14434
949 14460
949 13184
949 14440
949 14472
949 14488
949 14892
949 12539
949 13193
949 13449
950 10899
950 11221
950 13212
950 13213
950 11904
950 12299
950 12638
950 12704
950 13056
950 13573
950 14149
950 14876
950 14922
950 14434
950 14460
950 13184
950 14440
950 14472
950 14488
950 14892
950 12539
950 13193
950 13449
951 11221
951 13213
951 12299
951 12632
951 12703
951 13056
951 14876
951 13184
951 14118
951 12614
951 14437
951 14463
951 14488
951 14891
951 14892
951 11901
951 14625
951 12539
951 10860
951 13193
952 11221
952 13213
952 12299
952 12632
952 12703
952 13056
952 14876
952 13184
952 14118
952 12614
952 14437
952 14463
952 14488
952 14891
952 14892
952 11901
952 14625
952 12539
952 10860
952 13193
953 11221
953 13213
953 12299
953 12632
953 12703
953 13056
953 14876
953 13184
953 14118
953 12614
953 14437
953 14463
953 14488
953 14891
953 14892
953 11901
953 14625
953 12539
953 10860
953 13193
954 11221
954 13213
954 12299
954 12632
954 12703
954 13056
954 14876
954 13184
954 14118
954 12614
954 14437
954 14463
954 14488
954 12823
954 14891
954 14892
954 14652
954 11901
954 14625
954 12539
954 10860
954 13193
955 11219
955 11221
955 13213
955 12042
955 12299
955 12632
955 12703
955 13056
955 13059
955 14876
955 13184
955 14118
955 12614
955 14437
955 14449
955 14463
955 14488
955 12823
955 14891
955 14892
955 14652
955 11901
955 14625
955 12539
955 10860
955 13193
956 11219
956 11221
956 13213
956 12042
956 12299
956 12703
956 13056
956 13059
956 14876
956 13184
956 14118
956 12614
956 14437
956 14449
956 14463
956 14488
956 12823
956 14891
956 14892
956 12812
956 14652
956 11901
956 14625
956 12539
956 10860
956 13193
957 11219
957 11221
957 13213
957 12042
957 12299
957 12703
957 13056
957 13059
957 14876
957 13184
957 14118
957 12614
957 14437
957 14449
957 14463
957 14488
957 12823
957 14891
957 14892
957 12812
957 14652
957 14943
957 11901
957 13047
957 14625
957 12539
957 10860
957 13193
958 11219
958 11221
958 13213
958 12042
958 12299
958 12703
958 13056
958 13059
958 14876
958 13184
958 14118
958 12614
958 14437
958 14449
958 14463
958 14488
958 12823
958 14891
958 14892
958 12812
958 14652
958 14943
958 13075
958 13047
958 14625
958 12539
958 10860
958 13193
959 11219
959 11221
959 13213
959 12042
959 12299
959 12703
959 13056
959 13059
959 14876
959 13184
959 14118
959 12614
959 14437
959 14449
959 14463
959 14488
959 12823
959 14891
959 14892
959 12812
959 14652
959 14943
959 13075
959 13047
959 14625
959 12539
959 10860
959 13193
960 11219
960 11221
960 13213
960 12042
960 12299
960 12703
960 13056
960 13059
960 14876
960 13184
960 14118
960 13441
960 12614
960 14437
960 14449
960 14463
960 14488
960 12823
960 14891
960 14892
960 12812
960 14652
960 14943
960 13075
960 13047
960 14625
960 12539
960 10860
960 13193
961 11092
961 11219
961 11221
961 13213
961 12042
961 12299
961 12703
961 13056
961 13059
961 14876
961 13184
961 14118
961 13571
961 13441
961 12614
961 14437
961 14449
961 14463
961 14488
961 12823
961 14891
961 14892
961 12812
961 14652
961 14943
961 13075
961 13047
961 14625
961 12539
961 10860
961 13193
962 11092
962 11219
962 11221
962 13213
962 12042
962 12299
962 12703
962 13056
962 13059
962 14876
962 13184
962 14118
962 13571
962 12251
962 13441
962 12614
962 14437
962 14449
962 14463
962 14488
962 12823
962 14891
962 14892
962 12812
962 14652
962 14943
962 13075
962 13047
962 14625
962 12539
962 10860
962 13193
963 11219
963 11221
963 13213
963 12042
963 12299
963 12703
963 13056
963 13059
963 14876
963 13184
963 14118
963 13571
963 12251
963 13441
963 12614
963 14437
963 14449
963 14463
963 14488
963 12823
963 14891
963 14892
963 12812
963 14652
963 14943
963 13075
963 13047
963 14625
963 12539
963 10860
963 13193
964 11219
964 11221
964 13213
964 12042
964 12299
964 12703
964 13056
964 13059
964 14876
964 13184
964 14118
964 13571
964 12251
964 13441
964 12614
964 14437
964 14449
964 14463
964 14488
964 12823
964 14891
964 14892
964 12812
964 14652
964 14943
964 13075
964 13047
964 14625
964 14496
964 12539
964 10860
964 13193
965 11219
965 11221
965 13213
965 12042
965 12299
965 12703
965 13056
965 13059
965 14876
965 13184
965 14118
965 13571
965 12251
965 13441
965 12614
965 14437
965 14449
965 14463
965 14488
965 12823
965 14891
965 14892
965 12812
965 12819
965 14652
965 14943
965 13075
965 13047
965 14625
965 14496
965 12539
965 10860
965 13193
966 11219
966 11221
966 13213
966 12042
966 12299
966 12703
966 13056
966 13059
966 14876
966 13184
966 14118
966 13571
966 12251
966 13441
966 12614
966 14437
966 14449
966 14463
966 14488
966 12823
966 14891
966 14892
966 12812
966 12819
966 14652
966 14943
966 13075
966 13047
966 14625
966 13520
966 14496
966 12539
966 10860
966 13193
967 11219
967 11221
967 13213
967 12042
967 12299
967 12703
967 13056
967 13059
967 14876
967 13184
967 13571
967 12251
967 13441
967 12614
967 14437
967 14449
967 14463
967 14470
967 14488
967 12823
967 14891
967 14892
967 13473
967 12812
967 12819
967 14652
967 14943
967 13075
967 13047
967 14625
967 13520
967 14496
967 12539
967 10860
967 13193
968 11219
968 11221
968 13213
968 12042
968 12299
968 12703
968 13056
968 13059
968 14876
968 13184
968 13571
968 12251
968 13441
968 12614
968 14437
968 14449
968 14463
968 14470
968 14488
968 12823
968 14891
968 14892
968 13473
968 12812
968 12819
968 14652
968 14943
968 13041
968 13075
968 13047
968 14625
968 13520
968 14496
968 12539
968 10860
968 13193
969 11092
969 11219
969 11221
969 13213
969 12042
969 12299
969 12703
969 13056
969 13059
969 14876
969 13184
969 13571
969 12251
969 13441
969 12614
969 14437
969 14449
969 14463
969 14470
969 14488
969 12823
969 14891
969 14892
969 13473
969 12812
969 12819
969 14652
969 14943
969 13041
969 13047
969 14625
969 13520
969 14496
969 12539
969 10860
969 13193
970 11092
970 11219
970 11221
970 13213
970 12042
970 12299
970 12703
970 13056
970 13059
970 14876
970 13184
970 13571
970 12251
970 13441
970 12614
970 14437
970 14449
970 14463
970 14470
970 14488
970 12823
970 14891
970 14892
970 12812
970 12819
970 14652
970 14943
970 13041
970 13047
970 14625
970 13520
970 12539
970 10860
970 13193
971 11092
971 11219
971 11221
971 13213
971 12042
971 12299
971 12703
971 13056
971 13059
971 14876
971 13184
971 13571
971 12251
971 13441
971 12614
971 14437
971 14449
971 14463
971 14470
971 14488
971 12823
971 14891
971 14892
971 12812
971 12819
971 14652
971 14943
971 13041
971 13047
971 14625
971 13520
971 12539
971 10860
971 13193
972 11092
972 11219
972 11221
972 13213
972 12042
972 12299
972 12703
972 13056
972 13059
972 14876
972 13184
972 13571
972 12251
972 13441
972 12614
972 14437
972 14449
972 14463
972 14470
972 14488
972 12823
972 14891
972 14892
972 12812
972 12819
972 14652
972 14943
972 13041
972 13047
972 14625
972 13520
972 12539
972 10860
972 13193
973 11219
973 11221
973 13213
973 12042
973 12299
973 12703
973 13056
973 13059
973 14876
973 13184
973 13571
973 12251
973 13441
973 12614
973 14437
973 14449
973 14463
973 14470
973 14488
973 12823
973 14891
973 14892
973 12812
973 12819
973 14652
973 14943
973 13041
973 13075
973 13047
973 14625
973 13520
973 12539
973 10860
973 13193
974 11219
974 11221
974 13213
974 12042
974 12299
974 12703
974 13056
974 13059
974 14876
974 13184
974 13571
974 12251
974 13441
974 12614
974 14437
974 14449
974 14463
974 14470
974 14488
974 12823
974 14891
974 14892
974 12812
974 12819
974 14652
974 14943
974 13041
974 13075
974 13047
974 14625
974 13520
974 12539
974 10860
974 13193
975 11219
975 11221
975 13213
975 12042
975 12299
975 12703
975 13056
975 13059
975 14876
975 13184
975 14118
975 13571
975 12251
975 13441
975 12614
975 14437
975 14449
975 14463
975 14488
975 12823
975 14891
975 14892
975 13473
975 12812
975 12819
975 14652
975 14943
975 13041
975 13075
975 13047
975 14625
975 13520
975 12539
975 10860
975 13193
976 11219
976 11221
976 13213
976 12042
976 12299
976 12703
976 13056
976 13059
976 13710
976 14876
976 13184
976 14118
976 13571
976 12251
976 13441
976 12614
976 14437
976 14449
976 14463
976 14488
976 12823
976 14891
976 14892
976 13473
976 12812
976 12819
976 13323
976 14652
976 14943
976 13041
976 13075
976 13047
976 14625
976 13520
976 12539
976 10860
976 13193
977 11092
977 11219
977 11221
977 13213
977 12042
977 12299
977 12703
977 13056
977 13059
977 13710
977 14876
977 13184
977 14118
977 13571
977 12251
977 13441
977 12614
977 14437
977 14449
977 14463
977 14488
977 12823
977 14891
977 14892
977 13473
977 12812
977 12819
977 13323
977 14652
977 14943
977 13041
977 13075
977 13047
977 14625
977 13520
977 12539
977 10860
977 13193
978 11092
978 11219
978 11221
978 13213
978 12042
978 12299
978 12703
978 13056
978 13059
978 13710
978 14876
978 13184
978 14118
978 13571
978 12251
978 13441
978 12614
978 14437
978 14449
978 14463
978 14488
978 12823
978 14891
978 14892
978 13473
978 12812
978 12819
978 13323
978 14652
978 14943
978 13041
978 13075
978 13047
978 14625
978 13343
978 13520
978 12539
978 10860
978 13193
979 11092
979 11219
979 11221
979 13213
979 12042
979 12299
979 12703
979 13056
979 13059
979 13710
979 14876
979 13184
979 14118
979 13571
979 12251
979 13441
979 12614
979 14437
979 14449
979 14463
979 12823
979 14891
979 14892
979 13473
979 12812
979 12819
979 13323
979 14652
979 14943
979 13041
979 13075
979 13047
979 14625
979 13343
979 12539
979 10860
979 13193
980 11219
980 11221
980 13213
980 12042
980 12299
980 12703
980 13056
980 13059
980 13710
980 14876
980 13184
980 14118
980 13571
980 12251
980 13441
980 12614
980 14437
980 14449
980 14463
980 12823
980 14891
980 14892
980 13473
980 12812
980 12819
980 13323
980 14652
980 14943
980 13041
980 13075
980 13047
980 14625
980 13343
980 12539
980 10860
980 13193
981 11219
981 11221
981 13213
981 12042
981 12299
981 12703
981 13056
981 13059
981 13710
981 14876
981 13184
981 14118
981 13571
981 12251
981 13441
981 12614
981 14437
981 14449
981 14463
981 12823
981 14891
981 14892
981 13473
981 12812
981 12819
981 13323
981 14652
981 14943
981 14944
981 13041
981 13075
981 13047
981 13811
981 14625
981 13343
981 12539
981 10860
981 13193
982 11219
982 11221
982 13213
982 12042
982 12299
982 12703
982 13056
982 13059
982 13710
982 14876
982 13184
982 14118
982 13571
982 12251
982 13441
982 12614
982 14427
982 14437
982 14449
982 14463
982 12823
982 14891
982 14892
982 13473
982 12812
982 12819
982 13323
982 14652
982 14943
982 14944
982 13041
982 13075
982 13047
982 13811
982 14625
982 13343
982 12539
982 10860
982 13193
983 11219
983 11221
983 13213
983 12042
983 12299
983 12703
983 13056
983 13059
983 13710
983 14876
983 13184
983 14118
983 13571
983 12251
983 13441
983 12614
983 14427
983 14437
983 14449
983 14463
983 12823
983 14891
983 14892
983 12812
983 12819
983 13323
983 14652
983 14943
983 14944
983 13041
983 13075
983 13047
983 13811
983 14625
983 13343
983 12539
983 10860
983 13193
984 11219
984 11221
984 13213
984 12042
984 12299
984 12703
984 13056
984 13059
984 13710
984 14876
984 13184
984 14118
984 13571
984 12251
984 13441
984 12614
984 14427
984 14437
984 14449
984 14463
984 12823
984 14891
984 14892
984 12812
984 12819
984 13323
984 14652
984 14943
984 14944
984 13041
984 13075
984 13047
984 13811
984 14625
984 13343
984 12539
984 10860
984 13193
985 11219
985 11221
985 13213
985 12042
985 12299
985 12703
985 13056
985 13059
985 13710
985 14876
985 13184
985 14118
985 13571
985 12251
985 13441
985 12614
985 14427
985 14437
985 14449
985 14463
985 12823
985 14891
985 14892
985 13474
985 12812
985 13323
985 14652
985 14943
985 14944
985 13041
985 13075
985 13047
985 13811
985 14625
985 13343
985 13520
985 12539
985 10860
985 13193
986 11219
986 11221
986 13213
986 12042
986 12299
986 12703
986 13056
986 13059
986 13710
986 14876
986 13184
986 14118
986 13571
986 12251
986 13441
986 12614
986 14427
986 14437
986 14449
986 14463
986 12823
986 14891
986 14892
986 13474
986 12812
986 13323
986 14652
986 14943
986 14944
986 13041
986 13075
986 13047
986 13811
986 14625
986 13343
986 13520
986 12539
986 10860
986 13193
987 11219
987 11221
987 13213
987 12042
987 12299
987 12703
987 13056
987 13059
987 13710
987 14876
987 13184
987 14118
987 13571
987 12251
987 13441
987 12614
987 14427
987 14437
987 14449
987 14463
987 12823
987 14891
987 14892
987 13474
987 12812
987 13323
987 14652
987 14943
987 13041
987 13075
987 13047
987 13811
987 14625
987 13343
987 13520
987 12539
987 10860
987 13193
988 11219
988 11221
988 13213
988 12042
988 12299
988 12703
988 13056
988 13059
988 13710
988 14876
988 13184
988 14118
988 13571
988 12251
988 13441
988 12614
988 14427
988 14437
988 14449
988 14463
988 12823
988 12829
988 14891
988 14892
988 13474
988 12812
988 13323
988 14652
988 14943
988 13041
988 13075
988 13047
988 13811
988 14625
988 13343
988 13520
988 12539
988 10860
988 13193
989 11219
989 11221
989 13213
989 12042
989 12299
989 12703
989 13056
989 13059
989 13710
989 14876
989 13184
989 14118
989 13571
989 12251
989 13441
989 12614
989 14427
989 14437
989 14449
989 14463
989 12823
989 12829
989 14891
989 14892
989 12812
989 13323
989 14652
989 14943
989 13041
989 13075
989 13047
989 13811
989 14625
989 13343
989 13520
989 12539
989 10860
989 13193
990 11219
990 11221
990 13213
990 12042
990 12299
990 12703
990 13056
990 13059
990 13710
990 14876
990 13184
990 14118
990 13571
990 12251
990 13441
990 12614
990 14427
990 14437
990 14449
990 14463
990 12823
990 14891
990 14892
990 12812
990 13323
990 14652
990 14943
990 13041
990 13075
990 13047
990 13811
990 14625
990 13343
990 13520
990 12539
990 10860
990 13193
991 11219
991 11221
991 13213
991 12042
991 12299
991 12703
991 13056
991 13059
991 13710
991 14876
991 13184
991 14118
991 13571
991 12251
991 12614
991 14427
991 14437
991 14449
991 14463
991 12897
991 12823
991 14891
991 14892
991 12812
991 13323
991 14652
991 14943
991 13041
991 13075
991 13811
991 14625
991 13343
991 12539
991 10860
991 13193
992 11221
992 13213
992 12042
992 12299
992 12703
992 13056
992 13059
992 13710
992 14876
992 13184
992 14118
992 13571
992 12251
992 12614
992 14427
992 14437
992 14449
992 14463
992 12897
992 12823
992 14891
992 14892
992 12819
992 13323
992 14652
992 14943
992 13075
992 13811
992 14625
992 13343
992 10860
992 13193
993 11221
993 13213
993 12042
993 12299
993 12703
993 13056
993 13059
993 13710
993 14876
993 13184
993 14118
993 12251
993 12614
993 14427
993 14437
993 14449
993 14463
993 12897
993 12823
993 14891
993 14892
993 12819
993 13323
993 14652
993 14943
993 13075
993 13811
993 14625
993 10860
993 13193
994 11221
994 13213
994 12042
994 12299
994 12703
994 13056
994 13059
994 13710
994 14876
994 13184
994 14118
994 12251
994 12614
994 14427
994 14437
994 14449
994 14463
994 12897
994 12823
994 14891
994 12819
994 13323
994 14652
994 14943
994 13075
994 13811
994 14625
994 10860
994 13193
995 11221
995 13213
995 12042
995 12299
995 12703
995 13056
995 13059
995 13710
995 14876
995 13184
995 14118
995 12251
995 12614
995 14427
995 14437
995 14449
995 14463
995 12897
995 12823
995 14891
995 12819
995 13323
995 14652
995 14943
995 13075
995 13811
995 14625
995 10860
995 13193
996 11221
996 13213
996 12042
996 12299
996 12703
996 13056
996 13059
996 13710
996 14876
996 13184
996 14118
996 12251
996 12614
996 14427
996 14437
996 14449
996 14463
996 12897
996 12823
996 14891
996 12819
996 13323
996 14652
996 13075
996 13811
996 14625
996 10860
996 13193
997 11092
997 11221
997 13213
997 12042
997 12299
997 12703
997 13056
997 13059
997 14876
997 13184
997 14118
997 12251
997 12614
997 14427
997 14437
997 14449
997 14463
997 14470
997 12897
997 12823
997 14891
997 12819
997 13323
997 14652
997 13075
997 13811
997 14625
997 12539
997 10860
997 13193
998 11092
998 11221
998 13213
998 12042
998 12299
998 12703
998 13056
998 13059
998 14876
998 13184
998 14118
998 12251
998 12614
998 14427
998 14437
998 14449
998 14470
998 12823
998 14891
998 13323
998 14652
998 13075
998 13811
998 14625
998 12539
998 10860
998 13193
999 11092
999 11221
999 13213
999 12042
999 12299
999 12703
999 13056
999 13059
999 14876
999 13184
999 14118
999 12251
999 12614
999 14427
999 14437
999 14449
999 14470
999 12823
999 14891
999 14892
999 13323
999 14652
999 13075
999 13811
999 14625
999 12539
999 10860
999 13193
1000 11092
1000 11221
1000 13213
1000 12042
1000 12299
1000 12703
1000 13056
1000 13059
1000 14876
1000 13184
1000 14118
1000 12251
1000 12614
1000 14427
1000 14437
1000 14449
1000 14470
1000 12823
1000 14891
1000 14892
1000 13323
1000 14652
1000 13075
1000 13811
1000 14625
1000 12539
1000 10860
1000 13193
1001 11092
1001 11221
1001 13213
1001 12042
1001 12299
1001 12703
1001 13056
1001 13059
1001 14876
1001 13184
1001 14118
1001 12251
1001 12614
1001 14427
1001 14437
1001 14449
1001 14470
1001 12823
1001 14891
1001 14892
1001 13323
1001 14652
1001 13075
1001 13811
1001 14625
1001 12539
1001 10860
1001 13193
1002 11092
1002 11221
1002 13213
1002 12042
1002 12299
1002 12703
1002 13056
1002 13059
1002 14876
1002 13184
1002 14118
1002 12251
1002 12614
1002 14427
1002 14437
1002 14449
1002 14470
1002 12823
1002 14891
1002 14892
1002 14652
1002 13075
1002 13811
1002 14625
1002 12539
1002 10860
1002 13193
1003 11221
1003 13213
1003 12042
1003 12299
1003 12703
1003 13056
1003 13059
1003 14876
1003 13184
1003 14118
1003 12251
1003 12614
1003 14427
1003 14437
1003 14470
1003 12897
1003 12823
1003 14891
1003 14892
1003 12819
1003 14652
1003 11899
1003 13075
1003 13811
1003 14625
1003 12539
1003 10860
1003 13193
1004 11221
1004 13213
1004 12042
1004 12299
1004 12703
1004 13056
1004 13059
1004 14876
1004 13184
1004 14118
1004 12251
1004 12614
1004 14427
1004 14437
1004 14470
1004 12897
1004 12823
1004 14891
1004 14892
1004 12819
1004 14652
1004 13208
1004 11899
1004 11903
1004 13075
1004 13811
1004 14625
1004 12539
1004 10860
1004 13193
1005 11221
1005 13213
1005 12042
1005 12299
1005 12703
1005 13059
1005 14876
1005 13184
1005 14118
1005 12251
1005 12614
1005 14427
1005 14437
1005 14470
1005 12823
1005 14891
1005 14892
1005 12819
1005 14652
1005 13208
1005 11899
1005 11903
1005 13075
1005 13811
1005 14625
1005 12539
1005 10860
1005 13193
1006 11221
1006 13213
1006 12042
1006 12299
1006 12703
1006 13059
1006 14876
1006 13184
1006 13568
1006 14118
1006 12251
1006 12614
1006 14427
1006 14437
1006 14470
1006 14489
1006 12823
1006 14891
1006 14892
1006 14652
1006 13208
1006 11899
1006 11903
1006 13075
1006 13811
1006 14625
1006 12539
1006 10860
1006 13193
1007 11221
1007 13213
1007 12042
1007 12299
1007 12703
1007 13059
1007 14876
1007 13184
1007 13568
1007 14118
1007 12251
1007 12614
1007 14427
1007 14437
1007 14470
1007 14489
1007 12823
1007 14891
1007 14892
1007 14652
1007 13208
1007 11899
1007 11903
1007 13075
1007 13811
1007 14625
1007 12539
1007 10860
1007 13193
1008 11221
1008 13213
1008 12042
1008 12299
1008 12703
1008 13056
1008 13059
1008 14876
1008 13184
1008 13568
1008 14118
1008 12251
1008 12614
1008 14427
1008 14437
1008 14470
1008 14489
1008 12823
1008 14891
1008 14892
1008 14652
1008 13208
1008 11899
1008 11903
1008 13075
1008 13811
1008 14625
1008 12539
1008 10860
1008 13193
1009 11221
1009 13213
1009 12299
1009 12703
1009 13056
1009 13059
1009 14876
1009 13184
1009 13568
1009 14118
1009 12251
1009 12614
1009 14427
1009 14437
1009 14470
1009 14489
1009 12823
1009 14891
1009 14892
1009 14652
1009 13208
1009 11899
1009 11903
1009 13811
1009 14625
1009 12539
1009 10860
1009 13193
1010 11221
1010 13213
1010 12299
1010 12703
1010 13056
1010 13059
1010 14876
1010 13184
1010 13568
1010 14118
1010 12251
1010 12614
1010 14427
1010 14437
1010 14489
1010 12823
1010 14891
1010 14892
1010 14652
1010 13208
1010 11899
1010 11903
1010 13811
1010 14625
1010 12539
1010 10860
1010 13193
1011 11221
1011 13213
1011 12299
1011 12703
1011 13056
1011 13059
1011 14876
1011 13184
1011 13568
1011 14118
1011 12251
1011 14437
1011 14489
1011 12823
1011 14891
1011 14892
1011 14652
1011 13208
1011 11899
1011 11903
1011 13811
1011 12539
1011 10860
1011 13193
1012 11221
1012 13213
1012 12299
1012 12703
1012 13056
1012 13059
1012 14876
1012 13184
1012 13568
1012 14118
1012 12251
1012 14437
1012 14489
1012 12823
1012 14891
1012 14892
1012 14652
1012 13208
1012 11903
1012 13811
1012 12539
1012 13193
1013 11221
1013 13213
1013 12299
1013 12703
1013 13056
1013 13059
1013 14876
1013 13184
1013 13568
1013 14118
1013 12251
1013 14437
1013 14489
1013 12823
1013 14891
1013 14892
1013 14652
1013 13208
1013 11903
1013 13811
1013 12539
1013 13193
1014 11221
1014 13213
1014 12299
1014 12703
1014 13056
1014 13059
1014 14876
1014 13184
1014 13568
1014 14118
1014 12251
1014 14437
1014 14489
1014 12823
1014 14891
1014 14892
1014 14652
1014 13208
1014 11903
1014 13811
1014 12539
1014 13193
1015 11221
1015 13213
1015 12299
1015 12703
1015 13056
1015 13059
1015 14876
1015 13184
1015 13568
1015 14118
1015 12251
1015 14437
1015 14489
1015 14891
1015 14892
1015 14652
1015 11903
1015 13811
1015 12539
1015 13193
1016 11221
1016 13213
1016 12299
1016 12703
1016 13056
1016 13059
1016 14876
1016 13184
1016 13568
1016 14118
1016 14437
1016 14489
1016 14891
1016 14892
1016 14652
1016 11903
1016 13811
1016 12539
1016 13193
1017 11221
1017 13213
1017 12299
1017 12703
1017 13056
1017 13059
1017 14876
1017 13184
1017 13568
1017 14118
1017 14437
1017 14489
1017 14891
1017 14892
1017 11903
1017 13811
1017 12539
1017 13193
1018 11221
1018 13213
1018 12299
1018 12703
1018 13059
1018 14876
1018 13184
1018 13568
1018 14118
1018 14489
1018 14891
1018 14892
1018 11903
1018 12539
1018 13193
1019 11221
1019 13213
1019 12299
1019 12703
1019 13059
1019 14876
1019 13184
1019 14118
1019 14489
1019 14891
1019 14892
1019 11903
1019 12539
1019 13193
1020 11221
1020 13213
1020 12299
1020 12703
1020 13059
1020 14876
1020 13184
1020 14118
1020 14489
1020 14892
1020 11899
1020 11903
1020 12539
1020 13193
1021 11221
1021 13213
1021 12299
1021 12703
1021 13059
1021 14876
1021 13184
1021 14118
1021 14489
1021 14892
1021 11899
1021 11903
1021 12539
1021 13193
1022 11221
1022 13213
1022 12299
1022 12703
1022 13059
1022 14876
1022 13184
1022 14118
1022 14489
1022 14892
1022 11899
1022 11903
1022 12539
1022 13193
1023 11221
1023 13213
1023 12299
1023 12703
1023 13059
1023 14876
1023 13184
1023 14118
1023 14489
1023 14892
1023 11899
1023 11903
1023 12539
1023 13193
1024 11221
1024 12299
1024 13184
1024 14118
1024 12615
1024 11900
1024 13811
1024 13193
1025 11221
1025 12299
1025 14118
1025 12615
1025 11899
1025 12539
1026 11221
1026 12299
1026 14118
1026 12615
1026 11899
1026 12539
1027 13184
1027 14118
1027 12615
1028 13184
1028 13568
1028 14118
1028 12615
1029 13184
1029 13568
1029 14118
1029 12615
1030 13184
1030 12615
1031 13184
1031 12615
1032 13184
1033 13184
1034 13184
1035 10982
1035 11221
1035 13209
1035 12299
1035 12638
1035 12704
1035 12827
1035 13012
1035 13056
1035 14149
1035 14350
1035 14922
1035 12045
1035 14426
1035 14461
1035 12878
1035 13184
1035 14118
1035 11236
1035 11337
1035 10860
1035 13193
1036 10982
1036 11221
1036 13209
1036 13212
1036 12299
1036 12638
1036 12704
1036 12827
1036 13012
1036 13056
1036 14149
1036 14350
1036 14371
1036 14922
1036 12045
1036 14426
1036 14461
1036 12878
1036 13184
1036 14118
1036 11236
1036 11337
1036 10860
1036 13193
1037 11221
1037 13209
1037 13212
1037 12299
1037 12638
1037 12704
1037 12827
1037 13012
1037 13056
1037 14149
1037 14350
1037 14371
1037 14922
1037 12045
1037 14426
1037 14434
1037 14460
1037 14461
1037 12878
1037 13184
1037 14118
1037 11236
1037 11337
1037 10860
1037 13193
1038 10971
1038 11221
1038 13209
1038 13212
1038 12299
1038 12638
1038 12704
1038 12827
1038 13012
1038 13056
1038 13229
1038 14149
1038 14350
1038 14371
1038 14922
1038 12045
1038 14426
1038 14460
1038 14461
1038 12878
1038 13184
1038 14118
1038 11236
1038 11337
1038 10860
1038 13193
1039 10971
1039 10982
1039 11221
1039 13209
1039 13212
1039 12299
1039 12638
1039 12704
1039 12827
1039 13012
1039 13056
1039 13229
1039 14149
1039 14350
1039 14371
1039 14922
1039 12045
1039 14426
1039 14450
1039 14460
1039 14461
1039 12878
1039 13184
1039 14118
1039 14892
1039 11236
1039 11337
1039 10860
1039 13193
1040 10971
1040 11221
1040 13209
1040 13212
1040 12299
1040 12638
1040 12704
1040 12827
1040 13012
1040 13056
1040 13229
1040 14149
1040 14350
1040 14371
1040 14922
1040 12045
1040 14426
1040 14450
1040 14460
1040 14461
1040 12878
1040 13184
1040 14892
1040 11236
1040 11337
1040 10860
1040 13193
1041 11221
1041 13209
1041 13212
1041 12299
1041 12638
1041 12704
1041 12827
1041 13012
1041 13056
1041 13229
1041 14149
1041 14350
1041 14922
1041 12045
1041 14426
1041 14461
1041 12878
1041 13184
1041 14892
1041 11236
1041 11337
1041 10860
1041 13193
1042 11221
1042 13209
1042 13212
1042 12638
1042 12704
1042 12827
1042 13012
1042 13229
1042 14149
1042 14350
1042 14922
1042 14426
1042 14461
1042 12878
1042 13184
1042 14892
1042 11236
1042 11337
1042 10860
1042 13193
1043 11221
1043 13209
1043 13212
1043 12299
1043 12638
1043 12704
1043 12827
1043 13012
1043 13229
1043 14149
1043 14350
1043 14922
1043 12045
1043 14426
1043 14461
1043 12878
1043 13184
1043 14892
1043 11236
1043 10860
1043 13193
1044 10971
1044 11221
1044 13209
1044 13212
1044 12299
1044 12638
1044 12704
1044 12827
1044 13012
1044 13229
1044 14149
1044 14350
1044 14922
1044 12045
1044 14426
1044 14450
1044 14461
1044 12878
1044 13184
1044 14892
1044 11236
1044 10860
1044 13193
1045 10971
1045 11221
1045 13209
1045 13212
1045 12299
1045 12638
1045 12704
1045 12827
1045 13012
1045 13229
1045 14149
1045 14350
1045 14922
1045 12045
1045 14426
1045 14461
1045 12878
1045 13184
1045 14892
1045 11236
1045 10860
1045 13193
1046 10971
1046 11221
1046 13209
1046 11993
1046 12299
1046 12638
1046 12704
1046 12827
1046 12999
1046 13012
1046 13056
1046 13038
1046 14100
1046 14149
1046 14350
1046 14922
1046 12045
1046 14426
1046 14434
1046 14460
1046 14461
1046 12878
1046 13184
1046 12624
1046 14643
1046 13195
1046 11236
1046 10860
1046 13193
1047 10971
1047 11221
1047 13209
1047 11993
1047 12299
1047 12638
1047 12704
1047 12827
1047 12999
1047 13012
1047 13056
1047 13038
1047 13229
1047 14100
1047 14149
1047 14350
1047 14371
1047 14922
1047 12045
1047 14426
1047 14434
1047 14450
1047 14460
1047 14461
1047 12878
1047 13184
1047 12624
1047 14643
1047 13195
1047 14590
1047 11236
1047 10860
1047 13193
1048 10964
1048 10971
1048 11221
1048 13209
1048 11993
1048 12299
1048 12638
1048 12704
1048 12827
1048 12999
1048 13012
1048 13038
1048 13229
1048 14100
1048 14149
1048 14350
1048 14371
1048 14922
1048 12045
1048 14426
1048 14434
1048 14450
1048 14460
1048 14461
1048 12878
1048 13184
1048 14118
1048 12624
1048 14643
1048 13195
1048 14892
1048 11236
1048 10860
1048 13193
1049 10964
1049 10971
1049 11221
1049 13209
1049 11993
1049 12299
1049 12638
1049 12704
1049 12827
1049 12999
1049 13012
1049 13038
1049 13229
1049 14100
1049 14149
1049 14350
1049 14371
1049 14922
1049 12045
1049 14426
1049 14434
1049 14450
1049 14460
1049 14461
1049 12878
1049 13184
1049 14118
1049 12624
1049 14643
1049 13195
1049 14892
1049 11236
1049 10860
1049 13193
1050 10964
1050 10971
1050 11221
1050 13209
1050 11993
1050 12299
1050 12638
1050 12704
1050 12827
1050 12999
1050 13012
1050 13038
1050 13229
1050 14100
1050 14149
1050 14350
1050 14371
1050 14922
1050 12045
1050 14426
1050 14434
1050 14450
1050 14460
1050 14461
1050 12878
1050 13184
1050 14118
1050 12624
1050 14643
1050 13195
1050 14892
1050 11236
1050 10860
1050 13193
1051 10964
1051 10971
1051 11221
1051 13209
1051 13213
1051 11993
1051 12299
1051 12638
1051 12704
1051 12827
1051 12999
1051 13012
1051 13038
1051 13229
1051 14100
1051 14149
1051 14350
1051 14371
1051 14922
1051 12045
1051 14426
1051 14434
1051 14450
1051 14460
1051 14461
1051 12878
1051 13184
1051 12624
1051 14643
1051 13195
1051 14892
1051 11236
1051 10860
1051 13193
1052 10964
1052 10971
1052 11221
1052 13209
1052 13213
1052 11993
1052 12299
1052 12638
1052 12704
1052 12827
1052 12999
1052 13012
1052 13038
1052 13229
1052 14100
1052 14149
1052 14350
1052 14371
1052 14922
1052 12045
1052 14426
1052 14434
1052 14450
1052 14460
1052 14461
1052 12878
1052 13184
1052 12624
1052 14643
1052 13195
1052 14892
1052 11236
1052 10860
1052 13193
1053 10964
1053 10971
1053 11221
1053 13209
1053 13213
1053 11993
1053 12299
1053 12638
1053 12704
1053 12827
1053 12999
1053 13012
1053 13038
1053 13229
1053 14100
1053 14149
1053 14350
1053 14371
1053 14922
1053 12045
1053 14426
1053 14434
1053 14450
1053 14460
1053 14461
1053 12878
1053 13184
1053 12624
1053 14643
1053 13195
1053 14892
1053 11236
1053 10860
1053 13193
1054 10964
1054 10971
1054 11221
1054 13209
1054 13212
1054 13213
1054 11993
1054 12299
1054 12638
1054 12704
1054 12827
1054 12999
1054 13012
1054 13038
1054 13229
1054 14100
1054 14149
1054 14350
1054 14371
1054 14922
1054 12045
1054 14426
1054 14434
1054 14450
1054 14460
1054 14461
1054 12878
1054 13184
1054 12624
1054 14643
1054 13195
1054 14892
1054 11236
1054 10860
1054 13193
1055 10964
1055 10971
1055 11221
1055 13209
1055 13212
1055 13213
1055 11993
1055 12299
1055 12638
1055 12704
1055 12827
1055 12999
1055 13012
1055 13056
1055 13038
1055 13229
1055 14100
1055 14149
1055 14350
1055 14371
1055 14922
1055 12045
1055 14426
1055 14434
1055 14450
1055 14460
1055 14461
1055 12878
1055 13184
1055 12624
1055 14643
1055 13195
1055 14892
1055 11236
1055 10860
1055 13193
1056 10964
1056 10971
1056 11221
1056 13209
1056 13212
1056 13213
1056 11993
1056 12299
1056 12638
1056 12704
1056 12827
1056 12999
1056 13012
1056 13056
1056 13038
1056 13229
1056 14100
1056 14149
1056 14350
1056 14371
1056 14922
1056 12045
1056 14426
1056 14434
1056 14450
1056 14460
1056 14461
1056 12878
1056 13184
1056 12624
1056 14643
1056 13195
1056 14892
1056 11236
1056 10860
1056 13193
1057 10964
1057 10971
1057 11221
1057 13209
1057 13212
1057 13213
1057 11993
1057 12299
1057 12638
1057 12704
1057 12827
1057 12999
1057 13012
1057 13056
1057 13014
1057 13229
1057 14100
1057 14149
1057 14350
1057 14371
1057 14922
1057 12045
1057 14426
1057 14434
1057 14450
1057 14460
1057 14461
1057 12878
1057 13184
1057 12624
1057 14643
1057 13195
1057 14892
1057 11236
1057 10860
1057 13193
1058 10964
1058 10971
1058 11221
1058 13209
1058 13212
1058 13213
1058 12299
1058 12638
1058 12704
1058 12827
1058 12999
1058 13012
1058 13056
1058 13014
1058 13229
1058 14100
1058 14149
1058 14350
1058 14371
1058 14922
1058 14426
1058 14434
1058 14450
1058 14460
1058 14461
1058 12878
1058 13184
1058 12624
1058 14643
1058 13195
1058 14892
1058 10860
1058 13193
1059 10964
1059 10971
1059 11221
1059 13209
1059 13212
1059 13213
1059 12299
1059 12638
1059 12704
1059 12827
1059 12999
1059 13012
1059 13056
1059 13229
1059 14100
1059 14149
1059 14350
1059 14371
1059 14922
1059 14426
1059 14434
1059 14450
1059 14460
1059 14461
1059 12878
1059 13184
1059 12624
1059 14643
1059 13195
1059 14892
1059 10860
1059 13193
1060 10964
1060 10971
1060 11221
1060 13209
1060 13212
1060 13213
1060 12299
1060 12638
1060 12704
1060 12827
1060 12999
1060 13012
1060 13056
1060 13229
1060 14100
1060 14149
1060 14350
1060 14371
1060 14922
1060 14426
1060 14434
1060 14450
1060 14460
1060 14461
1060 12878
1060 13184
1060 12624
1060 14643
1060 13195
1060 14892
1060 10860
1060 13193
1061 10964
1061 10971
1061 11221
1061 13209
1061 13212
1061 13213
1061 12299
1061 12638
1061 12704
1061 12827
1061 12999
1061 13012
1061 13056
1061 13229
1061 14100
1061 14149
1061 14350
1061 14371
1061 14922
1061 14426
1061 14434
1061 14450
1061 14460
1061 14461
1061 12878
1061 13184
1061 12624
1061 14643
1061 13195
1061 14892
1061 10860
1061 13193
1062 10964
1062 11221
1062 13209
1062 13212
1062 13213
1062 12299
1062 12638
1062 12704
1062 12827
1062 12999
1062 13012
1062 13056
1062 13229
1062 14100
1062 14149
1062 14350
1062 14371
1062 14922
1062 14426
1062 14434
1062 14450
1062 14460
1062 14461
1062 12878
1062 13184
1062 12624
1062 14643
1062 13195
1062 14892
1062 10860
1062 13193
1063 10964
1063 11221
1063 13209
1063 13212
1063 13213
1063 12299
1063 12638
1063 12704
1063 12827
1063 12999
1063 13012
1063 13056
1063 13229
1063 14100
1063 14149
1063 14350
1063 14371
1063 14922
1063 14426
1063 14434
1063 14450
1063 14460
1063 14461
1063 12878
1063 13184
1063 12624
1063 14643
1063 13195
1063 14892
1063 10860
1063 13193
1064 10964
1064 11221
1064 13209
1064 13212
1064 13213
1064 12299
1064 12638
1064 12704
1064 12827
1064 12999
1064 13012
1064 13056
1064 13229
1064 14100
1064 14149
1064 14350
1064 14371
1064 14922
1064 14426
1064 14434
1064 14450
1064 14460
1064 14461
1064 12878
1064 13184
1064 12624
1064 14643
1064 13195
1064 14892
1064 10860
1064 13193
1065 10964
1065 11221
1065 13209
1065 13212
1065 13213
1065 12299
1065 12638
1065 12704
1065 12827
1065 12999
1065 13012
1065 13056
1065 13229
1065 14100
1065 14149
1065 14350
1065 14371
1065 14922
1065 14426
1065 14434
1065 14450
1065 14460
1065 14461
1065 12878
1065 13184
1065 12624
1065 14643
1065 13195
1065 14892
1065 10860
1065 13193
1066 10964
1066 11221
1066 13209
1066 13212
1066 13213
1066 12299
1066 12638
1066 12704
1066 12827
1066 12999
1066 13012
1066 13056
1066 13229
1066 14100
1066 14149
1066 14350
1066 14371
1066 12091
1066 14922
1066 14426
1066 14434
1066 14450
1066 14460
1066 14461
1066 12878
1066 13184
1066 14118
1066 12624
1066 14643
1066 13195
1066 14892
1066 10860
1066 13193
1067 11221
1067 13209
1067 13212
1067 13213
1067 12299
1067 12638
1067 12704
1067 12827
1067 12999
1067 13012
1067 13056
1067 13229
1067 14100
1067 14149
1067 14350
1067 14371
1067 12091
1067 14922
1067 14426
1067 14434
1067 14450
1067 14460
1067 14461
1067 12878
1067 13184
1067 14118
1067 12624
1067 14643
1067 13195
1067 14892
1067 10860
1067 13193
1068 11221
1068 13209
1068 13212
1068 13213
1068 12299
1068 12638
1068 12704
1068 12827
1068 12999
1068 13012
1068 13056
1068 13229
1068 14100
1068 14149
1068 14350
1068 14371
1068 12091
1068 14922
1068 14426
1068 14434
1068 14450
1068 14460
1068 14461
1068 12878
1068 13184
1068 14118
1068 12624
1068 14643
1068 13195
1068 14892
1068 10860
1068 13193
1069 11221
1069 13209
1069 13212
1069 13213
1069 12299
1069 12638
1069 12704
1069 12827
1069 12999
1069 13012
1069 13056
1069 13229
1069 14100
1069 14149
1069 14350
1069 14371
1069 12091
1069 14922
1069 14426
1069 14434
1069 14450
1069 14460
1069 14461
1069 12878
1069 13184
1069 14118
1069 12624
1069 14643
1069 13195
1069 14892
1069 10860
1069 13193
1070 11221
1070 13209
1070 13212
1070 13213
1070 12299
1070 12638
1070 12704
1070 12827
1070 12999
1070 13012
1070 13056
1070 13229
1070 14100
1070 14149
1070 14350
1070 14371
1070 12091
1070 14922
1070 14426
1070 14434
1070 14450
1070 14460
1070 14461
1070 12878
1070 13184
1070 14118
1070 12624
1070 14643
1070 13195
1070 14892
1070 10860
1070 13193
1071 11221
1071 13209
1071 13212
1071 13213
1071 12299
1071 12638
1071 12704
1071 12827
1071 12999
1071 13012
1071 13056
1071 13229
1071 14100
1071 14149
1071 14350
1071 14371
1071 12091
1071 14922
1071 14426
1071 14434
1071 14450
1071 14460
1071 14461
1071 12878
1071 13184
1071 14118
1071 12624
1071 14643
1071 13195
1071 14892
1071 12877
1071 10860
1071 13193
1072 11221
1072 13209
1072 13212
1072 13213
1072 12299
1072 12638
1072 12704
1072 12827
1072 12999
1072 13012
1072 13056
1072 13229
1072 14100
1072 14149
1072 14350
1072 14371
1072 12091
1072 14922
1072 14426
1072 14434
1072 14450
1072 14460
1072 14461
1072 13184
1072 14118
1072 12624
1072 14643
1072 13195
1072 14892
1072 12877
1072 10860
1072 13193
1073 11221
1073 13209
1073 13212
1073 13213
1073 12299
1073 12638
1073 12704
1073 12827
1073 12999
1073 13012
1073 13056
1073 13229
1073 14100
1073 14149
1073 14350
1073 14371
1073 12091
1073 14922
1073 14426
1073 14434
1073 14450
1073 14460
1073 14461
1073 13184
1073 14118
1073 12624
1073 14643
1073 13195
1073 14892
1073 12877
1073 10860
1073 13193
1074 11221
1074 13209
1074 13212
1074 13213
1074 12299
1074 12638
1074 12704
1074 12827
1074 12999
1074 13012
1074 13056
1074 13229
1074 14100
1074 14149
1074 14350
1074 14371
1074 12091
1074 14922
1074 14426
1074 14434
1074 14450
1074 14460
1074 14461
1074 13184
1074 14118
1074 14643
1074 13195
1074 14892
1074 12877
1074 10860
1074 13193
1075 11221
1075 13209
1075 13212
1075 13213
1075 12299
1075 12638
1075 12704
1075 12827
1075 12999
1075 13012
1075 13056
1075 13229
1075 14100
1075 14149
1075 14350
1075 14371
1075 12091
1075 14922
1075 14426
1075 14434
1075 14450
1075 14460
1075 14461
1075 13184
1075 14118
1075 14643
1075 13195
1075 14892
1075 12877
1075 10860
1075 13193
1076 11221
1076 13209
1076 13212
1076 13213
1076 12299
1076 12638
1076 12704
1076 12827
1076 12999
1076 13012
1076 13056
1076 13229
1076 14100
1076 14149
1076 14350
1076 14371
1076 12091
1076 14922
1076 14426
1076 14434
1076 14450
1076 14460
1076 14461
1076 13184
1076 14118
1076 14643
1076 13195
1076 14892
1076 12877
1076 10860
1076 13193
1077 11221
1077 13209
1077 13212
1077 13213
1077 12299
1077 12638
1077 12704
1077 12827
1077 12999
1077 13012
1077 13056
1077 13229
1077 14100
1077 14149
1077 14350
1077 14371
1077 12091
1077 14922
1077 14426
1077 14434
1077 14450
1077 14460
1077 14461
1077 13184
1077 14118
1077 14643
1077 12830
1077 13195
1077 14892
1077 12877
1077 10860
1077 13193
1078 11221
1078 13209
1078 13212
1078 13213
1078 12299
1078 12638
1078 12704
1078 12827
1078 12999
1078 13012
1078 13056
1078 13229
1078 14100
1078 14149
1078 14350
1078 14371
1078 12091
1078 14922
1078 14426
1078 14434
1078 14450
1078 14460
1078 14461
1078 13184
1078 14118
1078 14643
1078 12830
1078 13195
1078 14892
1078 12877
1078 10860
1078 13193
1079 11221
1079 13209
1079 13212
1079 13213
1079 12299
1079 12638
1079 12704
1079 12827
1079 12999
1079 13012
1079 13056
1079 13229
1079 14100
1079 14149
1079 14350
1079 14371
1079 12091
1079 14922
1079 14426
1079 14434
1079 14450
1079 14460
1079 14461
1079 13184
1079 14118
1079 14488
1079 14643
1079 12830
1079 13195
1079 14892
1079 12877
1079 10860
1079 13193
1080 11221
1080 13209
1080 13212
1080 13213
1080 12299
1080 12638
1080 12704
1080 12827
1080 12999
1080 13012
1080 13056
1080 13229
1080 14100
1080 14149
1080 14350
1080 14371
1080 12091
1080 14922
1080 14426
1080 14434
1080 14450
1080 14460
1080 14461
1080 13184
1080 14118
1080 14488
1080 14643
1080 12830
1080 13195
1080 13197
1080 14892
1080 12877
1080 10860
1080 13193
1081 11221
1081 13209
1081 13212
1081 13213
1081 12299
1081 12638
1081 12704
1081 12827
1081 12999
1081 13012
1081 13056
1081 13229
1081 14100
1081 14149
1081 14350
1081 14371
1081 12091
1081 14922
1081 14426
1081 14434
1081 14450
1081 14460
1081 14461
1081 13184
1081 14118
1081 14488
1081 14643
1081 12830
1081 13195
1081 13197
1081 14892
1081 12877
1081 10860
1081 13193
1082 11221
1082 13209
1082 13212
1082 13213
1082 12299
1082 12638
1082 12704
1082 12827
1082 12999
1082 13012
1082 13056
1082 13229
1082 14100
1082 14149
1082 14350
1082 14371
1082 12091
1082 14922
1082 14426
1082 14434
1082 14450
1082 14460
1082 14461
1082 13184
1082 14118
1082 14488
1082 14643
1082 12830
1082 13195
1082 13197
1082 14892
1082 12877
1082 10860
1082 13193
1083 11221
1083 13209
1083 13212
1083 13213
1083 12299
1083 12638
1083 12704
1083 12827
1083 12999
1083 13012
1083 13056
1083 13229
1083 14100
1083 14149
1083 14350
1083 14371
1083 12091
1083 14922
1083 14426
1083 14434
1083 14450
1083 14460
1083 14461
1083 13184
1083 14118
1083 14488
1083 14643
1083 12830
1083 13197
1083 14892
1083 12877
1083 10860
1083 13193
1083 13449
1084 11221
1084 13212
1084 13213
1084 12299
1084 12638
1084 12704
1084 12827
1084 12999
1084 13012
1084 13056
1084 13229
1084 14100
1084 14149
1084 14350
1084 14371
1084 12091
1084 14922
1084 14426
1084 14434
1084 14450
1084 14460
1084 14461
1084 13184
1084 14118
1084 14488
1084 14643
1084 12830
1084 13197
1084 14892
1084 12877
1084 10860
1084 13193
1084 13449
1085 11221
1085 13212
1085 13213
1085 12299
1085 12638
1085 12704
1085 12827
1085 12999
1085 13012
1085 13056
1085 13229
1085 14100
1085 14149
1085 14350
1085 14371
1085 12091
1085 14922
1085 14426
1085 14434
1085 14450
1085 14460
1085 14461
1085 13184
1085 14118
1085 14488
1085 14643
1085 12830
1085 13197
1085 14892
1085 12877
1085 10860
1085 13193
1085 13449
1086 11221
1086 13212
1086 13213
1086 12299
1086 12638
1086 12704
1086 12827
1086 12999
1086 13012
1086 13056
1086 13229
1086 14100
1086 14149
1086 14350
1086 14371
1086 12091
1086 14922
1086 14426
1086 14434
1086 14450
1086 14460
1086 14461
1086 13184
1086 14118
1086 14440
1086 14488
1086 14643
1086 12830
1086 13197
1086 14892
1086 12877
1086 10860
1086 13193
1087 11221
1087 13209
1087 13212
1087 13213
1087 12299
1087 12638
1087 12704
1087 12827
1087 12999
1087 13012
1087 13056
1087 13229
1087 14100
1087 14149
1087 14350
1087 14371
1087 12091
1087 14922
1087 14426
1087 14434
1087 14450
1087 14460
1087 14461
1087 13184
1087 14118
1087 14440
1087 14488
1087 14643
1087 12830
1087 13197
1087 14892
1087 12877
1087 10860
1087 13193
1088 11221
1088 13209
1088 13212
1088 13213
1088 12299
1088 12638
1088 12704
1088 12827
1088 12999
1088 13012
1088 13056
1088 13229
1088 14100
1088 14149
1088 14350
1088 14371
1088 12091
1088 14922
1088 14426
1088 14434
1088 14450
1088 14460
1088 14461
1088 13184
1088 14118
1088 14440
1088 14488
1088 14643
1088 12830
1088 13197
1088 14892
1088 12877
1088 10860
1088 13193
1089 11221
1089 13209
1089 13212
1089 13213
1089 12299
1089 12638
1089 12704
1089 12827
1089 12999
1089 13012
1089 13056
1089 13229
1089 14100
1089 14149
1089 14350
1089 14371
1089 12091
1089 14922
1089 14426
1089 14434
1089 14450
1089 14460
1089 14461
1089 13184
1089 14118
1089 14440
1089 14475
1089 14488
1089 14643
1089 12830
1089 13197
1089 14892
1089 12877
1089 10860
1089 13193
1090 11221
1090 13209
1090 13212
1090 13213
1090 12299
1090 12638
1090 12704
1090 12827
1090 12999
1090 13012
1090 13056
1090 13229
1090 14100
1090 14149
1090 14350
1090 14371
1090 12091
1090 14922
1090 14426
1090 14434
1090 14450
1090 14460
1090 14461
1090 13184
1090 14118
1090 14440
1090 14475
1090 14488
1090 14643
1090 12830
1090 13197
1090 14892
1090 12877
1090 10860
1090 13193
1091 11221
1091 13209
1091 13212
1091 13213
1091 12299
1091 12638
1091 12704
1091 12827
1091 12999
1091 13012
1091 13056
1091 13229
1091 14100
1091 14149
1091 14350
1091 14371
1091 12091
1091 14922
1091 14426
1091 14434
1091 14450
1091 14460
1091 14461
1091 13184
1091 14118
1091 14440
1091 14475
1091 14488
1091 14643
1091 12830
1091 13197
1091 14892
1091 12877
1091 10860
1091 13193
1092 11221
1092 13209
1092 13212
1092 13213
1092 12299
1092 12638
1092 12704
1092 12827
1092 12999
1092 13012
1092 13056
1092 13229
1092 14100
1092 14149
1092 14350
1092 14371
1092 12091
1092 14922
1092 14426
1092 14434
1092 14450
1092 14460
1092 14461
1092 13184
1092 14118
1092 14440
1092 14475
1092 14488
1092 14643
1092 12830
1092 13197
1092 14892
1092 12877
1092 10860
1092 13193
1093 11221
1093 13212
1093 13213
1093 12299
1093 12638
1093 12704
1093 12827
1093 12999
1093 13012
1093 13056
1093 13229
1093 14100
1093 14149
1093 14350
1093 14371
1093 12091
1093 14922
1093 14426
1093 14434
1093 14450
1093 14460
1093 14461
1093 13184
1093 14118
1093 14440
1093 14475
1093 14488
1093 12830
1093 13197
1093 14892
1093 12877
1093 10860
1093 13193
1094 11221
1094 13212
1094 13213
1094 12299
1094 12638
1094 12704
1094 12827
1094 12999
1094 13012
1094 13056
1094 13229
1094 14100
1094 14149
1094 14350
1094 14371
1094 12091
1094 14922
1094 14426
1094 14434
1094 14450
1094 14460
1094 14461
1094 13184
1094 14118
1094 14440
1094 14475
1094 14488
1094 12830
1094 13197
1094 14892
1094 12877
1094 10860
1094 13193
1095 11221
1095 13209
1095 13212
1095 13213
1095 12299
1095 12638
1095 12704
1095 12827
1095 12999
1095 13012
1095 13056
1095 13229
1095 14100
1095 14149
1095 14350
1095 14371
1095 12091
1095 14922
1095 14426
1095 14434
1095 14450
1095 14460
1095 14461
1095 13184
1095 14118
1095 14440
1095 14475
1095 14488
1095 12830
1095 13197
1095 14892
1095 12877
1095 10860
1095 13193
1096 11221
1096 13209
1096 13212
1096 13213
1096 12299
1096 12638
1096 12704
1096 12827
1096 12999
1096 13012
1096 13056
1096 13229
1096 14100
1096 14149
1096 14350
1096 14371
1096 12091
1096 14922
1096 14426
1096 14434
1096 14450
1096 14460
1096 14461
1096 13184
1096 14118
1096 14475
1096 14488
1096 12830
1096 13197
1096 14892
1096 12877
1096 10860
1096 13193
1097 11221
1097 13209
1097 13212
1097 13213
1097 12299
1097 12638
1097 12704
1097 12827
1097 12999
1097 13012
1097 13056
1097 13229
1097 14100
1097 14149
1097 14350
1097 14371
1097 12091
1097 14922
1097 14426
1097 14434
1097 14450
1097 14460
1097 14461
1097 13184
1097 14118
1097 14475
1097 14488
1097 12830
1097 13197
1097 14892
1097 12877
1097 10860
1097 13193
1098 11221
1098 13209
1098 13212
1098 13213
1098 12299
1098 12638
1098 12704
1098 12827
1098 12999
1098 13012
1098 13056
1098 13229
1098 14100
1098 14149
1098 14350
1098 14371
1098 12091
1098 14922
1098 14426
1098 14434
1098 14450
1098 14460
1098 14461
1098 13184
1098 14118
1098 14475
1098 14488
1098 12830
1098 13197
1098 14892
1098 12877
1098 10860
1098 13193
1099 11221
1099 13212
1099 13213
1099 12299
1099 12638
1099 12704
1099 12999
1099 13012
1099 13056
1099 13229
1099 14100
1099 14149
1099 14350
1099 14371
1099 12091
1099 14922
1099 14426
1099 14434
1099 14450
1099 14460
1099 14461
1099 13184
1099 14118
1099 14475
1099 14488
1099 12830
1099 13197
1099 14892
1099 12877
1099 10860
1099 13193
1100 11221
1100 13212
1100 13213
1100 12299
1100 12638
1100 12704
1100 12999
1100 13012
1100 13056
1100 13229
1100 14100
1100 14350
1100 14371
1100 12091
1100 14922
1100 14426
1100 14434
1100 14450
1100 14460
1100 14461
1100 13184
1100 14118
1100 14475
1100 14488
1100 12830
1100 13197
1100 14892
1100 12877
1100 10860
1100 13193
1101 11221
1101 13212
1101 13213
1101 12299
1101 12638
1101 12704
1101 12999
1101 13012
1101 13056
1101 13229
1101 14100
1101 14350
1101 14371
1101 12091
1101 14922
1101 14426
1101 14434
1101 14450
1101 14460
1101 14461
1101 13184
1101 14118
1101 14475
1101 14488
1101 12830
1101 13197
1101 14892
1101 12877
1101 10860
1101 13193
1102 11221
1102 13212
1102 13213
1102 12299
1102 12638
1102 12704
1102 12999
1102 13012
1102 13056
1102 13229
1102 14100
1102 14350
1102 14371
1102 12091
1102 14922
1102 14426
1102 14434
1102 14450
1102 14460
1102 14461
1102 13184
1102 14118
1102 14475
1102 14488
1102 12830
1102 13197
1102 14892
1102 12877
1102 10860
1102 13193
1103 11221
1103 13212
1103 13213
1103 12299
1103 12638
1103 12704
1103 12999
1103 13012
1103 13056
1103 13229
1103 14100
1103 14350
1103 14371
1103 12091
1103 14922
1103 14426
1103 14434
1103 14450
1103 14460
1103 14461
1103 13184
1103 14118
1103 14475
1103 14488
1103 12830
1103 13197
1103 14892
1103 12877
1103 10860
1103 13193
1104 11221
1104 13212
1104 13213
1104 12299
1104 12638
1104 12704
1104 12999
1104 13012
1104 13056
1104 13229
1104 14100
1104 14350
1104 14371
1104 12091
1104 14922
1104 14426
1104 14434
1104 14450
1104 14460
1104 14461
1104 13184
1104 14118
1104 14475
1104 14488
1104 12830
1104 13197
1104 14892
1104 12877
1104 10860
1104 13193
1105 11221
1105 13212
1105 13213
1105 12299
1105 12638
1105 12704
1105 13012
1105 13056
1105 13229
1105 14100
1105 14350
1105 14371
1105 12091
1105 14922
1105 14426
1105 14434
1105 14450
1105 14460
1105 14461
1105 13184
1105 14118
1105 14475
1105 14488
1105 14639
1105 12830
1105 13197
1105 14892
1105 12877
1105 10860
1105 13193
1106 11221
1106 13212
1106 13213
1106 12299
1106 12638
1106 12704
1106 13012
1106 13056
1106 13229
1106 14100
1106 14350
1106 14371
1106 12091
1106 14922
1106 14426
1106 14434
1106 14450
1106 14460
1106 14461
1106 13184
1106 14118
1106 14475
1106 14488
1106 14639
1106 12830
1106 13197
1106 14892
1106 12877
1106 10860
1106 13193
1107 11221
1107 13212
1107 13213
1107 11904
1107 12299
1107 12638
1107 12704
1107 13012
1107 13056
1107 13229
1107 14100
1107 14350
1107 14371
1107 12091
1107 14922
1107 14426
1107 14434
1107 14450
1107 14460
1107 14461
1107 13184
1107 14118
1107 14475
1107 14488
1107 14639
1107 12830
1107 13197
1107 14892
1107 12877
1107 10860
1107 13193
1108 11221
1108 13212
1108 13213
1108 11904
1108 12299
1108 12638
1108 12704
1108 13012
1108 13056
1108 13229
1108 14100
1108 14350
1108 14371
1108 12091
1108 14922
1108 14426
1108 14434
1108 14450
1108 14460
1108 14461
1108 13184
1108 14118
1108 14475
1108 14488
1108 14639
1108 12830
1108 13197
1108 14892
1108 12877
1108 10860
1108 13193
1109 11221
1109 13212
1109 13213
1109 11904
1109 12299
1109 12638
1109 12704
1109 13012
1109 13056
1109 13229
1109 14100
1109 14350
1109 14371
1109 12091
1109 14922
1109 14426
1109 14434
1109 14450
1109 14460
1109 14461
1109 13184
1109 14118
1109 14475
1109 14488
1109 14639
1109 12830
1109 13197
1109 14892
1109 12877
1109 10860
1109 13193
1110 11221
1110 13212
1110 13213
1110 11904
1110 12299
1110 12638
1110 12704
1110 13012
1110 13056
1110 13229
1110 14100
1110 14350
1110 14371
1110 12091
1110 14922
1110 14426
1110 14434
1110 14450
1110 14460
1110 14461
1110 13184
1110 14118
1110 14475
1110 14488
1110 14639
1110 12830
1110 13197
1110 14892
1110 12877
1110 10860
1110 13193
1111 11221
1111 13212
1111 13213
1111 11904
1111 12299
1111 12638
1111 12704
1111 13012
1111 13056
1111 13229
1111 14100
1111 14149
1111 14350
1111 14371
1111 12091
1111 14922
1111 14426
1111 14434
1111 14450
1111 14460
1111 14461
1111 13184
1111 14118
1111 14475
1111 14488
1111 14639
1111 12830
1111 13197
1111 14892
1111 12877
1111 10860
1111 13193
1112 11221
1112 13212
1112 13213
1112 12299
1112 12638
1112 12704
1112 13012
1112 13056
1112 13229
1112 14100
1112 14149
1112 14350
1112 14371
1112 12091
1112 14922
1112 14426
1112 14434
1112 14450
1112 14460
1112 14461
1112 13184
1112 14118
1112 14475
1112 14488
1112 14639
1112 12830
1112 13197
1112 14892
1112 12877
1112 10860
1112 13193
1112 13449
1113 11221
1113 13212
1113 13213
1113 12299
1113 12638
1113 12704
1113 13012
1113 13056
1113 13229
1113 14100
1113 14149
1113 14350
1113 14371
1113 12091
1113 14922
1113 14426
1113 14434
1113 14450
1113 14460
1113 14461
1113 13184
1113 14118
1113 14475
1113 14488
1113 14639
1113 13466
1113 12830
1113 13197
1113 14892
1113 12877
1113 13193
1113 13449
1114 11221
1114 13209
1114 13212
1114 13213
1114 12299
1114 12638
1114 12704
1114 13012
1114 13056
1114 13229
1114 14100
1114 14149
1114 14350
1114 14371
1114 12091
1114 14922
1114 14426
1114 14434
1114 14450
1114 14460
1114 14461
1114 13184
1114 14118
1114 14475
1114 14488
1114 14639
1114 13466
1114 12830
1114 13197
1114 14892
1114 12877
1114 13193
1114 13449
1115 11221
1115 13212
1115 13213
1115 12299
1115 12638
1115 12704
1115 13012
1115 13056
1115 13229
1115 14100
1115 14149
1115 14350
1115 14371
1115 12091
1115 14922
1115 14426
1115 14434
1115 14450
1115 14460
1115 14461
1115 13184
1115 14118
1115 14475
1115 14488
1115 14639
1115 13466
1115 12830
1115 14892
1115 12877
1115 13193
1115 13449
1116 11221
1116 13212
1116 13213
1116 12299
1116 12638
1116 12704
1116 13012
1116 13056
1116 13229
1116 14100
1116 14350
1116 14371
1116 12091
1116 14922
1116 14426
1116 14434
1116 14450
1116 14460
1116 14461
1116 13184
1116 14118
1116 14475
1116 14488
1116 14639
1116 13466
1116 12830
1116 14892
1116 12877
1116 13193
1116 13449
1117 11221
1117 13212
1117 13213
1117 12299
1117 12638
1117 12704
1117 13056
1117 13118
1117 13229
1117 14100
1117 14350
1117 14371
1117 12091
1117 14922
1117 14426
1117 14434
1117 14450
1117 14460
1117 14461
1117 13184
1117 14118
1117 14475
1117 14488
1117 14639
1117 13466
1117 12830
1117 14892
1117 12877
1117 13193
1117 13449
1118 11221
1118 13212
1118 13213
1118 12299
1118 12638
1118 12704
1118 13056
1118 13118
1118 13229
1118 14100
1118 14350
1118 14371
1118 12091
1118 14922
1118 14426
1118 14434
1118 14450
1118 14460
1118 14461
1118 13184
1118 14118
1118 14475
1118 14488
1118 14639
1118 13466
1118 12830
1118 14892
1118 12877
1118 13193
1118 13449
1119 10977
1119 11221
1119 13212
1119 13213
1119 12299
1119 12638
1119 12704
1119 13056
1119 13118
1119 13229
1119 14100
1119 14350
1119 14371
1119 12091
1119 14922
1119 14426
1119 14434
1119 14450
1119 14460
1119 14461
1119 13184
1119 14118
1119 14475
1119 14488
1119 14639
1119 13466
1119 12830
1119 14892
1119 12877
1119 10860
1119 13193
1119 13449
1120 11221
1120 13212
1120 13213
1120 12299
1120 12638
1120 12704
1120 13056
1120 13118
1120 13229
1120 14100
1120 14350
1120 12091
1120 14922
1120 14426
1120 14434
1120 14450
1120 14460
1120 14461
1120 13184
1120 14118
1120 14475
1120 14488
1120 14639
1120 13466
1120 12830
1120 14892
1120 12877
1120 10860
1120 13193
1120 13449
1121 11221
1121 13212
1121 13213
1121 12299
1121 12638
1121 12704
1121 13056
1121 13118
1121 13229
1121 14100
1121 14350
1121 12091
1121 14922
1121 14426
1121 14434
1121 14450
1121 14460
1121 13184
1121 14118
1121 14475
1121 14488
1121 14639
1121 13466
1121 12830
1121 14892
1121 12877
1121 10860
1121 13193
1121 13449
1122 11221
1122 13212
1122 13213
1122 12299
1122 12638
1122 12704
1122 13056
1122 13118
1122 13229
1122 14100
1122 14350
1122 12091
1122 14922
1122 14426
1122 14434
1122 14450
1122 14460
1122 13184
1122 14118
1122 14475
1122 14488
1122 14639
1122 13466
1122 12830
1122 14892
1122 12877
1122 10860
1122 13193
1122 13449
1123 11221
1123 13212
1123 13213
1123 12299
1123 12638
1123 12704
1123 13056
1123 13118
1123 13229
1123 14100
1123 14350
1123 12091
1123 14922
1123 14426
1123 14434
1123 14450
1123 14460
1123 13184
1123 14118
1123 14475
1123 14488
1123 14639
1123 13466
1123 12830
1123 14892
1123 10860
1123 13193
1123 13449
1124 11221
1124 13212
1124 13213
1124 12299
1124 12638
1124 12704
1124 13056
1124 13118
1124 13229
1124 14100
1124 14350
1124 12091
1124 14922
1124 14426
1124 14434
1124 14450
1124 14460
1124 13184
1124 14118
1124 14440
1124 14475
1124 14488
1124 14639
1124 13466
1124 12830
1124 14892
1124 10860
1124 13193
1124 13449
1125 11221
1125 13212
1125 13213
1125 12299
1125 12638
1125 12704
1125 13056
1125 13118
1125 13229
1125 14100
1125 14350
1125 12091
1125 14922
1125 14426
1125 14434
1125 14450
1125 14460
1125 13184
1125 14118
1125 14440
1125 14475
1125 14488
1125 14639
1125 13466
1125 12830
1125 14892
1125 10860
1125 13193
1125 13449
1126 11221
1126 13212
1126 13213
1126 12299
1126 12638
1126 12704
1126 13056
1126 13118
1126 13229
1126 14100
1126 14350
1126 12091
1126 14922
1126 14426
1126 14434
1126 14450
1126 14460
1126 13184
1126 14118
1126 14440
1126 14475
1126 14488
1126 13466
1126 12830
1126 14892
1126 10860
1126 13193
1126 13449
1127 11221
1127 13212
1127 13213
1127 12299
1127 12638
1127 12704
1127 13056
1127 13118
1127 13229
1127 14100
1127 14350
1127 12091
1127 14922
1127 14426
1127 14434
1127 14450
1127 14460
1127 13184
1127 14118
1127 14440
1127 14475
1127 14488
1127 13466
1127 12830
1127 14892
1127 10860
1127 13193
1127 13449
1128 11221
1128 13212
1128 13213
1128 12299
1128 12638
1128 12704
1128 13056
1128 13118
1128 13229
1128 14100
1128 14350
1128 12091
1128 14922
1128 14426
1128 14434
1128 14450
1128 14460
1128 13184
1128 14118
1128 14440
1128 14475
1128 14488
1128 13466
1128 12830
1128 14892
1128 10860
1128 13193
1128 13449
1129 11221
1129 13212
1129 13213
1129 12299
1129 12638
1129 12704
1129 13056
1129 13118
1129 13229
1129 14100
1129 14350
1129 12091
1129 14922
1129 14426
1129 14434
1129 14450
1129 14460
1129 13184
1129 14118
1129 14440
1129 14475
1129 14488
1129 13466
1129 12830
1129 14892
1129 10860
1129 13193
1129 13449
1130 10977
1130 11221
1130 13212
1130 13213
1130 12299
1130 12638
1130 12704
1130 13056
1130 13118
1130 13229
1130 14100
1130 14350
1130 12091
1130 14922
1130 14434
1130 14450
1130 14460
1130 13184
1130 14118
1130 14440
1130 14475
1130 14488
1130 13466
1130 12830
1130 14892
1130 10860
1130 13193
1130 13449
1131 10977
1131 11221
1131 13212
1131 13213
1131 12299
1131 12638
1131 12704
1131 13056
1131 13118
1131 13229
1131 14100
1131 14350
1131 12091
1131 14922
1131 14434
1131 14450
1131 14460
1131 13184
1131 14118
1131 14440
1131 14475
1131 14488
1131 13466
1131 12830
1131 14892
1131 10860
1131 13193
1131 13449
1132 10977
1132 11221
1132 13212
1132 13213
1132 12299
1132 12638
1132 12704
1132 13012
1132 13056
1132 13118
1132 13229
1132 14100
1132 14350
1132 12091
1132 14922
1132 14434
1132 14450
1132 14460
1132 13184
1132 14118
1132 14440
1132 14475
1132 14488
1132 13466
1132 12830
1132 14892
1132 10860
1132 13193
1132 13449
1133 10977
1133 11221
1133 13212
1133 13213
1133 12299
1133 12638
1133 12704
1133 13012
1133 13056
1133 13118
1133 13229
1133 14100
1133 14350
1133 12091
1133 14922
1133 14434
1133 14450
1133 14460
1133 13184
1133 14118
1133 14440
1133 14475
1133 14488
1133 13466
1133 12830
1133 14892
1133 10860
1133 13193
1133 13449
1134 10977
1134 11221
1134 13212
1134 13213
1134 12299
1134 12638
1134 12704
1134 13012
1134 13056
1134 13118
1134 13229
1134 14100
1134 14350
1134 12091
1134 14922
1134 14434
1134 14450
1134 14460
1134 13184
1134 14118
1134 14440
1134 14475
1134 14488
1134 13466
1134 12830
1134 14892
1134 10860
1134 13193
1134 13449
1135 10977
1135 11221
1135 13212
1135 13213
1135 12299
1135 12638
1135 12704
1135 13012
1135 13056
1135 13118
1135 13229
1135 14100
1135 14350
1135 12091
1135 14922
1135 14434
1135 14450
1135 14460
1135 13184
1135 14118
1135 14440
1135 14475
1135 14488
1135 13466
1135 12830
1135 14892
1135 10860
1135 13193
1135 13449
1136 10977
1136 11221
1136 13212
1136 13213
1136 12299
1136 12638
1136 12704
1136 12999
1136 13012
1136 13056
1136 13118
1136 13229
1136 14100
1136 14350
1136 12091
1136 14922
1136 14434
1136 14450
1136 14460
1136 13184
1136 14118
1136 14440
1136 14475
1136 14488
1136 14639
1136 13466
1136 12830
1136 14892
1136 10860
1136 13193
1136 13449
1137 10977
1137 11221
1137 13212
1137 13213
1137 12299
1137 12638
1137 12704
1137 12999
1137 13012
1137 13056
1137 13118
1137 13229
1137 14100
1137 14350
1137 12091
1137 14922
1137 14434
1137 14450
1137 14460
1137 13184
1137 14118
1137 14440
1137 14475
1137 14488
1137 14639
1137 13466
1137 12830
1137 14892
1137 10860
1137 13193
1137 13449
1138 10977
1138 11221
1138 13212
1138 13213
1138 12299
1138 12638
1138 12704
1138 12999
1138 13012
1138 13056
1138 13118
1138 13229
1138 14100
1138 14350
1138 12091
1138 14922
1138 14434
1138 14450
1138 14460
1138 13184
1138 14118
1138 14440
1138 14475
1138 14488
1138 14639
1138 13466
1138 12830
1138 13197
1138 14892
1138 11237
1138 10860
1138 13193
1138 13449
1139 10977
1139 11221
1139 13212
1139 13213
1139 12299
1139 12638
1139 12704
1139 12999
1139 13012
1139 13030
1139 13056
1139 13118
1139 13229
1139 14100
1139 14350
1139 12091
1139 14922
1139 14434
1139 14450
1139 14460
1139 13184
1139 14118
1139 14440
1139 14475
1139 14488
1139 14639
1139 13466
1139 12830
1139 13197
1139 14892
1139 11237
1139 10860
1139 13193
1139 13449
1140 10977
1140 11221
1140 13212
1140 13213
1140 12299
1140 12638
1140 12704
1140 12999
1140 13012
1140 13030
1140 13056
1140 13229
1140 14100
1140 14350
1140 12091
1140 14922
1140 14434
1140 14450
1140 14460
1140 13184
1140 14118
1140 14440
1140 14475
1140 14488
1140 14639
1140 13466
1140 12830
1140 13197
1140 14892
1140 11237
1140 10860
1140 13193
1140 13449
1141 10977
1141 11221
1141 13212
1141 13213
1141 12299
1141 12638
1141 12704
1141 12999
1141 13012
1141 13030
1141 13056
1141 13229
1141 14100
1141 14350
1141 12091
1141 14922
1141 14434
1141 14450
1141 14460
1141 13184
1141 14118
1141 14440
1141 14475
1141 14488
1141 14639
1141 13466
1141 12830
1141 13197
1141 14892
1141 11237
1141 10860
1141 13193
1141 13449
1142 10977
1142 11221
1142 13212
1142 13213
1142 12299
1142 12638
1142 12704
1142 12999
1142 13012
1142 13030
1142 13056
1142 13229
1142 14100
1142 14350
1142 14879
1142 12091
1142 14922
1142 14434
1142 14450
1142 14460
1142 13184
1142 14118
1142 14440
1142 14475
1142 14488
1142 13466
1142 12830
1142 13197
1142 14892
1142 11237
1142 10860
1142 13193
1142 13449
1143 10977
1143 11221
1143 13212
1143 13213
1143 12299
1143 12638
1143 12704
1143 12999
1143 13012
1143 13030
1143 13056
1143 13229
1143 14100
1143 14350
1143 14879
1143 12091
1143 14922
1143 14434
1143 14450
1143 14460
1143 13184
1143 14118
1143 14440
1143 14475
1143 14488
1143 13466
1143 12830
1143 13197
1143 14892
1143 11237
1143 10860
1143 13193
1143 13449
1144 10977
1144 11221
1144 13212
1144 13213
1144 12299
1144 12638
1144 12704
1144 12999
1144 13012
1144 13030
1144 13056
1144 13229
1144 14100
1144 14350
1144 14879
1144 12091
1144 14922
1144 14434
1144 14450
1144 14460
1144 13184
1144 14118
1144 14440
1144 14475
1144 14488
1144 13466
1144 12830
1144 13197
1144 14892
1144 11237
1144 10860
1144 13193
1144 13449
1145 10977
1145 11221
1145 13212
1145 13213
1145 12299
1145 12638
1145 12704
1145 12999
1145 13012
1145 13030
1145 13056
1145 13229
1145 14100
1145 14350
1145 14879
1145 12091
1145 14922
1145 14434
1145 14450
1145 14460
1145 13184
1145 14118
1145 14440
1145 14475
1145 14488
1145 13466
1145 12830
1145 13197
1145 14892
1145 11237
1145 10860
1145 13193
1145 13449
1146 10977
1146 11221
1146 13212
1146 13213
1146 12299
1146 12638
1146 12704
1146 12999
1146 13012
1146 13030
1146 13056
1146 13229
1146 14100
1146 14350
1146 14879
1146 12091
1146 14922
1146 14434
1146 14450
1146 14460
1146 13184
1146 14118
1146 14440
1146 14475
1146 14488
1146 13466
1146 12830
1146 13197
1146 14892
1146 11237
1146 10860
1146 13193
1146 13449
1147 10977
1147 11221
1147 13212
1147 13213
1147 12299
1147 12638
1147 12704
1147 12999
1147 13012
1147 13030
1147 13056
1147 13229
1147 14100
1147 14350
1147 14879
1147 12091
1147 14922
1147 14434
1147 14450
1147 14460
1147 13184
1147 14118
1147 14440
1147 14475
1147 14488
1147 13466
1147 12830
1147 13197
1147 14892
1147 11237
1147 10860
1147 13193
1147 13449
1148 10977
1148 11221
1148 13212
1148 13213
1148 12299
1148 12638
1148 12704
1148 12999
1148 13012
1148 13030
1148 13056
1148 13229
1148 14100
1148 14350
1148 14879
1148 12091
1148 14922
1148 14434
1148 14450
1148 14460
1148 13184
1148 14118
1148 14440
1148 14475
1148 14488
1148 13466
1148 12830
1148 13197
1148 14892
1148 11237
1148 10860
1148 13193
1148 13449
1149 10977
1149 11221
1149 13212
1149 13213
1149 12299
1149 12536
1149 12638
1149 12704
1149 12999
1149 13012
1149 13030
1149 13056
1149 13229
1149 14100
1149 14350
1149 14879
1149 12091
1149 14922
1149 14434
1149 14450
1149 14460
1149 13184
1149 14118
1149 14440
1149 14475
1149 14488
1149 13466
1149 12830
1149 13197
1149 14892
1149 11237
1149 10860
1149 13193
1149 13449
1150 10977
1150 11221
1150 13212
1150 13213
1150 12299
1150 12536
1150 12638
1150 12704
1150 12999
1150 13012
1150 13030
1150 13056
1150 13229
1150 14100
1150 14350
1150 14879
1150 12091
1150 14922
1150 14434
1150 14450
1150 14460
1150 13184
1150 14118
1150 14440
1150 14475
1150 14488
1150 14639
1150 13466
1150 12830
1150 13197
1150 14892
1150 11237
1150 10860
1150 13193
1150 13449
1151 10977
1151 11221
1151 13212
1151 13213
1151 12299
1151 12536
1151 12638
1151 12704
1151 12999
1151 13012
1151 13030
1151 13056
1151 13229
1151 14100
1151 14350
1151 14879
1151 12091
1151 14922
1151 14434
1151 14450
1151 14460
1151 13184
1151 14118
1151 14440
1151 14475
1151 14488
1151 14639
1151 13466
1151 12830
1151 13197
1151 14892
1151 11237
1151 10860
1151 13193
1151 13449
1152 10977
1152 11221
1152 13212
1152 13213
1152 12299
1152 12536
1152 12638
1152 12704
1152 12999
1152 13012
1152 13030
1152 13056
1152 13229
1152 14100
1152 14149
1152 14350
1152 14879
1152 12091
1152 14922
1152 14434
1152 14450
1152 14460
1152 13184
1152 14118
1152 14440
1152 14475
1152 14488
1152 14639
1152 13466
1152 12830
1152 13197
1152 14892
1152 11237
1152 10860
1152 13193
1152 13449
1153 10977
1153 11221
1153 13212
1153 13213
1153 12299
1153 12536
1153 12638
1153 12704
1153 12999
1153 13012
1153 13030
1153 13056
1153 13229
1153 14100
1153 14149
1153 14350
1153 14879
1153 12091
1153 14922
1153 14434
1153 14450
1153 14460
1153 13184
1153 14118
1153 14440
1153 14475
1153 14488
1153 14639
1153 13466
1153 12830
1153 13197
1153 14892
1153 11237
1153 10860
1153 13193
1153 13449
1154 10977
1154 11221
1154 13212
1154 13213
1154 12299
1154 12536
1154 12638
1154 12704
1154 12999
1154 13012
1154 13030
1154 13056
1154 13229
1154 14100
1154 14149
1154 14350
1154 14879
1154 12091
1154 14922
1154 14434
1154 14450
1154 14460
1154 13184
1154 14118
1154 14440
1154 14475
1154 14488
1154 14639
1154 13466
1154 12830
1154 13197
1154 14892
1154 11237
1154 10860
1154 13193
1154 13449
1155 10977
1155 11221
1155 13212
1155 13213
1155 12299
1155 12536
1155 12638
1155 12704
1155 12999
1155 13012
1155 13030
1155 13056
1155 13229
1155 14100
1155 14149
1155 14350
1155 12091
1155 14922
1155 14434
1155 14450
1155 14460
1155 13184
1155 14118
1155 14440
1155 14475
1155 14488
1155 13466
1155 12830
1155 13197
1155 14892
1155 11237
1155 10860
1155 13193
1155 13449
1156 10977
1156 11221
1156 13212
1156 13213
1156 12299
1156 12536
1156 12638
1156 12704
1156 12999
1156 13012
1156 13030
1156 13056
1156 13229
1156 14100
1156 14149
1156 14350
1156 12091
1156 14922
1156 14434
1156 14450
1156 14460
1156 13184
1156 14118
1156 14440
1156 14475
1156 14488
1156 12830
1156 13197
1156 14892
1156 11237
1156 10860
1156 13193
1156 13449
1157 10977
1157 11221
1157 13212
1157 13213
1157 12299
1157 12536
1157 12638
1157 12704
1157 12999
1157 13012
1157 13030
1157 13056
1157 13229
1157 14100
1157 14149
1157 14350
1157 12091
1157 14922
1157 14434
1157 14450
1157 14460
1157 13184
1157 14118
1157 14440
1157 14475
1157 14488
1157 12830
1157 13197
1157 14892
1157 11237
1157 10860
1157 13193
1157 13449
1158 10977
1158 11221
1158 13212
1158 13213
1158 12299
1158 12536
1158 12638
1158 12704
1158 12999
1158 13030
1158 13033
1158 13056
1158 13118
1158 13229
1158 14100
1158 14350
1158 12091
1158 14922
1158 14434
1158 14450
1158 14460
1158 13184
1158 14118
1158 14440
1158 14475
1158 14488
1158 12830
1158 13197
1158 14892
1158 11237
1158 10860
1158 13193
1158 13449
1159 10899
1159 10977
1159 11221
1159 13212
1159 13213
1159 12299
1159 12536
1159 12638
1159 12704
1159 12999
1159 13030
1159 13033
1159 13056
1159 13118
1159 13229
1159 14100
1159 14350
1159 12091
1159 14922
1159 14434
1159 14450
1159 14460
1159 13184
1159 14118
1159 14440
1159 14475
1159 14488
1159 12830
1159 13197
1159 14892
1159 11237
1159 10860
1159 13193
1159 13449
1160 10899
1160 10977
1160 11221
1160 13212
1160 13213
1160 12299
1160 12536
1160 12638
1160 12704
1160 12999
1160 13030
1160 13033
1160 13056
1160 13118
1160 13229
1160 13573
1160 14100
1160 14350
1160 12091
1160 14922
1160 14434
1160 14450
1160 14460
1160 13184
1160 14118
1160 14440
1160 14475
1160 14488
1160 12830
1160 13197
1160 14892
1160 10860
1160 13193
1160 13449
1161 10899
1161 10977
1161 11221
1161 13212
1161 13213
1161 12299
1161 12536
1161 12638
1161 12704
1161 12813
1161 12999
1161 13030
1161 13033
1161 13056
1161 13118
1161 13229
1161 13573
1161 14100
1161 14350
1161 12091
1161 14922
1161 14434
1161 14450
1161 14460
1161 13184
1161 14118
1161 14440
1161 14475
1161 14488
1161 12830
1161 14892
1161 10860
1161 13193
1161 13449
1162 10899
1162 11221
1162 13212
1162 13213
1162 12299
1162 12536
1162 12638
1162 12704
1162 12813
1162 12999
1162 13033
1162 13056
1162 13118
1162 13229
1162 13573
1162 14100
1162 14350
1162 12091
1162 14922
1162 14434
1162 14450
1162 14460
1162 13184
1162 14118
1162 14440
1162 14475
1162 14488
1162 12830
1162 14892
1162 10860
1162 13193
1162 13449
1163 10899
1163 11221
1163 13212
1163 13213
1163 12299
1163 12536
1163 12638
1163 12704
1163 12813
1163 12999
1163 13033
1163 13118
1163 13229
1163 13573
1163 14100
1163 14350
1163 12091
1163 14922
1163 14434
1163 14450
1163 14460
1163 13184
1163 14118
1163 14440
1163 14475
1163 14488
1163 12830
1163 14892
1163 10860
1163 13193
1163 13449
1164 10899
1164 11221
1164 13213
1164 12299
1164 12536
1164 12638
1164 12704
1164 12813
1164 13033
1164 13118
1164 13229
1164 13573
1164 14100
1164 14350
1164 12091
1164 14922
1164 14434
1164 14450
1164 14460
1164 13184
1164 14118
1164 14440
1164 14475
1164 14488
1164 12830
1164 14892
1164 10860
1164 13193
1164 13449
1165 10899
1165 11221
1165 13213
1165 12299
1165 12536
1165 12638
1165 12704
1165 12813
1165 13033
1165 13118
1165 13229
1165 13573
1165 14100
1165 14350
1165 12091
1165 14922
1165 14434
1165 14450
1165 14460
1165 13184
1165 14118
1165 14440
1165 14475
1165 14488
1165 12830
1165 14892
1165 10860
1165 13193
1165 13449
1166 10899
1166 11221
1166 13213
1166 12299
1166 12536
1166 12638
1166 12704
1166 12813
1166 13033
1166 13118
1166 13229
1166 13573
1166 14100
1166 14350
1166 12091
1166 14922
1166 14434
1166 14450
1166 14460
1166 13184
1166 14118
1166 14440
1166 14475
1166 14488
1166 12830
1166 14892
1166 10860
1166 13193
1166 13449
1167 10899
1167 11221
1167 13213
1167 12299
1167 12536
1167 12638
1167 12704
1167 12813
1167 13033
1167 13118
1167 13573
1167 14100
1167 14350
1167 12091
1167 14922
1167 14434
1167 14450
1167 14460
1167 13184
1167 14118
1167 14440
1167 14475
1167 14488
1167 12830
1167 14892
1167 10860
1167 13193
1167 13449
1168 10899
1168 11221
1168 13213
1168 12299
1168 12536
1168 12638
1168 12704
1168 13033
1168 13118
1168 13229
1168 13573
1168 14100
1168 14350
1168 12091
1168 14922
1168 14434
1168 14450
1168 14460
1168 13184
1168 14118
1168 14440
1168 14475
1168 14488
1168 12830
1168 14892
1168 10860
1168 13193
1168 13449
1169 10899
1169 11221
1169 13213
1169 12299
1169 12536
1169 12638
1169 12704
1169 12813
1169 13033
1169 13118
1169 13229
1169 13573
1169 14100
1169 14350
1169 12091
1169 14922
1169 14434
1169 14450
1169 14460
1169 13184
1169 14118
1169 14440
1169 14475
1169 14488
1169 12830
1169 14892
1169 10860
1169 13193
1169 13449
1170 10899
1170 11221
1170 13212
1170 13213
1170 12299
1170 12536
1170 12638
1170 12704
1170 12813
1170 13033
1170 13056
1170 13118
1170 13229
1170 13573
1170 14100
1170 14350
1170 14876
1170 12091
1170 14922
1170 14434
1170 14450
1170 14460
1170 13184
1170 14118
1170 14440
1170 14475
1170 14488
1170 12830
1170 14892
1170 10860
1170 13193
1170 13449
1171 10899
1171 11221
1171 13212
1171 13213
1171 12299
1171 12536
1171 12638
1171 12704
1171 12813
1171 13033
1171 13056
1171 13229
1171 14100
1171 14350
1171 14876
1171 12091
1171 14922
1171 14434
1171 14450
1171 14460
1171 13184
1171 14118
1171 14440
1171 14475
1171 14488
1171 12830
1171 14892
1171 10860
1171 13193
1171 13449
1172 10899
1172 11221
1172 13212
1172 13213
1172 12299
1172 12536
1172 12638
1172 12704
1172 12813
1172 13033
1172 13056
1172 13229
1172 14100
1172 14350
1172 14876
1172 12091
1172 14922
1172 14434
1172 14450
1172 14460
1172 13184
1172 14118
1172 14440
1172 14475
1172 14488
1172 12830
1172 14892
1172 10860
1172 13193
1172 13449
1173 10899
1173 11221
1173 13212
1173 13213
1173 12299
1173 12536
1173 12638
1173 12704
1173 12813
1173 13033
1173 13056
1173 13229
1173 13573
1173 14100
1173 14149
1173 14350
1173 14876
1173 12091
1173 14922
1173 14434
1173 14450
1173 14460
1173 13184
1173 14118
1173 14440
1173 14475
1173 14488
1173 12830
1173 14892
1173 10860
1173 13193
1173 13449
1174 10899
1174 11221
1174 13212
1174 13213
1174 12299
1174 12536
1174 12638
1174 12704
1174 12813
1174 13033
1174 13056
1174 13229
1174 13573
1174 14100
1174 14149
1174 14350
1174 14876
1174 12091
1174 14922
1174 14434
1174 14450
1174 14460
1174 13184
1174 14118
1174 14440
1174 14475
1174 14488
1174 12830
1174 14892
1174 10860
1174 13193
1174 13449
1175 10899
1175 11221
1175 13212
1175 13213
1175 12299
1175 12536
1175 12638
1175 12704
1175 12813
1175 13033
1175 13056
1175 13229
1175 13573
1175 14100
1175 14149
1175 14350
1175 14876
1175 12091
1175 14922
1175 14434
1175 14450
1175 14460
1175 13184
1175 14118
1175 14440
1175 14475
1175 14488
1175 12830
1175 14892
1175 10860
1175 13193
1175 13449
1176 10899
1176 11221
1176 13212
1176 13213
1176 12299
1176 12536
1176 12638
1176 12704
1176 12813
1176 13033
1176 13056
1176 13229
1176 13573
1176 14100
1176 14149
1176 14350
1176 14876
1176 12091
1176 14922
1176 14434
1176 14450
1176 14460
1176 13184
1176 14118
1176 14440
1176 14475
1176 14488
1176 12830
1176 14892
1176 10860
1176 13193
1176 13449
1177 10899
1177 11221
1177 13212
1177 13213
1177 12299
1177 12536
1177 12638
1177 12704
1177 12813
1177 13033
1177 13046
1177 13056
1177 13229
1177 14100
1177 14149
1177 14350
1177 14876
1177 12091
1177 14922
1177 14434
1177 14450
1177 14460
1177 13184
1177 14118
1177 14440
1177 14475
1177 14488
1177 12830
1177 14892
1177 10860
1177 13193
1177 13449
1178 10899
1178 11221
1178 13212
1178 13213
1178 12299
1178 12536
1178 12638
1178 12704
1178 13033
1178 13046
1178 13056
1178 13229
1178 13573
1178 14100
1178 14149
1178 14350
1178 14876
1178 12091
1178 14922
1178 14434
1178 14450
1178 14460
1178 13184
1178 14118
1178 14440
1178 14475
1178 14488
1178 12830
1178 14892
1178 10860
1178 13193
1178 13449
1179 10899
1179 11221
1179 13212
1179 13213
1179 12299
1179 12536
1179 12638
1179 12704
1179 13033
1179 13046
1179 13056
1179 13229
1179 13573
1179 14100
1179 14149
1179 14350
1179 14876
1179 12091
1179 14922
1179 14434
1179 14450
1179 14460
1179 13184
1179 14118
1179 14440
1179 14475
1179 14488
1179 12830
1179 14892
1179 10860
1179 13193
1179 13449
1180 10899
1180 11221
1180 13212
1180 13213
1180 12299
1180 12536
1180 12638
1180 12704
1180 13033
1180 13056
1180 13229
1180 13573
1180 14100
1180 14149
1180 14350
1180 14876
1180 12091
1180 14922
1180 14434
1180 14450
1180 14460
1180 13184
1180 14118
1180 14435
1180 14440
1180 14475
1180 14488
1180 12830
1180 14892
1180 10860
1180 13193
1180 13449
1181 10899
1181 11221
1181 13212
1181 13213
1181 12299
1181 12536
1181 12638
1181 12704
1181 13033
1181 13056
1181 13229
1181 13573
1181 14100
1181 14149
1181 14350
1181 14876
1181 12091
1181 14922
1181 14434
1181 14450
1181 14460
1181 13184
1181 14118
1181 14435
1181 14440
1181 14475
1181 14488
1181 12830
1181 14892
1181 12539
1181 10860
1181 13193
1181 13449
1182 10899
1182 11221
1182 13212
1182 13213
1182 12299
1182 12536
1182 12638
1182 12704
1182 13033
1182 13056
1182 13229
1182 13573
1182 14100
1182 14149
1182 14350
1182 14876
1182 12091
1182 14922
1182 14434
1182 14450
1182 14460
1182 13184
1182 14118
1182 14435
1182 14440
1182 14475
1182 14488
1182 12830
1182 14892
1182 12539
1182 10860
1182 13193
1182 13449
1183 10899
1183 11221
1183 13212
1183 13213
1183 12299
1183 12536
1183 12638
1183 12704
1183 12813
1183 13033
1183 13056
1183 13229
1183 13573
1183 14100
1183 14149
1183 14350
1183 14876
1183 12091
1183 14922
1183 14434
1183 14450
1183 14460
1183 13184
1183 14118
1183 14435
1183 14440
1183 14475
1183 14488
1183 12830
1183 14892
1183 12539
1183 10860
1183 13193
1183 13449
1184 10899
1184 11221
1184 13212
1184 13213
1184 12299
1184 12536
1184 12638
1184 12704
1184 12813
1184 13033
1184 13056
1184 13229
1184 13573
1184 14100
1184 14149
1184 14350
1184 14876
1184 12091
1184 14922
1184 14434
1184 14450
1184 14460
1184 13184
1184 14118
1184 14435
1184 14440
1184 14475
1184 14488
1184 12830
1184 14892
1184 12539
1184 10860
1184 13193
1184 13449
1185 10899
1185 11221
1185 13212
1185 13213
1185 11904
1185 12299
1185 12536
1185 12638
1185 12704
1185 12813
1185 13033
1185 13056
1185 13229
1185 13573
1185 14100
1185 14149
1185 14350
1185 14876
1185 12091
1185 14922
1185 14434
1185 14450
1185 14460
1185 13184
1185 14118
1185 14435
1185 14440
1185 14475
1185 14488
1185 12830
1185 14892
1185 12539
1185 13193
1185 13449
1186 10899
1186 11221
1186 13212
1186 13213
1186 11904
1186 12299
1186 12638
1186 12704
1186 12813
1186 13033
1186 13056
1186 13229
1186 13573
1186 14100
1186 14149
1186 14350
1186 14876
1186 12091
1186 14922
1186 14434
1186 14450
1186 14460
1186 13184
1186 14118
1186 14435
1186 14440
1186 14475
1186 14488
1186 12830
1186 14892
1186 12539
1186 13193
1186 13449
1187 10899
1187 11221
1187 13212
1187 13213
1187 11904
1187 12299
1187 12638
1187 12704
1187 12813
1187 13033
1187 13056
1187 13229
1187 13573
1187 14100
1187 14350
1187 14876
1187 12091
1187 14922
1187 14434
1187 14450
1187 14460
1187 13184
1187 14435
1187 14440
1187 14488
1187 12830
1187 14892
1187 12539
1187 13193
1187 13449
1188 10899
1188 11221
1188 13212
1188 13213
1188 11904
1188 12299
1188 12638
1188 12704
1188 12813
1188 13033
1188 13056
1188 14100
1188 14350
1188 14876
1188 12091
1188 14922
1188 14434
1188 14450
1188 14460
1188 13184
1188 14435
1188 14440
1188 14488
1188 12830
1188 14892
1188 12539
1188 13193
1188 13449
1189 10899
1189 11221
1189 13212
1189 13213
1189 11904
1189 12299
1189 12638
1189 12704
1189 12813
1189 13033
1189 13056
1189 13229
1189 14100
1189 14149
1189 14350
1189 14876
1189 12091
1189 14922
1189 14434
1189 14450
1189 14460
1189 13184
1189 14435
1189 14440
1189 14488
1189 12830
1189 14892
1189 12539
1189 13193
1189 13449
1190 10899
1190 11221
1190 13212
1190 13213
1190 11904
1190 12299
1190 12638
1190 12704
1190 13033
1190 13056
1190 14100
1190 14149
1190 14350
1190 14876
1190 12091
1190 14922
1190 14434
1190 14450
1190 14460
1190 13184
1190 14435
1190 14440
1190 14488
1190 12830
1190 14892
1190 12539
1190 13193
1190 13449
1191 10899
1191 11221
1191 13212
1191 13213
1191 11904
1191 12299
1191 12638
1191 12704
1191 13033
1191 13056
1191 14100
1191 14149
1191 14350
1191 14876
1191 12091
1191 14922
1191 14434
1191 14450
1191 14460
1191 13184
1191 14435
1191 14440
1191 14488
1191 12830
1191 14892
1191 12539
1191 13193
1191 13449
1192 10899
1192 11221
1192 13212
1192 13213
1192 11904
1192 12299
1192 12638
1192 12704
1192 13033
1192 13056
1192 14100
1192 14149
1192 14350
1192 14876
1192 12091
1192 14922
1192 14434
1192 14450
1192 14460
1192 13184
1192 14435
1192 14440
1192 14488
1192 14892
1192 12539
1192 13193
1192 13449
1193 10899
1193 11221
1193 13212
1193 13213
1193 11904
1193 12299
1193 12638
1193 12704
1193 13033
1193 13056
1193 14100
1193 14149
1193 14158
1193 14350
1193 14876
1193 12091
1193 14922
1193 14434
1193 14450
1193 14460
1193 13184
1193 14440
1193 14488
1193 14892
1193 12539
1193 13193
1193 13449
1194 10899
1194 11221
1194 13212
1194 13213
1194 11904
1194 12299
1194 12638
1194 12704
1194 13056
1194 13573
1194 14100
1194 14149
1194 14158
1194 14350
1194 14876
1194 12091
1194 14922
1194 14434
1194 14450
1194 14460
1194 13184
1194 14440
1194 14488
1194 14892
1194 12539
1194 13193
1194 13449
1195 10899
1195 11221
1195 13212
1195 13213
1195 11904
1195 12299
1195 12638
1195 12704
1195 13056
1195 13573
1195 14100
1195 14149
1195 14158
1195 14350
1195 14876
1195 12091
1195 14922
1195 14434
1195 14450
1195 14460
1195 13184
1195 14440
1195 14488
1195 14892
1195 12539
1195 13193
1195 13449
1196 10899
1196 11221
1196 13212
1196 13213
1196 11904
1196 12299
1196 12638
1196 12704
1196 13056
1196 13573
1196 14100
1196 14350
1196 14876
1196 12091
1196 14922
1196 14434
1196 14460
1196 13184
1196 14440
1196 14488
1196 14892
1196 12539
1196 13193
1196 13449
1197 10899
1197 11221
1197 13212
1197 13213
1197 11904
1197 12299
1197 12638
1197 12704
1197 13056
1197 13573
1197 14100
1197 14350
1197 14876
1197 12091
1197 14922
1197 14434
1197 14460
1197 13184
1197 14440
1197 14488
1197 14892
1197 12539
1197 13193
1197 13449
1198 10899
1198 11221
1198 13212
1198 13213
1198 11904
1198 12299
1198 12638
1198 12704
1198 13056
1198 13573
1198 14876
1198 14922
1198 14434
1198 14460
1198 13184
1198 14440
1198 14472
1198 14488
1198 14892
1198 12539
1198 13193
1198 13449
1199 10899
1199 11221
1199 13212
1199 13213
1199 11904
1199 12299
1199 12638
1199 12704
1199 13056
1199 13573
1199 14149
1199 14876
1199 14922
1199 14434
1199 14460
1199 13184
1199 14440
1199 14472
1199 14488
1199 14892
1199 12539
1199 13193
1199 13449
1200 10899
1200 11221
1200 13212
1200 13213
1200 11904
1200 12299
1200 12638
1200 12704
1200 13056
1200 13573
1200 14149
1200 14876
1200 14922
1200 14434
1200 14460
1200 13184
1200 14440
1200 14472
1200 14488
1200 14892
1200 12539
1200 13193
1200 13449
1201 10899
1201 11221
1201 13212
1201 13213
1201 11904
1201 12299
1201 12638
1201 12704
1201 13056
1201 13573
1201 14149
1201 14876
1201 14922
1201 14434
1201 14460
1201 13184
1201 14440
1201 14472
1201 14488
1201 14892
1201 12539
1201 13193
1201 13449
1202 11221
1202 13213
1202 12299
1202 12632
1202 12703
1202 13056
1202 14876
1202 13184
1202 14118
1202 12614
1202 14437
1202 14463
1202 14488
1202 14892
1202 11901
1202 14625
1202 12539
1202 13193
1203 11221
1203 13213
1203 12299
1203 12632
1203 12703
1203 13056
1203 14876
1203 13184
1203 14118
1203 12614
1203 14437
1203 14463
1203 14488
1203 14891
1203 14892
1203 11901
1203 14625
1203 12539
1203 13193
1204 11221
1204 13213
1204 12299
1204 12632
1204 12703
1204 13056
1204 14876
1204 13184
1204 14118
1204 12614
1204 14437
1204 14463
1204 14488
1204 14891
1204 14892
1204 14652
1204 11901
1204 13047
1204 14625
1204 12539
1204 10860
1204 13193
1205 11221
1205 13213
1205 12299
1205 12632
1205 12703
1205 13056
1205 14876
1205 13184
1205 14118
1205 12614
1205 14437
1205 14463
1205 14488
1205 14891
1205 14892
1205 12812
1205 14652
1205 11901
1205 13047
1205 14625
1205 12539
1205 10860
1205 13193
1206 11221
1206 13213
1206 12042
1206 12299
1206 12632
1206 12703
1206 13056
1206 14876
1206 13184
1206 14118
1206 12614
1206 14437
1206 14449
1206 14463
1206 14488
1206 14891
1206 14892
1206 12812
1206 14652
1206 14943
1206 11901
1206 13047
1206 14625
1206 12539
1206 10860
1206 13193
1207 11219
1207 11221
1207 13213
1207 12042
1207 12299
1207 12632
1207 12703
1207 13056
1207 14876
1207 13184
1207 14118
1207 12614
1207 14437
1207 14449
1207 14463
1207 14488
1207 12823
1207 14891
1207 14892
1207 12812
1207 14652
1207 14943
1207 11901
1207 13047
1207 14625
1207 12539
1207 10860
1207 13193
1208 11219
1208 11221
1208 13213
1208 12042
1208 12299
1208 12703
1208 13056
1208 13059
1208 14876
1208 13184
1208 14118
1208 12614
1208 14437
1208 14449
1208 14463
1208 14488
1208 12823
1208 14891
1208 14892
1208 12812
1208 14652
1208 14943
1208 11901
1208 13047
1208 14625
1208 12539
1208 10860
1208 13193
1209 11219
1209 11221
1209 13213
1209 12042
1209 12299
1209 12703
1209 13056
1209 13059
1209 14876
1209 13184
1209 14118
1209 12614
1209 14437
1209 14449
1209 14463
1209 14488
1209 12823
1209 14891
1209 14892
1209 12812
1209 14652
1209 14943
1209 11901
1209 13047
1209 14625
1209 12539
1209 10860
1209 13193
1210 11219
1210 11221
1210 13213
1210 12042
1210 12299
1210 12703
1210 13056
1210 13059
1210 14876
1210 13184
1210 14118
1210 12614
1210 14437
1210 14449
1210 14463
1210 14488
1210 12823
1210 14891
1210 14892
1210 12812
1210 14652
1210 14943
1210 11901
1210 13047
1210 14625
1210 12539
1210 10860
1210 13193
1211 11219
1211 11221
1211 13213
1211 12042
1211 12299
1211 12703
1211 13056
1211 13059
1211 14876
1211 13184
1211 14118
1211 13571
1211 13441
1211 12614
1211 14437
1211 14449
1211 14463
1211 14488
1211 12823
1211 14891
1211 14892
1211 12812
1211 14652
1211 14943
1211 11901
1211 13047
1211 14625
1211 12539
1211 10860
1211 13193
1212 11219
1212 11221
1212 13213
1212 12042
1212 12299
1212 12703
1212 13056
1212 13059
1212 14876
1212 13184
1212 14118
1212 13571
1212 13441
1212 12614
1212 14437
1212 14449
1212 14463
1212 14488
1212 12823
1212 14891
1212 14892
1212 12812
1212 14652
1212 14943
1212 11901
1212 13047
1212 14625
1212 12539
1212 10860
1212 13193
1213 11219
1213 11221
1213 13213
1213 12042
1213 12299
1213 12703
1213 13056
1213 13059
1213 14876
1213 13184
1213 14118
1213 13571
1213 13441
1213 12614
1213 14437
1213 14449
1213 14463
1213 14488
1213 12823
1213 14891
1213 14892
1213 12812
1213 14652
1213 14943
1213 13047
1213 14625
1213 12539
1213 10860
1213 13193
1214 11219
1214 11221
1214 13213
1214 12042
1214 12299
1214 12703
1214 13056
1214 13059
1214 14876
1214 13184
1214 14118
1214 13571
1214 13441
1214 12614
1214 14437
1214 14449
1214 14463
1214 14488
1214 12823
1214 14891
1214 14892
1214 12812
1214 14652
1214 14943
1214 13047
1214 14625
1214 12539
1214 10860
1214 13193
1215 11219
1215 11221
1215 13213
1215 12042
1215 12299
1215 12703
1215 13056
1215 13059
1215 14876
1215 13184
1215 14118
1215 13571
1215 12251
1215 12614
1215 14437
1215 14449
1215 14463
1215 14470
1215 14488
1215 12823
1215 14891
1215 14892
1215 12812
1215 14652
1215 14943
1215 13047
1215 14625
1215 13520
1215 12539
1215 10860
1215 13193
1216 11219
1216 11221
1216 13213
1216 12042
1216 12299
1216 12703
1216 13056
1216 13059
1216 14876
1216 13184
1216 13571
1216 12251
1216 12614
1216 14437
1216 14449
1216 14463
1216 14470
1216 14488
1216 12823
1216 14891
1216 14892
1216 12812
1216 14652
1216 14943
1216 13047
1216 14625
1216 13520
1216 12539
1216 10860
1216 13193
1217 11219
1217 11221
1217 13213
1217 12042
1217 12299
1217 12703
1217 13056
1217 13059
1217 14876
1217 13184
1217 13571
1217 12251
1217 13441
1217 12614
1217 14437
1217 14449
1217 14463
1217 14470
1217 14488
1217 12823
1217 14891
1217 14892
1217 13473
1217 12812
1217 14652
1217 14943
1217 13047
1217 14625
1217 13520
1217 10860
1217 13193
1218 11219
1218 11221
1218 13213
1218 12042
1218 12299
1218 12703
1218 13056
1218 13059
1218 14876
1218 13184
1218 13571
1218 12251
1218 13441
1218 12614
1218 14437
1218 14449
1218 14463
1218 14470
1218 14488
1218 12823
1218 14891
1218 14892
1218 13473
1218 12812
1218 14652
1218 14943
1218 13047
1218 14625
1218 13520
1218 10860
1218 13193
1219 11219
1219 11221
1219 13213
1219 12042
1219 12299
1219 12703
1219 13056
1219 13059
1219 13184
1219 13571
1219 12251
1219 13441
1219 12614
1219 14437
1219 14449
1219 14463
1219 14470
1219 12823
1219 14891
1219 14892
1219 12812
1219 14652
1219 14943
1219 13041
1219 13047
1219 14625
1219 13520
1219 10860
1219 13193
1220 11092
1220 11219
1220 11221
1220 13213
1220 12042
1220 12299
1220 12703
1220 13056
1220 13059
1220 13184
1220 13571
1220 12251
1220 13441
1220 12614
1220 14437
1220 14463
1220 14470
1220 12823
1220 14891
1220 14892
1220 13473
1220 12812
1220 14652
1220 14943
1220 13041
1220 13047
1220 14625
1220 13520
1220 10860
1220 13193
1221 11092
1221 11219
1221 11221
1221 13213
1221 12042
1221 12299
1221 12703
1221 13056
1221 13059
1221 14876
1221 13184
1221 13571
1221 12251
1221 13441
1221 12614
1221 14437
1221 14463
1221 14470
1221 14488
1221 12823
1221 14891
1221 14892
1221 13473
1221 12812
1221 14652
1221 14943
1221 13041
1221 13047
1221 14625
1221 13520
1221 10860
1221 13193
1222 11092
1222 11219
1222 11221
1222 13213
1222 12042
1222 12299
1222 12703
1222 13056
1222 13059
1222 14876
1222 13184
1222 13571
1222 13441
1222 12614
1222 14437
1222 14463
1222 14470
1222 14488
1222 12823
1222 14891
1222 14892
1222 13473
1222 12812
1222 14652
1222 14943
1222 13041
1222 13047
1222 14625
1222 13520
1222 12539
1222 10860
1222 13193
1223 11219
1223 11221
1223 13213
1223 12042
1223 12299
1223 12703
1223 13056
1223 13059
1223 14876
1223 13184
1223 13571
1223 13441
1223 12614
1223 14437
1223 14463
1223 14470
1223 14488
1223 12823
1223 14891
1223 14892
1223 13473
1223 12812
1223 14652
1223 14943
1223 13041
1223 13047
1223 14625
1223 13520
1223 12539
1223 10860
1223 13193
1224 11219
1224 11221
1224 13213
1224 12042
1224 12299
1224 12703
1224 13056
1224 13059
1224 13710
1224 14876
1224 13184
1224 13571
1224 12251
1224 13441
1224 12614
1224 14437
1224 14463
1224 14470
1224 14488
1224 12823
1224 14891
1224 14892
1224 13473
1224 12812
1224 14652
1224 14943
1224 13041
1224 13047
1224 14625
1224 13520
1224 12539
1224 10860
1224 13193
1225 11219
1225 11221
1225 13213
1225 12042
1225 12299
1225 12703
1225 13056
1225 13059
1225 13710
1225 14876
1225 13184
1225 13571
1225 12251
1225 13441
1225 12614
1225 14437
1225 14449
1225 14463
1225 14470
1225 14488
1225 12823
1225 14891
1225 14892
1225 13473
1225 12812
1225 13323
1225 14652
1225 14943
1225 13041
1225 13047
1225 14625
1225 13343
1225 13520
1225 12539
1225 10860
1225 13193
1226 11092
1226 11219
1226 11221
1226 13213
1226 12042
1226 12299
1226 12703
1226 13056
1226 13059
1226 13710
1226 14876
1226 13184
1226 13571
1226 12251
1226 13441
1226 12614
1226 14437
1226 14449
1226 14463
1226 14470
1226 14488
1226 12823
1226 14891
1226 14892
1226 13473
1226 12812
1226 12819
1226 13323
1226 14652
1226 14943
1226 13041
1226 13047
1226 14625
1226 13343
1226 13520
1226 12539
1226 10860
1226 13193
1227 11092
1227 11219
1227 11221
1227 13213
1227 12042
1227 12299
1227 12703
1227 13056
1227 13059
1227 13710
1227 14876
1227 13184
1227 14118
1227 13571
1227 12251
1227 13441
1227 12614
1227 14437
1227 14449
1227 14463
1227 14470
1227 14488
1227 12823
1227 14891
1227 14892
1227 13473
1227 12812
1227 12819
1227 13323
1227 14652
1227 14943
1227 14944
1227 13041
1227 13047
1227 14625
1227 13343
1227 13520
1227 13707
1227 12539
1227 10860
1227 13193
1228 11219
1228 11221
1228 13213
1228 12042
1228 12299
1228 12703
1228 13056
1228 13059
1228 13710
1228 14876
1228 13184
1228 14118
1228 13571
1228 12251
1228 13441
1228 12614
1228 14437
1228 14449
1228 14463
1228 14470
1228 14488
1228 12823
1228 14891
1228 14892
1228 13473
1228 12812
1228 12819
1228 13323
1228 14652
1228 14943
1228 14944
1228 13041
1228 13047
1228 13811
1228 14625
1228 13343
1228 13520
1228 13707
1228 12539
1228 10860
1228 13193
1229 11219
1229 11221
1229 13213
1229 12042
1229 12299
1229 12703
1229 13056
1229 13059
1229 13710
1229 14876
1229 13184
1229 14118
1229 13571
1229 12251
1229 13441
1229 12614
1229 14437
1229 14449
1229 14463
1229 14470
1229 12823
1229 12829
1229 14891
1229 14892
1229 13473
1229 12812
1229 12819
1229 13323
1229 14652
1229 14943
1229 14944
1229 13041
1229 13047
1229 13811
1229 14625
1229 13343
1229 13520
1229 13707
1229 12539
1229 10860
1229 13193
1230 11219
1230 11221
1230 13213
1230 12042
1230 12299
1230 12703
1230 13056
1230 13059
1230 13710
1230 14876
1230 13184
1230 14118
1230 13571
1230 12251
1230 13441
1230 12614
1230 14427
1230 14437
1230 14449
1230 14463
1230 14470
1230 12823
1230 12829
1230 14891
1230 14892
1230 13473
1230 12812
1230 12819
1230 13323
1230 14652
1230 14943
1230 14944
1230 13041
1230 13047
1230 13811
1230 14625
1230 13343
1230 13520
1230 12539
1230 10860
1230 13193
1231 11219
1231 11221
1231 13213
1231 12042
1231 12299
1231 12703
1231 13056
1231 13059
1231 13710
1231 14876
1231 13184
1231 14118
1231 13571
1231 12251
1231 13441
1231 12614
1231 14427
1231 14437
1231 14449
1231 14463
1231 14470
1231 12823
1231 12829
1231 14891
1231 14892
1231 13473
1231 12812
1231 12819
1231 13323
1231 14652
1231 14943
1231 14944
1231 13041
1231 13047
1231 13811
1231 14625
1231 13343
1231 13520
1231 12539
1231 10860
1231 13193
1232 11219
1232 11221
1232 13213
1232 12042
1232 12299
1232 12703
1232 13056
1232 13059
1232 13710
1232 14876
1232 13184
1232 14118
1232 13571
1232 12251
1232 13441
1232 12614
1232 14427
1232 14437
1232 14449
1232 14463
1232 14470
1232 12823
1232 12829
1232 14891
1232 14892
1232 13473
1232 12812
1232 12819
1232 13323
1232 14652
1232 14943
1232 14944
1232 13041
1232 13047
1232 13811
1232 14625
1232 13343
1232 13520
1232 12539
1232 10860
1232 13193
1233 11219
1233 11221
1233 13213
1233 12042
1233 12299
1233 12703
1233 13056
1233 13059
1233 13710
1233 14876
1233 13184
1233 14118
1233 13571
1233 12251
1233 13441
1233 12614
1233 14427
1233 14437
1233 14449
1233 14463
1233 14470
1233 12823
1233 12829
1233 14891
1233 14892
1233 13473
1233 13474
1233 12812
1233 12819
1233 13323
1233 14652
1233 14943
1233 14944
1233 13041
1233 13047
1233 13811
1233 14625
1233 13343
1233 13520
1233 12539
1233 10860
1233 13193
1234 11219
1234 11221
1234 13213
1234 12042
1234 12299
1234 12703
1234 13056
1234 13059
1234 13710
1234 14876
1234 13184
1234 14118
1234 13571
1234 12251
1234 13441
1234 12614
1234 14427
1234 14437
1234 14449
1234 14463
1234 14470
1234 12823
1234 12829
1234 14891
1234 14892
1234 13473
1234 13474
1234 12812
1234 12819
1234 13323
1234 14652
1234 14943
1234 14944
1234 13041
1234 13047
1234 13811
1234 14625
1234 13343
1234 13520
1234 12539
1234 10860
1234 13193
1235 11092
1235 11219
1235 11221
1235 13213
1235 12042
1235 12299
1235 12703
1235 13056
1235 13059
1235 13710
1235 14876
1235 13184
1235 14118
1235 12251
1235 13441
1235 12614
1235 14427
1235 14437
1235 14449
1235 14463
1235 12823
1235 12829
1235 14687
1235 14891
1235 14892
1235 13473
1235 13474
1235 12812
1235 12819
1235 13323
1235 14652
1235 14943
1235 14944
1235 13041
1235 13047
1235 13811
1235 14625
1235 13343
1235 13520
1235 12539
1235 10860
1235 13193
1236 11092
1236 11219
1236 11221
1236 13213
1236 12042
1236 12299
1236 12703
1236 13056
1236 13059
1236 13710
1236 14876
1236 13184
1236 14118
1236 13571
1236 12251
1236 13441
1236 12614
1236 14427
1236 14437
1236 14449
1236 14463
1236 12823
1236 12829
1236 14687
1236 14891
1236 14892
1236 13473
1236 13474
1236 12812
1236 12819
1236 13323
1236 14652
1236 14943
1236 14944
1236 13041
1236 13047
1236 13811
1236 14625
1236 13343
1236 13520
1236 12539
1236 10860
1236 13193
1237 11092
1237 11219
1237 11221
1237 13213
1237 12042
1237 12299
1237 12703
1237 13056
1237 13059
1237 13710
1237 14876
1237 13184
1237 14118
1237 13571
1237 12251
1237 13441
1237 12614
1237 14427
1237 14437
1237 14449
1237 14463
1237 12897
1237 12823
1237 12829
1237 14687
1237 14891
1237 14892
1237 13473
1237 13474
1237 12812
1237 12819
1237 13323
1237 14652
1237 14943
1237 14944
1237 13208
1237 13041
1237 13075
1237 13047
1237 13811
1237 14625
1237 13343
1237 13520
1237 12539
1237 10860
1237 13193
1238 11092
1238 11219
1238 11221
1238 13213
1238 12042
1238 12299
1238 12703
1238 13056
1238 13059
1238 13710
1238 14876
1238 13184
1238 14118
1238 13571
1238 12251
1238 13441
1238 12614
1238 14427
1238 14437
1238 14449
1238 14463
1238 12897
1238 12823
1238 12829
1238 14687
1238 14891
1238 14892
1238 13473
1238 13474
1238 12812
1238 12819
1238 13323
1238 14652
1238 14943
1238 14944
1238 13208
1238 13041
1238 13075
1238 13047
1238 13811
1238 14625
1238 13343
1238 13520
1238 12539
1238 10860
1238 13193
1239 11092
1239 11219
1239 11221
1239 13213
1239 12042
1239 12299
1239 12703
1239 13056
1239 13059
1239 13710
1239 14876
1239 13184
1239 14118
1239 13571
1239 12251
1239 12614
1239 14427
1239 14437
1239 14449
1239 14463
1239 12897
1239 12823
1239 12829
1239 14687
1239 14891
1239 14892
1239 13473
1239 13474
1239 12812
1239 12819
1239 13323
1239 14652
1239 14943
1239 13208
1239 13041
1239 13075
1239 13811
1239 14625
1239 13343
1239 13520
1239 12539
1239 10860
1239 13193
1240 11092
1240 11219
1240 11221
1240 13213
1240 12042
1240 12299
1240 12703
1240 13056
1240 13059
1240 13710
1240 14876
1240 13184
1240 14118
1240 13571
1240 12251
1240 12614
1240 14427
1240 14437
1240 14449
1240 14463
1240 12897
1240 12823
1240 12829
1240 14891
1240 14892
1240 13474
1240 12812
1240 12819
1240 13323
1240 14652
1240 14943
1240 13208
1240 13041
1240 13075
1240 13811
1240 14625
1240 13343
1240 12539
1240 11336
1240 10860
1240 13193
1241 11092
1241 11219
1241 11221
1241 13213
1241 12042
1241 12299
1241 12703
1241 13056
1241 13059
1241 13710
1241 14876
1241 13184
1241 14118
1241 12251
1241 12614
1241 14427
1241 14437
1241 14449
1241 14463
1241 12897
1241 12823
1241 12829
1241 14687
1241 14891
1241 14892
1241 13474
1241 12812
1241 12819
1241 13323
1241 14652
1241 14943
1241 13208
1241 13041
1241 13075
1241 13811
1241 14625
1241 13343
1241 11336
1241 10860
1241 13193
1242 11092
1242 11219
1242 11221
1242 13213
1242 12042
1242 12299
1242 12703
1242 13056
1242 13059
1242 13710
1242 14876
1242 13184
1242 14118
1242 12251
1242 12614
1242 14427
1242 14437
1242 14449
1242 14463
1242 12897
1242 12823
1242 12829
1242 14687
1242 14891
1242 14892
1242 13474
1242 12819
1242 13323
1242 14652
1242 14943
1242 13208
1242 13075
1242 13811
1242 14625
1242 11336
1242 10860
1242 13193
1243 11219
1243 11221
1243 13213
1243 12042
1243 12299
1243 12703
1243 13056
1243 13059
1243 13710
1243 13184
1243 14118
1243 12251
1243 12614
1243 14427
1243 14437
1243 14449
1243 14463
1243 12897
1243 12823
1243 12829
1243 14687
1243 14891
1243 14892
1243 13474
1243 12819
1243 13323
1243 14652
1243 14943
1243 13208
1243 13075
1243 13811
1243 14625
1243 10860
1243 13193
1244 11219
1244 11221
1244 13213
1244 12042
1244 12299
1244 12703
1244 13056
1244 13059
1244 13710
1244 13184
1244 14118
1244 12251
1244 12614
1244 14427
1244 14437
1244 14449
1244 14463
1244 14470
1244 12897
1244 12823
1244 12829
1244 14687
1244 14891
1244 13474
1244 12819
1244 13323
1244 14652
1244 14943
1244 13208
1244 13075
1244 13811
1244 14625
1244 10860
1244 13193
1245 11092
1245 11219
1245 11221
1245 13213
1245 12042
1245 12299
1245 12703
1245 13056
1245 13059
1245 13710
1245 13184
1245 14118
1245 12251
1245 12614
1245 14427
1245 14437
1245 14449
1245 14463
1245 14470
1245 12897
1245 12823
1245 12829
1245 14891
1245 13474
1245 12819
1245 13323
1245 14652
1245 14943
1245 13208
1245 13075
1245 13811
1245 14625
1245 10860
1245 13193
1246 11092
1246 11221
1246 13213
1246 12042
1246 12299
1246 12703
1246 13056
1246 13059
1246 13710
1246 13184
1246 14118
1246 12251
1246 12614
1246 14427
1246 14437
1246 14449
1246 14463
1246 14470
1246 12897
1246 12823
1246 12829
1246 14891
1246 13474
1246 12819
1246 13323
1246 14652
1246 14943
1246 13208
1246 13075
1246 13811
1246 14625
1246 10860
1246 13193
1247 11092
1247 11221
1247 13213
1247 12042
1247 12299
1247 12703
1247 13056
1247 13059
1247 13710
1247 13184
1247 14118
1247 12251
1247 12614
1247 14427
1247 14437
1247 14449
1247 14463
1247 14470
1247 12897
1247 12823
1247 12829
1247 14891
1247 13474
1247 12819
1247 13323
1247 14652
1247 14943
1247 13208
1247 13075
1247 13811
1247 14625
1247 10860
1247 13193
1248 11092
1248 11221
1248 13213
1248 12042
1248 12299
1248 12703
1248 13059
1248 13710
1248 13184
1248 14118
1248 12251
1248 12614
1248 14427
1248 14437
1248 14449
1248 14463
1248 14470
1248 12897
1248 12823
1248 12829
1248 14891
1248 13474
1248 12819
1248 13323
1248 14652
1248 14943
1248 13208
1248 13075
1248 13811
1248 14625
1248 10860
1248 13193
1249 11092
1249 11221
1249 12042
1249 12299
1249 12703
1249 13059
1249 13184
1249 14118
1249 12251
1249 12614
1249 14427
1249 14437
1249 14449
1249 14463
1249 14470
1249 12897
1249 12823
1249 12829
1249 14891
1249 13474
1249 12819
1249 13323
1249 14652
1249 14943
1249 13208
1249 13075
1249 13811
1249 14625
1249 10860
1249 13193
1250 11092
1250 11221
1250 12042
1250 12299
1250 12703
1250 13059
1250 13184
1250 14118
1250 12251
1250 12614
1250 14427
1250 14437
1250 14449
1250 14463
1250 14470
1250 12897
1250 12823
1250 12829
1250 14891
1250 13474
1250 12819
1250 13323
1250 14652
1250 14943
1250 13208
1250 13075
1250 13811
1250 14625
1250 10860
1250 13193
1251 11092
1251 11221
1251 12042
1251 12299
1251 12703
1251 13059
1251 13184
1251 14118
1251 12251
1251 12614
1251 14427
1251 14437
1251 14449
1251 14463
1251 14470
1251 12897
1251 12823
1251 12829
1251 14891
1251 13474
1251 12819
1251 13323
1251 14652
1251 14943
1251 13208
1251 13075
1251 13811
1251 14625
1251 10860
1251 13193
1252 11092
1252 11221
1252 12042
1252 12299
1252 12703
1252 13059
1252 13184
1252 14118
1252 12251
1252 12614
1252 14427
1252 14437
1252 14449
1252 14463
1252 14470
1252 12897
1252 12823
1252 14891
1252 13474
1252 12819
1252 13323
1252 14652
1252 14943
1252 13208
1252 13075
1252 13811
1252 14625
1252 10860
1252 13193
1253 11221
1253 12042
1253 12299
1253 12703
1253 13059
1253 13184
1253 14118
1253 12251
1253 12614
1253 14427
1253 14437
1253 14449
1253 14463
1253 14470
1253 12897
1253 12823
1253 14891
1253 13474
1253 12819
1253 13323
1253 14652
1253 14943
1253 13208
1253 13075
1253 13811
1253 14625
1253 10860
1253 13193
1254 11221
1254 12042
1254 12299
1254 12703
1254 13059
1254 13184
1254 14118
1254 12251
1254 12614
1254 14427
1254 14437
1254 14449
1254 14463
1254 14470
1254 12897
1254 12823
1254 14891
1254 12819
1254 13323
1254 14652
1254 14943
1254 13208
1254 13075
1254 13811
1254 14625
1254 10860
1254 13193
1255 11221
1255 12042
1255 12299
1255 12703
1255 13059
1255 13184
1255 14118
1255 12251
1255 12614
1255 14427
1255 14437
1255 14463
1255 14470
1255 12897
1255 12823
1255 14891
1255 12819
1255 13323
1255 14652
1255 14943
1255 13208
1255 13075
1255 13811
1255 14625
1255 10860
1255 13193
1256 11221
1256 12042
1256 12299
1256 12703
1256 13059
1256 13184
1256 14118
1256 12251
1256 12614
1256 14427
1256 14437
1256 14463
1256 14470
1256 14489
1256 12897
1256 12823
1256 14891
1256 12819
1256 13323
1256 14652
1256 14943
1256 13208
1256 11903
1256 13075
1256 13811
1256 14625
1256 10860
1256 13193
1257 11221
1257 12042
1257 12299
1257 12703
1257 13059
1257 14876
1257 13184
1257 14118
1257 12251
1257 12614
1257 14427
1257 14437
1257 14470
1257 14489
1257 12823
1257 14891
1257 12819
1257 13323
1257 14652
1257 14943
1257 13208
1257 11903
1257 13075
1257 13811
1257 14625
1257 10860
1257 13193
1258 11221
1258 12042
1258 12299
1258 12703
1258 13059
1258 14876
1258 13184
1258 14118
1258 12251
1258 12614
1258 14427
1258 14437
1258 14470
1258 14489
1258 12823
1258 14891
1258 12819
1258 13323
1258 14652
1258 14943
1258 13208
1258 11903
1258 13075
1258 13811
1258 14625
1258 12539
1258 10860
1258 13193
1259 11221
1259 12042
1259 12299
1259 12703
1259 13059
1259 14876
1259 13184
1259 14118
1259 12251
1259 12614
1259 14427
1259 14437
1259 14470
1259 14489
1259 12823
1259 14891
1259 12819
1259 14652
1259 14943
1259 13208
1259 11903
1259 13075
1259 13811
1259 14625
1259 12539
1259 10860
1259 13193
1260 11221
1260 12042
1260 12299
1260 12703
1260 13059
1260 14876
1260 13184
1260 14118
1260 12251
1260 12614
1260 14427
1260 14437
1260 14489
1260 12823
1260 14891
1260 14892
1260 14652
1260 14943
1260 13208
1260 11903
1260 13075
1260 13811
1260 14625
1260 12539
1260 10860
1260 13193
1261 11221
1261 13213
1261 12042
1261 12299
1261 12703
1261 13059
1261 14876
1261 13184
1261 14118
1261 12251
1261 12614
1261 14427
1261 14437
1261 14489
1261 12823
1261 14891
1261 14892
1261 14652
1261 13208
1261 11903
1261 13075
1261 13811
1261 14625
1261 12539
1261 10860
1261 13193
1262 11221
1262 13213
1262 12042
1262 12299
1262 12703
1262 13059
1262 14876
1262 13184
1262 14118
1262 12251
1262 12614
1262 14427
1262 14437
1262 14489
1262 12823
1262 14891
1262 14892
1262 14652
1262 13208
1262 11903
1262 13075
1262 13811
1262 14625
1262 12539
1262 10860
1262 13193
1263 11221
1263 13213
1263 12042
1263 12299
1263 12703
1263 13059
1263 14876
1263 13184
1263 14118
1263 12251
1263 12614
1263 14427
1263 14437
1263 14489
1263 12823
1263 14891
1263 14892
1263 14652
1263 13208
1263 11903
1263 13075
1263 13811
1263 14625
1263 12539
1263 10860
1263 13193
1264 11221
1264 13213
1264 12299
1264 12703
1264 13059
1264 14876
1264 13184
1264 14118
1264 12251
1264 12614
1264 14427
1264 14437
1264 14489
1264 12823
1264 14891
1264 14892
1264 14652
1264 13208
1264 11903
1264 13075
1264 13811
1264 14625
1264 12539
1264 10860
1264 13193
1265 11221
1265 13213
1265 12299
1265 12703
1265 13059
1265 14876
1265 13184
1265 14118
1265 12251
1265 14427
1265 14437
1265 14489
1265 12823
1265 14891
1265 14892
1265 14652
1265 13208
1265 11903
1265 13075
1265 13811
1265 14625
1265 12539
1265 10860
1265 13193
1266 11221
1266 13213
1266 12299
1266 12703
1266 13059
1266 14876
1266 13184
1266 14118
1266 12251
1266 14437
1266 14489
1266 12823
1266 14891
1266 14892
1266 14652
1266 13208
1266 11903
1266 13075
1266 13811
1266 14625
1266 12539
1266 10860
1266 13193
1267 11221
1267 13213
1267 12299
1267 12703
1267 13059
1267 14876
1267 13184
1267 14118
1267 12251
1267 14437
1267 14489
1267 14891
1267 14892
1267 14652
1267 13208
1267 11903
1267 13075
1267 13811
1267 14625
1267 12539
1267 13193
1268 11221
1268 13213
1268 12299
1268 12703
1268 13059
1268 14876
1268 13184
1268 14118
1268 12251
1268 14437
1268 14489
1268 14891
1268 14892
1268 13208
1268 11903
1268 13075
1268 13811
1268 14625
1268 12539
1268 13193
1269 11221
1269 12299
1269 13059
1269 13184
1269 14118
1269 12615
1269 13208
1269 11900
1269 13811
1269 13193
1270 11221
1270 12299
1270 13059
1270 13184
1270 14118
1270 12615
1270 13208
1270 11900
1270 13811
1270 14625
1270 13193
1271 11221
1271 12299
1271 13059
1271 13184
1271 14118
1271 12615
1271 13208
1271 11900
1271 13811
1271 14625
1271 13193
1272 11221
1272 12299
1272 13059
1272 13184
1272 14118
1272 12615
1272 13208
1272 11900
1272 13811
1272 14625
1272 13193
1273 11221
1273 12299
1273 13059
1273 13184
1273 14118
1273 12615
1273 13208
1273 11900
1273 13811
1273 14625
1273 13193
1274 11221
1274 12299
1274 13059
1274 13184
1274 14118
1274 12615
1274 13208
1274 11900
1274 13811
1274 14625
1274 13193
1275 11221
1275 12299
1275 13059
1275 13184
1275 14118
1275 12615
1275 13208
1275 11900
1275 13811
1275 14625
1275 13193
1276 11221
1276 12299
1276 13059
1276 13184
1276 14118
1276 12615
1276 13208
1276 11900
1276 13811
1276 14625
1276 13193
1277 13184
1277 12615
1278 13184
1278 12615
1279 10982
1279 11221
1279 13209
1279 12638
1279 12704
1279 12827
1279 13012
1279 14149
1279 14350
1279 14922
1279 12045
1279 14426
1279 14461
1279 12878
1279 13184
1279 11236
1279 11337
1279 10860
1279 13193
1280 10982
1280 11221
1280 13209
1280 12299
1280 12638
1280 12704
1280 12827
1280 13012
1280 13056
1280 14149
1280 14350
1280 14922
1280 12045
1280 14426
1280 14461
1280 12878
1280 13184
1280 14118
1280 11236
1280 11337
1280 10860
1280 13193
1281 10982
1281 11221
1281 13209
1281 13212
1281 12299
1281 12638
1281 12704
1281 12827
1281 13012
1281 13056
1281 14149
1281 14350
1281 14922
1281 12045
1281 14426
1281 14461
1281 12878
1281 13184
1281 14118
1281 11236
1281 11337
1281 10860
1281 13193
1282 10971
1282 10982
1282 11221
1282 13209
1282 13212
1282 12299
1282 12638
1282 12704
1282 12827
1282 13012
1282 13056
1282 14149
1282 14350
1282 14922
1282 12045
1282 14426
1282 14461
1282 12878
1282 13184
1282 14118
1282 11236
1282 11337
1282 10860
1282 13193
1283 10971
1283 10982
1283 11221
1283 13209
1283 13212
1283 12299
1283 12638
1283 12704
1283 12827
1283 13012
1283 13056
1283 13229
1283 14149
1283 14350
1283 14371
1283 14922
1283 12045
1283 14426
1283 14460
1283 14461
1283 12878
1283 13184
1283 14118
1283 11236
1283 11337
1283 10860
1283 13193
1284 10971
1284 10982
1284 11221
1284 13209
1284 13212
1284 12299
1284 12638
1284 12704
1284 12827
1284 13012
1284 13056
1284 13229
1284 14149
1284 14350
1284 14371
1284 14922
1284 12045
1284 14426
1284 14460
1284 14461
1284 12878
1284 13184
1284 14118
1284 13195
1284 11236
1284 11337
1284 10860
1284 13193
1285 10971
1285 10982
1285 11221
1285 13209
1285 13212
1285 12299
1285 12638
1285 12704
1285 12827
1285 13012
1285 13056
1285 13229
1285 14149
1285 14350
1285 14371
1285 14922
1285 12045
1285 14426
1285 14450
1285 14460
1285 14461
1285 12878
1285 13184
1285 14118
1285 13195
1285 14892
1285 11236
1285 11337
1285 10860
1285 13193
1286 10971
1286 10982
1286 11221
1286 13209
1286 13212
1286 12299
1286 12638
1286 12704
1286 12827
1286 12999
1286 13012
1286 13056
1286 13229
1286 14149
1286 14350
1286 14922
1286 12045
1286 14426
1286 14450
1286 14460
1286 14461
1286 12878
1286 13184
1286 13195
1286 14892
1286 11236
1286 11337
1286 10860
1286 13193
1287 10971
1287 10982
1287 11221
1287 13209
1287 13212
1287 12638
1287 12704
1287 12827
1287 12999
1287 13012
1287 13056
1287 13229
1287 14149
1287 14350
1287 14371
1287 14922
1287 12045
1287 14426
1287 14461
1287 12878
1287 13184
1287 13195
1287 14892
1287 11236
1287 11337
1287 10860
1287 13193
1288 10971
1288 10982
1288 11221
1288 13209
1288 13212
1288 12638
1288 12704
1288 12827
1288 13012
1288 13229
1288 14149
1288 14350
1288 14371
1288 14922
1288 12045
1288 14426
1288 14461
1288 12878
1288 13184
1288 13195
1288 14892
1288 14590
1288 11236
1288 11337
1288 10860
1288 13193
1289 10971
1289 10982
1289 11221
1289 13209
1289 13212
1289 12638
1289 12704
1289 12827
1289 13012
1289 13229
1289 14149
1289 14350
1289 14371
1289 14922
1289 12045
1289 14426
1289 14461
1289 12878
1289 13184
1289 14892
1289 14590
1289 11236
1289 11337
1289 10860
1289 13193
1290 10971
1290 10982
1290 11221
1290 13209
1290 13212
1290 12638
1290 12704
1290 12827
1290 13012
1290 13229
1290 14149
1290 14350
1290 14922
1290 12045
1290 14426
1290 14461
1290 12878
1290 13184
1290 14892
1290 14590
1290 11236
1290 11337
1290 10860
1290 13193
1291 10971
1291 10982
1291 11221
1291 13209
1291 13212
1291 12638
1291 12704
1291 12827
1291 13012
1291 13229
1291 14149
1291 14350
1291 14922
1291 12045
1291 14426
1291 14461
1291 12878
1291 13184
1291 14892
1291 11236
1291 11337
1291 10860
1291 13193
1292 10971
1292 11221
1292 13209
1292 11993
1292 12638
1292 12704
1292 12827
1292 12999
1292 13012
1292 13056
1292 13038
1292 13229
1292 14100
1292 14149
1292 14350
1292 14371
1292 14922
1292 12045
1292 14426
1292 14434
1292 14450
1292 14460
1292 14461
1292 12878
1292 13184
1292 12624
1292 14643
1292 13195
1292 14590
1292 11236
1292 10860
1292 13193
1293 10964
1293 10971
1293 11221
1293 13209
1293 11993
1293 12638
1293 12704
1293 12827
1293 12999
1293 13012
1293 13038
1293 13229
1293 14100
1293 14149
1293 14350
1293 14371
1293 14922
1293 12045
1293 14426
1293 14434
1293 14450
1293 14460
1293 14461
1293 12878
1293 13184
1293 12624
1293 14643
1293 13195
1293 14590
1293 11236
1293 10860
1293 13193
1294 10964
1294 10971
1294 11221
1294 13209
1294 11993
1294 12638
1294 12704
1294 12827
1294 12999
1294 13012
1294 13038
1294 13014
1294 13229
1294 14100
1294 14149
1294 14350
1294 14371
1294 14922
1294 12045
1294 14426
1294 14434
1294 14450
1294 14460
1294 14461
1294 12825
1294 12878
1294 13184
1294 12624
1294 14643
1294 13195
1294 14590
1294 11236
1294 11337
1294 10860
1294 13193
1295 10964
1295 10971
1295 11221
1295 13209
1295 11993
1295 12638
1295 12704
1295 12827
1295 12999
1295 13012
1295 13038
1295 13014
1295 13229
1295 14100
1295 14149
1295 14350
1295 14371
1295 14922
1295 12045
1295 14426
1295 14434
1295 14450
1295 14460
1295 14461
1295 12825
1295 12878
1295 13184
1295 12624
1295 14643
1295 13195
1295 14892
1295 14590
1295 11236
1295 11337
1295 10860
1295 13193
1296 10964
1296 10971
1296 11221
1296 13209
1296 11993
1296 12638
1296 12704
1296 12827
1296 12999
1296 13012
1296 13038
1296 13014
1296 13069
1296 13229
1296 14100
1296 14149
1296 14350
1296 14371
1296 14922
1296 12045
1296 14426
1296 14434
1296 14450
1296 14460
1296 14461
1296 12825
1296 12878
1296 13184
1296 12624
1296 14643
1296 13195
1296 14892
1296 14590
1296 11236
1296 11337
1296 10860
1296 13193
1297 10964
1297 10971
1297 11221
1297 13209
1297 11993
1297 12638
1297 12704
1297 12827
1297 12999
1297 13012
1297 13038
1297 13014
1297 13069
1297 13229
1297 14100
1297 14149
1297 14350
1297 14371
1297 14922
1297 12045
1297 14426
1297 14434
1297 14450
1297 14460
1297 14461
1297 12878
1297 13184
1297 12624
1297 14643
1297 13195
1297 14892
1297 14590
1297 11236
1297 11337
1297 10860
1297 13193
1298 10964
1298 10971
1298 11221
1298 13209
1298 11993
1298 12638
1298 12704
1298 12827
1298 12999
1298 13012
1298 13038
1298 13014
1298 13069
1298 13229
1298 14100
1298 14149
1298 14350
1298 14371
1298 14922
1298 12045
1298 14426
1298 14434
1298 14450
1298 14460
1298 14461
1298 12878
1298 13184
1298 12624
1298 14643
1298 13195
1298 14892
1298 14590
1298 11236
1298 11337
1298 10860
1298 13193
1299 10964
1299 10971
1299 11221
1299 13209
1299 13212
1299 11993
1299 12638
1299 12704
1299 12827
1299 12999
1299 13012
1299 13038
1299 13014
1299 13229
1299 14100
1299 14149
1299 14350
1299 14371
1299 14922
1299 12045
1299 14426
1299 14434
1299 14450
1299 14460
1299 14461
1299 12878
1299 13184
1299 12624
1299 14643
1299 13195
1299 14892
1299 14590
1299 11236
1299 11337
1299 10860
1299 13193
1300 10964
1300 10971
1300 11221
1300 13209
1300 13212
1300 11993
1300 12638
1300 12704
1300 12827
1300 12999
1300 13012
1300 13056
1300 13038
1300 13014
1300 13229
1300 14100
1300 14149
1300 14350
1300 14371
1300 14922
1300 12045
1300 14426
1300 14434
1300 14450
1300 14460
1300 14461
1300 12878
1300 13184
1300 12624
1300 14643
1300 13195
1300 14892
1300 14590
1300 11236
1300 10860
1300 13193
1301 10964
1301 10971
1301 11221
1301 13209
1301 13212
1301 13213
1301 11993
1301 12638
1301 12704
1301 12827
1301 12999
1301 13012
1301 13056
1301 13038
1301 13014
1301 13069
1301 13229
1301 14100
1301 14149
1301 14350
1301 14371
1301 14922
1301 12045
1301 14426
1301 14434
1301 14450
1301 14460
1301 14461
1301 12878
1301 13184
1301 12624
1301 14643
1301 13195
1301 14892
1301 14590
1301 11236
1301 10860
1301 13193
1302 10964
1302 10971
1302 11221
1302 13209
1302 13212
1302 13213
1302 11993
1302 12638
1302 12704
1302 12827
1302 12999
1302 13012
1302 13056
1302 13038
1302 13014
1302 13069
1302 13229
1302 14100
1302 14149
1302 14350
1302 14371
1302 14922
1302 12045
1302 14426
1302 14434
1302 14450
1302 14460
1302 14461
1302 12878
1302 13184
1302 12624
1302 14643
1302 13195
1302 14892
1302 14590
1302 11236
1302 10860
1302 13193
1303 10964
1303 10971
1303 11221
1303 13209
1303 13212
1303 13213
1303 11993
1303 12638
1303 12704
1303 12827
1303 12999
1303 13012
1303 13056
1303 13038
1303 13014
1303 13069
1303 13229
1303 14100
1303 14149
1303 14350
1303 14371
1303 14922
1303 12045
1303 14426
1303 14434
1303 14450
1303 14460
1303 14461
1303 12878
1303 13184
1303 12624
1303 14643
1303 13195
1303 14892
1303 14590
1303 10860
1303 13193
1304 10964
1304 10971
1304 10983
1304 11221
1304 13209
1304 13212
1304 13213
1304 11993
1304 12638
1304 12704
1304 12827
1304 12999
1304 13012
1304 13056
1304 13038
1304 13014
1304 13069
1304 13229
1304 14100
1304 14149
1304 14350
1304 14371
1304 14922
1304 12045
1304 14426
1304 14434
1304 14450
1304 14460
1304 14461
1304 12878
1304 13184
1304 12624
1304 14643
1304 13195
1304 14892
1304 14590
1304 10860
1304 13193
1305 10964
1305 10971
1305 10983
1305 11221
1305 13209
1305 13212
1305 13213
1305 12299
1305 12638
1305 12704
1305 12827
1305 12999
1305 13012
1305 13056
1305 13038
1305 13069
1305 13229
1305 14100
1305 14149
1305 14350
1305 14371
1305 14922
1305 12045
1305 14426
1305 14434
1305 14450
1305 14460
1305 14461
1305 12878
1305 13184
1305 12624
1305 14643
1305 13195
1305 14892
1305 10860
1305 13193
1306 10964
1306 10971
1306 10983
1306 11221
1306 13209
1306 13212
1306 13213
1306 12299
1306 12638
1306 12704
1306 12827
1306 12999
1306 13012
1306 13056
1306 13038
1306 13014
1306 13069
1306 13229
1306 14100
1306 14149
1306 14350
1306 14371
1306 14922
1306 12045
1306 14426
1306 14434
1306 14450
1306 14460
1306 14461
1306 12878
1306 13184
1306 12624
1306 14643
1306 13195
1306 14892
1306 10860
1306 13193
1307 10964
1307 10971
1307 11221
1307 13209
1307 13212
1307 13213
1307 12299
1307 12638
1307 12704
1307 12827
1307 12999
1307 13012
1307 13056
1307 13038
1307 13014
1307 13069
1307 13229
1307 14100
1307 14149
1307 14350
1307 14371
1307 14922
1307 12045
1307 14426
1307 14434
1307 14450
1307 14460
1307 14461
1307 12878
1307 13184
1307 12624
1307 14643
1307 13195
1307 14892
1307 10860
1307 13193
1308 10964
1308 11093
1308 11221
1308 13209
1308 13212
1308 13213
1308 12299
1308 12638
1308 12704
1308 12827
1308 12999
1308 13012
1308 13056
1308 13038
1308 13014
1308 13069
1308 13229
1308 14100
1308 14149
1308 14350
1308 14371
1308 14922
1308 12045
1308 14426
1308 14434
1308 14450
1308 14460
1308 14461
1308 12878
1308 13184
1308 12624
1308 14643
1308 13195
1308 14892
1308 10860
1308 13193
1309 10964
1309 11093
1309 11221
1309 13209
1309 13212
1309 13213
1309 12299
1309 12638
1309 12704
1309 12827
1309 12999
1309 13012
1309 13056
1309 13038
1309 13014
1309 13069
1309 13229
1309 14100
1309 14149
1309 14350
1309 14371
1309 12091
1309 14922
1309 12045
1309 14426
1309 14434
1309 14450
1309 14460
1309 14461
1309 12878
1309 13184
1309 12624
1309 14643
1309 13195
1309 14892
1309 10860
1309 13193
1310 10964
1310 11221
1310 13209
1310 13212
1310 13213
1310 12299
1310 12638
1310 12704
1310 12827
1310 12999
1310 13012
1310 13056
1310 13038
1310 13229
1310 14100
1310 14149
1310 14350
1310 14371
1310 12091
1310 14922
1310 12045
1310 14426
1310 14434
1310 14450
1310 14460
1310 14461
1310 12878
1310 13184
1310 12624
1310 14643
1310 13195
1310 14892
1310 10860
1310 13193
1311 10964
1311 11221
1311 13209
1311 13212
1311 13213
1311 12299
1311 12638
1311 12704
1311 12827
1311 12999
1311 13012
1311 13056
1311 13229
1311 14100
1311 14149
1311 14350
1311 14371
1311 12091
1311 14922
1311 12045
1311 14426
1311 14434
1311 14450
1311 14460
1311 14461
1311 12878
1311 13184
1311 12624
1311 14643
1311 13195
1311 14892
1311 10860
1311 13193
1312 10964
1312 11221
1312 13209
1312 13212
1312 13213
1312 12299
1312 12638
1312 12704
1312 12827
1312 12999
1312 13012
1312 13056
1312 13229
1312 14100
1312 14149
1312 14350
1312 14371
1312 12091
1312 14922
1312 14426
1312 14434
1312 14450
1312 14460
1312 14461
1312 12878
1312 13184
1312 12624
1312 14643
1312 13195
1312 14892
1312 10860
1312 13193
1313 10964
1313 11221
1313 13209
1313 13212
1313 13213
1313 12299
1313 12638
1313 12704
1313 12827
1313 12999
1313 13012
1313 13056
1313 13229
1313 14100
1313 14149
1313 14350
1313 14371
1313 12091
1313 14922
1313 14426
1313 14434
1313 14450
1313 14460
1313 14461
1313 12878
1313 13184
1313 14118
1313 12624
1313 14643
1313 13195
1313 14892
1313 10860
1313 13193
1314 10964
1314 11221
1314 13209
1314 13212
1314 13213
1314 12299
1314 12638
1314 12704
1314 12827
1314 12999
1314 13012
1314 13056
1314 13229
1314 14100
1314 14149
1314 14350
1314 14371
1314 12091
1314 14922
1314 14426
1314 14434
1314 14450
1314 14460
1314 14461
1314 12878
1314 13184
1314 14118
1314 12624
1314 14643
1314 13195
1314 14892
1314 10860
1314 13193
1315 10964
1315 11221
1315 13209
1315 13212
1315 13213
1315 12299
1315 12638
1315 12704
1315 12827
1315 12999
1315 13012
1315 13056
1315 13229
1315 14100
1315 14149
1315 14350
1315 14371
1315 12091
1315 14922
1315 14426
1315 14434
1315 14450
1315 14460
1315 14461
1315 12878
1315 13184
1315 14118
1315 12624
1315 14643
1315 13195
1315 14892
1315 12877
1315 10860
1315 13193
1316 10964
1316 11221
1316 13209
1316 13212
1316 13213
1316 12299
1316 12638
1316 12704
1316 12827
1316 12999
1316 13012
1316 13056
1316 13229
1316 14100
1316 14149
1316 14350
1316 14371
1316 12091
1316 14922
1316 14426
1316 14434
1316 14450
1316 14460
1316 14461
1316 12878
1316 13184
1316 14118
1316 12624
1316 14643
1316 13195
1316 14892
1316 12877
1316 10860
1316 13193
1317 10964
1317 11221
1317 13209
1317 13212
1317 13213
1317 12299
1317 12638
1317 12704
1317 12827
1317 12999
1317 13012
1317 13056
1317 13229
1317 14100
1317 14149
1317 14350
1317 14371
1317 12091
1317 14922
1317 14426
1317 14434
1317 14450
1317 14460
1317 14461
1317 13184
1317 14118
1317 12624
1317 14643
1317 13195
1317 14892
1317 12046
1317 12877
1317 10860
1317 13193
1318 10964
1318 11221
1318 13209
1318 13212
1318 13213
1318 12299
1318 12638
1318 12704
1318 12827
1318 12999
1318 13012
1318 13056
1318 13229
1318 14100
1318 14149
1318 14350
1318 14371
1318 12091
1318 14922
1318 14426
1318 14434
1318 14450
1318 14460
1318 14461
1318 13184
1318 14118
1318 12624
1318 14643
1318 13195
1318 14892
1318 12046
1318 12877
1318 10860
1318 13193
1319 10964
1319 11221
1319 13209
1319 13212
1319 13213
1319 12299
1319 12638
1319 12704
1319 12827
1319 12999
1319 13012
1319 13056
1319 13229
1319 14100
1319 14149
1319 14350
1319 14371
1319 12091
1319 14922
1319 14426
1319 14434
1319 14450
1319 14460
1319 14461
1319 13184
1319 14118
1319 12624
1319 14643
1319 13195
1319 14892
1319 12046
1319 12877
1319 10860
1319 13193
1320 10964
1320 11221
1320 13209
1320 13212
1320 13213
1320 12299
1320 12638
1320 12704
1320 12827
1320 12999
1320 13012
1320 13056
1320 13229
1320 14100
1320 14149
1320 14350
1320 14371
1320 12091
1320 14922
1320 14426
1320 14434
1320 14450
1320 14460
1320 14461
1320 13184
1320 14118
1320 12624
1320 14643
1320 13195
1320 14892
1320 12046
1320 12877
1320 10860
1320 13193
1321 10964
1321 11221
1321 13209
1321 13212
1321 13213
1321 12299
1321 12638
1321 12704
1321 12827
1321 12999
1321 13012
1321 13056
1321 13229
1321 14100
1321 14149
1321 14350
1321 14371
1321 12091
1321 14922
1321 14426
1321 14434
1321 14450
1321 14460
1321 14461
1321 13184
1321 14118
1321 12624
1321 14643
1321 12830
1321 13195
1321 14892
1321 12046
1321 12877
1321 10860
1321 13193
1322 10964
1322 11221
1322 13209
1322 13212
1322 13213
1322 12299
1322 12638
1322 12704
1322 12827
1322 12999
1322 13012
1322 13056
1322 13229
1322 14100
1322 14149
1322 14350
1322 14371
1322 12091
1322 14922
1322 14426
1322 14434
1322 14450
1322 14460
1322 14461
1322 13184
1322 13185
1322 14118
1322 12624
1322 14643
1322 12830
1322 13195
1322 14892
1322 12046
1322 12877
1322 10860
1322 13193
1323 10964
1323 11221
1323 13209
1323 13212
1323 13213
1323 12299
1323 12638
1323 12704
1323 12827
1323 12999
1323 13012
1323 13056
1323 13229
1323 14100
1323 14149
1323 14350
1323 14371
1323 12091
1323 14922
1323 14426
1323 14434
1323 14450
1323 14460
1323 14461
1323 13184
1323 13185
1323 14118
1323 14643
1323 12830
1323 13195
1323 14892
1323 12046
1323 12877
1323 10860
1323 13193
1324 10964
1324 11221
1324 13209
1324 13212
1324 13213
1324 12299
1324 12638
1324 12704
1324 12827
1324 12999
1324 13012
1324 13056
1324 13229
1324 14100
1324 14149
1324 14350
1324 14371
1324 12091
1324 14922
1324 14426
1324 14434
1324 14450
1324 14460
1324 14461
1324 13184
1324 13185
1324 14118
1324 14643
1324 12830
1324 13195
1324 13197
1324 14892
1324 12046
1324 12877
1324 10860
1324 13193
1325 10964
1325 11221
1325 13209
1325 13212
1325 13213
1325 12299
1325 12638
1325 12704
1325 12827
1325 12999
1325 13012
1325 13056
1325 13229
1325 14100
1325 14149
1325 14350
1325 14371
1325 12091
1325 14922
1325 14426
1325 14434
1325 14450
1325 14460
1325 14461
1325 13184
1325 13185
1325 14118
1325 14643
1325 12830
1325 13195
1325 13197
1325 14892
1325 12046
1325 12877
1325 10860
1325 13193
1326 10964
1326 11221
1326 13209
1326 13212
1326 13213
1326 12299
1326 12638
1326 12704
1326 12827
1326 12999
1326 13012
1326 13056
1326 13229
1326 14100
1326 14149
1326 14350
1326 14371
1326 12091
1326 14922
1326 14426
1326 14434
1326 14450
1326 14460
1326 14461
1326 13184
1326 13185
1326 14118
1326 14488
1326 14643
1326 12830
1326 13195
1326 13197
1326 14892
1326 12046
1326 12877
1326 10860
1326 13193
1327 10964
1327 11221
1327 13209
1327 13212
1327 13213
1327 12299
1327 12638
1327 12704
1327 12827
1327 12999
1327 13012
1327 13056
1327 13229
1327 14100
1327 14149
1327 14350
1327 14371
1327 12091
1327 14922
1327 14426
1327 14434
1327 14450
1327 14460
1327 14461
1327 13184
1327 13185
1327 14118
1327 14488
1327 14643
1327 12830
1327 13197
1327 14892
1327 12046
1327 12877
1327 10860
1327 13193
1328 10964
1328 11221
1328 13209
1328 13212
1328 13213
1328 12299
1328 12638
1328 12704
1328 12827
1328 12999
1328 13012
1328 13056
1328 13229
1328 14100
1328 14149
1328 14350
1328 14371
1328 12091
1328 14922
1328 14426
1328 14434
1328 14450
1328 14460
1328 14461
1328 13184
1328 13185
1328 14118
1328 14488
1328 14643
1328 12830
1328 13197
1328 14892
1328 12046
1328 12877
1328 10860
1328 13193
1329 10964
1329 11221
1329 13209
1329 13212
1329 13213
1329 12299
1329 12638
1329 12704
1329 12827
1329 12999
1329 13012
1329 13056
1329 13014
1329 13229
1329 14100
1329 14149
1329 14350
1329 14371
1329 12091
1329 14922
1329 14426
1329 14434
1329 14450
1329 14460
1329 14461
1329 13184
1329 13185
1329 14118
1329 14488
1329 14643
1329 12830
1329 13197
1329 14892
1329 12046
1329 12877
1329 10860
1329 13193
1330 11221
1330 13209
1330 13212
1330 13213
1330 12299
1330 12638
1330 12704
1330 12827
1330 12999
1330 13012
1330 13056
1330 13014
1330 13229
1330 14100
1330 14149
1330 14350
1330 14371
1330 12091
1330 14922
1330 14426
1330 14434
1330 14450
1330 14460
1330 14461
1330 13184
1330 13185
1330 14118
1330 14440
1330 14488
1330 14643
1330 12830
1330 13197
1330 14892
1330 12046
1330 12877
1330 10860
1330 13193
1331 11221
1331 13209
1331 13212
1331 13213
1331 12299
1331 12638
1331 12704
1331 12827
1331 12999
1331 13012
1331 13056
1331 13229
1331 14100
1331 14149
1331 14350
1331 14371
1331 12091
1331 14922
1331 14426
1331 14434
1331 14450
1331 14460
1331 14461
1331 13184
1331 13185
1331 14118
1331 14440
1331 14488
1331 14643
1331 12830
1331 13197
1331 14892
1331 12046
1331 12877
1331 10860
1331 13193
1332 11221
1332 13209
1332 13212
1332 13213
1332 12299
1332 12638
1332 12704
1332 12827
1332 12999
1332 13012
1332 13056
1332 13229
1332 14100
1332 14149
1332 14350
1332 14371
1332 12091
1332 14922
1332 14426
1332 14434
1332 14450
1332 14460
1332 14461
1332 13184
1332 13185
1332 14118
1332 14440
1332 14488
1332 14643
1332 12830
1332 13197
1332 14892
1332 12046
1332 12877
1332 10860
1332 13193
1333 11221
1333 13209
1333 13212
1333 13213
1333 12299
1333 12638
1333 12704
1333 12827
1333 12999
1333 13012
1333 13056
1333 13229
1333 14100
1333 14149
1333 14350
1333 14371
1333 12091
1333 14922
1333 14426
1333 14434
1333 14450
1333 14460
1333 14461
1333 13184
1333 13185
1333 14118
1333 14440
1333 14488
1333 14643
1333 12830
1333 13197
1333 14892
1333 12046
1333 12877
1333 10860
1333 13193
1334 11221
1334 13209
1334 13212
1334 13213
1334 12299
1334 12638
1334 12704
1334 12827
1334 12999
1334 13012
1334 13056
1334 13229
1334 14100
1334 14149
1334 14350
1334 14371
1334 12091
1334 14922
1334 14426
1334 14434
1334 14450
1334 14460
1334 14461
1334 13184
1334 13185
1334 14118
1334 14440
1334 14475
1334 14488
1334 14643
1334 12830
1334 13197
1334 14892
1334 12046
1334 12877
1334 10860
1334 13193
1335 11221
1335 13209
1335 13212
1335 13213
1335 12299
1335 12638
1335 12704
1335 12827
1335 12999
1335 13012
1335 13056
1335 13229
1335 14100
1335 14149
1335 14350
1335 14371
1335 12091
1335 14922
1335 14426
1335 14434
1335 14450
1335 14460
1335 14461
1335 13184
1335 14118
1335 14440
1335 14475
1335 14488
1335 14643
1335 12830
1335 13197
1335 14892
1335 12046
1335 12877
1335 10860
1335 13193
1336 10964
1336 11221
1336 13209
1336 13212
1336 13213
1336 12299
1336 12638
1336 12704
1336 12827
1336 12999
1336 13012
1336 13056
1336 13229
1336 14100
1336 14149
1336 14350
1336 14371
1336 12091
1336 14922
1336 14426
1336 14434
1336 14450
1336 14460
1336 14461
1336 13184
1336 14118
1336 14440
1336 14475
1336 14488
1336 14643
1336 12830
1336 13197
1336 14892
1336 12046
1336 12877
1336 10860
1336 13193
1337 10964
1337 11221
1337 13209
1337 13212
1337 13213
1337 12299
1337 12638
1337 12704
1337 12827
1337 12999
1337 13012
1337 13056
1337 13229
1337 14100
1337 14149
1337 14350
1337 14371
1337 12091
1337 14922
1337 14426
1337 14434
1337 14450
1337 14460
1337 14461
1337 13184
1337 14118
1337 14440
1337 14475
1337 14488
1337 14639
1337 14643
1337 12830
1337 13197
1337 14892
1337 12046
1337 12877
1337 10860
1337 13193
1338 10964
1338 11221
1338 13209
1338 13212
1338 13213
1338 12299
1338 12638
1338 12704
1338 12827
1338 12999
1338 13012
1338 13056
1338 13229
1338 14100
1338 14149
1338 14350
1338 14371
1338 12091
1338 14922
1338 14426
1338 14434
1338 14450
1338 14460
1338 14461
1338 13184
1338 14118
1338 14440
1338 14475
1338 14488
1338 14639
1338 14643
1338 12830
1338 13197
1338 14892
1338 12046
1338 12877
1338 10860
1338 13193
1339 11221
1339 13209
1339 13212
1339 13213
1339 12299
1339 12638
1339 12704
1339 12827
1339 12999
1339 13012
1339 13056
1339 13229
1339 14100
1339 14149
1339 14350
1339 14371
1339 12091
1339 14922
1339 14426
1339 14434
1339 14450
1339 14460
1339 14461
1339 13184
1339 14118
1339 14440
1339 14475
1339 14488
1339 14639
1339 12830
1339 13197
1339 14892
1339 12046
1339 12877
1339 10860
1339 13193
1340 11221
1340 13209
1340 13212
1340 13213
1340 12299
1340 12638
1340 12704
1340 12827
1340 12999
1340 13012
1340 13056
1340 13229
1340 14100
1340 14149
1340 14350
1340 14371
1340 12091
1340 14922
1340 14426
1340 14434
1340 14450
1340 14460
1340 14461
1340 13184
1340 14118
1340 14440
1340 14475
1340 14488
1340 14639
1340 12830
1340 13197
1340 14892
1340 12046
1340 12877
1340 10860
1340 13193
1341 11221
1341 13209
1341 13212
1341 13213
1341 12299
1341 12638
1341 12704
1341 12999
1341 13012
1341 13056
1341 13229
1341 14100
1341 14149
1341 14350
1341 14371
1341 12091
1341 14922
1341 14426
1341 14434
1341 14450
1341 14460
1341 14461
1341 13184
1341 14118
1341 14440
1341 14475
1341 14488
1341 14639
1341 12830
1341 13197
1341 14892
1341 12046
1341 12877
1341 10860
1341 13193
1342 11221
1342 13209
1342 13212
1342 13213
1342 12299
1342 12638
1342 12704
1342 12999
1342 13012
1342 13056
1342 13229
1342 14100
1342 14149
1342 14350
1342 14371
1342 12091
1342 14922
1342 14426
1342 14434
1342 14450
1342 14460
1342 14461
1342 13184
1342 14118
1342 14440
1342 14475
1342 14488
1342 14639
1342 12830
1342 13197
1342 14892
1342 12046
1342 12877
1342 10860
1342 13193
1343 11221
1343 13209
1343 13212
1343 13213
1343 12299
1343 12638
1343 12704
1343 12999
1343 13012
1343 13056
1343 13229
1343 14100
1343 14149
1343 14350
1343 14371
1343 12091
1343 14922
1343 14426
1343 14434
1343 14450
1343 14460
1343 14461
1343 13184
1343 14118
1343 14440
1343 14475
1343 14488
1343 14639
1343 12830
1343 13197
1343 14892
1343 12046
1343 12877
1343 10860
1343 13193
1344 11221
1344 13209
1344 13212
1344 13213
1344 12299
1344 12638
1344 12704
1344 12999
1344 13012
1344 13056
1344 13229
1344 14100
1344 14149
1344 14350
1344 14371
1344 12091
1344 14922
1344 14426
1344 14434
1344 14450
1344 14460
1344 14461
1344 13184
1344 14118
1344 14440
1344 14475
1344 14488
1344 14639
1344 12830
1344 13197
1344 14892
1344 12046
1344 12877
1344 10860
1344 13193
1345 11221
1345 13209
1345 13212
1345 13213
1345 12299
1345 12638
1345 12704
1345 12999
1345 13012
1345 13056
1345 13229
1345 14100
1345 14149
1345 14350
1345 14371
1345 12091
1345 14922
1345 14426
1345 14434
1345 14450
1345 14460
1345 14461
1345 13184
1345 14118
1345 14440
1345 14475
1345 14488
1345 14639
1345 12830
1345 13197
1345 14892
1345 12877
1345 10860
1345 13193
1346 11221
1346 13209
1346 13212
1346 13213
1346 12299
1346 12638
1346 12704
1346 12999
1346 13012
1346 13056
1346 13229
1346 14100
1346 14149
1346 14350
1346 14371
1346 12091
1346 14922
1346 14426
1346 14434
1346 14450
1346 14460
1346 14461
1346 13184
1346 14118
1346 14440
1346 14475
1346 14488
1346 14639
1346 12830
1346 13197
1346 14892
1346 12877
1346 10860
1346 13193
1347 11221
1347 13209
1347 13212
1347 13213
1347 12299
1347 12638
1347 12704
1347 12999
1347 13012
1347 13056
1347 13229
1347 14100
1347 14149
1347 14350
1347 14371
1347 12091
1347 14922
1347 14426
1347 14434
1347 14450
1347 14460
1347 14461
1347 13184
1347 14118
1347 14440
1347 14475
1347 14488
1347 14639
1347 12830
1347 13197
1347 14892
1347 12877
1347 10860
1347 13193
1348 11221
1348 13209
1348 13212
1348 13213
1348 12299
1348 12638
1348 12704
1348 12999
1348 13012
1348 13056
1348 13229
1348 14100
1348 14149
1348 14350
1348 14371
1348 12091
1348 14922
1348 14426
1348 14434
1348 14450
1348 14460
1348 14461
1348 13184
1348 14118
1348 14440
1348 14475
1348 14488
1348 14639
1348 12830
1348 13197
1348 14892
1348 12877
1348 10860
1348 13193
1349 11221
1349 13209
1349 13212
1349 13213
1349 12299
1349 12638
1349 12704
1349 12999
1349 13012
1349 13056
1349 13229
1349 14100
1349 14149
1349 14350
1349 14371
1349 12091
1349 14922
1349 14426
1349 14434
1349 14450
1349 14460
1349 14461
1349 13184
1349 14118
1349 14440
1349 14475
1349 14488
1349 14639
1349 12830
1349 13197
1349 14892
1349 12877
1349 10860
1349 13193
1350 11221
1350 13212
1350 13213
1350 12299
1350 12638
1350 12704
1350 12999
1350 13012
1350 13056
1350 13229
1350 14100
1350 14149
1350 14350
1350 14371
1350 12091
1350 14922
1350 14426
1350 14434
1350 14450
1350 14460
1350 14461
1350 13184
1350 14118
1350 14440
1350 14475
1350 14488
1350 14639
1350 12830
1350 13197
1350 14892
1350 12877
1350 10860
1350 13193
1351 11221
1351 13212
1351 13213
1351 12299
1351 12638
1351 12704
1351 12999
1351 13012
1351 13056
1351 13229
1351 14100
1351 14149
1351 14350
1351 14371
1351 12091
1351 14922
1351 14426
1351 14434
1351 14450
1351 14460
1351 14461
1351 13184
1351 14118
1351 14440
1351 14475
1351 14488
1351 14639
1351 12830
1351 13197
1351 14892
1351 12877
1351 10860
1351 13193
1352 11221
1352 13212
1352 13213
1352 12299
1352 12638
1352 12704
1352 12999
1352 13012
1352 13056
1352 13229
1352 14100
1352 14149
1352 14350
1352 14371
1352 12091
1352 14922
1352 14426
1352 14434
1352 14450
1352 14460
1352 14461
1352 13184
1352 14118
1352 14440
1352 14475
1352 14488
1352 14639
1352 12830
1352 13197
1352 14892
1352 12877
1352 10860
1352 13193
1353 11221
1353 13212
1353 13213
1353 12299
1353 12638
1353 12704
1353 12999
1353 13012
1353 13056
1353 13229
1353 14100
1353 14350
1353 14371
1353 12091
1353 14922
1353 14426
1353 14434
1353 14450
1353 14460
1353 14461
1353 13184
1353 14118
1353 14440
1353 14475
1353 14488
1353 14639
1353 12830
1353 13197
1353 14892
1353 12877
1353 10860
1353 13193
1354 11221
1354 13212
1354 13213
1354 12299
1354 12638
1354 12704
1354 12999
1354 13012
1354 13056
1354 13229
1354 14100
1354 14350
1354 14371
1354 12091
1354 14922
1354 14426
1354 14434
1354 14450
1354 14460
1354 14461
1354 13184
1354 14118
1354 14440
1354 14475
1354 14488
1354 14639
1354 12830
1354 13197
1354 14892
1354 12877
1354 10860
1354 13193
1355 11221
1355 13212
1355 13213
1355 12299
1355 12638
1355 12704
1355 13012
1355 13056
1355 13229
1355 14100
1355 14350
1355 14371
1355 12091
1355 14922
1355 14426
1355 14434
1355 14450
1355 14460
1355 14461
1355 13184
1355 14118
1355 14440
1355 14475
1355 14488
1355 14639
1355 12830
1355 13197
1355 14892
1355 12877
1355 10860
1355 13193
1356 11221
1356 13212
1356 13213
1356 12299
1356 12638
1356 12704
1356 13012
1356 13056
1356 13229
1356 14100
1356 14350
1356 14371
1356 12091
1356 14922
1356 14426
1356 14434
1356 14450
1356 14460
1356 14461
1356 13184
1356 14118
1356 14440
1356 14475
1356 14488
1356 14639
1356 12830
1356 13197
1356 14892
1356 12877
1356 10860
1356 13193
1357 11221
1357 13212
1357 13213
1357 12299
1357 12638
1357 12704
1357 13012
1357 13056
1357 13229
1357 14100
1357 14149
1357 14350
1357 14371
1357 12091
1357 14922
1357 14426
1357 14434
1357 14450
1357 14460
1357 14461
1357 13184
1357 14118
1357 14440
1357 14475
1357 14488
1357 14639
1357 12830
1357 13197
1357 14892
1357 12877
1357 10860
1357 13193
1357 13449
1358 11221
1358 13209
1358 13212
1358 13213
1358 12299
1358 12638
1358 12704
1358 13012
1358 13056
1358 13229
1358 14100
1358 14149
1358 14350
1358 14371
1358 12091
1358 14922
1358 14426
1358 14434
1358 14450
1358 14460
1358 14461
1358 13184
1358 14118
1358 14440
1358 14475
1358 14488
1358 14639
1358 13466
1358 12830
1358 13197
1358 14892
1358 12877
1358 10860
1358 13193
1358 13449
1359 11221
1359 13209
1359 13212
1359 13213
1359 12299
1359 12638
1359 12704
1359 13012
1359 13056
1359 13229
1359 14100
1359 14149
1359 14350
1359 14371
1359 12091
1359 14922
1359 14426
1359 14434
1359 14450
1359 14460
1359 14461
1359 13184
1359 14118
1359 14440
1359 14475
1359 14488
1359 14639
1359 13466
1359 12830
1359 13197
1359 14892
1359 12877
1359 10860
1359 13193
1359 13449
1360 11221
1360 13209
1360 13212
1360 13213
1360 12299
1360 12638
1360 12704
1360 13012
1360 13056
1360 13229
1360 14100
1360 14149
1360 14350
1360 14371
1360 12091
1360 14922
1360 14426
1360 14434
1360 14450
1360 14460
1360 14461
1360 13184
1360 14118
1360 14440
1360 14475
1360 14488
1360 14639
1360 13466
1360 12830
1360 13197
1360 14892
1360 12877
1360 10860
1360 13193
1360 13449
1361 11221
1361 13209
1361 13212
1361 13213
1361 12299
1361 12638
1361 12704
1361 13012
1361 13056
1361 13118
1361 13229
1361 14100
1361 14149
1361 14350
1361 14371
1361 12091
1361 14922
1361 14426
1361 14434
1361 14450
1361 14460
1361 14461
1361 13184
1361 14118
1361 14440
1361 14475
1361 14488
1361 14639
1361 13466
1361 12830
1361 13197
1361 14892
1361 12877
1361 10860
1361 13193
1361 13449
1362 10977
1362 11221
1362 13212
1362 13213
1362 12299
1362 12638
1362 12704
1362 13012
1362 13056
1362 13118
1362 13229
1362 14100
1362 14149
1362 14350
1362 14371
1362 12091
1362 14922
1362 14426
1362 14434
1362 14450
1362 14460
1362 14461
1362 13184
1362 14118
1362 14440
1362 14475
1362 14488
1362 14639
1362 13466
1362 12830
1362 13197
1362 14892
1362 12877
1362 10860
1362 13193
1362 13449
1363 10977
1363 11221
1363 13212
1363 13213
1363 12299
1363 12638
1363 12704
1363 13012
1363 13056
1363 13118
1363 13229
1363 14100
1363 14149
1363 14350
1363 14371
1363 12091
1363 14922
1363 14426
1363 14434
1363 14450
1363 14460
1363 14461
1363 13184
1363 14118
1363 14440
1363 14475
1363 14488
1363 14639
1363 13466
1363 12830
1363 13197
1363 14892
1363 12877
1363 10860
1363 13193
1363 13449
1364 10977
1364 11221
1364 13212
1364 13213
1364 12299
1364 12638
1364 12704
1364 13012
1364 13056
1364 13118
1364 13229
1364 14100
1364 14350
1364 14371
1364 12091
1364 14922
1364 14426
1364 14434
1364 14450
1364 14460
1364 14461
1364 13184
1364 14118
1364 14440
1364 14475
1364 14488
1364 14639
1364 13466
1364 12830
1364 13197
1364 14892
1364 11237
1364 12877
1364 10860
1364 13193
1364 13449
1365 10977
1365 11221
1365 13212
1365 13213
1365 12299
1365 12638
1365 12704
1365 13012
1365 13056
1365 13118
1365 13229
1365 14100
1365 14350
1365 14371
1365 12091
1365 14922
1365 14426
1365 14434
1365 14450
1365 14460
1365 14461
1365 13184
1365 14118
1365 14440
1365 14475
1365 14488
1365 14639
1365 13466
1365 12830
1365 13197
1365 14892
1365 11237
1365 12877
1365 10860
1365 13193
1365 13449
1366 10977
1366 11221
1366 13212
1366 13213
1366 12299
1366 12638
1366 12704
1366 13012
1366 13056
1366 13118
1366 13229
1366 14100
1366 14350
1366 14371
1366 12091
1366 14922
1366 14426
1366 14434
1366 14450
1366 14460
1366 14461
1366 13184
1366 14118
1366 14440
1366 14475
1366 14488
1366 14639
1366 13466
1366 12830
1366 13197
1366 14892
1366 11237
1366 12877
1366 10860
1366 13193
1366 13449
1367 10977
1367 11221
1367 13212
1367 13213
1367 12299
1367 12638
1367 12704
1367 13012
1367 13056
1367 13118
1367 13229
1367 14100
1367 14149
1367 14350
1367 14371
1367 12091
1367 14922
1367 14426
1367 14434
1367 14450
1367 14460
1367 14461
1367 13184
1367 14118
1367 14440
1367 14475
1367 14488
1367 14639
1367 13466
1367 12830
1367 13197
1367 14892
1367 11237
1367 12877
1367 10860
1367 13193
1367 13449
1368 10977
1368 11221
1368 13212
1368 13213
1368 12299
1368 12638
1368 12704
1368 13012
1368 13056
1368 13118
1368 13229
1368 14100
1368 14149
1368 14350
1368 14371
1368 12091
1368 14922
1368 14426
1368 14434
1368 14450
1368 14460
1368 14461
1368 13184
1368 14118
1368 14440
1368 14475
1368 14488
1368 14639
1368 13466
1368 12830
1368 13197
1368 14892
1368 11237
1368 12877
1368 10860
1368 13193
1368 13449
1369 10977
1369 11221
1369 13212
1369 13213
1369 12299
1369 12638
1369 12704
1369 13012
1369 13056
1369 13118
1369 13229
1369 14100
1369 14350
1369 14371
1369 12091
1369 14922
1369 14426
1369 14434
1369 14450
1369 14460
1369 13184
1369 14118
1369 14440
1369 14475
1369 14488
1369 14639
1369 13466
1369 12830
1369 13197
1369 14892
1369 12877
1369 10860
1369 13193
1369 13449
1370 10977
1370 11221
1370 13212
1370 13213
1370 12299
1370 12638
1370 12704
1370 13012
1370 13056
1370 13118
1370 13229
1370 14100
1370 14350
1370 12091
1370 14922
1370 14426
1370 14434
1370 14450
1370 14460
1370 13184
1370 14118
1370 14440
1370 14475
1370 14488
1370 14639
1370 13466
1370 12830
1370 13197
1370 14892
1370 12877
1370 10860
1370 13193
1370 13449
1371 10977
1371 11221
1371 13212
1371 13213
1371 12299
1371 12638
1371 12704
1371 13012
1371 13056
1371 13118
1371 13229
1371 14100
1371 14350
1371 12091
1371 14922
1371 14426
1371 14434
1371 14450
1371 14460
1371 13184
1371 14118
1371 14440
1371 14475
1371 14488
1371 14639
1371 13466
1371 12830
1371 13197
1371 14892
1371 11237
1371 12877
1371 10860
1371 13193
1371 13449
1372 10977
1372 11221
1372 13212
1372 13213
1372 12299
1372 12638
1372 12704
1372 13012
1372 13056
1372 13118
1372 13229
1372 14100
1372 14350
1372 12091
1372 14922
1372 14426
1372 14434
1372 14450
1372 14460
1372 13184
1372 14118
1372 14440
1372 14475
1372 14488
1372 14639
1372 13466
1372 12830
1372 13197
1372 14892
1372 11237
1372 12877
1372 10860
1372 13193
1372 13449
1373 10977
1373 11221
1373 13212
1373 13213
1373 12299
1373 12638
1373 12704
1373 13012
1373 13056
1373 13118
1373 13229
1373 14100
1373 14350
1373 12091
1373 14922
1373 14426
1373 14434
1373 14450
1373 14460
1373 13184
1373 14118
1373 14440
1373 14475
1373 14488
1373 14639
1373 13466
1373 12830
1373 13197
1373 14892
1373 11237
1373 12877
1373 10860
1373 13193
1373 13449
1374 10977
1374 11221
1374 13212
1374 13213
1374 12299
1374 12638
1374 12704
1374 13012
1374 13056
1374 13118
1374 13229
1374 14100
1374 14350
1374 12091
1374 14922
1374 14426
1374 14434
1374 14450
1374 14460
1374 13184
1374 14118
1374 14440
1374 14475
1374 14488
1374 14639
1374 13466
1374 12830
1374 13197
1374 14892
1374 11237
1374 12877
1374 10860
1374 13193
1374 13449
1375 10977
1375 11221
1375 13212
1375 13213
1375 12299
1375 12638
1375 12704
1375 12999
1375 13012
1375 13056
1375 13118
1375 13229
1375 14100
1375 14350
1375 12091
1375 14922
1375 14426
1375 14434
1375 14450
1375 14460
1375 13184
1375 14118
1375 14440
1375 14475
1375 14488
1375 14639
1375 13466
1375 12830
1375 13197
1375 14892
1375 11237
1375 12877
1375 10860
1375 13193
1375 13449
1376 10977
1376 11221
1376 13212
1376 13213
1376 12299
1376 12638
1376 12704
1376 12999
1376 13012
1376 13056
1376 13118
1376 13229
1376 14100
1376 14350
1376 12091
1376 14922
1376 14426
1376 14434
1376 14450
1376 14460
1376 13184
1376 14118
1376 14440
1376 14475
1376 14488
1376 14639
1376 13466
1376 12830
1376 13197
1376 14892
1376 11237
1376 12877
1376 10860
1376 13193
1376 13449
1377 10977
1377 11221
1377 13212
1377 13213
1377 12299
1377 12638
1377 12704
1377 12999
1377 13012
1377 13056
1377 13118
1377 13229
1377 14100
1377 14350
1377 12091
1377 14922
1377 14434
1377 14450
1377 14460
1377 13184
1377 14118
1377 14440
1377 14475
1377 14488
1377 14639
1377 13466
1377 12830
1377 13197
1377 14892
1377 11237
1377 12877
1377 10860
1377 13193
1377 13449
1378 10977
1378 11221
1378 13212
1378 13213
1378 12299
1378 12638
1378 12704
1378 12999
1378 13012
1378 13056
1378 13118
1378 13229
1378 14100
1378 14350
1378 12091
1378 14922
1378 14434
1378 14450
1378 14460
1378 13184
1378 14118
1378 14440
1378 14475
1378 14488
1378 14639
1378 13466
1378 12830
1378 13197
1378 14892
1378 11237
1378 10860
1378 13193
1378 13449
1379 10977
1379 11221
1379 13212
1379 13213
1379 12299
1379 12638
1379 12704
1379 12999
1379 13012
1379 13030
1379 13056
1379 13118
1379 13229
1379 14100
1379 14350
1379 12091
1379 14922
1379 14434
1379 14450
1379 14460
1379 13184
1379 14118
1379 14440
1379 14475
1379 14488
1379 14639
1379 13466
1379 12830
1379 13197
1379 14892
1379 11237
1379 10860
1379 13193
1379 13449
1380 10977
1380 11221
1380 13212
1380 13213
1380 12299
1380 12638
1380 12704
1380 12999
1380 13012
1380 13030
1380 13056
1380 13118
1380 13229
1380 14100
1380 14149
1380 14350
1380 12091
1380 14922
1380 14434
1380 14450
1380 14460
1380 13184
1380 14118
1380 14440
1380 14475
1380 14488
1380 14639
1380 13466
1380 12830
1380 13197
1380 14892
1380 11237
1380 10860
1380 13193
1380 13449
1381 10977
1381 11221
1381 13212
1381 13213
1381 12299
1381 12638
1381 12704
1381 12999
1381 13012
1381 13030
1381 13056
1381 13118
1381 13229
1381 14100
1381 14149
1381 14350
1381 12091
1381 14922
1381 14434
1381 14450
1381 14460
1381 13184
1381 14118
1381 14440
1381 14475
1381 14488
1381 14639
1381 13466
1381 12830
1381 13197
1381 14892
1381 11237
1381 10860
1381 13193
1381 13449
1382 10977
1382 11221
1382 13212
1382 13213
1382 12299
1382 12638
1382 12704
1382 12999
1382 13012
1382 13030
1382 13056
1382 13118
1382 13229
1382 14100
1382 14149
1382 14350
1382 12091
1382 14922
1382 14434
1382 14450
1382 14460
1382 13184
1382 14118
1382 14440
1382 14475
1382 14488
1382 14639
1382 13466
1382 12830
1382 13197
1382 14892
1382 11237
1382 10860
1382 13193
1382 13449
1383 10977
1383 11221
1383 13212
1383 13213
1383 12299
1383 12638
1383 12704
1383 12999
1383 13012
1383 13030
1383 13056
1383 13118
1383 13229
1383 14100
1383 14149
1383 14350
1383 12091
1383 14922
1383 14434
1383 14450
1383 14460
1383 13184
1383 14118
1383 14440
1383 14475
1383 14488
1383 14639
1383 13466
1383 12830
1383 13197
1383 14892
1383 11237
1383 10860
1383 13193
1383 13449
1384 10977
1384 11221
1384 13212
1384 13213
1384 12299
1384 12638
1384 12704
1384 12999
1384 13012
1384 13030
1384 13056
1384 13118
1384 13229
1384 14100
1384 14149
1384 14350
1384 12091
1384 14922
1384 14434
1384 14450
1384 14460
1384 13184
1384 14118
1384 14440
1384 14475
1384 14488
1384 14639
1384 13466
1384 12830
1384 13197
1384 14892
1384 11237
1384 10860
1384 13193
1384 13449
1385 10977
1385 11221
1385 13212
1385 13213
1385 12299
1385 12638
1385 12704
1385 12813
1385 12999
1385 13012
1385 13030
1385 13056
1385 13118
1385 13229
1385 14100
1385 14149
1385 14350
1385 12091
1385 14922
1385 14434
1385 14450
1385 14460
1385 13184
1385 14118
1385 14440
1385 14475
1385 14488
1385 14639
1385 13466
1385 12830
1385 13197
1385 14892
1385 11237
1385 10860
1385 13193
1385 13449
1386 10977
1386 11221
1386 13212
1386 13213
1386 12299
1386 12638
1386 12704
1386 12813
1386 12999
1386 13012
1386 13030
1386 13056
1386 13118
1386 13229
1386 14100
1386 14149
1386 14350
1386 12091
1386 14922
1386 14434
1386 14450
1386 14460
1386 13184
1386 14118
1386 14440
1386 14475
1386 14488
1386 13466
1386 12830
1386 13197
1386 14892
1386 11237
1386 10860
1386 13193
1386 13449
1387 10977
1387 11221
1387 13212
1387 13213
1387 12299
1387 12638
1387 12704
1387 12813
1387 12999
1387 13012
1387 13030
1387 13056
1387 13118
1387 13229
1387 14100
1387 14149
1387 14350
1387 12091
1387 14922
1387 14434
1387 14450
1387 14460
1387 13184
1387 14118
1387 14440
1387 14475
1387 14488
1387 13466
1387 12830
1387 13197
1387 14892
1387 11237
1387 10860
1387 13193
1387 13449
1388 10977
1388 11221
1388 13212
1388 13213
1388 12299
1388 12638
1388 12704
1388 12813
1388 12999
1388 13012
1388 13030
1388 13056
1388 13118
1388 13229
1388 14100
1388 14149
1388 14350
1388 12091
1388 14922
1388 14434
1388 14450
1388 14460
1388 13184
1388 14118
1388 14440
1388 14475
1388 14488
1388 13466
1388 12830
1388 13197
1388 14892
1388 11237
1388 10860
1388 13193
1388 13449
1389 10977
1389 11221
1389 13212
1389 13213
1389 12299
1389 12536
1389 12638
1389 12704
1389 12999
1389 13012
1389 13030
1389 13056
1389 13118
1389 13229
1389 14100
1389 14149
1389 14350
1389 12091
1389 14922
1389 14434
1389 14450
1389 14460
1389 13184
1389 14118
1389 14440
1389 14475
1389 14488
1389 13466
1389 12830
1389 13197
1389 14892
1389 11237
1389 10860
1389 13193
1389 13449
1390 10977
1390 11221
1390 13212
1390 13213
1390 12299
1390 12536
1390 12638
1390 12704
1390 12999
1390 13012
1390 13030
1390 13056
1390 13118
1390 13229
1390 14100
1390 14149
1390 14350
1390 12091
1390 14922
1390 14434
1390 14450
1390 14460
1390 13184
1390 14118
1390 14440
1390 14475
1390 14488
1390 13466
1390 12830
1390 13197
1390 14892
1390 11237
1390 10860
1390 13193
1390 13449
1391 10977
1391 11221
1391 13212
1391 13213
1391 12299
1391 12536
1391 12638
1391 12704
1391 12999
1391 13012
1391 13030
1391 13056
1391 13118
1391 13229
1391 14100
1391 14149
1391 14350
1391 14879
1391 12091
1391 14922
1391 14434
1391 14450
1391 14460
1391 13184
1391 14118
1391 14440
1391 14475
1391 14488
1391 13466
1391 12830
1391 13197
1391 14892
1391 11237
1391 10860
1391 13193
1391 13449
1392 10977
1392 11221
1392 13212
1392 13213
1392 12299
1392 12536
1392 12638
1392 12704
1392 12999
1392 13012
1392 13056
1392 13118
1392 13229
1392 14100
1392 14149
1392 14350
1392 14879
1392 12091
1392 14922
1392 14434
1392 14450
1392 14460
1392 13184
1392 14118
1392 14440
1392 14475
1392 14488
1392 13466
1392 12830
1392 13197
1392 14892
1392 11237
1392 10860
1392 13193
1392 13449
1393 10977
1393 11221
1393 13212
1393 13213
1393 12299
1393 12536
1393 12638
1393 12704
1393 12999
1393 13012
1393 13056
1393 13229
1393 14100
1393 14149
1393 14350
1393 14879
1393 12091
1393 14922
1393 14434
1393 14450
1393 14460
1393 13184
1393 14118
1393 14440
1393 14475
1393 14488
1393 13466
1393 12830
1393 13197
1393 14892
1393 11237
1393 10860
1393 13193
1393 13449
1394 10977
1394 11221
1394 13212
1394 13213
1394 12299
1394 12536
1394 12638
1394 12704
1394 12999
1394 13012
1394 13030
1394 13056
1394 13229
1394 14100
1394 14149
1394 14350
1394 14879
1394 12091
1394 14922
1394 14434
1394 14450
1394 14460
1394 13184
1394 14118
1394 14440
1394 14475
1394 14488
1394 13466
1394 12830
1394 13197
1394 14892
1394 11237
1394 10860
1394 13193
1394 13449
1395 10977
1395 11221
1395 13212
1395 13213
1395 12299
1395 12536
1395 12638
1395 12704
1395 12999
1395 13012
1395 13030
1395 13056
1395 13229
1395 14100
1395 14149
1395 14350
1395 14879
1395 12091
1395 14922
1395 14434
1395 14450
1395 14460
1395 13184
1395 14118
1395 14440
1395 14475
1395 14488
1395 13466
1395 12830
1395 13197
1395 14892
1395 11237
1395 10860
1395 13193
1395 13449
1396 10977
1396 11221
1396 13212
1396 13213
1396 12299
1396 12536
1396 12638
1396 12704
1396 12999
1396 13012
1396 13030
1396 13056
1396 13229
1396 14100
1396 14149
1396 14350
1396 14879
1396 12091
1396 14922
1396 14434
1396 14450
1396 14460
1396 13184
1396 14118
1396 14440
1396 14475
1396 14488
1396 13466
1396 12830
1396 13197
1396 14892
1396 11237
1396 10860
1396 13193
1396 13449
1397 10977
1397 11221
1397 13212
1397 13213
1397 12299
1397 12536
1397 12638
1397 12704
1397 12999
1397 13012
1397 13030
1397 13056
1397 13229
1397 14100
1397 14149
1397 14350
1397 14879
1397 12091
1397 14922
1397 14434
1397 14450
1397 14460
1397 13184
1397 14118
1397 14440
1397 14475
1397 14488
1397 13466
1397 12830
1397 13197
1397 14892
1397 11237
1397 10860
1397 13193
1397 13449
1398 10977
1398 11221
1398 13212
1398 13213
1398 12299
1398 12536
1398 12638
1398 12704
1398 12999
1398 13012
1398 13030
1398 13056
1398 13229
1398 14100
1398 14149
1398 14350
1398 14879
1398 12091
1398 14922
1398 14434
1398 14450
1398 14460
1398 13184
1398 14118
1398 14440
1398 14475
1398 14488
1398 13466
1398 12830
1398 13197
1398 14892
1398 11237
1398 10860
1398 13193
1398 13449
1399 10977
1399 11221
1399 13212
1399 13213
1399 12299
1399 12536
1399 12638
1399 12704
1399 12999
1399 13030
1399 13056
1399 13229
1399 14100
1399 14149
1399 14350
1399 12091
1399 14922
1399 14434
1399 14450
1399 14460
1399 13184
1399 14118
1399 14440
1399 14475
1399 14488
1399 12830
1399 13197
1399 14892
1399 11237
1399 10860
1399 13193
1399 13449
1400 10977
1400 11221
1400 13212
1400 13213
1400 12299
1400 12536
1400 12638
1400 12704
1400 12999
1400 13030
1400 13056
1400 13229
1400 14100
1400 14149
1400 14350
1400 12091
1400 14922
1400 14434
1400 14450
1400 14460
1400 13184
1400 14118
1400 14440
1400 14475
1400 14488
1400 12830
1400 13197
1400 14892
1400 11237
1400 10860
1400 13193
1400 13449
1401 10977
1401 11221
1401 13212
1401 13213
1401 12299
1401 12536
1401 12638
1401 12704
1401 12999
1401 13030
1401 13056
1401 13229
1401 14100
1401 14149
1401 14350
1401 12091
1401 14922
1401 14434
1401 14450
1401 14460
1401 13184
1401 14118
1401 14440
1401 14475
1401 14488
1401 12830
1401 13197
1401 14892
1401 11237
1401 10860
1401 13193
1401 13449
1402 10977
1402 11221
1402 13212
1402 13213
1402 12299
1402 12536
1402 12638
1402 12704
1402 12999
1402 13030
1402 13056
1402 13118
1402 13229
1402 14100
1402 14350
1402 12091
1402 14922
1402 14434
1402 14450
1402 14460
1402 13184
1402 14118
1402 14440
1402 14475
1402 14488
1402 12830
1402 13197
1402 14892
1402 11237
1402 10860
1402 13193
1402 13449
1403 10977
1403 11221
1403 13212
1403 13213
1403 12299
1403 12536
1403 12638
1403 12704
1403 12813
1403 12999
1403 13030
1403 13056
1403 13118
1403 13229
1403 13573
1403 14100
1403 14350
1403 12091
1403 14922
1403 14434
1403 14450
1403 14460
1403 13184
1403 14118
1403 14440
1403 14475
1403 14488
1403 12830
1403 13197
1403 14892
1403 11237
1403 10860
1403 13193
1403 13449
1404 10977
1404 11221
1404 13212
1404 13213
1404 12299
1404 12536
1404 12638
1404 12704
1404 12813
1404 12999
1404 13030
1404 13033
1404 13056
1404 13118
1404 13229
1404 13573
1404 14100
1404 14350
1404 12091
1404 14922
1404 14434
1404 14450
1404 14460
1404 13184
1404 14118
1404 14440
1404 14475
1404 14488
1404 12830
1404 13197
1404 14892
1404 10860
1404 13193
1404 13449
1405 10899
1405 10977
1405 11221
1405 13212
1405 13213
1405 12299
1405 12536
1405 12638
1405 12704
1405 12813
1405 12999
1405 13033
1405 13056
1405 13118
1405 13229
1405 13573
1405 14100
1405 14350
1405 12091
1405 14922
1405 14434
1405 14450
1405 14460
1405 13184
1405 14118
1405 14440
1405 14475
1405 14488
1405 12830
1405 13197
1405 14892
1405 10860
1405 13193
1405 13449
1406 10899
1406 11221
1406 13212
1406 13213
1406 12299
1406 12536
1406 12638
1406 12704
1406 12813
1406 12999
1406 13033
1406 13056
1406 13118
1406 13229
1406 13573
1406 14100
1406 14350
1406 12091
1406 14922
1406 14434
1406 14450
1406 14460
1406 13184
1406 14118
1406 14440
1406 14475
1406 14488
1406 12830
1406 13197
1406 14892
1406 10860
1406 13193
1406 13449
1407 10899
1407 11221
1407 13212
1407 13213
1407 12299
1407 12536
1407 12638
1407 12704
1407 12813
1407 12999
1407 13033
1407 13056
1407 13118
1407 13229
1407 13573
1407 14100
1407 14350
1407 12091
1407 14922
1407 14434
1407 14450
1407 14460
1407 13184
1407 14118
1407 14440
1407 14475
1407 14488
1407 12830
1407 14892
1407 10860
1407 13193
1407 13449
1408 10899
1408 11221
1408 13212
1408 13213
1408 12299
1408 12536
1408 12638
1408 12704
1408 12813
1408 13033
1408 13056
1408 13118
1408 13229
1408 13573
1408 14100
1408 14350
1408 12091
1408 14922
1408 14434
1408 14450
1408 14460
1408 13184
1408 14118
1408 14440
1408 14475
1408 14488
1408 12830
1408 14892
1408 10860
1408 13193
1408 13449
1409 10899
1409 11221
1409 13212
1409 13213
1409 12299
1409 12536
1409 12638
1409 12704
1409 13033
1409 13056
1409 13118
1409 13229
1409 13573
1409 14100
1409 14350
1409 12091
1409 14922
1409 14434
1409 14450
1409 14460
1409 13184
1409 14118
1409 14440
1409 14475
1409 14488
1409 12830
1409 14892
1409 10860
1409 13193
1409 13449
1410 10899
1410 11221
1410 13212
1410 13213
1410 12299
1410 12536
1410 12638
1410 12704
1410 13033
1410 13056
1410 13118
1410 13229
1410 13573
1410 14100
1410 14149
1410 14350
1410 12091
1410 14922
1410 14434
1410 14450
1410 14460
1410 13184
1410 14118
1410 14440
1410 14475
1410 14488
1410 12830
1410 14892
1410 10860
1410 13193
1410 13449
1411 10899
1411 11221
1411 13212
1411 13213
1411 12299
1411 12536
1411 12638
1411 12704
1411 13033
1411 13056
1411 13118
1411 13229
1411 13573
1411 14100
1411 14149
1411 14350
1411 12091
1411 14922
1411 14434
1411 14450
1411 14460
1411 13184
1411 14118
1411 14440
1411 14445
1411 14475
1411 14488
1411 12830
1411 14892
1411 10860
1411 13193
1411 13449
1412 10899
1412 10977
1412 11221
1412 13212
1412 13213
1412 12299
1412 12536
1412 12638
1412 12704
1412 12813
1412 13033
1412 13056
1412 13118
1412 13229
1412 13573
1412 14100
1412 14149
1412 14350
1412 12091
1412 14922
1412 14434
1412 14450
1412 14460
1412 13184
1412 14118
1412 14440
1412 14445
1412 14475
1412 14488
1412 12830
1412 14892
1412 10860
1412 13193
1412 13449
1413 10899
1413 10977
1413 11221
1413 13212
1413 13213
1413 12299
1413 12536
1413 12638
1413 12704
1413 12813
1413 13033
1413 13056
1413 13118
1413 13229
1413 13573
1413 14100
1413 14149
1413 14350
1413 14876
1413 12091
1413 14922
1413 14434
1413 14450
1413 14460
1413 13184
1413 14118
1413 14440
1413 14445
1413 14475
1413 14488
1413 12830
1413 14892
1413 10860
1413 13193
1413 13449
1414 10899
1414 10977
1414 11221
1414 13212
1414 13213
1414 12299
1414 12536
1414 12638
1414 12704
1414 12813
1414 13033
1414 13056
1414 13118
1414 13229
1414 14100
1414 14149
1414 14350
1414 14876
1414 12091
1414 14922
1414 14434
1414 14450
1414 14460
1414 13184
1414 14118
1414 14440
1414 14445
1414 14475
1414 14488
1414 12830
1414 14892
1414 10860
1414 13193
1414 13449
1415 10899
1415 11221
1415 13212
1415 13213
1415 12299
1415 12536
1415 12638
1415 12704
1415 12813
1415 13033
1415 13056
1415 13118
1415 13229
1415 13573
1415 14100
1415 14149
1415 14350
1415 14876
1415 12091
1415 14922
1415 14434
1415 14450
1415 14460
1415 13184
1415 14118
1415 14435
1415 14440
1415 14445
1415 14475
1415 14488
1415 12830
1415 14892
1415 10860
1415 13193
1415 13449
1416 10899
1416 11221
1416 13212
1416 13213
1416 12299
1416 12536
1416 12638
1416 12704
1416 12813
1416 13033
1416 13056
1416 13229
1416 13573
1416 14100
1416 14149
1416 14350
1416 14876
1416 12091
1416 14922
1416 14434
1416 14450
1416 14460
1416 13184
1416 14118
1416 14435
1416 14440
1416 14445
1416 14475
1416 14488
1416 12830
1416 14892
1416 10860
1416 13193
1416 13449
1417 10899
1417 10977
1417 11221
1417 13212
1417 13213
1417 12299
1417 12536
1417 12638
1417 12704
1417 12813
1417 13033
1417 13056
1417 13229
1417 13573
1417 14100
1417 14149
1417 14350
1417 14876
1417 12091
1417 14922
1417 14434
1417 14450
1417 14460
1417 13184
1417 14118
1417 14435
1417 14440
1417 14445
1417 14475
1417 14488
1417 12830
1417 14892
1417 10860
1417 13193
1417 13449
1418 10899
1418 10977
1418 11221
1418 13212
1418 13213
1418 12299
1418 12536
1418 12638
1418 12704
1418 12813
1418 13033
1418 13056
1418 13229
1418 13573
1418 14100
1418 14149
1418 14350
1418 14876
1418 12091
1418 14922
1418 14434
1418 14450
1418 14460
1418 13184
1418 14118
1418 14435
1418 14440
1418 14445
1418 14475
1418 14488
1418 12830
1418 14892
1418 10860
1418 13193
1418 13449
1419 10899
1419 10977
1419 11221
1419 13212
1419 13213
1419 12299
1419 12536
1419 12638
1419 12704
1419 12813
1419 13033
1419 13056
1419 13229
1419 13573
1419 14100
1419 14149
1419 14350
1419 14876
1419 12091
1419 14922
1419 14434
1419 14450
1419 14460
1419 13184
1419 14118
1419 14435
1419 14440
1419 14445
1419 14475
1419 14488
1419 12830
1419 14892
1419 10860
1419 13193
1419 13449
1420 10899
1420 10977
1420 11221
1420 13212
1420 13213
1420 12299
1420 12536
1420 12638
1420 12704
1420 12813
1420 13033
1420 13056
1420 13229
1420 14100
1420 14149
1420 14350
1420 14876
1420 12091
1420 14922
1420 14434
1420 14450
1420 14460
1420 13184
1420 14118
1420 14435
1420 14440
1420 14445
1420 14475
1420 14488
1420 12830
1420 14892
1420 10860
1420 13193
1420 13449
1421 10899
1421 11221
1421 13212
1421 13213
1421 12299
1421 12536
1421 12638
1421 12704
1421 12813
1421 13033
1421 13046
1421 13056
1421 13229
1421 14100
1421 14149
1421 14350
1421 14876
1421 12091
1421 14922
1421 14434
1421 14450
1421 14460
1421 13184
1421 14118
1421 14435
1421 14440
1421 14488
1421 12830
1421 14892
1421 10860
1421 13193
1421 13449
1422 10899
1422 11221
1422 13212
1422 13213
1422 12299
1422 12536
1422 12638
1422 12704
1422 13033
1422 13046
1422 13056
1422 13229
1422 13573
1422 14100
1422 14149
1422 14350
1422 14876
1422 12091
1422 14922
1422 14434
1422 14450
1422 14460
1422 13184
1422 14118
1422 14435
1422 14440
1422 14488
1422 12830
1422 14892
1422 10860
1422 13193
1422 13449
1423 10899
1423 11221
1423 13212
1423 13213
1423 12299
1423 12536
1423 12638
1423 12704
1423 13033
1423 13046
1423 13056
1423 13229
1423 13573
1423 14100
1423 14149
1423 14350
1423 14876
1423 12091
1423 14922
1423 14434
1423 14450
1423 14460
1423 13184
1423 14118
1423 14435
1423 14440
1423 14488
1423 12830
1423 14892
1423 10860
1423 13193
1423 13449
1424 10899
1424 11221
1424 13212
1424 13213
1424 11904
1424 12299
1424 12638
1424 12704
1424 13056
1424 14149
1424 14350
1424 14876
1424 12091
1424 14922
1424 14434
1424 14450
1424 14460
1424 13184
1424 14435
1424 14440
1424 14488
1424 12830
1424 14892
1424 12539
1424 13193
1424 13449
1425 11221
1425 13212
1425 13213
1425 11904
1425 12299
1425 12638
1425 12704
1425 13056
1425 14149
1425 14350
1425 14876
1425 12091
1425 14922
1425 14434
1425 14450
1425 14460
1425 13184
1425 14435
1425 14440
1425 12830
1425 14892
1425 12539
1425 13193
1425 13449
1426 11221
1426 13212
1426 13213
1426 11904
1426 12299
1426 12638
1426 12704
1426 13056
1426 14149
1426 14350
1426 14876
1426 12091
1426 14922
1426 14434
1426 14450
1426 14460
1426 13184
1426 14435
1426 14440
1426 12830
1426 14892
1426 12539
1426 13193
1426 13449
1427 11221
1427 13212
1427 13213
1427 11904
1427 12299
1427 12638
1427 12704
1427 13056
1427 14149
1427 14350
1427 14876
1427 12091
1427 14922
1427 14434
1427 14450
1427 14460
1427 13184
1427 14435
1427 14440
1427 14488
1427 12830
1427 14892
1427 12539
1427 13193
1427 13449
1428 10899
1428 11221
1428 13212
1428 13213
1428 11904
1428 12299
1428 12638
1428 12704
1428 13056
1428 14149
1428 14350
1428 14876
1428 12091
1428 14922
1428 14434
1428 14450
1428 14460
1428 13184
1428 14440
1428 14488
1428 12830
1428 14892
1428 12539
1428 13193
1428 13449
1429 10899
1429 11221
1429 13212
1429 13213
1429 11904
1429 12299
1429 12638
1429 12704
1429 13056
1429 14149
1429 14158
1429 14350
1429 14876
1429 12091
1429 14922
1429 14434
1429 14450
1429 14460
1429 13184
1429 14440
1429 14488
1429 14892
1429 12539
1429 13193
1429 13449
1430 10899
1430 11221
1430 13212
1430 13213
1430 11904
1430 12299
1430 12638
1430 12704
1430 13056
1430 14149
1430 14158
1430 14350
1430 14876
1430 12091
1430 14922
1430 14434
1430 14450
1430 14460
1430 13184
1430 14440
1430 14488
1430 14892
1430 12539
1430 13193
1430 13449
1431 10899
1431 11221
1431 13212
1431 13213
1431 11904
1431 12299
1431 12638
1431 12704
1431 13056
1431 14149
1431 14158
1431 14350
1431 14876
1431 12091
1431 14922
1431 14434
1431 14460
1431 13184
1431 14440
1431 14488
1431 14892
1431 12539
1431 13193
1431 13449
1432 11221
1432 13213
1432 12042
1432 12299
1432 12632
1432 12703
1432 13056
1432 13059
1432 14876
1432 13184
1432 14118
1432 12614
1432 14437
1432 14449
1432 14463
1432 14488
1432 12823
1432 14892
1432 12812
1432 14652
1432 14943
1432 11901
1432 13047
1432 14625
1432 12539
1432 10860
1432 13193
1433 11221
1433 13213
1433 12042
1433 12299
1433 12632
1433 12703
1433 13056
1433 13059
1433 14876
1433 13184
1433 14118
1433 12614
1433 14437
1433 14449
1433 14463
1433 14488
1433 12823
1433 14891
1433 14892
1433 12812
1433 14652
1433 14943
1433 11901
1433 13047
1433 14625
1433 12539
1433 10860
1433 13193
1434 11221
1434 13213
1434 12042
1434 12299
1434 12632
1434 12703
1434 13056
1434 13059
1434 14876
1434 13184
1434 14118
1434 12614
1434 14437
1434 14449
1434 14463
1434 14488
1434 12823
1434 14891
1434 14892
1434 12812
1434 14652
1434 14943
1434 11901
1434 13047
1434 14625
1434 12539
1434 10860
1434 13193
1435 11221
1435 13213
1435 12042
1435 12299
1435 12703
1435 13056
1435 13059
1435 14876
1435 13184
1435 14118
1435 12614
1435 14437
1435 14449
1435 14463
1435 14488
1435 12823
1435 14891
1435 14892
1435 12812
1435 14652
1435 14943
1435 11901
1435 13047
1435 14625
1435 13520
1435 12539
1435 10860
1435 13193
1436 11219
1436 11221
1436 13213
1436 12042
1436 12299
1436 12703
1436 13056
1436 13059
1436 13710
1436 13184
1436 12251
1436 13441
1436 12614
1436 14437
1436 14449
1436 14463
1436 14470
1436 14488
1436 12823
1436 14891
1436 14892
1436 13473
1436 12812
1436 14652
1436 14943
1436 14944
1436 13041
1436 13047
1436 14625
1436 13520
1436 13707
1436 10860
1436 13193
1437 11219
1437 11221
1437 13213
1437 12042
1437 12299
1437 12703
1437 13056
1437 13059
1437 13710
1437 14876
1437 13184
1437 12251
1437 13441
1437 12614
1437 14437
1437 14449
1437 14463
1437 14470
1437 12823
1437 14891
1437 14892
1437 13473
1437 12812
1437 14652
1437 14943
1437 14944
1437 13041
1437 13047
1437 14625
1437 13343
1437 13520
1437 13707
1437 10860
1438 11219
1438 11221
1438 13213
1438 12042
1438 12299
1438 12703
1438 13056
1438 13059
1438 13710
1438 14876
1438 13184
1438 13571
1438 12251
1438 13441
1438 12614
1438 14437
1438 14449
1438 14463
1438 14470
1438 12823
1438 12829
1438 14891
1438 14892
1438 13473
1438 12812
1438 12819
1438 14652
1438 14943
1438 14944
1438 13041
1438 13811
1438 14625
1438 13343
1438 13520
1438 13707
1438 12539
1438 10860
1438 13193
1439 11219
1439 11221
1439 13213
1439 12042
1439 12299
1439 12703
1439 13056
1439 13059
1439 13710
1439 14876
1439 13184
1439 14118
1439 13571
1439 12251
1439 13441
1439 12614
1439 14437
1439 14449
1439 14463
1439 14470
1439 12823
1439 12829
1439 14891
1439 14892
1439 13473
1439 12812
1439 12819
1439 14652
1439 14943
1439 14944
1439 13041
1439 13811
1439 14625
1439 13343
1439 13520
1439 13707
1439 12539
1439 10860
1439 13193
1440 11219
1440 11221
1440 13213
1440 12042
1440 12299
1440 12703
1440 13056
1440 13059
1440 13710
1440 14876
1440 13184
1440 14118
1440 13571
1440 12251
1440 13441
1440 12614
1440 14437
1440 14449
1440 14463
1440 14470
1440 12823
1440 12829
1440 14891
1440 14892
1440 13473
1440 12812
1440 12819
1440 13323
1440 14652
1440 14943
1440 14944
1440 13208
1440 13041
1440 13810
1440 13811
1440 14625
1440 13343
1440 13520
1440 13707
1440 12539
1440 10860
1440 13193
1441 11219
1441 11221
1441 13213
1441 12042
1441 12299
1441 12703
1441 13056
1441 13059
1441 13710
1441 14876
1441 13184
1441 14118
1441 13571
1441 12251
1441 13441
1441 12614
1441 14437
1441 14449
1441 14463
1441 14470
1441 12823
1441 12829
1441 14891
1441 14892
1441 13473
1441 12812
1441 12819
1441 13323
1441 14652
1441 14943
1441 14944
1441 13208
1441 13041
1441 13810
1441 13811
1441 14625
1441 13343
1441 13520
1441 13707
1441 12539
1441 10860
1441 13193
1442 11219
1442 11221
1442 13213
1442 12042
1442 12299
1442 12703
1442 13056
1442 13059
1442 13710
1442 14876
1442 13184
1442 14118
1442 13571
1442 12251
1442 13441
1442 12614
1442 14437
1442 14449
1442 14463
1442 14470
1442 12823
1442 12829
1442 14891
1442 14892
1442 13473
1442 12812
1442 12819
1442 13323
1442 14652
1442 14943
1442 14944
1442 13208
1442 13041
1442 13810
1442 13811
1442 14625
1442 13343
1442 13520
1442 12539
1442 10860
1442 13193
1443 11219
1443 11221
1443 13213
1443 12042
1443 12299
1443 12703
1443 13056
1443 13059
1443 13710
1443 14876
1443 13184
1443 14118
1443 13571
1443 12251
1443 13441
1443 12614
1443 14427
1443 14437
1443 14449
1443 14463
1443 14470
1443 12823
1443 12829
1443 14891
1443 14892
1443 13473
1443 12812
1443 12819
1443 13323
1443 14652
1443 14943
1443 14944
1443 13208
1443 13041
1443 13810
1443 13811
1443 14625
1443 13343
1443 13520
1443 12539
1443 10860
1443 13193
1444 11219
1444 11221
1444 13213
1444 12042
1444 12299
1444 12703
1444 13056
1444 13059
1444 13710
1444 14876
1444 13184
1444 14118
1444 13571
1444 12251
1444 13441
1444 12614
1444 14427
1444 14437
1444 14449
1444 14463
1444 14470
1444 12897
1444 12823
1444 12829
1444 14687
1444 14891
1444 14892
1444 13473
1444 12812
1444 12819
1444 13323
1444 14652
1444 14943
1444 14944
1444 13208
1444 13041
1444 13811
1444 14625
1444 13343
1444 13520
1444 12539
1444 10860
1444 13193
1445 11219
1445 11221
1445 13213
1445 12042
1445 12299
1445 12703
1445 13056
1445 13059
1445 13710
1445 14876
1445 13184
1445 14118
1445 13571
1445 12251
1445 13441
1445 12614
1445 14427
1445 14437
1445 14449
1445 14463
1445 14470
1445 12897
1445 12823
1445 12829
1445 14687
1445 14891
1445 14892
1445 13473
1445 12812
1445 12819
1445 13323
1445 14652
1445 14943
1445 14944
1445 13208
1445 13041
1445 13811
1445 14625
1445 13343
1445 13520
1445 12539
1445 10860
1445 13193
1446 11092
1446 11219
1446 11221
1446 13213
1446 12042
1446 12299
1446 12703
1446 13056
1446 13059
1446 13710
1446 14876
1446 13184
1446 14118
1446 13571
1446 12251
1446 13441
1446 12614
1446 14427
1446 14437
1446 14449
1446 14463
1446 14470
1446 12897
1446 12823
1446 12829
1446 14687
1446 14891
1446 14892
1446 13473
1446 12812
1446 12819
1446 13323
1446 14652
1446 14943
1446 14944
1446 13208
1446 13041
1446 13811
1446 14625
1446 13343
1446 13520
1446 12539
1446 10860
1446 13193
1447 11092
1447 11219
1447 11221
1447 13213
1447 12042
1447 12299
1447 12703
1447 13056
1447 13059
1447 13710
1447 14876
1447 13184
1447 14118
1447 13571
1447 12251
1447 13441
1447 12614
1447 14427
1447 14437
1447 14449
1447 14463
1447 14470
1447 12897
1447 12823
1447 12829
1447 14687
1447 14891
1447 14892
1447 13473
1447 12812
1447 12819
1447 13323
1447 14652
1447 14943
1447 14944
1447 13208
1447 13041
1447 13811
1447 14625
1447 13343
1447 13520
1447 12539
1447 10860
1447 13193
1448 11219
1448 11221
1448 13213
1448 12042
1448 12299
1448 12703
1448 13059
1448 13710
1448 14876
1448 13184
1448 14118
1448 13571
1448 12251
1448 13441
1448 12614
1448 14427
1448 14437
1448 14449
1448 14463
1448 12897
1448 12823
1448 12829
1448 14687
1448 14891
1448 14892
1448 13473
1448 13474
1448 12812
1448 12819
1448 13323
1448 14652
1448 14943
1448 14944
1448 13208
1448 13041
1448 13811
1448 14625
1448 13343
1448 13520
1448 12539
1448 10860
1448 13193
1449 11219
1449 11221
1449 12042
1449 12299
1449 12703
1449 13059
1449 13710
1449 14876
1449 13184
1449 14118
1449 13571
1449 12251
1449 12614
1449 14427
1449 14437
1449 14449
1449 14463
1449 12897
1449 12823
1449 12829
1449 14687
1449 14891
1449 14892
1449 13473
1449 13474
1449 12812
1449 12819
1449 13323
1449 14652
1449 14943
1449 14944
1449 13208
1449 13041
1449 13811
1449 14625
1449 13343
1449 13520
1449 12539
1449 10860
1449 13193
1450 11219
1450 11221
1450 12042
1450 12299
1450 12703
1450 13059
1450 13710
1450 14876
1450 13184
1450 14118
1450 13571
1450 12251
1450 12614
1450 14427
1450 14437
1450 14449
1450 14463
1450 12897
1450 12823
1450 12829
1450 14687
1450 14891
1450 14892
1450 13473
1450 13474
1450 12812
1450 12819
1450 13323
1450 14652
1450 14943
1450 14944
1450 13208
1450 13041
1450 13075
1450 13811
1450 14625
1450 13343
1450 13520
1450 10860
1450 13193
1451 11219
1451 11221
1451 12042
1451 12299
1451 12703
1451 13059
1451 13710
1451 14876
1451 13184
1451 14118
1451 12251
1451 12614
1451 14427
1451 14437
1451 14449
1451 14463
1451 12897
1451 12823
1451 12829
1451 14687
1451 14891
1451 14892
1451 13473
1451 13474
1451 12819
1451 13323
1451 14652
1451 14943
1451 13208
1451 13041
1451 13075
1451 13811
1451 14625
1451 13343
1451 13520
1451 10860
1451 13193
1452 11092
1452 11219
1452 11221
1452 12042
1452 12299
1452 12703
1452 13059
1452 13710
1452 13184
1452 14118
1452 12251
1452 12614
1452 14427
1452 14437
1452 14449
1452 14463
1452 14470
1452 12897
1452 12823
1452 12829
1452 14687
1452 14891
1452 14892
1452 13473
1452 13474
1452 12819
1452 13323
1452 14652
1452 14943
1452 13208
1452 13075
1452 13811
1452 14625
1452 10860
1452 13193
1453 11092
1453 11219
1453 11221
1453 12042
1453 12299
1453 12703
1453 13059
1453 13710
1453 13184
1453 14118
1453 12251
1453 12614
1453 14427
1453 14437
1453 14449
1453 14463
1453 14470
1453 12897
1453 12823
1453 12829
1453 14687
1453 14891
1453 14892
1453 13473
1453 13474
1453 12819
1453 13323
1453 14652
1453 14943
1453 13208
1453 13075
1453 13811
1453 14625
1453 10860
1453 13193
1454 11092
1454 11219
1454 11221
1454 12042
1454 12299
1454 12703
1454 13059
1454 13710
1454 13184
1454 14118
1454 12251
1454 12614
1454 14427
1454 14437
1454 14449
1454 14463
1454 14470
1454 12897
1454 12823
1454 12829
1454 14687
1454 14891
1454 14892
1454 13473
1454 13474
1454 12819
1454 13323
1454 14652
1454 14943
1454 13208
1454 13075
1454 13811
1454 14625
1454 10860
1454 13193
1455 11219
1455 11221
1455 12042
1455 12299
1455 12703
1455 13059
1455 13710
1455 13184
1455 14118
1455 12251
1455 12614
1455 14427
1455 14437
1455 14449
1455 14463
1455 14470
1455 12897
1455 12823
1455 12829
1455 14687
1455 14891
1455 14892
1455 13473
1455 13474
1455 12819
1455 13323
1455 14652
1455 14943
1455 13208
1455 13075
1455 13811
1455 14625
1455 10860
1455 13193
1456 11219
1456 11221
1456 12042
1456 12299
1456 12703
1456 13059
1456 13710
1456 13184
1456 14118
1456 12251
1456 12614
1456 14427
1456 14437
1456 14449
1456 14463
1456 14470
1456 12897
1456 12823
1456 12829
1456 14687
1456 13990
1456 14891
1456 13473
1456 13474
1456 12819
1456 13323
1456 14652
1456 14943
1456 13208
1456 13075
1456 13811
1456 14625
1456 10860
1456 13193
1457 11092
1457 11219
1457 11221
1457 12042
1457 12299
1457 12703
1457 13059
1457 13710
1457 13184
1457 14118
1457 12251
1457 12614
1457 14427
1457 14437
1457 14449
1457 14463
1457 14470
1457 12897
1457 12823
1457 12829
1457 14687
1457 13990
1457 14891
1457 13473
1457 13474
1457 12819
1457 13323
1457 14652
1457 14943
1457 13208
1457 13075
1457 13811
1457 14625
1457 10860
1457 13193
1458 11092
1458 11219
1458 11221
1458 12042
1458 12299
1458 12703
1458 13059
1458 13710
1458 13184
1458 14118
1458 12251
1458 12614
1458 14427
1458 14437
1458 14449
1458 14463
1458 14470
1458 12897
1458 12823
1458 12829
1458 14687
1458 13990
1458 14891
1458 13473
1458 13474
1458 12819
1458 13323
1458 14652
1458 14943
1458 13208
1458 13075
1458 13811
1458 14625
1458 10860
1458 13193
1459 11092
1459 11219
1459 11221
1459 12042
1459 12299
1459 12703
1459 13059
1459 13710
1459 13184
1459 14118
1459 12251
1459 12614
1459 14427
1459 14437
1459 14449
1459 14463
1459 14470
1459 12897
1459 12823
1459 12829
1459 14687
1459 13990
1459 14891
1459 13473
1459 13474
1459 12819
1459 13323
1459 14652
1459 14943
1459 13208
1459 13075
1459 13811
1459 14625
1459 10860
1459 13193
1460 11092
1460 11219
1460 11221
1460 12042
1460 12299
1460 12703
1460 13059
1460 13710
1460 13184
1460 14118
1460 12251
1460 12614
1460 14427
1460 14437
1460 14449
1460 14463
1460 14470
1460 12897
1460 12823
1460 12829
1460 14687
1460 13990
1460 14891
1460 13473
1460 13474
1460 12819
1460 13323
1460 14652
1460 14943
1460 13208
1460 13075
1460 13811
1460 14625
1460 10860
1460 13193
1461 11092
1461 11221
1461 12042
1461 12299
1461 12703
1461 13059
1461 13710
1461 13184
1461 14118
1461 12251
1461 12614
1461 14427
1461 14437
1461 14449
1461 14463
1461 14470
1461 12897
1461 12823
1461 12829
1461 14687
1461 13990
1461 14891
1461 13473
1461 13474
1461 12819
1461 13323
1461 14652
1461 14943
1461 13208
1461 13075
1461 13811
1461 14625
1461 10860
1461 13193
1462 11092
1462 11221
1462 12042
1462 12299
1462 12703
1462 13059
1462 13710
1462 13184
1462 14118
1462 12251
1462 12614
1462 14427
1462 14437
1462 14449
1462 14463
1462 14470
1462 12897
1462 12823
1462 12829
1462 13990
1462 14891
1462 13473
1462 13474
1462 12819
1462 13323
1462 14652
1462 14943
1462 13208
1462 13075
1462 13811
1462 14625
1462 10860
1462 13193
1463 11221
1463 12042
1463 12299
1463 12703
1463 13059
1463 13710
1463 13184
1463 14118
1463 12251
1463 12614
1463 14427
1463 14437
1463 14449
1463 14463
1463 14470
1463 12897
1463 12823
1463 12829
1463 13990
1463 14891
1463 12819
1463 13323
1463 14652
1463 14943
1463 13208
1463 13075
1463 13811
1463 14625
1463 10860
1463 13193
1464 11221
1464 12042
1464 12299
1464 12703
1464 13059
1464 13710
1464 13184
1464 14118
1464 12251
1464 12614
1464 14427
1464 14437
1464 14449
1464 14463
1464 14470
1464 12897
1464 12823
1464 12829
1464 14891
1464 12819
1464 13323
1464 14652
1464 14943
1464 13208
1464 13075
1464 13811
1464 14625
1464 10860
1464 13193
1465 11221
1465 12042
1465 12299
1465 12703
1465 13059
1465 13710
1465 13184
1465 14118
1465 12251
1465 12614
1465 14427
1465 14437
1465 14449
1465 14463
1465 14470
1465 12897
1465 12823
1465 12829
1465 14891
1465 12819
1465 13323
1465 14652
1465 14943
1465 13208
1465 13075
1465 13811
1465 14625
1465 10860
1465 13193
1466 11221
1466 12042
1466 12299
1466 12703
1466 13059
1466 13710
1466 13184
1466 14118
1466 12251
1466 12614
1466 14427
1466 14437
1466 14449
1466 14470
1466 12897
1466 12823
1466 12829
1466 14891
1466 12819
1466 13323
1466 14652
1466 14943
1466 13208
1466 13075
1466 13811
1466 14625
1466 10860
1466 13193
1467 11221
1467 12042
1467 12299
1467 12703
1467 13059
1467 13710
1467 13184
1467 14118
1467 12251
1467 12614
1467 14427
1467 14437
1467 14449
1467 14470
1467 12897
1467 12823
1467 12829
1467 14891
1467 12819
1467 13323
1467 14652
1467 14943
1467 13208
1467 13075
1467 13811
1467 14625
1467 10860
1467 13193
1468 11221
1468 12042
1468 12299
1468 12703
1468 13059
1468 13710
1468 13184
1468 14118
1468 12251
1468 12614
1468 14427
1468 14437
1468 14470
1468 12897
1468 12823
1468 12829
1468 14891
1468 12819
1468 13323
1468 14652
1468 14943
1468 13208
1468 13075
1468 13811
1468 14625
1468 10860
1468 13193
1469 11221
1469 12042
1469 12299
1469 12703
1469 13059
1469 13710
1469 13184
1469 14118
1469 12251
1469 12614
1469 14427
1469 14437
1469 14470
1469 14489
1469 12823
1469 12829
1469 14891
1469 12819
1469 13323
1469 14652
1469 14943
1469 13208
1469 13075
1469 13811
1469 14625
1469 10860
1469 13193
1470 11221
1470 12042
1470 12299
1470 12703
1470 13059
1470 13710
1470 14876
1470 13184
1470 14118
1470 12251
1470 12614
1470 14427
1470 14437
1470 14470
1470 14489
1470 12823
1470 14891
1470 12819
1470 13323
1470 14652
1470 14943
1470 13208
1470 11903
1470 13075
1470 13811
1470 14625
1470 10860
1470 13193
1471 11221
1471 12042
1471 12299
1471 12703
1471 13059
1471 13710
1471 14876
1471 13184
1471 14118
1471 12251
1471 12614
1471 14427
1471 14437
1471 14470
1471 14489
1471 12823
1471 14891
1471 12819
1471 13323
1471 14652
1471 14943
1471 13208
1471 11903
1471 13075
1471 13811
1471 14625
1471 10860
1471 13193
1472 11221
1472 12042
1472 12299
1472 12703
1472 13059
1472 13710
1472 14876
1472 13184
1472 14118
1472 12251
1472 12614
1472 14427
1472 14437
1472 14470
1472 14489
1472 12823
1472 14891
1472 12819
1472 13323
1472 14652
1472 14943
1472 13208
1472 11903
1472 13075
1472 13811
1472 14625
1472 10860
1472 13193
1473 11221
1473 12042
1473 12299
1473 12703
1473 13059
1473 13710
1473 14876
1473 13184
1473 14118
1473 12251
1473 12614
1473 14427
1473 14437
1473 14470
1473 14489
1473 12823
1473 14891
1473 12819
1473 13323
1473 14652
1473 14943
1473 13208
1473 11903
1473 13075
1473 13811
1473 14625
1473 10860
1473 13193
1474 11221
1474 12042
1474 12299
1474 12703
1474 13059
1474 13710
1474 14876
1474 13184
1474 14118
1474 12251
1474 12614
1474 14427
1474 14437
1474 14470
1474 14489
1474 12823
1474 14891
1474 12819
1474 13323
1474 14652
1474 14943
1474 13208
1474 11903
1474 13075
1474 13811
1474 14625
1474 12539
1474 10860
1474 13193
1475 11221
1475 13213
1475 12042
1475 12299
1475 12703
1475 13059
1475 13710
1475 14876
1475 13184
1475 14118
1475 12251
1475 12614
1475 14427
1475 14437
1475 14449
1475 14470
1475 14489
1475 12823
1475 14891
1475 12819
1475 13323
1475 14652
1475 14943
1475 13208
1475 11903
1475 13075
1475 13811
1475 14625
1475 12539
1475 10860
1475 13193
1476 11221
1476 13213
1476 12042
1476 12299
1476 12703
1476 13059
1476 13710
1476 14876
1476 13184
1476 14118
1476 12251
1476 12614
1476 14427
1476 14437
1476 14449
1476 14470
1476 14489
1476 12823
1476 14891
1476 12819
1476 13323
1476 14652
1476 14943
1476 13208
1476 11903
1476 13075
1476 13811
1476 14625
1476 12539
1476 10860
1476 13193
1477 11221
1477 13213
1477 12042
1477 12299
1477 12703
1477 13059
1477 13710
1477 14876
1477 13184
1477 14118
1477 12251
1477 12614
1477 14427
1477 14437
1477 14449
1477 14470
1477 14489
1477 12823
1477 14891
1477 12819
1477 13323
1477 14652
1477 14943
1477 13208
1477 11903
1477 13075
1477 13811
1477 14625
1477 12539
1477 10860
1477 13193
1478 11221
1478 13213
1478 12299
1478 12703
1478 13059
1478 13710
1478 14876
1478 13184
1478 14118
1478 12251
1478 12614
1478 14427
1478 14437
1478 14449
1478 14470
1478 14489
1478 14891
1478 12819
1478 13323
1478 14652
1478 14943
1478 13208
1478 11903
1478 13075
1478 13811
1478 14625
1478 12539
1478 10860
1478 13193
1479 11221
1479 12299
1479 12703
1479 13059
1479 13710
1479 13184
1479 14118
1479 12251
1479 12614
1479 14427
1479 14437
1479 14449
1479 14470
1479 14891
1479 12819
1479 13323
1479 14652
1479 14943
1479 13208
1479 11903
1479 13075
1479 13811
1479 14625
1479 12539
1479 10860
1479 13193
1480 11221
1480 12299
1480 13059
1480 13184
1480 14118
1480 12614
1480 12615
1480 14891
1480 13208
1480 11900
1480 13811
1480 14625
1480 13193
1481 11221
1481 12299
1481 12703
1481 13059
1481 13184
1481 14118
1481 12614
1481 12615
1481 14891
1481 13208
1481 11900
1481 13811
1481 14625
1481 13193
1482 11221
1482 12299
1482 12703
1482 13059
1482 13184
1482 14118
1482 12614
1482 12615
1482 14891
1482 13208
1482 11900
1482 13811
1482 14625
1482 10860
1482 13193
1483 11221
1483 12299
1483 12703
1483 13059
1483 13184
1483 14118
1483 12614
1483 12615
1483 14891
1483 13208
1483 11900
1483 13811
1483 14625
1483 10860
1483 13193
1484 11221
1484 12299
1484 12703
1484 13059
1484 13184
1484 14118
1484 12614
1484 12615
1484 14891
1484 14652
1484 13208
1484 11900
1484 13811
1484 14625
1484 10860
1484 13193
1485 11221
1485 12299
1485 12703
1485 13059
1485 13184
1485 14118
1485 12614
1485 12615
1485 14437
1485 14891
1485 14652
1485 13208
1485 11900
1485 13811
1485 14625
1485 10860
1485 13193
1486 11221
1486 12299
1486 12703
1486 13059
1486 13184
1486 14118
1486 12614
1486 12615
1486 14437
1486 14449
1486 12823
1486 14891
1486 14652
1486 13208
1486 11900
1486 13811
1486 14625
1486 10860
1486 13193
1487 11221
1487 12299
1487 12703
1487 13059
1487 13184
1487 14118
1487 12614
1487 12615
1487 14437
1487 14449
1487 12823
1487 14891
1487 14652
1487 13208
1487 11900
1487 13811
1487 14625
1487 10860
1487 13193
1488 11221
1488 12299
1488 12703
1488 13059
1488 13184
1488 14118
1488 12614
1488 12615
1488 14437
1488 14449
1488 12823
1488 14891
1488 14652
1488 13208
1488 11900
1488 13811
1488 14625
1488 10860
1488 13193
1489 11221
1489 12299
1489 12703
1489 13059
1489 13184
1489 14118
1489 12614
1489 12615
1489 14437
1489 14449
1489 12823
1489 14891
1489 12819
1489 14652
1489 13208
1489 11900
1489 13811
1489 14625
1489 10860
1489 13193
1490 11221
1490 12299
1490 12703
1490 13059
1490 13184
1490 14118
1490 12614
1490 12615
1490 14437
1490 14449
1490 12823
1490 14891
1490 12819
1490 14652
1490 13208
1490 11900
1490 13811
1490 14625
1490 10860
1490 13193
1491 11221
1491 12299
1491 12703
1491 13059
1491 13184
1491 14118
1491 12615
1491 14437
1491 14449
1491 12823
1491 14891
1491 14652
1491 13208
1491 11900
1491 13811
1491 14625
1491 10860
1491 13193
1492 11221
1492 12299
1492 12703
1492 13059
1492 13710
1492 13184
1492 14118
1492 12615
1492 14437
1492 14449
1492 14891
1492 14652
1492 13208
1492 11900
1492 13811
1492 14625
1492 13193
1493 11221
1493 12299
1493 13059
1493 13710
1493 13184
1493 14118
1493 12615
1493 14437
1493 14449
1493 14891
1493 11900
1493 13811
1493 14625
1493 13193
1494 10982
1494 13209
1494 12638
1494 12827
1494 13012
1494 14149
1494 14350
1494 14922
1494 12045
1494 14426
1494 14461
1494 12878
1494 13184
1494 14643
1494 11236
1494 11337
1494 12099
1494 13193
1495 10982
1495 11221
1495 13209
1495 12299
1495 12638
1495 12704
1495 12827
1495 13012
1495 14149
1495 14350
1495 14922
1495 12045
1495 14426
1495 14461
1495 12878
1495 13184
1495 14118
1495 11236
1495 11337
1495 10860
1495 13193
1496 10982
1496 11221
1496 13209
1496 13212
1496 12299
1496 12638
1496 12704
1496 12827
1496 13012
1496 14149
1496 14350
1496 14922
1496 12045
1496 14426
1496 14461
1496 12878
1496 13184
1496 14118
1496 11236
1496 11337
1496 10860
1496 13193
1497 10971
1497 10982
1497 11221
1497 13209
1497 12299
1497 12638
1497 12704
1497 12827
1497 13012
1497 14149
1497 14350
1497 14922
1497 12045
1497 14426
1497 14461
1497 12878
1497 13184
1497 14118
1497 11236
1497 11337
1497 10860
1497 13193
1498 10971
1498 10982
1498 11221
1498 13209
1498 12638
1498 12704
1498 12827
1498 13012
1498 13177
1498 13229
1498 14149
1498 14350
1498 14922
1498 12045
1498 14426
1498 14461
1498 12878
1498 13184
1498 14643
1498 13195
1498 14590
1498 11236
1498 11337
1498 10860
1498 13193
1499 10971
1499 10982
1499 11221
1499 13209
1499 12638
1499 12704
1499 12827
1499 12999
1499 13012
1499 13177
1499 13229
1499 14149
1499 14350
1499 14922
1499 12045
1499 14426
1499 14461
1499 12878
1499 13184
1499 14643
1499 13195
1499 14590
1499 11236
1499 11337
1499 10860
1499 13193
1500 10971
1500 10982
1500 11221
1500 13209
1500 12638
1500 12704
1500 12827
1500 12999
1500 13012
1500 13177
1500 13229
1500 14149
1500 14350
1500 14371
1500 14922
1500 12045
1500 14426
1500 14461
1500 12878
1500 13184
1500 14643
1500 13195
1500 14590
1500 11236
1500 11337
1500 10860
1500 13193
1501 10971
1501 10982
1501 11221
1501 13209
1501 12638
1501 12704
1501 12827
1501 13012
1501 13177
1501 13229
1501 14149
1501 14350
1501 14371
1501 14922
1501 12045
1501 14426
1501 14461
1501 12878
1501 13184
1501 14643
1501 13195
1501 14590
1501 11236
1501 11337
1501 10860
1501 13193
1502 10971
1502 10982
1502 11221
1502 13209
1502 12638
1502 12704
1502 12827
1502 13012
1502 13177
1502 13229
1502 14149
1502 14350
1502 14371
1502 14922
1502 12045
1502 14426
1502 14461
1502 12878
1502 13184
1502 14643
1502 13195
1502 14590
1502 11236
1502 11337
1502 10860
1502 13193
1503 10971
1503 10982
1503 11221
1503 13209
1503 12638
1503 12704
1503 12827
1503 13012
1503 13177
1503 14149
1503 14350
1503 14922
1503 12045
1503 14426
1503 14461
1503 12878
1503 13184
1503 14643
1503 13195
1503 14590
1503 11236
1503 11337
1503 10860
1503 13193
1504 10964
1504 10971
1504 10983
1504 11221
1504 13209
1504 11993
1504 12638
1504 12704
1504 12827
1504 12999
1504 13012
1504 13038
1504 13014
1504 13069
1504 13177
1504 14100
1504 14149
1504 14350
1504 14371
1504 14922
1504 12045
1504 14426
1504 14461
1504 12825
1504 12878
1504 13184
1504 12624
1504 14643
1504 13195
1504 14892
1504 14590
1504 11236
1504 12046
1504 11337
1504 10860
1504 13193
1505 10964
1505 10971
1505 10983
1505 11221
1505 13209
1505 11993
1505 12638
1505 12704
1505 12827
1505 12999
1505 13012
1505 13038
1505 13014
1505 14100
1505 14149
1505 14350
1505 14371
1505 14922
1505 12045
1505 14426
1505 14434
1505 14461
1505 12825
1505 12878
1505 13184
1505 12624
1505 14643
1505 13195
1505 14892
1505 14590
1505 11236
1505 12046
1505 11337
1505 10860
1505 13193
1506 10964
1506 10971
1506 10983
1506 11221
1506 13209
1506 11993
1506 12638
1506 12704
1506 12827
1506 12999
1506 13012
1506 13038
1506 13014
1506 13069
1506 14100
1506 14149
1506 14350
1506 14371
1506 14922
1506 12045
1506 14426
1506 14434
1506 14461
1506 12825
1506 12878
1506 13184
1506 12624
1506 14643
1506 13195
1506 14892
1506 14590
1506 11236
1506 12046
1506 11337
1506 10860
1506 13193
1507 10964
1507 10971
1507 10983
1507 11221
1507 13209
1507 11993
1507 12638
1507 12704
1507 12827
1507 12999
1507 13012
1507 13056
1507 13038
1507 13014
1507 13069
1507 14100
1507 14149
1507 14350
1507 14371
1507 14922
1507 12045
1507 14426
1507 14434
1507 14461
1507 12825
1507 12878
1507 13184
1507 12624
1507 14643
1507 13195
1507 14892
1507 14590
1507 11236
1507 12046
1507 11337
1507 10860
1507 13193
1508 10964
1508 10971
1508 10983
1508 11221
1508 13209
1508 13213
1508 11993
1508 12638
1508 12704
1508 12827
1508 12999
1508 13012
1508 13056
1508 13038
1508 13014
1508 13069
1508 14100
1508 14149
1508 14350
1508 14371
1508 14922
1508 12045
1508 14426
1508 14434
1508 14461
1508 12878
1508 13184
1508 12624
1508 14643
1508 13195
1508 14892
1508 14590
1508 11236
1508 12046
1508 10860
1508 13193
1509 10964
1509 10971
1509 10983
1509 11221
1509 13209
1509 13213
1509 11993
1509 12638
1509 12704
1509 12827
1509 12999
1509 13012
1509 13056
1509 13038
1509 13014
1509 13069
1509 14100
1509 14149
1509 14350
1509 14371
1509 14922
1509 12045
1509 14426
1509 14434
1509 14461
1509 12878
1509 13184
1509 12624
1509 14643
1509 13195
1509 14892
1509 14590
1509 11236
1509 12046
1509 10860
1509 13193
1510 10964
1510 10971
1510 10983
1510 11221
1510 13209
1510 11993
1510 12638
1510 12704
1510 12827
1510 12999
1510 13012
1510 13056
1510 13038
1510 13014
1510 13069
1510 14100
1510 14149
1510 14350
1510 14371
1510 14922
1510 12045
1510 14426
1510 14434
1510 14450
1510 14460
1510 14461
1510 12878
1510 13184
1510 12624
1510 14643
1510 13195
1510 14892
1510 14590
1510 11236
1510 12046
1510 10860
1510 13193
1511 10964
1511 10971
1511 10983
1511 11221
1511 13209
1511 11993
1511 12638
1511 12704
1511 12827
1511 12999
1511 13012
1511 13056
1511 13038
1511 13014
1511 13069
1511 13229
1511 14100
1511 14149
1511 14350
1511 14371
1511 14922
1511 12045
1511 14426
1511 14434
1511 14450
1511 14460
1511 14461
1511 12878
1511 13184
1511 12624
1511 14643
1511 13195
1511 14892
1511 14590
1511 11236
1511 12046
1511 10860
1511 13193
1512 10964
1512 10971
1512 10983
1512 11221
1512 13209
1512 13213
1512 11993
1512 12638
1512 12704
1512 12827
1512 12999
1512 13012
1512 13056
1512 13038
1512 13014
1512 13069
1512 13229
1512 14100
1512 14149
1512 14350
1512 14371
1512 14922
1512 12045
1512 14426
1512 14434
1512 14450
1512 14460
1512 14461
1512 12878
1512 13184
1512 12624
1512 14643
1512 13195
1512 14892
1512 14590
1512 11236
1512 10860
1512 13193
1513 10964
1513 10971
1513 10983
1513 11221
1513 13209
1513 13213
1513 11993
1513 12638
1513 12704
1513 12827
1513 12999
1513 13012
1513 13056
1513 13038
1513 13014
1513 13069
1513 13229
1513 14100
1513 14149
1513 14350
1513 14371
1513 14922
1513 12045
1513 14426
1513 14434
1513 14450
1513 14460
1513 14461
1513 12878
1513 13184
1513 12624
1513 14643
1513 13195
1513 14892
1513 14590
1513 11236
1513 10860
1513 13193
1514 10964
1514 10971
1514 10983
1514 11221
1514 13209
1514 13213
1514 11993
1514 12638
1514 12704
1514 12827
1514 12999
1514 13012
1514 13056
1514 13038
1514 13014
1514 13069
1514 13229
1514 14100
1514 14149
1514 14350
1514 14371
1514 14922
1514 12045
1514 14426
1514 14434
1514 14450
1514 14460
1514 14461
1514 12878
1514 13184
1514 12624
1514 14643
1514 13195
1514 14892
1514 14590
1514 11236
1514 10860
1514 13193
1515 10964
1515 10971
1515 10983
1515 11221
1515 13209
1515 13212
1515 13213
1515 11993
1515 12638
1515 12704
1515 12827
1515 12999
1515 13012
1515 13056
1515 13038
1515 13014
1515 13069
1515 13229
1515 14100
1515 14149
1515 14350
1515 14371
1515 14922
1515 12045
1515 14426
1515 14434
1515 14450
1515 14460
1515 14461
1515 12878
1515 13184
1515 12624
1515 14643
1515 13195
1515 14892
1515 14590
1515 11236
1515 10860
1515 13193
1516 10964
1516 10971
1516 10983
1516 11221
1516 13209
1516 13212
1516 13213
1516 11993
1516 12638
1516 12704
1516 12827
1516 12999
1516 13012
1516 13056
1516 13038
1516 13014
1516 13069
1516 13229
1516 14100
1516 14149
1516 14350
1516 14371
1516 14922
1516 12045
1516 14426
1516 14434
1516 14450
1516 14460
1516 14461
1516 12878
1516 13184
1516 12624
1516 14643
1516 13195
1516 14892
1516 11236
1516 10860
1516 13193
1517 10964
1517 10971
1517 10983
1517 11221
1517 13209
1517 13212
1517 13213
1517 11993
1517 12638
1517 12704
1517 12827
1517 12999
1517 13012
1517 13056
1517 13038
1517 13014
1517 13069
1517 13177
1517 13229
1517 14100
1517 14149
1517 14350
1517 14371
1517 14922
1517 12045
1517 14426
1517 14434
1517 14450
1517 14460
1517 14461
1517 12878
1517 13184
1517 12624
1517 14643
1517 13195
1517 14892
1517 10860
1517 13193
1518 10964
1518 10971
1518 10983
1518 11221
1518 13209
1518 11993
1518 12638
1518 12704
1518 12827
1518 12999
1518 13012
1518 13056
1518 13038
1518 13014
1518 13069
1518 13177
1518 14100
1518 14149
1518 14350
1518 14371
1518 14922
1518 12045
1518 14426
1518 14434
1518 14450
1518 14460
1518 14461
1518 12878
1518 13184
1518 12624
1518 14643
1518 13195
1518 14892
1518 10860
1518 13193
1519 10964
1519 10971
1519 10983
1519 11221
1519 13209
1519 11496
1519 11993
1519 12638
1519 12704
1519 12827
1519 12999
1519 13012
1519 13056
1519 13038
1519 13014
1519 13069
1519 13177
1519 14100
1519 14149
1519 14350
1519 14371
1519 14922
1519 12045
1519 14426
1519 14434
1519 14450
1519 14460
1519 14461
1519 12878
1519 13184
1519 12624
1519 14643
1519 13195
1519 14892
1519 10860
1519 13193
1520 10964
1520 10971
1520 10983
1520 11221
1520 13209
1520 13212
1520 13213
1520 11496
1520 12638
1520 12704
1520 12827
1520 12999
1520 13012
1520 13056
1520 13038
1520 13014
1520 13069
1520 13177
1520 13229
1520 14100
1520 14149
1520 14350
1520 14371
1520 12091
1520 14922
1520 12045
1520 14426
1520 14434
1520 14450
1520 14460
1520 14461
1520 12878
1520 13184
1520 12624
1520 14643
1520 13195
1520 14892
1520 12046
1520 10860
1520 13193
1521 10964
1521 10971
1521 10983
1521 11221
1521 13209
1521 13212
1521 13213
1521 11496
1521 12638
1521 12704
1521 12827
1521 12999
1521 13012
1521 13056
1521 13038
1521 13014
1521 13069
1521 13177
1521 13229
1521 14100
1521 14149
1521 14350
1521 14371
1521 12091
1521 14922
1521 12045
1521 14426
1521 14434
1521 14450
1521 14460
1521 14461
1521 12878
1521 13184
1521 12624
1521 14643
1521 13195
1521 14892
1521 12046
1521 10860
1521 13193
1522 10964
1522 10971
1522 10983
1522 11221
1522 13209
1522 13212
1522 13213
1522 11496
1522 11993
1522 12638
1522 12704
1522 12827
1522 12999
1522 13012
1522 13056
1522 13038
1522 13014
1522 13069
1522 13229
1522 14100
1522 14149
1522 14350
1522 14371
1522 12091
1522 14922
1522 12045
1522 14426
1522 14434
1522 14450
1522 14460
1522 14461
1522 12878
1522 13184
1522 12624
1522 14643
1522 13195
1522 14892
1522 12046
1522 10860
1522 13193
1523 10964
1523 10983
1523 11221
1523 13209
1523 13212
1523 13213
1523 11496
1523 11993
1523 12638
1523 12704
1523 12827
1523 12999
1523 13012
1523 13056
1523 13038
1523 13014
1523 13069
1523 13229
1523 14100
1523 14149
1523 14350
1523 14371
1523 12091
1523 14922
1523 14426
1523 14434
1523 14450
1523 14460
1523 14461
1523 12878
1523 13184
1523 12624
1523 14643
1523 13195
1523 14892
1523 12046
1523 10860
1523 13193
1524 10964
1524 10983
1524 11221
1524 13209
1524 13212
1524 13213
1524 11496
1524 11993
1524 12638
1524 12704
1524 12827
1524 12999
1524 13012
1524 13056
1524 13014
1524 13069
1524 13229
1524 14100
1524 14149
1524 14350
1524 14371
1524 12091
1524 14922
1524 14426
1524 14434
1524 14450
1524 14460
1524 14461
1524 12878
1524 13184
1524 12624
1524 14643
1524 13195
1524 14892
1524 12046
1524 10860
1524 13193
1525 10964
1525 10983
1525 11221
1525 13209
1525 13212
1525 13213
1525 11496
1525 11993
1525 12638
1525 12704
1525 12827
1525 12999
1525 13012
1525 13056
1525 13014
1525 13229
1525 14100
1525 14149
1525 14350
1525 14371
1525 12091
1525 14922
1525 14426
1525 14434
1525 14450
1525 14460
1525 14461
1525 12878
1525 13184
1525 12624
1525 14643
1525 13195
1525 14892
1525 12046
1525 10860
1525 13193
1526 10964
1526 10983
1526 11221
1526 13209
1526 13212
1526 13213
1526 11496
1526 11993
1526 12638
1526 12704
1526 12827
1526 12999
1526 13012
1526 13056
1526 13014
1526 13229
1526 14100
1526 14149
1526 14350
1526 14371
1526 12091
1526 14922
1526 14426
1526 14434
1526 14450
1526 14460
1526 14461
1526 12878
1526 13184
1526 12624
1526 14643
1526 13195
1526 14892
1526 12046
1526 12877
1526 10860
1526 13193
1527 10964
1527 10983
1527 11221
1527 13209
1527 13212
1527 13213
1527 11496
1527 11993
1527 12638
1527 12704
1527 12827
1527 12999
1527 13012
1527 13056
1527 13014
1527 13229
1527 14100
1527 14149
1527 14350
1527 14371
1527 14518
1527 12091
1527 14922
1527 14426
1527 14434
1527 14450
1527 14460
1527 14461
1527 12878
1527 13184
1527 13185
1527 12624
1527 14643
1527 13195
1527 14892
1527 12046
1527 12877
1527 10860
1527 13193
1528 10964
1528 10983
1528 11221
1528 13209
1528 13212
1528 13213
1528 11496
1528 12638
1528 12704
1528 12827
1528 12999
1528 13012
1528 13056
1528 13014
1528 13229
1528 14100
1528 14149
1528 14350
1528 14371
1528 14518
1528 12091
1528 14922
1528 14426
1528 14434
1528 14450
1528 14460
1528 14461
1528 13184
1528 13185
1528 12624
1528 14643
1528 13195
1528 14892
1528 12046
1528 12877
1528 10860
1528 13193
1529 10964
1529 10983
1529 11221
1529 13209
1529 13212
1529 13213
1529 11496
1529 12638
1529 12704
1529 12827
1529 12999
1529 13012
1529 13056
1529 13014
1529 13229
1529 14100
1529 14149
1529 14350
1529 14371
1529 14518
1529 12091
1529 14922
1529 14426
1529 14434
1529 14450
1529 14460
1529 14461
1529 13184
1529 13185
1529 12624
1529 14643
1529 13195
1529 14892
1529 12046
1529 12877
1529 10860
1529 13193
1530 10964
1530 10983
1530 11221
1530 13209
1530 13212
1530 13213
1530 11496
1530 12638
1530 12704
1530 12827
1530 12999
1530 13012
1530 13056
1530 13014
1530 13229
1530 14100
1530 14149
1530 14350
1530 14371
1530 14518
1530 12091
1530 14922
1530 14426
1530 14434
1530 14450
1530 14460
1530 14461
1530 13184
1530 13185
1530 12624
1530 14643
1530 13195
1530 14892
1530 12046
1530 12877
1530 10860
1530 13193
1531 10964
1531 10983
1531 11221
1531 13209
1531 13212
1531 13213
1531 11496
1531 12638
1531 12704
1531 12827
1531 12999
1531 13012
1531 13056
1531 13014
1531 14100
1531 14149
1531 14350
1531 14371
1531 12091
1531 14922
1531 14426
1531 14434
1531 14450
1531 14460
1531 14461
1531 13184
1531 13185
1531 12624
1531 14643
1531 13195
1531 14892
1531 12046
1531 12877
1531 10860
1531 13193
1532 10964
1532 10983
1532 11221
1532 13209
1532 13212
1532 13213
1532 11496
1532 12299
1532 12638
1532 12704
1532 12827
1532 12999
1532 13012
1532 13056
1532 14100
1532 14149
1532 14350
1532 14371
1532 12091
1532 14922
1532 14426
1532 14434
1532 14450
1532 14460
1532 14461
1532 13184
1532 13185
1532 12624
1532 14643
1532 13195
1532 14892
1532 12046
1532 12877
1532 10860
1532 13193
1533 10964
1533 10983
1533 11221
1533 13209
1533 13212
1533 13213
1533 11496
1533 12299
1533 12638
1533 12704
1533 12827
1533 12999
1533 13012
1533 13056
1533 14100
1533 14149
1533 14350
1533 14371
1533 12091
1533 14922
1533 14426
1533 14434
1533 14450
1533 14460
1533 14461
1533 13184
1533 13185
1533 12624
1533 14643
1533 13195
1533 14892
1533 12046
1533 12877
1533 10860
1533 13193
1534 10964
1534 10983
1534 11221
1534 13209
1534 13212
1534 13213
1534 11496
1534 12299
1534 12638
1534 12704
1534 12827
1534 12999
1534 13012
1534 13056
1534 14100
1534 14149
1534 14350
1534 14371
1534 12091
1534 14922
1534 14426
1534 14434
1534 14450
1534 14460
1534 14461
1534 13184
1534 13185
1534 12624
1534 14643
1534 13195
1534 14892
1534 12046
1534 12877
1534 10860
1534 13193
1535 10964
1535 10983
1535 11221
1535 13209
1535 13212
1535 13213
1535 11496
1535 12299
1535 12638
1535 12704
1535 12827
1535 12999
1535 13012
1535 13030
1535 13056
1535 14100
1535 14149
1535 14350
1535 14371
1535 12091
1535 14922
1535 14426
1535 14434
1535 14450
1535 14460
1535 14461
1535 13184
1535 13185
1535 12624
1535 14643
1535 12830
1535 13195
1535 14892
1535 12046
1535 12877
1535 10860
1535 13193
1536 10964
1536 10983
1536 11221
1536 13209
1536 13212
1536 13213
1536 12299
1536 12638
1536 12704
1536 12827
1536 12999
1536 13012
1536 13030
1536 13056
1536 13014
1536 14100
1536 14149
1536 14350
1536 14371
1536 12091
1536 14922
1536 14426
1536 14434
1536 14450
1536 14460
1536 14461
1536 13184
1536 13185
1536 12624
1536 14643
1536 12830
1536 13195
1536 13197
1536 14892
1536 11237
1536 12046
1536 12877
1536 10860
1536 13193
1537 10964
1537 10983
1537 11221
1537 13209
1537 13212
1537 13213
1537 12299
1537 12638
1537 12704
1537 12827
1537 12999
1537 13012
1537 13056
1537 13014
1537 13229
1537 14100
1537 14149
1537 14350
1537 14371
1537 12091
1537 14922
1537 14426
1537 14434
1537 14450
1537 14460
1537 14461
1537 13184
1537 13185
1537 12624
1537 14643
1537 12830
1537 13195
1537 13197
1537 14892
1537 11237
1537 12046
1537 12877
1537 10860
1537 13193
1538 10964
1538 10983
1538 11221
1538 13209
1538 13212
1538 13213
1538 12299
1538 12638
1538 12704
1538 12827
1538 12999
1538 13012
1538 13056
1538 13014
1538 13229
1538 14100
1538 14149
1538 14350
1538 14371
1538 12091
1538 14922
1538 14426
1538 14434
1538 14450
1538 14460
1538 14461
1538 13184
1538 13185
1538 14118
1538 12624
1538 14488
1538 14643
1538 12830
1538 13197
1538 14892
1538 11237
1538 12046
1538 12877
1538 10860
1538 13193
1539 10964
1539 10983
1539 11221
1539 13209
1539 13212
1539 13213
1539 12299
1539 12638
1539 12704
1539 12827
1539 12999
1539 13012
1539 13056
1539 13014
1539 13229
1539 14100
1539 14149
1539 14350
1539 14371
1539 12091
1539 14922
1539 14426
1539 14434
1539 14450
1539 14460
1539 14461
1539 13184
1539 13185
1539 14118
1539 12624
1539 14488
1539 14643
1539 12830
1539 13197
1539 14892
1539 11237
1539 12046
1539 12877
1539 10860
1539 13193
1540 10964
1540 10983
1540 11221
1540 13209
1540 13212
1540 13213
1540 12299
1540 12638
1540 12704
1540 12827
1540 12999
1540 13012
1540 13056
1540 13038
1540 13014
1540 13229
1540 14100
1540 14149
1540 14350
1540 14371
1540 12091
1540 14922
1540 14426
1540 14434
1540 14450
1540 14460
1540 14461
1540 13184
1540 13185
1540 14118
1540 12624
1540 14440
1540 14488
1540 14643
1540 12830
1540 13197
1540 14892
1540 11237
1540 12046
1540 12877
1540 10860
1540 13193
1541 10964
1541 10983
1541 11221
1541 13209
1541 13212
1541 13213
1541 12299
1541 12638
1541 12704
1541 12827
1541 12999
1541 13012
1541 13056
1541 13038
1541 13014
1541 13229
1541 14100
1541 14149
1541 14350
1541 14371
1541 12091
1541 14922
1541 11645
1541 14426
1541 14434
1541 14450
1541 14460
1541 14461
1541 13184
1541 13185
1541 14118
1541 12624
1541 14440
1541 14488
1541 14643
1541 12830
1541 13197
1541 14892
1541 11237
1541 12046
1541 12877
1541 10860
1541 13193
1542 10964
1542 10983
1542 11221
1542 13209
1542 13212
1542 13213
1542 12299
1542 12638
1542 12704
1542 12827
1542 12999
1542 13012
1542 13056
1542 13014
1542 13229
1542 14100
1542 14149
1542 14350
1542 14371
1542 14518
1542 12091
1542 14922
1542 11645
1542 14426
1542 14434
1542 14450
1542 14460
1542 14461
1542 13184
1542 13185
1542 14118
1542 12624
1542 14440
1542 14488
1542 14643
1542 12830
1542 13197
1542 14892
1542 11237
1542 12046
1542 12877
1542 10860
1542 13193
1543 10964
1543 10983
1543 11221
1543 13209
1543 13212
1543 13213
1543 12299
1543 12638
1543 12704
1543 12827
1543 12999
1543 13012
1543 13056
1543 13014
1543 13229
1543 14100
1543 14149
1543 14350
1543 14371
1543 14518
1543 12091
1543 14922
1543 11645
1543 14426
1543 14434
1543 14450
1543 14460
1543 14461
1543 13184
1543 13185
1543 14118
1543 12624
1543 14440
1543 14488
1543 14643
1543 12830
1543 13197
1543 14892
1543 11237
1543 12046
1543 12877
1543 10860
1543 13193
1544 10964
1544 10983
1544 11221
1544 13209
1544 13212
1544 13213
1544 11496
1544 12299
1544 12638
1544 12704
1544 12827
1544 12999
1544 13012
1544 13056
1544 13014
1544 13229
1544 14100
1544 14149
1544 14350
1544 14371
1544 14518
1544 12091
1544 14922
1544 14426
1544 14434
1544 14450
1544 14460
1544 14461
1544 13184
1544 13185
1544 14118
1544 12624
1544 14440
1544 14488
1544 14643
1544 12830
1544 13197
1544 14892
1544 11237
1544 12046
1544 12877
1544 10860
1544 13193
1545 10964
1545 10983
1545 11221
1545 13209
1545 13212
1545 13213
1545 11496
1545 12299
1545 12638
1545 12704
1545 12827
1545 12999
1545 13012
1545 13056
1545 13014
1545 13229
1545 14100
1545 14149
1545 14350
1545 14371
1545 14518
1545 12091
1545 14922
1545 14426
1545 14434
1545 14450
1545 14460
1545 14461
1545 13184
1545 13185
1545 14118
1545 12624
1545 14440
1545 14488
1545 14643
1545 12830
1545 13197
1545 14892
1545 11237
1545 12046
1545 12877
1545 10860
1545 13193
1546 10964
1546 10983
1546 11221
1546 13209
1546 13212
1546 13213
1546 11496
1546 12299
1546 12638
1546 12704
1546 12827
1546 12999
1546 13012
1546 13056
1546 13014
1546 13229
1546 14100
1546 14149
1546 14350
1546 14371
1546 14518
1546 12091
1546 14922
1546 14426
1546 14434
1546 14450
1546 14460
1546 14461
1546 13184
1546 13185
1546 14118
1546 12624
1546 14440
1546 14488
1546 14643
1546 12830
1546 13197
1546 14892
1546 11237
1546 12046
1546 12877
1546 10860
1546 13193
1547 10964
1547 10983
1547 11221
1547 13209
1547 13212
1547 13213
1547 11496
1547 12299
1547 12638
1547 12704
1547 12827
1547 12999
1547 13012
1547 13056
1547 13229
1547 14100
1547 14149
1547 14350
1547 14371
1547 12091
1547 14922
1547 14426
1547 14434
1547 14450
1547 14460
1547 14461
1547 13184
1547 13185
1547 14118
1547 12624
1547 14440
1547 14488
1547 14643
1547 12830
1547 13197
1547 14892
1547 11237
1547 12046
1547 12877
1547 10860
1547 13193
1548 10964
1548 10983
1548 11221
1548 13209
1548 13212
1548 13213
1548 11496
1548 12299
1548 12638
1548 12704
1548 12827
1548 12999
1548 13012
1548 13056
1548 13229
1548 14100
1548 14149
1548 14350
1548 14371
1548 12091
1548 14922
1548 14426
1548 14434
1548 14450
1548 14460
1548 14461
1548 13184
1548 13185
1548 14118
1548 12624
1548 14440
1548 14488
1548 14639
1548 14643
1548 12830
1548 13197
1548 14892
1548 11237
1548 12046
1548 12877
1548 10860
1548 13193
1549 10964
1549 10983
1549 11221
1549 13209
1549 13212
1549 13213
1549 11496
1549 12299
1549 12638
1549 12704
1549 12827
1549 12999
1549 13012
1549 13056
1549 13014
1549 13229
1549 14100
1549 14149
1549 14350
1549 14371
1549 12091
1549 14922
1549 14426
1549 14434
1549 14450
1549 14460
1549 14461
1549 13184
1549 13185
1549 14118
1549 12624
1549 14440
1549 14488
1549 14639
1549 14643
1549 12830
1549 13197
1549 14892
1549 11237
1549 12046
1549 12877
1549 10860
1549 13193
1550 10964
1550 10983
1550 11221
1550 13209
1550 13212
1550 13213
1550 11496
1550 12299
1550 12638
1550 12704
1550 12827
1550 12999
1550 13012
1550 13056
1550 13014
1550 13229
1550 14100
1550 14149
1550 14350
1550 14371
1550 12091
1550 14922
1550 14426
1550 14434
1550 14450
1550 14460
1550 14461
1550 13184
1550 13185
1550 14118
1550 12624
1550 14440
1550 14488
1550 14639
1550 12830
1550 13197
1550 14892
1550 11237
1550 12046
1550 12877
1550 10860
1550 13193
1551 10964
1551 10983
1551 11221
1551 13209
1551 13212
1551 13213
1551 11496
1551 12299
1551 12638
1551 12704
1551 12827
1551 12999
1551 13012
1551 13056
1551 13014
1551 13229
1551 14100
1551 14149
1551 14350
1551 14371
1551 12091
1551 14922
1551 14426
1551 14434
1551 14450
1551 14460
1551 14461
1551 13184
1551 13185
1551 14118
1551 12624
1551 14440
1551 14488
1551 14639
1551 12830
1551 13197
1551 14892
1551 11237
1551 12046
1551 12877
1551 10860
1551 13193
1552 10964
1552 10983
1552 11221
1552 13209
1552 13212
1552 13213
1552 12299
1552 12638
1552 12704
1552 12827
1552 12999
1552 13012
1552 13056
1552 13014
1552 13229
1552 14100
1552 14149
1552 14350
1552 14371
1552 12091
1552 14922
1552 14426
1552 14434
1552 14450
1552 14460
1552 14461
1552 13184
1552 14118
1552 12624
1552 14440
1552 14475
1552 14488
1552 14639
1552 12830
1552 13197
1552 14892
1552 11237
1552 12046
1552 12877
1552 10860
1552 13193
1553 10964
1553 10983
1553 11221
1553 13209
1553 13212
1553 13213
1553 12299
1553 12638
1553 12704
1553 12999
1553 13012
1553 13056
1553 13229
1553 14100
1553 14149
1553 14350
1553 14371
1553 12091
1553 14922
1553 14426
1553 14434
1553 14450
1553 14460
1553 14461
1553 13184
1553 14118
1553 12624
1553 14440
1553 14475
1553 14488
1553 14639
1553 12830
1553 13197
1553 14892
1553 11237
1553 12046
1553 12877
1553 10860
1553 13193
1554 10964
1554 10983
1554 11221
1554 13209
1554 13212
1554 13213
1554 12299
1554 12638
1554 12704
1554 12999
1554 13012
1554 13056
1554 13229
1554 14100
1554 14149
1554 14350
1554 14371
1554 12091
1554 14922
1554 14426
1554 14434
1554 14450
1554 14460
1554 14461
1554 13184
1554 14118
1554 12624
1554 14440
1554 14475
1554 14488
1554 14639
1554 12830
1554 13197
1554 14892
1554 11237
1554 12046
1554 12877
1554 10860
1554 13193
1555 10964
1555 10983
1555 11221
1555 13209
1555 13212
1555 13213
1555 12299
1555 12638
1555 12704
1555 12999
1555 13012
1555 13056
1555 13229
1555 14100
1555 14149
1555 14350
1555 14371
1555 12091
1555 14922
1555 14426
1555 14434
1555 14450
1555 14460
1555 14461
1555 13184
1555 14118
1555 12624
1555 14440
1555 14475
1555 14488
1555 14639
1555 12830
1555 13197
1555 14892
1555 11237
1555 12046
1555 12877
1555 10860
1555 13193
1556 10964
1556 10983
1556 11221
1556 13209
1556 13212
1556 13213
1556 12299
1556 12638
1556 12704
1556 12827
1556 12999
1556 13012
1556 13056
1556 13229
1556 14100
1556 14149
1556 14350
1556 14371
1556 12091
1556 14922
1556 14426
1556 14434
1556 14450
1556 14460
1556 14461
1556 13184
1556 14118
1556 14440
1556 14475
1556 14488
1556 14639
1556 12830
1556 13197
1556 14892
1556 11237
1556 12046
1556 12877
1556 10860
1556 13193
1557 10964
1557 10983
1557 11221
1557 13209
1557 13212
1557 13213
1557 12299
1557 12638
1557 12704
1557 12827
1557 12999
1557 13012
1557 13056
1557 13229
1557 14100
1557 14149
1557 14350
1557 14371
1557 12091
1557 14922
1557 14426
1557 14434
1557 14450
1557 14460
1557 14461
1557 13184
1557 14118
1557 14440
1557 14475
1557 14488
1557 14639
1557 12830
1557 13197
1557 14892
1557 11237
1557 12046
1557 12877
1557 10860
1557 13193
1558 10964
1558 11221
1558 13209
1558 13212
1558 13213
1558 12299
1558 12638
1558 12704
1558 12827
1558 12999
1558 13012
1558 13056
1558 13229
1558 14100
1558 14149
1558 14350
1558 14371
1558 12091
1558 14922
1558 14426
1558 14434
1558 14450
1558 14460
1558 14461
1558 13184
1558 14118
1558 14440
1558 14475
1558 14488
1558 14639
1558 12830
1558 13197
1558 14892
1558 11237
1558 12046
1558 12877
1558 10860
1558 13193
1559 10964
1559 11221
1559 13209
1559 13212
1559 13213
1559 12299
1559 12638
1559 12704
1559 12827
1559 12999
1559 13012
1559 13056
1559 13229
1559 14100
1559 14149
1559 14350
1559 14371
1559 12091
1559 14922
1559 14426
1559 14434
1559 14450
1559 14460
1559 14461
1559 13184
1559 14118
1559 14440
1559 14475
1559 14488
1559 14639
1559 12830
1559 13197
1559 14892
1559 11237
1559 12046
1559 12877
1559 10860
1559 13193
1560 10964
1560 11221
1560 13209
1560 13212
1560 13213
1560 12299
1560 12638
1560 12704
1560 12827
1560 12999
1560 13012
1560 13056
1560 13229
1560 14100
1560 14149
1560 14350
1560 14371
1560 12091
1560 14922
1560 14426
1560 14434
1560 14450
1560 14460
1560 14461
1560 13184
1560 14118
1560 14440
1560 14475
1560 14488
1560 14639
1560 12830
1560 13197
1560 14892
1560 12046
1560 12877
1560 10860
1560 13193
1561 10964
1561 11221
1561 13209
1561 13212
1561 13213
1561 12299
1561 12638
1561 12704
1561 12999
1561 13012
1561 13056
1561 13014
1561 13229
1561 14100
1561 14149
1561 14350
1561 14371
1561 12091
1561 14922
1561 14426
1561 14434
1561 14450
1561 14460
1561 14461
1561 13184
1561 14118
1561 11638
1561 14440
1561 14475
1561 14488
1561 14639
1561 12830
1561 13197
1561 14892
1561 11237
1561 12046
1561 12877
1561 10860
1561 13193
1562 10964
1562 11221
1562 13209
1562 13212
1562 13213
1562 12299
1562 12638
1562 12704
1562 12999
1562 13012
1562 13056
1562 13014
1562 13229
1562 14100
1562 14149
1562 14350
1562 14371
1562 12091
1562 14922
1562 14426
1562 14434
1562 14450
1562 14460
1562 14461
1562 13184
1562 14118
1562 11638
1562 14440
1562 14475
1562 14488
1562 14639
1562 12830
1562 13197
1562 14892
1562 11237
1562 12877
1562 10860
1562 13193
1563 10964
1563 11221
1563 13209
1563 13212
1563 13213
1563 12299
1563 12638
1563 12704
1563 12999
1563 13012
1563 13056
1563 13014
1563 13229
1563 14100
1563 14149
1563 14350
1563 14371
1563 12091
1563 14922
1563 14426
1563 14434
1563 14450
1563 14460
1563 14461
1563 13184
1563 14118
1563 11638
1563 14440
1563 14475
1563 14488
1563 14639
1563 12830
1563 13197
1563 14892
1563 11237
1563 12877
1563 10860
1563 13193
1564 10964
1564 11221
1564 13209
1564 13212
1564 13213
1564 12299
1564 12638
1564 12704
1564 12999
1564 13012
1564 13056
1564 13229
1564 14100
1564 14149
1564 14350
1564 14371
1564 12091
1564 14922
1564 14426
1564 14434
1564 14450
1564 14460
1564 14461
1564 13184
1564 14118
1564 11638
1564 14440
1564 14475
1564 14488
1564 14639
1564 12830
1564 13197
1564 14892
1564 11237
1564 12877
1564 10860
1564 13193
1565 10964
1565 11221
1565 13209
1565 13212
1565 13213
1565 12299
1565 12638
1565 12704
1565 12999
1565 13012
1565 13056
1565 13229
1565 14100
1565 14149
1565 14350
1565 14371
1565 12091
1565 14922
1565 14426
1565 14434
1565 14450
1565 14460
1565 14461
1565 13184
1565 14118
1565 11638
1565 14440
1565 14475
1565 14488
1565 14639
1565 12830
1565 13197
1565 14892
1565 11237
1565 12877
1565 10860
1565 13193
1566 10964
1566 11221
1566 13209
1566 13212
1566 13213
1566 12299
1566 12638
1566 12704
1566 12999
1566 13012
1566 13056
1566 13229
1566 14100
1566 14149
1566 14350
1566 14371
1566 12091
1566 14922
1566 14426
1566 14434
1566 14450
1566 14460
1566 14461
1566 13184
1566 14118
1566 11638
1566 14440
1566 14475
1566 14488
1566 14639
1566 12830
1566 13197
1566 14892
1566 11237
1566 12877
1566 10860
1566 13193
1567 10964
1567 11221
1567 13209
1567 13212
1567 13213
1567 12299
1567 12638
1567 12704
1567 12999
1567 13012
1567 13056
1567 13229
1567 14100
1567 14149
1567 14350
1567 14371
1567 12091
1567 14922
1567 14426
1567 14434
1567 14450
1567 14460
1567 14461
1567 13184
1567 14118
1567 11638
1567 14440
1567 14475
1567 14488
1567 14639
1567 12830
1567 13197
1567 14892
1567 11237
1567 12877
1567 10860
1567 13193
1568 10964
1568 11221
1568 13209
1568 13212
1568 13213
1568 12299
1568 12638
1568 12704
1568 12999
1568 13012
1568 13056
1568 13229
1568 14100
1568 14149
1568 14350
1568 14371
1568 12091
1568 14922
1568 14426
1568 14434
1568 14450
1568 14460
1568 14461
1568 13184
1568 14118
1568 11638
1568 14440
1568 14475
1568 14488
1568 14639
1568 12830
1568 13197
1568 14892
1568 11237
1568 12877
1568 10860
1568 13193
1569 10964
1569 11221
1569 13209
1569 13212
1569 13213
1569 12299
1569 12638
1569 12704
1569 12999
1569 13012
1569 13056
1569 13229
1569 14100
1569 14149
1569 14350
1569 14371
1569 12091
1569 14922
1569 14426
1569 14434
1569 14450
1569 14460
1569 14461
1569 13184
1569 14118
1569 11638
1569 14440
1569 14475
1569 14488
1569 14639
1569 12830
1569 13197
1569 14892
1569 11237
1569 12877
1569 10860
1569 13193
1569 13449
1570 10964
1570 11221
1570 13209
1570 13212
1570 13213
1570 12299
1570 12638
1570 12704
1570 12999
1570 13012
1570 13056
1570 13229
1570 14100
1570 14149
1570 14350
1570 14371
1570 12091
1570 14922
1570 14426
1570 14434
1570 14450
1570 14460
1570 14461
1570 13184
1570 14118
1570 11638
1570 14440
1570 14475
1570 14488
1570 14639
1570 12830
1570 13197
1570 14892
1570 11237
1570 12877
1570 10860
1570 13193
1570 13449
1571 10964
1571 11221
1571 13209
1571 13212
1571 13213
1571 12299
1571 12638
1571 12704
1571 12999
1571 13012
1571 13056
1571 13229
1571 14100
1571 14149
1571 14350
1571 14371
1571 12091
1571 14922
1571 14426
1571 14434
1571 14450
1571 14460
1571 14461
1571 13184
1571 14118
1571 11638
1571 14440
1571 14475
1571 14488
1571 14639
1571 13466
1571 12830
1571 13197
1571 14892
1571 11237
1571 12877
1571 10860
1571 13193
1571 13449
1572 10964
1572 11221
1572 13209
1572 13212
1572 13213
1572 12299
1572 12638
1572 12704
1572 12999
1572 13012
1572 13056
1572 13118
1572 13229
1572 14100
1572 14149
1572 14350
1572 14371
1572 12091
1572 14922
1572 14426
1572 14434
1572 14450
1572 14460
1572 14461
1572 13184
1572 14118
1572 11638
1572 14440
1572 14475
1572 14488
1572 14639
1572 13466
1572 12830
1572 13197
1572 14892
1572 11237
1572 12877
1572 10860
1572 13193
1572 13449
1573 10964
1573 10977
1573 11221
1573 13209
1573 13212
1573 13213
1573 12299
1573 12638
1573 12704
1573 12999
1573 13012
1573 13056
1573 13118
1573 13229
1573 14100
1573 14149
1573 14350
1573 14371
1573 12091
1573 14922
1573 14426
1573 14434
1573 14450
1573 14460
1573 14461
1573 13184
1573 14118
1573 11638
1573 14440
1573 14475
1573 14488
1573 14639
1573 13466
1573 12830
1573 13197
1573 14892
1573 11237
1573 12877
1573 10860
1573 13193
1573 13449
1574 10964
1574 10977
1574 11221
1574 13209
1574 13212
1574 13213
1574 12299
1574 12638
1574 12704
1574 12999
1574 13012
1574 13056
1574 13118
1574 13229
1574 14100
1574 14149
1574 14350
1574 14371
1574 12091
1574 14922
1574 14426
1574 14434
1574 14450
1574 14460
1574 14461
1574 13184
1574 14118
1574 11638
1574 14440
1574 14475
1574 14488
1574 14639
1574 13466
1574 12830
1574 13197
1574 14892
1574 11237
1574 12877
1574 10860
1574 13193
1574 13449
1575 10964
1575 10977
1575 11221
1575 13209
1575 13212
1575 13213
1575 12299
1575 12638
1575 12704
1575 12999
1575 13012
1575 13056
1575 13118
1575 13229
1575 14100
1575 14149
1575 14350
1575 14371
1575 12091
1575 14922
1575 14426
1575 14434
1575 14450
1575 14460
1575 14461
1575 13184
1575 14118
1575 11638
1575 14440
1575 14475
1575 14488
1575 14639
1575 13466
1575 12830
1575 13197
1575 14892
1575 11237
1575 12877
1575 10860
1575 13193
1575 13449
1576 10964
1576 10977
1576 11221
1576 13209
1576 13212
1576 13213
1576 12299
1576 12638
1576 12704
1576 12999
1576 13012
1576 13056
1576 13118
1576 13229
1576 14100
1576 14149
1576 14350
1576 14371
1576 12091
1576 14922
1576 14426
1576 14434
1576 14450
1576 14460
1576 14461
1576 13184
1576 14118
1576 11638
1576 14440
1576 14475
1576 14488
1576 14639
1576 13466
1576 12830
1576 13197
1576 14892
1576 11237
1576 12877
1576 10860
1576 13193
1576 13449
1577 10964
1577 10977
1577 11221
1577 13212
1577 13213
1577 12299
1577 12638
1577 12704
1577 12999
1577 13012
1577 13056
1577 13118
1577 13229
1577 14100
1577 14149
1577 14350
1577 14371
1577 12091
1577 14922
1577 14426
1577 14434
1577 14450
1577 14460
1577 14461
1577 13184
1577 14118
1577 11638
1577 14440
1577 14475
1577 14488
1577 14639
1577 13466
1577 12830
1577 13197
1577 14892
1577 11237
1577 12877
1577 10860
1577 13193
1577 13449
1578 10964
1578 10977
1578 11221
1578 13212
1578 13213
1578 12299
1578 12638
1578 12704
1578 12999
1578 13012
1578 13056
1578 13118
1578 13229
1578 14100
1578 14149
1578 14350
1578 14371
1578 12091
1578 14922
1578 14426
1578 14434
1578 14450
1578 14460
1578 14461
1578 13184
1578 14118
1578 11638
1578 14440
1578 14475
1578 14488
1578 14639
1578 13466
1578 12830
1578 13197
1578 14892
1578 11237
1578 12877
1578 10860
1578 13193
1578 13449
1579 10964
1579 10977
1579 11221
1579 13212
1579 13213
1579 12299
1579 12638
1579 12704
1579 12999
1579 13012
1579 13056
1579 13118
1579 13229
1579 14100
1579 14149
1579 14350
1579 14371
1579 12091
1579 14922
1579 14426
1579 14434
1579 14450
1579 14460
1579 14461
1579 13184
1579 14118
1579 11638
1579 14440
1579 14475
1579 14488
1579 14639
1579 13466
1579 12830
1579 13197
1579 14892
1579 11237
1579 12877
1579 10860
1579 13193
1579 13449
1580 10964
1580 10977
1580 11221
1580 13212
1580 13213
1580 12299
1580 12638
1580 12704
1580 12999
1580 13012
1580 13056
1580 13118
1580 13229
1580 14100
1580 14149
1580 14350
1580 14371
1580 12091
1580 14922
1580 14426
1580 14434
1580 14450
1580 14460
1580 14461
1580 13184
1580 14118
1580 11638
1580 14440
1580 14475
1580 14488
1580 14639
1580 13466
1580 12830
1580 13197
1580 14892
1580 11237
1580 12877
1580 10860
1580 13193
1580 13449
1581 10964
1581 10977
1581 11221
1581 13212
1581 13213
1581 12299
1581 12638
1581 12704
1581 12999
1581 13012
1581 13056
1581 13118
1581 13229
1581 14100
1581 14149
1581 14350
1581 14371
1581 12091
1581 14922
1581 14426
1581 14434
1581 14450
1581 14460
1581 14461
1581 13184
1581 14118
1581 11638
1581 14440
1581 14475
1581 14488
1581 14639
1581 13466
1581 12830
1581 13197
1581 14892
1581 11237
1581 12877
1581 10860
1581 13193
1581 13449
1582 10977
1582 11221
1582 13212
1582 13213
1582 12299
1582 12638
1582 12704
1582 12999
1582 13012
1582 13056
1582 13118
1582 13229
1582 14100
1582 14149
1582 14350
1582 14371
1582 12091
1582 14922
1582 14426
1582 14434
1582 14450
1582 14460
1582 14461
1582 13184
1582 14118
1582 11638
1582 14440
1582 14475
1582 14488
1582 14639
1582 13466
1582 12830
1582 13197
1582 14892
1582 11237
1582 12877
1582 10860
1582 13193
1582 13449
1583 10977
1583 11221
1583 13212
1583 13213
1583 12299
1583 12638
1583 12704
1583 12999
1583 13012
1583 13056
1583 13118
1583 13229
1583 14100
1583 14149
1583 14350
1583 14371
1583 12091
1583 14922
1583 14426
1583 14434
1583 14450
1583 14460
1583 14461
1583 13184
1583 14118
1583 11638
1583 14440
1583 14475
1583 14488
1583 14639
1583 13466
1583 12830
1583 13197
1583 14892
1583 11237
1583 12877
1583 10860
1583 13193
1583 13449
1584 10977
1584 11221
1584 13212
1584 13213
1584 12299
1584 12638
1584 12704
1584 12999
1584 13012
1584 13056
1584 13118
1584 13229
1584 14100
1584 14350
1584 14371
1584 12091
1584 14922
1584 14426
1584 14434
1584 14450
1584 14460
1584 14461
1584 13184
1584 14118
1584 11638
1584 14440
1584 14475
1584 14488
1584 14639
1584 13466
1584 12830
1584 13197
1584 14892
1584 11237
1584 12877
1584 10860
1584 13193
1584 13449
1585 10977
1585 11221
1585 13212
1585 13213
1585 12299
1585 12638
1585 12704
1585 12999
1585 13012
1585 13056
1585 13118
1585 13229
1585 14100
1585 14350
1585 14371
1585 12091
1585 14922
1585 14426
1585 14434
1585 14450
1585 14460
1585 14461
1585 13184
1585 14118
1585 11638
1585 14440
1585 14475
1585 14488
1585 14639
1585 13466
1585 12830
1585 13197
1585 14892
1585 11237
1585 12877
1585 10860
1585 13193
1585 13449
1586 10977
1586 11221
1586 13212
1586 13213
1586 12299
1586 12638
1586 12704
1586 12999
1586 13012
1586 13056
1586 13118
1586 13229
1586 14100
1586 14149
1586 14350
1586 12091
1586 14922
1586 14426
1586 14434
1586 14450
1586 14460
1586 14461
1586 13184
1586 14118
1586 14440
1586 14475
1586 14488
1586 14639
1586 13466
1586 12830
1586 13197
1586 14892
1586 11237
1586 12877
1586 10860
1586 13193
1586 13449
1587 10977
1587 11221
1587 13212
1587 13213
1587 12299
1587 12638
1587 12704
1587 12999
1587 13012
1587 13056
1587 13118
1587 13229
1587 14100
1587 14149
1587 14350
1587 12091
1587 14922
1587 14426
1587 14434
1587 14450
1587 14460
1587 14461
1587 13184
1587 14118
1587 14440
1587 14475
1587 14488
1587 14639
1587 13466
1587 12830
1587 13197
1587 14892
1587 11237
1587 12877
1587 10860
1587 13193
1587 13449
1588 10977
1588 11221
1588 13212
1588 13213
1588 12299
1588 12638
1588 12704
1588 12999
1588 13012
1588 13056
1588 13118
1588 13229
1588 14100
1588 14149
1588 14350
1588 12091
1588 14922
1588 14426
1588 14434
1588 14450
1588 14460
1588 14461
1588 13184
1588 14118
1588 14440
1588 14475
1588 14488
1588 14639
1588 13466
1588 12830
1588 13197
1588 14892
1588 11237
1588 12877
1588 11336
1588 10860
1588 13193
1588 13449
1589 10977
1589 11221
1589 13212
1589 13213
1589 12299
1589 12638
1589 12704
1589 12999
1589 13012
1589 13056
1589 13118
1589 13229
1589 14100
1589 14149
1589 14350
1589 12091
1589 14922
1589 14426
1589 14434
1589 14450
1589 14460
1589 14461
1589 13184
1589 14118
1589 14440
1589 14475
1589 14488
1589 14639
1589 13466
1589 12830
1589 13197
1589 14892
1589 11237
1589 12877
1589 11336
1589 10860
1589 13193
1589 13449
1590 10977
1590 11221
1590 13212
1590 13213
1590 12299
1590 12638
1590 12704
1590 12999
1590 13012
1590 13056
1590 13118
1590 13229
1590 14100
1590 14149
1590 14350
1590 12091
1590 14922
1590 14426
1590 14434
1590 14450
1590 14460
1590 14461
1590 13184
1590 14118
1590 14440
1590 14475
1590 14488
1590 14639
1590 13466
1590 12830
1590 13197
1590 14892
1590 11237
1590 12877
1590 11336
1590 10860
1590 13193
1590 13449
1591 10977
1591 11221
1591 13212
1591 13213
1591 12299
1591 12638
1591 12704
1591 12999
1591 13012
1591 13030
1591 13056
1591 13118
1591 13229
1591 14100
1591 14149
1591 14350
1591 12091
1591 14922
1591 14426
1591 14434
1591 14450
1591 14460
1591 14461
1591 13184
1591 14118
1591 14440
1591 14475
1591 14488
1591 14639
1591 13466
1591 12830
1591 13197
1591 14892
1591 11237
1591 12877
1591 11336
1591 10860
1591 13193
1591 13449
1592 10977
1592 11221
1592 13212
1592 13213
1592 12299
1592 12638
1592 12704
1592 12999
1592 13012
1592 13030
1592 13056
1592 13118
1592 13229
1592 14100
1592 14149
1592 14350
1592 12091
1592 14922
1592 14434
1592 14450
1592 14460
1592 14461
1592 13184
1592 14118
1592 14440
1592 14475
1592 14488
1592 14639
1592 13466
1592 12830
1592 13197
1592 14892
1592 11237
1592 11336
1592 10860
1592 13193
1592 13449
1593 10977
1593 11221
1593 13212
1593 13213
1593 12299
1593 12638
1593 12704
1593 13012
1593 13056
1593 13118
1593 13229
1593 14100
1593 14149
1593 14350
1593 12091
1593 14922
1593 14434
1593 14450
1593 14460
1593 14461
1593 13184
1593 14118
1593 14440
1593 14475
1593 14488
1593 14639
1593 12830
1593 13197
1593 14892
1593 11237
1593 11336
1593 10860
1593 13193
1593 13449
1594 10977
1594 11221
1594 13212
1594 13213
1594 12299
1594 12638
1594 12704
1594 13056
1594 13118
1594 13229
1594 14100
1594 14149
1594 14350
1594 12091
1594 14922
1594 14434
1594 14450
1594 14460
1594 14461
1594 13184
1594 14118
1594 14440
1594 14475
1594 14488
1594 14639
1594 12830
1594 13197
1594 14892
1594 11237
1594 11336
1594 10860
1594 13193
1594 13449
1595 10977
1595 11221
1595 13212
1595 13213
1595 12299
1595 12536
1595 12638
1595 12704
1595 13056
1595 13118
1595 13229
1595 14100
1595 14149
1595 14350
1595 12091
1595 14922
1595 14434
1595 14450
1595 14460
1595 14461
1595 13184
1595 14118
1595 14440
1595 14475
1595 14488
1595 12830
1595 13197
1595 14892
1595 11237
1595 11336
1595 10860
1595 13193
1595 13449
1596 10899
1596 10977
1596 11221
1596 13212
1596 13213
1596 12299
1596 12536
1596 12638
1596 12704
1596 12813
1596 13056
1596 13118
1596 13229
1596 14100
1596 14149
1596 14350
1596 12091
1596 14922
1596 14434
1596 14450
1596 14460
1596 13184
1596 14118
1596 14440
1596 14475
1596 14488
1596 12830
1596 13197
1596 14892
1596 11237
1596 10860
1596 13193
1596 13449
1597 10899
1597 10977
1597 11221
1597 13212
1597 13213
1597 12299
1597 12536
1597 12638
1597 12704
1597 12813
1597 13056
1597 13118
1597 13229
1597 14100
1597 14149
1597 14350
1597 12091
1597 14922
1597 14434
1597 14450
1597 14460
1597 13184
1597 14118
1597 14440
1597 14475
1597 14488
1597 12830
1597 13197
1597 14892
1597 11237
1597 10860
1597 13193
1597 13449
1598 10899
1598 10977
1598 11221
1598 13212
1598 13213
1598 12299
1598 12536
1598 12638
1598 12704
1598 12813
1598 13012
1598 13056
1598 13118
1598 13229
1598 14100
1598 14149
1598 14350
1598 12091
1598 14922
1598 14434
1598 14450
1598 14460
1598 13184
1598 14118
1598 14440
1598 14475
1598 14488
1598 12830
1598 13197
1598 14892
1598 11237
1598 10860
1598 13193
1598 13449
1599 10899
1599 10977
1599 11221
1599 13212
1599 13213
1599 12299
1599 12536
1599 12638
1599 12704
1599 12813
1599 13012
1599 13056
1599 13118
1599 13229
1599 14100
1599 14149
1599 14350
1599 12091
1599 14922
1599 14434
1599 14450
1599 14460
1599 13184
1599 14118
1599 14440
1599 14475
1599 14488
1599 12830
1599 13197
1599 14892
1599 11237
1599 10860
1599 13193
1599 13449
1600 10899
[truncated: 5,239,489 more chars]
