# Supplementary material for: A general rule on the organization of biodiversity in Earth’s biogeographical regions
Source: Nat Ecol Evol. 2025 Jun 4;9(7):1193–204. doi: 10.1038/s41559-025-02724-5 (PMC12240819; doi:10.1038/s41559-025-02724-5)
Supplement: Supplementary file 4 — R code and objects to replicate to estimate biogeographical sectors. [file 41559_2025_2724_MOESM4_ESM.zip › 00_Link_Ray_format_Infomap]

427 852
428 852
429 852
438 852
439 852
445 852
450 852
456 852
457 852
468 852
414 853
426 853
427 853
428 853
429 853
438 853
439 853
456 854
465 854
466 854
467 854
468 854
479 854
480 854
481 854
482 854
493 854
494 854
495 854
496 854
497 854
508 854
509 854
510 854
511 854
522 854
523 854
524 854
439 855
445 855
450 855
456 855
457 855
467 855
468 855
530 856
531 856
538 856
539 856
540 856
541 856
546 856
547 856
530 857
531 857
539 857
540 857
541 857
546 857
547 857
550 857
552 858
553 858
559 858
560 858
561 858
562 858
563 858
568 858
569 858
570 858
573 858
574 858
575 858
479 859
109 860
115 860
124 860
139 860
337 861
338 861
339 861
340 861
341 861
342 861
351 861
352 861
354 861
355 861
360 861
361 861
362 861
363 861
364 861
365 861
370 861
371 861
372 861
373 861
374 861
379 861
380 861
381 861
382 861
383 861
387 861
388 861
389 861
396 861
397 861
398 861
399 861
400 861
406 861
407 861
408 861
409 861
410 861
411 861
412 861
414 861
420 861
421 861
422 861
423 861
424 861
425 861
426 861
427 861
428 861
429 861
434 861
435 861
436 861
437 861
438 861
439 861
441 861
442 861
443 861
444 861
445 861
447 861
448 861
449 861
450 861
453 861
454 861
455 861
456 861
457 861
461 861
462 861
463 861
465 861
466 861
467 861
468 861
474 861
481 861
482 861
493 861
494 861
495 861
631 862
648 862
649 862
664 862
665 862
666 862
680 862
681 862
692 862
693 862
694 862
705 862
706 862
707 862
716 862
717 862
718 862
733 862
734 862
735 862
749 862
750 862
751 862
752 862
762 862
763 862
764 862
765 862
766 862
780 862
781 862
568 863
569 863
571 863
572 863
573 863
574 863
576 863
577 863
579 863
580 863
584 863
585 863
587 863
589 863
590 863
591 863
592 863
595 863
596 863
597 863
598 863
599 863
602 863
603 863
604 863
605 863
606 863
607 863
608 863
610 863
611 863
612 863
613 863
615 863
616 863
617 863
622 863
623 863
626 863
627 863
628 863
629 863
637 863
638 863
642 863
643 863
644 863
645 863
654 863
655 863
502 864
515 864
516 864
528 864
529 864
530 864
531 864
538 864
539 864
540 864
541 864
546 864
547 864
550 864
551 864
552 864
559 864
560 864
467 865
502 865
515 865
516 865
528 865
529 865
539 865
550 865
551 865
564 865
565 865
568 865
569 865
570 865
571 865
572 865
573 865
574 865
575 865
576 865
577 865
578 865
579 865
580 865
584 865
585 865
587 865
588 865
589 865
590 865
591 865
592 865
593 865
594 865
595 865
596 865
597 865
598 865
599 865
600 865
602 865
603 865
604 865
605 865
606 865
607 865
608 865
609 865
610 865
611 865
612 865
613 865
615 865
616 865
617 865
618 865
622 865
623 865
626 865
627 865
628 865
629 865
635 865
636 865
637 865
638 865
639 865
640 865
641 865
642 865
643 865
644 865
645 865
646 865
647 865
651 865
652 865
653 865
654 865
655 865
656 865
657 865
658 865
659 865
660 865
661 865
662 865
663 865
664 865
668 865
669 865
670 865
671 865
673 865
674 865
675 865
676 865
677 865
678 865
679 865
680 865
685 865
686 865
687 865
688 865
689 865
690 865
691 865
692 865
698 865
699 865
700 865
703 865
704 865
705 865
712 865
713 865
714 865
715 865
716 865
725 865
726 865
733 865
463 866
464 866
467 866
475 866
476 866
477 866
478 866
488 866
489 866
490 866
555 866
556 866
560 866
561 866
562 866
563 866
564 866
565 866
568 866
569 866
572 866
573 866
590 866
591 866
592 866
595 866
596 866
597 866
598 866
599 866
602 866
603 866
604 866
605 866
606 866
607 866
608 866
609 866
610 866
611 866
612 866
613 866
614 866
615 866
616 866
617 866
618 866
622 866
623 866
626 866
627 866
628 866
629 866
631 866
632 866
637 866
638 866
639 866
640 866
641 866
642 866
644 866
645 866
648 866
649 866
654 866
655 866
656 866
657 866
658 866
659 866
664 866
665 866
666 866
673 866
674 866
675 866
679 866
680 866
681 866
692 866
693 866
694 866
705 866
706 866
707 866
716 866
717 866
718 866
733 866
734 866
735 866
749 866
750 866
751 866
805 866
806 866
813 866
814 866
828 866
1 867
2 867
11 867
12 867
13 867
19 867
20 867
21 867
25 867
26 867
27 867
31 867
32 867
33 867
36 867
40 867
41 867
45 867
46 867
47 867
48 867
49 867
50 867
52 867
53 867
57 867
58 867
59 867
60 867
61 867
63 867
64 867
65 867
66 867
68 867
69 867
70 867
71 867
73 867
74 867
75 867
77 867
78 867
81 867
85 867
86 867
87 867
88 867
89 867
93 867
98 867
99 867
106 867
107 867
114 867
115 867
116 867
123 867
124 867
139 867
712 867
713 867
724 867
725 867
726 867
741 867
742 867
755 867
756 867
770 867
771 867
785 867
786 867
797 867
798 867
807 867
821 867
822 867
835 867
836 867
844 867
845 867
166 868
167 868
185 868
186 868
198 868
199 868
200 868
201 868
214 868
215 868
216 868
230 868
231 868
232 868
233 868
246 868
247 868
147 869
148 869
161 869
162 869
163 869
164 869
165 869
166 869
181 869
182 869
183 869
184 869
246 869
247 869
94 870
102 870
110 870
117 870
130 870
147 870
148 870
149 870
165 870
166 870
167 870
168 870
185 870
186 870
187 870
199 870
200 870
201 870
202 870
215 870
216 870
217 870
218 870
219 870
232 870
233 870
234 870
235 870
236 870
248 870
249 870
250 870
251 870
252 870
264 870
284 870
295 870
296 870
307 870
308 870
469 870
484 870
499 870
500 870
513 870
526 870
536 870
53 871
54 871
57 871
58 871
59 871
60 871
61 871
62 871
63 871
64 871
65 871
66 871
67 871
68 871
69 871
70 871
71 871
72 871
73 871
74 871
75 871
76 871
77 871
78 871
79 871
80 871
81 871
82 871
85 871
86 871
150 871
169 871
188 871
189 871
192 871
203 871
204 871
205 871
207 871
220 871
221 871
222 871
224 871
237 871
238 871
239 871
240 871
241 871
254 871
255 871
256 871
257 871
265 871
266 871
267 871
268 871
275 871
276 871
285 871
297 871
310 871
317 871
318 871
325 871
326 871
333 871
334 871
335 871
344 871
345 871
346 871
347 871
356 871
357 871
358 871
359 871
366 871
367 871
368 871
369 871
376 871
377 871
378 871
384 871
385 871
386 871
393 871
394 871
395 871
403 871
404 871
405 871
417 871
418 871
429 871
430 871
432 871
438 871
439 871
440 871
445 871
446 871
451 871
458 871
470 871
485 871
501 871
514 871
527 871
537 871
710 871
711 871
712 871
720 871
721 871
723 871
724 871
725 871
736 871
737 871
738 871
740 871
741 871
742 871
753 871
754 871
756 871
757 871
767 871
768 871
769 871
784 871
817 871
818 871
819 871
820 871
831 871
832 871
833 871
834 871
840 871
841 871
842 871
848 871
849 871
850 871
153 872
173 872
174 872
189 872
192 872
193 872
204 872
205 872
206 872
207 872
208 872
221 872
222 872
223 872
224 872
225 872
237 872
238 872
239 872
240 872
241 872
253 872
254 872
255 872
256 872
257 872
265 872
266 872
267 872
268 872
275 872
276 872
277 872
286 872
287 872
297 872
298 872
299 872
300 872
301 872
310 872
311 872
312 872
313 872
314 872
315 872
316 872
318 872
319 872
320 872
321 872
322 872
323 872
326 872
327 872
328 872
329 872
334 872
335 872
336 872
345 872
346 872
347 872
357 872
358 872
359 872
367 872
368 872
376 872
131 873
132 873
151 873
152 873
153 873
170 873
171 873
172 873
173 873
174 873
189 873
190 873
191 873
192 873
193 873
204 873
205 873
206 873
207 873
220 873
221 873
222 873
223 873
224 873
237 873
238 873
239 873
240 873
241 873
253 873
254 873
255 873
256 873
257 873
265 873
266 873
267 873
268 873
275 873
276 873
277 873
285 873
297 873
309 873
310 873
317 873
318 873
325 873
326 873
327 873
333 873
334 873
335 873
344 873
345 873
346 873
347 873
356 873
357 873
358 873
359 873
366 873
367 873
368 873
369 873
376 873
377 873
378 873
384 873
385 873
386 873
392 873
393 873
394 873
395 873
403 873
404 873
417 873
418 873
432 873
433 873
458 873
470 873
550 874
438 875
439 875
484 876
456 877
467 877
468 877
3 878
4 878
5 878
6 878
7 878
8 878
9 878
10 878
14 878
15 878
16 878
18 878
23 878
24 878
30 878
439 878
445 878
450 878
456 878
457 878
467 878
468 878
632 878
633 878
634 878
650 878
667 878
669 878
682 878
683 878
684 878
685 878
686 878
687 878
695 878
696 878
697 878
698 878
699 878
708 878
709 878
711 878
712 878
713 878
719 878
720 878
721 878
724 878
725 878
726 878
736 878
737 878
741 878
753 878
754 878
767 878
768 878
769 878
781 878
782 878
783 878
795 878
796 878
818 878
819 878
820 878
831 878
832 878
833 878
834 878
840 878
841 878
842 878
843 878
848 878
849 878
850 878
851 878
95 879
103 879
111 879
112 879
118 879
119 879
120 879
132 879
133 879
134 879
135 879
152 879
153 879
154 879
155 879
156 879
173 879
174 879
175 879
176 879
192 879
193 879
198 879
214 879
215 879
230 879
231 879
232 879
245 879
246 879
247 879
261 879
262 879
263 879
272 879
273 879
274 879
282 879
283 879
290 879
291 879
292 879
293 879
294 879
302 879
303 879
34 880
35 880
37 880
38 880
43 880
324 880
332 880
337 880
338 880
339 880
340 880
341 880
342 880
350 880
351 880
352 880
354 880
355 880
360 880
361 880
362 880
364 880
365 880
370 880
371 880
372 880
373 880
374 880
379 880
380 880
381 880
382 880
383 880
387 880
388 880
389 880
396 880
397 880
398 880
399 880
406 880
407 880
408 880
409 880
410 880
411 880
412 880
413 880
414 880
420 880
421 880
422 880
423 880
424 880
425 880
426 880
429 880
434 880
435 880
436 880
437 880
438 880
439 880
441 880
442 880
443 880
444 880
445 880
447 880
448 880
449 880
450 880
453 880
454 880
455 880
456 880
457 880
461 880
462 880
467 880
468 880
474 880
530 880
531 880
539 880
540 880
541 880
546 880
550 880
551 880
562 880
563 880
568 880
569 880
572 880
573 880
585 880
586 880
587 880
590 880
591 880
597 880
608 880
614 880
615 880
621 880
623 880
626 880
627 880
629 880
631 880
632 880
633 880
634 880
638 880
639 880
642 880
646 880
650 880
654 880
655 880
656 880
667 880
682 880
683 880
695 880
696 880
708 880
709 880
713 880
719 880
720 880
721 880
736 880
737 880
753 880
754 880
767 880
768 880
769 880
781 880
782 880
783 880
817 880
818 880
831 880
832 880
840 880
841 880
848 880
849 880
1 881
2 881
12 881
13 881
20 881
21 881
25 881
26 881
27 881
31 881
32 881
36 881
40 881
41 881
45 881
46 881
47 881
48 881
49 881
50 881
52 881
53 881
57 881
58 881
59 881
60 881
61 881
63 881
64 881
65 881
66 881
68 881
69 881
70 881
71 881
73 881
74 881
77 881
76 882
77 882
80 882
81 882
64 883
65 883
66 883
68 883
69 883
70 883
71 883
73 883
74 883
77 883
78 883
80 883
81 883
635 884
636 884
652 884
653 884
654 884
668 884
669 884
670 884
684 884
685 884
686 884
687 884
697 884
698 884
699 884
711 884
712 884
713 884
722 884
723 884
724 884
725 884
726 884
739 884
740 884
741 884
756 884
20 885
26 885
32 885
36 885
40 885
41 885
45 885
46 885
47 885
48 885
49 885
50 885
52 885
53 885
58 885
60 885
61 885
63 885
64 885
65 885
66 885
68 885
69 885
70 885
71 885
73 885
74 885
77 885
64 886
65 886
66 886
68 886
69 886
70 886
71 886
73 886
119 887
120 887
133 887
134 887
135 887
112 888
113 888
120 888
121 888
134 888
135 888
136 888
155 888
156 888
175 888
176 888
122 889
123 889
123 890
124 890
138 890
139 890
158 890
178 890
227 890
228 890
242 890
258 890
97 891
104 891
119 891
120 891
133 891
134 891
135 891
587 892
590 892
591 892
592 892
595 892
596 892
597 892
598 892
599 892
604 892
605 892
606 892
607 892
608 892
613 892
614 892
615 892
616 892
617 892
626 892
627 892
628 892
629 892
642 892
643 892
645 892
646 892
568 893
569 893
571 893
572 893
573 893
576 893
577 893
579 893
580 893
584 893
585 893
589 893
590 893
591 893
592 893
597 893
598 893
599 893
605 893
606 893
614 893
615 893
626 893
627 893
609 894
618 894
463 895
464 895
475 895
476 895
477 895
478 895
488 895
489 895
490 895
502 895
503 895
504 895
515 895
516 895
517 895
518 895
528 895
529 895
530 895
531 895
538 895
539 895
540 895
541 895
546 895
547 895
550 895
551 895
552 895
559 895
560 895
103 896
111 896
119 896
120 896
122 896
123 896
133 896
134 896
135 896
138 896
139 896
158 896
178 896
90 897
91 897
92 897
95 897
96 897
97 897
103 897
111 897
119 897
120 897
134 897
135 897
138 897
139 897
158 897
178 897
197 897
210 897
211 897
212 897
227 897
228 897
242 897
258 897
259 897
269 897
270 897
280 897
289 897
290 897
302 897
414 898
425 898
426 898
427 898
428 898
429 898
438 898
439 898
445 898
450 898
456 898
457 898
468 898
230 899
231 899
245 899
246 899
247 899
261 899
262 899
263 899
272 899
273 899
282 899
293 899
294 899
340 900
341 900
342 900
354 900
355 900
364 900
365 900
373 900
374 900
382 900
383 900
389 900
398 900
399 900
400 900
408 900
409 900
410 900
411 900
423 900
442 900
454 900
461 900
462 900
474 900
314 901
322 901
324 901
332 901
337 901
338 901
339 901
340 901
341 901
342 901
346 901
351 901
352 901
354 901
355 901
358 901
359 901
360 901
361 901
362 901
363 901
364 901
367 901
368 901
369 901
370 901
371 901
372 901
376 901
377 901
378 901
379 901
380 901
381 901
384 901
385 901
386 901
387 901
388 901
394 901
395 901
396 901
397 901
399 901
400 901
405 901
406 901
407 901
408 901
409 901
410 901
411 901
412 901
414 901
419 901
420 901
421 901
422 901
423 901
424 901
425 901
426 901
434 901
435 901
436 901
437 901
441 901
442 901
443 901
444 901
447 901
448 901
449 901
452 901
453 901
454 901
455 901
459 901
460 901
461 901
462 901
472 901
473 901
474 901
487 901
407 902
408 902
421 902
422 902
447 902
448 902
453 902
454 902
461 902
462 902
767 903
781 903
782 903
783 903
667 904
682 904
683 904
695 904
696 904
708 904
709 904
720 904
721 904
736 904
737 904
753 904
754 904
767 904
768 904
769 904
737 905
753 905
754 905
767 905
768 905
769 905
783 905
781 906
782 906
783 906
630 907
631 907
648 907
649 907
663 907
664 907
665 907
679 907
680 907
720 908
630 909
647 909
648 909
664 909
665 909
720 910
721 910
736 910
737 910
753 910
754 910
768 910
769 910
621 911
632 911
633 911
634 911
764 912
765 912
780 912
683 913
696 913
709 913
720 913
721 913
737 913
753 913
754 913
767 913
768 913
769 913
782 913
783 913
751 914
764 914
765 914
780 914
781 914
185 915
199 915
200 915
215 915
216 915
318 916
326 916
333 916
334 916
335 916
344 916
345 916
346 916
347 916
356 916
357 916
358 916
359 916
366 916
367 916
368 916
369 916
376 916
377 916
378 916
384 916
385 916
386 916
393 916
394 916
395 916
403 916
404 916
405 916
417 916
418 916
433 916
185 917
198 917
199 917
200 917
214 917
215 917
216 917
230 917
231 917
232 917
245 917
246 917
247 917
262 917
263 917
90 918
95 918
103 918
111 918
112 918
120 918
122 918
123 918
138 918
158 918
178 918
197 918
212 918
227 918
228 918
242 918
258 918
259 918
456 919
466 919
467 919
468 919
696 920
709 920
720 920
721 920
737 920
753 920
754 920
767 920
768 920
769 920
782 920
783 920
129 921
146 921
148 921
163 921
164 921
165 921
166 921
183 921
184 921
185 921
186 921
637 922
638 922
653 922
654 922
655 922
669 922
670 922
671 922
495 923
496 923
509 923
510 923
341 924
342 924
343 924
354 924
355 924
364 924
365 924
374 924
382 924
383 924
389 924
398 924
399 924
400 924
409 924
410 924
411 924
412 924
413 924
414 924
415 924
423 924
424 924
425 924
426 924
427 924
428 924
429 924
438 924
439 924
445 924
450 924
90 925
91 925
92 925
95 925
97 925
103 925
111 925
122 925
123 925
158 925
178 925
197 925
212 925
227 925
228 925
242 925
258 925
259 925
269 925
270 925
280 925
289 925
655 926
656 926
670 926
671 926
686 926
687 926
688 926
699 926
713 926
725 926
726 926
767 927
781 927
782 927
783 927
633 928
634 928
650 928
667 928
683 928
696 928
709 928
720 928
721 928
737 928
753 928
754 928
767 928
768 928
769 928
781 928
782 928
783 928
9 929
10 929
17 929
18 929
819 929
820 929
831 929
832 929
833 929
834 929
840 929
841 929
842 929
848 929
849 929
850 929
327 930
334 930
335 930
345 930
346 930
347 930
357 930
358 930
359 930
367 930
368 930
369 930
376 930
377 930
378 930
384 930
385 930
393 930
394 930
403 930
404 930
405 930
417 930
418 930
479 931
490 931
503 931
504 931
517 931
531 931
562 931
563 931
568 931
569 931
580 931
584 931
585 931
132 932
152 932
153 932
154 932
173 932
174 932
191 932
192 932
193 932
206 932
207 932
223 932
224 932
240 932
241 932
256 932
257 932
215 933
216 933
232 933
233 933
450 934
456 934
457 934
467 934
468 934
230 935
245 935
246 935
261 935
262 935
263 935
273 935
274 935
638 936
654 936
655 936
669 936
670 936
685 936
686 936
687 936
699 936
713 936
725 936
726 936
753 937
754 937
764 938
765 938
779 938
780 938
781 938
782 938
783 938
272 939
273 939
274 939
282 939
283 939
293 939
294 939
9 940
10 940
17 940
18 940
817 940
819 940
820 940
831 940
832 940
833 940
834 940
840 940
841 940
842 940
843 940
848 940
849 940
850 940
310 941
318 941
326 941
333 941
334 941
345 941
346 941
347 941
357 941
358 941
359 941
360 941
367 941
368 941
369 941
370 941
376 941
379 941
384 941
385 941
393 941
394 941
404 941
405 941
417 941
418 941
90 942
91 942
95 942
103 942
111 942
119 942
90 943
91 943
95 943
103 943
111 943
120 943
134 943
135 943
299 944
300 944
301 944
313 944
314 944
322 944
330 944
337 944
338 944
346 944
350 944
351 944
357 944
358 944
359 944
360 944
361 944
367 944
368 944
369 944
370 944
371 944
376 944
377 944
378 944
379 944
384 944
385 944
393 944
394 944
396 944
397 944
405 944
406 944
407 944
408 944
420 944
421 944
422 944
434 944
435 944
436 944
437 944
442 944
443 944
448 944
449 944
454 944
455 944
461 944
462 944
428 945
429 945
438 945
439 945
445 945
450 945
765 946
780 946
427 947
428 947
429 947
438 947
439 947
445 947
450 947
456 947
457 947
466 947
467 947
468 947
482 947
483 947
530 947
531 947
539 947
540 947
541 947
561 947
562 947
563 947
568 947
569 947
456 948
466 948
468 948
482 948
90 949
91 949
92 949
95 949
96 949
97 949
103 949
105 949
106 949
111 949
113 949
114 949
119 949
120 949
122 949
123 949
124 949
133 949
134 949
135 949
138 949
139 949
154 949
155 949
156 949
158 949
178 949
197 949
210 949
211 949
212 949
227 949
228 949
242 949
258 949
259 949
269 949
270 949
280 949
289 949
290 949
302 949
652 950
653 950
655 950
656 950
657 950
668 950
669 950
670 950
671 950
673 950
684 950
685 950
686 950
687 950
688 950
697 950
699 950
712 950
713 950
723 950
724 950
725 950
726 950
740 950
741 950
148 951
163 951
164 951
165 951
166 951
183 951
184 951
185 951
186 951
198 951
199 951
200 951
201 951
214 951
215 951
216 951
230 951
231 951
232 951
233 951
246 951
247 951
737 952
738 952
753 952
754 952
764 952
765 952
767 952
768 952
769 952
779 952
780 952
781 952
782 952
783 952
590 953
595 953
596 953
598 953
607 953
616 953
595 954
599 954
607 954
616 954
644 954
590 955
595 955
596 955
597 955
598 955
599 955
607 955
616 955
628 955
243 956
258 956
259 956
260 956
269 956
270 956
409 957
212 958
213 958
227 958
228 958
242 958
243 958
258 958
259 958
260 958
269 958
270 958
271 958
280 958
281 958
289 958
290 958
340 959
341 959
342 959
354 959
355 959
364 959
365 959
373 959
374 959
382 959
383 959
389 959
398 959
399 959
400 959
409 959
410 959
411 959
423 959
424 959
425 959
340 960
341 960
342 960
354 960
355 960
364 960
365 960
374 960
382 960
383 960
389 960
398 960
399 960
409 960
410 960
411 960
423 960
424 960
425 960
342 961
354 961
355 961
364 961
365 961
373 961
374 961
382 961
383 961
389 961
398 961
399 961
409 961
410 961
411 961
423 961
118 962
119 962
120 962
132 962
133 962
134 962
135 962
153 962
154 962
230 962
231 962
245 962
246 962
247 962
261 962
262 962
263 962
272 962
273 962
274 962
282 962
283 962
314 962
322 962
324 962
332 962
337 962
338 962
339 962
340 962
341 962
342 962
351 962
352 962
354 962
355 962
360 962
361 962
362 962
363 962
364 962
365 962
371 962
372 962
373 962
374 962
380 962
381 962
382 962
383 962
387 962
388 962
389 962
396 962
397 962
398 962
399 962
400 962
406 962
407 962
408 962
409 962
410 962
411 962
412 962
414 962
420 962
421 962
422 962
423 962
424 962
425 962
426 962
434 962
435 962
436 962
437 962
441 962
442 962
443 962
444 962
447 962
448 962
449 962
452 962
453 962
454 962
455 962
459 962
460 962
461 962
462 962
472 962
473 962
474 962
487 962
631 963
632 963
648 963
649 963
664 963
665 963
666 963
680 963
681 963
692 963
693 963
694 963
704 963
705 963
706 963
707 963
715 963
716 963
717 963
718 963
733 963
734 963
735 963
749 963
750 963
751 963
752 963
762 963
763 963
764 963
765 963
766 963
767 963
780 963
781 963
782 963
783 963
76 964
77 964
78 964
80 964
81 964
85 964
86 964
88 964
93 964
98 964
106 964
107 964
114 964
115 964
124 964
126 964
127 964
128 964
139 964
140 964
141 964
142 964
143 964
144 964
160 964
180 964
610 965
611 965
622 965
623 965
635 965
636 965
637 965
638 965
651 965
652 965
653 965
654 965
655 965
668 965
669 965
685 965
686 965
687 965
698 965
699 965
712 965
713 965
724 965
725 965
726 965
741 965
90 966
91 966
92 966
95 966
96 966
97 966
103 966
104 966
105 966
111 966
118 966
119 966
120 966
132 966
133 966
134 966
135 966
136 966
137 966
152 966
153 966
154 966
173 966
174 966
71 967
73 967
74 967
76 967
77 967
78 967
80 967
81 967
158 968
178 968
179 968
197 968
212 968
213 968
227 968
228 968
242 968
243 968
258 968
259 968
260 968
261 968
269 968
270 968
271 968
272 968
273 968
280 968
281 968
282 968
289 968
290 968
291 968
292 968
293 968
294 968
302 968
303 968
305 968
306 968
427 969
428 969
429 969
438 969
439 969
445 969
450 969
456 969
457 969
466 969
467 969
468 969
463 970
464 970
475 970
476 970
477 970
478 970
488 970
489 970
490 970
502 970
503 970
504 970
515 970
516 970
517 970
518 970
528 970
529 970
531 970
538 970
539 970
546 970
550 970
551 970
552 970
553 970
559 970
560 970
561 970
562 970
568 970
569 970
571 970
572 970
573 970
574 970
576 970
577 970
579 970
580 970
584 970
585 970
587 970
588 970
589 970
590 970
591 970
592 970
593 970
595 970
596 970
597 970
598 970
599 970
600 970
602 970
603 970
604 970
605 970
606 970
607 970
608 970
609 970
610 970
611 970
612 970
613 970
614 970
615 970
616 970
617 970
618 970
622 970
623 970
624 970
625 970
626 970
627 970
628 970
629 970
637 970
638 970
639 970
640 970
641 970
642 970
643 970
644 970
645 970
646 970
653 970
654 970
655 970
656 970
657 970
658 970
659 970
660 970
669 970
670 970
673 970
674 970
675 970
341 971
342 971
354 971
355 971
364 971
365 971
373 971
374 971
382 971
383 971
389 971
398 971
399 971
400 971
409 971
410 971
411 971
414 971
423 971
424 971
425 971
426 971
515 972
528 972
529 972
538 972
539 972
546 972
568 973
569 973
571 973
572 973
573 973
574 973
576 973
577 973
579 973
580 973
584 973
585 973
587 973
589 973
590 973
591 973
592 973
595 973
596 973
597 973
598 973
599 973
602 973
603 973
604 973
605 973
606 973
607 973
608 973
609 973
610 973
611 973
612 973
613 973
614 973
615 973
616 973
617 973
618 973
622 973
623 973
624 973
626 973
627 973
628 973
629 973
637 973
638 973
639 973
640 973
642 973
643 973
645 973
646 973
654 973
655 973
656 973
657 973
658 973
659 973
660 973
674 973
675 973
635 974
636 974
637 974
638 974
651 974
652 974
653 974
654 974
655 974
668 974
669 974
670 974
684 974
685 974
686 974
687 974
697 974
698 974
699 974
711 974
712 974
713 974
724 974
725 974
726 974
741 974
590 975
591 975
595 975
596 975
597 975
602 975
603 975
604 975
605 975
611 975
612 975
613 975
622 975
623 975
637 975
638 975
654 975
655 975
692 976
693 976
705 976
706 976
707 976
716 976
717 976
718 976
733 976
734 976
735 976
749 976
750 976
751 976
752 976
764 976
765 976
766 976
767 976
779 976
780 976
781 976
782 976
783 976
686 977
687 977
699 977
712 977
713 977
725 977
726 977
637 978
638 978
653 978
654 978
655 978
670 978
671 978
686 978
687 978
716 979
733 979
749 979
596 980
597 980
602 980
603 980
604 980
605 980
611 980
612 980
613 980
614 980
622 980
623 980
637 980
638 980
654 980
655 980
648 981
649 981
622 982
635 982
636 982
637 982
638 982
651 982
652 982
653 982
654 982
655 982
668 982
669 982
22 983
28 983
29 983
34 983
35 983
37 983
38 983
39 983
42 983
43 983
44 983
439 983
445 983
450 983
456 983
457 983
568 983
569 983
570 983
573 983
574 983
575 983
600 983
601 983
608 983
609 983
610 983
611 983
619 983
620 983
621 983
622 983
623 983
630 983
631 983
632 983
638 983
639 983
654 983
655 983
656 983
657 983
670 983
671 983
672 983
673 983
686 983
687 983
688 983
699 983
700 983
712 983
713 983
724 983
725 983
726 983
741 983
742 983
749 983
750 983
805 983
806 983
813 983
814 983
815 983
827 983
828 983
829 983
631 984
632 984
648 984
649 984
664 984
665 984
666 984
679 984
680 984
681 984
692 984
693 984
694 984
705 984
706 984
707 984
715 984
716 984
717 984
718 984
733 984
734 984
735 984
749 984
750 984
751 984
752 984
762 984
764 984
765 984
766 984
779 984
780 984
781 984
782 984
582 985
583 985
585 985
586 985
587 985
588 985
589 985
590 985
591 985
592 985
593 985
594 985
595 985
596 985
597 985
598 985
599 985
600 985
604 985
605 985
606 985
607 985
608 985
609 985
615 985
616 985
617 985
618 985
626 985
627 985
628 985
629 985
631 985
637 985
638 985
639 985
642 985
643 985
644 985
645 985
646 985
647 985
648 985
649 985
654 985
655 985
656 985
660 985
661 985
662 985
663 985
664 985
665 985
666 985
670 985
671 985
676 985
677 985
678 985
679 985
680 985
681 985
687 985
688 985
690 985
691 985
692 985
693 985
694 985
703 985
704 985
705 985
706 985
707 985
715 985
716 985
717 985
718 985
733 985
734 985
735 985
749 985
750 985
762 985
763 985
778 985
450 986
455 986
456 986
457 986
462 986
463 986
464 986
465 986
466 986
467 986
468 986
475 986
476 986
477 986
478 986
479 986
480 986
481 986
482 986
488 986
489 986
490 986
491 986
492 986
493 986
494 986
495 986
496 986
497 986
502 986
503 986
504 986
505 986
506 986
507 986
508 986
509 986
510 986
511 986
515 986
516 986
517 986
518 986
519 986
520 986
521 986
522 986
523 986
524 986
528 986
529 986
530 986
531 986
532 986
534 986
535 986
538 986
539 986
540 986
542 986
543 986
546 986
550 986
551 986
552 986
553 986
559 986
560 986
561 986
562 986
568 986
569 986
571 986
572 986
573 986
574 986
576 986
577 986
579 986
580 986
584 986
585 986
586 986
587 986
588 986
589 986
590 986
591 986
592 986
593 986
595 986
596 986
597 986
598 986
599 986
600 986
604 986
605 986
606 986
607 986
608 986
609 986
612 986
613 986
614 986
615 986
616 986
617 986
618 986
625 986
626 986
627 986
628 986
629 986
640 986
641 986
642 986
643 986
644 986
645 986
646 986
656 986
657 986
658 986
659 986
660 986
661 986
662 986
663 986
673 986
674 986
675 986
676 986
677 986
678 986
568 987
569 987
571 987
572 987
573 987
574 987
576 987
577 987
579 987
580 987
584 987
585 987
586 987
587 987
588 987
589 987
590 987
591 987
592 987
593 987
595 987
596 987
597 987
598 987
599 987
600 987
604 987
605 987
606 987
607 987
608 987
609 987
614 987
615 987
616 987
617 987
618 987
626 987
627 987
628 987
629 987
642 987
643 987
644 987
645 987
646 987
660 987
661 987
662 987
663 987
676 987
677 987
678 987
669 988
686 988
90 989
91 989
92 989
95 989
96 989
97 989
103 989
104 989
105 989
106 989
111 989
112 989
113 989
114 989
118 989
119 989
120 989
121 989
122 989
123 989
124 989
132 989
133 989
134 989
135 989
136 989
137 989
138 989
139 989
153 989
154 989
155 989
156 989
158 989
175 989
176 989
177 989
178 989
179 989
195 989
197 989
210 989
211 989
212 989
213 989
226 989
227 989
228 989
242 989
243 989
258 989
259 989
260 990
269 990
270 990
271 990
272 990
273 990
280 990
281 990
282 990
283 990
289 990
290 990
291 990
292 990
293 990
294 990
302 990
303 990
305 990
306 990
34 991
35 991
37 991
38 991
43 991
73 991
74 991
76 991
77 991
78 991
80 991
81 991
85 991
86 991
88 991
89 991
93 991
98 991
106 991
107 991
109 991
114 991
115 991
116 991
123 991
124 991
126 991
127 991
128 991
139 991
140 991
141 991
142 991
143 991
144 991
159 991
96 992
97 992
104 992
105 992
106 992
112 992
113 992
114 992
120 992
121 992
122 992
123 992
124 992
135 992
136 992
137 992
138 992
139 992
156 992
158 992
176 992
177 992
178 992
195 992
197 992
210 992
211 992
212 992
213 992
227 992
228 992
242 992
243 992
258 992
259 992
260 992
261 992
269 992
270 992
271 992
272 992
273 992
280 992
282 992
289 992
290 992
291 992
292 992
293 992
294 992
302 992
303 992
78 993
80 993
81 993
82 993
85 993
86 993
88 993
89 993
93 993
98 993
106 993
107 993
109 993
114 993
115 993
116 993
123 993
124 993
126 993
127 993
139 993
140 993
141 993
142 993
260 994
270 994
271 994
280 994
281 994
289 994
290 994
291 994
292 994
293 994
302 994
303 994
340 995
341 995
342 995
354 995
382 995
383 995
389 995
398 995
399 995
400 995
409 995
90 996
91 996
92 996
95 996
96 996
97 996
103 996
104 996
105 996
111 996
112 996
113 996
118 996
119 996
120 996
132 996
133 996
134 996
153 996
154 996
90 997
91 997
92 997
95 997
97 997
103 997
111 997
112 997
113 997
118 997
119 997
120 997
121 997
132 997
133 997
134 997
135 997
136 997
137 997
152 997
153 997
154 997
155 997
156 997
173 997
174 997
176 997
177 997
195 997
210 997
211 997
212 997
213 997
227 997
228 997
242 997
243 997
258 997
259 997
260 997
269 997
270 997
271 997
280 997
281 997
289 997
290 997
302 997
303 997
482 998
508 998
522 998
318 999
326 999
334 999
337 999
338 999
345 999
350 999
351 999
357 999
358 999
359 999
360 999
361 999
367 999
368 999
369 999
370 999
371 999
372 999
376 999
377 999
378 999
379 999
380 999
381 999
384 999
385 999
387 999
388 999
393 999
394 999
396 999
397 999
404 999
405 999
406 999
407 999
408 999
418 999
420 999
421 999
422 999
434 999
435 999
436 999
437 999
442 999
443 999
444 999
455 999
462 999
429 1000
438 1000
439 1000
445 1000
450 1000
456 1000
457 1000
132 1001
152 1001
153 1001
154 1001
173 1001
174 1001
192 1001
193 1001
206 1001
207 1001
223 1001
224 1001
239 1001
240 1001
241 1001
256 1001
257 1001
300 1002
314 1002
318 1002
322 1002
326 1002
334 1002
337 1002
345 1002
350 1002
357 1002
358 1002
359 1002
360 1002
361 1002
367 1002
368 1002
369 1002
370 1002
371 1002
372 1002
376 1002
377 1002
378 1002
379 1002
380 1002
381 1002
384 1002
385 1002
387 1002
388 1002
393 1002
394 1002
396 1002
397 1002
404 1002
405 1002
406 1002
407 1002
408 1002
417 1002
418 1002
420 1002
421 1002
422 1002
432 1002
433 1002
434 1002
435 1002
440 1002
442 1002
443 1002
446 1002
451 1002
458 1002
462 1002
470 1002
471 1002
486 1002
118 1003
119 1003
120 1003
132 1003
133 1003
134 1003
135 1003
152 1003
153 1003
154 1003
173 1003
174 1003
192 1003
193 1003
90 1004
91 1004
92 1004
95 1004
96 1004
97 1004
103 1004
104 1004
105 1004
111 1004
112 1004
340 1005
341 1005
342 1005
354 1005
355 1005
364 1005
365 1005
373 1005
374 1005
382 1005
383 1005
389 1005
398 1005
399 1005
400 1005
409 1005
410 1005
411 1005
388 1006
397 1006
407 1006
408 1006
421 1006
422 1006
436 1006
437 1006
443 1006
444 1006
351 1007
358 1007
359 1007
360 1007
361 1007
367 1007
368 1007
369 1007
370 1007
371 1007
372 1007
376 1007
377 1007
378 1007
379 1007
380 1007
381 1007
384 1007
385 1007
386 1007
387 1007
388 1007
393 1007
394 1007
396 1007
397 1007
405 1007
406 1007
407 1007
408 1007
420 1007
421 1007
422 1007
435 1007
441 1007
442 1007
443 1007
447 1007
448 1007
454 1007
462 1007
132 1008
152 1008
153 1008
154 1008
172 1008
173 1008
174 1008
189 1008
191 1008
192 1008
193 1008
204 1008
205 1008
206 1008
207 1008
222 1008
223 1008
224 1008
239 1008
240 1008
241 1008
255 1008
256 1008
257 1008
267 1008
268 1008
277 1008
620 1009
621 1009
630 1009
631 1009
632 1009
633 1009
648 1009
649 1009
664 1009
665 1009
428 1010
429 1010
438 1010
439 1010
445 1010
450 1010
456 1010
457 1010
467 1010
468 1010
113 1011
114 1011
122 1011
123 1011
463 1012
464 1012
475 1012
476 1012
477 1012
478 1012
479 1012
480 1012
488 1012
489 1012
490 1012
491 1012
492 1012
503 1012
504 1012
505 1012
506 1012
517 1012
518 1012
519 1012
520 1012
532 1012
546 1013
550 1013
551 1013
552 1013
553 1013
559 1013
560 1013
561 1013
562 1013
563 1013
568 1013
569 1013
631 1014
632 1014
648 1014
649 1014
664 1014
665 1014
666 1014
679 1014
680 1014
681 1014
690 1014
691 1014
692 1014
693 1014
694 1014
703 1014
704 1014
705 1014
706 1014
707 1014
715 1014
716 1014
717 1014
718 1014
733 1014
734 1014
735 1014
749 1014
750 1014
751 1014
752 1014
762 1014
763 1014
764 1014
765 1014
766 1014
780 1014
781 1014
782 1014
550 1015
551 1015
552 1015
568 1015
569 1015
572 1015
573 1015
576 1015
577 1015
579 1015
580 1015
584 1015
538 1016
539 1016
546 1016
550 1016
551 1016
552 1016
553 1016
554 1016
559 1016
560 1016
561 1016
562 1016
568 1016
569 1016
571 1016
572 1016
573 1016
574 1016
576 1016
577 1016
579 1016
580 1016
584 1016
585 1016
586 1016
587 1016
588 1016
589 1016
590 1016
591 1016
592 1016
593 1016
596 1016
597 1016
598 1016
599 1016
600 1016
602 1016
603 1016
604 1016
605 1016
606 1016
607 1016
608 1016
609 1016
610 1016
611 1016
612 1016
613 1016
614 1016
615 1016
616 1016
617 1016
618 1016
622 1016
623 1016
626 1016
627 1016
628 1016
629 1016
637 1016
638 1016
641 1016
642 1016
643 1016
644 1016
645 1016
646 1016
654 1016
655 1016
658 1016
659 1016
660 1016
587 1017
588 1017
590 1017
591 1017
592 1017
593 1017
595 1017
596 1017
597 1017
598 1017
599 1017
600 1017
602 1017
603 1017
604 1017
605 1017
606 1017
607 1017
608 1017
609 1017
610 1017
611 1017
612 1017
613 1017
614 1017
615 1017
616 1017
617 1017
618 1017
622 1017
623 1017
624 1017
625 1017
626 1017
627 1017
628 1017
629 1017
637 1017
638 1017
639 1017
640 1017
641 1017
642 1017
643 1017
644 1017
645 1017
646 1017
654 1017
655 1017
656 1017
657 1017
658 1017
659 1017
660 1017
661 1017
662 1017
663 1017
673 1017
674 1017
675 1017
676 1017
677 1017
678 1017
580 1018
584 1018
585 1018
589 1018
590 1018
591 1018
592 1018
595 1018
596 1018
597 1018
598 1018
599 1018
605 1018
606 1018
607 1018
608 1018
614 1018
615 1018
616 1018
617 1018
626 1018
627 1018
628 1018
629 1018
642 1018
643 1018
644 1018
645 1018
646 1018
660 1018
502 1019
515 1019
516 1019
528 1019
529 1019
538 1019
539 1019
692 1020
693 1020
705 1020
706 1020
707 1020
716 1020
717 1020
718 1020
733 1020
734 1020
735 1020
749 1020
750 1020
751 1020
752 1020
764 1020
765 1020
766 1020
780 1020
781 1020
782 1020
318 1021
326 1021
334 1021
335 1021
345 1021
346 1021
358 1021
282 1022
283 1022
294 1022
152 1023
153 1023
172 1023
173 1023
174 1023
191 1023
192 1023
193 1023
204 1023
205 1023
206 1023
207 1023
221 1023
222 1023
223 1023
224 1023
239 1023
240 1023
241 1023
255 1023
256 1023
257 1023
267 1023
268 1023
277 1023
174 1024
189 1024
192 1024
193 1024
204 1024
205 1024
206 1024
207 1024
221 1024
222 1024
223 1024
224 1024
238 1024
239 1024
240 1024
241 1024
254 1024
255 1024
256 1024
257 1024
265 1024
266 1024
267 1024
268 1024
275 1024
276 1024
277 1024
285 1024
286 1024
297 1024
298 1024
310 1024
311 1024
318 1024
326 1024
327 1024
331 1024
334 1024
335 1024
338 1024
339 1024
340 1024
345 1024
346 1024
350 1024
351 1024
352 1024
357 1024
358 1024
362 1024
363 1024
367 1024
368 1024
372 1024
401 1024
402 1024
414 1024
415 1024
416 1024
427 1024
428 1024
429 1024
431 1024
438 1024
439 1024
465 1025
466 1025
467 1025
481 1025
482 1025
483 1025
493 1025
494 1025
495 1025
555 1025
556 1025
562 1025
563 1025
564 1025
565 1025
568 1025
569 1025
570 1025
571 1025
572 1025
573 1025
574 1025
575 1025
576 1025
577 1025
578 1025
579 1025
580 1025
584 1025
590 1025
591 1025
595 1025
596 1025
597 1025
600 1025
604 1025
605 1025
608 1025
609 1025
615 1025
617 1025
618 1025
626 1025
627 1025
628 1025
629 1025
642 1025
643 1025
646 1025
692 1025
693 1025
705 1025
706 1025
716 1025
717 1025
337 1026
338 1026
339 1026
340 1026
341 1026
342 1026
346 1026
347 1026
350 1026
351 1026
352 1026
354 1026
355 1026
358 1026
359 1026
360 1026
361 1026
362 1026
363 1026
364 1026
365 1026
367 1026
368 1026
369 1026
370 1026
371 1026
372 1026
373 1026
374 1026
377 1026
378 1026
379 1026
380 1026
381 1026
382 1026
383 1026
386 1026
387 1026
388 1026
389 1026
391 1026
396 1026
397 1026
398 1026
399 1026
400 1026
406 1026
407 1026
408 1026
409 1026
410 1026
411 1026
412 1026
413 1026
414 1026
415 1026
420 1026
421 1026
422 1026
423 1026
424 1026
425 1026
426 1026
427 1026
428 1026
429 1026
434 1026
435 1026
436 1026
437 1026
438 1026
439 1026
441 1026
442 1026
443 1026
444 1026
445 1026
447 1026
448 1026
449 1026
450 1026
454 1026
455 1026
456 1026
457 1026
461 1026
462 1026
463 1026
465 1026
466 1026
467 1026
468 1026
474 1026
479 1026
480 1026
481 1026
482 1026
491 1026
492 1026
493 1026
494 1026
495 1026
65 1027
66 1027
70 1027
71 1027
73 1027
74 1027
76 1027
77 1027
78 1027
80 1027
81 1027
85 1027
127 1028
128 1028
142 1028
143 1028
144 1028
159 1028
160 1028
163 1028
164 1028
180 1028
181 1028
182 1028
183 1028
184 1028
90 1029
91 1029
95 1029
103 1029
111 1029
112 1029
118 1029
119 1029
120 1029
132 1029
133 1029
134 1029
152 1029
153 1029
154 1029
158 1029
173 1029
174 1029
178 1029
179 1029
197 1029
212 1029
213 1029
227 1029
228 1029
230 1029
231 1029
242 1029
243 1029
245 1029
246 1029
247 1029
258 1029
259 1029
260 1029
261 1029
262 1029
263 1029
269 1029
270 1029
271 1029
272 1029
273 1029
274 1029
280 1029
281 1029
282 1029
283 1029
289 1029
290 1029
291 1029
292 1029
293 1029
294 1029
302 1029
303 1029
305 1029
105 1030
106 1030
113 1030
114 1030
118 1030
119 1030
120 1030
122 1030
123 1030
124 1030
133 1030
134 1030
135 1030
138 1030
139 1030
158 1030
178 1030
179 1030
197 1030
198 1030
199 1030
212 1030
213 1030
214 1030
215 1030
227 1030
228 1030
230 1030
231 1030
232 1030
242 1030
243 1030
245 1030
246 1030
247 1030
258 1030
259 1030
260 1030
261 1030
262 1030
263 1030
269 1030
270 1030
271 1030
272 1030
273 1030
274 1030
280 1030
281 1030
282 1030
283 1030
289 1030
290 1030
291 1030
292 1030
293 1030
294 1030
302 1030
303 1030
305 1030
306 1030
629 1031
632 1031
638 1031
646 1031
649 1031
655 1031
656 1031
658 1031
674 1031
765 1031
766 1031
767 1031
780 1031
781 1031
782 1031
783 1031
76 1032
77 1032
78 1032
80 1032
81 1032
85 1032
98 1032
106 1032
107 1032
114 1032
115 1032
124 1032
126 1032
127 1032
139 1032
140 1032
141 1032
142 1032
127 1033
128 1033
142 1033
143 1033
144 1033
159 1033
160 1033
180 1033
181 1033
182 1033
183 1033
184 1033
214 1034
230 1034
231 1034
245 1034
246 1034
247 1034
262 1034
263 1034
8 1035
634 1035
650 1035
667 1035
682 1035
683 1035
695 1035
696 1035
708 1035
709 1035
719 1035
720 1035
721 1035
736 1035
737 1035
753 1035
754 1035
767 1035
768 1035
769 1035
782 1035
783 1035
815 1035
816 1035
819 1035
829 1035
830 1035
831 1035
832 1035
833 1035
840 1035
841 1035
842 1035
848 1035
849 1035
635 1036
636 1036
651 1036
652 1036
653 1036
654 1036
668 1036
669 1036
670 1036
685 1036
686 1036
687 1036
699 1036
711 1036
712 1036
713 1036
722 1036
723 1036
724 1036
725 1036
726 1036
741 1036
339 1037
410 1037
411 1037
327 1038
334 1038
335 1038
345 1038
346 1038
347 1038
358 1038
359 1038
369 1038
370 1038
379 1038
118 1039
119 1039
133 1039
134 1039
360 1040
361 1040
370 1040
371 1040
379 1040
429 1041
438 1041
439 1041
680 1042
692 1042
693 1042
694 1042
705 1042
706 1042
707 1042
716 1042
717 1042
718 1042
733 1042
734 1042
735 1042
749 1042
631 1043
632 1043
646 1043
648 1043
649 1043
663 1043
664 1043
665 1043
666 1043
679 1043
680 1043
681 1043
692 1043
693 1043
694 1043
705 1043
706 1043
707 1043
716 1043
717 1043
718 1043
733 1043
734 1043
735 1043
749 1043
750 1043
465 1044
466 1044
467 1044
479 1044
480 1044
481 1044
482 1044
490 1044
491 1044
492 1044
493 1044
494 1044
495 1044
503 1044
504 1044
505 1044
506 1044
517 1044
518 1044
519 1044
520 1044
530 1044
531 1044
532 1044
538 1044
539 1044
540 1044
546 1044
550 1044
551 1044
552 1044
553 1044
554 1044
559 1044
560 1044
561 1044
562 1044
563 1044
568 1044
569 1044
571 1044
572 1044
573 1044
574 1044
576 1044
577 1044
579 1044
580 1044
584 1044
585 1044
587 1044
588 1044
589 1044
590 1044
591 1044
592 1044
593 1044
599 1044
600 1044
608 1044
609 1044
618 1044
629 1044
789 1045
790 1045
802 1045
803 1045
804 1045
811 1045
812 1045
630 1046
631 1046
632 1046
648 1046
649 1046
665 1046
666 1046
631 1047
598 1048
599 1048
605 1048
606 1048
607 1048
608 1048
614 1048
615 1048
616 1048
617 1048
625 1048
626 1048
627 1048
628 1048
629 1048
638 1048
640 1048
641 1048
642 1048
643 1048
644 1048
645 1048
654 1048
655 1048
656 1048
657 1048
658 1048
659 1048
660 1048
661 1048
673 1048
674 1048
675 1048
706 1049
707 1049
716 1049
717 1049
718 1049
733 1049
734 1049
735 1049
749 1049
750 1049
751 1049
752 1049
764 1049
765 1049
766 1049
780 1049
781 1049
750 1050
751 1050
752 1050
764 1050
765 1050
766 1050
779 1050
780 1050
781 1050
782 1050
805 1050
806 1050
814 1050
828 1050
590 1051
591 1051
595 1051
596 1051
597 1051
598 1051
602 1051
603 1051
604 1051
605 1051
606 1051
607 1051
610 1051
611 1051
612 1051
613 1051
614 1051
615 1051
616 1051
617 1051
622 1051
623 1051
626 1051
627 1051
637 1051
638 1051
654 1051
655 1051
637 1052
638 1052
652 1052
653 1052
654 1052
655 1052
656 1052
668 1052
669 1052
670 1052
671 1052
685 1052
686 1052
687 1052
698 1052
699 1052
712 1052
663 1053
664 1053
679 1053
680 1053
692 1053
693 1053
705 1053
602 1054
603 1054
611 1054
612 1054
613 1054
622 1054
623 1054
624 1054
635 1054
636 1054
637 1054
638 1054
639 1054
652 1054
653 1054
654 1054
655 1054
668 1054
669 1054
670 1054
671 1054
685 1054
686 1054
687 1054
698 1054
699 1054
605 1055
606 1055
607 1055
614 1055
615 1055
626 1055
627 1055
479 1056
480 1056
491 1056
492 1056
493 1056
494 1056
495 1056
602 1057
603 1057
605 1057
606 1057
611 1057
612 1057
613 1057
614 1057
615 1057
622 1057
623 1057
626 1057
627 1057
638 1057
640 1057
641 1057
642 1057
643 1057
654 1057
655 1057
656 1057
657 1057
658 1057
671 1057
635 1058
636 1058
637 1058
638 1058
652 1058
653 1058
654 1058
655 1058
668 1058
669 1058
670 1058
684 1058
685 1058
686 1058
687 1058
698 1058
699 1058
711 1058
712 1058
713 1058
723 1058
724 1058
725 1058
726 1058
740 1058
741 1058
620 1059
621 1059
630 1059
631 1059
632 1059
633 1059
634 1059
648 1059
649 1059
664 1059
665 1059
680 1059
653 1060
654 1060
669 1060
670 1060
686 1060
687 1060
699 1060
712 1060
713 1060
725 1060
726 1060
518 1061
531 1061
532 1061
686 1062
699 1062
712 1062
713 1062
725 1062
726 1062
641 1063
642 1063
643 1063
658 1063
659 1063
660 1063
561 1064
562 1064
563 1064
568 1064
569 1064
571 1064
572 1064
573 1064
574 1064
576 1064
577 1064
579 1064
580 1064
584 1064
585 1064
589 1064
590 1064
212 1065
244 1065
479 1066
480 1066
481 1066
491 1066
492 1066
493 1066
494 1066
495 1066
496 1066
497 1066
502 1066
505 1066
506 1066
507 1066
508 1066
509 1066
510 1066
511 1066
515 1066
516 1066
517 1066
518 1066
519 1066
520 1066
521 1066
522 1066
523 1066
524 1066
528 1066
529 1066
530 1066
531 1066
532 1066
538 1066
539 1066
540 1066
546 1066
550 1066
551 1066
552 1066
553 1066
559 1066
560 1066
561 1066
562 1066
568 1066
569 1066
571 1066
572 1066
573 1066
574 1066
576 1066
577 1066
579 1066
580 1066
584 1066
585 1066
587 1066
588 1066
589 1066
590 1066
591 1066
592 1066
593 1066
595 1066
596 1066
597 1066
598 1066
599 1066
600 1066
605 1066
606 1066
607 1066
608 1066
609 1066
614 1066
615 1066
616 1066
617 1066
618 1066
625 1066
626 1066
627 1066
628 1066
629 1066
631 1066
632 1066
640 1066
641 1066
642 1066
643 1066
644 1066
645 1066
646 1066
648 1066
649 1066
656 1066
657 1066
658 1066
659 1066
660 1066
661 1066
662 1066
663 1066
664 1066
665 1066
666 1066
673 1066
674 1066
675 1066
676 1066
677 1066
678 1066
679 1066
680 1066
681 1066
689 1066
690 1066
691 1066
692 1066
693 1066
694 1066
703 1066
704 1066
705 1066
706 1066
707 1066
714 1066
715 1066
716 1066
717 1066
718 1066
731 1066
732 1066
733 1066
734 1066
735 1066
747 1066
748 1066
749 1066
750 1066
751 1066
752 1066
760 1066
761 1066
762 1066
763 1066
764 1066
765 1066
766 1066
775 1066
776 1066
777 1066
778 1066
779 1066
780 1066
781 1066
782 1066
789 1066
790 1066
791 1066
792 1066
793 1066
794 1066
803 1066
804 1066
805 1066
806 1066
811 1066
812 1066
813 1066
814 1066
826 1066
827 1066
828 1066
576 1067
577 1067
579 1067
580 1067
584 1067
590 1067
591 1067
595 1067
596 1067
597 1067
598 1067
599 1067
605 1067
606 1067
607 1067
608 1067
614 1067
615 1067
616 1067
617 1067
626 1067
627 1067
628 1067
629 1067
642 1067
643 1067
644 1067
645 1067
646 1067
463 1068
464 1068
475 1068
476 1068
477 1068
478 1068
488 1068
489 1068
490 1068
502 1068
503 1068
504 1068
515 1068
516 1068
517 1068
518 1068
528 1068
529 1068
530 1068
531 1068
538 1068
539 1068
540 1068
541 1068
546 1068
547 1068
550 1068
551 1068
552 1068
553 1068
555 1068
556 1068
559 1068
560 1068
561 1068
562 1068
563 1068
564 1068
565 1068
568 1068
569 1068
570 1068
573 1068
574 1068
575 1068
590 1069
591 1069
595 1069
596 1069
597 1069
598 1069
599 1069
606 1069
607 1069
608 1069
615 1069
616 1069
617 1069
626 1069
627 1069
628 1069
642 1069
643 1069
644 1069
645 1069
546 1070
550 1070
551 1070
552 1070
553 1070
554 1070
559 1070
560 1070
561 1070
562 1070
563 1070
568 1070
569 1070
571 1070
572 1070
573 1070
574 1070
576 1070
577 1070
579 1070
580 1070
584 1070
585 1070
589 1070
590 1070
591 1070
597 1070
598 1070
599 1070
606 1070
615 1070
626 1070
627 1070
4 1071
5 1071
14 1071
15 1071
51 1071
55 1071
56 1071
463 1071
464 1071
475 1071
476 1071
555 1071
556 1071
563 1071
564 1071
565 1071
587 1071
588 1071
589 1071
590 1071
591 1071
592 1071
593 1071
595 1071
596 1071
597 1071
598 1071
599 1071
600 1071
604 1071
605 1071
606 1071
607 1071
608 1071
609 1071
612 1071
613 1071
614 1071
615 1071
616 1071
617 1071
618 1071
626 1071
627 1071
628 1071
629 1071
631 1071
632 1071
642 1071
644 1071
645 1071
646 1071
648 1071
649 1071
655 1071
658 1071
659 1071
662 1071
663 1071
664 1071
665 1071
666 1071
670 1071
671 1071
674 1071
675 1071
678 1071
679 1071
680 1071
681 1071
687 1071
688 1071
691 1071
692 1071
693 1071
694 1071
704 1071
705 1071
706 1071
707 1071
715 1071
716 1071
717 1071
718 1071
733 1071
734 1071
735 1071
749 1071
750 1071
751 1071
752 1071
762 1071
763 1071
764 1071
765 1071
766 1071
780 1071
781 1071
787 1071
704 1072
705 1072
715 1072
716 1072
732 1072
733 1072
748 1072
749 1072
456 1073
465 1073
466 1073
467 1073
468 1073
481 1073
482 1073
483 1073
508 1073
509 1073
522 1073
531 1073
532 1073
550 1073
551 1073
552 1073
553 1073
559 1073
560 1073
561 1073
562 1073
563 1073
568 1073
569 1073
570 1073
571 1073
572 1073
573 1073
574 1073
575 1073
576 1073
577 1073
578 1073
579 1073
580 1073
581 1073
582 1073
583 1073
584 1073
585 1073
586 1073
587 1073
588 1073
589 1073
590 1073
591 1073
592 1073
593 1073
594 1073
595 1073
596 1073
597 1073
598 1073
599 1073
600 1073
604 1073
605 1073
606 1073
607 1073
608 1073
609 1073
614 1073
615 1073
616 1073
617 1073
618 1073
626 1073
627 1073
628 1073
629 1073
631 1073
639 1073
640 1073
641 1073
642 1073
643 1073
644 1073
645 1073
646 1073
647 1073
648 1073
649 1073
656 1073
657 1073
658 1073
659 1073
660 1073
661 1073
662 1073
663 1073
664 1073
665 1073
666 1073
673 1073
674 1073
675 1073
676 1073
677 1073
678 1073
679 1073
680 1073
681 1073
689 1073
690 1073
691 1073
692 1073
693 1073
694 1073
703 1073
704 1073
705 1073
706 1073
707 1073
715 1073
716 1073
717 1073
718 1073
733 1073
734 1073
735 1073
748 1073
749 1073
750 1073
761 1073
762 1073
763 1073
576 1074
577 1074
579 1074
580 1074
584 1074
585 1074
587 1074
589 1074
590 1074
591 1074
592 1074
595 1074
596 1074
597 1074
598 1074
599 1074
600 1074
604 1074
605 1074
606 1074
607 1074
608 1074
609 1074
613 1074
614 1074
615 1074
616 1074
617 1074
626 1074
627 1074
628 1074
629 1074
642 1074
643 1074
644 1074
645 1074
646 1074
661 1074
34 1075
35 1075
37 1075
38 1075
43 1075
631 1075
632 1075
648 1075
649 1075
655 1075
656 1075
657 1075
658 1075
659 1075
665 1075
666 1075
670 1075
671 1075
687 1075
688 1075
700 1075
701 1075
751 1075
752 1075
764 1075
765 1075
766 1075
780 1075
781 1075
782 1075
805 1075
806 1075
813 1075
814 1075
828 1075
244 1076
260 1076
229 1077
230 1077
230 1078
244 1079
259 1079
260 1079
260 1080
229 1081
230 1081
244 1082
139 1083
158 1083
242 1084
259 1084
214 1085
230 1085
260 1086
212 1087
213 1087
244 1087
260 1087
230 1088
244 1089
260 1089
280 1090
158 1091
178 1091
76 1092
77 1092
80 1092
81 1092
76 1093
77 1093
78 1093
80 1093
81 1093
85 1093
86 1093
88 1093
89 1093
93 1093
98 1093
106 1093
107 1093
114 1093
115 1093
116 1093
123 1093
124 1093
126 1093
127 1093
139 1093
140 1093
141 1093
142 1093
214 1094
230 1094
231 1094
245 1094
246 1094
247 1094
261 1094
262 1094
263 1094
272 1094
273 1094
274 1094
90 1095
91 1095
92 1095
95 1095
96 1095
97 1095
103 1095
104 1095
105 1095
106 1095
111 1095
112 1095
113 1095
114 1095
118 1095
119 1095
120 1095
122 1095
123 1095
133 1095
134 1095
280 1095
289 1095
290 1095
77 1096
78 1096
80 1096
81 1096
85 1096
86 1096
88 1096
89 1096
93 1096
98 1096
106 1096
107 1096
109 1096
115 1096
124 1096
126 1096
127 1096
139 1096
140 1096
141 1096
104 1097
105 1097
112 1097
113 1097
122 1097
123 1097
124 1097
136 1097
137 1097
138 1097
139 1097
158 1097
178 1097
197 1097
210 1097
211 1097
212 1097
213 1097
226 1097
227 1097
228 1097
242 1097
243 1097
258 1097
259 1097
260 1097
261 1097
269 1097
270 1097
273 1097
302 1097
303 1097
98 1098
106 1098
107 1098
109 1098
114 1098
115 1098
116 1098
124 1098
126 1098
127 1098
128 1098
139 1098
140 1098
141 1098
142 1098
143 1098
144 1098
159 1098
160 1098
180 1098
181 1098
98 1099
106 1099
107 1099
114 1099
115 1099
124 1099
126 1099
127 1099
139 1099
140 1099
141 1099
142 1099
70 1100
71 1100
73 1100
74 1100
76 1100
77 1100
78 1100
80 1100
81 1100
34 1101
35 1101
37 1101
38 1101
43 1101
64 1101
65 1101
66 1101
70 1101
71 1101
73 1101
74 1101
77 1101
78 1101
81 1101
83 1101
84 1101
90 1101
95 1101
100 1101
101 1101
106 1101
107 1101
108 1101
109 1101
115 1101
144 1101
145 1101
154 1101
159 1101
160 1101
161 1101
162 1101
163 1101
173 1101
174 1101
177 1101
178 1101
180 1101
181 1101
182 1101
183 1101
184 1101
192 1101
193 1101
194 1101
197 1101
209 1101
210 1101
211 1101
212 1101
226 1101
228 1101
242 1101
246 1101
258 1101
259 1101
261 1101
262 1101
263 1101
267 1101
273 1101
274 1101
282 1101
283 1101
291 1101
292 1101
293 1101
294 1101
302 1101
303 1101
304 1101
314 1101
322 1101
338 1101
341 1101
342 1101
351 1101
354 1101
355 1101
358 1101
359 1101
364 1101
365 1101
371 1101
372 1101
374 1101
380 1101
381 1101
382 1101
383 1101
388 1101
389 1101
390 1101
396 1101
397 1101
398 1101
399 1101
400 1101
406 1101
407 1101
408 1101
409 1101
410 1101
411 1101
414 1101
415 1101
420 1101
421 1101
422 1101
426 1101
427 1101
428 1101
429 1101
434 1101
435 1101
436 1101
438 1101
439 1101
442 1101
443 1101
445 1101
448 1101
450 1101
456 1101
457 1101
462 1101
467 1101
468 1101
479 1101
492 1101
631 1101
632 1101
633 1101
634 1101
638 1101
639 1101
650 1101
652 1101
653 1101
654 1101
655 1101
656 1101
667 1101
668 1101
669 1101
670 1101
671 1101
682 1101
683 1101
685 1101
686 1101
687 1101
688 1101
695 1101
696 1101
698 1101
699 1101
700 1101
708 1101
709 1101
713 1101
720 1101
721 1101
725 1101
726 1101
727 1101
728 1101
729 1101
737 1101
743 1101
744 1101
745 1101
753 1101
754 1101
767 1101
768 1101
769 1101
781 1101
782 1101
783 1101
805 1101
806 1101
813 1101
814 1101
819 1101
820 1101
828 1101
831 1101
832 1101
833 1101
840 1101
841 1101
842 1101
848 1101
849 1101
361 1102
371 1102
372 1102
380 1102
381 1102
387 1102
388 1102
396 1102
397 1102
406 1102
407 1102
408 1102
420 1102
421 1102
422 1102
434 1102
435 1102
436 1102
437 1102
441 1102
442 1102
443 1102
444 1102
447 1102
448 1102
449 1102
454 1102
455 1102
461 1102
462 1102
474 1102
337 1103
338 1103
339 1103
340 1103
341 1103
350 1103
351 1103
352 1103
357 1103
358 1103
359 1103
360 1103
361 1103
362 1103
363 1103
367 1103
368 1103
369 1103
370 1103
371 1103
372 1103
376 1103
377 1103
378 1103
379 1103
380 1103
381 1103
384 1103
385 1103
386 1103
387 1103
388 1103
396 1103
397 1103
406 1103
407 1103
408 1103
420 1103
421 1103
422 1103
435 1103
448 1103
318 1104
326 1104
334 1104
337 1104
339 1104
340 1104
341 1104
342 1104
345 1104
350 1104
351 1104
352 1104
353 1104
354 1104
355 1104
357 1104
358 1104
359 1104
360 1104
361 1104
362 1104
363 1104
364 1104
365 1104
367 1104
368 1104
369 1104
370 1104
371 1104
372 1104
373 1104
374 1104
376 1104
377 1104
378 1104
379 1104
380 1104
381 1104
382 1104
383 1104
384 1104
385 1104
386 1104
387 1104
388 1104
389 1104
390 1104
393 1104
394 1104
395 1104
396 1104
397 1104
398 1104
399 1104
400 1104
404 1104
405 1104
406 1104
407 1104
408 1104
409 1104
410 1104
411 1104
412 1104
413 1104
414 1104
415 1104
417 1104
418 1104
419 1104
420 1104
421 1104
422 1104
423 1104
424 1104
425 1104
426 1104
427 1104
428 1104
429 1104
432 1104
433 1104
434 1104
435 1104
436 1104
437 1104
438 1104
439 1104
440 1104
441 1104
442 1104
443 1104
444 1104
445 1104
446 1104
447 1104
448 1104
449 1104
450 1104
452 1104
453 1104
454 1104
455 1104
456 1104
457 1104
459 1104
460 1104
461 1104
462 1104
467 1104
468 1104
474 1104
496 1104
497 1104
498 1104
510 1104
511 1104
512 1104
524 1104
525 1104
544 1104
545 1104
324 1105
332 1105
337 1106
350 1106
339 1107
340 1107
341 1107
351 1107
352 1107
358 1107
359 1107
360 1107
361 1107
362 1107
363 1107
369 1107
370 1107
371 1107
372 1107
378 1107
379 1107
386 1107
337 1108
338 1108
339 1108
350 1108
351 1108
352 1108
360 1108
361 1108
362 1108
363 1108
371 1108
372 1108
380 1108
381 1108
387 1108
388 1108
396 1108
397 1108
406 1108
407 1108
408 1108
420 1108
421 1108
422 1108
434 1108
435 1108
436 1108
437 1108
441 1108
442 1108
443 1108
447 1108
448 1108
449 1108
454 1108
455 1108
461 1108
462 1108
474 1108
337 1109
338 1109
350 1109
351 1109
358 1109
359 1109
360 1109
361 1109
362 1109
363 1109
367 1109
368 1109
369 1109
370 1109
371 1109
372 1109
376 1109
377 1109
378 1109
379 1109
380 1109
381 1109
384 1109
385 1109
386 1109
387 1109
388 1109
394 1109
395 1109
396 1109
397 1109
404 1109
405 1109
406 1109
407 1109
408 1109
419 1109
420 1109
421 1109
422 1109
434 1109
435 1109
436 1109
442 1109
448 1109
455 1109
462 1109
439 1110
445 1110
450 1110
456 1110
457 1110
341 1111
342 1111
354 1111
355 1111
364 1111
365 1111
373 1111
374 1111
382 1111
383 1111
389 1111
398 1111
399 1111
409 1111
410 1111
411 1111
412 1111
414 1111
423 1111
424 1111
425 1111
426 1111
371 1112
372 1112
380 1112
381 1112
387 1112
388 1112
396 1112
397 1112
406 1112
407 1112
408 1112
420 1112
421 1112
422 1112
434 1112
435 1112
436 1112
437 1112
442 1112
443 1112
444 1112
371 1113
372 1113
380 1113
381 1113
387 1113
388 1113
396 1113
397 1113
406 1113
407 1113
408 1113
420 1113
421 1113
422 1113
434 1113
435 1113
436 1113
437 1113
441 1113
442 1113
443 1113
444 1113
447 1113
448 1113
449 1113
454 1113
455 1113
461 1113
462 1113
474 1113
339 1114
340 1114
341 1114
342 1114
343 1114
351 1114
352 1114
354 1114
355 1114
364 1114
365 1114
373 1114
374 1114
382 1114
383 1114
389 1114
398 1114
399 1114
409 1114
410 1114
411 1114
412 1114
413 1114
414 1114
415 1114
423 1114
424 1114
425 1114
426 1114
427 1114
428 1114
429 1114
438 1114
439 1114
445 1114
450 1114
337 1115
338 1115
339 1115
340 1115
341 1115
342 1115
350 1115
351 1115
352 1115
359 1115
360 1115
361 1115
362 1115
363 1115
368 1115
369 1115
370 1115
371 1115
372 1115
378 1115
379 1115
380 1115
381 1115
387 1115
388 1115
396 1115
397 1115
406 1115
407 1115
408 1115
420 1115
421 1115
422 1115
434 1115
435 1115
436 1115
441 1115
442 1115
443 1115
447 1115
448 1115
454 1115
462 1115
690 1116
338 1117
339 1117
340 1117
341 1117
342 1117
343 1117
350 1117
351 1117
354 1117
355 1117
364 1117
365 1117
373 1117
374 1117
382 1117
383 1117
389 1117
390 1117
398 1117
399 1117
400 1117
409 1117
410 1117
411 1117
412 1117
413 1117
414 1117
415 1117
423 1117
424 1117
425 1117
426 1117
427 1117
428 1117
429 1117
438 1117
439 1117
445 1117
450 1117
174 1118
192 1118
193 1118
204 1118
205 1118
207 1118
221 1118
222 1118
224 1118
238 1118
239 1118
241 1118
254 1118
255 1118
256 1118
257 1118
265 1118
266 1118
267 1118
268 1118
275 1118
276 1118
277 1118
285 1118
286 1118
297 1118
298 1118
310 1118
311 1118
318 1118
319 1118
326 1118
327 1118
334 1118
335 1118
345 1118
346 1118
357 1118
358 1118
367 1118
368 1118
376 1118
188 1119
189 1119
192 1119
193 1119
203 1119
204 1119
205 1119
207 1119
220 1119
221 1119
222 1119
224 1119
237 1119
238 1119
239 1119
241 1119
253 1119
254 1119
255 1119
256 1119
257 1119
265 1119
266 1119
267 1119
268 1119
275 1119
276 1119
277 1119
278 1119
279 1119
285 1119
286 1119
288 1119
297 1119
298 1119
300 1119
301 1119
310 1119
311 1119
312 1119
313 1119
314 1119
315 1119
316 1119
318 1119
319 1119
320 1119
321 1119
322 1119
323 1119
326 1119
327 1119
329 1119
331 1119
334 1119
335 1119
337 1119
338 1119
339 1119
340 1119
341 1119
342 1119
343 1119
345 1119
346 1119
347 1119
348 1119
349 1119
350 1119
351 1119
352 1119
354 1119
355 1119
357 1119
358 1119
359 1119
360 1119
361 1119
362 1119
363 1119
367 1119
368 1119
369 1119
370 1119
371 1119
372 1119
376 1119
379 1119
428 1120
429 1120
438 1120
439 1120
445 1120
450 1120
456 1120
457 1120
467 1120
468 1120
696 1121
709 1121
720 1121
721 1121
737 1121
753 1121
754 1121
767 1121
768 1121
769 1121
339 1122
340 1122
341 1122
342 1122
343 1122
346 1122
347 1122
351 1122
352 1122
354 1122
355 1122
357 1122
358 1122
359 1122
364 1122
365 1122
367 1122
368 1122
374 1122
382 1122
383 1122
389 1122
390 1122
398 1122
399 1122
400 1122
409 1122
410 1122
411 1122
412 1122
413 1122
414 1122
415 1122
424 1122
425 1122
426 1122
427 1122
428 1122
429 1122
438 1122
439 1122
445 1122
450 1122
456 1122
457 1122
109 1123
90 1124
91 1124
92 1124
95 1124
96 1124
97 1124
103 1124
104 1124
106 1124
111 1124
112 1124
113 1124
114 1124
120 1124
121 1124
122 1124
123 1124
124 1124
135 1124
136 1124
137 1124
138 1124
139 1124
156 1124
157 1124
158 1124
176 1124
177 1124
178 1124
195 1124
196 1124
197 1124
210 1124
211 1124
212 1124
226 1124
227 1124
153 1125
170 1125
171 1125
172 1125
173 1125
174 1125
188 1125
189 1125
190 1125
191 1125
192 1125
193 1125
203 1125
204 1125
205 1125
206 1125
207 1125
220 1125
221 1125
222 1125
223 1125
224 1125
237 1125
238 1125
239 1125
240 1125
241 1125
253 1125
254 1125
255 1125
256 1125
257 1125
265 1125
266 1125
267 1125
268 1125
275 1125
276 1125
277 1125
285 1125
286 1125
297 1125
298 1125
309 1125
310 1125
311 1125
317 1125
318 1125
319 1125
325 1125
326 1125
327 1125
333 1125
334 1125
335 1125
344 1125
345 1125
346 1125
347 1125
356 1125
357 1125
358 1125
359 1125
366 1125
367 1125
368 1125
369 1125
370 1125
375 1125
376 1125
377 1125
378 1125
379 1125
384 1125
385 1125
393 1125
394 1125
403 1125
404 1125
405 1125
417 1125
418 1125
432 1125
440 1125
446 1125
451 1125
458 1125
470 1125
485 1125
501 1125
514 1125
527 1125
335 1126
346 1126
347 1126
357 1126
358 1126
359 1126
360 1126
367 1126
368 1126
369 1126
370 1126
376 1126
379 1126
340 1127
341 1127
342 1127
343 1127
354 1127
355 1127
364 1127
365 1127
374 1127
382 1127
383 1127
389 1127
390 1127
398 1127
399 1127
400 1127
409 1127
410 1127
411 1127
412 1127
413 1127
414 1127
415 1127
423 1127
424 1127
425 1127
426 1127
427 1127
428 1127
429 1127
438 1127
439 1127
445 1127
450 1127
238 1128
254 1128
265 1128
266 1128
275 1128
276 1128
285 1128
297 1128
298 1128
309 1128
310 1128
311 1128
317 1128
318 1128
325 1128
326 1128
327 1128
333 1128
334 1128
335 1128
344 1128
345 1128
346 1128
356 1128
357 1128
358 1128
367 1128
368 1128
375 1128
376 1128
377 1128
384 1128
385 1128
392 1128
393 1128
394 1128
403 1128
404 1128
405 1128
417 1128
418 1128
432 1128
440 1128
446 1128
451 1128
125 1129
126 1129
127 1129
128 1129
143 1129
144 1129
147 1129
148 1129
159 1129
160 1129
163 1129
164 1129
165 1129
166 1129
167 1129
180 1129
181 1129
182 1129
183 1129
184 1129
186 1129
201 1129
467 1130
91 1131
92 1131
97 1131
103 1131
138 1131
351 1132
362 1132
363 1132
411 1132
412 1132
413 1132
414 1132
415 1132
424 1132
425 1132
426 1132
427 1132
428 1132
429 1132
438 1132
439 1132
273 1133
274 1133
282 1133
283 1133
294 1133
340 1134
341 1134
342 1134
354 1134
355 1134
364 1134
365 1134
373 1134
374 1134
382 1134
383 1134
389 1134
398 1134
399 1134
409 1134
410 1134
411 1134
412 1134
414 1134
423 1134
424 1134
425 1134
426 1134
528 1135
529 1135
538 1135
539 1135
546 1135
550 1135
551 1135
552 1135
553 1135
554 1135
559 1135
560 1135
561 1135
562 1135
568 1135
569 1135
571 1135
572 1135
573 1135
574 1135
576 1135
577 1135
579 1135
580 1135
584 1135
456 1136
466 1136
467 1136
468 1136
482 1136
614 1137
615 1137
626 1137
627 1137
642 1137
456 1138
466 1138
467 1138
468 1138
479 1138
480 1138
481 1138
482 1138
491 1138
492 1138
493 1138
494 1138
495 1138
602 1139
611 1139
612 1139
622 1139
623 1139
635 1139
636 1139
637 1139
638 1139
652 1139
653 1139
654 1139
655 1139
669 1139
686 1139
687 1139
699 1139
339 1140
340 1140
341 1140
342 1140
351 1140
352 1140
354 1140
355 1140
364 1140
365 1140
373 1140
374 1140
382 1140
383 1140
389 1140
398 1140
399 1140
409 1140
410 1140
411 1140
412 1140
414 1140
423 1140
424 1140
425 1140
426 1140
592 1141
598 1141
629 1141
550 1142
551 1142
552 1142
553 1142
554 1142
559 1142
560 1142
561 1142
562 1142
563 1142
568 1142
569 1142
571 1142
572 1142
573 1142
574 1142
576 1142
577 1142
579 1142
580 1142
584 1142
760 1143
548 1144
549 1144
609 1145
618 1145
629 1145
646 1145
463 1146
464 1146
475 1146
476 1146
477 1146
478 1146
488 1146
489 1146
490 1146
502 1146
503 1146
504 1146
515 1146
516 1146
517 1146
518 1146
528 1146
529 1146
530 1146
531 1146
538 1146
539 1146
540 1146
541 1146
546 1146
547 1146
550 1146
551 1146
552 1146
590 1147
324 1148
332 1148
339 1148
340 1148
341 1148
342 1148
351 1148
352 1148
354 1148
355 1148
360 1148
361 1148
362 1148
363 1148
364 1148
365 1148
370 1148
371 1148
372 1148
373 1148
374 1148
379 1148
380 1148
381 1148
382 1148
383 1148
387 1148
388 1148
389 1148
396 1148
397 1148
398 1148
399 1148
406 1148
407 1148
408 1148
409 1148
410 1148
411 1148
412 1148
414 1148
420 1148
421 1148
422 1148
423 1148
424 1148
425 1148
426 1148
434 1148
435 1148
436 1148
437 1148
441 1148
442 1148
443 1148
444 1148
447 1148
448 1148
449 1148
454 1148
455 1148
461 1148
462 1148
474 1148
631 1149
648 1149
649 1149
664 1149
665 1149
666 1149
679 1149
680 1149
681 1149
692 1149
693 1149
694 1149
637 1150
638 1150
654 1150
655 1150
669 1150
685 1150
686 1150
687 1150
698 1150
699 1150
711 1150
712 1150
713 1150
724 1150
725 1150
726 1150
658 1151
659 1151
674 1151
675 1151
112 1152
113 1152
120 1152
135 1152
337 1153
338 1153
339 1153
340 1153
341 1153
342 1153
350 1153
351 1153
352 1153
354 1153
355 1153
359 1153
360 1153
361 1153
362 1153
363 1153
364 1153
365 1153
368 1153
369 1153
370 1153
371 1153
372 1153
373 1153
374 1153
378 1153
379 1153
380 1153
381 1153
382 1153
383 1153
387 1153
388 1153
389 1153
390 1153
396 1153
397 1153
398 1153
399 1153
400 1153
406 1153
407 1153
408 1153
409 1153
410 1153
411 1153
412 1153
413 1153
414 1153
415 1153
420 1153
421 1153
422 1153
423 1153
424 1153
425 1153
426 1153
427 1153
428 1153
429 1153
434 1153
435 1153
436 1153
437 1153
438 1153
439 1153
441 1153
442 1153
443 1153
444 1153
445 1153
447 1153
448 1153
449 1153
450 1153
454 1153
456 1153
457 1153
466 1153
467 1153
468 1153
482 1153
483 1153
135 1154
158 1155
178 1155
197 1155
212 1155
213 1155
227 1155
228 1155
242 1155
90 1156
91 1156
95 1156
103 1156
111 1156
112 1156
118 1156
119 1156
120 1156
132 1156
133 1156
134 1156
135 1156
152 1156
153 1156
154 1156
173 1156
174 1156
192 1156
193 1156
77 1157
78 1157
80 1157
81 1157
85 1157
86 1157
88 1157
89 1157
93 1157
98 1157
106 1157
107 1157
115 1157
116 1157
123 1157
124 1157
126 1157
127 1157
139 1157
140 1157
141 1157
142 1157
90 1158
91 1158
92 1158
95 1158
97 1158
103 1158
104 1158
105 1158
111 1158
112 1158
113 1158
119 1158
120 1158
77 1159
80 1159
81 1159
85 1159
86 1159
88 1159
93 1159
98 1159
106 1159
107 1159
109 1159
115 1159
116 1159
124 1159
126 1159
127 1159
128 1159
139 1159
140 1159
141 1159
143 1159
144 1159
114 1160
122 1160
123 1160
124 1160
138 1160
139 1160
158 1160
176 1160
178 1160
197 1160
212 1160
227 1160
228 1160
242 1160
585 1161
586 1161
625 1162
626 1162
627 1162
640 1162
641 1162
642 1162
655 1162
656 1162
657 1162
670 1162
671 1162
687 1162
688 1162
543 1163
548 1163
620 1164
621 1164
630 1164
631 1164
632 1164
648 1164
649 1164
664 1164
665 1164
680 1164
692 1164
705 1164
620 1165
621 1165
631 1165
632 1165
764 1166
780 1166
612 1167
613 1167
623 1167
638 1167
639 1167
640 1167
641 1167
655 1167
656 1167
657 1167
658 1167
659 1167
670 1167
671 1167
673 1167
674 1167
675 1167
686 1167
687 1167
650 1168
667 1168
682 1168
683 1168
695 1168
696 1168
708 1168
709 1168
719 1168
720 1168
721 1168
736 1168
737 1168
753 1168
754 1168
767 1168
768 1168
769 1168
95 1169
103 1169
111 1169
103 1170
111 1170
134 1170
135 1170
155 1170
156 1170
175 1170
176 1170
210 1170
211 1170
98 1171
106 1171
107 1171
109 1171
114 1171
115 1171
124 1171
139 1171
140 1171
92 1172
96 1172
97 1172
104 1172
105 1172
106 1172
112 1172
113 1172
114 1172
120 1172
121 1172
122 1172
123 1172
124 1172
135 1172
136 1172
137 1172
138 1172
139 1172
155 1172
156 1172
158 1172
176 1172
178 1172
195 1172
197 1172
210 1172
211 1172
212 1172
213 1172
227 1172
228 1172
242 1172
243 1172
258 1172
259 1172
260 1172
269 1172
270 1172
271 1172
280 1172
281 1172
289 1172
290 1172
760 1173
761 1173
775 1173
776 1173
777 1173
789 1173
790 1173
791 1173
802 1173
803 1173
804 1173
812 1173
813 1173
826 1173
827 1173
456 1174
463 1174
464 1174
465 1174
466 1174
467 1174
468 1174
475 1174
476 1174
477 1174
478 1174
479 1174
480 1174
481 1174
488 1174
489 1174
490 1174
491 1174
492 1174
493 1174
494 1174
495 1174
496 1174
497 1174
502 1174
503 1174
504 1174
505 1174
506 1174
508 1174
509 1174
510 1174
511 1174
515 1174
516 1174
517 1174
518 1174
519 1174
520 1174
522 1174
523 1174
524 1174
528 1174
529 1174
530 1174
531 1174
534 1174
538 1174
539 1174
540 1174
542 1174
546 1174
550 1174
551 1174
552 1174
559 1174
560 1174
561 1174
562 1174
568 1174
569 1174
571 1174
572 1174
573 1174
574 1174
576 1174
577 1174
579 1174
580 1174
584 1174
585 1174
587 1174
588 1174
589 1174
590 1174
591 1174
592 1174
593 1174
595 1174
596 1174
597 1174
598 1174
599 1174
600 1174
604 1174
605 1174
606 1174
607 1174
608 1174
609 1174
612 1174
613 1174
614 1174
615 1174
616 1174
617 1174
618 1174
625 1174
626 1174
627 1174
628 1174
629 1174
631 1174
640 1174
641 1174
642 1174
643 1174
644 1174
645 1174
646 1174
648 1174
649 1174
656 1174
657 1174
658 1174
659 1174
660 1174
661 1174
662 1174
663 1174
664 1174
665 1174
666 1174
673 1174
674 1174
675 1174
676 1174
677 1174
678 1174
679 1174
680 1174
681 1174
689 1174
690 1174
691 1174
692 1174
693 1174
694 1174
703 1174
704 1174
705 1174
706 1174
707 1174
714 1174
715 1174
716 1174
717 1174
718 1174
731 1174
732 1174
733 1174
734 1174
735 1174
747 1174
748 1174
749 1174
750 1174
751 1174
752 1174
760 1174
761 1174
762 1174
763 1174
764 1174
765 1174
766 1174
775 1174
776 1174
777 1174
778 1174
779 1174
780 1174
781 1174
789 1174
314 1175
322 1175
324 1175
332 1175
338 1175
339 1175
340 1175
341 1175
342 1175
350 1175
351 1175
352 1175
354 1175
355 1175
360 1175
361 1175
362 1175
363 1175
364 1175
365 1175
370 1175
371 1175
372 1175
373 1175
374 1175
379 1175
380 1175
382 1175
383 1175
387 1175
388 1175
389 1175
396 1175
398 1175
399 1175
400 1175
406 1175
407 1175
408 1175
409 1175
410 1175
411 1175
412 1175
414 1175
421 1175
422 1175
423 1175
424 1175
425 1175
426 1175
436 1175
437 1175
443 1175
444 1175
449 1175
455 1175
462 1175
101 1176
108 1176
109 1176
125 1176
456 1176
463 1176
464 1176
465 1176
466 1176
467 1176
468 1176
475 1176
476 1176
477 1176
478 1176
479 1176
480 1176
481 1176
482 1176
483 1176
488 1176
489 1176
490 1176
491 1176
492 1176
493 1176
494 1176
495 1176
496 1176
497 1176
502 1176
503 1176
504 1176
505 1176
506 1176
508 1176
509 1176
510 1176
511 1176
515 1176
516 1176
517 1176
518 1176
519 1176
520 1176
522 1176
523 1176
524 1176
525 1176
528 1176
529 1176
530 1176
531 1176
532 1176
538 1176
539 1176
540 1176
541 1176
544 1176
545 1176
546 1176
547 1176
550 1176
551 1176
552 1176
553 1176
556 1176
559 1176
560 1176
561 1176
562 1176
563 1176
564 1176
565 1176
568 1176
569 1176
571 1176
572 1176
573 1176
574 1176
575 1176
576 1176
577 1176
578 1176
579 1176
580 1176
582 1176
584 1176
585 1176
586 1176
587 1176
588 1176
589 1176
590 1176
591 1176
592 1176
593 1176
594 1176
595 1176
596 1176
597 1176
598 1176
599 1176
600 1176
602 1176
603 1176
604 1176
605 1176
606 1176
607 1176
608 1176
609 1176
610 1176
611 1176
612 1176
613 1176
614 1176
615 1176
616 1176
617 1176
618 1176
622 1176
623 1176
626 1176
627 1176
628 1176
629 1176
631 1176
635 1176
636 1176
637 1176
638 1176
639 1176
640 1176
641 1176
642 1176
643 1176
644 1176
645 1176
646 1176
648 1176
649 1176
651 1176
652 1176
653 1176
654 1176
655 1176
656 1176
657 1176
658 1176
659 1176
660 1176
661 1176
662 1176
663 1176
664 1176
665 1176
666 1176
668 1176
669 1176
670 1176
671 1176
673 1176
674 1176
675 1176
676 1176
677 1176
678 1176
679 1176
680 1176
681 1176
685 1176
686 1176
687 1176
688 1176
689 1176
690 1176
691 1176
692 1176
693 1176
694 1176
699 1176
702 1176
703 1176
704 1176
705 1176
706 1176
707 1176
714 1176
715 1176
716 1176
717 1176
718 1176
730 1176
731 1176
732 1176
733 1176
734 1176
735 1176
746 1176
747 1176
748 1176
749 1176
750 1176
751 1176
752 1176
758 1176
759 1176
760 1176
761 1176
762 1176
763 1176
772 1176
773 1176
774 1176
775 1176
776 1176
777 1176
778 1176
787 1176
788 1176
795 1176
800 1176
801 1176
805 1176
806 1176
813 1176
814 1176
816 1176
828 1176
830 1176
637 1177
652 1177
653 1177
654 1177
655 1177
668 1177
669 1177
670 1177
685 1177
686 1177
687 1177
698 1177
699 1177
587 1178
588 1178
590 1178
591 1178
592 1178
593 1178
595 1178
596 1178
597 1178
598 1178
599 1178
600 1178
605 1178
606 1178
607 1178
608 1178
609 1178
614 1178
615 1178
616 1178
617 1178
618 1178
626 1178
627 1178
628 1178
629 1178
642 1178
643 1178
644 1178
645 1178
646 1178
550 1179
551 1179
552 1179
553 1179
559 1179
560 1179
561 1179
562 1179
568 1179
569 1179
571 1179
572 1179
573 1179
576 1179
577 1179
579 1179
580 1179
584 1179
602 1180
603 1180
604 1180
610 1180
611 1180
612 1180
613 1180
622 1180
623 1180
635 1180
636 1180
637 1180
638 1180
652 1180
653 1180
654 1180
655 1180
669 1180
686 1180
687 1180
698 1180
699 1180
712 1180
713 1180
725 1180
726 1180
632 1181
633 1181
720 1182
721 1182
736 1182
737 1182
753 1182
767 1182
768 1182
633 1183
634 1183
650 1183
667 1183
682 1183
683 1183
695 1183
708 1183
709 1183
719 1183
720 1183
632 1184
633 1184
634 1184
650 1184
667 1184
682 1184
683 1184
695 1184
632 1185
633 1185
634 1185
767 1186
781 1186
782 1186
783 1186
680 1187
693 1187
694 1187
706 1187
716 1187
717 1187
733 1187
749 1187
456 1188
463 1188
464 1188
465 1188
466 1188
467 1188
468 1188
475 1188
476 1188
477 1188
478 1188
479 1188
480 1188
481 1188
482 1188
483 1188
488 1188
489 1188
490 1188
491 1188
492 1188
493 1188
494 1188
495 1188
496 1188
497 1188
502 1188
503 1188
504 1188
505 1188
506 1188
508 1188
509 1188
510 1188
511 1188
515 1188
516 1188
517 1188
518 1188
519 1188
520 1188
522 1188
523 1188
524 1188
525 1188
528 1188
529 1188
530 1188
531 1188
532 1188
533 1188
534 1188
535 1188
538 1188
539 1188
540 1188
541 1188
542 1188
543 1188
546 1188
547 1188
550 1188
551 1188
552 1188
553 1188
555 1188
556 1188
557 1188
558 1188
559 1188
560 1188
561 1188
562 1188
563 1188
564 1188
565 1188
566 1188
567 1188
568 1188
569 1188
570 1188
571 1188
572 1188
573 1188
574 1188
575 1188
576 1188
577 1188
578 1188
579 1188
580 1188
581 1188
582 1188
583 1188
584 1188
585 1188
586 1188
587 1188
588 1188
589 1188
590 1188
591 1188
592 1188
593 1188
594 1188
595 1188
596 1188
597 1188
598 1188
599 1188
600 1188
604 1188
605 1188
606 1188
607 1188
608 1188
609 1188
613 1188
614 1188
615 1188
616 1188
617 1188
618 1188
626 1188
627 1188
628 1188
629 1188
631 1188
642 1188
643 1188
644 1188
645 1188
646 1188
647 1188
648 1188
649 1188
658 1188
659 1188
660 1188
661 1188
662 1188
663 1188
664 1188
665 1188
666 1188
674 1188
675 1188
676 1188
677 1188
678 1188
679 1188
680 1188
681 1188
689 1188
690 1188
691 1188
692 1188
693 1188
694 1188
703 1188
704 1188
705 1188
706 1188
707 1188
714 1188
715 1188
716 1188
717 1188
718 1188
731 1188
732 1188
733 1188
734 1188
735 1188
747 1188
748 1188
749 1188
750 1188
751 1188
752 1188
760 1188
761 1188
762 1188
763 1188
764 1188
765 1188
766 1188
775 1188
776 1188
777 1188
778 1188
780 1188
781 1188
787 1188
788 1188
789 1188
790 1188
799 1188
800 1188
803 1188
808 1188
809 1188
810 1188
823 1188
824 1188
825 1188
837 1188
838 1188
839 1188
846 1188
847 1188
706 1189
733 1189
735 1189
749 1189
463 1190
464 1190
475 1190
476 1190
477 1190
478 1190
488 1190
489 1190
490 1190
503 1190
504 1190
517 1190
518 1190
531 1190
532 1190
554 1190
555 1190
556 1190
557 1190
558 1190
562 1190
563 1190
564 1190
565 1190
566 1190
567 1190
568 1190
569 1190
570 1190
573 1190
574 1190
575 1190
581 1190
582 1190
583 1190
585 1190
586 1190
587 1190
590 1190
591 1190
595 1190
596 1190
597 1190
598 1190
599 1190
604 1190
605 1190
606 1190
607 1190
608 1190
609 1190
614 1190
615 1190
616 1190
617 1190
618 1190
626 1190
627 1190
628 1190
629 1190
631 1190
632 1190
639 1190
640 1190
641 1190
642 1190
643 1190
644 1190
645 1190
646 1190
647 1190
648 1190
649 1190
656 1190
657 1190
658 1190
659 1190
660 1190
661 1190
662 1190
663 1190
664 1190
665 1190
666 1190
673 1190
674 1190
675 1190
676 1190
677 1190
678 1190
679 1190
680 1190
681 1190
689 1190
690 1190
691 1190
692 1190
693 1190
694 1190
703 1190
704 1190
705 1190
706 1190
707 1190
715 1190
716 1190
717 1190
718 1190
732 1190
733 1190
734 1190
735 1190
747 1190
748 1190
749 1190
750 1190
751 1190
752 1190
758 1190
759 1190
760 1190
761 1190
762 1190
763 1190
764 1190
765 1190
772 1190
773 1190
775 1190
776 1190
777 1190
778 1190
789 1190
790 1190
803 1190
804 1190
811 1190
812 1190
590 1191
591 1191
595 1191
596 1191
597 1191
598 1191
605 1191
606 1191
607 1191
615 1191
616 1191
617 1191
626 1191
627 1191
628 1191
642 1191
643 1191
644 1191
576 1192
577 1192
579 1192
580 1192
584 1192
590 1192
595 1192
596 1192
598 1192
599 1192
604 1192
606 1192
607 1192
608 1192
609 1192
615 1192
616 1192
617 1192
626 1192
627 1192
628 1192
642 1192
643 1192
644 1192
637 1193
638 1193
653 1193
654 1193
655 1193
669 1193
670 1193
671 1193
685 1193
686 1193
687 1193
688 1193
698 1193
699 1193
713 1193
721 1194
737 1194
753 1194
754 1194
765 1194
766 1194
767 1194
768 1194
769 1194
780 1194
781 1194
782 1194
783 1194
633 1195
634 1195
650 1195
667 1195
720 1196
721 1196
736 1196
737 1196
753 1196
754 1196
767 1196
768 1196
769 1196
792 1197
793 1197
805 1197
806 1197
633 1198
634 1198
650 1198
667 1198
682 1198
683 1198
695 1198
696 1198
708 1198
709 1198
631 1199
632 1199
633 1199
648 1199
649 1199
751 1199
752 1199
764 1199
765 1199
766 1199
780 1199
781 1199
650 1200
667 1200
682 1200
683 1200
695 1200
708 1200
709 1200
719 1200
720 1200
721 1200
736 1200
737 1200
753 1200
768 1200
767 1201
782 1201
783 1201
633 1202
634 1202
650 1202
667 1202
649 1203
793 1204
814 1204
815 1204
828 1204
829 1204
708 1205
709 1205
720 1205
721 1205
792 1206
793 1206
805 1206
806 1206
633 1207
634 1207
650 1207
667 1207
682 1207
683 1207
695 1207
708 1207
709 1207
719 1207
720 1207
721 1207
736 1207
737 1207
753 1207
754 1207
767 1207
768 1207
769 1207
782 1207
783 1207
751 1208
752 1208
764 1208
765 1208
767 1209
781 1209
782 1209
783 1209
737 1210
753 1210
754 1210
767 1210
768 1210
769 1210
781 1210
782 1210
783 1210
648 1211
649 1211
664 1211
665 1211
666 1211
692 1211
705 1211
