# Supplementary material for: A general rule on the organization of biodiversity in Earth’s biogeographical regions
Source: Nat Ecol Evol. 2025 Jun 4;9(7):1193–204. doi: 10.1038/s41559-025-02724-5 (PMC12240819; doi:10.1038/s41559-025-02724-5)
Supplement: Supplementary file 4 — R code and objects to replicate to estimate biogeographical sectors. [file 41559_2025_2724_MOESM4_ESM.zip › 00_Link_Reptiles_format_Infomap]

1 17739
2 17739
3 17739
4 17739
5 17739
6 17635
6 17739
7 17635
7 17739
8 17635
8 17739
9 17635
9 17739
10 17635
10 17739
11 17635
11 17739
12 17635
12 17739
13 17635
13 17739
14 17635
14 17739
15 17635
15 17739
16 17635
16 17739
17 14976
17 17635
17 17739
18 14976
18 17635
18 17739
19 17635
19 17739
20 17635
20 17739
21 17635
21 17739
22 17635
22 17739
23 17635
23 17739
24 17635
24 17739
25 17635
25 17739
26 17635
26 17739
27 17635
27 17739
28 17635
28 17739
29 17635
29 17739
30 17635
30 17739
31 17635
31 17739
32 17739
33 17739
34 17739
35 17739
36 17739
37 17739
38 17739
39 17739
40 17739
41 17739
42 17739
43 17739
44 17739
45 17739
46 17739
47 17739
48 17739
49 17739
50 17739
51 17739
52 17739
53 17739
54 17635
54 17739
55 17635
55 17739
56 17635
56 17739
57 17635
57 17739
58 14976
58 17635
58 17739
59 10014
59 14976
59 17635
59 17739
60 10014
60 14976
60 17635
60 17739
61 10014
61 14976
61 17635
61 17739
62 10014
62 14976
62 17635
62 17739
63 14976
63 17635
63 17739
64 17635
64 17739
65 17635
65 17739
66 17635
66 17739
67 17635
67 17739
68 17635
68 17739
69 17635
69 17739
70 17635
70 17739
71 17635
71 17739
72 17635
72 17739
73 17635
73 17739
74 17635
74 17739
75 17635
75 17739
76 17635
76 17739
77 17739
78 17739
79 17739
80 17739
81 17739
82 17739
83 17739
84 17739
85 17739
86 17739
87 17739
88 17739
89 17739
90 17739
91 17739
92 17739
93 17739
94 17739
95 17739
96 17739
97 17739
98 17739
99 17739
100 17739
101 17739
102 17739
103 17739
104 17739
105 17739
106 17739
107 17739
108 17739
109 17739
110 17739
111 17739
112 17739
113 17739
114 17739
115 17739
116 17739
117 17739
118 17739
119 17739
120 17739
121 17739
122 17739
123 17739
124 17739
125 10014
125 17635
125 17739
126 10014
126 17635
126 17739
127 10014
127 17635
127 17739
128 17635
128 17739
129 17635
129 17739
130 17635
130 17739
131 17635
131 17739
132 13648
132 17635
132 17739
133 14976
133 17635
133 17739
134 10014
134 14976
134 17635
134 17739
135 10014
135 14976
135 17635
135 17739
136 14976
136 17635
136 17739
137 14976
137 17635
137 17739
138 14976
138 17635
138 17739
139 14976
139 17635
139 17739
140 14976
140 17635
140 17739
141 14976
141 17635
141 17739
142 14976
142 17635
142 17739
143 14976
143 17635
143 17739
144 14976
144 17635
144 17739
145 14976
145 17635
145 17739
146 13648
146 14976
146 17635
146 17739
147 13648
147 14976
147 17635
147 17739
148 13648
148 14976
148 17635
148 17739
149 13648
149 14976
149 17635
149 17739
150 14976
150 17635
150 17739
151 14976
151 17635
151 17739
152 14976
152 17635
152 17739
153 14976
153 17635
153 17739
154 14976
154 17635
154 17739
155 14976
155 17635
155 17739
156 14976
156 17635
156 17739
157 14976
157 17635
157 17739
158 14976
158 17635
158 17739
159 14976
159 17635
159 17739
160 14976
160 17739
161 14976
161 17739
162 14976
162 17739
163 14976
163 17739
164 14976
164 17739
165 14976
165 17739
166 14976
166 17739
167 14976
167 17739
168 14976
168 17739
169 14976
169 17739
170 14976
170 17739
171 14976
171 17739
172 14976
172 17739
173 14976
173 17739
174 14976
174 17635
174 17739
175 14976
175 17635
175 17739
176 14976
176 17635
176 17739
177 14976
177 17635
177 17739
178 14976
178 17635
178 17739
179 14976
179 17635
179 17739
180 14976
180 17635
180 17739
181 14976
181 17635
181 17739
182 14976
182 17635
182 17739
183 14976
183 17635
183 17739
184 14976
184 17635
184 17739
185 13648
185 14976
185 17739
186 13648
186 14976
186 17739
187 13648
187 14976
187 17739
188 13648
188 14976
188 17739
189 14976
189 17739
190 14976
190 17739
191 14976
191 17739
192 14976
192 17739
193 14976
193 17739
194 14976
194 17739
195 14976
195 17739
196 14976
196 17739
197 14976
197 17739
198 17739
199 17739
200 17739
201 17739
202 17739
203 17739
204 17739
205 17739
206 17739
207 17739
208 17739
209 17739
210 17739
211 17739
212 17739
213 17739
214 17739
215 17739
216 17739
217 17739
218 17739
219 17739
220 17739
221 17739
222 17739
223 17739
224 17739
225 17739
226 17739
227 17739
228 17739
229 17739
230 17739
231 17739
232 17739
233 17739
234 17739
235 17739
236 17739
237 17739
238 17739
239 17739
240 17739
241 17739
242 17739
243 17739
244 17739
245 17094
246 17094
247 17094
248 17094
249 17094
250 17094
251 17094
252 10014
252 11602
252 14976
252 17635
252 17739
253 10014
253 11602
253 14976
253 17635
253 17739
254 10014
254 11602
254 14976
254 17635
254 17739
255 10014
255 11602
255 14976
255 17635
255 17739
256 10014
256 11602
256 14976
256 17635
256 17739
257 10014
257 11602
257 14976
257 17635
257 17739
258 10014
258 11602
258 14976
258 17635
258 17739
259 10014
259 11602
259 14976
259 17635
259 17739
260 10014
260 11602
260 17635
260 17739
261 10014
261 13648
261 14976
261 17635
261 17739
262 10014
262 11602
262 14976
262 17635
262 17739
263 10014
263 11602
263 14976
263 17635
263 17739
264 10014
264 11602
264 17635
264 17739
265 13648
265 14976
265 17635
265 17739
266 13648
266 14976
266 17635
266 17739
267 14976
267 17635
267 17739
268 13648
268 14976
268 17635
268 17739
269 13648
269 14976
269 17635
269 17739
270 14976
270 17635
270 17739
271 14976
271 17635
271 17739
272 14976
272 17635
272 17739
273 13648
273 14976
273 17635
273 17739
274 13648
274 14976
274 17635
274 17739
275 13648
275 14976
275 17635
275 17739
276 13648
276 14976
276 17635
276 17739
277 13648
277 14976
277 17635
277 17739
278 13648
278 14976
278 17635
278 17739
279 13648
279 14976
279 17635
279 17739
280 13648
280 14976
280 17635
280 17739
281 13648
281 14976
281 17635
281 17739
282 13648
282 14976
282 17635
282 17739
283 13648
283 14976
283 17635
283 17739
284 13648
284 14976
284 17635
284 17739
285 13648
285 14976
285 17635
285 17739
286 13648
286 14976
286 17635
286 17739
287 13648
287 14976
287 17635
287 17739
288 13648
288 14976
288 17635
288 17739
289 13648
289 14976
289 17635
289 17739
290 13648
290 14976
290 17739
291 13648
291 14976
291 17739
292 13648
292 14976
292 17739
293 13648
293 14976
293 17739
294 13648
294 14976
294 17739
295 13648
295 14976
295 17739
296 13648
296 14976
296 17739
297 13648
297 14976
297 17739
298 13648
298 14976
298 17635
298 17739
299 13648
299 14976
299 17635
299 17739
300 13648
300 14976
300 17635
300 17739
301 13648
301 14976
301 17635
301 17739
302 13648
302 14976
302 17635
302 17739
303 13648
303 14976
303 17635
303 17739
304 13648
304 14976
304 17635
304 17739
305 13648
305 14976
305 17635
305 17739
306 13648
306 14976
306 17635
306 17739
307 13648
307 14976
307 17635
307 17739
308 13648
308 14976
308 17635
308 17739
309 13648
309 14976
309 17635
309 17739
310 13648
310 14976
310 17635
310 17739
311 13648
311 14976
311 17635
311 17739
312 13648
312 14976
312 17635
312 17739
313 13648
313 14976
313 17635
313 17739
314 13648
314 14976
314 17635
314 17739
315 13648
315 14976
315 17739
316 13648
316 14976
316 17739
317 13648
317 14976
317 17739
318 13648
318 14976
318 17739
319 13648
319 14976
319 17739
320 13648
320 14976
320 17739
321 13648
321 14976
321 17739
322 14976
322 17739
323 14976
323 17739
324 14976
324 17739
325 14976
325 17739
326 14976
326 17739
327 14976
327 17739
328 14976
328 17739
329 14976
329 17739
330 14976
330 17739
331 14976
331 17739
332 14976
332 17739
333 14976
333 17739
334 14976
334 17739
335 14976
335 17739
336 14976
336 17739
337 17739
338 17739
339 17739
340 17739
341 17739
342 17739
343 17739
344 17739
345 17739
346 17739
347 17739
348 17739
349 17739
350 17739
351 17739
352 17739
353 17739
354 17739
355 17739
356 17739
357 17739
358 17739
359 17739
360 17739
361 17739
362 17635
362 17739
363 17635
363 17739
364 17635
364 17739
365 17635
365 17739
366 17635
366 17739
367 17739
368 17739
369 17739
370 17739
371 17739
372 17739
373 17739
374 17739
375 17094
376 17094
377 17094
378 17094
379 17094
380 17094
381 17094
382 17094
383 17094
384 17094
385 17094
386 17094
387 17094
388 17094
389 10014
389 17635
389 17739
390 10014
390 11602
390 14976
390 17635
390 17739
391 10014
391 11602
391 14976
391 17635
391 17739
392 10014
392 11602
392 14976
392 17635
392 17739
393 10014
393 11602
393 14976
393 17635
393 17739
394 10014
394 11602
394 13648
394 14976
394 17635
394 17739
395 10014
395 11602
395 14976
395 17635
395 17739
396 10014
396 11602
396 13648
396 14976
396 17635
396 17739
397 10014
397 11602
397 14976
397 17635
397 17739
398 10014
398 11602
398 13648
398 14976
398 17635
398 17739
399 13648
399 14976
399 17635
399 17739
400 11602
400 13648
400 14976
400 17635
400 17739
401 11602
401 13648
401 14976
401 17635
401 17739
402 11602
402 13648
402 14976
402 17635
402 17739
403 13648
403 14976
403 17635
403 17739
404 13648
404 14976
404 17635
404 17739
405 13648
405 14976
405 17635
405 17739
406 13648
406 14976
406 17635
406 17739
407 13648
407 14976
407 17635
407 17739
408 13648
408 14976
408 17635
408 17739
409 11602
409 13648
409 14976
409 17635
409 17739
410 11602
410 13648
410 14976
410 17635
410 17739
411 11602
411 13648
411 14976
411 17635
411 17739
412 11602
412 13648
412 14976
412 17635
412 17739
413 11602
413 13648
413 14976
413 17635
413 17739
414 11602
414 13648
414 14976
414 17635
414 17739
415 11602
415 13648
415 14976
415 17635
415 17739
416 11602
416 13648
416 14976
416 17635
416 17739
417 11602
417 13648
417 14976
417 17635
417 17739
418 11602
418 13648
418 14976
418 17635
418 17739
419 11602
419 13648
419 14976
419 17635
419 17739
420 11602
420 13648
420 14976
420 17635
420 17739
421 11602
421 13648
421 14976
421 17635
421 17739
422 11602
422 13648
422 14976
422 17635
422 17739
423 11602
423 13648
423 14976
423 17635
423 17739
424 11602
424 13648
424 14976
424 17635
424 17739
425 11602
425 13648
425 14976
425 17635
425 17739
426 11602
426 13648
426 14976
426 17635
426 17739
427 11602
427 13648
427 14976
427 17635
427 17739
428 11602
428 13648
428 14976
428 17635
428 17739
429 11602
429 13648
429 14976
429 17635
429 17739
430 11602
430 13648
430 14976
430 17635
430 17739
431 11602
431 13648
431 14976
431 17635
431 17739
432 11602
432 13648
432 14976
432 17635
432 17739
433 11602
433 13648
433 14976
433 17635
433 17739
434 13648
434 14976
434 17635
434 17739
435 13648
435 14976
435 17635
435 17739
436 13648
436 14976
436 17635
436 17739
437 13648
437 14976
437 17635
437 17739
438 13648
438 14976
438 17635
438 17739
439 13648
439 14976
439 17635
439 17739
440 13648
440 14976
440 17635
440 17739
441 13648
441 14976
441 17635
441 17739
442 13648
442 14976
442 17635
442 17739
443 13648
443 14976
443 17635
443 17739
444 13648
444 14976
444 17635
444 17739
445 13648
445 14976
445 17635
445 17739
446 13648
446 14976
446 17635
446 17739
447 13648
447 14976
447 17635
447 17739
448 13648
448 14976
448 17635
448 17739
449 13648
449 14976
449 17635
449 17739
450 13648
450 14976
450 17635
450 17739
451 13648
451 14976
451 17739
452 13648
452 14976
452 17739
453 13648
453 14976
453 17739
454 13648
454 14976
454 17739
455 13648
455 14976
455 17739
456 13648
456 14976
456 17739
457 13648
457 14976
457 17739
458 13648
458 14976
458 17739
459 13648
459 14976
459 17739
460 13648
460 14976
460 17739
461 13648
461 14976
461 17739
462 13648
462 14976
462 17739
463 13648
463 14976
463 17739
464 13648
464 14976
464 17739
465 13648
465 14976
465 17739
466 13648
466 14976
466 17739
467 13648
467 14976
467 17739
468 13648
468 14976
468 17739
469 13648
469 14976
469 17739
470 13648
470 14976
470 17739
471 13648
471 14976
471 17739
472 13648
472 14976
472 17739
473 13648
473 14976
473 17739
474 17739
475 17739
476 17739
477 17739
478 17739
479 14976
479 17739
480 14976
480 17739
481 14976
481 17739
482 14976
482 17739
483 14976
483 17739
484 14976
484 17739
485 14976
485 17739
486 17739
487 17739
488 17739
489 17739
490 17739
491 17739
492 17739
493 17635
493 17739
494 17635
494 17739
495 17635
495 17739
496 17635
496 17739
497 17635
497 17739
498 17635
498 17739
499 17635
499 17739
500 17739
501 17739
502 17739
503 17739
504 17739
505 17739
506 17739
507 17739
508 17739
509 17739
510 17739
511 17094
512 17094
513 17094
514 17094
515 17094
516 17094
517 17094
518 17094
519 17072
519 17094
520 17072
520 17094
521 17094
522 17072
522 17094
523 17072
523 17094
524 17094
525 17094
526 17094
527 17094
528 17094
529 17094
530 17094
531 17094
532 17094
533 17094
534 17094
535 10014
535 17635
535 17739
536 10014
536 17635
536 17739
537 10014
537 17635
537 17739
538 10014
538 17635
538 17739
539 10014
539 13648
539 14976
539 17635
539 17739
540 10014
540 13648
540 14976
540 17635
540 17739
541 10014
541 11602
541 13648
541 14976
541 17635
541 17739
542 10014
542 11602
542 14976
542 17635
542 17739
543 10014
543 11602
543 14976
543 17635
543 17739
544 10014
544 11602
544 13648
544 14976
544 17635
544 17739
545 14976
545 17635
545 17739
546 14976
546 17635
546 17739
547 11602
547 14976
547 17635
547 17739
548 11602
548 13648
548 14976
548 17635
548 17739
549 11602
549 13648
549 14976
549 17635
549 17739
550 11602
550 13648
550 14976
550 17635
550 17739
551 11602
551 13648
551 14976
551 17635
551 17739
552 13648
552 14976
552 17635
552 17739
553 13648
553 14976
553 17635
553 17739
554 13648
554 14976
554 17635
554 17739
555 11602
555 13648
555 14976
555 17635
555 17739
556 11602
556 13648
556 14976
556 17635
556 17739
557 11602
557 13648
557 14976
557 17635
557 17739
558 11602
558 13648
558 14976
558 17635
558 17739
559 11602
559 13648
559 14976
559 17635
559 17739
560 11602
560 13648
560 14976
560 17635
560 17739
561 11602
561 13648
561 14976
561 17635
561 17739
562 11602
562 13648
562 14976
562 17635
562 17739
563 11602
563 13648
563 14976
563 17635
563 17739
564 11602
564 13648
564 14976
564 17635
564 17739
565 11602
565 13648
565 14976
565 17635
565 17739
566 11602
566 13648
566 14976
566 17635
566 17739
567 11602
567 13648
567 14976
567 17635
567 17739
568 11602
568 13648
568 14976
568 17635
568 17739
569 11602
569 13648
569 14976
569 17635
569 17739
570 11602
570 13648
570 14976
570 17635
570 17739
571 11602
571 13648
571 14976
571 17635
571 17739
572 11602
572 13648
572 14976
572 17635
572 17648
572 17739
573 11602
573 13648
573 14976
573 17635
573 17648
573 17739
574 11602
574 13648
574 14976
574 17635
574 17648
574 17739
575 11602
575 13648
575 14976
575 17635
575 17739
576 11602
576 13648
576 14976
576 17635
576 17648
576 17739
577 11602
577 13648
577 14976
577 17635
577 17648
577 17739
578 11602
578 13648
578 14976
578 17635
578 17648
578 17739
579 11602
579 13648
579 14976
579 17635
579 17648
579 17739
580 11602
580 13648
580 14976
580 17635
580 17739
581 11602
581 13648
581 14976
581 17635
581 17739
582 11602
582 13648
582 14976
582 17635
582 17739
583 11602
583 13648
583 14976
583 17635
583 17739
584 13648
584 14976
584 17635
584 17739
585 13648
585 14976
585 17635
585 17739
586 13648
586 14976
586 17635
586 17739
587 13648
587 14976
587 17635
587 17739
588 13648
588 14976
588 17635
588 17739
589 13648
589 14976
589 17635
589 17739
590 13648
590 14976
590 17635
590 17739
591 13648
591 14976
591 17635
591 17739
592 13648
592 14976
592 17635
592 17739
593 13648
593 14976
593 17635
593 17739
594 13648
594 14976
594 17635
594 17739
595 13648
595 14976
595 17635
595 17739
596 13648
596 14976
596 17635
596 17739
597 13648
597 14976
597 17635
597 17739
598 13648
598 14976
598 17635
598 17739
599 13648
599 14976
599 17635
599 17739
600 13648
600 14976
600 17635
600 17739
601 13648
601 14976
601 17635
601 17739
602 13648
602 14976
602 17635
602 17739
603 13648
603 14976
603 17635
603 17739
604 13648
604 14976
604 17635
604 17739
605 13648
605 14976
605 17635
605 17739
606 13648
606 14976
606 17635
606 17739
607 13648
607 14976
607 17635
607 17739
608 13648
608 14976
608 17635
608 17739
609 13648
609 14976
609 17739
610 13648
610 14976
610 17739
611 13648
611 14976
611 17739
612 13648
612 14976
612 17739
613 13648
613 14976
613 17739
614 13648
614 14976
614 17739
615 13648
615 14976
615 17739
616 13648
616 14976
616 17739
617 13648
617 14976
617 17739
618 13648
618 14976
618 17739
619 13648
619 14976
619 17739
620 13648
620 14976
620 17739
621 13648
621 14976
621 17739
622 13648
622 14976
622 17739
623 13648
623 14976
623 17739
624 13648
624 14976
624 17739
625 13648
625 14976
625 17739
626 14976
626 17739
627 14976
627 17739
628 14976
628 17739
629 14976
629 17739
630 13089
630 14976
630 17739
631 13089
631 14976
631 17739
632 13089
632 14976
632 17739
633 13089
633 14976
633 17739
634 13089
634 14976
634 17739
635 17739
636 17739
637 17739
638 17635
638 17739
639 17635
639 17739
640 17635
640 17739
641 17635
641 17739
642 17635
642 17739
643 17635
643 17739
644 17635
644 17739
645 17635
645 17739
646 17635
646 17739
647 17635
647 17739
648 17739
649 17739
650 17739
651 17739
652 17739
653 17739
654 17739
655 17739
656 17739
657 17739
658 17739
659 17739
660 17739
661 17739
662 17072
662 17094
663 17072
663 17094
664 17094
665 17094
666 17094
667 17094
668 17072
668 17094
669 17072
669 17094
670 17094
671 17072
671 17094
672 17072
672 17094
673 17094
674 17072
674 17094
675 17072
675 17094
676 17094
677 17094
678 17094
679 17088
679 17094
680 17088
680 17094
681 17088
681 17094
682 17088
682 17094
683 17088
683 17094
684 17094
685 17094
686 17094
687 17094
688 17094
689 17094
690 17094
691 17094
692 17094
693 17094
694 17094
695 17094
696 17094
697 17094
698 17094
699 17094
700 17094
701 17739
702 17739
703 10014
703 17635
703 17739
704 10014
704 13648
704 17635
704 17739
705 10014
705 13648
705 17635
705 17739
706 10014
706 17635
706 17739
707 10014
707 11602
707 13648
707 14976
707 17635
707 17739
708 10014
708 11602
708 13648
708 14976
708 17635
708 17739
709 11602
709 13648
709 14976
709 17635
709 17739
710 11602
710 13648
710 14976
710 17635
710 17739
711 11602
711 13648
711 14976
711 17635
711 17739
712 11602
712 13648
712 14976
712 17635
712 17739
713 11602
713 13648
713 14976
713 17635
713 17739
714 11602
714 13648
714 14976
714 17635
714 17739
715 11602
715 13648
715 14976
715 17635
715 17739
716 11602
716 13648
716 14976
716 17635
716 17739
717 11602
717 13648
717 14976
717 17635
717 17739
718 11602
718 13648
718 14976
718 17635
718 17739
719 11602
719 13648
719 14976
719 17635
719 17739
720 11602
720 13648
720 14976
720 17635
720 17739
721 11602
721 13648
721 14976
721 17635
721 17739
722 11602
722 13648
722 14976
722 17635
722 17739
723 11602
723 13648
723 14976
723 17635
723 17739
724 11602
724 13648
724 14976
724 17635
724 17739
725 11602
725 13648
725 14976
725 17635
725 17739
726 11602
726 13648
726 14976
726 17635
726 17739
727 11602
727 13648
727 14976
727 17635
727 17739
728 11602
728 13648
728 14976
728 17635
728 17739
729 11602
729 13648
729 14976
729 17635
729 17739
730 11602
730 13648
730 14976
730 17635
730 17739
731 11602
731 13648
731 14976
731 17635
731 17739
732 11602
732 13648
732 14976
732 17635
732 17648
732 17739
733 11602
733 13648
733 14976
733 17635
733 17648
733 17739
734 11602
734 13648
734 14976
734 17635
734 17648
734 17739
735 11602
735 13648
735 14976
735 17635
735 17648
735 17739
736 11602
736 13648
736 14976
736 17635
736 17648
736 17739
737 11602
737 13648
737 14976
737 17635
737 17648
737 17739
738 11602
738 13648
738 14976
738 17635
738 17648
738 17739
739 11602
739 13648
739 14976
739 17635
739 17648
739 17739
740 11602
740 13648
740 14976
740 17635
740 17648
740 17739
741 11602
741 13648
741 14976
741 17635
741 17648
741 17739
742 11602
742 13648
742 14976
742 17635
742 17648
742 17739
743 11602
743 13648
743 14976
743 17635
743 17648
743 17739
744 11602
744 13648
744 14976
744 17635
744 17648
744 17739
745 11602
745 13648
745 14976
745 17635
745 17648
745 17739
746 11602
746 13648
746 14976
746 17635
746 17648
746 17739
747 11602
747 13648
747 14976
747 17635
747 17648
747 17739
748 11602
748 13648
748 14976
748 17635
748 17648
748 17739
749 13648
749 14976
749 17635
749 17648
749 17739
750 13648
750 14976
750 17635
750 17648
750 17739
751 13648
751 14976
751 17635
751 17648
751 17739
752 13648
752 14976
752 17635
752 17648
752 17739
753 13648
753 14976
753 17635
753 17648
753 17739
754 13648
754 14976
754 17635
754 17648
754 17739
755 13648
755 14976
755 17635
755 17648
755 17739
756 13648
756 14976
756 17635
756 17648
756 17739
757 13648
757 14976
757 17635
757 17648
757 17739
758 13648
758 14976
758 17635
758 17648
758 17739
759 13648
759 14976
759 17635
759 17648
759 17739
760 13648
760 14976
760 17635
760 17648
760 17739
761 13648
761 14976
761 17635
761 17648
761 17739
762 13648
762 14976
762 17635
762 17648
762 17739
763 13648
763 14976
763 17635
763 17648
763 17739
764 13648
764 14976
764 17635
764 17648
764 17739
765 13089
765 13648
765 14976
765 17635
765 17739
766 13089
766 13648
766 14976
766 17635
766 17739
767 13089
767 13648
767 14976
767 17635
767 17739
768 13089
768 13648
768 14976
768 17635
768 17739
769 13089
769 13648
769 14976
769 17635
769 17739
770 13089
770 13648
770 14976
770 17635
770 17739
771 13089
771 13648
771 14976
771 17635
771 17739
772 13089
772 13648
772 14976
772 17635
772 17739
773 13089
773 13648
773 14976
773 17635
773 17739
774 13089
774 13648
774 14976
774 17635
774 17739
775 13089
775 13648
775 14976
775 17635
775 17739
776 13089
776 13648
776 14976
776 17635
776 17739
777 13089
777 13648
777 14976
777 17635
777 17739
778 13089
778 13648
778 14976
778 17635
778 17739
779 13089
779 13648
779 14976
779 17635
779 17739
780 13089
780 13648
780 14976
780 17739
781 13089
781 13648
781 14976
781 17739
782 13089
782 13648
782 14976
782 17739
783 13089
783 13648
783 14976
783 17739
784 13089
784 13648
784 14976
784 17739
785 12561
785 13089
785 13648
785 14976
785 17739
786 12561
786 13089
786 13648
786 14976
786 17739
787 13089
787 13648
787 14976
787 17739
788 13089
788 13648
788 14976
788 17739
789 13089
789 13648
789 14976
789 17739
790 13089
790 13648
790 14976
790 17739
791 13089
791 13648
791 14976
791 17739
792 13089
792 13648
792 14976
792 17739
793 13089
793 13648
793 14976
793 17739
794 12561
794 13089
794 13648
794 14976
794 17739
795 12561
795 13089
795 14976
795 17739
796 12561
796 13089
796 14976
796 17739
797 12561
797 13089
797 14976
797 17739
798 12561
798 13089
798 14976
798 17635
798 17739
799 12561
799 14976
799 17635
799 17739
800 12561
800 14976
800 17635
800 17739
801 12561
801 14976
801 17635
801 17739
802 14976
802 17635
802 17739
803 14976
803 17635
803 17739
804 13089
804 14976
804 17635
804 17739
805 13089
805 14976
805 17635
805 17739
806 13089
806 17635
806 17739
807 12561
807 13089
807 17635
807 17739
808 12561
808 13089
808 17635
808 17739
809 12561
809 13089
809 17635
809 17739
810 12561
810 13089
810 17635
810 17739
811 12561
811 13089
811 17739
812 12561
812 13089
812 17739
813 12561
813 13089
813 17739
814 12561
814 17739
815 12561
815 17739
816 12561
816 17739
817 12561
817 17739
818 12561
818 17635
818 17739
819 12561
819 17635
819 17739
820 12561
820 17635
820 17739
821 12561
821 17635
821 17739
822 13091
822 13094
822 17635
822 17739
823 13091
823 13094
823 17635
823 17739
824 17094
825 17072
825 17094
826 17072
826 17094
827 17072
827 17094
828 17094
829 17072
829 17094
830 17072
830 17094
831 11296
831 17072
831 17094
832 17094
833 12587
833 17094
834 17072
834 17094
835 17072
835 17094
836 17094
837 17072
837 17094
838 17072
838 17088
838 17094
839 17072
839 17088
839 17094
840 17072
840 17088
840 17094
841 17088
841 17094
842 17088
842 17094
843 17088
843 17094
844 17088
844 17094
845 17088
845 17094
846 17088
846 17094
847 17088
847 17094
848 17088
848 17094
849 17088
849 17094
850 17094
851 17094
852 17094
853 17094
854 17094
855 17094
856 17094
857 17094
858 17094
859 17094
860 17094
861 17094
862 17094
863 17094
864 17094
865 17094
866 17094
867 17094
868 17094
869 17094
870 17094
871 17094
872 17094
873 17094
874 17739
875 17739
876 17739
877 17739
878 10014
878 13648
878 17635
878 17739
879 10014
879 13648
879 17635
879 17739
880 10014
880 17635
880 17739
881 10014
881 14976
881 17635
881 17739
882 10014
882 11602
882 13648
882 17635
882 17739
883 10014
883 11602
883 13648
883 14976
883 17635
883 17739
884 10014
884 11602
884 13648
884 14976
884 17635
884 17739
885 10014
885 11602
885 13648
885 14976
885 17635
885 17739
886 10014
886 11602
886 13648
886 14976
886 17635
886 17739
887 10014
887 11602
887 13648
887 14976
887 17635
887 17739
888 10014
888 11602
888 13648
888 14976
888 17635
888 17739
889 10014
889 11602
889 13648
889 14976
889 17635
889 17739
890 10014
890 11602
890 13648
890 13655
890 14976
890 17635
890 17739
891 10014
891 11602
891 13648
891 14976
891 17635
891 17739
892 10014
892 11602
892 13648
892 14976
892 17635
892 17739
893 10014
893 11602
893 13648
893 14976
893 17635
893 17739
894 10014
894 11602
894 13648
894 14976
894 17635
894 17739
895 10014
895 11602
895 13648
895 14976
895 17635
895 17739
896 10014
896 11602
896 13648
896 14976
896 17635
896 17739
897 11602
897 13648
897 14976
897 17635
897 17739
898 11602
898 13648
898 14976
898 17635
898 17739
899 11602
899 13648
899 14976
899 17635
899 17739
900 11602
900 13648
900 14976
900 17635
900 17739
901 11602
901 13648
901 14976
901 17635
901 17739
902 11602
902 13648
902 14976
902 17635
902 17739
903 11602
903 13648
903 14976
903 17635
903 17739
904 11602
904 13648
904 14976
904 17635
904 17739
905 11602
905 13648
905 14976
905 17635
905 17739
906 11602
906 13648
906 14976
906 17635
906 17739
907 11602
907 13648
907 14976
907 17635
907 17739
908 11602
908 13648
908 14976
908 17635
908 17739
909 11602
909 13648
909 14976
909 17635
909 17739
910 11602
910 13648
910 14976
910 17635
910 17739
911 11602
911 13648
911 14976
911 17635
912 11602
912 13648
912 14976
912 17635
913 11602
913 13648
913 14976
913 17635
914 11602
914 13648
914 14976
914 17635
915 11602
915 13648
915 14976
915 17635
915 17648
916 11602
916 13648
916 14976
916 17635
916 17648
917 11602
917 13648
917 14976
917 17635
917 17648
917 17739
918 11602
918 13648
918 14976
918 17635
918 17648
918 17739
919 11602
919 13648
919 14976
919 17635
919 17648
919 17739
920 11602
920 13648
920 14976
920 17635
920 17648
920 17739
921 11602
921 13648
921 14976
921 17635
921 17648
921 17739
922 11602
922 13648
922 14976
922 17635
922 17648
922 17739
923 11602
923 13648
923 14976
923 17635
923 17648
923 17739
924 11602
924 12675
924 13648
924 14976
924 17635
924 17648
924 17739
925 11602
925 12675
925 13648
925 14976
925 17648
925 17739
926 11602
926 12675
926 13648
926 14976
926 17648
926 17739
927 11602
927 12675
927 13648
927 14976
927 17648
927 17739
928 11602
928 12561
928 12675
928 13648
928 14976
928 17648
928 17739
929 11602
929 12561
929 12675
929 13648
929 14976
929 17648
929 17739
930 11602
930 12561
930 12675
930 13648
930 14976
930 17648
930 17739
931 11602
931 12561
931 13648
931 14976
931 17635
931 17648
931 17739
932 11602
932 12561
932 13648
932 14976
932 17635
932 17648
932 17739
933 11602
933 12561
933 13648
933 14976
933 17635
933 17648
933 17739
934 11602
934 12561
934 13648
934 14976
934 17635
934 17648
934 17739
935 11602
935 12561
935 13648
935 14976
935 17635
935 17648
935 17739
936 11602
936 12561
936 13648
936 14976
936 17635
936 17648
936 17739
937 12561
937 13648
937 14976
937 17635
937 17648
937 17739
938 12561
938 13648
938 14976
938 17635
938 17648
938 17739
939 12561
939 12675
939 13648
939 14976
939 17648
939 17739
940 12675
940 13648
940 14976
940 17648
940 17739
941 12675
941 13648
941 14976
941 17648
941 17739
942 12675
942 13648
942 14976
942 17648
942 17739
943 12675
943 13648
943 14976
943 17648
943 17739
944 12675
944 13648
944 14976
944 14977
944 17648
944 17739
945 12675
945 13089
945 13648
945 14976
945 14977
945 17648
945 17739
946 12675
946 13089
946 13648
946 14976
946 17648
946 17739
947 12675
947 13089
947 13648
947 14976
947 17648
947 17739
948 12675
948 13089
948 13648
948 14976
948 17648
948 17739
949 12675
949 13089
949 13648
949 14976
949 17648
949 17739
950 12675
950 13089
950 13648
950 14976
950 17648
950 17739
951 12675
951 13089
951 13648
951 14976
951 17648
951 17739
952 12675
952 13089
952 13648
952 14976
952 17648
952 17739
953 12675
953 13089
953 13648
953 14976
953 17635
953 17648
953 17739
954 12675
954 13089
954 13648
954 14976
954 17635
954 17648
954 17739
955 13089
955 13648
955 14976
955 17635
955 17648
955 17739
956 12561
956 13089
956 13648
956 14976
956 17635
956 17648
956 17739
957 12561
957 13089
957 13648
957 14976
957 17635
957 17739
958 12561
958 13089
958 13648
958 14976
958 17635
958 17739
959 12561
959 13089
959 13648
959 14976
959 17635
959 17739
960 12561
960 13089
960 13648
960 14976
960 17635
960 17739
961 12561
961 13089
961 13648
961 14976
961 17635
961 17739
962 12561
962 13089
962 13648
962 14976
962 17635
962 17739
963 12561
963 13089
963 13648
963 14976
963 17635
963 17739
964 12561
964 13089
964 13648
964 14976
964 17635
964 17739
965 12561
965 13089
965 13648
965 14976
965 17635
965 17739
966 12561
966 13089
966 13648
966 14976
966 17635
966 17739
967 12561
967 13089
967 13648
967 14976
967 17635
967 17739
968 12561
968 13089
968 13648
968 14976
968 17635
968 17739
969 12561
969 12688
969 13089
969 13648
969 14976
969 17635
969 17739
970 12561
970 12688
970 13089
970 13648
970 14976
970 17635
970 17739
971 12561
971 12688
971 13089
971 13648
971 14976
971 17635
971 17739
972 12561
972 13089
972 13648
972 14976
972 17635
972 17739
973 12561
973 13089
973 13648
973 14976
973 17635
973 17739
974 12561
974 13089
974 13648
974 14976
974 17635
974 17739
975 12561
975 13089
975 13648
975 14976
975 17635
975 17739
976 12561
976 13089
976 13648
976 14976
976 17635
976 17739
977 12561
977 13089
977 13648
977 14976
977 17635
977 17739
978 12561
978 13089
978 13648
978 14976
978 17635
978 17739
979 12561
979 13089
979 13648
979 14976
979 17635
979 17739
980 12561
980 13089
980 13648
980 14976
980 17635
980 17739
981 12561
981 13089
981 13648
981 14976
981 17635
981 17739
982 12561
982 13089
982 13648
982 14976
982 17635
982 17739
983 12561
983 13089
983 13648
983 14976
983 17635
983 17739
984 12561
984 13089
984 14976
984 17635
984 17739
985 12561
985 13089
985 14976
985 17635
985 17739
986 12561
986 14976
986 17635
986 17739
987 12561
987 14976
987 17635
987 17739
988 12561
988 14976
988 17635
988 17739
989 12561
989 13089
989 14976
989 17635
989 17739
990 12561
990 13089
990 14976
990 17635
990 17739
991 12561
991 13089
991 14976
991 17635
991 17739
992 12561
992 13089
992 13094
992 14976
992 17635
992 17739
993 12561
993 13089
993 13094
993 14976
993 17635
993 17739
994 12561
994 13089
994 13094
994 17635
994 17739
995 12561
995 13089
995 13094
995 17635
995 17739
996 12561
996 12674
996 13089
996 13094
996 17635
996 17739
997 12561
997 12567
997 12674
997 13089
997 13094
997 17635
997 17739
998 12561
998 12567
998 12674
998 13089
998 13094
998 17739
999 12561
999 12567
999 12674
999 13089
999 13094
999 17635
999 17739
1000 12561
1000 12674
1000 13089
1000 13094
1000 17635
1000 17739
1001 12561
1001 12674
1001 13089
1001 13094
1001 17635
1001 17739
1002 12561
1002 12674
1002 13089
1002 13094
1002 17635
1002 17739
1003 12561
1003 13089
1003 17635
1003 17739
1004 12561
1004 17635
1004 17739
1005 12561
1005 17635
1005 17739
1006 12561
1006 13091
1006 17635
1006 17739
1007 12561
1007 13091
1007 17635
1007 17739
1008 12561
1008 13091
1008 13094
1008 17635
1008 17739
1009 12561
1009 13091
1009 13094
1009 17635
1009 17739
1010 12561
1010 13091
1010 13094
1010 17635
1010 17739
1011 12561
1011 13091
1011 13094
1011 17635
1011 17739
1012 12561
1012 13091
1012 13094
1012 17635
1012 17739
1013 12561
1013 13091
1013 13094
1013 17635
1013 17739
1014 12561
1014 13091
1014 13094
1014 17635
1014 17739
1015 12561
1015 13091
1015 13094
1015 17635
1015 17739
1016 12567
1016 13091
1016 13094
1016 17635
1016 17739
1017 17635
1017 17739
1018 12587
1018 17084
1018 17094
1019 17072
1019 17094
1020 17094
1021 17094
1022 17072
1022 17094
1023 11644
1023 17072
1023 17094
1024 11296
1024 11644
1024 12587
1024 15688
1024 17072
1024 17094
1025 11296
1025 11644
1025 12587
1025 15688
1025 17072
1025 17094
1026 11296
1026 11644
1026 12587
1026 15773
1026 17072
1026 17094
1027 11296
1027 12587
1027 15773
1027 17072
1027 17094
1028 12587
1028 17072
1028 17094
1029 11296
1029 12587
1029 17072
1029 17094
1030 11296
1030 17072
1030 17094
1031 11657
1031 17072
1031 17088
1031 17094
1032 11657
1032 15688
1032 17072
1032 17088
1032 17094
1033 11657
1033 15688
1033 17072
1033 17088
1033 17094
1034 11657
1034 15688
1034 17072
1034 17088
1035 11657
1035 13437
1035 15688
1035 17072
1035 17088
1036 11657
1036 13437
1036 15688
1036 17072
1036 17088
1037 11657
1037 13437
1037 15688
1037 17072
1037 17088
1037 17094
1038 17072
1038 17088
1038 17094
1039 17072
1039 17088
1039 17094
1040 17088
1041 16860
1041 17088
1041 17094
1042 16860
1042 17088
1042 17094
1043 16860
1043 17088
1043 17094
1044 16860
1044 17088
1044 17094
1045 16860
1045 17088
1045 17094
1046 16860
1046 17088
1046 17094
1047 16860
1047 17088
1047 17094
1048 16860
1048 17094
1049 16860
1049 17094
1050 17094
1051 17094
1052 17094
1053 17094
1054 17094
1055 17094
1056 17094
1057 17094
1058 17094
1059 17094
1060 17094
1061 17094
1062 17094
1063 17094
1064 17094
1065 17094
1066 17094
1067 17094
1068 17094
1069 17094
1070 17094
1071 17094
1072 17094
1073 17094
1074 17094
1075 17094
1076 17094
1077 17094
1078 17094
1079 17094
1080 17094
1081 17094
1082 17094
1083 17094
1084 17094
1085 17094
1086 10014
1086 17635
1086 17739
1087 10014
1087 11602
1087 13648
1087 17635
1087 17739
1088 10014
1088 11602
1088 13648
1088 17635
1088 17739
1089 10014
1089 11602
1089 13648
1089 17635
1089 17739
1090 10014
1090 14976
1090 17635
1090 17739
1091 10014
1091 11602
1091 13648
1091 17635
1091 17739
1092 10014
1092 11602
1092 13648
1092 15792
1092 17635
1092 17739
1093 10014
1093 11602
1093 13648
1093 15792
1093 17635
1093 17739
1094 10014
1094 11602
1094 13648
1094 14976
1094 15792
1094 17635
1094 17739
1095 10014
1095 11602
1095 13648
1095 14976
1095 17739
1096 10014
1096 11602
1096 13648
1096 14976
1096 17635
1096 17739
1097 10014
1097 11602
1097 13648
1097 14976
1097 17635
1097 17739
1098 10014
1098 11602
1098 13648
1098 14976
1098 17635
1098 17739
1099 10014
1099 11602
1099 13648
1099 14976
1099 17635
1099 17739
1100 10014
1100 11602
1100 13648
1100 14976
1100 14977
1100 17635
1100 17739
1101 10014
1101 11602
1101 13648
1101 13655
1101 14976
1101 14977
1101 17635
1101 17739
1102 10014
1102 11602
1102 13648
1102 14976
1102 14977
1102 17635
1102 17739
1103 10014
1103 11602
1103 13648
1103 14976
1103 17635
1103 17739
1104 10014
1104 11602
1104 13648
1104 14976
1104 17635
1104 17739
1105 10014
1105 11602
1105 13648
1105 14976
1105 17635
1105 17739
1106 10014
1106 11602
1106 13648
1106 14976
1106 17635
1106 17739
1107 10014
1107 11602
1107 13648
1107 14976
1107 17635
1107 17739
1108 10014
1108 11602
1108 13648
1108 14976
1108 17635
1108 17739
1109 11602
1109 13648
1109 14976
1109 17635
1109 17739
1110 11602
1110 13648
1110 14976
1110 17635
1110 17739
1111 11602
1111 13648
1111 14976
1111 14977
1111 17635
1111 17739
1112 11602
1112 13648
1112 14976
1112 14977
1112 17635
1112 17739
1113 11602
1113 13648
1113 14976
1113 14977
1113 17635
1113 17739
1114 11602
1114 13648
1114 14976
1114 14977
1114 17635
1114 17739
1115 11602
1115 13648
1115 14976
1115 14977
1115 17635
1115 17739
1116 11602
1116 13648
1116 14976
1116 14977
1116 17635
1116 17739
1117 11602
1117 13648
1117 14976
1117 14977
1117 17635
1117 17739
1118 11602
1118 13648
1118 14976
1118 14977
1118 17635
1118 17739
1119 11602
1119 13648
1119 14976
1119 14977
1119 17635
1119 17739
1120 11602
1120 13648
1120 14976
1120 14977
1120 17635
1120 17739
1121 11602
1121 13648
1121 14976
1121 14977
1121 17635
1121 17739
1122 11602
1122 13648
1122 14976
1122 14977
1122 17635
1122 17739
1123 11602
1123 13648
1123 14976
1123 14977
1123 17635
1124 11602
1124 13648
1124 14976
1124 14977
1124 17635
1125 11602
1125 12675
1125 13648
1125 14976
1125 14977
1125 17635
1125 17648
1126 11602
1126 13648
1126 14976
1126 14977
1126 17635
1126 17648
1127 11602
1127 13648
1127 14976
1127 14977
1127 17635
1127 17648
1128 11602
1128 12561
1128 13648
1128 14976
1128 14977
1128 17635
1128 17648
1129 11602
1129 12561
1129 13648
1129 14976
1129 14977
1129 17635
1129 17648
1130 11602
1130 12561
1130 13648
1130 14976
1130 14977
1130 17635
1130 17648
1131 11602
1131 12561
1131 13648
1131 14976
1131 14977
1131 17648
1132 11602
1132 12561
1132 13648
1132 14976
1132 14977
1132 17648
1133 11602
1133 12561
1133 13648
1133 14976
1133 14977
1133 17648
1133 17739
1134 11602
1134 12561
1134 12675
1134 13648
1134 14976
1134 14977
1134 17648
1134 17739
1135 11602
1135 12561
1135 12675
1135 13648
1135 14976
1135 17648
1135 17739
1136 11602
1136 12561
1136 12675
1136 13648
1136 14976
1136 17648
1136 17739
1137 11602
1137 12561
1137 12675
1137 13648
1137 14976
1137 15558
1137 17648
1137 17739
1138 11602
1138 12561
1138 12675
1138 13648
1138 14976
1138 15558
1138 17648
1138 17739
1139 11602
1139 12561
1139 12675
1139 13648
1139 14976
1139 15558
1139 17648
1140 9827
1140 11602
1140 12561
1140 12675
1140 13648
1140 14976
1140 15558
1140 17648
1141 9827
1141 11602
1141 12561
1141 12675
1141 13648
1141 14976
1141 17648
1142 9827
1142 11602
1142 12561
1142 12675
1142 13648
1142 14976
1142 17648
1143 9827
1143 11602
1143 12561
1143 12675
1143 13648
1143 14976
1143 14977
1143 15557
1143 17648
1144 11602
1144 12561
1144 12675
1144 13648
1144 14976
1144 14977
1144 17648
1145 11602
1145 12561
1145 12675
1145 13648
1145 14976
1145 14977
1145 17648
1146 11602
1146 12561
1146 12675
1146 13648
1146 14976
1146 14977
1146 17648
1147 12561
1147 12675
1147 13648
1147 14976
1147 14977
1147 17648
1148 12561
1148 12675
1148 13648
1148 14976
1148 14977
1148 17648
1149 12561
1149 12675
1149 13648
1149 14976
1149 14977
1149 17648
1150 12561
1150 12675
1150 13089
1150 13648
1150 14976
1150 14977
1150 15557
1150 17648
1151 12561
1151 12675
1151 13089
1151 13648
1151 14976
1151 14977
1151 15557
1151 15558
1151 17648
1151 17739
1152 12561
1152 12675
1152 13089
1152 13648
1152 14976
1152 14977
1152 15558
1152 17648
1152 17739
1153 12561
1153 12675
1153 13089
1153 13648
1153 14976
1153 15558
1153 17648
1153 17739
1154 12561
1154 12675
1154 13089
1154 13648
1154 14976
1154 15558
1154 17648
1154 17739
1155 12561
1155 12675
1155 13089
1155 13648
1155 14976
1155 15558
1155 17648
1155 17739
1156 12561
1156 12675
1156 13089
1156 13648
1156 14976
1156 15558
1156 17648
1156 17739
1157 12561
1157 12675
1157 13089
1157 13648
1157 14976
1157 15558
1157 17648
1157 17739
1158 12561
1158 12675
1158 13089
1158 13648
1158 14976
1158 15558
1158 17648
1158 17739
1159 12561
1159 12675
1159 13089
1159 13648
1159 14976
1159 15558
1159 17648
1159 17739
1160 12561
1160 12675
1160 13089
1160 13648
1160 14976
1160 15558
1160 17648
1160 17739
1161 12561
1161 12675
1161 13089
1161 13648
1161 14976
1161 15558
1161 17648
1161 17739
1162 12561
1162 12675
1162 13089
1162 13648
1162 14976
1162 15558
1162 17648
1162 17739
1163 12561
1163 12675
1163 13089
1163 13648
1163 14976
1163 15558
1163 17648
1163 17739
1164 12561
1164 12675
1164 13089
1164 13648
1164 14976
1164 15558
1164 17648
1164 17739
1165 12561
1165 12675
1165 13089
1165 13648
1165 14976
1165 15558
1165 17648
1165 17739
1166 12561
1166 12675
1166 13089
1166 13648
1166 14976
1166 15558
1166 17648
1166 17739
1167 12561
1167 12675
1167 13089
1167 13648
1167 14976
1167 17635
1167 17648
1167 17739
1168 12561
1168 12675
1168 13089
1168 13648
1168 14976
1168 17635
1168 17648
1168 17739
1169 12561
1169 12675
1169 13089
1169 13648
1169 14976
1169 17635
1169 17648
1169 17739
1170 12561
1170 13089
1170 13648
1170 14976
1170 17635
1170 17648
1170 17739
1171 12561
1171 13089
1171 13648
1171 14976
1171 17635
1171 17739
1172 12561
1172 13089
1172 13648
1172 14976
1172 17635
1172 17739
1173 12561
1173 13089
1173 13648
1173 14976
1173 17635
1173 17739
1174 12561
1174 13089
1174 13648
1174 14976
1174 17635
1174 17739
1175 12561
1175 12688
1175 13089
1175 13648
1175 14976
1175 17635
1175 17739
1176 12561
1176 12688
1176 13089
1176 13648
1176 14976
1176 17635
1176 17739
1177 12561
1177 12688
1177 13089
1177 13648
1177 14976
1177 17635
1177 17739
1178 12561
1178 12688
1178 13089
1178 13648
1178 14976
1178 15580
1178 17635
1178 17739
1179 12561
1179 12688
1179 12693
1179 13089
1179 13648
1179 14976
1179 15580
1179 17635
1179 17739
1180 12561
1180 12688
1180 12693
1180 13089
1180 13648
1180 14976
1180 15580
1180 17635
1180 17739
1181 12561
1181 12688
1181 12693
1181 13089
1181 13648
1181 14976
1181 15580
1181 17635
1181 17739
1182 12561
1182 12688
1182 12693
1182 13089
1182 13648
1182 14976
1182 17635
1182 17739
1183 12561
1183 12688
1183 13089
1183 13648
1183 14976
1183 17635
1183 17739
1184 12561
1184 12688
1184 13089
1184 13648
1184 14976
1184 17635
1184 17739
1185 12561
1185 13089
1185 13648
1185 14976
1185 17635
1185 17739
1186 12561
1186 13089
1186 13648
1186 14976
1186 17635
1186 17739
1187 12561
1187 13089
1187 13648
1187 14976
1187 17635
1187 17739
1188 12561
1188 13089
1188 13648
1188 14976
1188 17635
1188 17739
1189 12561
1189 13089
1189 13648
1189 14976
1189 17635
1189 17739
1190 12561
1190 13089
1190 13648
1190 14976
1190 17635
1190 17739
1191 12561
1191 13089
1191 13648
1191 14976
1191 17635
1191 17739
1192 12561
1192 12674
1192 13089
1192 13648
1192 14976
1192 17635
1192 17739
1193 12561
1193 12674
1193 13089
1193 14976
1193 17635
1193 17739
1194 12561
1194 13089
1194 14976
1194 17635
1194 17739
1195 12561
1195 13089
1195 14976
1195 17635
1195 17739
1196 12561
1196 13089
1196 14976
1196 17635
1196 17739
1197 12561
1197 13089
1197 14976
1197 17635
1197 17739
1198 12561
1198 13089
1198 14976
1198 17635
1198 17739
1199 12561
1199 13089
1199 14976
1199 17635
1199 17739
1200 12561
1200 13089
1200 14976
1200 17635
1200 17739
1201 12561
1201 13089
1201 13094
1201 14976
1201 17635
1201 17739
1202 12561
1202 13089
1202 13094
1202 14976
1202 17739
1203 12561
1203 13089
1203 13094
1203 14976
1203 17739
1204 12561
1204 13089
1204 13094
1204 14976
1204 17739
1205 12561
1205 13089
1205 13094
1205 17739
1206 12561
1206 12567
1206 12674
1206 13089
1206 13094
1206 17739
1207 12561
1207 12567
1207 12674
1207 13089
1207 13094
1207 17739
1208 12561
1208 12567
1208 12674
1208 13094
1208 17739
1209 12561
1209 12567
1209 12674
1209 13094
1209 17635
1209 17739
1210 12561
1210 12567
1210 12674
1210 13094
1210 17635
1210 17739
1211 12561
1211 12567
1211 12674
1211 13094
1211 17635
1211 17739
1212 12561
1212 12567
1212 12674
1212 13094
1212 17635
1212 17739
1213 12561
1213 12567
1213 12674
1213 13089
1213 13094
1213 17635
1213 17739
1214 12561
1214 12674
1214 13089
1214 13094
1214 17635
1214 17739
1215 12561
1215 13089
1215 13091
1215 17635
1215 17739
1216 12561
1216 13091
1216 17635
1216 17739
1217 12561
1217 13091
1217 17635
1217 17739
1218 12561
1218 13091
1218 13094
1218 17635
1218 17739
1219 12561
1219 13091
1219 13094
1219 17635
1219 17739
1220 12561
1220 13091
1220 13094
1220 17635
1220 17739
1221 12561
1221 13091
1221 13094
1221 17635
1221 17739
1222 12561
1222 12567
1222 13091
1222 13094
1222 17635
1222 17739
1223 12561
1223 12567
1223 13091
1223 13094
1223 17635
1223 17739
1224 12561
1224 12567
1224 13091
1224 13094
1224 17635
1224 17739
1225 12561
1225 12567
1225 13091
1225 13094
1225 17635
1225 17739
1226 12561
1226 12567
1226 13091
1226 13094
1226 17635
1226 17739
1227 12561
1227 12567
1227 13091
1227 13094
1227 13241
1227 17635
1227 17739
1228 17635
1228 17739
1229 12587
1229 17072
1229 17084
1229 17094
1230 12587
1230 17072
1230 17084
1230 17094
1231 12587
1231 17072
1231 17084
1231 17094
1232 11296
1232 12587
1232 17072
1232 17084
1232 17094
1233 11296
1233 11644
1233 12587
1233 17072
1233 17084
1233 17094
1234 11296
1234 11644
1234 12587
1234 15688
1234 17072
1234 17084
1234 17094
1235 11296
1235 11644
1235 12587
1235 15688
1235 15773
1235 17072
1235 17084
1235 17094
1236 11296
1236 11644
1236 12587
1236 13520
1236 13525
1236 15688
1236 15773
1236 17072
1236 17094
1237 11296
1237 11644
1237 12587
1237 13525
1237 15688
1237 15773
1237 17072
1237 17094
1238 11296
1238 12587
1238 15688
1238 15773
1238 17072
1238 17094
1239 11296
1239 12587
1239 15688
1239 15773
1239 17072
1239 17094
1240 11296
1240 12587
1240 15773
1240 17072
1240 17094
1241 11296
1241 11657
1241 17072
1241 17088
1241 17094
1242 11296
1242 11657
1242 15688
1242 17072
1242 17088
1242 17094
1243 11296
1243 11657
1243 15594
1243 15688
1243 17072
1243 17088
1243 17094
1244 11657
1244 13437
1244 15594
1244 15688
1244 17072
1244 17088
1244 17094
1245 11657
1245 13437
1245 15594
1245 15688
1245 17072
1245 17088
1246 11657
1246 13437
1246 15594
1246 15688
1246 17072
1246 17088
1247 11657
1247 13437
1247 15594
1247 15688
1247 17072
1247 17088
1248 11657
1248 13437
1248 15594
1248 15688
1248 17072
1248 17088
1249 11657
1249 13437
1249 15594
1249 15688
1249 17072
1249 17088
1250 13437
1250 15167
1250 15594
1250 15688
1250 17072
1250 17088
1251 13437
1251 15167
1251 15688
1251 16860
1251 17072
1251 17088
1252 13437
1252 15167
1252 16860
1252 17088
1252 17094
1253 13437
1253 15167
1253 16860
1253 17088
1253 17094
1254 13437
1254 15167
1254 16860
1254 17088
1254 17094
1255 13437
1255 15167
1255 15772
1255 16860
1255 17088
1255 17094
1256 13437
1256 15167
1256 15772
1256 16860
1256 17088
1256 17094
1257 13437
1257 15167
1257 15772
1257 16860
1257 17088
1257 17094
1258 15167
1258 16860
1258 17088
1258 17094
1259 15167
1259 16860
1259 17088
1259 17094
1260 15167
1260 16860
1260 17094
1261 16860
1261 17094
1262 16860
1262 17094
1263 16860
1263 17094
1264 17094
1265 17094
1266 17094
1267 17094
1268 17094
1269 17094
1270 17094
1271 17094
1272 17094
1273 17094
1274 17094
1275 17094
1276 17094
1277 17094
1278 17094
1279 17094
1280 17094
1281 17094
1282 17094
1283 17094
1284 17094
1285 17094
1286 17094
1287 17094
1288 17094
1289 17094
1290 17094
1291 10014
1291 11602
1291 13648
1291 13649
1291 15792
1291 17635
1291 17719
1291 17739
1292 10014
1292 11602
1292 13648
1292 13649
1292 15792
1292 17635
1292 17739
1293 10014
1293 11602
1293 13648
1293 13649
1293 15792
1293 17635
1293 17739
1294 10014
1294 11602
1294 13648
1294 15792
1294 17635
1294 17739
1295 10014
1295 11602
1295 13648
1295 15792
1295 17633
1295 17635
1295 17739
1296 10014
1296 11602
1296 13648
1296 13649
1296 15792
1296 17633
1296 17635
1296 17739
1297 10014
1297 11602
1297 13648
1297 13649
1297 14976
1297 14977
1297 15792
1297 17739
1298 10014
1298 11602
1298 13648
1298 13649
1298 14976
1298 14977
1298 15792
1298 17635
1298 17719
1298 17739
1299 10014
1299 11602
1299 13648
1299 14976
1299 15792
1299 17635
1299 17719
1299 17739
1300 10014
1300 11602
1300 13648
1300 14976
1300 17635
1300 17739
1301 10014
1301 11602
1301 13648
1301 14976
1301 17635
1301 17739
1302 10014
1302 11602
1302 13648
1302 14976
1302 17635
1302 17719
1302 17739
1303 10014
1303 11602
1303 13648
1303 13655
1303 14976
1303 14977
1303 17635
1303 17719
1303 17739
1304 10014
1304 11602
1304 13648
1304 13655
1304 14976
1304 14977
1304 17635
1304 17739
1305 10014
1305 11602
1305 13648
1305 13655
1305 14976
1305 14977
1305 17635
1305 17719
1305 17739
1306 10014
1306 11602
1306 13648
1306 13655
1306 14976
1306 14977
1306 17635
1306 17719
1306 17739
1307 10014
1307 11602
1307 13648
1307 13655
1307 14976
1307 14977
1307 17635
1307 17719
1307 17739
1308 10014
1308 11602
1308 13648
1308 13655
1308 14976
1308 14977
1308 17635
1308 17719
1308 17739
1309 10014
1309 11602
1309 13648
1309 13655
1309 14976
1309 15792
1309 17635
1309 17719
1309 17739
1310 10014
1310 11602
1310 13648
1310 14976
1310 17635
1310 17719
1310 17739
1311 10014
1311 11602
1311 13648
1311 14976
1311 17635
1311 17719
1311 17739
1312 11602
1312 13648
1312 14976
1312 17635
1312 17719
1312 17739
1313 11602
1313 13648
1313 14976
1313 14977
1313 17635
1313 17719
1313 17739
1314 11602
1314 13648
1314 14976
1314 14977
1314 17635
1314 17719
1314 17739
1315 11602
1315 13648
1315 14976
1315 14977
1315 17635
1315 17719
1315 17739
1316 11602
1316 13648
1316 14976
1316 14977
1316 17635
1316 17739
1317 11602
1317 13648
1317 14976
1317 14977
1317 17635
1317 17739
1318 11602
1318 13648
1318 14976
1318 14977
1318 17635
1318 17739
1319 11602
1319 13648
1319 14976
1319 14977
1319 17635
1319 17739
1320 11602
1320 12675
1320 13648
1320 13655
1320 14976
1320 14977
1320 17635
1320 17739
1321 11602
1321 12675
1321 13648
1321 13655
1321 14976
1321 14977
1321 17635
1321 17648
1321 17739
1322 11602
1322 12675
1322 13648
1322 13655
1322 14976
1322 14977
1322 17635
1322 17648
1322 17739
1323 11602
1323 12675
1323 13648
1323 13655
1323 14976
1323 14977
1323 17635
1323 17648
1323 17739
1324 11602
1324 12675
1324 13648
1324 14976
1324 14977
1324 17635
1324 17648
1324 17739
1325 11602
1325 12675
1325 13648
1325 14976
1325 14977
1325 17635
1325 17648
1325 17739
1326 11602
1326 12675
1326 13648
1326 14976
1326 14977
1326 17635
1326 17648
1327 11602
1327 12424
1327 12566
1327 12675
1327 13648
1327 14976
1327 14977
1327 17635
1327 17648
1328 11602
1328 12424
1328 12561
1328 12566
1328 12675
1328 13648
1328 14976
1328 14977
1328 17635
1328 17648
1329 11602
1329 12424
1329 12561
1329 12566
1329 13648
1329 14976
1329 14977
1329 17635
1329 17648
1330 11602
1330 12424
1330 12561
1330 12566
1330 12675
1330 13648
1330 14976
1330 14977
1330 17648
1331 11602
1331 12424
1331 12561
1331 12566
1331 12675
1331 13648
1331 14976
1331 14977
1331 17648
1332 11602
1332 12424
1332 12561
1332 12566
1332 12675
1332 13648
1332 14976
1332 14977
1332 17648
1333 11602
1333 12424
1333 12561
1333 12566
1333 12675
1333 13648
1333 14976
1333 14977
1333 17648
1334 11602
1334 12424
1334 12561
1334 12566
1334 12675
1334 13648
1334 14976
1334 14977
1334 17648
1335 11602
1335 12424
1335 12561
1335 12566
1335 12675
1335 13648
1335 14976
1335 14977
1335 17648
1336 11602
1336 12424
1336 12561
1336 12566
1336 12675
1336 12701
1336 13648
1336 14976
1336 14977
1336 15557
1336 17648
1337 11602
1337 12424
1337 12561
1337 12675
1337 12701
1337 12769
1337 13648
1337 14976
1337 14977
1337 17648
1338 12424
1338 12561
1338 12675
1338 12701
1338 12769
1338 13648
1338 14976
1338 14977
1338 15558
1338 17648
1339 12561
1339 12675
1339 12701
1339 12769
1339 13648
1339 14976
1339 14977
1339 15558
1339 17648
1340 12561
1340 12675
1340 12701
1340 12769
1340 13648
1340 14976
1340 14977
1340 15558
1340 17648
1341 12561
1341 12675
1341 12701
1341 12769
1341 13648
1341 14976
1341 14977
1341 15557
1341 15558
1341 15567
1341 17648
1342 9827
1342 12561
1342 12675
1342 12701
1342 12769
1342 13648
1342 14976
1342 14977
1342 15557
1342 15558
1342 15567
1342 17648
1343 9827
1343 12561
1343 12675
1343 12701
1343 12769
1343 13648
1343 14976
1343 14977
1343 15557
1343 15558
1343 15567
1343 17648
1344 9827
1344 11602
1344 12561
1344 12675
1344 12701
1344 12769
1344 13648
1344 14976
1344 14977
1344 15557
1344 15558
1344 15567
1344 17648
1345 9827
1345 11602
1345 12561
1345 12675
1345 12701
1345 12769
1345 13648
1345 14976
1345 14977
1345 15557
1345 15558
1345 15567
1345 17648
1346 9827
1346 11602
1346 12561
1346 12675
1346 12701
1346 12769
1346 13648
1346 14976
1346 14977
1346 15557
1346 15558
1346 17648
1347 9827
1347 11602
1347 12561
1347 12675
1347 12701
1347 12769
1347 13089
1347 13424
1347 13648
1347 14976
1347 14977
1347 15557
1347 15558
1347 15940
1347 17648
1348 9827
1348 11602
1348 12561
1348 12675
1348 12701
1348 12769
1348 13089
1348 13424
1348 13648
1348 14976
1348 14977
1348 15557
1348 15558
1348 15940
1348 17648
1349 9827
1349 11602
1349 12561
1349 12675
1349 12701
1349 12772
1349 13089
1349 13424
1349 13648
1349 14976
1349 14977
1349 15557
1349 15558
1349 15940
1349 17648
1350 9827
1350 11602
1350 12561
1350 12675
1350 12701
1350 12772
1350 13089
1350 13648
1350 14976
1350 14977
1350 15557
1350 15558
1350 15567
1350 15940
1350 17648
1351 9827
1351 12561
1351 12675
1351 12701
1351 12772
1351 13089
1351 13648
1351 14976
1351 14977
1351 15557
1351 15558
1351 15567
1351 15940
1351 17648
1352 9827
1352 12561
1352 12675
1352 12701
1352 12772
1352 13089
1352 13648
1352 14976
1352 14977
1352 15557
1352 15558
1352 15567
1352 15940
1352 17648
1353 9827
1353 12561
1353 12675
1353 12701
1353 12772
1353 13089
1353 13648
1353 14976
1353 14977
1353 15557
1353 15558
1353 15567
1353 15940
1353 17648
1354 9827
1354 12561
1354 12675
1354 12701
1354 12772
1354 13089
1354 13648
1354 14976
1354 14977
1354 15557
1354 15558
1354 15567
1354 17648
1355 9827
1355 12561
1355 12675
1355 12701
1355 12772
1355 13089
1355 13648
1355 14976
1355 14977
1355 15557
1355 15558
1355 17648
1356 9827
1356 12561
1356 12675
1356 12772
1356 13089
1356 13648
1356 14976
1356 14977
1356 15557
1356 15558
1356 17648
1357 9827
1357 12561
1357 12675
1357 12772
1357 13089
1357 13648
1357 14976
1357 15558
1357 17648
1358 9827
1358 12561
1358 12675
1358 12772
1358 13089
1358 13648
1358 14976
1358 15558
1358 17648
1359 9827
1359 12561
1359 12675
1359 13089
1359 13648
1359 14976
1359 15558
1359 17648
1360 9827
1360 12561
1360 12675
1360 13089
1360 13648
1360 14976
1360 15558
1360 17648
1361 9827
1361 12561
1361 12675
1361 13089
1361 13648
1361 14976
1361 15558
1361 17648
1362 9827
1362 12561
1362 12675
1362 13089
1362 13648
1362 14976
1362 15558
1362 17648
1363 9827
1363 12561
1363 12675
1363 13089
1363 13648
1363 14976
1363 15558
1363 17648
1364 9827
1364 12561
1364 12675
1364 13089
1364 13648
1364 14976
1364 15558
1364 17648
1365 9827
1365 12561
1365 12675
1365 13089
1365 13648
1365 14976
1365 15558
1365 17648
1365 17739
1366 9827
1366 12561
1366 12675
1366 13089
1366 13648
1366 14976
1366 15558
1366 17648
1366 17739
1367 9827
1367 12561
1367 12675
1367 12772
1367 13089
1367 13648
1367 14976
1367 15558
1367 15940
1367 17648
1367 17739
1368 9827
1368 12561
1368 12675
1368 12772
1368 13089
1368 13648
1368 14976
1368 15558
1368 15940
1368 17648
1368 17739
1369 9827
1369 12561
1369 12675
1369 12772
1369 13089
1369 13648
1369 14976
1369 15558
1369 15940
1369 17648
1369 17739
1370 9827
1370 12561
1370 12675
1370 12772
1370 13089
1370 13648
1370 14976
1370 15558
1370 15940
1370 17648
1370 17739
1371 9827
1371 12561
1371 12675
1371 12772
1371 13089
1371 13648
1371 14976
1371 15558
1371 15940
1371 17220
1371 17635
1371 17648
1371 17739
1372 9827
1372 12561
1372 12675
1372 12772
1372 13089
1372 13648
1372 14976
1372 15226
1372 15558
1372 15940
1372 17220
1372 17635
1372 17648
1372 17739
1373 12561
1373 12772
1373 13089
1373 13648
1373 14976
1373 15226
1373 15558
1373 15940
1373 17220
1373 17635
1373 17648
1373 17739
1374 12561
1374 13089
1374 13648
1374 14976
1374 15558
1374 15565
1374 17220
1374 17635
1374 17739
1375 12561
1375 12688
1375 13089
1375 13648
1375 14976
1375 17635
1375 17739
1376 12561
1376 12688
1376 12702
1376 13089
1376 13648
1376 14976
1376 17635
1376 17739
1377 12561
1377 12688
1377 12702
1377 13089
1377 13648
1377 14976
1377 17635
1377 17739
1378 12561
1378 13089
1378 14976
1378 17635
1378 17739
1379 12561
1379 12688
1379 13089
1379 14976
1379 17635
1379 17739
1380 12561
1380 12688
1380 13089
1380 14976
1380 15580
1380 17635
1380 17739
1381 12561
1381 12688
1381 13089
1381 14976
1381 15580
1381 17635
1381 17739
1382 12561
1382 12688
1382 12693
1382 13089
1382 14976
1382 15580
1382 17635
1382 17739
1383 12561
1383 12688
1383 12693
1383 13089
1383 14976
1383 15580
1383 17635
1383 17739
1384 12561
1384 12688
1384 12693
1384 13089
1384 13648
1384 14976
1384 15580
1384 17635
1384 17739
1385 12561
1385 12688
1385 12693
1385 13089
1385 13648
1385 14976
1385 15580
1385 17635
1385 17739
1386 12561
1386 12688
1386 12693
1386 13089
1386 14976
1386 17635
1386 17739
1387 12561
1387 12688
1387 13089
1387 13648
1387 14976
1387 17635
1387 17739
1388 12561
1388 12688
1388 13089
1388 13648
1388 17635
1388 17739
1389 12561
1389 13089
1389 13648
1389 17635
1389 17739
1390 12561
1390 13089
1390 13648
1390 17635
1390 17739
1391 12561
1391 13089
1391 13648
1391 17635
1391 17739
1392 12561
1392 12674
1392 13089
1392 13648
1392 14976
1392 17635
1392 17739
1393 12561
1393 12674
1393 13089
1393 14976
1393 17635
1393 17739
1394 12561
1394 12674
1394 13089
1394 14976
1394 17635
1394 17739
1395 12561
1395 12674
1395 13089
1395 14976
1395 15226
1395 17635
1395 17739
1396 12561
1396 12674
1396 13089
1396 14976
1396 17635
1396 17739
1397 12561
1397 13089
1397 14976
1397 17635
1397 17739
1398 12561
1398 13089
1398 14976
1398 17635
1398 17739
1399 12561
1399 13089
1399 14976
1399 17635
1399 17739
1400 12561
1400 13089
1400 14976
1400 17635
1400 17739
1401 12561
1401 13089
1401 14976
1401 17635
1401 17739
1402 12561
1402 12674
1402 13089
1402 14976
1402 17635
1402 17739
1403 12561
1403 12674
1403 13089
1403 14976
1403 17739
1404 12561
1404 12674
1404 13089
1404 13094
1404 14976
1404 17739
1405 12561
1405 12674
1405 13089
1405 13094
1405 17739
1406 12561
1406 12674
1406 13089
1406 13094
1406 17739
1407 12561
1407 12674
1407 13089
1407 13094
1407 17739
1408 12561
1408 12567
1408 12674
1408 13089
1408 13094
1408 17739
1409 12561
1409 12567
1409 12674
1409 13089
1409 13094
1409 17739
1410 12561
1410 12567
1410 12674
1410 13094
1410 17739
1411 12561
1411 12567
1411 12674
1411 13094
1411 17739
1412 12561
1412 12567
1412 12674
1412 13094
1412 17635
1412 17739
1413 12561
1413 12567
1413 12674
1413 13094
1413 17635
1413 17739
1414 12561
1414 12567
1414 12674
1414 13094
1414 17635
1414 17739
1415 12561
1415 12567
1415 12674
1415 13094
1415 17635
1415 17739
1416 12561
1416 12567
1416 12674
1416 13094
1416 17635
1416 17739
1417 12561
1417 12567
1417 12674
1417 13089
1417 13091
1417 13094
1417 17635
1417 17739
1418 12561
1418 12567
1418 12674
1418 13091
1418 13094
1418 17635
1418 17739
1419 12561
1419 12567
1419 12674
1419 13091
1419 13094
1419 13241
1419 15165
1419 17635
1419 17739
1420 12561
1420 12567
1420 13091
1420 13094
1420 15165
1420 17635
1420 17739
1421 12561
1421 12567
1421 13091
1421 13094
1421 15165
1421 17635
1421 17739
1422 12561
1422 12567
1422 13091
1422 13094
1422 15165
1422 17635
1422 17739
1423 12561
1423 12567
1423 13091
1423 13094
1423 15165
1423 17635
1423 17739
1424 12561
1424 12567
1424 13091
1424 13094
1424 15165
1424 17635
1424 17739
1425 12561
1425 12567
1425 13091
1425 13094
1425 13241
1425 15165
1425 17635
1425 17739
1426 12561
1426 12567
1426 13091
1426 13094
1426 13241
1426 15165
1426 17635
1426 17739
1427 12561
1427 12567
1427 13091
1427 13094
1427 15165
1427 17635
1427 17739
1428 12561
1428 12567
1428 13091
1428 13094
1428 17635
1428 17739
1429 12561
1429 12567
1429 13091
1429 13094
1429 17635
1429 17739
1430 17635
1430 17739
1431 17635
1431 17739
1432 12587
1432 17072
1432 17084
1433 11296
1433 11555
1433 12587
1433 16453
1433 17072
1433 17084
1433 17094
1434 11296
1434 11555
1434 12587
1434 16453
1434 17072
1434 17084
1434 17094
1435 11296
1435 11644
1435 12587
1435 15592
1435 16453
1435 17072
1435 17084
1435 17094
1436 11296
1436 11555
1436 11644
1436 12587
1436 13520
1436 13525
1436 15592
1436 15688
1436 15773
1436 16430
1436 16453
1436 17072
1436 17084
1436 17094
1437 11296
1437 11644
1437 12587
1437 13520
1437 13525
1437 14625
1437 15592
1437 15688
1437 15773
1437 16430
1437 16453
1437 17072
1437 17094
1438 11296
1438 11644
1438 12587
1438 13520
1438 13525
1438 14625
1438 15592
1438 15688
1438 15773
1438 16430
1438 16453
1438 17072
1438 17094
1439 11296
1439 11644
1439 12587
1439 15592
1439 15688
1439 15773
1439 17072
1439 17094
1440 11296
1440 12587
1440 15688
1440 15773
1440 17072
1440 17094
1441 11296
1441 12587
1441 15688
1441 15773
1441 17072
1441 17094
1442 11296
1442 11657
1442 12587
1442 15688
1442 15773
1442 17072
1442 17088
1442 17094
1443 11296
1443 11657
1443 12587
1443 15594
1443 15688
1443 17072
1443 17088
1443 17094
1444 11296
1444 11657
1444 13437
1444 15594
1444 15688
1444 17072
1444 17088
1444 17094
1445 11657
1445 13437
1445 15594
1445 15688
1445 17072
1445 17088
1445 17094
1446 11657
1446 13437
1446 15594
1446 15688
1446 17072
1446 17088
1446 17094
1447 11657
1447 13437
1447 15594
1447 15688
1447 17072
1447 17088
1448 11657
1448 13437
1448 15594
1448 15688
1448 17072
1448 17088
1449 11657
1449 13437
1449 15594
1449 15688
1449 17072
1449 17088
1450 11657
1450 13437
1450 15594
1450 15688
1450 17072
1450 17088
1451 11657
1451 13437
1451 15167
1451 15594
1451 15688
1451 17072
1451 17088
1451 17094
1452 11657
1452 13437
1452 15167
1452 15594
1452 15688
1452 16430
1452 17072
1452 17088
1452 17094
1453 11657
1453 13437
1453 15167
1453 15594
1453 15688
1453 16430
1453 17088
1453 17094
1454 11657
1454 13437
1454 15167
1454 15688
1454 16430
1454 17088
1454 17094
1455 13437
1455 15167
1455 17088
1455 17094
1456 13437
1456 15167
1456 17088
1456 17094
1457 13437
1457 15167
1457 16860
1457 17088
1457 17094
1458 15167
1458 16860
1458 17088
1458 17094
1459 13437
1459 15167
1459 15772
1459 16860
1459 17088
1459 17094
1460 13437
1460 15167
1460 15772
1460 16860
1460 17088
1460 17094
1461 15167
1461 15772
1461 16860
1461 17088
1461 17094
1462 15772
1462 16860
1462 17094
1463 16860
1463 17094
1464 16860
1464 17094
1465 16860
1465 17094
1466 16860
1466 17094
1467 16860
1467 17094
1468 16860
1468 17094
1469 17094
1470 17094
1471 12254
1471 17094
1472 12254
1472 17094
1473 12254
1473 16860
1473 17094
1474 15167
1474 16860
1474 17094
1475 15167
1475 17094
1476 17094
1477 17094
1478 17094
1479 16860
1479 17094
1480 16860
1480 17094
1481 16860
1481 17094
1482 16860
1482 17094
1483 16860
1483 17094
1484 17094
1485 17094
1486 17094
1487 12254
1487 16860
1487 17094
1488 12254
1488 16860
1488 17094
1489 12254
1489 16860
1490 12254
1490 16860
1491 16860
1492 10014
1492 11602
1492 13449
1492 13649
1492 14975
1492 15792
1492 17633
1492 17635
1492 17719
1492 17739
1493 10014
1493 11602
1493 13449
1493 13649
1493 14975
1493 15792
1493 17633
1493 17635
1493 17719
1493 17739
1494 10014
1494 11602
1494 13649
1494 14975
1494 15792
1494 17633
1494 17635
1494 17719
1494 17739
1495 10014
1495 11602
1495 13649
1495 14975
1495 15792
1495 17633
1495 17635
1495 17719
1495 17739
1496 10014
1496 11602
1496 13648
1496 13649
1496 15792
1496 17633
1496 17635
1496 17719
1496 17739
1497 10014
1497 11602
1497 13648
1497 13649
1497 15792
1497 17633
1497 17635
1497 17719
1497 17739
1498 10014
1498 11602
1498 13449
1498 13648
1498 13649
1498 14975
1498 15792
1498 17633
1498 17635
1498 17719
1498 17739
1499 10014
1499 11602
1499 13449
1499 13648
1499 13649
1499 14975
1499 15792
1499 17633
1499 17635
1499 17719
1499 17739
1500 10014
1500 11602
1500 13449
1500 13648
1500 13649
1500 14975
1500 15792
1500 17633
1500 17635
1500 17719
1500 17739
1501 10014
1501 11602
1501 13449
1501 13648
1501 13649
1501 14975
1501 15792
1501 17633
1501 17635
1501 17719
1501 17739
1502 10014
1502 11602
1502 13449
1502 13648
1502 14975
1502 15792
1502 17633
1502 17719
1502 17739
1503 10014
1503 11602
1503 13648
1503 13649
1503 14976
1503 15792
1503 17633
1503 17635
1503 17739
1504 10014
1504 11602
1504 13648
1504 13649
1504 14976
1504 15792
1504 17635
1504 17739
1505 10014
1505 11602
1505 13648
1505 14976
1505 15792
1505 17635
1505 17739
1506 10014
1506 11602
1506 13648
1506 14976
1506 17635
1506 17739
1507 10014
1507 11602
1507 13648
1507 14976
1507 15792
1507 17635
1507 17739
1508 10014
1508 11602
1508 13648
1508 14976
1508 15792
1508 17635
1508 17719
1508 17739
1509 10014
1509 11602
1509 13648
1509 13655
1509 14976
1509 14977
1509 15792
1509 17635
1509 17719
1509 17739
1510 10014
1510 11602
1510 13648
1510 13655
1510 14976
1510 14977
1510 15792
1510 17635
1510 17719
1510 17739
1511 10014
1511 11602
1511 13648
1511 13655
1511 14976
1511 14977
1511 15792
1511 17635
1511 17719
1511 17739
1512 10014
1512 11602
1512 13648
1512 13655
1512 14976
1512 14977
1512 15792
1512 17635
1512 17651
1512 17719
1512 17739
1513 10014
1513 11602
1513 13648
1513 13655
1513 14976
1513 14977
1513 15792
1513 17635
1513 17651
1513 17719
1513 17739
1514 9535
1514 10014
1514 11602
1514 13648
1514 13655
1514 14976
1514 14977
1514 15792
1514 17635
1514 17719
1514 17739
1515 9535
1515 10014
1515 11602
1515 13648
1515 13655
1515 14976
1515 14977
1515 15792
1515 17635
1515 17719
1515 17739
1516 9535
1516 10014
1516 11602
1516 13648
1516 13655
1516 14976
1516 14977
1516 15792
1516 17635
1516 17719
1516 17739
1517 10014
1517 11602
1517 13648
1517 13655
1517 14976
1517 14977
1517 17635
1517 17719
1517 17739
1518 10014
1518 11602
1518 13648
1518 13655
1518 14976
1518 14977
1518 15795
1518 17635
1518 17719
1518 17739
1519 10014
1519 11602
1519 13648
1519 13655
1519 14976
1519 14977
1519 17635
1519 17719
1519 17739
1520 10014
1520 11602
1520 13648
1520 14976
1520 14977
1520 17635
1520 17719
1520 17739
1521 11602
1521 13648
1521 13655
1521 14976
1521 14977
1521 17635
1521 17651
1521 17719
1521 17739
1522 11602
1522 13648
1522 13655
1522 14976
1522 14977
1522 17635
1522 17651
1522 17719
1522 17739
1523 11602
1523 13648
1523 13655
1523 14976
1523 14977
1523 17635
1523 17651
1523 17719
1524 11602
1524 13648
1524 13655
1524 14976
1524 14977
1524 17635
1524 17651
1524 17719
1525 11602
1525 12424
1525 12675
1525 13648
1525 13655
1525 14976
1525 14977
1525 17635
1525 17719
1526 11602
1526 12424
1526 12566
1526 12675
1526 13648
1526 13655
1526 14976
1526 14977
1526 17635
1527 11602
1527 12424
1527 12566
1527 12675
1527 13648
1527 13655
1527 14976
1527 14977
1527 17635
1527 17648
1527 17719
1527 17739
1528 11602
1528 12424
1528 12566
1528 12675
1528 13648
1528 13655
1528 14976
1528 14977
1528 17648
1528 17719
1528 17739
1529 11602
1529 12424
1529 12566
1529 12675
1529 13648
1529 13655
1529 14976
1529 14977
1529 17648
1529 17739
1530 11602
1530 12424
1530 12561
1530 12566
1530 12675
1530 13648
1530 13655
1530 14976
1530 14977
1530 17648
1531 11602
1531 12424
1531 12561
1531 12566
1531 12675
1531 13648
1531 13655
1531 14976
1531 14977
1531 17635
1531 17648
1532 11602
1532 12424
1532 12561
1532 12566
1532 12675
1532 13648
1532 14976
1532 14977
1532 17635
1532 17648
1533 11602
1533 12424
1533 12561
1533 12566
1533 13648
1533 14976
1533 14977
1533 17635
1533 17648
1534 11602
1534 12424
1534 12561
1534 12566
1534 12675
1534 13648
1534 14976
1534 14977
1534 17635
1534 17648
1535 11602
1535 12424
1535 12561
1535 12566
1535 12675
1535 13648
1535 14976
1535 14977
1535 17648
1536 11602
1536 12424
1536 12561
1536 12566
1536 12675
1536 13648
1536 14976
1536 14977
1536 17648
1537 11602
1537 12424
1537 12561
1537 12566
1537 12675
1537 13648
1537 14976
1537 14977
1537 17648
1538 11602
1538 12424
1538 12561
1538 12566
1538 12675
1538 13648
1538 14976
1538 14977
1538 17648
1539 11602
1539 12424
1539 12561
1539 12566
1539 12675
1539 13648
1539 14976
1539 14977
1539 15557
1539 17648
1540 11602
1540 12424
1540 12561
1540 12566
1540 12675
1540 13648
1540 14605
1540 14976
1540 14977
1540 15557
1540 17648
1541 11602
1541 12424
1541 12561
1541 12566
1541 12675
1541 12769
1541 13648
1541 14605
1541 14976
1541 14977
1541 15557
1541 17648
1542 12424
1542 12561
1542 12566
1542 12675
1542 12701
1542 12769
1542 13648
1542 14605
1542 14976
1542 14977
1542 15557
1542 15558
1542 17648
1543 12424
1543 12561
1543 12566
1543 12675
1543 12701
1543 12769
1543 13648
1543 14605
1543 14976
1543 14977
1543 15557
1543 15558
1543 15567
1543 17648
1544 12424
1544 12561
1544 12566
1544 12675
1544 12701
1544 12769
1544 13648
1544 14976
1544 14977
1544 15557
1544 15558
1544 15567
1544 17648
1545 12424
1545 12561
1545 12566
1545 12675
1545 12701
1545 12769
1545 13648
1545 14976
1545 14977
1545 15557
1545 15558
1545 15567
1545 17648
1546 12424
1546 12561
1546 12675
1546 12701
1546 12769
1546 13648
1546 14976
1546 14977
1546 15557
1546 15558
1546 15567
1546 17648
1547 12561
1547 12675
1547 12701
1547 12769
1547 13089
1547 13648
1547 14976
1547 14977
1547 15557
1547 15558
1547 15567
1547 17648
1548 9827
1548 12561
1548 12675
1548 12701
1548 12769
1548 13089
1548 13648
1548 14976
1548 14977
1548 15557
1548 15558
1548 15567
1548 17648
1549 9827
1549 12561
1549 12675
1549 12701
1549 12769
1549 13089
1549 13648
1549 14976
1549 14977
1549 15557
1549 15558
1549 15567
1549 15940
1549 17648
1550 9827
1550 12561
1550 12675
1550 12701
1550 12769
1550 13089
1550 13648
1550 14976
1550 14977
1550 15557
1550 15558
1550 15567
1550 15940
1550 17648
1551 9827
1551 11602
1551 12561
1551 12675
1551 12701
1551 12769
1551 13089
1551 13648
1551 14976
1551 14977
1551 15557
1551 15558
1551 15567
1551 15940
1551 17648
1552 9827
1552 11602
1552 12561
1552 12675
1552 12701
1552 12769
1552 13089
1552 13648
1552 14976
1552 14977
1552 15557
1552 15558
1552 15567
1552 15940
1552 17648
1553 9827
1553 11602
1553 12561
1553 12675
1553 12701
1553 12769
1553 12772
1553 13089
1553 13424
1553 13648
1553 14976
1553 14977
1553 15557
1553 15558
1553 15940
1553 17648
1554 9827
1554 11602
1554 12561
1554 12675
1554 12682
1554 12701
1554 12769
1554 12772
1554 13089
1554 13424
1554 13648
1554 14976
1554 14977
1554 15557
1554 15558
1554 15567
1554 15940
1554 17648
1555 9827
1555 11602
1555 11628
1555 12561
1555 12675
1555 12681
1555 12682
1555 12686
1555 12696
1555 12701
1555 12769
1555 12772
1555 13089
1555 13424
1555 13648
1555 14976
1555 14977
1555 15557
1555 15558
1555 15567
1555 15940
1555 17220
1555 17648
1556 9827
1556 11602
1556 11628
1556 12561
1556 12675
1556 12681
1556 12682
1556 12686
1556 12696
1556 12701
1556 12769
1556 12772
1556 13089
1556 13424
1556 13648
1556 14976
1556 14977
1556 15557
1556 15558
1556 15567
1556 15940
1556 17220
1556 17648
1557 9827
1557 11628
1557 12561
1557 12675
1557 12681
1557 12682
1557 12686
1557 12696
1557 12701
1557 12769
1557 12772
1557 13089
1557 13424
1557 13648
1557 14976
1557 14977
1557 15557
1557 15558
1557 15567
1557 15940
1557 17220
1557 17648
1558 9827
1558 11628
1558 12561
1558 12675
1558 12681
1558 12682
1558 12686
1558 12696
1558 12701
1558 12772
1558 13089
1558 13648
1558 14976
1558 14977
1558 15557
1558 15558
1558 15567
1558 15940
1558 17220
1558 17648
1559 9827
1559 12561
1559 12675
1559 12682
1559 12701
1559 12772
1559 13089
1559 13648
1559 14976
1559 14977
1559 15557
1559 15558
1559 15567
1559 15940
1559 17220
1559 17648
1560 9827
1560 12561
1560 12675
1560 12701
1560 12772
1560 13089
1560 13648
1560 14976
1560 14977
1560 15557
1560 15558
1560 15567
1560 15940
1560 17220
1560 17648
1561 9827
1561 12561
1561 12675
1561 12701
1561 12772
1561 13089
1561 13648
1561 14976
1561 14977
1561 15557
1561 15558
1561 15940
1561 17220
1561 17648
1562 9827
1562 12561
1562 12675
1562 12701
1562 12772
1562 13089
1562 13648
1562 14976
1562 14977
1562 15558
1562 15940
1562 17220
1562 17648
1563 9827
1563 12561
1563 12675
1563 12701
1563 12772
1563 13089
1563 13648
1563 14976
1563 14977
1563 15558
1563 17220
1563 17648
1564 9827
1564 12561
1564 12675
1564 12701
1564 12772
1564 13089
1564 13648
1564 14976
1564 15558
1564 17648
1565 9827
1565 12561
1565 12675
1565 12701
1565 12772
1565 13089
1565 13648
1565 14976
1565 15558
1565 17648
1566 9827
1566 12561
1566 12675
1566 12701
1566 12772
1566 13089
1566 13648
1566 14976
1566 15558
1566 17648
1567 9827
1567 12561
1567 12675
1567 12772
1567 13089
1567 13648
1567 14976
1567 15558
1567 15940
1567 17648
1568 9827
1568 12561
1568 12675
1568 12772
1568 13089
1568 13648
1568 14976
1568 15558
1568 15940
1568 17648
1569 9827
1569 12561
1569 12675
1569 12772
1569 13089
1569 13648
1569 14976
1569 15558
1569 15940
1569 17648
1570 9827
1570 12561
1570 12675
1570 12772
1570 13089
1570 13648
1570 14976
1570 15558
1570 15940
1570 17648
1571 9827
1571 12561
1571 12675
1571 12772
1571 13089
1571 13648
1571 14976
1571 15558
1571 15940
1571 17648
1572 9827
1572 12561
1572 12675
1572 12772
1572 13089
1572 13648
1572 14976
1572 15558
1572 15940
1572 17648
1573 9827
1573 12561
1573 12675
1573 12772
1573 13089
1573 13648
1573 14976
1573 15558
1573 15940
1574 9827
1574 12561
1574 12675
1574 12772
1574 13089
1574 13648
1574 14976
1574 15558
1574 15940
1574 17220
1575 9827
1575 12561
1575 12675
1575 12701
1575 12772
1575 13089
1575 13648
1575 14976
1575 15557
1575 15558
1575 15562
1575 15567
1575 15940
1575 17220
1576 9827
1576 12561
1576 12675
1576 12701
1576 12772
1576 13089
1576 13648
1576 14976
1576 15557
1576 15558
1576 15562
1576 15567
1576 15940
1576 17220
1576 17648
1576 17739
1577 9827
1577 12561
1577 12675
1577 12772
1577 13089
1577 13648
1577 14976
1577 15558
1577 15567
1577 15940
1577 17220
1577 17648
1577 17739
1578 9827
1578 12561
1578 12675
1578 12772
1578 13089
1578 13648
1578 14976
1578 15226
1578 15558
1578 15940
1578 17220
1578 17648
1578 17739
1579 9827
1579 12561
1579 12675
1579 12772
1579 13089
1579 13648
1579 14976
1579 15226
1579 15558
1579 15565
1579 15940
1579 17220
1579 17635
1579 17648
1579 17739
1580 9827
1580 12561
1580 12675
1580 12702
1580 12772
1580 13089
1580 13648
1580 14976
1580 15226
1580 15558
1580 15565
1580 15940
1580 17220
1580 17635
1580 17739
1581 9827
1581 12561
1581 12675
1581 12688
1581 12693
1581 12701
1581 12702
1581 12772
1581 13089
1581 13648
1581 14976
1581 15226
1581 15558
1581 15565
1581 15580
1581 15940
1581 17220
1581 17635
1581 17648
1581 17739
1582 9827
1582 12561
1582 12688
1582 12693
1582 12701
1582 12702
1582 12772
1582 13089
1582 13648
1582 14976
1582 15226
1582 15558
1582 15565
1582 15580
1582 15940
1582 17220
1582 17635
1582 17648
1582 17739
1583 9827
1583 12561
1583 12688
1583 12693
1583 12701
1583 12702
1583 12772
1583 13089
1583 13648
1583 14976
1583 15226
1583 15558
1583 15565
1583 15580
1583 15940
1583 17635
1583 17648
1583 17739
1584 9827
1584 12561
1584 12688
1584 12693
1584 12701
1584 12702
1584 13089
1584 13648
1584 15226
1584 15558
1584 15565
1584 15580
1584 15940
1584 17635
1584 17648
1584 17739
1585 9827
1585 12561
1585 12688
1585 12693
1585 12701
1585 12702
1585 13089
1585 15558
1585 15565
1585 15580
1585 15940
1585 17635
1585 17648
1585 17739
1586 9827
1586 12561
1586 12688
1586 12693
1586 12701
1586 12702
1586 13089
1586 15558
1586 15580
1586 15940
1586 17635
1586 17648
1586 17739
1587 12561
1587 12688
1587 12693
1587 13089
1587 15580
1587 17635
1587 17739
1588 12561
1588 12688
1588 12693
1588 13089
1588 15580
1588 17635
1589 12561
1589 12688
1589 12693
1589 13089
1589 15580
1589 17635
1590 12561
1590 12688
1590 12693
1590 13089
1590 15580
1590 17635
1591 12561
1591 12688
1591 12693
1591 13089
1591 15580
1591 17635
1592 12561
1592 12688
1592 12693
1592 13089
1592 15580
1592 17635
1593 12561
1593 12688
1593 12693
1593 13089
1593 17635
1594 12561
1594 13089
1595 12561
1595 13089
1596 12561
1596 13089
1597 12561
1597 13089
1598 12561
1598 12674
1598 13089
1599 12561
1599 12674
1599 13089
1599 15580
1600 12561
1600 12674
1600 13089
1600 15580
1600 17739
1601 12561
1601 12674
1601 13089
1601 15580
1601 17635
1601 17739
1602 12561
1602 12674
1602 13089
1602 14976
1602 15580
1602 17635
1602 17739
1603 12561
1603 12674
1603 13089
1603 14976
1603 15580
1603 17635
1603 17739
1604 12561
1604 13089
1604 14976
1604 15580
1604 17739
1605 12561
1605 13089
1605 14976
1605 17739
1606 12561
1606 13089
1606 14976
1606 17739
1607 12561
1607 12674
1607 13089
1607 14976
1607 17739
1608 12561
1608 12674
1608 13089
1608 14976
1608 17739
1609 12561
1609 12674
1609 13089
1609 14976
1609 17739
1610 12561
1610 12674
1610 13089
1611 12561
1611 12674
1611 13089
1611 13094
1612 12561
1612 12674
1612 13089
1612 13094
1613 12561
1613 12674
1613 13089
1613 13094
1614 12561
1614 12567
1614 12674
1614 13089
1614 13094
1615 12561
1615 12567
1615 12674
1615 13089
1615 13094
1615 17739
1616 12561
1616 12567
1616 12674
1616 13094
1616 17739
1617 12561
1617 12567
1617 12674
1617 13094
1617 17739
1618 12561
1618 12567
1618 12674
1618 13094
1618 17739
1619 12561
1619 12567
1619 12674
1619 13091
1619 13094
1619 17635
1619 17739
1620 12561
1620 12567
1620 12674
1620 13091
1620 13094
1620 17635
1620 17739
1621 12561
1621 12567
1621 12674
1621 13091
1621 13094
1621 17635
1621 17739
1622 12561
1622 12567
1622 12674
1622 13091
1622 13094
1622 13241
1622 17635
1622 17739
1623 12561
1623 12567
1623 12674
1623 13091
1623 13094
1623 13241
1623 17635
1623 17739
1624 12561
1624 12567
1624 12674
1624 13091
1624 13094
1624 13241
1624 15165
1624 17635
1624 17739
1625 12561
1625 12567
1625 12674
1625 13091
1625 13094
1625 13241
1625 15165
1625 17635
1625 17739
1626 12561
1626 12567
1626 12674
1626 13091
1626 13094
1626 13241
1626 15165
1626 16914
1626 16932
1626 17635
1626 17739
1627 12561
1627 12567
1627 12674
1627 13091
1627 13094
1627 13241
1627 15165
1627 16914
1627 16932
1627 17635
1627 17739
1628 12561
1628 12567
1628 12674
1628 13091
1628 13094
1628 13241
1628 15165
1628 16914
1628 16932
1628 17635
1628 17739
1629 12561
1629 12567
1629 12674
1629 13091
1629 13094
1629 13241
1629 15165
1629 16914
1629 16932
1629 17635
1629 17739
1630 12561
1630 12567
1630 12674
1630 13091
1630 13094
1630 13241
1630 15165
1630 16914
1630 16932
1630 17635
1630 17739
1631 12561
1631 12567
1631 13091
1631 13094
1631 13241
1631 15165
1631 16201
1631 17635
1631 17739
1632 12561
1632 12567
1632 13091
1632 13094
1632 13241
1632 15165
1632 16201
1632 17635
1632 17739
1633 12561
1633 12567
1633 13091
1633 13094
1633 15165
1633 16201
1633 17635
1633 17739
1634 12561
1634 12567
1634 13091
1634 13094
1634 15753
1634 16201
1634 17635
1634 17739
1635 12561
1635 12567
1635 13091
1635 13094
1635 13241
1635 15753
1635 16201
1635 17635
1635 17739
1636 17635
1636 17739
1637 11296
1637 12587
1637 16453
1637 17072
1637 17084
1637 17094
1638 11296
1638 12587
1638 16453
1638 17072
1638 17084
1638 17094
1639 11296
1639 11555
1639 11644
1639 12254
1639 12587
1639 12589
1639 15592
1639 15688
1639 16453
1639 17072
1639 17084
1639 17094
1640 11296
1640 11555
1640 11644
1640 12254
1640 12587
1640 12589
1640 13520
1640 13525
1640 14625
1640 15592
1640 15688
1640 15773
1640 16430
1640 16453
1640 17072
1640 17084
1640 17094
1640 17566
1641 11296
1641 11644
1641 12589
1641 13520
1641 13525
1641 14625
1641 15592
1641 15688
1641 15773
1641 16430
1641 16453
1641 17072
1641 17094
1641 17566
1642 11296
1642 11644
1642 13520
1642 13525
1642 14625
1642 15592
1642 15688
1642 15773
1642 16430
1642 17072
1642 17094
1642 17566
1643 11296
1643 11644
1643 12254
1643 12587
1643 13520
1643 13525
1643 15592
1643 15688
1643 15773
1643 16430
1643 16453
1643 17072
1643 17094
1644 11296
1644 11644
1644 12254
1644 12587
1644 13525
1644 15592
1644 15688
1644 15773
1644 16453
1644 17072
1644 17094
1645 11296
1645 11644
1645 11657
1645 12587
1645 15688
1645 15773
1645 17072
1645 17094
1646 11296
1646 11657
1646 12587
1646 15688
1646 15773
1646 17072
1646 17094
1647 11296
1647 11657
1647 12587
1647 15688
1647 15773
1647 17072
1647 17094
1648 11296
1648 11657
1648 13437
1648 15594
1648 15688
1648 17072
1648 17088
1648 17094
1649 11296
1649 11657
1649 13437
1649 15594
1649 15688
1649 17072
1649 17088
1649 17094
1650 11657
1650 13437
1650 15594
1650 15688
1650 16430
1650 17072
1650 17088
1650 17094
1651 11657
1651 13437
1651 13678
1651 15594
1651 15688
1651 16430
1651 17072
1651 17088
1651 17094
1652 11657
1652 13437
1652 13678
1652 15594
1652 15688
1652 16430
1652 17072
1652 17088
1652 17094
1653 11657
1653 13437
1653 13678
1653 15594
1653 15688
1653 17072
1653 17088
1653 17094
1654 11657
1654 13437
1654 15594
1654 15688
1654 17072
1654 17088
1654 17094
1655 11657
1655 13437
1655 15594
1655 15688
1655 16430
1655 17072
1655 17088
1655 17094
1656 11657
1656 13437
1656 15167
1656 15594
1656 15688
1656 16430
1656 17088
1656 17094
1657 11657
1657 13437
1657 15167
1657 15594
1657 15688
1657 16430
1657 17088
1657 17094
1658 11657
1658 13437
1658 15167
1658 15594
1658 15688
1658 16430
1658 17088
1658 17094
1659 11657
1659 13437
1659 15688
1659 17088
1659 17094
1660 11657
1660 13437
1660 15167
1660 15688
1660 17088
1660 17094
1661 11657
1661 13437
1661 15167
1661 16860
1661 17088
1661 17094
1662 13437
1662 15167
1662 16860
1662 17088
1662 17094
1663 13437
1663 15167
1663 15772
1663 16860
1663 17088
1663 17094
1664 13437
1664 15167
1664 15772
1664 16860
1664 17088
1664 17094
1665 13438
1665 15167
1665 15772
1665 16860
1665 17088
1665 17094
1666 12613
1666 13438
1666 15167
1666 15772
1666 16860
1666 17088
1666 17094
1667 12613
1667 13438
1667 15167
1667 15772
1667 16860
1667 17088
1667 17094
1668 12254
1668 12613
1668 13438
1668 15003
1668 15167
1668 15345
1668 15348
1668 15772
1668 16860
1668 17094
1669 12254
1669 12613
1669 13438
1669 15003
1669 15167
1669 15348
1669 15772
1669 16860
1669 17094
1670 12254
1670 12613
1670 15167
1670 16860
1670 17094
1671 12254
1671 12613
1671 15167
1671 16860
1671 17094
1672 12254
1672 12613
1672 15167
1672 15348
1672 15752
1672 16860
1672 17094
1673 12254
1673 12613
1673 15003
1673 15167
1673 15348
1673 15752
1673 16860
1673 17094
1674 12254
1674 15003
1674 15167
1674 15348
1674 15752
1674 16860
1674 17094
1675 12254
1675 15003
1675 15167
1675 16596
1675 16860
1675 17094
1676 12254
1676 13688
1676 15003
1676 15167
1676 16170
1676 16596
1676 16860
1676 17094
1677 12254
1677 13688
1677 15003
1677 15167
1677 16860
1677 17094
1678 12254
1678 13688
1678 15003
1678 15167
1678 16860
1678 17094
1679 12254
1679 12613
1679 13688
1679 15003
1679 15167
1679 16596
1679 16860
1679 17094
1680 12254
1680 12613
1680 13688
1680 15003
1680 15167
1680 16596
1680 16860
1680 17094
1681 12254
1681 12613
1681 13688
1681 15003
1681 15167
1681 16596
1681 16860
1681 17094
1682 12254
1682 12613
1682 13688
1682 15003
1682 15167
1682 16860
1682 17094
1683 12254
1683 12613
1683 15003
1683 15167
1683 16860
1683 17094
1684 12254
1684 12613
1684 15003
1684 15167
1684 16860
1684 17094
1685 12254
1685 15003
1685 15167
1685 16860
1685 17094
1686 12254
1686 15003
1686 15167
1686 16860
1686 17094
1687 12254
1687 15003
1687 15167
1687 16860
1687 17094
1688 12254
1688 15167
1688 16860
1688 17094
1689 12254
1689 15167
1689 16860
1689 17094
1690 12254
1690 15167
1690 16860
1690 17094
1691 12254
1691 15167
1691 16860
1691 17094
1692 12254
1692 15167
1692 16860
1692 17094
1693 12254
1693 15167
1693 16860
1693 17094
1694 12254
1694 15167
1694 16860
1695 12254
1695 15167
1695 16860
1696 10014
1696 11602
1696 13449
1696 13649
1696 14975
1696 15792
1696 17633
1696 17635
1696 17719
1696 17739
1697 10014
1697 11602
1697 13449
1697 13649
1697 14975
1697 15792
1697 17633
1697 17635
1697 17719
1697 17739
1698 10014
1698 11602
1698 13449
1698 13649
1698 14975
1698 15792
1698 17633
1698 17635
1698 17719
1698 17739
1699 10014
1699 11602
1699 13449
1699 13648
1699 13649
1699 14975
1699 15792
1699 17633
1699 17635
1699 17719
1699 17739
1700 10014
1700 11602
1700 13449
1700 13648
1700 13649
1700 14975
1700 15792
1700 17633
1700 17635
1700 17719
1700 17739
1701 10014
1701 11602
1701 13449
1701 13648
1701 13649
1701 14975
1701 15792
1701 17633
1701 17635
1701 17719
1701 17739
1702 10014
1702 11602
1702 13449
1702 13648
1702 13649
1702 14975
1702 15792
1702 17633
1702 17719
1702 17739
1703 10014
1703 11602
1703 13449
1703 13648
1703 13649
1703 14975
1703 15792
1703 17633
1703 17635
1703 17719
1703 17739
1704 10014
1704 11602
1704 13449
1704 13648
1704 13649
1704 14975
1704 14977
1704 15792
1704 17633
1704 17635
1704 17719
1704 17739
1705 10014
1705 11602
1705 13449
1705 13648
1705 13649
1705 14975
1705 14976
1705 14977
1705 15792
1705 15794
1705 17633
1705 17635
1705 17719
1705 17739
1706 10014
1706 11602
1706 13449
1706 13648
1706 13649
1706 14976
1706 14977
1706 15792
1706 15794
1706 17633
1706 17635
1706 17719
1706 17739
1707 10014
1707 11602
1707 13449
1707 13648
1707 13649
1707 14976
1707 14977
1707 15792
1707 17633
1707 17635
1707 17719
1707 17739
1708 10014
1708 11602
1708 13449
1708 13648
1708 13649
1708 14976
1708 14977
1708 15792
1708 17631
1708 17633
1708 17635
1708 17719
1708 17739
1709 10014
1709 11602
1709 13449
1709 13648
1709 13649
1709 14976
1709 14977
1709 15792
1709 17631
1709 17633
1709 17635
1709 17739
1710 10014
1710 11602
1710 13449
1710 13544
1710 13648
1710 13649
1710 14976
1710 14977
1710 15792
1710 17631
1710 17633
1710 17635
1710 17719
1710 17739
1711 10014
1711 11602
1711 13449
1711 13544
1711 13648
1711 13649
1711 13655
1711 14976
1711 14977
1711 15792
1711 17631
1711 17633
1711 17635
1711 17719
1711 17739
1712 10014
1712 11602
1712 13544
1712 13648
1712 13655
1712 14976
1712 14977
1712 15792
1712 17631
1712 17635
1712 17719
1712 17739
1713 10014
1713 11602
1713 13648
1713 13655
1713 14976
1713 14977
1713 15792
1713 17631
1713 17635
1713 17719
1713 17739
1714 10014
1714 11602
1714 13648
1714 13655
1714 14976
1714 14977
1714 15792
1714 17631
1714 17635
1714 17651
1714 17719
1714 17739
1715 10014
1715 11602
1715 13648
1715 13655
1715 14976
1715 14977
1715 15792
1715 17635
1715 17651
1715 17719
1715 17739
1716 9535
1716 10014
1716 11602
1716 12424
1716 13648
1716 13655
1716 14976
1716 14977
1716 15792
1716 15795
1716 17719
1716 17739
1717 9535
1717 10014
1717 11602
1717 12424
1717 13648
1717 13655
1717 14976
1717 14977
1717 15792
1717 15795
1717 17651
1717 17719
1717 17739
1718 10014
1718 11602
1718 13648
1718 13655
1718 14976
1718 14977
1718 15792
1718 15795
1718 17719
1719 10014
1719 11602
1719 13648
1719 13655
1719 14976
1719 14977
1719 15792
1719 15795
1719 17635
1719 17719
1719 17739
1720 10014
1720 11602
1720 13648
1720 13655
1720 14976
1720 14977
1720 15792
1720 17635
1720 17719
1720 17739
1721 10014
1721 11602
1721 13648
1721 13655
1721 14976
1721 14977
1721 15792
1721 17635
1721 17719
1721 17739
1722 10014
1722 11602
1722 13648
1722 13655
1722 14976
1722 14977
1722 15792
1722 17635
1722 17651
1722 17719
1722 17739
1723 10014
1723 11602
1723 13648
1723 13655
1723 14976
1723 14977
1723 15792
1723 17635
1723 17651
1723 17719
1723 17739
1724 11602
1724 12566
1724 13648
1724 13655
1724 14976
1724 14977
1724 15792
1724 17635
1724 17651
1724 17719
1724 17739
1725 11602
1725 12424
1725 12566
1725 13648
1725 13655
1725 14976
1725 14977
1725 17635
1725 17651
1725 17719
1726 11602
1726 12424
1726 12566
1726 13648
1726 13655
1726 14976
1726 14977
1726 17635
1726 17719
1727 11602
1727 12424
1727 12566
1727 12675
1727 13648
1727 13655
1727 14976
1727 14977
1727 15795
1727 17635
1727 17719
1728 11602
1728 12424
1728 12566
1728 12675
1728 13648
1728 13655
1728 14976
1728 14977
1728 15795
1728 17648
1728 17719
1729 11602
1729 12424
1729 12566
1729 12675
1729 13648
1729 13655
1729 14976
1729 14977
1729 15795
1729 17648
1729 17719
1730 11602
1730 12424
1730 12566
1730 12675
1730 13648
1730 13655
1730 14976
1730 14977
1730 15795
1730 17648
1730 17719
1731 11602
1731 12424
1731 12566
1731 12675
1731 13648
1731 13655
1731 14976
1731 14977
1731 15795
1731 17648
1732 11602
1732 12424
1732 12566
1732 12675
1732 13648
1732 13655
1732 14976
1732 14977
1732 17648
1733 11602
1733 12424
1733 12561
1733 12566
1733 12675
1733 13648
1733 13655
1733 14976
1733 14977
1733 17648
1734 11602
1734 12424
1734 12561
1734 12566
1734 12675
1734 13648
1734 14976
1734 14977
1734 17648
1735 11602
1735 12424
1735 12561
1735 12566
1735 12675
1735 13648
1735 14976
1735 14977
1735 17648
1736 11602
1736 12424
1736 12561
1736 12566
1736 12675
1736 13648
1736 14976
1736 14977
1736 17648
1737 11602
1737 12424
1737 12561
1737 12566
1737 12675
1737 13648
1737 14976
1737 14977
1737 17648
1738 11602
1738 12424
1738 12561
1738 12566
1738 12675
1738 13648
1738 14976
1738 14977
1738 17648
1739 11602
1739 12424
1739 12561
1739 12566
1739 12675
1739 13648
1739 14976
1739 14977
1739 17648
1740 11602
1740 12424
1740 12561
1740 12566
1740 12675
1740 13648
1740 14976
1740 14977
1740 17648
1741 12424
1741 12561
1741 12566
1741 12675
1741 12769
1741 13648
1741 14605
1741 14976
1741 14977
1741 17648
1742 12424
1742 12561
1742 12566
1742 12675
1742 12701
1742 12769
1742 13648
1742 14605
1742 14976
1742 14977
1742 15557
1742 15567
1742 17648
1743 12424
1743 12561
1743 12566
1743 12675
1743 12701
1743 12769
1743 13648
1743 14605
1743 14976
1743 14977
1743 15557
1743 15567
1743 17648
1744 9827
1744 12424
1744 12561
1744 12566
1744 12675
1744 12701
1744 12769
1744 13648
1744 14605
1744 14976
1744 14977
1744 15557
1744 15558
1744 15567
1744 17648
1745 9827
1745 12424
1745 12561
1745 12566
1745 12675
1745 12701
1745 12769
1745 13648
1745 14605
1745 14976
1745 14977
1745 15557
1745 15558
1745 15567
1745 17648
1746 12424
1746 12561
1746 12566
1746 12675
1746 12701
1746 12769
1746 14605
1746 14976
1746 14977
1746 15557
1746 15558
1746 15567
1746 17648
1747 9827
1747 12424
1747 12561
1747 12566
1747 12675
1747 12701
1747 12769
1747 13648
1747 14976
1747 14977
1747 15557
1747 15558
1747 15567
1747 17648
1748 9827
1748 12561
1748 12675
1748 12701
1748 12769
1748 13089
1748 13648
1748 14976
1748 14977
1748 15557
1748 15558
1748 15567
1748 17648
1749 9827
1749 12561
1749 12566
1749 12675
1749 12701
1749 12769
1749 13089
1749 13648
1749 14976
1749 14977
1749 15557
1749 15558
1749 15567
1749 15940
1749 17025
1749 17648
1750 9827
1750 12561
1750 12566
1750 12675
1750 12696
1750 12701
1750 12769
1750 13089
1750 13648
1750 14652
1750 14976
1750 14977
1750 15557
1750 15558
1750 15567
1750 15940
1750 17025
1750 17220
1750 17648
1751 9827
1751 12561
1751 12566
1751 12675
1751 12701
1751 12769
1751 13089
1751 13648
1751 14652
1751 14976
1751 14977
1751 15557
1751 15558
1751 15567
1751 15940
1751 17025
1751 17220
1751 17648
1752 9827
1752 12561
1752 12566
1752 12675
1752 12701
1752 12769
1752 13089
1752 13648
1752 14652
1752 14976
1752 14977
1752 15557
1752 15558
1752 15567
1752 15940
1752 17025
1752 17220
1752 17648
1753 9827
1753 12561
1753 12566
1753 12675
1753 12701
1753 12769
1753 12772
1753 13089
1753 13648
1753 14652
1753 14976
1753 14977
1753 15557
1753 15558
1753 15567
1753 15940
1753 17025
1753 17648
1754 9827
1754 11628
1754 12561
1754 12566
1754 12675
1754 12682
1754 12701
1754 12769
1754 12772
1754 13089
1754 13648
1754 14652
1754 14976
1754 14977
1754 15557
1754 15558
1754 15567
1754 15706
1754 15940
1754 17025
1754 17220
1754 17648
1755 9827
1755 11628
1755 12561
1755 12566
1755 12675
1755 12681
1755 12682
1755 12696
1755 12701
1755 12769
1755 12772
1755 13089
1755 13424
1755 13648
1755 14652
1755 14976
1755 14977
1755 15557
1755 15558
1755 15567
1755 15706
1755 15940
1755 17025
1755 17039
1755 17220
1755 17590
1755 17648
1756 9827
1756 11628
1756 12561
1756 12566
1756 12675
1756 12681
1756 12682
1756 12686
1756 12696
1756 12701
1756 12769
1756 12772
1756 13089
1756 13424
1756 13648
1756 14652
1756 14976
1756 14977
1756 15557
1756 15558
1756 15561
1756 15567
1756 15706
1756 15940
1756 17025
1756 17039
1756 17220
1756 17590
1756 17648
1757 9827
1757 11628
1757 12561
1757 12566
1757 12675
1757 12681
1757 12682
1757 12686
1757 12696
1757 12701
1757 12769
1757 12772
1757 13089
1757 13424
1757 13648
1757 14652
1757 14976
1757 14977
1757 15557
1757 15558
1757 15561
1757 15567
1757 15706
1757 15940
1757 17025
1757 17039
1757 17220
1757 17590
1757 17648
1758 9533
1758 9827
1758 11628
1758 12561
1758 12566
1758 12675
1758 12681
1758 12682
1758 12686
1758 12696
1758 12701
1758 12769
1758 12772
1758 13089
1758 13424
1758 14652
1758 14976
1758 14977
1758 15557
1758 15558
1758 15561
1758 15566
1758 15567
1758 15706
1758 15940
1758 17025
1758 17039
1758 17220
1758 17648
1759 9533
1759 9827
1759 11628
1759 12561
1759 12675
1759 12681
1759 12682
1759 12686
1759 12696
1759 12701
1759 12769
1759 12772
1759 13089
1759 13424
1759 14652
1759 14976
1759 14977
1759 15557
1759 15558
1759 15561
1759 15567
1759 15706
1759 15940
1759 17039
1759 17220
1759 17648
1760 9533
1760 9827
1760 11628
1760 12561
1760 12675
1760 12681
1760 12682
1760 12686
1760 12696
1760 12701
1760 12769
1760 12772
1760 13089
1760 14652
1760 14976
1760 14977
1760 15557
1760 15558
1760 15561
1760 15567
1760 15706
1760 15940
1760 17039
1760 17220
1760 17648
1761 9533
1761 9827
1761 11628
1761 12561
1761 12675
1761 12681
1761 12682
1761 12686
1761 12701
1761 12769
1761 12772
1761 13089
1761 14976
1761 14977
1761 15557
1761 15558
1761 15567
1761 15706
1761 15940
1761 17039
1761 17220
1761 17648
1762 9533
1762 9827
1762 12561
1762 12675
1762 12681
1762 12682
1762 12701
1762 12772
1762 13089
1762 13648
1762 14976
1762 14977
1762 15558
1762 15706
1762 15940
1762 17039
1762 17220
1762 17648
1763 9533
1763 9827
1763 12561
1763 12675
1763 12682
1763 12701
1763 12772
1763 13089
1763 13648
1763 14976
1763 14977
1763 15558
1763 15940
1763 17039
1763 17220
1763 17648
1764 9533
1764 9827
1764 12561
1764 12675
1764 12701
1764 12772
1764 13089
1764 13648
1764 14976
1764 14977
1764 15558
1764 15940
1764 17039
1764 17220
1764 17648
1765 9827
1765 12561
1765 12675
1765 12701
1765 12772
1765 13089
1765 13648
1765 14976
1765 14977
1765 15558
1765 15940
1765 17039
1765 17220
1765 17648
1766 9827
1766 12561
1766 12675
1766 12701
1766 12772
1766 13089
1766 13648
1766 14976
1766 15558
1766 15940
1766 17039
1766 17220
1766 17648
1767 9827
1767 12561
1767 12675
1767 12701
1767 12772
1767 13089
1767 13648
1767 14976
1767 15558
1767 15940
1767 17220
1768 9827
1768 12561
1768 12675
1768 12701
1768 12772
1768 13089
1768 13648
1768 14976
1768 15558
1768 15940
1768 17220
1769 9827
1769 12561
1769 12675
1769 12701
1769 12772
1769 13089
1769 13648
1769 14652
1769 14976
1769 15558
1769 15940
1769 17220
1770 9827
1770 12561
1770 12675
1770 12681
1770 12682
1770 12701
1770 12772
1770 13089
1770 13424
1770 13648
1770 14652
1770 14976
1770 15558
1770 15940
1770 17220
1771 9827
1771 12561
1771 12675
1771 12681
1771 12682
1771 12686
1771 12701
1771 12772
1771 13089
1771 13424
1771 13648
1771 14652
1771 14976
1771 14977
1771 15557
1771 15558
1771 15560
1771 15567
1771 15940
1771 17039
1771 17220
1772 9827
1772 12561
1772 12675
1772 12681
1772 12682
1772 12686
1772 12696
1772 12701
1772 12772
1772 13089
1772 13424
1772 13648
1772 14652
1772 14976
1772 14977
1772 15557
1772 15558
1772 15560
1772 15567
1772 15940
1772 17039
1772 17220
1773 9827
1773 12561
1773 12675
1773 12681
1773 12682
1773 12686
1773 12696
1773 12701
1773 12772
1773 13089
1773 13424
1773 13648
1773 14652
1773 14976
1773 14977
1773 15557
1773 15558
1773 15560
1773 15567
1773 15940
1773 17039
1773 17220
1774 9827
1774 12561
1774 12675
1774 12681
1774 12682
1774 12686
1774 12696
1774 12701
1774 12772
1774 13089
1774 13424
1774 13648
1774 14652
1774 14976
1774 14977
1774 15557
1774 15558
1774 15560
1774 15567
1774 15940
1774 17039
1774 17220
1775 9827
1775 12561
1775 12675
1775 12681
1775 12682
1775 12686
1775 12696
1775 12701
1775 12772
1775 13089
1775 13424
1775 13648
1775 14652
1775 14976
1775 14977
1775 15367
1775 15557
1775 15558
1775 15560
1775 15562
1775 15567
1775 15940
1775 17039
1775 17220
1776 9827
1776 12561
1776 12675
1776 12681
1776 12682
1776 12686
1776 12696
1776 12701
1776 12772
1776 13089
1776 13424
1776 13648
1776 14652
1776 14976
1776 14977
1776 15367
1776 15557
1776 15558
1776 15560
1776 15562
1776 15567
1776 15940
1776 17039
1776 17220
1777 9827
1777 12561
1777 12675
1777 12681
1777 12682
1777 12686
1777 12696
1777 12701
1777 12772
1777 13089
1777 13424
1777 13648
1777 14652
1777 14976
1777 14977
1777 15557
1777 15558
1777 15560
1777 15562
1777 15567
1777 15940
1777 17039
1777 17220
1777 17648
1778 9827
1778 12561
1778 12675
1778 12681
1778 12682
1778 12686
1778 12696
1778 12701
1778 12772
1778 13089
1778 13648
1778 14976
1778 14977
1778 15226
1778 15557
1778 15558
1778 15562
1778 15567
1778 15940
1778 17039
1778 17220
1778 17648
1779 9827
1779 12561
1779 12675
1779 12681
1779 12686
1779 12693
1779 12701
1779 12702
1779 12772
1779 13089
1779 13648
1779 14976
1779 15226
1779 15557
1779 15558
1779 15562
1779 15567
1779 15580
1779 15940
1779 17039
1779 17220
1779 17648
1780 9827
1780 12561
1780 12675
1780 12693
1780 12701
1780 12702
1780 12772
1780 13089
1780 13648
1780 14976
1780 15226
1780 15557
1780 15558
1780 15562
1780 15580
1780 15940
1780 17039
1780 17220
1780 17648
1781 9827
1781 12561
1781 12675
1781 12693
1781 12701
1781 12702
1781 12772
1781 13089
1781 13648
1781 14976
1781 15226
1781 15557
1781 15558
1781 15562
1781 15565
1781 15580
1781 15940
1781 17036
1781 17039
1781 17220
1781 17648
1782 9827
1782 12561
1782 12675
1782 12693
1782 12701
1782 12702
1782 12772
1782 13089
1782 13648
1782 14976
1782 15226
1782 15558
1782 15565
1782 15580
1782 15940
1782 17036
1782 17220
1782 17635
1782 17648
1783 9827
1783 12561
1783 12693
1783 12701
1783 12702
1783 12772
1783 13648
1783 14976
1783 15226
1783 15558
1783 15565
1783 15580
1783 15940
1783 17036
1783 17220
1783 17635
1783 17648
1784 9827
1784 12561
1784 12693
1784 12701
1784 12702
1784 12772
1784 13648
1784 15226
1784 15558
1784 15565
1784 15580
1784 15940
1784 17036
1784 17635
1784 17648
1784 17739
1785 9827
1785 12561
1785 12693
1785 12701
1785 12702
1785 12772
1785 15226
1785 15558
1785 15565
1785 15580
1785 15940
1785 17036
1785 17635
1785 17648
1785 17739
1786 9827
1786 12561
1786 12693
1786 12701
1786 12702
1786 12772
1786 15226
1786 15558
1786 15565
1786 15580
1786 15940
1786 17635
1786 17648
1786 17739
1787 9827
1787 12561
1787 12675
1787 12688
1787 12693
1787 12701
1787 12702
1787 12772
1787 13089
1787 15226
1787 15367
1787 15558
1787 15565
1787 15580
1787 15940
1787 17635
1787 17739
1788 9827
1788 12561
1788 12675
1788 12688
1788 12693
1788 12701
1788 12702
1788 13089
1788 15226
1788 15367
1788 15558
1788 15580
1788 15940
1788 17635
1788 17739
1789 9827
1789 12561
1789 12675
1789 12688
1789 12693
1789 13089
1789 15226
1789 15367
1789 15580
1789 15940
1789 17635
1789 17739
1790 12561
1790 12688
1790 12693
1790 13089
1790 15226
1790 15367
1790 15580
1791 12561
1791 12688
1791 12693
1791 13089
1791 15367
1791 15580
1792 12561
1792 12688
1792 12693
1792 13089
1792 15580
1793 12561
1793 12688
1793 12693
1793 13089
1793 15580
1794 12561
1794 12688
1794 12693
1794 13089
1794 15580
1795 12561
1795 12688
1795 12693
1795 13089
1795 15580
1796 12561
1796 12674
1796 12688
1796 12693
1796 13089
1796 15580
1797 12561
1797 13089
1798 12561
1798 13089
1799 12561
1799 12688
1799 12693
1799 13089
1799 15580
1800 12561
1800 12674
1800 12688
1800 12693
1800 13089
1800 15580
1801 12561
1801 12674
1801 12688
1801 12693
1801 13089
1801 15580
1802 12561
1802 12674
1802 12688
1802 12693
1802 13089
1802 15226
1802 15580
1803 12561
1803 12674
1803 12688
1803 12693
1803 13089
1803 15226
1803 15580
1804 12561
1804 12674
1804 12688
1804 12693
1804 13089
1804 15226
1804 15580
1805 12561
1805 12674
1805 13089
1805 15226
1805 15580
1806 12561
1806 12674
1806 12688
1806 12693
1806 13089
1806 15226
1806 15580
1806 17739
1807 12561
1807 12674
1807 12688
1807 12693
1807 13089
1807 15226
1807 15580
1807 15940
1807 17739
1808 12561
1808 12674
1808 13089
1808 15226
1808 15940
1808 17739
1809 12561
1809 12674
1809 13089
1809 15226
1809 15940
1809 17739
1810 12561
1810 12674
1810 13089
1810 15226
1811 12561
1811 12674
1811 13089
1811 15226
1812 12561
1812 12674
1812 13089
1812 15226
1813 12561
1813 12674
1813 13089
1813 13094
1813 15226
1813 15555
1814 12561
1814 12567
1814 12674
1814 13089
1814 13094
1814 15226
1814 15555
1815 12561
1815 12567
1815 12674
1815 13089
1815 13094
1815 15226
1815 15555
1816 12561
1816 12567
1816 12674
1816 13089
1816 13091
1816 13094
1816 15226
1816 15555
1817 12561
1817 12567
1817 12674
1817 13091
1817 13094
1817 15226
1817 15555
1817 16201
1818 12561
1818 12567
1818 12674
1818 13091
1818 13094
1818 15226
1818 16201
1819 12561
1819 12567
1819 12674
1819 13091
1819 13094
1819 16201
1820 12561
1820 12567
1820 12674
1820 13091
1820 13094
1820 16201
1821 12561
1821 12567
1821 12674
1821 13091
1821 13094
1821 16201
1821 17635
1822 12561
1822 12567
1822 12674
1822 13091
1822 13094
1822 16201
1822 17635
1823 12561
1823 12567
1823 12674
1823 13091
1823 13094
1823 15165
1823 16201
1823 16932
1823 17635
1824 12561
1824 12567
1824 12674
1824 13091
1824 13094
1824 15165
1824 16201
1824 17635
1825 12561
1825 12567
1825 12674
1825 13091
1825 13094
1825 13241
1825 15165
1825 16201
1825 16932
1825 17635
1826 12561
1826 12567
1826 12674
1826 13091
1826 13094
1826 13241
1826 15165
1826 16201
1826 16914
1826 16932
1826 17635
1827 12561
1827 12567
1827 12674
1827 13091
1827 13094
1827 13241
1827 15165
1827 16201
1827 16914
1827 16932
1827 17635
1828 12561
1828 12567
1828 12674
1828 13091
1828 13094
1828 13241
1828 15165
1828 16201
1828 16914
1828 16932
1828 17635
1828 17739
1829 12561
1829 12567
1829 12674
1829 13091
1829 13094
1829 13241
1829 15165
1829 16201
1829 16914
1829 16932
1829 17635
1829 17739
1830 12561
1830 12567
1830 12674
1830 13091
1830 13094
1830 13241
1830 15165
1830 16201
1830 16914
1830 16932
1830 17635
1830 17739
1831 12561
1831 12567
1831 12674
1831 13091
1831 13094
1831 13241
1831 15165
1831 16201
1831 16914
1831 16932
1831 17635
1831 17739
1832 12561
1832 12567
1832 13091
1832 13094
1832 13241
1832 15165
1832 16201
1832 17635
1832 17739
1833 12561
1833 12567
1833 13091
1833 13094
1833 15165
1833 16201
1833 17635
1833 17739
1834 12561
1834 12567
1834 13091
1834 13094
1834 15165
1834 15753
1834 16201
1834 17635
1834 17739
1835 12561
1835 12567
1835 13091
1835 13094
1835 13241
1835 15753
1835 16201
1835 17635
1835 17739
1836 17635
1836 17739
1837 11296
1837 11555
1837 11644
1837 12254
1837 12587
1837 12589
1837 15688
1837 15773
1837 16453
1837 17072
1837 17084
1837 17094
1838 11296
1838 11555
1838 11644
1838 12254
1838 12587
1838 12589
1838 15688
1838 15773
1838 16453
1838 17072
1838 17084
1838 17094
1839 11296
1839 11555
1839 11644
1839 12254
1839 12587
1839 12589
1839 13520
1839 13525
1839 14625
1839 15592
1839 15688
1839 15773
1839 16430
1839 16453
1839 17072
1839 17084
1839 17094
1839 17566
1840 11296
1840 11555
1840 11644
1840 12254
1840 12587
1840 12589
1840 13520
1840 13525
1840 14625
1840 15592
1840 15688
1840 15773
1840 16430
1840 16453
1840 17072
1840 17094
1840 17566
1841 11296
1841 11644
1841 12589
1841 13520
1841 13525
1841 14625
1841 15592
1841 15688
1841 15773
1841 16430
1841 16453
1841 17072
1841 17094
1841 17566
1842 11296
1842 11644
1842 13520
1842 13525
1842 14625
1842 15592
1842 15598
1842 15688
1842 15773
1842 16430
1842 16453
1842 17072
1842 17094
1842 17566
1843 10516
1843 11296
1843 11644
1843 13520
1843 13525
1843 14625
1843 15598
1843 15688
1843 15773
1843 16453
1843 17072
1843 17094
1844 10516
1844 11296
1844 11644
1844 13525
1844 14625
1844 15688
1844 15773
1844 16453
1844 17072
1844 17094
1845 11296
1845 11644
1845 11657
1845 15688
1845 15773
1845 16453
1845 17072
1845 17094
1846 11296
1846 11657
1846 12587
1846 15592
1846 15688
1846 15773
1846 16430
1846 17072
1846 17094
1847 11296
1847 11657
1847 12587
1847 15592
1847 15688
1847 15773
1847 16430
1847 17072
1847 17094
1848 11296
1848 11657
1848 15594
1848 15688
1848 17072
1848 17094
1849 11296
1849 11657
1849 15594
1849 15688
1849 16430
1849 17072
1849 17094
1850 11296
1850 11657
1850 15594
1850 15688
1850 16430
1850 17072
1850 17094
1851 11296
1851 11657
1851 13437
1851 13678
1851 15594
1851 15688
1851 16430
1851 17072
1851 17094
1852 11296
1852 11657
1852 13437
1852 13678
1852 15594
1852 15688
1852 16430
1852 17072
1852 17094
1853 11296
1853 11657
1853 13437
1853 13678
1853 15594
1853 15688
1853 16430
1853 17072
1853 17088
1853 17094
1854 11296
1854 11657
1854 13437
1854 13678
1854 15594
1854 15688
1854 16430
1854 17072
1854 17088
1854 17094
1855 11657
1855 13437
1855 13678
1855 15594
1855 15688
1855 16430
1855 17072
1855 17088
1855 17094
1856 11657
1856 13437
1856 13678
1856 15167
1856 15594
1856 15688
1856 16430
1856 17072
1856 17088
1856 17094
1857 11657
1857 13437
1857 13678
1857 15167
1857 15594
1857 15688
1857 16430
1857 17072
1857 17088
1857 17094
1858 11657
1858 13437
1858 13678
1858 15594
1858 15688
1858 17088
1858 17094
1859 11657
1859 13437
1859 13678
1859 15688
1859 17088
1859 17094
1860 11657
1860 13437
1860 13678
1860 15688
1860 17088
1860 17094
1861 11657
1861 15688
1861 17088
1861 17094
1862 13437
1862 15688
1862 15772
1862 17088
1862 17094
1863 13437
1863 15167
1863 15688
1863 15772
1863 16860
1863 17088
1863 17094
1864 13437
1864 15167
1864 15688
1864 15772
1864 16860
1864 17088
1864 17094
1865 12613
1865 13437
1865 15345
1865 15688
1865 15752
1865 15772
1865 16860
1865 17088
1865 17094
1866 12613
1866 13437
1866 13438
1866 15003
1866 15167
1866 15688
1866 15752
1866 15772
1866 16860
1866 17088
1866 17094
1867 10512
1867 11638
1867 12613
1867 13437
1867 13438
1867 15003
1867 15167
1867 15345
1867 15348
1867 15688
1867 15772
1867 16860
1867 17088
1867 17094
1868 10512
1868 11638
1868 12254
1868 12613
1868 13437
1868 13438
1868 15003
1868 15167
1868 15345
1868 15348
1868 15688
1868 15772
1868 16596
1868 16860
1868 17088
1868 17094
1869 10512
1869 11638
1869 12254
1869 12613
1869 13438
1869 15003
1869 15167
1869 15348
1869 15772
1869 16596
1869 16860
1869 17088
1869 17094
1870 12254
1870 12613
1870 13438
1870 15003
1870 15167
1870 15348
1870 15752
1870 16596
1870 16860
1870 17094
1871 12254
1871 12613
1871 13438
1871 15003
1871 15167
1871 15348
1871 15752
1871 16860
1871 17094
1872 12254
1872 12613
1872 13438
1872 15003
1872 15167
1872 15348
1872 15752
1872 16860
1872 17091
1872 17094
1873 12254
1873 12613
1873 13438
1873 13688
1873 15003
1873 15167
1873 15348
1873 15752
1873 16860
1873 17094
1874 12254
1874 12613
1874 13438
1874 13688
1874 15003
1874 15167
1874 15348
1874 15752
1874 16596
1874 16860
1874 17091
1874 17094
1875 12254
1875 12613
1875 13438
1875 13688
1875 15003
1875 15167
1875 15348
1875 15752
1875 16170
1875 16596
1875 16860
1875 17091
1875 17094
1876 12254
1876 12613
1876 13438
1876 13688
1876 15003
1876 15167
1876 15752
1876 16170
1876 16596
1876 16860
1876 17068
1876 17091
1876 17094
1877 12254
1877 12613
1877 13438
1877 13688
1877 15003
1877 15167
1877 15752
1877 16170
1877 16596
1877 16860
1877 17068
1877 17091
1877 17094
1878 12254
1878 13688
1878 15003
1878 15167
1878 16860
1878 17094
1879 12254
1879 12613
1879 13438
1879 13688
1879 15003
1879 15167
1879 15752
1879 16170
1879 16596
1879 16860
1879 17091
1879 17094
1880 12254
1880 12613
1880 13438
1880 13688
1880 15003
1880 15167
1880 15348
1880 15752
1880 16170
1880 16596
1880 16860
1880 17091
1880 17094
1881 12254
1881 12613
1881 13438
1881 13688
1881 15003
1881 15167
1881 15348
1881 15752
1881 16596
1881 16860
1881 17091
1881 17094
1882 12254
1882 12613
1882 13438
1882 13688
1882 15003
1882 15167
1882 15752
1882 16596
1882 16860
1882 17091
1882 17094
1883 12254
1883 12613
1883 13438
1883 13688
1883 15003
1883 15167
1883 15752
1883 16860
1883 17091
1883 17094
1884 12254
1884 12613
1884 13688
1884 15003
1884 15167
1884 15347
1884 15752
1884 16860
1884 17091
1884 17094
1885 12254
1885 12613
1885 13688
1885 15003
1885 15167
1885 15347
1885 16860
1885 17091
1885 17094
1886 12254
1886 12613
1886 13688
1886 15003
1886 15167
1886 16860
1886 17094
1887 12254
1887 12613
1887 13688
1887 15003
1887 15167
1887 15340
1887 16860
1887 17094
1888 12254
1888 13688
1888 15003
1888 15167
1888 16860
1888 17094
1889 12254
1889 13688
1889 15167
1889 16860
1889 17094
1890 12254
1890 15003
1890 15167
1890 16860
1890 17094
1891 12254
1891 15003
1891 15167
1891 16860
1891 17091
1891 17094
1892 12254
1892 15003
1892 15167
1892 16860
1892 17091
1892 17094
1893 12254
1893 15003
1893 15167
1893 16860
1893 17091
1893 17094
1894 12254
1894 15003
1894 15167
1894 16860
1894 17094
1895 12254
1895 15167
1895 16860
1896 12254
1896 15167
1896 16860
1897 12254
1897 15167
1897 16860
1898 12254
1898 15167
1898 16860
1899 10014
1899 11271
1899 11602
1899 11604
1899 13449
1899 13649
1899 14975
1899 15792
1899 17120
1899 17633
1899 17719
1899 17739
1900 10014
1900 11602
1900 11604
1900 13449
1900 13649
1900 14975
1900 15792
1900 17120
1900 17633
1900 17719
1901 10014
1901 11602
1901 11604
1901 13449
1901 13649
1901 14975
1901 15792
1901 17120
1901 17633
1901 17635
1901 17719
1902 10014
1902 11602
1902 11604
1902 13449
1902 13648
1902 13649
1902 14975
1902 15792
1902 17633
1902 17635
1902 17719
1902 17739
1903 10014
1903 11602
1903 11604
1903 13449
1903 13648
1903 13649
1903 14975
1903 15790
1903 15792
1903 17633
1903 17635
1903 17719
1903 17739
1904 10014
1904 11271
1904 11602
1904 11604
1904 13449
1904 13648
1904 13649
1904 14975
1904 15790
1904 15792
1904 17120
1904 17633
1904 17635
1904 17719
1904 17721
1904 17739
1905 10014
1905 11602
1905 11604
1905 13449
1905 13648
1905 13649
1905 14975
1905 15792
1905 17120
1905 17633
1905 17719
1905 17739
1906 10014
1906 11602
1906 11604
1906 13449
1906 13648
1906 13649
1906 14975
1906 14977
1906 15792
1906 17633
1906 17635
1906 17719
1906 17739
1907 10014
1907 11250
1907 11602
1907 11604
1907 13449
1907 13648
1907 13649
1907 14975
1907 14977
1907 15792
1907 15794
1907 17633
1907 17719
1907 17739
1908 10014
1908 11250
1908 11602
1908 11604
1908 13449
1908 13649
1908 14975
1908 14976
1908 14977
1908 15792
1908 15794
1908 17633
1908 17635
1908 17719
1908 17739
1909 10014
1909 11602
1909 11604
1909 13449
1909 13649
1909 14975
1909 14976
1909 14977
1909 15792
1909 15794
1909 17633
1909 17635
1909 17719
1909 17739
1910 10014
1910 11602
1910 13449
1910 13649
1910 14976
1910 14977
1910 15792
1910 15794
1910 17631
1910 17633
1910 17635
1910 17719
1910 17739
1911 10014
1911 11250
1911 11602
1911 13449
1911 13649
1911 14976
1911 14977
1911 15792
1911 15794
1911 17631
1911 17633
1911 17635
1911 17719
1911 17739
1912 10014
1912 11250
1912 11602
1912 13381
1912 13449
1912 13649
1912 14976
1912 14977
1912 15792
1912 15794
1912 17000
1912 17631
1912 17633
1912 17635
1912 17719
1912 17739
1913 9814
1913 10014
1913 11602
1913 12565
1913 13381
1913 13448
1913 13449
1913 13544
1913 13648
1913 13649
1913 13655
1913 14605
1913 14976
1913 14977
1913 15791
1913 15792
1913 15794
1913 16054
1913 17012
1913 17041
1913 17631
1913 17633
1913 17635
1913 17719
1913 17739
1914 9814
1914 10014
1914 11602
1914 12565
1914 13381
1914 13448
1914 13449
1914 13544
1914 13648
1914 13649
1914 13654
1914 13655
1914 14605
1914 14976
1914 14977
1914 15708
1914 15791
1914 15792
1914 15794
1914 16054
1914 17000
1914 17012
1914 17041
1914 17631
1914 17633
1914 17635
1914 17651
1914 17719
1914 17722
1914 17739
1915 9814
1915 10014
1915 11602
1915 12565
1915 13448
1915 13449
1915 13544
1915 13648
1915 13654
1915 13655
1915 14605
1915 14976
1915 14977
1915 15708
1915 15791
1915 15792
1915 15794
1915 16054
1915 17012
1915 17041
1915 17631
1915 17635
1915 17719
1915 17722
1915 17739
1916 10014
1916 11602
1916 13648
1916 13655
1916 14976
1916 14977
1916 15792
1916 17631
1916 17635
1916 17719
1916 17739
1917 9535
1917 10014
1917 11602
1917 13648
1917 13655
1917 14976
1917 14977
1917 15792
1917 17631
1917 17635
1917 17719
1917 17739
1918 9535
1918 10014
1918 11602
1918 12424
1918 13648
1918 13655
1918 14976
1918 14977
1918 15792
1918 17635
1918 17719
1918 17739
1919 9535
1919 10014
1919 11602
1919 12424
1919 13648
1919 13655
1919 14976
1919 14977
1919 15792
1919 15795
1919 17635
1919 17719
1920 9535
1920 10014
1920 11602
1920 12140
1920 12424
1920 13648
1920 13655
1920 14976
1920 14977
1920 15792
1920 15795
1920 17635
1920 17719
1921 9535
1921 10014
1921 11602
1921 12140
1921 12424
1921 13648
1921 13655
1921 14976
1921 14977
1921 15792
1921 15795
1921 17041
1921 17631
1921 17635
1921 17719
1921 17739
1922 9535
1922 10014
1922 11602
1922 12140
1922 12424
1922 13648
1922 13655
1922 14976
1922 14977
1922 15792
1922 15795
1922 17041
1922 17631
1922 17635
1922 17719
1922 17739
1923 9535
1923 10014
1923 11602
1923 12140
1923 13648
1923 13655
1923 14976
1923 14977
1923 15792
1923 17631
1923 17635
1923 17719
1923 17739
1924 10014
1924 11602
1924 13648
1924 13655
1924 14976
1924 14977
1924 15792
1924 17631
1924 17635
1924 17719
1924 17739
1925 9535
1925 10014
1925 11602
1925 12140
1925 13648
1925 13655
1925 14976
1925 14977
1925 15792
1925 17635
1925 17719
1925 17739
1926 9535
1926 11602
1926 12140
1926 12566
1926 13648
1926 13655
1926 14976
1926 14977
1926 15792
1926 17635
1926 17719
1926 17739
1927 11602
1927 12424
1927 12566
1927 13648
1927 13655
1927 14976
1927 14977
1927 17635
1927 17651
1927 17719
1928 9535
1928 11602
1928 12424
1928 12566
1928 12675
1928 13648
1928 13654
1928 13655
1928 14976
1928 14977
1928 15792
1928 15795
1928 17631
1928 17635
1928 17719
1929 9535
1929 11602
1929 12424
1929 12566
1929 12675
1929 13648
1929 13654
1929 13655
1929 14976
1929 14977
1929 15792
1929 15795
1929 17631
1929 17651
1929 17719
1930 11602
1930 12136
1930 12424
1930 12566
1930 12675
1930 13648
1930 14650
1930 14976
1930 14977
1930 15795
1930 16054
1930 17648
1930 17722
1931 11602
1931 12136
1931 12424
1931 12566
1931 12675
1931 13648
1931 14650
1931 14976
1931 14977
1931 15795
1931 16054
1931 17648
1931 17722
1932 11602
1932 12140
1932 12424
1932 12561
1932 12566
1932 12675
1932 13648
1932 14976
1932 14977
1932 16054
1932 17648
1933 11602
1933 12140
1933 12424
1933 12566
1933 13648
1933 14976
1933 14977
1933 17648
1934 11602
1934 12140
1934 12424
1934 12561
1934 12566
1934 13648
1934 13653
1934 14976
1934 14977
1934 17648
1935 11602
1935 12140
1935 12424
1935 12561
1935 12566
1935 13648
1935 13653
1935 14976
1935 14977
1935 17648
1936 11602
1936 12140
1936 12424
1936 12561
1936 12566
1936 12675
1936 13648
1936 13653
1936 14976
1936 14977
1936 17648
1937 11602
1937 12140
1937 12424
1937 12561
1937 12566
1937 12675
1937 13648
1937 13653
1937 14976
1937 14977
1937 17648
1938 12424
1938 12561
1938 12566
1938 12675
1938 12701
1938 12766
1938 12769
1938 13648
1938 13653
1938 14605
1938 14976
1938 14977
1938 17648
1939 12424
1939 12561
1939 12566
1939 12675
1939 12701
1939 12766
1939 12769
1939 13424
1939 13648
1939 13653
1939 14605
1939 14976
1939 14977
1939 15557
1939 15567
1939 16054
1939 17220
1939 17648
1940 12424
1940 12561
1940 12566
1940 12675
1940 12701
1940 12769
1940 13424
1940 13648
1940 13653
1940 14605
1940 14976
1940 14977
1940 15557
1940 15567
1940 16054
1940 17025
1940 17220
1940 17648
1941 12424
1941 12561
1941 12566
1941 12675
1941 12701
1941 12769
1941 13648
1941 13653
1941 14605
1941 14976
1941 14977
1941 15557
1941 15567
1941 17648
1942 9533
1942 12566
1942 12675
1942 12682
1942 12701
1942 12769
1942 13089
1942 13648
1942 14652
1942 14977
1942 15557
1942 15558
1942 15567
1942 15706
1942 15940
1942 17025
1942 17220
1943 9533
1943 9827
1943 11628
1943 12566
1943 12675
1943 12682
1943 12701
1943 12769
1943 13089
1943 13648
1943 14652
1943 14977
1943 15557
1943 15558
1943 15561
1943 15567
1943 15706
1943 15940
1943 17025
1943 17220
1944 9827
1944 11628
1944 12561
1944 12566
1944 12675
1944 12682
1944 12701
1944 12769
1944 13089
1944 14652
1944 14977
1944 15557
1944 15558
1944 15561
1944 15567
1944 15706
1944 15940
1944 16629
1944 17025
1944 17039
1944 17220
1945 9827
1945 11628
1945 12561
1945 12566
1945 12675
1945 12682
1945 12701
1945 12769
1945 12772
1945 13089
1945 14652
1945 14977
1945 15557
1945 15558
1945 15561
1945 15567
1945 15706
1945 15940
1945 16629
1945 17025
1945 17039
1945 17220
1946 9827
1946 11628
1946 12561
1946 12566
1946 12675
1946 12682
1946 12701
1946 12769
1946 12772
1946 13089
1946 14652
1946 14976
1946 14977
1946 15557
1946 15558
1946 15561
1946 15567
1946 15706
1946 15940
1946 16629
1946 17025
1946 17039
1946 17220
1947 9827
1947 11628
1947 12561
1947 12566
1947 12675
1947 12682
1947 12696
1947 12701
1947 12769
1947 12772
1947 13089
1947 14652
1947 14976
1947 14977
1947 15557
1947 15558
1947 15561
1947 15567
1947 15706
1947 15940
1947 16629
1947 17025
1947 17039
1947 17220
1947 17590
1948 9827
1948 11628
1948 12561
1948 12566
1948 12675
1948 12681
1948 12682
1948 12696
1948 12701
1948 12769
1948 12772
1948 13089
1948 13424
1948 14652
1948 14976
1948 14977
1948 15557
1948 15558
1948 15561
1948 15567
1948 15706
1948 15940
1948 16629
1948 17025
1948 17039
1948 17220
1948 17590
1949 9533
1949 9827
1949 11628
1949 12561
1949 12566
1949 12675
1949 12681
1949 12682
1949 12686
1949 12696
1949 12701
1949 12769
1949 12772
1949 13089
1949 13424
1949 14652
1949 14977
1949 15558
1949 15561
1949 15567
1949 15706
1949 15940
1949 16629
1949 17025
1949 17039
1949 17220
1949 17590
1950 9533
1950 9827
1950 11628
1950 12561
1950 12675
1950 12681
1950 12682
1950 12686
1950 12696
1950 12701
1950 12769
1950 12772
1950 13089
1950 13424
1950 14652
1950 14977
1950 15558
1950 15561
1950 15567
1950 15706
1950 15940
1950 16629
1950 17025
1950 17039
1950 17220
1950 17590
1951 9533
1951 9827
1951 11628
1951 12561
1951 12675
1951 12681
1951 12682
1951 12686
1951 12696
1951 12701
1951 12769
1951 12772
1951 13089
1951 13424
1951 13648
1951 14652
1951 14977
1951 15558
1951 15561
1951 15567
1951 15706
1951 15940
1951 17025
1951 17039
1951 17220
1952 9533
1952 9827
1952 11628
1952 12561
1952 12675
1952 12681
1952 12682
1952 12686
1952 12696
1952 12701
1952 12769
1952 12772
1952 13089
1952 13424
1952 13648
1952 14652
1952 14977
1952 15558
1952 15561
1952 15567
1952 15706
1952 15940
1952 17025
1952 17039
1952 17220
1953 9533
1953 9827
1953 11628
1953 12561
1953 12675
1953 12681
1953 12682
1953 12686
1953 12701
1953 12769
1953 12772
1953 13089
1953 13424
1953 14652
1953 14977
1953 15558
1953 15561
1953 15567
1953 15706
1953 15940
1953 17025
1953 17039
1953 17220
1954 9533
1954 9827
1954 11628
1954 12561
1954 12675
1954 12681
1954 12682
1954 12686
1954 12701
1954 12772
1954 13089
1954 13424
1954 14652
1954 14977
1954 15558
1954 15561
1954 15567
1954 15706
1954 15940
1954 17025
1954 17039
1954 17220
1955 9533
1955 9827
1955 11628
1955 12561
1955 12675
1955 12681
1955 12682
1955 12701
1955 12772
1955 13089
1955 13424
1955 14652
1955 14977
1955 15558
1955 15567
1955 15706
1955 15940
1955 17039
1955 17220
1956 9533
1956 9827
1956 11628
1956 12561
1956 12675
1956 12681
1956 12682
1956 12701
1956 12772
1956 13089
1956 14652
1956 14977
1956 15558
1956 15567
1956 15706
1956 15940
1956 17039
1956 17220
1957 9533
1957 9827
1957 11628
1957 12561
1957 12675
1957 12681
1957 12682
1957 12701
1957 12772
1957 13089
1957 14652
1957 14977
1957 15558
1957 15567
1957 15706
1957 15940
1957 17039
1957 17220
1958 9533
1958 9827
1958 11628
1958 12561
1958 12675
1958 12681
1958 12682
1958 12701
1958 12772
1958 13089
1958 14652
1958 14977
1958 15558
1958 15567
1958 15706
1958 15940
1958 17039
1958 17220
1959 9533
1959 9827
1959 11628
1959 12561
1959 12675
1959 12681
1959 12682
1959 12701
1959 12772
1959 13089
1959 13424
1959 14652
1959 14976
1959 14977
1959 15558
1959 15567
1959 15706
1959 15940
1959 17039
1959 17220
1960 9827
1960 12561
1960 12675
1960 12681
1960 12682
1960 12686
1960 12701
1960 12772
1960 13089
1960 13424
1960 14652
1960 14976
1960 14977
1960 15557
1960 15558
1960 15560
1960 15940
1960 17220
1961 9827
1961 12561
1961 12675
1961 12681
1961 12682
1961 12686
1961 12701
1961 12772
1961 13089
1961 13424
1961 14652
1961 14976
1961 14977
1961 15557
1961 15558
1961 15560
1961 15567
1961 15940
1961 17220
1962 9533
1962 9827
1962 12561
1962 12675
1962 12681
1962 12682
1962 12686
1962 12696
1962 12701
1962 12772
1962 13089
1962 13424
1962 14652
1962 14976
1962 14977
1962 15557
1962 15558
1962 15560
1962 15567
1962 15940
1962 17039
1962 17220
1963 9533
1963 9827
1963 12561
1963 12675
1963 12681
1963 12682
1963 12686
1963 12696
1963 12701
1963 12772
1963 13089
1963 13424
1963 14652
1963 14976
1963 14977
1963 15557
1963 15558
1963 15560
1963 15567
1963 15940
1963 17039
1963 17220
1964 9533
1964 9827
1964 12561
1964 12675
1964 12681
1964 12682
1964 12686
1964 12696
1964 12701
1964 12772
1964 13089
1964 13424
1964 14652
1964 14976
1964 14977
1964 15557
1964 15558
1964 15560
1964 15567
1964 15940
1964 17039
1964 17220
1964 17648
1965 9533
1965 9827
1965 12561
1965 12675
1965 12681
1965 12682
1965 12686
1965 12696
1965 12701
1965 12772
1965 13089
1965 13424
1965 14652
1965 14976
1965 14977
1965 15557
1965 15558
1965 15560
1965 15567
1965 15940
1965 17039
1965 17220
1965 17648
1966 9533
1966 9827
1966 12561
1966 12675
1966 12681
1966 12682
1966 12686
1966 12696
1966 12701
1966 12772
1966 13089
1966 13423
1966 13424
1966 13648
1966 14652
1966 14976
1966 14977
1966 15367
1966 15557
1966 15558
1966 15560
1966 15567
1966 15940
1966 17039
1966 17220
1966 17648
1967 9533
1967 9827
1967 12561
1967 12675
1967 12681
1967 12682
1967 12686
1967 12693
1967 12696
1967 12701
1967 12702
1967 12772
1967 13089
1967 13424
1967 13648
1967 14652
1967 14976
1967 14977
1967 15367
1967 15557
1967 15558
1967 15560
1967 15562
1967 15567
1967 15940
1967 17039
1967 17220
1967 17648
1968 9827
1968 12561
1968 12675
1968 12681
1968 12682
1968 12686
1968 12693
1968 12696
1968 12701
1968 12702
1968 12772
1968 13089
1968 13424
1968 13648
1968 14652
1968 14976
1968 14977
1968 15557
1968 15558
1968 15560
1968 15562
1968 15567
1968 15940
1968 17039
1968 17220
1968 17648
1969 9827
1969 12561
1969 12675
1969 12681
1969 12682
1969 12686
1969 12693
1969 12696
1969 12701
1969 12702
1969 12772
1969 13089
1969 13648
1969 14652
1969 14976
1969 14977
1969 15557
1969 15558
1969 15560
1969 15562
1969 15565
1969 15567
1969 15580
1969 15940
1969 17039
1969 17220
1969 17648
1970 9827
1970 12561
1970 12675
1970 12681
1970 12686
1970 12693
1970 12701
1970 12702
1970 12772
1970 13089
1970 13648
1970 14652
1970 14976
1970 15557
1970 15558
1970 15562
1970 15565
1970 15567
1970 15580
1970 17220
1970 17648
1971 9827
1971 12675
1971 12693
1971 12701
1971 12702
1971 12772
1971 13648
1971 14652
1971 14976
1971 15226
1971 15557
1971 15558
1971 15562
1971 15565
1971 15580
1971 15940
1971 17036
1971 17220
1971 17648
1972 9827
1972 12675
1972 12693
1972 12701
1972 12702
1972 12772
1972 13648
1972 14976
1972 15226
1972 15558
1972 15565
1972 15580
1972 15940
1972 17036
1972 17220
1972 17648
1973 9827
1973 12675
1973 12693
1973 12701
1973 12702
1973 12772
1973 14976
1973 15226
1973 15558
1973 15565
1973 15580
1973 15940
1973 17036
1973 17220
1973 17648
1974 9827
1974 12675
1974 12693
1974 12701
1974 12702
1974 12772
1974 14976
1974 15226
1974 15558
1974 15565
1974 15580
1974 15940
1974 17036
1974 17220
1975 9827
1975 12693
1975 12701
1975 12702
1975 12772
1975 15226
1975 15558
1975 15565
1975 15580
1975 15940
1975 17036
1976 9827
1976 12693
1976 12701
1976 12702
1976 12772
1976 15226
1976 15558
1976 15565
1976 15580
1976 15940
1976 17036
1977 9827
1977 12693
1977 12701
1977 12702
1977 12772
1977 15226
1977 15558
1977 15565
1977 15580
1977 15940
1977 17036
1978 9827
1978 12675
1978 12688
1978 12693
1978 12701
1978 12702
1978 12772
1978 13089
1978 15226
1978 15367
1978 15558
1978 15565
1978 15580
1978 15940
1978 17036
1979 9827
1979 12561
1979 12675
1979 12688
1979 12693
1979 12701
1979 12702
1979 12772
1979 13089
1979 15226
1979 15367
1979 15558
1979 15580
1979 15940
1979 17036
1980 9827
1980 12561
1980 12675
1980 12688
1980 12693
1980 12701
1980 12702
1980 12772
1980 13089
1980 15226
1980 15367
1980 15558
1980 15580
1980 15940
1980 17036
1981 9827
1981 12561
1981 12675
1981 12688
1981 12693
1981 12701
1981 12702
1981 12772
1981 13089
1981 15226
1981 15367
1981 15558
1981 15580
1981 15940
1981 17027
1981 17036
1982 9827
1982 12561
1982 12688
1982 12693
1982 12702
1982 12772
1982 13089
1982 15226
1982 15367
1982 15580
1982 15940
1982 17027
1982 17036
1983 9827
1983 12561
1983 12688
1983 12693
1983 12702
1983 12772
1983 13089
1983 15226
1983 15367
1983 15580
1983 15940
1983 17036
1984 9827
1984 12561
1984 12688
1984 12693
1984 12702
1984 12772
1984 13089
1984 15226
1984 15367
1984 15580
1984 15940
1984 17036
1985 9827
1985 12561
1985 12688
1985 12693
1985 12772
1985 13089
1985 15226
1985 15367
1985 15580
1985 15940
1985 17036
1986 9827
1986 12561
1986 12688
1986 12693
1986 13089
1986 15226
1986 15367
1986 15580
1986 15940
1987 9827
1987 12561
1987 12688
1987 12693
1987 13089
1987 15226
1987 15367
1987 15580
1987 15940
1988 9827
1988 12561
1988 12674
1988 12688
1988 12693
1988 13089
1988 15226
1988 15580
1988 15940
1989 9827
1989 12561
1989 12674
1989 12688
1989 12693
1989 13089
1989 15226
1989 15580
1989 15940
1990 9827
1990 12561
1990 12674
1990 12688
1990 12693
1990 13089
1990 15226
1990 15580
1991 9827
1991 12561
1991 12688
1991 12693
1991 13089
1991 15226
1991 15580
1991 15940
1992 9827
1992 12561
1992 12674
1992 12688
1992 12693
1992 12702
1992 13089
1992 15226
1992 15580
1992 15940
1993 9827
1993 12561
1993 12674
1993 12688
1993 12693
1993 13089
1993 15226
1993 15580
1993 15940
1994 9827
1994 12561
1994 12674
1994 12688
1994 12693
1994 13089
1994 15226
1994 15580
1994 15940
1995 12561
1995 12674
1995 12688
1995 12693
1995 13089
1995 15226
1995 15580
1995 15940
1996 12561
1996 12674
1996 12688
1996 12693
1996 13089
1996 15226
1996 15580
1996 15940
1997 12561
1997 12674
1997 12688
1997 12693
1997 13089
1997 15226
1997 15580
1997 15940
1998 12561
1998 12674
1998 12688
1998 12693
1998 13089
1998 15226
1998 15580
1998 15940
1999 12561
1999 12674
1999 12688
1999 12693
1999 13089
1999 15226
1999 15555
1999 15570
1999 15580
1999 15940
2000 12561
2000 12674
2000 13089
2000 15226
2000 15555
2000 15570
2000 15580
2000 15940
2001 12561
2001 12674
2001 13089
2001 15226
2001 15555
2001 15570
2001 15580
2001 15940
2002 12561
2002 12674
2002 13089
2002 15226
2002 15555
2002 15570
2002 15580
2002 15940
2003 12561
2003 12674
2003 13089
2003 15226
2003 15555
2003 15570
2003 15580
2004 12561
2004 12674
2004 13089
2004 15226
2004 15555
2004 15580
2004 16201
2005 12561
2005 12567
2005 12674
2005 13091
2005 13094
2005 15226
2005 15555
2005 16201
2006 12556
2006 12561
2006 12567
2006 12674
2006 13091
2006 13094
2006 15226
2006 15555
2006 16201
2007 12556
2007 12561
2007 12567
2007 12674
2007 13091
2007 13094
2007 15226
2007 15555
2007 16201
2008 12561
2008 12567
2008 12674
2008 13091
2008 13094
2008 15226
2008 15555
2008 16201
2009 12561
2009 12567
2009 12674
2009 13091
2009 13094
2009 15226
2009 15555
2009 16201
2010 12561
2010 12567
2010 12674
2010 13091
2010 13094
2010 15226
2010 15555
2010 16201
2010 16932
2011 12561
2011 12567
2011 12674
2011 13088
2011 13091
2011 13094
2011 15226
2011 16201
2011 16932
2012 12561
2012 12567
2012 12674
2012 13088
2012 13091
2012 13094
2012 15226
2012 16201
2012 16932
2013 12561
2013 12567
2013 12674
2013 13088
2013 13091
2013 13094
2013 15226
2013 16201
2013 16932
2013 17635
2014 12561
2014 12567
2014 12674
2014 13088
2014 13091
2014 13094
2014 15165
2014 15226
2014 16201
2014 16914
2014 16932
2014 17635
2015 12561
2015 12567
2015 12674
2015 13091
2015 13094
2015 13241
2015 15165
2015 15226
2015 16201
2015 16914
2015 16932
2015 17635
2016 12561
2016 12567
2016 12674
2016 13091
2016 13094
2016 13241
2016 15165
2016 16201
2016 16914
2016 16932
2016 17635
2017 12561
2017 12567
2017 12674
2017 13091
2017 13094
2017 13241
2017 15165
2017 16201
2017 16914
2017 16932
2017 17635
2018 12561
2018 12567
2018 12674
2018 13091
2018 13094
2018 13241
2018 15165
2018 16201
2018 16914
2018 16932
2018 17635
2019 12561
2019 12567
2019 12674
2019 13091
2019 13094
2019 13241
2019 15165
2019 16201
2019 16914
2019 16932
2019 17635
2019 17739
2020 12561
2020 12567
2020 12674
2020 13091
2020 13094
2020 13241
2020 15165
2020 16201
2020 16914
2020 16932
2020 17635
2020 17739
2021 12561
2021 12567
2021 12674
2021 13091
2021 13094
2021 13241
2021 15165
2021 16201
2021 16914
2021 16932
2021 17635
2021 17739
2022 12561
2022 12567
2022 13091
2022 13094
2022 13241
2022 15165
2022 16201
2022 17635
2022 17739
2023 12561
2023 12567
2023 13091
2023 13094
2023 13241
2023 15165
2023 16201
2023 17635
2023 17739
2024 12561
2024 12567
2024 13091
2024 13094
2024 13241
2024 15165
2024 15753
2024 16201
2024 17635
2024 17739
2025 11296
2025 11554
2025 11555
2025 11644
2025 12254
2025 12587
2025 12589
2025 15688
2025 15773
2025 16453
2025 17066
2025 17072
2025 17084
2025 17094
2026 11296
2026 11554
2026 11555
2026 11644
2026 12254
2026 12587
2026 12589
2026 13690
2026 15592
2026 15688
2026 15773
2026 16430
2026 16453
2026 17072
2026 17084
2026 17094
2027 11296
2027 11554
2027 11644
2027 12587
2027 12589
2027 13520
2027 13525
2027 14625
2027 15592
2027 15688
2027 15773
2027 16430
2027 16453
2027 17072
2027 17084
2027 17094
2027 17566
2028 11296
2028 11644
2028 12589
2028 13520
2028 13525
2028 14625
2028 15592
2028 15688
2028 15773
2028 16430
2028 16453
2028 17072
2028 17094
2028 17566
2029 11296
2029 11644
2029 12589
2029 12904
2029 13520
2029 13525
2029 14625
2029 15592
2029 15598
2029 15688
2029 15773
2029 16430
2029 16453
2029 17072
2029 17094
2029 17566
2030 10516
2030 11296
2030 11644
2030 12904
2030 13520
2030 13525
2030 14625
2030 15592
2030 15598
2030 15688
2030 15773
2030 16430
2030 16453
2030 17072
2030 17094
2030 17566
2031 10516
2031 11296
2031 11644
2031 11666
2031 12254
2031 12904
2031 13520
2031 13525
2031 14625
2031 15592
2031 15598
2031 15688
2031 15773
2031 16430
2031 16453
2031 16625
2031 17072
2031 17094
2031 17566
2032 10516
2032 11296
2032 11644
2032 11666
2032 12254
2032 12904
2032 13520
2032 13525
2032 14625
2032 15592
2032 15598
2032 15688
2032 15773
2032 16267
2032 16430
2032 16453
2032 16625
2032 17072
2032 17094
2032 17566
2033 10516
2033 11296
2033 11644
2033 11657
2033 11666
2033 12904
2033 13520
2033 13525
2033 14625
2033 15592
2033 15598
2033 15688
2033 15773
2033 16267
2033 16430
2033 16453
2033 16625
2033 17072
2033 17094
2033 17566
2034 10516
2034 11296
2034 11644
2034 11657
2034 12904
2034 13520
2034 13525
2034 15592
2034 15598
2034 15688
2034 15773
2034 16430
2034 16453
2034 17072
2034 17094
2035 11296
2035 11644
2035 11657
2035 12904
2035 13520
2035 13525
2035 14625
2035 15592
2035 15688
2035 15773
2035 16430
2035 17072
2035 17094
2036 11296
2036 11644
2036 11657
2036 12904
2036 13520
2036 14625
2036 15592
2036 15688
2036 15773
2036 16430
2036 17072
2036 17094
2037 11296
2037 11644
2037 11657
2037 12904
2037 14625
2037 15592
2037 15688
2037 16430
2037 17072
2037 17094
2038 11296
2038 11644
2038 15688
2038 16430
2038 17072
2038 17094
2039 11296
2039 11657
2039 13678
2039 15594
2039 15688
2039 16430
2039 17072
2039 17094
2040 11296
2040 11657
2040 13437
2040 13678
2040 15594
2040 15688
2040 16430
2040 17072
2041 11296
2041 11657
2041 13437
2041 13678
2041 15594
2041 15688
2041 16430
2041 17072
2041 17094
2042 11296
2042 11657
2042 13437
2042 13678
2042 15594
2042 15688
2042 16430
2042 17072
2042 17088
2042 17094
2043 11657
2043 13437
2043 13678
2043 15594
2043 15688
2043 16430
2043 17072
2043 17088
2043 17094
2044 10512
2044 11657
2044 13437
2044 13678
2044 15167
2044 15594
2044 15688
2044 16430
2044 16481
2044 16860
2044 17072
2044 17088
2044 17094
2045 10512
2045 11657
2045 13437
2045 13678
2045 15167
2045 15594
2045 15688
2045 15764
2045 16430
2045 16481
2045 16860
2045 17072
2045 17088
2045 17094
2046 10512
2046 13437
2046 13454
2046 13678
2046 15167
2046 15594
2046 15688
2046 15764
2046 16481
2046 17088
2046 17094
2047 10512
2047 13437
2047 13454
2047 13678
2047 15594
2047 15688
2047 15764
2047 16481
2047 17088
2047 17094
2048 10512
2048 13437
2048 13454
2048 13678
2048 15688
2048 15764
2048 16481
2048 17088
2048 17094
2049 10512
2049 13437
2049 13454
2049 13678
2049 15688
2049 16481
2049 17088
2049 17094
2050 10512
2050 12613
2050 13437
2050 13438
2050 15688
2050 15772
2050 17088
2050 17094
2051 11657
2051 12254
2051 12613
2051 13437
2051 13438
2051 15688
2051 15772
2051 16860
2051 17088
2051 17094
2051 17324
2052 12254
2052 12613
2052 13437
2052 13688
2052 15345
2052 15688
2052 15772
2052 16860
2052 17088
2052 17094
2052 17324
2053 12613
2053 13437
2053 13688
2053 15345
2053 15688
2053 15752
2053 15772
2053 16860
2053 17088
2053 17094
2053 17324
2054 12613
2054 13437
2054 13688
2054 15003
2054 15167
2054 15345
2054 15688
2054 15752
2054 15772
2054 16860
2054 17088
2054 17094
2055 10512
2055 11638
2055 12613
2055 13437
2055 13438
2055 13688
2055 15003
2055 15167
2055 15345
2055 15688
2055 15772
2055 16860
2055 17088
2055 17094
2056 10512
2056 11638
2056 12254
2056 12613
2056 13437
2056 13438
2056 13688
2056 15003
2056 15167
2056 15344
2056 15345
2056 15348
2056 15688
2056 15752
2056 15772
2056 16596
2056 16860
2056 17088
2056 17094
2057 10512
2057 11638
2057 12254
2057 12613
2057 13437
2057 13438
2057 13688
2057 15003
2057 15167
2057 15187
2057 15344
2057 15345
2057 15347
2057 15348
2057 15688
2057 15752
2057 15772
2057 16596
2057 16860
2057 17088
2057 17094
2058 10512
2058 11638
2058 12254
2058 12613
2058 13438
2058 13688
2058 15003
2058 15167
2058 15187
2058 15345
2058 15347
2058 15348
2058 15688
2058 15752
2058 16596
2058 16860
2058 17088
2058 17094
2059 11638
2059 12254
2059 12613
2059 13438
2059 13688
2059 15003
2059 15167
2059 15187
2059 15347
2059 15348
2059 15688
2059 15752
2059 16170
2059 16596
2059 16860
2059 17088
2059 17094
2060 12254
2060 12613
2060 13438
2060 13688
2060 15003
2060 15167
2060 15187
2060 15348
2060 15752
2060 16170
2060 16860
2060 17068
2060 17088
2060 17091
2060 17094
2061 12254
2061 12613
2061 13438
2061 13688
2061 15003
2061 15167
2061 15348
2061 15752
2061 16170
2061 16860
2061 17068
2061 17088
2061 17091
2061 17094
2062 12254
2062 12613
2062 13438
2062 13688
2062 15003
2062 15167
2062 15347
2062 15348
2062 15752
2062 16170
2062 16596
2062 16860
2062 17091
2062 17094
2063 12254
2063 12613
2063 13438
2063 13688
2063 15003
2063 15167
2063 15347
2063 15348
2063 15752
2063 16170
2063 16596
2063 16860
2063 17068
2063 17091
2063 17094
2064 12254
2064 12613
2064 13438
2064 13688
2064 15003
2064 15167
2064 15752
2064 16170
2064 16596
2064 16860
2064 17068
2064 17091
2064 17094
2065 12254
2065 12613
2065 13438
2065 13688
2065 15003
2065 15167
2065 15348
2065 15752
2065 16170
2065 16596
2065 16860
2065 17068
2065 17091
2065 17094
2066 12254
2066 12613
2066 13438
2066 13688
2066 15003
2066 15167
2066 15348
2066 15752
2066 16170
2066 16596
2066 16860
2066 17068
2066 17091
2066 17094
2067 12254
2067 12613
2067 13438
2067 13688
2067 15003
2067 15167
2067 15752
2067 16170
2067 16596
2067 16860
2067 17068
2067 17091
2067 17094
2068 12254
2068 12613
2068 13438
2068 13688
2068 15003
2068 15167
2068 15752
2068 16170
2068 16596
2068 16860
2068 17068
2068 17091
2068 17094
2069 12254
2069 12613
2069 13438
2069 13688
2069 15003
2069 15167
2069 15752
2069 16170
2069 16596
2069 16860
2069 17068
2069 17091
2069 17094
2070 12254
2070 12613
2070 13438
2070 13688
2070 15003
2070 15167
2070 15752
2070 16596
2070 16860
2070 17091
2070 17094
2071 12254
2071 12613
2071 13438
2071 13688
2071 15003
2071 15167
2071 15752
2071 16860
2071 17091
2071 17094
2072 12254
2072 12613
2072 13688
2072 15003
2072 15167
2072 15347
2072 15752
2072 16596
2072 16860
2072 17091
2072 17094
2073 12254
2073 12613
2073 13688
2073 15003
2073 15167
2073 15347
2073 16860
2073 17091
2073 17094
2074 11638
2074 12254
2074 13688
2074 15003
2074 15167
2074 15340
2074 16860
2074 17091
2074 17094
2075 11638
2075 12254
2075 13688
2075 15003
2075 15167
2075 15340
2075 15752
2075 16860
2075 17091
2075 17094
2076 12254
2076 13688
2076 15003
2076 15167
2076 15752
2076 16860
2076 17091
2076 17094
2077 12254
2077 12613
2077 13688
2077 15003
2077 15167
2077 16860
2077 17091
2077 17094
2078 12254
2078 12613
2078 13688
2078 15003
2078 15167
2078 16860
2078 17091
2078 17094
2079 12254
2079 13688
2079 15003
2079 15167
2079 16860
2079 17091
2079 17094
2080 12254
2080 12613
2080 15167
2080 16860
2080 17091
2081 10014
2081 11602
2081 11604
2081 13449
2081 13649
2081 14975
2081 15792
2081 17633
2081 17719
2081 17739
2082 10014
2082 11604
2082 13449
2082 13649
2082 14975
2082 15792
2082 17000
2082 17120
2082 17633
2082 17719
2083 10014
2083 11271
2083 11602
2083 11604
2083 13449
2083 13649
2083 14606
2083 14975
2083 15790
2083 15792
2083 15919
2083 17000
2083 17120
2083 17633
2083 17719
2084 10014
2084 11271
2084 11602
2084 11604
2084 13449
2084 13648
2084 13649
2084 14606
2084 14975
2084 15790
2084 15792
2084 15919
2084 17120
2084 17633
2084 17635
2084 17719
2084 17721
2085 10014
2085 11271
2085 11602
2085 11604
2085 13449
2085 13648
2085 13649
2085 14606
2085 14975
2085 15790
2085 15792
2085 15918
2085 15919
2085 17000
2085 17120
2085 17633
2085 17635
2085 17719
2085 17721
2085 17739
2086 10014
2086 11271
2086 11602
2086 11604
2086 13381
2086 13449
2086 13648
2086 13649
2086 14606
2086 14975
2086 15790
2086 15792
2086 15918
2086 17000
2086 17120
2086 17633
2086 17635
2086 17651
2086 17719
2086 17721
2086 17739
2087 10014
2087 11271
2087 11602
2087 11604
2087 13449
2087 13648
2087 13649
2087 14606
2087 14975
2087 15792
2087 15918
2087 17000
2087 17120
2087 17633
2087 17651
2087 17719
2087 17721
2088 10014
2088 11271
2088 11602
2088 11604
2088 13449
2088 13648
2088 13649
2088 14606
2088 14975
2088 15792
2088 15918
2088 17000
2088 17041
2088 17120
2088 17633
2088 17651
2088 17719
2088 17721
2088 17739
2089 10014
2089 11250
2089 11271
2089 11602
2089 11604
2089 12791
2089 13449
2089 13648
2089 13649
2089 14606
2089 14975
2089 14977
2089 15792
2089 15794
2089 17000
2089 17120
2089 17633
2089 17651
2089 17719
2089 17721
2089 17739
2090 11250
2090 11602
2090 11604
2090 12565
2090 12791
2090 13449
2090 13649
2090 14977
2090 15792
2090 15794
2090 17000
2090 17041
2090 17633
2090 17719
2090 17739
2091 11250
2091 11602
2091 11604
2091 12565
2091 13449
2091 13649
2091 14977
2091 15792
2091 15794
2091 17000
2091 17633
2091 17719
2091 17739
2092 11250
2092 11602
2092 11604
2092 12565
2092 13449
2092 13649
2092 14977
2092 15792
2092 15794
2092 17000
2092 17633
2092 17719
2093 9814
2093 10014
2093 11602
2093 12116
2093 12565
2093 13381
2093 13448
2093 13449
2093 13544
2093 13648
2093 13654
2093 13655
2093 14605
2093 14976
2093 14977
2093 15708
2093 15791
2093 15792
2093 15794
2093 16054
2093 17012
2093 17041
2093 17631
2093 17651
2093 17711
2093 17719
2093 17722
2094 9814
2094 10014
2094 11602
2094 12116
2094 12276
2094 12565
2094 13448
2094 13544
2094 13648
2094 13654
2094 13655
2094 14605
2094 14976
2094 14977
2094 15708
2094 15791
2094 15792
2094 15794
2094 16054
2094 17012
2094 17041
2094 17631
2094 17635
2094 17651
2094 17719
2094 17722
2094 17739
2095 9814
2095 10014
2095 11602
2095 12116
2095 12276
2095 12565
2095 13448
2095 13648
2095 13654
2095 13655
2095 14605
2095 14976
2095 14977
2095 15708
2095 15791
2095 15792
2095 15794
2095 16054
2095 17012
2095 17041
2095 17631
2095 17635
2095 17651
2095 17719
2095 17722
2095 17739
2096 9535
2096 10014
2096 11602
2096 12116
2096 12276
2096 13448
2096 13648
2096 13655
2096 14976
2096 14977
2096 15708
2096 15792
2096 17631
2096 17635
2096 17651
2096 17719
2096 17722
2096 17739
2097 9535
2097 10014
2097 11602
2097 13648
2097 13655
2097 14976
2097 14977
2097 15792
2097 17631
2097 17635
2097 17651
2097 17719
2097 17739
2098 9535
2098 10014
2098 11602
2098 12140
2098 12424
2098 13648
2098 13655
2098 14976
2098 14977
2098 15792
2098 17041
2098 17631
2098 17635
2098 17719
2098 17739
2099 9535
2099 10014
2099 11602
2099 12140
2099 12424
2099 13648
2099 13655
2099 14976
2099 14977
2099 15792
2099 15795
2099 17041
2099 17631
2099 17635
2099 17719
2099 17739
2100 9535
2100 10014
2100 11602
2100 12140
2100 12424
2100 13648
2100 13655
2100 14976
2100 14977
2100 15792
2100 15795
2100 17041
2100 17631
2100 17635
2100 17719
2100 17739
2101 9535
2101 11602
2101 12140
2101 12424
2101 12566
2101 13648
2101 13655
2101 14976
2101 14977
2101 15792
2101 15795
2101 17041
2101 17631
2101 17635
2101 17719
2101 17739
2102 9535
2102 11602
2102 12140
2102 12424
2102 12566
2102 13648
2102 13654
2102 13655
2102 14976
2102 14977
2102 15792
2102 15795
2102 17041
2102 17631
2102 17635
2102 17719
2103 9535
2103 11602
2103 12140
2103 12424
2103 12566
2103 12766
2103 13648
2103 13654
2103 13655
2103 14976
2103 14977
2103 15792
2103 15795
2103 16054
2103 17041
2103 17631
2103 17635
2103 17719
2104 9535
2104 11602
2104 12140
2104 12424
2104 12566
2104 13648
2104 13654
2104 13655
2104 14650
2104 14976
2104 14977
2104 15792
2104 15795
2104 16054
2104 17041
2104 17631
2104 17719
2105 9535
2105 11602
2105 12140
2105 12424
2105 12566
2105 13648
2105 13654
2105 13655
2105 14650
2105 14976
2105 14977
2105 15792
2105 15795
2105 16054
2105 17041
2105 17631
2105 17719
2106 9535
2106 11602
2106 12424
2106 12566
2106 12675
2106 13648
2106 13654
2106 13655
2106 14650
2106 14976
2106 14977
2106 15792
2106 15795
2106 16054
2106 17041
2106 17631
2106 17651
2106 17719
2107 11602
2107 12123
2107 12126
2107 12133
2107 12140
2107 12424
2107 12566
2107 13648
2107 13650
2107 14976
2107 14977
2107 15708
2107 16054
2107 17637
2107 17641
2107 17646
2107 17648
2107 17719
2108 11602
2108 12123
2108 12126
2108 12133
2108 12140
2108 12143
2108 12145
2108 12424
2108 12566
2108 13648
2108 13650
2108 13653
2108 14976
2108 14977
2108 15708
2108 16054
2108 17637
2108 17641
2108 17644
2108 17648
2108 17719
2109 11602
2109 12123
2109 12126
2109 12133
2109 12140
2109 12143
2109 12145
2109 12424
2109 12566
2109 13648
2109 13653
2109 14976
2109 14977
2109 17637
2109 17643
2109 17648
2110 11602
2110 12123
2110 12127
2110 12140
2110 12145
2110 12424
2110 12561
2110 12566
2110 12675
2110 13648
2110 13653
2110 14976
2110 14977
2110 15708
2110 17637
2110 17643
2110 17648
2111 11602
2111 12140
2111 12145
2111 12424
2111 12561
2111 12566
2111 12675
2111 13648
2111 13653
2111 14976
2111 14977
2111 15708
2111 17643
2111 17648
2112 11602
2112 12140
2112 12424
2112 12561
2112 12566
2112 12675
2112 12701
2112 12766
2112 12769
2112 13648
2112 13653
2112 14976
2112 14977
2112 15708
2112 16054
2112 17648
2113 11602
2113 12140
2113 12424
2113 12561
2113 12566
2113 12675
2113 12701
2113 12766
2113 12769
2113 13424
2113 13648
2113 13653
2113 14605
2113 14976
2113 14977
2113 15557
2113 15567
2113 15708
2113 16054
2113 17220
2113 17648
2114 11602
2114 12140
2114 12424
2114 12561
2114 12566
2114 12675
2114 12701
2114 12766
2114 12769
2114 13424
2114 13648
2114 13653
2114 14605
2114 14976
2114 14977
2114 15557
2114 15567
2114 16054
2114 17220
2114 17648
2115 9533
2115 12566
2115 12675
2115 12682
2115 12696
2115 12701
2115 12769
2115 13089
2115 14652
2115 14977
2115 15558
2115 15567
2115 15706
2115 15940
2115 16629
2115 17025
2115 17212
2115 17220
2116 11628
2116 12566
2116 12675
2116 12682
2116 12701
2116 12769
2116 13089
2116 14652
2116 14977
2116 15558
2116 15561
2116 15567
2116 15706
2116 15940
2116 16629
2116 17025
2116 17220
2117 11628
2117 12566
2117 12675
2117 12682
2117 12701
2117 12769
2117 13089
2117 14652
2117 14977
2117 15558
2117 15561
2117 15567
2117 15706
2117 15940
2117 16629
2117 17025
2117 17220
2118 9827
2118 11628
2118 12566
2118 12675
2118 12682
2118 12701
2118 12769
2118 13089
2118 14652
2118 14977
2118 15558
2118 15561
2118 15567
2118 15706
2118 15940
2118 16629
2118 17025
2118 17039
2118 17220
2119 9827
2119 11628
2119 12561
2119 12566
2119 12675
2119 12682
2119 12701
2119 12769
2119 12772
2119 13089
2119 14652
2119 15558
2119 15561
2119 15567
2119 15706
2119 15940
2119 16629
2119 17025
2119 17039
2119 17220
2120 9827
2120 11628
2120 12561
2120 12566
2120 12675
2120 12682
2120 12701
2120 12769
2120 12772
2120 13089
2120 14652
2120 14977
2120 15558
2120 15561
2120 15706
2120 15940
2120 16629
2120 17025
2120 17039
2120 17220
2120 17590
2121 9827
2121 11628
2121 12561
2121 12566
2121 12675
2121 12682
2121 12696
2121 12701
2121 12769
2121 12772
2121 13089
2121 14977
2121 15558
2121 15561
2121 15706
2121 15940
2121 16629
2121 17025
2121 17039
2121 17220
2121 17590
2122 9827
2122 11628
2122 12561
2122 12566
2122 12675
2122 12681
2122 12682
2122 12686
2122 12696
2122 12701
2122 12769
2122 12772
2122 13089
2122 13424
2122 14652
2122 14977
2122 15558
2122 15561
2122 15706
2122 15940
2122 16629
2122 17025
2122 17039
2122 17220
2122 17590
2123 9827
2123 11628
2123 12509
2123 12561
2123 12681
2123 12682
2123 12686
2123 12696
2123 12701
2123 12769
2123 12772
2123 13089
2123 13424
2123 14652
2123 14977
2123 15558
2123 15561
2123 15566
2123 15567
2123 15706
2123 15940
2123 16629
2123 17025
2123 17039
2123 17220
2123 17590
2124 9827
2124 11628
2124 12509
2124 12681
2124 12682
2124 12686
2124 12696
2124 12701
2124 12769
2124 12772
2124 13089
2124 13424
2124 14652
2124 14977
2124 15558
2124 15561
2124 15567
2124 15706
2124 15940
2124 16629
2124 17025
2124 17039
2124 17220
2124 17590
2125 9827
2125 11628
2125 12509
2125 12681
2125 12682
2125 12686
2125 12696
2125 12701
2125 12769
2125 12772
2125 13089
2125 13424
2125 14652
2125 15558
2125 15561
2125 15567
2125 15706
2125 15940
2125 16629
2125 17025
2125 17039
2125 17220
2125 17590
2126 9827
2126 11628
2126 12509
2126 12681
2126 12682
2126 12686
2126 12696
2126 12701
2126 12769
2126 12772
2126 13089
2126 13424
2126 14652
2126 15558
2126 15561
2126 15567
2126 15706
2126 15940
2126 17025
2126 17039
2126 17220
2126 17590
2127 9533
2127 9827
2127 11628
2127 12681
2127 12682
2127 12686
2127 12696
2127 12701
2127 12769
2127 12772
2127 13424
2127 13648
2127 14652
2127 14977
2127 15558
2127 15561
2127 15567
2127 15706
2127 15940
2127 17025
2127 17039
2127 17220
2128 9533
2128 9827
2128 11628
2128 12675
2128 12681
2128 12682
2128 12686
2128 12696
2128 12701
2128 12769
2128 12772
2128 13089
2128 13424
2128 14652
2128 14977
2128 15558
2128 15561
2128 15567
2128 15706
2128 15940
2128 17025
2128 17039
2128 17220
2129 9533
2129 9827
2129 11628
2129 12561
2129 12675
2129 12681
2129 12682
2129 12686
2129 12696
2129 12701
2129 12769
2129 12772
2129 13089
2129 13424
2129 14652
2129 14977
2129 15558
2129 15561
2129 15567
2129 15706
2129 15940
2129 17025
2129 17039
2129 17220
2130 9533
2130 9827
2130 11628
2130 12561
2130 12675
2130 12681
2130 12682
2130 12686
2130 12696
2130 12701
2130 12769
2130 12772
2130 13089
2130 13424
2130 14652
2130 14977
2130 15558
2130 15561
2130 15567
2130 15706
2130 15940
2130 17025
2130 17039
2130 17220
2131 9533
2131 9827
2131 11628
2131 12561
2131 12675
2131 12681
2131 12682
2131 12686
2131 12696
2131 12701
2131 12772
2131 13089
2131 13424
2131 14652
2131 14977
2131 15558
2131 15561
2131 15567
2131 15706
2131 15940
2131 17039
2131 17220
2132 9533
2132 9827
2132 11628
2132 12561
2132 12675
2132 12681
2132 12682
2132 12686
2132 12696
2132 12701
2132 12772
2132 13089
2132 13424
2132 14652
2132 14977
2132 15558
2132 15567
2132 15706
2132 15940
2132 17039
2132 17220
2133 9533
2133 9827
2133 11628
2133 12561
2133 12675
2133 12681
2133 12682
2133 12686
2133 12696
2133 12701
2133 12772
2133 13089
2133 13424
2133 14652
2133 14977
2133 15558
2133 15567
2133 15706
2133 15940
2133 17039
2133 17220
2133 17648
2134 9533
2134 9827
2134 11628
2134 12561
2134 12675
2134 12681
2134 12682
2134 12686
2134 12696
2134 12701
2134 12772
2134 13089
2134 13424
2134 14652
2134 14977
2134 15558
2134 15567
2134 15706
2134 15710
2134 15940
2134 17039
2134 17220
2134 17648
2135 9533
2135 9827
2135 11628
2135 12561
2135 12675
2135 12681
2135 12682
2135 12686
2135 12696
2135 12701
2135 12772
2135 13089
2135 13424
2135 14652
2135 14977
2135 15558
2135 15567
2135 15706
2135 15710
2135 15940
2135 17039
2135 17220
2135 17648
2136 9533
2136 9827
2136 12561
2136 12675
2136 12681
2136 12682
2136 12686
2136 12696
2136 12701
2136 12772
2136 13089
2136 13424
2136 14652
2136 14976
2136 14977
2136 15557
2136 15558
2136 15560
2136 15567
2136 15706
2136 15710
2136 15940
2136 16054
2136 17039
2136 17220
2136 17648
2137 9533
2137 9827
2137 10537
2137 12561
2137 12675
2137 12681
2137 12682
2137 12686
2137 12696
2137 12701
2137 12772
2137 13089
2137 13424
2137 14652
2137 14976
2137 14977
2137 15557
2137 15558
2137 15560
2137 15567
2137 15710
2137 15940
2137 16054
2137 17220
2137 17648
2138 9533
2138 9827
2138 10537
2138 12561
2138 12675
2138 12681
2138 12682
2138 12686
2138 12696
2138 12701
2138 12772
2138 13089
2138 13424
2138 14652
2138 14976
2138 14977
2138 15557
2138 15558
2138 15560
2138 15567
2138 15940
2138 17039
2138 17220
2138 17648
2139 9533
2139 9827
2139 10537
2139 12561
2139 12675
2139 12681
2139 12682
2139 12686
2139 12696
2139 12701
2139 12772
2139 13089
2139 13424
2139 14652
2139 14976
2139 14977
2139 15557
2139 15558
2139 15560
2139 15567
2139 15940
2139 17039
2139 17220
2139 17648
2140 9533
2140 9827
2140 10537
2140 12561
2140 12675
2140 12681
2140 12682
2140 12686
2140 12696
2140 12701
2140 12772
2140 13089
2140 13423
2140 13424
2140 14652
2140 14976
2140 14977
2140 15557
2140 15558
2140 15560
2140 15567
2140 15940
2140 17039
2140 17220
2140 17648
2141 9533
2141 9827
2141 10537
2141 12561
2141 12675
2141 12681
2141 12682
2141 12686
2141 12696
2141 12701
2141 13089
2141 13423
2141 13424
2141 13648
2141 14652
2141 14976
2141 14977
2141 15548
2141 15557
2141 15558
2141 15560
2141 15567
2141 15940
2141 17039
2141 17220
2141 17648
2142 9533
2142 9827
2142 10537
2142 12561
2142 12675
2142 12681
2142 12682
2142 12686
2142 12696
2142 12701
2142 13089
2142 13424
2142 13648
2142 14652
2142 14976
2142 14977
2142 15548
2142 15558
2142 15567
2142 17039
2142 17220
2142 17648
2143 9533
2143 9827
2143 10537
2143 12561
2143 12675
2143 12681
2143 12686
2143 12693
2143 12696
2143 12698
2143 12701
2143 12702
2143 13089
2143 13424
2143 13648
2143 14652
2143 14976
2143 15548
2143 15558
2143 15567
2143 17039
2143 17220
2143 17648
2144 9533
2144 9827
2144 10537
2144 12675
2144 12681
2144 12693
2144 12698
2144 12701
2144 12702
2144 13648
2144 14652
2144 14976
2144 15548
2144 15558
2144 15567
2144 17039
2144 17220
2144 17648
2145 9827
2145 10537
2145 12675
2145 12693
2145 12698
2145 12701
2145 12702
2145 13648
2145 14652
2145 14976
2145 15548
2145 15558
2145 15565
2145 15567
2145 15580
2145 15940
2145 17220
2145 17648
2146 9827
2146 12675
2146 12693
2146 12698
2146 12701
2146 12702
2146 12772
2146 14652
2146 14976
2146 15548
2146 15558
2146 15565
2146 15567
2146 15580
2146 15940
2146 17220
2146 17648
2147 9827
2147 12675
2147 12693
2147 12701
2147 12702
2147 12772
2147 14652
2147 14976
2147 15226
2147 15548
2147 15558
2147 15565
2147 15567
2147 15580
2147 15940
2147 17036
2147 17220
2148 9827
2148 12675
2148 12693
2148 12701
2148 12702
2148 12772
2148 14976
2148 15226
2148 15565
2148 15567
2148 15580
2148 15940
2148 17036
2148 17220
2149 9827
2149 12675
2149 12693
2149 12701
2149 12702
2149 12772
2149 15226
2149 15565
2149 15580
2149 15940
2149 17036
2149 17220
2150 9827
2150 12675
2150 12693
2150 12701
2150 12702
2150 12772
2150 15226
2150 15565
2150 15580
2150 15940
2150 17036
2151 9827
2151 12693
2151 12701
2151 12702
2151 12772
2151 15226
2151 15565
2151 15580
2151 15940
2151 17036
2152 9827
2152 12693
2152 12701
2152 12702
2152 12772
2152 15226
2152 15367
2152 15565
2152 15580
2152 15940
2152 17036
2153 9827
2153 12693
2153 12701
2153 12702
2153 12772
2153 15226
2153 15367
2153 15558
2153 15565
2153 15580
2153 15940
2153 17036
2154 9827
2154 12693
2154 12701
2154 12702
2154 12772
2154 15226
2154 15367
2154 15558
2154 15580
2154 15940
2154 17036
2155 9827
2155 12693
2155 12701
2155 12702
2155 12772
2155 15226
2155 15367
2155 15558
2155 15580
2155 15940
2155 17036
2156 9827
2156 12688
2156 12693
2156 12701
2156 12702
2156 12772
2156 13089
2156 15226
2156 15367
2156 15558
2156 15580
2156 15940
2156 17027
2156 17036
2157 9827
2157 12561
2157 12688
2157 12693
2157 12701
2157 12702
2157 12772
2157 13089
2157 15226
2157 15367
2157 15558
2157 15580
2157 15940
2157 17027
2157 17036
2158 9827
2158 12561
2158 12688
2158 12693
2158 12701
2158 12702
2158 12772
2158 13089
2158 15226
2158 15367
2158 15558
2158 15580
2158 15940
2158 17027
2158 17036
2159 9827
2159 12561
2159 12674
2159 12688
2159 12693
2159 12702
2159 12772
2159 13089
2159 15226
2159 15367
2159 15580
2159 15940
2159 17027
2159 17036
2160 9827
2160 12561
2160 12688
2160 12693
2160 12772
2160 13089
2160 15226
2160 15367
2160 15580
2160 15940
2160 17027
2160 17036
2161 9827
2161 12561
2161 12688
2161 12693
2161 12702
2161 12772
2161 13089
2161 15226
2161 15367
2161 15580
2161 15940
2161 17027
2162 9827
2162 12561
2162 12674
2162 12688
2162 12693
2162 12702
2162 12772
2162 13089
2162 15226
2162 15367
2162 15580
2162 15940
2163 9827
2163 12561
2163 12674
2163 12688
2163 12693
2163 12702
2163 12772
2163 13089
2163 15226
2163 15580
2163 15940
2164 9827
2164 12561
2164 12674
2164 12688
2164 12693
2164 12702
2164 12772
2164 13089
2164 15226
2164 15580
2164 15940
2165 9827
2165 12561
2165 12674
2165 12688
2165 12693
2165 12702
2165 12772
2165 13089
2165 15226
2165 15580
2165 15940
2166 9827
2166 12561
2166 12674
2166 12688
2166 12693
2166 12772
2166 13089
2166 15226
2166 15580
2166 15940
2167 9827
2167 12561
2167 12674
2167 12688
2167 12693
2167 12702
2167 12772
2167 13089
2167 15226
2167 15580
2167 15940
2168 9827
2168 12561
2168 12674
2168 12688
2168 12693
2168 12702
2168 12772
2168 13089
2168 15226
2168 15580
2168 15940
2169 9827
2169 12561
2169 12674
2169 12688
2169 12693
2169 12772
2169 13089
2169 15226
2169 15580
2169 15940
2170 9827
2170 12561
2170 12674
2170 12688
2170 12693
2170 12772
2170 13089
2170 15226
2170 15580
2170 15940
2171 9827
2171 12561
2171 12674
2171 12688
2171 12693
2171 12772
2171 13089
2171 15226
2171 15580
2171 15940
2172 9827
2172 12561
2172 12674
2172 12688
2172 12693
2172 12772
2172 13089
2172 15226
2172 15580
2172 15940
2173 12561
2173 12674
2173 12688
2173 12693
2173 13089
2173 15226
2173 15580
2173 15940
2174 12561
2174 12674
2174 12688
2174 12693
2174 12702
2174 13089
2174 15226
2174 15555
2174 15570
2174 15580
2174 15940
2175 12561
2175 12674
2175 12702
2175 13089
2175 15226
2175 15555
2175 15570
2175 15580
2176 12561
2176 12674
2176 13089
2176 15226
2176 15555
2176 15570
2176 15580
2176 15940
2176 16201
2177 12561
2177 12674
2177 15226
2177 15555
2177 15570
2177 15580
2177 15940
2177 16201
2178 12556
2178 12561
2178 12674
2178 15226
2178 15555
2178 15580
2178 16201
2179 12556
2179 12561
2179 12567
2179 12674
2179 13091
2179 15226
2179 15555
2179 16201
2180 12556
2180 12561
2180 12567
2180 12674
2180 13091
2180 13094
2180 15226
2180 15555
2180 16201
2181 12556
2181 12561
2181 12567
2181 12674
2181 13091
2181 13094
2181 15226
2181 15555
2181 16201
2182 12556
2182 12561
2182 12567
2182 12674
2182 13091
2182 13094
2182 15226
2182 15555
2182 16201
2183 12561
2183 12567
2183 12674
2183 13091
2183 13094
2183 15226
2183 15555
2183 16201
2184 12561
2184 12567
2184 12674
2184 13088
2184 13091
2184 13094
2184 15226
2184 15555
2184 16201
2185 12561
2185 12567
2185 12674
2185 13088
2185 13091
2185 13094
2185 15226
2185 15555
2185 16201
2185 16932
2186 12561
2186 12567
2186 12674
2186 13088
2186 13091
2186 13094
2186 15226
2186 15555
2186 16201
2186 16520
2186 16932
2187 12561
2187 12567
2187 12674
2187 13088
2187 13091
2187 13094
2187 15165
2187 15226
2187 16201
2187 16932
2188 12561
2188 12567
2188 12674
2188 13088
2188 13091
2188 13094
2188 13241
2188 15165
2188 15226
2188 16201
2188 16932
2189 12561
2189 12567
2189 12674
2189 13088
2189 13091
2189 13094
2189 13241
2189 15165
2189 15226
2189 16201
2189 16914
2189 16932
2190 12561
2190 12567
2190 12674
2190 13091
2190 13094
2190 13241
2190 15165
2190 15226
2190 16201
2190 16914
2190 16932
2191 12561
2191 12567
2191 12674
2191 13091
2191 13094
2191 13241
2191 14404
2191 15165
2191 15226
2191 16201
2191 16914
2191 16932
2192 12561
2192 12567
2192 12674
2192 13091
2192 13094
2192 13241
2192 14404
2192 15165
2192 15226
2192 16201
2192 16914
2192 16932
2193 12561
2193 12567
2193 12674
2193 13091
2193 13094
2193 13241
2193 14404
2193 15165
2193 15226
2193 16201
2193 16914
2193 16932
2194 12561
2194 12567
2194 12674
2194 13091
2194 13094
2194 13241
2194 14404
2194 15165
2194 15226
2194 16201
2194 16914
2194 16932
2194 17635
2195 12561
2195 12567
2195 13091
2195 13094
2195 13241
2195 14404
2195 15165
2195 15226
2195 16201
2195 16914
2195 17635
2195 17739
2196 12561
2196 12567
2196 13091
2196 13094
2196 13241
2196 15165
2196 15226
2196 16201
2196 17635
2196 17739
2197 12561
2197 12567
2197 13091
2197 13094
2197 13241
2197 15165
2197 15226
2197 16201
2197 17635
2197 17739
2198 12561
2198 12567
2198 13091
2198 13094
2198 13241
2198 15165
2198 15753
2198 16201
2198 17635
2198 17739
2199 12559
2199 12564
2199 12802
2199 13087
2199 15753
2199 16930
2200 12559
2200 12564
2200 12802
2200 13087
2200 15753
2200 16930
2201 11296
2201 11554
2201 11555
2201 11644
2201 12254
2201 12587
2201 12589
2201 13674
2201 13690
2201 14625
2201 15688
2201 15773
2201 16430
2201 16453
2201 17066
2201 17072
2201 17084
2201 17094
2202 11296
2202 11554
2202 11555
2202 11644
2202 12254
2202 12587
2202 12589
2202 13520
2202 13674
2202 13690
2202 14625
2202 15592
2202 15688
2202 15773
2202 16430
2202 16453
2202 17066
2202 17072
2202 17084
2202 17094
2203 11296
2203 11644
2203 12254
2203 12904
2203 13520
2203 13525
2203 13674
2203 13690
2203 14625
2203 15592
2203 15688
2203 15773
2203 16430
2203 16453
2203 17072
2203 17094
2203 17566
2204 11296
2204 11644
2204 12587
2204 12904
2204 13520
2204 13525
2204 13674
2204 14625
2204 15592
2204 15598
2204 15688
2204 15773
2204 16430
2204 16453
2204 17072
2204 17094
2204 17566
2205 10516
2205 11296
2205 11644
2205 12587
2205 12904
2205 13520
2205 13525
2205 14625
2205 15592
2205 15598
2205 15688
2205 15773
2205 16430
2205 16453
2205 17072
2205 17094
2205 17566
2206 10516
2206 11296
2206 11644
2206 11666
2206 12904
2206 13520
2206 13525
2206 14625
2206 15592
2206 15598
2206 15688
2206 15773
2206 16430
2206 16453
2206 16625
2206 17072
2206 17094
2206 17566
2207 10516
2207 11296
2207 11644
2207 11666
2207 12904
2207 13520
2207 13525
2207 14625
2207 15592
2207 15598
2207 15688
2207 15773
2207 16430
2207 16453
2207 16625
2207 17072
2207 17094
2207 17566
2208 10516
2208 11296
2208 11644
2208 11666
2208 12254
2208 12904
2208 13520
2208 13525
2208 14625
2208 15592
2208 15598
2208 15688
2208 15773
2208 16267
2208 16430
2208 16453
2208 16625
2208 17072
2208 17094
2208 17566
2209 10516
2209 11296
2209 11644
2209 11666
2209 12904
2209 13520
2209 13525
2209 14625
2209 15592
2209 15598
2209 15688
2209 15773
2209 16267
2209 16430
2209 16453
2209 16625
2209 17072
2209 17094
2209 17566
2210 10516
2210 11296
2210 11644
2210 12904
2210 13520
2210 13525
2210 14625
2210 15592
2210 15598
2210 15688
2210 15773
2210 16267
2210 16430
2210 16453
2210 16625
2210 17072
2210 17094
2210 17566
2211 10516
2211 11296
2211 11644
2211 12904
2211 13520
2211 13525
2211 14625
2211 15592
2211 15594
2211 15598
2211 15688
2211 15773
2211 16430
2211 16453
2211 17072
2211 17094
2211 17566
2212 10516
2212 11296
2212 11644
2212 12254
2212 12904
2212 13520
2212 13525
2212 14625
2212 15592
2212 15594
2212 15598
2212 15688
2212 15773
2212 16430
2212 16453
2212 17072
2212 17094
2212 17566
2213 11296
2213 11644
2213 12254
2213 12904
2213 13520
2213 13525
2213 14625
2213 15592
2213 15688
2213 16430
2213 17072
2213 17094
2214 11296
2214 15594
2214 16430
2214 17072
2214 17094
2215 11644
2215 11657
2215 15594
2215 15688
2215 16430
2215 17072
2215 17094
2216 11644
2216 11657
2216 13437
2216 15594
2216 15688
2216 16430
2216 16481
2216 17072
2217 11657
2217 13437
2217 15594
2217 15688
2217 16430
2217 17072
2218 11657
2218 13437
2218 15167
2218 15594
2218 15688
2218 16430
2218 17072
2219 10512
2219 11657
2219 13437
2219 13454
2219 13678
2219 15167
2219 15594
2219 15688
2219 15764
2219 16430
2219 16481
2219 16964
2219 17072
2219 17094
2220 10512
2220 11657
2220 13437
2220 13454
2220 13678
2220 15594
2220 15688
2220 15764
2220 16430
2220 16481
2220 16964
2220 17072
2220 17088
2220 17094
2221 10512
2221 11657
2221 13437
2221 13454
2221 13678
2221 15594
2221 15688
2221 15764
2221 15765
2221 16430
2221 16481
2221 16860
2221 17072
2221 17088
2221 17094
2222 10512
2222 11657
2222 12613
2222 13437
2222 13454
2222 13678
2222 15003
2222 15594
2222 15688
2222 15764
2222 16481
2222 17088
2222 17094
2223 10512
2223 11657
2223 12613
2223 13437
2223 13454
2223 13678
2223 15003
2223 15594
2223 15688
2223 15764
2223 16481
2223 17088
2223 17094
2224 10512
2224 11657
2224 12613
2224 13437
2224 13438
2224 13454
2224 13678
2224 15003
2224 15688
2224 15764
2224 16481
2224 17088
2224 17094
2225 10512
2225 11657
2225 12254
2225 12613
2225 13437
2225 13438
2225 13454
2225 13678
2225 15003
2225 15688
2225 15764
2225 15772
2225 16481
2225 17088
2225 17094
2226 10512
2226 11657
2226 12254
2226 12613
2226 13437
2226 13438
2226 13454
2226 13678
2226 15003
2226 15167
2226 15345
2226 15688
2226 15764
2226 15772
2226 16481
2226 17088
2226 17094
2227 10512
2227 11657
2227 12254
2227 12613
2227 13437
2227 13438
2227 13454
2227 13678
2227 15003
2227 15167
2227 15345
2227 15688
2227 15764
2227 15772
2227 16481
2227 16860
2227 17088
2227 17094
2227 17324
2228 10512
2228 11657
2228 12254
2228 12613
2228 13437
2228 13438
2228 13678
2228 13688
2228 15003
2228 15167
2228 15345
2228 15688
2228 15772
2228 16169
2228 16860
2228 17088
2228 17094
2228 17324
2229 10512
2229 11657
2229 12254
2229 12613
2229 13437
2229 13438
2229 13688
2229 15003
2229 15167
2229 15345
2229 15688
2229 15772
2229 16169
2229 16860
2229 17088
2229 17094
2229 17324
2230 12254
2230 12613
2230 13437
2230 13438
2230 13688
2230 15003
2230 15167
2230 15345
2230 15688
2230 15772
2230 16169
2230 16860
2230 17088
2230 17094
2230 17324
2231 12254
2231 12613
2231 13688
2231 15003
2231 15167
2231 15344
2231 15345
2231 15688
2231 15772
2231 16169
2231 16860
2231 17088
2231 17094
2231 17324
2232 11638
2232 12254
2232 12613
2232 13688
2232 15003
2232 15167
2232 15344
2232 15345
2232 15688
2232 15772
2232 16169
2232 16596
2232 16860
2232 17088
2232 17094
2233 10512
2233 11638
2233 12254
2233 12613
2233 13438
2233 13688
2233 15003
2233 15167
2233 15187
2233 15344
2233 15345
2233 15347
2233 15348
2233 15688
2233 15752
2233 16169
2233 16596
2233 16860
2233 17088
2233 17094
2234 10512
2234 11186
2234 11638
2234 12254
2234 12613
2234 13437
2234 13438
2234 13688
2234 15003
2234 15167
2234 15187
2234 15344
2234 15345
2234 15347
2234 15348
2234 15688
2234 15752
2234 16169
2234 16596
2234 16860
2234 17088
2234 17094
2235 10512
2235 11638
2235 12254
2235 12613
2235 13437
2235 13438
2235 13688
2235 15003
2235 15167
2235 15187
2235 15345
2235 15347
2235 15348
2235 15688
2235 15752
2235 16169
2235 16170
2235 16596
2235 16860
2235 17088
2235 17091
2235 17094
2236 11358
2236 12254
2236 12613
2236 13438
2236 13688
2236 15003
2236 15167
2236 15348
2236 15752
2236 16169
2236 16170
2236 16596
2236 16860
2236 17068
2236 17088
2236 17094
2237 11358
2237 12254
2237 12613
2237 13438
2237 13688
2237 15003
2237 15167
2237 15348
2237 15752
2237 16169
2237 16170
2237 16596
2237 16860
2237 17068
2237 17088
2237 17094
2238 11358
2238 12254
2238 12613
2238 13438
2238 13688
2238 15003
2238 15167
2238 15347
2238 15752
2238 16170
2238 16596
2238 16860
2238 17091
2238 17094
2239 11358
2239 12254
2239 12613
2239 13438
2239 13688
2239 14997
2239 15003
2239 15167
2239 15347
2239 15752
2239 16170
2239 16596
2239 16860
2239 17068
2239 17091
2239 17094
2240 11358
2240 12254
2240 12613
2240 13438
2240 13688
2240 14997
2240 15003
2240 15167
2240 15347
2240 15752
2240 16170
2240 16596
2240 16860
2240 17068
2240 17091
2240 17094
2241 11358
2241 12254
2241 12613
2241 13438
2241 13688
2241 15003
2241 15167
2241 15347
2241 15348
2241 15752
2241 16170
2241 16596
2241 16860
2241 17068
2241 17091
2241 17094
2242 12254
2242 12613
2242 13438
2242 13688
2242 15003
2242 15167
2242 15347
2242 15348
2242 15752
2242 16170
2242 16596
2242 16860
2242 17068
2242 17091
2242 17094
2243 12254
2243 12613
2243 13438
2243 13688
2243 15003
2243 15167
2243 15347
2243 15348
2243 15752
2243 16170
2243 16596
2243 16860
2243 17068
2243 17091
2243 17094
2244 12254
2244 12613
2244 13438
2244 13688
2244 15003
2244 15167
2244 15347
2244 15348
2244 15752
2244 16170
2244 16596
2244 16860
2244 17067
2244 17091
2244 17094
2245 11638
2245 12254
2245 12613
2245 13438
2245 13688
2245 15003
2245 15167
2245 15347
2245 15741
2245 15752
2245 16170
2245 16596
2245 16860
2245 17067
2245 17091
2245 17094
2246 11638
2246 12254
2246 12613
2246 13438
2246 13688
2246 15003
2246 15167
2246 15347
2246 15741
2246 15752
2246 16170
2246 16596
2246 16860
2246 17067
2246 17091
2246 17094
2247 11638
2247 12254
2247 13688
2247 15003
2247 15167
2247 15347
2247 15741
2247 16170
2247 16596
2247 16860
2247 17067
2247 17091
2247 17094
2248 11638
2248 12254
2248 13688
2248 15003
2248 15167
2248 15347
2248 15741
2248 16596
2248 16860
2248 17067
2248 17091
2248 17094
2249 11638
2249 12254
2249 13688
2249 15003
2249 15167
2249 15340
2249 15347
2249 16596
2249 16860
2249 17067
2249 17091
2249 17094
2250 9797
2250 11185
2250 11638
2250 12254
2250 13438
2250 13688
2250 15003
2250 15167
2250 15340
2250 15347
2250 15752
2250 16860
2250 17091
2250 17094
2251 9797
2251 11185
2251 11638
2251 12254
2251 12613
2251 13438
2251 13688
2251 15003
2251 15167
2251 15340
2251 15752
2251 16860
2251 17091
2251 17094
2252 9797
2252 11185
2252 11638
2252 12254
2252 13438
2252 13688
2252 15003
2252 15167
2252 15340
2252 15752
2252 16860
2252 17091
2252 17094
2253 9797
2253 11185
2253 11638
2253 12254
2253 12613
2253 13438
2253 13688
2253 15003
2253 15167
2253 16860
2253 17091
2253 17094
2254 10014
2254 11247
2254 11271
2254 11602
2254 11604
2254 13546
2254 13652
2254 14606
2254 14975
2254 15787
2254 15790
2254 15920
2254 17120
2254 17642
2254 17649
2254 17721
2255 10014
2255 10787
2255 11271
2255 11602
2255 11604
2255 13546
2255 13652
2255 14606
2255 14975
2255 15787
2255 15790
2255 15792
2255 15918
2255 15920
2255 17000
2255 17120
2255 17642
2255 17649
2255 17721
2255 17739
2256 10014
2256 10787
2256 11271
2256 11602
2256 11604
2256 13543
2256 13546
2256 13652
2256 14606
2256 14975
2256 15787
2256 15790
2256 15792
2256 15918
2256 15920
2256 17000
2256 17120
2256 17642
2256 17649
2256 17721
2256 17739
2257 10014
2257 11247
2257 11271
2257 11602
2257 11604
2257 13546
2257 13649
2257 13652
2257 14606
2257 14975
2257 15787
2257 15790
2257 15792
2257 15918
2257 15920
2257 17000
2257 17120
2257 17642
2257 17649
2257 17721
2257 17739
2258 10014
2258 11247
2258 11271
2258 11602
2258 11604
2258 13546
2258 13649
2258 13652
2258 14606
2258 14975
2258 15787
2258 15790
2258 15792
2258 15918
2258 15920
2258 17120
2258 17642
2258 17649
2258 17719
2258 17721
2258 17739
2259 10014
2259 11271
2259 11602
2259 11604
2259 13649
2259 13652
2259 14606
2259 14975
2259 15790
2259 15792
2259 15920
2259 17000
2259 17120
2259 17633
2259 17642
2259 17649
2259 17719
2259 17721
2259 17739
2260 9593
2260 10014
2260 11247
2260 11271
2260 11602
2260 11604
2260 13449
2260 13649
2260 13652
2260 14606
2260 14975
2260 15790
2260 15792
2260 15918
2260 15920
2260 17000
2260 17120
2260 17633
2260 17642
2260 17649
2260 17719
2260 17721
2260 17739
2261 9593
2261 10014
2261 10787
2261 11247
2261 11271
2261 11602
2261 11604
2261 13449
2261 13649
2261 13652
2261 14606
2261 14975
2261 15790
2261 15792
2261 15918
2261 15919
2261 15920
2261 17000
2261 17120
2261 17633
2261 17642
2261 17649
2261 17719
2261 17721
2261 17739
2262 9593
2262 10014
2262 10787
2262 11247
2262 11271
2262 11602
2262 11604
2262 13422
2262 13449
2262 13541
2262 13649
2262 14606
2262 14975
2262 15790
2262 15792
2262 15918
2262 15919
2262 15920
2262 17000
2262 17120
2262 17633
2262 17642
2262 17649
2262 17719
2262 17721
2262 17739
2263 10014
2263 11271
2263 11602
2263 11604
2263 13422
2263 13449
2263 13539
2263 13541
2263 13649
2263 14606
2263 14975
2263 15790
2263 15792
2263 15918
2263 15919
2263 17000
2263 17120
2263 17633
2263 17642
2263 17719
2263 17721
2263 17739
2264 10014
2264 11271
2264 11602
2264 11604
2264 13422
2264 13449
2264 13539
2264 13540
2264 13648
2264 13649
2264 14606
2264 14975
2264 15790
2264 15792
2264 15918
2264 15919
2264 17000
2264 17120
2264 17633
2264 17642
2264 17719
2264 17721
2264 17739
2265 10014
2265 11271
2265 11602
2265 11604
2265 13422
2265 13449
2265 13648
2265 13649
2265 14606
2265 14975
2265 15790
2265 15792
2265 15918
2265 15919
2265 17000
2265 17041
2265 17120
2265 17633
2265 17719
2265 17721
2265 17739
2266 11250
2266 11602
2266 11604
2266 12565
2266 12791
2266 13449
2266 13649
2266 14977
2266 15792
2266 15794
2266 17000
2266 17041
2266 17633
2266 17719
2267 11250
2267 11602
2267 11604
2267 12565
2267 13449
2267 13649
2267 14977
2267 15792
2267 15794
2267 17000
2267 17041
2267 17633
2267 17651
2267 17719
2268 11250
2268 11602
2268 11604
2268 12565
2268 13449
2268 13649
2268 14977
2268 15792
2268 15794
2268 17000
2268 17633
2268 17651
2268 17719
2269 9814
2269 10014
2269 11602
2269 12116
2269 12276
2269 12424
2269 12565
2269 13381
2269 13448
2269 13648
2269 13654
2269 13655
2269 14605
2269 14976
2269 14977
2269 15708
2269 15791
2269 15792
2269 15794
2269 16054
2269 17012
2269 17041
2269 17631
2269 17635
2269 17651
2269 17711
2269 17719
2269 17722
2269 17739
2270 9535
2270 9814
2270 10014
2270 11602
2270 12116
2270 12276
2270 12424
2270 12565
2270 13448
2270 13648
2270 13654
2270 13655
2270 14605
2270 14976
2270 14977
2270 15708
2270 15789
2270 15791
2270 15792
2270 15795
2270 16054
2270 17012
2270 17041
2270 17631
2270 17635
2270 17651
2270 17711
2270 17719
2270 17722
2270 17739
2271 9535
2271 9814
2271 10014
2271 11602
2271 12140
2271 12424
2271 12565
2271 13648
2271 13654
2271 13655
2271 14650
2271 14976
2271 14977
2271 15708
2271 15789
2271 15792
2271 15795
2271 17012
2271 17041
2271 17631
2271 17635
2271 17651
2271 17711
2271 17719
2271 17722
2271 17739
2272 9535
2272 9814
2272 10014
2272 11602
2272 12140
2272 12424
2272 12565
2272 12766
2272 13648
2272 13654
2272 13655
2272 14605
2272 14650
2272 14976
2272 14977
2272 15708
2272 15789
2272 15792
2272 15795
2272 16054
2272 17012
2272 17041
2272 17631
2272 17635
2272 17651
2272 17711
2272 17719
2272 17722
2272 17739
2273 9535
2273 10014
2273 11602
2273 12140
2273 12424
2273 12565
2273 12766
2273 13648
2273 13654
2273 13655
2273 14605
2273 14976
2273 14977
2273 15708
2273 15789
2273 15792
2273 15795
2273 16054
2273 17012
2273 17041
2273 17631
2273 17635
2273 17719
2273 17722
2273 17739
2274 9535
2274 10014
2274 11602
2274 12140
2274 12424
2274 12766
2274 13648
2274 13654
2274 13655
2274 14976
2274 14977
2274 15708
2274 15789
2274 15792
2274 15795
2274 17041
2274 17631
2274 17635
2274 17719
2274 17739
2275 9535
2275 10014
2275 11602
2275 12140
2275 12424
2275 12566
2275 12766
2275 13648
2275 13654
2275 13655
2275 14650
2275 14976
2275 14977
2275 15708
2275 15792
2275 15795
2275 17041
2275 17631
2275 17635
2275 17711
2275 17719
2275 17722
2275 17739
2276 9535
2276 11602
2276 12140
2276 12424
2276 12566
2276 12766
2276 13648
2276 13654
2276 13655
2276 14650
2276 14976
2276 14977
2276 15708
2276 15792
2276 15795
2276 16054
2276 17041
2276 17631
2276 17635
2276 17711
2276 17719
2277 9535
2277 11602
2277 12140
2277 12424
2277 12566
2277 13654
2277 13655
2277 14605
2277 14650
2277 14976
2277 14977
2277 15708
2277 15792
2277 15795
2277 16054
2277 17041
2277 17631
2277 17719
2278 9535
2278 11602
2278 12140
2278 12424
2278 12566
2278 13654
2278 13655
2278 14605
2278 14650
2278 14976
2278 14977
2278 15193
2278 15703
2278 15792
2278 15795
2278 16054
2278 17041
2278 17631
2278 17711
2278 17719
2278 17722
2279 11602
2279 12123
2279 12126
2279 12133
2279 12140
2279 12143
2279 12145
2279 12424
2279 13648
2279 13650
2279 14976
2279 14977
2279 15708
2279 16054
2279 17025
2279 17637
2279 17641
2279 17643
2279 17719
2280 11602
2280 12126
2280 12127
2280 12133
2280 12138
2280 12140
2280 12143
2280 12145
2280 12424
2280 13648
2280 14976
2280 14977
2280 15708
2280 17637
2280 17641
2280 17643
2280 17717
2280 17719
2281 11602
2281 12126
2281 12127
2281 12133
2281 12138
2281 12139
2281 12140
2281 12143
2281 12145
2281 12426
2281 12675
2281 12796
2281 13648
2281 13650
2281 13653
2281 14976
2281 14977
2281 15362
2281 15708
2281 17637
2281 17643
2281 17711
2281 17717
2281 17719
2282 11602
2282 12127
2282 12130
2282 12139
2282 12140
2282 12143
2282 12426
2282 12540
2282 12566
2282 12769
2282 12796
2282 13648
2282 13650
2282 13653
2282 14976
2282 14977
2282 15362
2282 15708
2282 16054
2282 17637
2282 17643
2282 17648
2282 17711
2282 17717
2283 11602
2283 12127
2283 12130
2283 12140
2283 12143
2283 12424
2283 12561
2283 12566
2283 12769
2283 12796
2283 13648
2283 13653
2283 14976
2283 14977
2283 15557
2283 15708
2283 16054
2283 17220
2283 17637
2283 17643
2283 17648
2283 17711
2283 17717
2284 11602
2284 12127
2284 12130
2284 12140
2284 12143
2284 12424
2284 12548
2284 12561
2284 12566
2284 12675
2284 12766
2284 12769
2284 13424
2284 13648
2284 13650
2284 13653
2284 14570
2284 14976
2284 14977
2284 15362
2284 15557
2284 15708
2284 16054
2284 17220
2284 17637
2284 17643
2284 17648
2284 17711
2284 17717
2285 11602
2285 12130
2285 12140
2285 12143
2285 12424
2285 12426
2285 12540
2285 12548
2285 12561
2285 12566
2285 12675
2285 12766
2285 12769
2285 13424
2285 13648
2285 13653
2285 14570
2285 14976
2285 14977
2285 15362
2285 15567
2285 15708
2285 16054
2285 17012
2285 17025
2285 17643
2285 17648
2285 17711
2285 17717
2286 11628
2286 12566
2286 12675
2286 12682
2286 12701
2286 12769
2286 13089
2286 14976
2286 14977
2286 15558
2286 15561
2286 15567
2286 15706
2286 15940
2286 16629
2286 17025
2286 17220
2287 11628
2287 12566
2287 12675
2287 12682
2287 12701
2287 12769
2287 13089
2287 14977
2287 15558
2287 15561
2287 15567
2287 15706
2287 15710
2287 15940
2287 16629
2287 17025
2287 17039
2287 17220
2288 11628
2288 12566
2288 12675
2288 12682
2288 12701
2288 12769
2288 13089
2288 14977
2288 15558
2288 15561
2288 15567
2288 15706
2288 15710
2288 15940
2288 16629
2288 17025
2288 17039
2288 17220
2289 9827
2289 11628
2289 12566
2289 12675
2289 12682
2289 12701
2289 12769
2289 12772
2289 13089
2289 14977
2289 15558
2289 15561
2289 15706
2289 15710
2289 15940
2289 16629
2289 17025
2289 17039
2289 17220
2290 9827
2290 11628
2290 12566
2290 12675
2290 12682
2290 12701
2290 12769
2290 12772
2290 13089
2290 14977
2290 15558
2290 15561
2290 15706
2290 15710
2290 15940
2290 16629
2290 17025
2290 17039
2290 17220
2290 17590
2291 9827
2291 11628
2291 12509
2291 12561
2291 12566
2291 12675
2291 12681
2291 12682
2291 12686
2291 12701
2291 12769
2291 12772
2291 13089
2291 13424
2291 14652
2291 14948
2291 14977
2291 15558
2291 15561
2291 15567
2291 15706
2291 15710
2291 15940
2291 16629
2291 17025
2291 17039
2291 17220
2291 17590
2292 9827
2292 9829
2292 11628
2292 12509
2292 12561
2292 12675
2292 12681
2292 12682
2292 12686
2292 12696
2292 12701
2292 12769
2292 12772
2292 13089
2292 13424
2292 14652
2292 14948
2292 14977
2292 15558
2292 15561
2292 15567
2292 15706
2292 15710
2292 15940
2292 16629
2292 17025
2292 17039
2292 17220
2292 17590
2293 9533
2293 9827
2293 9829
2293 11628
2293 12509
2293 12561
2293 12675
2293 12681
2293 12682
2293 12686
2293 12696
2293 12701
2293 12769
2293 12772
2293 13089
2293 13424
2293 14652
2293 14948
2293 14977
2293 15558
2293 15561
2293 15566
2293 15706
2293 15940
2293 16629
2293 17025
2293 17039
2293 17220
2293 17590
2294 9533
2294 9827
2294 9829
2294 11628
2294 12509
2294 12561
2294 12681
2294 12682
2294 12686
2294 12696
2294 12701
2294 12769
2294 12772
2294 13424
2294 14652
2294 14948
2294 14977
2294 15558
2294 15561
2294 15566
2294 15567
2294 15706
2294 15940
2294 16629
2294 17025
2294 17039
2294 17220
2294 17590
2295 9825
2295 9827
2295 11628
2295 12509
2295 12561
2295 12681
2295 12682
2295 12686
2295 12696
2295 12701
2295 12769
2295 12772
2295 13424
2295 14554
2295 14652
2295 14948
2295 14977
2295 15558
2295 15561
2295 15566
2295 15567
2295 15706
2295 15940
2295 16629
2295 17025
2295 17039
2295 17220
2295 17590
2296 9825
2296 9827
2296 11628
2296 12509
2296 12561
2296 12681
2296 12682
2296 12686
2296 12696
2296 12701
2296 12769
2296 12772
2296 13424
2296 14554
2296 14652
2296 15558
2296 15561
2296 15567
2296 15706
2296 15940
2296 16629
2296 17025
2296 17039
2296 17220
2296 17590
2297 9825
2297 11628
2297 12509
2297 12681
2297 12682
2297 12686
2297 12696
2297 12701
2297 12769
2297 12772
2297 14554
2297 14652
2297 15558
2297 15561
2297 15567
2297 15706
2297 15940
2297 16629
2297 17025
2297 17039
2297 17220
2297 17590
2298 9825
2298 11628
2298 12681
2298 12682
2298 12686
2298 12696
2298 12701
2298 12769
2298 12772
2298 13089
2298 14554
2298 14652
2298 15558
2298 15561
2298 15567
2298 15573
2298 15706
2298 15940
2298 17025
2298 17039
2298 17220
2299 11628
2299 12681
2299 12682
2299 12686
2299 12696
2299 12701
2299 12769
2299 12772
2299 13089
2299 14652
2299 15558
2299 15561
2299 15567
2299 15573
2299 15706
2299 15940
2299 17025
2299 17039
2299 17220
2300 9533
2300 11628
2300 12681
2300 12682
2300 12686
2300 12696
2300 12701
2300 12769
2300 12772
2300 13089
2300 13424
2300 14652
2300 14977
2300 15558
2300 15561
2300 15567
2300 15706
2300 15940
2300 17024
2300 17025
2300 17028
2300 17039
2300 17220
2301 9533
2301 9827
2301 11628
2301 12675
2301 12681
2301 12682
2301 12686
2301 12696
2301 12701
2301 12769
2301 12772
2301 13089
2301 13424
2301 14652
2301 14977
2301 15558
2301 15561
2301 15567
2301 15706
2301 15940
2301 17024
2301 17025
2301 17028
2301 17039
2301 17220
2302 9533
2302 9827
2302 11628
2302 12675
2302 12681
2302 12682
2302 12686
2302 12696
2302 12701
2302 12769
2302 12772
2302 13089
2302 13424
2302 14652
2302 14977
2302 15558
2302 15561
2302 15567
2302 15706
2302 15940
2302 16054
2302 17024
2302 17028
2302 17039
2302 17220
2303 9533
2303 9827
2303 10537
2303 11628
2303 12675
2303 12681
2303 12682
2303 12686
2303 12696
2303 12701
2303 12772
2303 13089
2303 13423
2303 13424
2303 14652
2303 14977
2303 15558
2303 15561
2303 15706
2303 15710
2303 15940
2303 16054
2303 17024
2303 17028
2303 17039
2303 17220
2303 17648
2304 9533
2304 9827
2304 10537
2304 10538
2304 11628
2304 12561
2304 12675
2304 12681
2304 12682
2304 12686
2304 12690
2304 12696
2304 12701
2304 12772
2304 13089
2304 13423
2304 13424
2304 14652
2304 14977
2304 15558
2304 15706
2304 15710
2304 15940
2304 16054
2304 17039
2304 17220
2304 17648
2305 9533
2305 9827
2305 10537
2305 10538
2305 11628
2305 12561
2305 12675
2305 12681
2305 12682
2305 12686
2305 12690
2305 12696
2305 12701
2305 12772
2305 13089
2305 13423
2305 13424
2305 14652
2305 14977
2305 15558
2305 15567
2305 15706
2305 15710
2305 15940
2305 16054
2305 17039
2305 17220
2305 17648
2306 9533
2306 9827
2306 10537
2306 10538
2306 11628
2306 12561
2306 12675
2306 12681
2306 12682
2306 12686
2306 12690
2306 12696
2306 12701
2306 12772
2306 13089
2306 13424
2306 14652
2306 14977
2306 15558
2306 15567
2306 15706
2306 15710
2306 15940
2306 16054
2306 17039
2306 17220
2306 17648
2307 9533
2307 9827
2307 10537
2307 10538
2307 11628
2307 12561
2307 12675
2307 12681
2307 12686
2307 12690
2307 12696
2307 12701
2307 12772
2307 13089
2307 13424
2307 14652
2307 14977
2307 15557
2307 15560
2307 15567
2307 15706
2307 15710
2307 15940
2307 16054
2307 17039
2307 17220
2307 17648
2308 9533
2308 9827
2308 10537
2308 10538
2308 12561
2308 12675
2308 12681
2308 12686
2308 12690
2308 12696
2308 12701
2308 12772
2308 13089
2308 13424
2308 14652
2308 14977
2308 15706
2308 15710
2308 15940
2308 16054
2308 17220
2308 17648
2309 9533
2309 9827
2309 10537
2309 10538
2309 12561
2309 12675
2309 12681
2309 12686
2309 12690
2309 12696
2309 12701
2309 13089
2309 14652
2309 14977
2309 15557
2309 15560
2309 15940
2309 16054
2309 17220
2309 17648
2310 9533
2310 9827
2310 10537
2310 12561
2310 12675
2310 12681
2310 12686
2310 12696
2310 12698
2310 12701
2310 13089
2310 13648
2310 14652
2310 14977
2310 15557
2310 15560
2310 17220
2310 17648
2311 9533
2311 9827
2311 10537
2311 12561
2311 12675
2311 12681
2311 12686
2311 12696
2311 12698
2311 12701
2311 13089
2311 13648
2311 15557
2311 15560
2311 17220
2312 9533
2312 9827
2312 10537
2312 12561
2312 12675
2312 12681
2312 12686
2312 12696
2312 12698
2312 12701
2312 13089
2312 13648
2312 15557
2312 15560
2313 9533
2313 9827
2313 10537
2313 12561
2313 12675
2313 12681
2313 12684
2313 12686
2313 12688
2313 12693
2313 12696
2313 12698
2313 12701
2313 12702
2313 13089
2313 13424
2313 13648
2313 14976
2313 15548
2313 17220
2314 9533
2314 9827
2314 10537
2314 12675
2314 12681
2314 12684
2314 12688
2314 12693
2314 12696
2314 12698
2314 12701
2314 12702
2314 13089
2314 13648
2314 14652
2314 14976
2314 15548
2314 15558
2314 15567
2314 17220
2314 17648
2315 9533
2315 9827
2315 10537
2315 12693
2315 12698
2315 12701
2315 12702
2315 12772
2315 14976
2315 15548
2315 15558
2315 15567
2315 17220
2315 17648
2316 9827
2316 10537
2316 12693
2316 12698
2316 12701
2316 12702
2316 12772
2316 14976
2316 15548
2316 15554
2316 15558
2316 15567
2316 17220
2316 17648
2317 9827
2317 12675
2317 12693
2317 12698
2317 12701
2317 12702
2317 12772
2317 14976
2317 15548
2317 15554
2317 15567
2317 17220
2318 9827
2318 9828
2318 12693
2318 12701
2318 12702
2318 12772
2318 14976
2318 15548
2318 15550
2318 15554
2318 15567
2318 17220
2319 9827
2319 9828
2319 12693
2319 12701
2319 12702
2319 12772
2319 14976
2319 15550
2319 15554
2319 15567
2320 9827
2320 12693
2320 12701
2320 12702
2320 12772
2320 15550
2320 15554
2320 15940
2320 17036
2321 9827
2321 12693
2321 12701
2321 12702
2321 12772
2321 15226
2321 15550
2321 15554
2321 15940
2321 17026
2321 17036
2322 9827
2322 12693
2322 12701
2322 12702
2322 12772
2322 15226
2322 15367
2322 15550
2322 15554
2322 15940
2322 17026
2322 17036
2322 17037
2323 9827
2323 12693
2323 12701
2323 12702
2323 12772
2323 15226
2323 15367
2323 15550
2323 15554
2323 15580
2323 15940
2323 17026
2323 17036
2323 17037
2324 9827
2324 12693
2324 12701
2324 12702
2324 12772
2324 15226
2324 15367
2324 15550
2324 15580
2324 15940
2324 17026
2324 17036
2324 17037
2325 9827
2325 12693
2325 12701
2325 12702
2325 12772
2325 15226
2325 15367
2325 15550
2325 15580
2325 15940
2325 17026
2325 17036
2326 9827
2326 12693
2326 12701
2326 12702
2326 12772
2326 15226
2326 15367
2326 15550
2326 15580
2326 15940
2326 17036
2327 9827
2327 12693
2327 12701
2327 12702
2327 12772
2327 15226
2327 15367
2327 15550
2327 15580
2327 15940
2327 17036
2328 9827
2328 12693
2328 12701
2328 12702
2328 12772
2328 15226
2328 15367
2328 15550
2328 15580
2328 15940
2328 17036
2329 9827
2329 12688
2329 12693
2329 12701
2329 12702
2329 12772
2329 13089
2329 15226
2329 15367
2329 15550
2329 15580
2329 15940
2329 17027
2329 17036
2330 9827
2330 12674
2330 12688
2330 12693
2330 12701
2330 12702
2330 12772
2330 13089
2330 15226
2330 15367
2330 15550
2330 15555
2330 15570
2330 15580
2330 15940
2330 16523
2330 16925
2330 17027
2330 17036
2331 9827
2331 12674
2331 12688
2331 12693
2331 12701
2331 12702
2331 12772
2331 13089
2331 15226
2331 15367
2331 15555
2331 15570
2331 15580
2331 15940
2331 16523
2331 16925
2331 17027
2331 17036
2332 9827
2332 12561
2332 12674
2332 12688
2332 12693
2332 12701
2332 12702
2332 12772
2332 13089
2332 15226
2332 15367
2332 15555
2332 15570
2332 15580
2332 15940
2332 17027
2333 9827
2333 12561
2333 12674
2333 12688
2333 12693
2333 12702
2333 12772
2333 13089
2333 15226
2333 15367
2333 15555
2333 15570
2333 15580
2333 15940
2333 17027
2334 9827
2334 12561
2334 12674
2334 12688
2334 12693
2334 12694
2334 12702
2334 12772
2334 13089
2334 15226
2334 15555
2334 15570
2334 15580
2334 15940
2335 9827
2335 12561
2335 12674
2335 12688
2335 12693
2335 12694
2335 12702
2335 12772
2335 13089
2335 15226
2335 15555
2335 15570
2335 15580
2335 15940
2336 9827
2336 12561
2336 12674
2336 12688
2336 12693
2336 12702
2336 12772
2336 13089
2336 15226
2336 15555
2336 15570
2336 15580
2336 15940
2337 9827
2337 12561
2337 12674
2337 12688
2337 12693
2337 12702
2337 12772
2337 13089
2337 15226
2337 15580
2337 15940
2338 9827
2338 12561
2338 12674
2338 12688
2338 12693
2338 12702
2338 12772
2338 13089
2338 15226
2338 15580
2338 15940
2339 9827
2339 12561
2339 12674
2339 12688
2339 12693
2339 12702
2339 12772
2339 13089
2339 15226
2339 15580
2339 15940
2340 9827
2340 12561
2340 12674
2340 12688
2340 12693
2340 12702
2340 12772
2340 13089
2340 15226
2340 15555
2340 15570
2340 15580
2340 15940
2341 9827
2341 12561
2341 12674
2341 12688
2341 12693
2341 12702
2341 12772
2341 13089
2341 15226
2341 15555
2341 15570
2341 15580
2341 15940
2342 9827
2342 12561
2342 12674
2342 12688
2342 12693
2342 12702
2342 12772
2342 13089
2342 15226
2342 15555
2342 15570
2342 15580
2342 15940
2343 9827
2343 12561
2343 12674
2343 12688
2343 12693
2343 12702
2343 12772
2343 13089
2343 15226
2343 15555
2343 15570
2343 15580
2343 15940
2344 9827
2344 12561
2344 12674
2344 12688
2344 12693
2344 12702
2344 13089
2344 15226
2344 15555
2344 15570
2344 15580
2344 15940
2344 16201
2345 12561
2345 12674
2345 12688
2345 12693
2345 12702
2345 13089
2345 15226
2345 15555
2345 15570
2345 15580
2345 15940
2345 16201
2346 12561
2346 12674
2346 12702
2346 15226
2346 15555
2346 15570
2346 15580
2346 16201
2347 12556
2347 12561
2347 12674
2347 12702
2347 15226
2347 15555
2347 15570
2347 15580
2347 16201
2348 12556
2348 12561
2348 12674
2348 15226
2348 15555
2348 15570
2348 15580
2348 16201
2348 16520
2349 12556
2349 12561
2349 12567
2349 12674
2349 15226
2349 15555
2349 15580
2349 16201
2350 12556
2350 12561
2350 12567
2350 12674
2350 15165
2350 15226
2350 15555
2350 15744
2350 16201
2350 16520
2351 12555
2351 12556
2351 12560
2351 12561
2351 12567
2351 12674
2351 13091
2351 15165
2351 15226
2351 15555
2351 15744
2351 16201
2351 16520
2352 12555
2352 12556
2352 12560
2352 12561
2352 12567
2352 12674
2352 13088
2352 13091
2352 13094
2352 15165
2352 15226
2352 15555
2352 15744
2352 16201
2352 16520
2353 12555
2353 12556
2353 12560
2353 12561
2353 12567
2353 12674
2353 13088
2353 13091
2353 13094
2353 15165
2353 15226
2353 15555
2353 15744
2353 16201
2353 16520
2353 16914
2353 16932
2354 12555
2354 12560
2354 12561
2354 12567
2354 12674
2354 13088
2354 13091
2354 13094
2354 15165
2354 15226
2354 15555
2354 15744
2354 16201
2354 16520
2354 16914
2354 16932
2355 12555
2355 12560
2355 12561
2355 12567
2355 12674
2355 13088
2355 13091
2355 13094
2355 15165
2355 15226
2355 15555
2355 15744
2355 16201
2355 16520
2355 16914
2355 16932
2356 12555
2356 12560
2356 12561
2356 12567
2356 12674
2356 13088
2356 13091
2356 13094
2356 14404
2356 15165
2356 15226
2356 15555
2356 15744
2356 16201
2356 16520
2356 16914
2356 16932
2357 12555
2357 12560
2357 12561
2357 12567
2357 12674
2357 13088
2357 13091
2357 13094
2357 14404
2357 15165
2357 15226
2357 15555
2357 16201
2357 16520
2357 16914
2357 16932
2358 12555
2358 12561
2358 12567
2358 12674
2358 13088
2358 13091
2358 13094
2358 13241
2358 14404
2358 15165
2358 15226
2358 16201
2358 16520
2358 16914
2358 16932
2359 12555
2359 12561
2359 12567
2359 12674
2359 13088
2359 13091
2359 13094
2359 13241
2359 14404
2359 15165
2359 15226
2359 16201
2359 16520
2359 16914
2359 16932
2359 17635
2360 12555
2360 12561
2360 12567
2360 12674
2360 13088
2360 13091
2360 13094
2360 13241
2360 14404
2360 15165
2360 15226
2360 16201
2360 16914
2360 16932
2360 17635
2361 12561
2361 12567
2361 12674
2361 13091
2361 13094
2361 13241
2361 14404
2361 15165
2361 15226
2361 16201
2361 16914
2361 16932
2361 17635
2362 12561
2362 12567
2362 12674
2362 13091
2362 13094
2362 13241
2362 14404
2362 15165
2362 15226
2362 16201
2362 16914
2362 16932
2362 17635
2363 12561
2363 12567
2363 12674
2363 13091
2363 13094
2363 13241
2363 14404
2363 15165
2363 15226
2363 16201
2363 16914
2363 16932
2363 17635
2364 12561
2364 12567
2364 12674
2364 13091
2364 13094
2364 13241
2364 14404
2364 15165
2364 15226
2364 16201
2364 16914
2364 16932
2365 12559
2365 12564
2365 12802
2365 13087
2365 14401
2365 15753
2365 16930
2366 12559
2366 12564
2366 12802
2366 13087
2366 14401
2366 15753
2366 16930
2367 12559
2367 12564
2367 12802
2367 13087
2367 15753
2367 16930
2368 12559
2368 12564
2368 12802
2368 13087
2368 15753
2368 16930
2369 10516
2369 11296
2369 11554
2369 11555
2369 11644
2369 12254
2369 12587
2369 12589
2369 13674
2369 13690
2369 14622
2369 14625
2369 15688
2369 15773
2369 16430
2369 16453
2369 17066
2369 17072
2369 17084
2369 17094
2370 10516
2370 11296
2370 11555
2370 11644
2370 12254
2370 12587
2370 12589
2370 13520
2370 13525
2370 13674
2370 13690
2370 14622
2370 14625
2370 15590
2370 15592
2370 15688
2370 15773
2370 16430
2370 16453
2370 17066
2370 17070
2370 17072
2370 17084
2370 17094
2371 11296
2371 11555
2371 11644
2371 12254
2371 12587
2371 12589
2371 13520
2371 13525
2371 13674
2371 13690
2371 14622
2371 14625
2371 15592
2371 15688
2371 15773
2371 16430
2371 16453
2371 17066
2371 17070
2371 17072
2371 17094
2371 17566
2372 10516
2372 11296
2372 11644
2372 11666
2372 12587
2372 12904
2372 13520
2372 13525
2372 13674
2372 14625
2372 15592
2372 15598
2372 15688
2372 15773
2372 16430
2372 16453
2372 17070
2372 17072
2372 17094
2372 17566
2373 10516
2373 11078
2373 11296
2373 11644
2373 11666
2373 12904
2373 13520
2373 13525
2373 13674
2373 14621
2373 14625
2373 15592
2373 15598
2373 15688
2373 15773
2373 16267
2373 16370
2373 16430
2373 16444
2373 16453
2373 16625
2373 17072
2373 17094
2373 17566
2374 10516
2374 11078
2374 11296
2374 11644
2374 11666
2374 12904
2374 13520
2374 13525
2374 13674
2374 14621
2374 14625
2374 15592
2374 15598
2374 15688
2374 15773
2374 16267
2374 16370
2374 16430
2374 16444
2374 16453
2374 16625
2374 17072
2374 17094
2374 17566
2375 10516
2375 11078
2375 11296
2375 11644
2375 11666
2375 12904
2375 13520
2375 13525
2375 13674
2375 14621
2375 14625
2375 15592
2375 15598
2375 15688
2375 15773
2375 16267
2375 16430
2375 16444
2375 16453
2375 17072
2375 17094
2375 17566
2376 10516
2376 11296
2376 11644
2376 11666
2376 12904
2376 13520
2376 13525
2376 14625
2376 15592
2376 15594
2376 15598
2376 15688
2376 15773
2376 16430
2376 16453
2376 17072
2376 17566
2377 10516
2377 11296
2377 11644
2377 11666
2377 12904
2377 13520
2377 13525
2377 13685
2377 14625
2377 15592
2377 15594
2377 15598
2377 15688
2377 15773
2377 16430
2377 16453
2377 17072
2377 17566
2378 10516
2378 11296
2378 11644
2378 11666
2378 12904
2378 13520
2378 13525
2378 13678
2378 14625
2378 15592
2378 15594
2378 15598
2378 15688
2378 15773
2378 16430
2378 16453
2378 17072
2378 17094
2378 17566
2379 10516
2379 11296
2379 11644
2379 11666
2379 12904
2379 13520
2379 13525
2379 13678
2379 14625
2379 15592
2379 15594
2379 15598
2379 15688
2379 15773
2379 16430
2379 16453
2379 17072
2379 17094
2379 17566
2380 10516
2380 11296
2380 11644
2380 11666
2380 12254
2380 12904
2380 13520
2380 13525
2380 13678
2380 14625
2380 15167
2380 15594
2380 15598
2380 15688
2380 15773
2380 16430
2380 17072
2380 17094
2380 17566
2381 10516
2381 11296
2381 11644
2381 12254
2381 13520
2381 13525
2381 13678
2381 13685
2381 14625
2381 15167
2381 15594
2381 15598
2381 15688
2381 15773
2381 16430
2381 17072
2381 17094
2381 17558
2381 17566
2382 11296
2382 11644
2382 12254
2382 13678
2382 15167
2382 15594
2382 15688
2382 15773
2382 16430
2382 16481
2382 17072
2382 17094
2382 17558
2383 10516
2383 11296
2383 11644
2383 14625
2383 15167
2383 15594
2383 15688
2383 16430
2383 16481
2383 17072
2383 17558
2384 10516
2384 11644
2384 11657
2384 14625
2384 15594
2384 15688
2384 16430
2384 16481
2384 17072
2384 17558
2385 11657
2385 15167
2385 15594
2385 15688
2385 16430
2385 16481
2385 17072
2386 11657
2386 15167
2386 15594
2386 15688
2386 16430
2386 16481
2386 17072
2387 10512
2387 11657
2387 13437
2387 13454
2387 15003
2387 15594
2387 15688
2387 15764
2387 16430
2387 16481
2387 16964
2387 17072
2387 17088
2387 17094
2388 10512
2388 11657
2388 13437
2388 13454
2388 13678
2388 15003
2388 15594
2388 15688
2388 15764
2388 16430
2388 16481
2388 16964
2388 17072
2388 17088
2388 17094
2389 10512
2389 11657
2389 13437
2389 13454
2389 13678
2389 15003
2389 15594
2389 15688
2389 15764
2389 15765
2389 16430
2389 16481
2389 17088
2389 17094
2390 10512
2390 11657
2390 12613
2390 13437
2390 13454
2390 13678
2390 15003
2390 15594
2390 15688
2390 15764
2390 15765
2390 16430
2390 16481
2390 17088
2390 17094
2391 10455
2391 10512
2391 11657
2391 12613
2391 13437
2391 13454
2391 13678
2391 14621
2391 15003
2391 15167
2391 15688
2391 15764
2391 15765
2391 16481
2391 16964
2391 17088
2391 17094
2391 17324
2392 10512
2392 11657
2392 12613
2392 13437
2392 13438
2392 13454
2392 13678
2392 14621
2392 15003
2392 15167
2392 15688
2392 15764
2392 15765
2392 16481
2392 16860
2392 16964
2392 17088
2392 17094
2392 17324
2393 10512
2393 11657
2393 12254
2393 12613
2393 13437
2393 13454
2393 13678
2393 15003
2393 15688
2393 15764
2393 15765
2393 15772
2393 16481
2393 16860
2393 16964
2393 17088
2393 17094
2393 17324
2394 10512
2394 12254
2394 12613
2394 13437
2394 13454
2394 13678
2394 15003
2394 15167
2394 15345
2394 15688
2394 15764
2394 15765
2394 15772
2394 16481
2394 17088
2394 17094
2394 17324
2395 10512
2395 12254
2395 12613
2395 13437
2395 13438
2395 13454
2395 13675
2395 13678
2395 15003
2395 15167
2395 15345
2395 15688
2395 15764
2395 15765
2395 15772
2395 16481
2395 16596
2395 17088
2395 17094
2395 17324
2396 10512
2396 11186
2396 12254
2396 12613
2396 13437
2396 13438
2396 13675
2396 13678
2396 13680
2396 13688
2396 15003
2396 15167
2396 15342
2396 15344
2396 15345
2396 15688
2396 15772
2396 16169
2396 16596
2396 17088
2396 17094
2396 17324
2397 10512
2397 11186
2397 11638
2397 12254
2397 12613
2397 13437
2397 13438
2397 13675
2397 13678
2397 13680
2397 13688
2397 15003
2397 15344
2397 15345
2397 15688
2397 15765
2397 15772
2397 16169
2397 16596
2397 17088
2397 17094
2397 17324
2398 11186
2398 11638
2398 12254
2398 12613
2398 13438
2398 13675
2398 13680
2398 13688
2398 15003
2398 15167
2398 15344
2398 15345
2398 15688
2398 15765
2398 15772
2398 16169
2398 16596
2398 17088
2398 17094
2398 17324
2398 17652
2399 11186
2399 11638
2399 12254
2399 12613
2399 13438
2399 13675
2399 13680
2399 13688
2399 15003
2399 15167
2399 15187
2399 15344
2399 15345
2399 15688
2399 15772
2399 16169
2399 16596
2399 16860
2399 17088
2399 17094
2399 17324
2399 17652
2400 9797
2400 11186
2400 11638
2400 12254
2400 12613
2400 13438
2400 13675
2400 13680
2400 13688
2400 14997
2400 15003
2400 15167
2400 15187
2400 15344
2400 15345
2400 15688
2400 15772
2400 16169
2400 16596
2400 16860
2400 17088
2400 17094
2400 17324
2400 17652
2401 9797
2401 10512
2401 11186
2401 11638
2401 12254
2401 12613
2401 13437
2401 13438
2401 13675
2401 13680
2401 13688
2401 14997
2401 15002
2401 15003
2401 15167
2401 15187
2401 15344
2401 15345
2401 15347
2401 15348
2401 15688
2401 15752
2401 15758
2401 16169
2401 16596
2401 16860
2401 17088
2401 17094
2401 17324
2401 17652
2402 10512
2402 11638
2402 12254
2402 12613
2402 13437
2402 13438
2402 13675
2402 13688
2402 14997
2402 15002
2402 15003
2402 15167
2402 15187
2402 15344
2402 15345
2402 15347
2402 15348
2402 15688
2402 15752
2402 15758
2402 16169
2402 16170
2402 16596
2402 16860
2402 17088
2402 17094
2402 17324
2402 17652
2403 10512
2403 11358
2403 11638
2403 12254
2403 12613
2403 13437
2403 13438
2403 13675
2403 13688
2403 15002
2403 15003
2403 15167
2403 15187
2403 15345
2403 15347
2403 15348
2403 15688
2403 15752
2403 16169
2403 16170
2403 16596
2403 16860
2403 17088
2403 17094
2403 17324
2404 10512
2404 11358
2404 11638
2404 12613
2404 13438
2404 13688
2404 15003
2404 15167
2404 15187
2404 15347
2404 15348
2404 15688
2404 15752
2404 16169
2404 16170
2404 16596
2404 16860
2404 17088
2404 17094
2405 10512
2405 11358
2405 12254
2405 12613
2405 13438
2405 13675
2405 13688
2405 15003
2405 15167
2405 15187
2405 15347
2405 15348
2405 15688
2405 15752
2405 16169
2405 16170
2405 16596
2405 16860
2405 17088
2405 17091
2405 17094
2406 10512
2406 11358
2406 12254
2406 12613
2406 13438
2406 13675
2406 13688
2406 15003
2406 15167
2406 15187
2406 15347
2406 15348
2406 15688
2406 15752
2406 16170
2406 16596
2406 17068
2406 17088
2406 17091
2406 17094
2407 11358
2407 12254
2407 12613
2407 13438
2407 13688
2407 14997
2407 15003
2407 15167
2407 15347
2407 15348
2407 15752
2407 16170
2407 16596
2407 16860
2407 17068
2407 17091
2407 17094
2408 11358
2408 12254
2408 12613
2408 13438
2408 13688
2408 14997
2408 15003
2408 15167
2408 15347
2408 15752
2408 16170
2408 16596
2408 16860
2408 17068
2408 17091
2408 17094
2409 11358
2409 11638
2409 12254
2409 12613
2409 13438
2409 13688
2409 14997
2409 15003
2409 15167
2409 15347
2409 15348
2409 15752
2409 16170
2409 16596
2409 16860
2409 17068
2409 17088
2409 17091
2409 17094
2410 9797
2410 11358
2410 11638
2410 12254
2410 12613
2410 13438
2410 13688
2410 15003
2410 15167
2410 15347
2410 15348
2410 15752
2410 16170
2410 16596
2410 16860
2410 17068
2410 17088
2410 17091
2410 17094
2411 9797
2411 11358
2411 12254
2411 12613
2411 13688
2411 15003
2411 15167
2411 15347
2411 15752
2411 16170
2411 16481
2411 16596
2411 16860
2411 17068
2411 17091
2411 17094
2412 9797
2412 11358
2412 11638
2412 12254
2412 12613
2412 13438
2412 13688
2412 15003
2412 15167
2412 15347
2412 15752
2412 16170
2412 16481
2412 16596
2412 16860
2412 17067
2412 17091
2412 17094
2413 9797
2413 11358
2413 11638
2413 12254
2413 12613
2413 13438
2413 13688
2413 15003
2413 15167
2413 15347
2413 15741
2413 15752
2413 16170
2413 16481
2413 16596
2413 16860
2413 17067
2413 17091
2413 17094
2413 17652
2414 9797
2414 11185
2414 11638
2414 12254
2414 13438
2414 13688
2414 15003
2414 15167
2414 15347
2414 15741
2414 15752
2414 16170
2414 16481
2414 16860
2414 17067
2414 17091
2414 17094
2414 17652
2415 9797
2415 11185
2415 11638
2415 12254
2415 13438
2415 13688
2415 15003
2415 15167
2415 15347
2415 15741
2415 15752
2415 16481
2415 16860
2415 17067
2415 17091
2415 17094
2415 17652
2416 9797
2416 11185
2416 11638
2416 12254
2416 13438
2416 13688
2416 15003
2416 15167
2416 15347
2416 15741
2416 15752
2416 16481
2416 16860
2416 17067
2416 17091
2416 17094
2417 9797
2417 11185
2417 11638
2417 12254
2417 13438
2417 13688
2417 15003
2417 15167
2417 15340
2417 15347
2417 15752
2417 16481
2417 16860
2417 17067
2417 17091
2417 17094
2418 9797
2418 11185
2418 11638
2418 12254
2418 12613
2418 13438
2418 13688
2418 15003
2418 15167
2418 15340
2418 15752
2418 16481
2418 16860
2418 17091
2418 17094
2418 17652
2419 9797
2419 11185
2419 11638
2419 12254
2419 12613
2419 13438
2419 13688
2419 15003
2419 15167
2419 15340
2419 15752
2419 16481
2419 16860
2419 17091
2419 17094
2419 17652
2420 9797
2420 11185
2420 11638
2420 12254
2420 13438
2420 13688
2420 15003
2420 15167
2420 15340
2420 15752
2420 16860
2420 17091
2420 17094
2421 10014
2421 10787
2421 11247
2421 11271
2421 11602
2421 11604
2421 13422
2421 13652
2421 14606
2421 14975
2421 15787
2421 15788
2421 15790
2421 15918
2421 15920
2421 17000
2421 17120
2421 17642
2421 17649
2421 17721
2422 9593
2422 10014
2422 10787
2422 11247
2422 11271
2422 11602
2422 11604
2422 13422
2422 13652
2422 14568
2422 14606
2422 14975
2422 15787
2422 15788
2422 15790
2422 15918
2422 15920
2422 17000
2422 17120
2422 17642
2422 17649
2422 17721
2423 9593
2423 10014
2423 10787
2423 11247
2423 11271
2423 11602
2423 11604
2423 13422
2423 13543
2423 13652
2423 14568
2423 14606
2423 14975
2423 15787
2423 15790
2423 15918
2423 15920
2423 17000
2423 17120
2423 17642
2423 17649
2423 17721
2424 9593
2424 10787
2424 11247
2424 11271
2424 11602
2424 11604
2424 13422
2424 13652
2424 14606
2424 14975
2424 15790
2424 15792
2424 15918
2424 15920
2424 17000
2424 17120
2424 17642
2424 17721
2425 9593
2425 10014
2425 10787
2425 11247
2425 11271
2425 11602
2425 11604
2425 13422
2425 13542
2425 13652
2425 14606
2425 14975
2425 15790
2425 15792
2425 15918
2425 15920
2425 17000
2425 17120
2425 17642
2425 17721
2426 9593
2426 10014
2426 10787
2426 11247
2426 11271
2426 11602
2426 11604
2426 13422
2426 13542
2426 13649
2426 13652
2426 14606
2426 14975
2426 15790
2426 15792
2426 15918
2426 15920
2426 17000
2426 17120
2426 17642
2426 17721
2427 9593
2427 10014
2427 10787
2427 11247
2427 11271
2427 11602
2427 11604
2427 13649
2427 13652
2427 14606
2427 14975
2427 15790
2427 15792
2427 15918
2427 15919
2427 15920
2427 17000
2427 17120
2427 17642
2427 17721
2428 9593
2428 10014
2428 10787
2428 11247
2428 11271
2428 11602
2428 11604
2428 13422
2428 13649
2428 14606
2428 14975
2428 15790
2428 15792
2428 15918
2428 15919
2428 15920
2428 17000
2428 17120
2428 17642
2428 17721
2429 9593
2429 10014
2429 10787
2429 11247
2429 11271
2429 11602
2429 11604
2429 13422
2429 14606
2429 14975
2429 15790
2429 15792
2429 15918
2429 15919
2429 17000
2429 17120
2429 17642
2429 17721
2430 9593
2430 10014
2430 11247
2430 11271
2430 11602
2430 11604
2430 13422
2430 14606
2430 14975
2430 15790
2430 15918
2430 15919
2430 17000
2430 17120
2430 17642
2430 17719
2430 17721
2431 9593
2431 10014
2431 11271
2431 11602
2431 11604
2431 13422
2431 13649
2431 14606
2431 14975
2431 15790
2431 15792
2431 15918
2431 15919
2431 17000
2431 17120
2431 17633
2431 17642
2431 17719
2431 17721
2432 11250
2432 11602
2432 11604
2432 12565
2432 13449
2432 13649
2432 14977
2432 15792
2432 15794
2432 17000
2432 17041
2432 17633
2432 17651
2432 17718
2432 17719
2433 11250
2433 11602
2433 11604
2433 12565
2433 13449
2433 13649
2433 14977
2433 15792
2433 15794
2433 17000
2433 17041
2433 17633
2433 17651
2433 17718
2433 17719
2434 11250
2434 11602
2434 11604
2434 12565
2434 13381
2434 13449
2434 13649
2434 14977
2434 15792
2434 15794
2434 17000
2434 17041
2434 17633
2434 17718
2435 9535
2435 9814
2435 10014
2435 11602
2435 12116
2435 12424
2435 12565
2435 13381
2435 13448
2435 13648
2435 13654
2435 13655
2435 14605
2435 14650
2435 14976
2435 14977
2435 15708
2435 15789
2435 15791
2435 15792
2435 15794
2435 15795
2435 16054
2435 17012
2435 17041
2435 17631
2435 17635
2435 17640
2435 17711
2435 17719
2435 17722
2435 17739
2436 9535
2436 9814
2436 10014
2436 11602
2436 12424
2436 12565
2436 13448
2436 13648
2436 13654
2436 13655
2436 14605
2436 14976
2436 14977
2436 15708
2436 15789
2436 15791
2436 15792
2436 15795
2436 16054
2436 17012
2436 17041
2436 17631
2436 17635
2436 17640
2436 17651
2436 17711
2436 17719
2436 17722
2436 17739
2437 9535
2437 9814
2437 10014
2437 11602
2437 12424
2437 12565
2437 12766
2437 13648
2437 13654
2437 13655
2437 14605
2437 14650
2437 14976
2437 14977
2437 15708
2437 15789
2437 15792
2437 15795
2437 16054
2437 17012
2437 17041
2437 17042
2437 17631
2437 17635
2437 17651
2437 17711
2437 17719
2437 17722
2437 17739
2438 9535
2438 10014
2438 11602
2438 12424
2438 12565
2438 12766
2438 13648
2438 13654
2438 13655
2438 14605
2438 14650
2438 14976
2438 14977
2438 15708
2438 15789
2438 15792
2438 15795
2438 16054
2438 16783
2438 17012
2438 17041
2438 17042
2438 17631
2438 17635
2438 17711
2438 17719
2438 17722
2438 17739
2439 9535
2439 10014
2439 11602
2439 12424
2439 12565
2439 12566
2439 12766
2439 13648
2439 13654
2439 13655
2439 14605
2439 14650
2439 14976
2439 14977
2439 15708
2439 15789
2439 15792
2439 15795
2439 16054
2439 16783
2439 17012
2439 17041
2439 17631
2439 17635
2439 17711
2439 17719
2439 17722
2439 17739
2440 9535
2440 10014
2440 11602
2440 12424
2440 12566
2440 12766
2440 13381
2440 13648
2440 13654
2440 13655
2440 14605
2440 14650
2440 14976
2440 14977
2440 15193
2440 15708
2440 15789
2440 15792
2440 15795
2440 16054
2440 17012
2440 17041
2440 17631
2440 17635
2440 17711
2440 17719
2440 17722
2440 17739
2441 9535
2441 11602
2441 12140
2441 12424
2441 12566
2441 12766
2441 13381
2441 13648
2441 13654
2441 13655
2441 14605
2441 14650
2441 14881
2441 14976
2441 14977
2441 15193
2441 15708
2441 15789
2441 15792
2441 15795
2441 16054
2441 17012
2441 17041
2441 17631
2441 17711
2441 17719
2441 17722
2442 9535
2442 11602
2442 12140
2442 12424
2442 12566
2442 12766
2442 13381
2442 13424
2442 13654
2442 13655
2442 14605
2442 14650
2442 14881
2442 14976
2442 14977
2442 15193
2442 15708
2442 15789
2442 15792
2442 15795
2442 16054
2442 17012
2442 17041
2442 17631
2442 17711
2442 17719
2442 17722
2443 9535
2443 11602
2443 12140
2443 12424
2443 12566
2443 12766
2443 13381
2443 13424
2443 13654
2443 13655
2443 14605
2443 14650
2443 14976
2443 14977
2443 15193
2443 15703
2443 15708
2443 15792
2443 15795
2443 16054
2443 17012
2443 17041
2443 17631
2443 17711
2443 17719
2443 17722
2444 9535
2444 11602
2444 12143
2444 12424
2444 12548
2444 12566
2444 13424
2444 13429
2444 13650
2444 13654
2444 13655
2444 14605
2444 14976
2444 14977
2444 15193
2444 15405
2444 15708
2444 15792
2444 16783
2444 17635
2444 17650
2444 17719
2445 9535
2445 11602
2445 12143
2445 12424
2445 12548
2445 12566
2445 13424
2445 13650
2445 13654
2445 13655
2445 14650
2445 14976
2445 14977
2445 15193
2445 15405
2445 15708
2445 15792
2445 16783
2445 17635
2445 17650
2445 17719
2446 11602
2446 12143
2446 12424
2446 12426
2446 12548
2446 12566
2446 13424
2446 13650
2446 13654
2446 13655
2446 14650
2446 14976
2446 14977
2446 15193
2446 15405
2446 15792
2446 16054
2446 16783
2446 17635
2446 17650
2447 11602
2447 12143
2447 12149
2447 12424
2447 12426
2447 12548
2447 12566
2447 13424
2447 13650
2447 13655
2447 14650
2447 14976
2447 14977
2447 15193
2447 16054
2447 17634
2447 17635
2447 17650
2447 17711
2447 17717
2448 11602
2448 12129
2448 12133
2448 12134
2448 12137
2448 12138
2448 12143
2448 12149
2448 12424
2448 12548
2448 12566
2448 13424
2448 13648
2448 13650
2448 14570
2448 14605
2448 14650
2448 14976
2448 14977
2448 15193
2448 15708
2448 16054
2448 17012
2448 17634
2448 17635
2448 17641
2448 17647
2448 17650
2448 17717
2448 17719
2449 9531
2449 11602
2449 12124
2449 12133
2449 12137
2449 12138
2449 12141
2449 12143
2449 12147
2449 12149
2449 12424
2449 12426
2449 12548
2449 12566
2449 13424
2449 13648
2449 13650
2449 14570
2449 14605
2449 14650
2449 14976
2449 14977
2449 15193
2449 15405
2449 15708
2449 16054
2449 17012
2449 17634
2449 17636
2449 17641
2449 17650
2449 17717
2449 17719
2450 11602
2450 12124
2450 12131
2450 12133
2450 12137
2450 12138
2450 12139
2450 12140
2450 12141
2450 12143
2450 12147
2450 12149
2450 12426
2450 12548
2450 12566
2450 12692
2450 12796
2450 13424
2450 13648
2450 13650
2450 13653
2450 14570
2450 14605
2450 14976
2450 14977
2450 15193
2450 15362
2450 15405
2450 15708
2450 16054
2450 17012
2450 17636
2450 17639
2450 17650
2450 17711
2450 17717
2451 9529
2451 11602
2451 12124
2451 12131
2451 12133
2451 12139
2451 12140
2451 12141
2451 12142
2451 12143
2451 12147
2451 12149
2451 12426
2451 12540
2451 12548
2451 12566
2451 12766
2451 12796
2451 13424
2451 13648
2451 13650
2451 13653
2451 14570
2451 14976
2451 14977
2451 15193
2451 15362
2451 15405
2451 15708
2451 16054
2451 17012
2451 17025
2451 17636
2451 17639
2451 17650
2451 17711
2451 17717
2451 17719
2452 9537
2452 11602
2452 12124
2452 12127
2452 12133
2452 12139
2452 12140
2452 12141
2452 12142
2452 12143
2452 12426
2452 12540
2452 12548
2452 12566
2452 12675
2452 12766
2452 12796
2452 13424
2452 13648
2452 13650
2452 13653
2452 14570
2452 14605
2452 14976
2452 14977
2452 15193
2452 15362
2452 15708
2452 16054
2452 17012
2452 17637
2452 17648
2452 17711
2452 17717
2453 11602
2453 12127
2453 12130
2453 12133
2453 12139
2453 12140
2453 12142
2453 12143
2453 12426
2453 12540
2453 12548
2453 12566
2453 12675
2453 12766
2453 13424
2453 13648
2453 13650
2453 13653
2453 14570
2453 14605
2453 14976
2453 14977
2453 15193
2453 15362
2453 15708
2453 16054
2453 17012
2453 17025
2453 17637
2453 17648
2453 17650
2453 17711
2453 17717
2453 17719
2454 11602
2454 12127
2454 12130
2454 12140
2454 12424
2454 12426
2454 12540
2454 12548
2454 12566
2454 12675
2454 12766
2454 13424
2454 13648
2454 13650
2454 13653
2454 14570
2454 14605
2454 14976
2454 14977
2454 15193
2454 15362
2454 15708
2454 16054
2454 17012
2454 17025
2454 17637
2454 17643
2454 17648
2454 17711
2454 17717
2455 11602
2455 12127
2455 12130
2455 12140
2455 12424
2455 12426
2455 12540
2455 12548
2455 12566
2455 12675
2455 12766
2455 13424
2455 13648
2455 13650
2455 13653
2455 14570
2455 14605
2455 14976
2455 14977
2455 15193
2455 15362
2455 15708
2455 16054
2455 17012
2455 17025
2455 17648
2455 17711
2455 17717
2456 11628
2456 12509
2456 12566
2456 12682
2456 12686
2456 12701
2456 12769
2456 13089
2456 13424
2456 14976
2456 14977
2456 15558
2456 15561
2456 15567
2456 15706
2456 15710
2456 15940
2456 16629
2456 17025
2456 17039
2456 17220
2457 11628
2457 12509
2457 12566
2457 12682
2457 12686
2457 12696
2457 12701
2457 12769
2457 13089
2457 13424
2457 14977
2457 15561
2457 15567
2457 15706
2457 15710
2457 15940
2457 16629
2457 17025
2457 17039
2457 17220
2458 11628
2458 12509
2458 12566
2458 12681
2458 12682
2458 12686
2458 12696
2458 12701
2458 12769
2458 13089
2458 13424
2458 14948
2458 14977
2458 15557
2458 15558
2458 15561
2458 15567
2458 15706
2458 15710
2458 15940
2458 16629
2458 17025
2458 17039
2458 17220
2458 17590
2459 9827
2459 11628
2459 12509
2459 12566
2459 12681
2459 12682
2459 12686
2459 12696
2459 12701
2459 12769
2459 13089
2459 13424
2459 14652
2459 14948
2459 14977
2459 15557
2459 15558
2459 15561
2459 15567
2459 15706
2459 15710
2459 15940
2459 16629
2459 17025
2459 17039
2459 17220
2459 17590
2460 9827
2460 11628
2460 12509
2460 12681
2460 12682
2460 12686
2460 12696
2460 12701
2460 12769
2460 13089
2460 13424
2460 14652
2460 14948
2460 15558
2460 15561
2460 15567
2460 15706
2460 15710
2460 15940
2460 16629
2460 17025
2460 17039
2460 17220
2460 17590
2461 9827
2461 9829
2461 11628
2461 12509
2461 12681
2461 12682
2461 12686
2461 12696
2461 12701
2461 12769
2461 13089
2461 13424
2461 14652
2461 14948
2461 15558
2461 15561
2461 15567
2461 15706
2461 15710
2461 15940
2461 16629
2461 17025
2461 17039
2461 17220
2461 17590
2462 9533
2462 9829
2462 11628
2462 12509
2462 12561
2462 12681
2462 12682
2462 12686
2462 12696
2462 12701
2462 12769
2462 13424
2462 14652
2462 14948
2462 14977
2462 15558
2462 15561
2462 15567
2462 15706
2462 15940
2462 16629
2462 17025
2462 17039
2462 17220
2462 17590
2463 9533
2463 9829
2463 11628
2463 12509
2463 12561
2463 12681
2463 12682
2463 12686
2463 12696
2463 12701
2463 12769
2463 12772
2463 13424
2463 14652
2463 14948
2463 14977
2463 15558
2463 15561
2463 15567
2463 15706
2463 15940
2463 16629
2463 17025
2463 17039
2463 17220
2463 17590
2464 9533
2464 9825
2464 9829
2464 11628
2464 12509
2464 12561
2464 12681
2464 12682
2464 12686
2464 12696
2464 12701
2464 12769
2464 12772
2464 13424
2464 14554
2464 14570
2464 14652
2464 14948
2464 14977
2464 15558
2464 15561
2464 15567
2464 15574
2464 15706
2464 15940
2464 16629
2464 17025
2464 17039
2464 17220
2464 17590
2465 9533
2465 9825
2465 9829
2465 11628
2465 12509
2465 12561
2465 12681
2465 12682
2465 12686
2465 12696
2465 12701
2465 12769
2465 12772
2465 13424
2465 14554
2465 14570
2465 14652
2465 14948
2465 14977
2465 15558
2465 15561
2465 15567
2465 15574
2465 15706
2465 15940
2465 16629
2465 17025
2465 17039
2465 17220
2465 17590
2466 9533
2466 9825
2466 11628
2466 12509
2466 12561
2466 12681
2466 12682
2466 12686
2466 12696
2466 12701
2466 12769
2466 12772
2466 13424
2466 14554
2466 14652
2466 14948
2466 14977
2466 15558
2466 15561
2466 15567
2466 15573
2466 15706
2466 15940
2466 16629
2466 17025
2466 17039
2466 17220
2466 17590
2467 9533
2467 9825
2467 11628
2467 12561
2467 12681
2467 12682
2467 12686
2467 12696
2467 12701
2467 12769
2467 12772
2467 12796
2467 13424
2467 14554
2467 14652
2467 14948
2467 14977
2467 15365
2467 15558
2467 15561
2467 15567
2467 15573
2467 15706
2467 15940
2467 17024
2467 17025
2467 17039
2467 17220
2467 17590
2468 9533
2468 11628
2468 12675
2468 12681
2468 12682
2468 12686
2468 12696
2468 12701
2468 12769
2468 12772
2468 12796
2468 13089
2468 13424
2468 14570
2468 14652
2468 14948
2468 14977
2468 15365
2468 15558
2468 15561
2468 15567
2468 15573
2468 15706
2468 15940
2468 17024
2468 17025
2468 17028
2468 17039
2468 17220
2469 9533
2469 11628
2469 12675
2469 12681
2469 12682
2469 12686
2469 12696
2469 12701
2469 12769
2469 12772
2469 12796
2469 13089
2469 13424
2469 14570
2469 14652
2469 14948
2469 14977
2469 15365
2469 15558
2469 15561
2469 15567
2469 15706
2469 15940
2469 17024
2469 17025
2469 17028
2469 17039
2469 17220
2470 9533
2470 9827
2470 11628
2470 12675
2470 12681
2470 12682
2470 12686
2470 12696
2470 12701
2470 12769
2470 12772
2470 12796
2470 13089
2470 13423
2470 13424
2470 14410
2470 14652
2470 14948
2470 14977
2470 15558
2470 15561
2470 15567
2470 15706
2470 15710
2470 15940
2470 16054
2470 17024
2470 17025
2470 17028
2470 17039
2470 17220
2471 9533
2471 9827
2471 11628
2471 12675
2471 12681
2471 12682
2471 12686
2471 12696
2471 12701
2471 12769
2471 12772
2471 12796
2471 13089
2471 13423
2471 13424
2471 14410
2471 14652
2471 14948
2471 14977
2471 15558
2471 15561
2471 15567
2471 15706
2471 15710
2471 15940
2471 16054
2471 17024
2471 17028
2471 17039
2471 17220
2472 9533
2472 9827
2472 10537
2472 11628
2472 12675
2472 12681
2472 12682
2472 12690
2472 12696
2472 12701
2472 12772
2472 12796
2472 13089
2472 13423
2472 13424
2472 14410
2472 14570
2472 14652
2472 14948
2472 14977
2472 15558
2472 15561
2472 15706
2472 15710
2472 15940
2472 16054
2472 17024
2472 17028
2472 17039
2472 17220
2472 17648
2473 9533
2473 9826
2473 10537
2473 11628
2473 12675
2473 12681
2473 12682
2473 12690
2473 12696
2473 12701
2473 12772
2473 12796
2473 13089
2473 13423
2473 14410
2473 14570
2473 14652
2473 14948
2473 14977
2473 15558
2473 15575
2473 15578
2473 15706
2473 15710
2473 15940
2473 16054
2473 17028
2473 17038
2473 17039
2473 17220
2473 17648
2474 9533
2474 9826
2474 10537
2474 10538
2474 11628
2474 12675
2474 12690
2474 12696
2474 12701
2474 12772
2474 13089
2474 13423
2474 14652
2474 14948
2474 14977
2474 15558
2474 15575
2474 15578
2474 15706
2474 15710
2474 15940
2474 16054
2474 17038
2474 17220
2475 9533
2475 9826
2475 10537
2475 10538
2475 11628
2475 12561
2475 12675
2475 12690
2475 12696
2475 12701
2475 12772
2475 13089
2475 14652
2475 14977
2475 15558
2475 15575
2475 15578
2475 15706
2475 15710
2475 15940
2475 16054
2475 17038
2475 17220
2476 9533
2476 10537
2476 10538
2476 11628
2476 12561
2476 12675
2476 12690
2476 12696
2476 12701
2476 13089
2476 14651
2476 14652
2476 14977
2476 15706
2476 15710
2476 15940
2476 16054
2477 9533
2477 9835
2477 10537
2477 10538
2477 12690
2477 12700
2477 13089
2477 14651
2477 14652
2477 14977
2477 15706
2477 15940
2478 9533
2478 9835
2478 10537
2478 10538
2478 12675
2478 12690
2478 12700
2478 13089
2478 14651
2478 14652
2478 14977
2478 15940
2479 9828
2479 9835
2479 10537
2479 12675
2479 12693
2479 12700
2479 12701
2479 12702
2479 13089
2479 13648
2479 14651
2479 14652
2479 14977
2479 15940
2479 17648
2480 9828
2480 9835
2480 10537
2480 12675
2480 12693
2480 12698
2480 12701
2480 12702
2480 13089
2480 13648
2480 15554
2480 15940
2480 17648
2481 9828
2481 10537
2481 12675
2481 12693
2481 12698
2481 12701
2481 12702
2481 13089
2481 15554
2481 15940
2481 17648
2482 9828
2482 10537
2482 12684
2482 12693
2482 12698
2482 12701
2482 12702
2482 12772
2482 13089
2482 15226
2482 15550
2482 15554
2482 15940
2482 17036
2482 17648
2483 9828
2483 10537
2483 12684
2483 12693
2483 12701
2483 12702
2483 12772
2483 13089
2483 15226
2483 15550
2483 15554
2483 15940
2483 17036
2483 17648
2484 9828
2484 12693
2484 12701
2484 12702
2484 12772
2484 15226
2484 15550
2484 15554
2484 15940
2484 17036
2484 17648
2485 9828
2485 12693
2485 12701
2485 12702
2485 12772
2485 14976
2485 15226
2485 15550
2485 15554
2485 15940
2485 17036
2486 9828
2486 12693
2486 12701
2486 12702
2486 12772
2486 15226
2486 15550
2486 15554
2486 15940
2486 17036
2487 9828
2487 12693
2487 12701
2487 12702
2487 12772
2487 15226
2487 15550
2487 15554
2487 15940
2487 17036
2488 9828
2488 12693
2488 12701
2488 12702
2488 12772
2488 15226
2488 15367
2488 15550
2488 15554
2488 15940
2488 17036
2489 9828
2489 12693
2489 12701
2489 12702
2489 12772
2489 15226
2489 15367
2489 15550
2489 15554
2489 15940
2489 17036
2490 9828
2490 12693
2490 12701
2490 12702
2490 12772
2490 15226
2490 15367
2490 15550
2490 15554
2490 15940
2490 17026
2490 17036
2491 9828
2491 12693
2491 12701
2491 12702
2491 12772
2491 15226
2491 15367
2491 15550
2491 15554
2491 15940
2491 17026
2491 17036
2492 9828
2492 12693
2492 12701
2492 12702
2492 12772
2492 15226
2492 15367
2492 15550
2492 15554
2492 15940
2492 17026
2492 17036
2493 9828
2493 12693
2493 12701
2493 12702
2493 12772
2493 15226
2493 15367
2493 15550
2493 15554
2493 15940
2493 17026
2493 17036
2494 12693
2494 12701
2494 12702
2494 12772
2494 15226
2494 15367
2494 15550
2494 15554
2494 15940
2494 17026
2494 17036
2495 12693
2495 12701
2495 12702
2495 12772
2495 15226
2495 15367
2495 15550
2495 15940
2495 17036
2496 12674
2496 12693
2496 12701
2496 12702
2496 12772
2496 15226
2496 15367
2496 15550
2496 15555
2496 15580
2496 15940
2496 16523
2496 16925
2496 17036
2497 12674
2497 12693
2497 12701
2497 12702
2497 12772
2497 15226
2497 15367
2497 15550
2497 15555
2497 15580
2497 15940
2497 16523
2497 16925
2497 17036
2498 9827
2498 12674
2498 12693
2498 12701
2498 12702
2498 12772
2498 15226
2498 15367
2498 15550
2498 15555
2498 15570
2498 15580
2498 15940
2498 16523
2498 16925
2498 17036
2499 9827
2499 12674
2499 12693
2499 12701
2499 12702
2499 12772
2499 15226
2499 15550
2499 15555
2499 15570
2499 15580
2499 15940
2499 16523
2499 16925
2499 17036
2500 9827
2500 12561
2500 12674
2500 12693
2500 12701
2500 12702
2500 12772
2500 15226
2500 15555
2500 15570
2500 15580
2500 15940
2500 16523
2500 16925
2501 9827
2501 12561
2501 12674
2501 12693
2501 12701
2501 12702
2501 12772
2501 15226
2501 15555
2501 15570
2501 15580
2501 16523
2501 16925
2502 12561
2502 12674
2502 12693
2502 12702
2502 12772
2502 15226
2502 15555
2502 15570
2502 15580
2502 16523
2502 16925
2503 12561
2503 12674
2503 12693
2503 12694
2503 12702
2503 12772
2503 15226
2503 15555
2503 15570
2503 15580
2503 16523
2503 16925
2504 12561
2504 12674
2504 12693
2504 12694
2504 12702
2504 12772
2504 15226
2504 15555
2504 15570
2504 15580
2505 9827
2505 12561
2505 12674
2505 12688
2505 12693
2505 12702
2505 12772
2505 13089
2505 15226
2505 15555
2505 15570
2505 15580
2505 15940
2506 9827
2506 12561
2506 12674
2506 12688
2506 12693
2506 12702
2506 12772
2506 13089
2506 15226
2506 15555
2506 15570
2506 15580
2506 15940
2507 9827
2507 12561
2507 12674
2507 12688
2507 12693
2507 12702
2507 12772
2507 13089
2507 15226
2507 15555
2507 15570
2507 15580
2507 15940
2508 9827
2508 12561
2508 12674
2508 12688
2508 12693
2508 12702
2508 12772
2508 13089
2508 15226
2508 15555
2508 15570
2508 15580
2508 15940
2509 9827
2509 12561
2509 12674
2509 12688
2509 12693
2509 12702
2509 12772
2509 13089
2509 15226
2509 15555
2509 15570
2509 15580
2509 15940
2509 16201
2510 12561
2510 12674
2510 12702
2510 12772
2510 15226
2510 15555
2510 15570
2510 15580
2510 16201
2511 12561
2511 12674
2511 12702
2511 12772
2511 15226
2511 15555
2511 15570
2511 15580
2511 16201
2512 12561
2512 12674
2512 12702
2512 12772
2512 15226
2512 15555
2512 15570
2512 15580
2512 15744
2512 16201
2513 12561
2513 12674
2513 12702
2513 15226
2513 15555
2513 15570
2513 15580
2513 15744
2513 16201
2514 12561
2514 12674
2514 12702
2514 15226
2514 15555
2514 15570
2514 15580
2514 16201
2515 12561
2515 12674
2515 12702
2515 15226
2515 15555
2515 15570
2515 15580
2515 16201
2516 12555
2516 12556
2516 12561
2516 12674
2516 12677
2516 12702
2516 15226
2516 15555
2516 15570
2516 15580
2516 16201
2516 16520
2517 12555
2517 12556
2517 12561
2517 12674
2517 12677
2517 12702
2517 14404
2517 15226
2517 15555
2517 15570
2517 15580
2517 15744
2517 16201
2517 16520
2518 12555
2518 12556
2518 12560
2518 12561
2518 12567
2518 12568
2518 12674
2518 12677
2518 14404
2518 15165
2518 15226
2518 15555
2518 15744
2518 15751
2518 16201
2518 16520
2519 12555
2519 12556
2519 12560
2519 12561
2519 12567
2519 12568
2519 12674
2519 12677
2519 12803
2519 14404
2519 15165
2519 15226
2519 15555
2519 15744
2519 15751
2519 16201
2519 16520
2520 12555
2520 12556
2520 12560
2520 12561
2520 12567
2520 12568
2520 12674
2520 12677
2520 12803
2520 13088
2520 14404
2520 15165
2520 15226
2520 15555
2520 15744
2520 15751
2520 16201
2520 16520
2521 12555
2521 12556
2521 12560
2521 12561
2521 12567
2521 12568
2521 12674
2521 12677
2521 12803
2521 13088
2521 14404
2521 15165
2521 15226
2521 15555
2521 15744
2521 15751
2521 16201
2521 16520
2521 16914
2521 16932
2522 12555
2522 12556
2522 12560
2522 12561
2522 12567
2522 12568
2522 12674
2522 12677
2522 13088
2522 13094
2522 14404
2522 15165
2522 15226
2522 15555
2522 15744
2522 16201
2522 16520
2522 16914
2522 16932
2523 12555
2523 12560
2523 12561
2523 12567
2523 12568
2523 12674
2523 13088
2523 13091
2523 13094
2523 14404
2523 15165
2523 15226
2523 15555
2523 15744
2523 16201
2523 16520
2523 16914
2523 16932
2524 12555
2524 12560
2524 12561
2524 12567
2524 12674
2524 13088
2524 13091
2524 13094
2524 14404
2524 15165
2524 15226
2524 15744
2524 16201
2524 16520
2524 16914
2524 16932
2525 12555
2525 12560
2525 12561
2525 12567
2525 12674
2525 13088
2525 13091
2525 13094
2525 13241
2525 14404
2525 15165
2525 15226
2525 15744
2525 16201
2525 16520
2525 16914
2525 16932
2526 12555
2526 12560
2526 12561
2526 12567
2526 12674
2526 13088
2526 13091
2526 13094
2526 13241
2526 14404
2526 15165
2526 15226
2526 16201
2526 16520
2526 16914
2526 16932
2527 12555
2527 12560
2527 12561
2527 12567
2527 12674
2527 13088
2527 13091
2527 13094
2527 13241
2527 14404
2527 15165
2527 15226
2527 16201
2527 16520
2527 16914
2527 16932
2527 17635
2528 12555
2528 12560
2528 12561
2528 12567
2528 12674
2528 13088
2528 13091
2528 13094
2528 13241
2528 14404
2528 15165
2528 15226
2528 16201
2528 16516
2528 16520
2528 16914
2528 16932
2528 17635
2529 12555
2529 12561
2529 12567
2529 12674
2529 13088
2529 13091
2529 13094
2529 13241
2529 14404
2529 15165
2529 15226
2529 16201
2529 16914
2529 16932
2529 17635
2530 12555
2530 12561
2530 12567
2530 12674
2530 13091
2530 13094
2530 13241
2530 14404
2530 15165
2530 15226
2530 16201
2530 16527
2530 16914
2530 16932
2530 17635
2531 12555
2531 12561
2531 12567
2531 12674
2531 13091
2531 13094
2531 13241
2531 14404
2531 15165
2531 15226
2531 16201
2531 16527
2531 16914
2531 16932
2531 17635
2532 12561
2532 12567
2532 13091
2532 13094
2532 13241
2532 14404
2532 15165
2532 15226
2532 16201
2532 16914
2532 16932
2532 17635
2533 9643
2533 12559
2533 12564
2533 12802
2533 12963
2533 13087
2533 13241
2533 14401
2533 15753
2533 16201
2533 16930
2534 10516
2534 11296
2534 11554
2534 11555
2534 11644
2534 12254
2534 12587
2534 12589
2534 13674
2534 13690
2534 14622
2534 15688
2534 15773
2534 16430
2534 16453
2534 17066
2534 17072
2534 17094
2535 10516
2535 11296
2535 11555
2535 11644
2535 12254
2535 12587
2535 12589
2535 13522
2535 13525
2535 13674
2535 13690
2535 14622
2535 15587
2535 15590
2535 15688
2535 15773
2535 16430
2535 16453
2535 17066
2535 17070
2535 17072
2535 17094
2536 10516
2536 11296
2536 11555
2536 11644
2536 12254
2536 12587
2536 12589
2536 13522
2536 13525
2536 13674
2536 13690
2536 14622
2536 14625
2536 15587
2536 15590
2536 15688
2536 15754
2536 15773
2536 16430
2536 16453
2536 17070
2536 17072
2536 17094
2537 10516
2537 11296
2537 11555
2537 11644
2537 11666
2537 12254
2537 12587
2537 12589
2537 12904
2537 13520
2537 13525
2537 13674
2537 13690
2537 14621
2537 14622
2537 14625
2537 15592
2537 15598
2537 15688
2537 15754
2537 15773
2537 16267
2537 16370
2537 16430
2537 16453
2537 17070
2537 17072
2537 17094
2537 17566
2538 10516
2538 11078
2538 11296
2538 11644
2538 11666
2538 12904
2538 13520
2538 13525
2538 13674
2538 14621
2538 14625
2538 15592
2538 15598
2538 15688
2538 15773
2538 16267
2538 16370
2538 16430
2538 16444
2538 16453
2538 16625
2538 17070
2538 17072
2538 17094
2538 17566
2539 10516
2539 11078
2539 11296
2539 11644
2539 11666
2539 12904
2539 13520
2539 13525
2539 13674
2539 14621
2539 14625
2539 15598
2539 15688
2539 15773
2539 16267
2539 16370
2539 16430
2539 16444
2539 16453
2539 16625
2539 17070
2539 17072
2539 17566
2540 10516
2540 11078
2540 11296
2540 11644
2540 11666
2540 12904
2540 13520
2540 13525
2540 13674
2540 14621
2540 14625
2540 15598
2540 15688
2540 15773
2540 16267
2540 16370
2540 16430
2540 16444
2540 16453
2540 17072
2540 17566
2541 10516
2541 11078
2541 11296
2541 11644
2541 11666
2541 12904
2541 13520
2541 13525
2541 14625
2541 15594
2541 15598
2541 15688
2541 15773
2541 16430
2541 16444
2541 16453
2541 17072
2541 17566
2542 10516
2542 11078
2542 11296
2542 11644
2542 11666
2542 12904
2542 13520
2542 13525
2542 13685
2542 14625
2542 15594
2542 15598
2542 15688
2542 15773
2542 16430
2542 16453
2542 17072
2542 17566
2543 10516
2543 11296
2543 11644
2543 11666
2543 12254
2543 12904
2543 13520
2543 13525
2543 13678
2543 13685
2543 14625
2543 15594
2543 15598
2543 15688
2543 15773
2543 16430
2543 16453
2543 17072
2543 17566
2544 10516
2544 11644
2544 11666
2544 12254
2544 12904
2544 13520
2544 13525
2544 13678
2544 13685
2544 14625
2544 15594
2544 15598
2544 15688
2544 15773
2544 16267
2544 16430
2544 16453
2544 17566
2545 10516
2545 11644
2545 11666
2545 12254
2545 12904
2545 13520
2545 13525
2545 13678
2545 14625
2545 15167
2545 15594
2545 15598
2545 15688
2545 15773
2545 16267
2545 16430
2545 16453
2545 17072
2545 17094
2545 17566
2546 10516
2546 11296
2546 11644
2546 11666
2546 12254
2546 12904
2546 13520
2546 13525
2546 13678
2546 13685
2546 14625
2546 15167
2546 15594
2546 15598
2546 15688
2546 15773
2546 16267
2546 16430
2546 16453
2546 16481
2546 17072
2546 17094
2546 17558
2546 17566
2547 10516
2547 11296
2547 11644
2547 12254
2547 13520
2547 13525
2547 13678
2547 13685
2547 14625
2547 15167
2547 15594
2547 15598
2547 15688
2547 15773
2547 16430
2547 16481
2547 17072
2547 17094
2547 17558
2547 17566
2548 10516
2548 11296
2548 11644
2548 11667
2548 13520
2548 13525
2548 13678
2548 14625
2548 15167
2548 15342
2548 15594
2548 15598
2548 15688
2548 16430
2548 16481
2548 16954
2548 17072
2548 17558
2548 17566
2549 10516
2549 10518
2549 11644
2549 11657
2549 11667
2549 13520
2549 13525
2549 13678
2549 14625
2549 15167
2549 15342
2549 15594
2549 15688
2549 16430
2549 16481
2549 17072
2549 17558
2549 17566
2550 10518
2550 11644
2550 11657
2550 11667
2550 13525
2550 13678
2550 14625
2550 15167
2550 15342
2550 15594
2550 15688
2550 16430
2550 16481
2550 17072
2550 17558
2550 17566
2551 11644
2551 11657
2551 15167
2551 15688
2551 16430
2551 16481
2551 17072
2551 17566
2552 10512
2552 11657
2552 13437
2552 13454
2552 15003
2552 15167
2552 15594
2552 15688
2552 15764
2552 16481
2552 16964
2552 17072
2552 17088
2552 17094
2552 17324
2553 10512
2553 11657
2553 13437
2553 13454
2553 13678
2553 15003
2553 15167
2553 15594
2553 15688
2553 15764
2553 16481
2553 16964
2553 17072
2553 17088
2553 17094
2553 17324
2554 10512
2554 11657
2554 13437
2554 13454
2554 13678
2554 15003
2554 15594
2554 15688
2554 15764
2554 15765
2554 16481
2554 16964
2554 17088
2554 17094
2554 17324
2555 10455
2555 10512
2555 11657
2555 13437
2555 13454
2555 13678
2555 14621
2555 15003
2555 15594
2555 15688
2555 15764
2555 15765
2555 16481
2555 16964
2555 17088
2555 17094
2556 10455
2556 10512
2556 11657
2556 13437
2556 13454
2556 13678
2556 14621
2556 15003
2556 15167
2556 15688
2556 15764
2556 15765
2556 16481
2556 16964
2556 17088
2556 17094
2557 10455
2557 10512
2557 11657
2557 12254
2557 12613
2557 13437
2557 13438
2557 13454
2557 13678
2557 13680
2557 14621
2557 15003
2557 15167
2557 15688
2557 15765
2557 16481
2557 16964
2557 17088
2557 17094
2558 10512
2558 11657
2558 12254
2558 12613
2558 13437
2558 13438
2558 13454
2558 13678
2558 13680
2558 14621
2558 15003
2558 15187
2558 15589
2558 15688
2558 15765
2558 15772
2558 16481
2558 16964
2558 17088
2558 17094
2558 17324
2559 10512
2559 11667
2559 12254
2559 12613
2559 13437
2559 13438
2559 13454
2559 13675
2559 13678
2559 13680
2559 15003
2559 15187
2559 15342
2559 15589
2559 15688
2559 15765
2559 15772
2559 16481
2559 16596
2559 16964
2559 17088
2559 17094
2559 17324
2560 9797
2560 10512
2560 11186
2560 11667
2560 12254
2560 12613
2560 13437
2560 13438
2560 13454
2560 13675
2560 13678
2560 13680
2560 14997
2560 15002
2560 15003
2560 15187
2560 15342
2560 15344
2560 15345
2560 15589
2560 15688
2560 15765
2560 15772
2560 16596
2560 16964
2560 17088
2560 17094
2560 17324
2561 9797
2561 10512
2561 11186
2561 11638
2561 11667
2561 12254
2561 13437
2561 13438
2561 13675
2561 13678
2561 13680
2561 14997
2561 15002
2561 15003
2561 15187
2561 15342
2561 15344
2561 15345
2561 15589
2561 15688
2561 15752
2561 15765
2561 15772
2561 16169
2561 16518
2561 16596
2561 16964
2561 17088
2561 17094
2561 17324
2562 9797
2562 10512
2562 11186
2562 11638
2562 12254
2562 12613
2562 13437
2562 13438
2562 13675
2562 13678
2562 13680
2562 13688
2562 14997
2562 15002
2562 15003
2562 15187
2562 15342
2562 15344
2562 15345
2562 15688
2562 15752
2562 15765
2562 15772
2562 16169
2562 16518
2562 16596
2562 16860
2562 16952
2562 17088
2562 17094
2562 17324
2562 17652
2563 9797
2563 10512
2563 11186
2563 11638
2563 12254
2563 12613
2563 13437
2563 13438
2563 13675
2563 13678
2563 13680
2563 13688
2563 14997
2563 15002
2563 15003
2563 15167
2563 15187
2563 15342
2563 15344
2563 15345
2563 15688
2563 15752
2563 15765
2563 15772
2563 16169
2563 16596
2563 16860
2563 16952
2563 17088
2563 17094
2563 17324
2563 17652
2564 9797
2564 9798
2564 11186
2564 11638
2564 12254
2564 13438
2564 13675
2564 13680
2564 13688
2564 14997
2564 15002
2564 15003
2564 15167
2564 15187
2564 15344
2564 15688
2564 15752
2564 16169
2564 16596
2564 17088
2564 17094
2564 17324
2564 17652
2565 9797
2565 10512
2565 11186
2565 11638
2565 12254
2565 12613
2565 13438
2565 13675
2565 13680
2565 13688
2565 14997
2565 15002
2565 15003
2565 15167
2565 15187
2565 15344
2565 15345
2565 15688
2565 15752
2565 16169
2565 16481
2565 16518
2565 16596
2565 16860
2565 17088
2565 17094
2565 17652
2566 9797
2566 10512
2566 11185
2566 11186
2566 11358
2566 11638
2566 12254
2566 12613
2566 13438
2566 13675
2566 13680
2566 13683
2566 13688
2566 14997
2566 15002
2566 15003
2566 15166
2566 15167
2566 15187
2566 15344
2566 15345
2566 15347
2566 15348
2566 15688
2566 15752
2566 15758
2566 16169
2566 16481
2566 16518
2566 16596
2566 16860
2566 17088
2566 17094
2566 17324
2566 17652
2567 9797
2567 10512
2567 11185
2567 11186
2567 11358
2567 11638
2567 12254
2567 12613
2567 13437
2567 13438
2567 13675
2567 13680
2567 13683
2567 13688
2567 14997
2567 15002
2567 15003
2567 15166
2567 15187
2567 15345
2567 15347
2567 15348
2567 15688
2567 15752
2567 15758
2567 16169
2567 16170
2567 16596
2567 16860
2567 17088
2567 17094
2567 17324
2567 17652
2568 9797
2568 10512
2568 11358
2568 11638
2568 12254
2568 12613
2568 13437
2568 13438
2568 13675
2568 13688
2568 14997
2568 15002
2568 15003
2568 15167
2568 15187
2568 15347
2568 15348
2568 15688
2568 15752
2568 15758
2568 16169
2568 16170
2568 16596
2568 16860
2568 17088
2568 17094
2568 17324
2569 9797
2569 10512
2569 11185
2569 11358
2569 11638
2569 12254
2569 12613
2569 13438
2569 13675
2569 13688
2569 15003
2569 15166
2569 15167
2569 15187
2569 15347
2569 15348
2569 15688
2569 15752
2569 15758
2569 16169
2569 16518
2569 16596
2569 16860
2569 17088
2569 17094
2569 17324
2569 17652
2570 9797
2570 10512
2570 11185
2570 11358
2570 11638
2570 12254
2570 12613
2570 13438
2570 13675
2570 13688
2570 14997
2570 15003
2570 15166
2570 15167
2570 15187
2570 15347
2570 15348
2570 15688
2570 15752
2570 15758
2570 16169
2570 16170
2570 16596
2570 16860
2570 17088
2570 17091
2570 17094
2570 17652
2571 9797
2571 10512
2571 11185
2571 11358
2571 11638
2571 12254
2571 12613
2571 13438
2571 13675
2571 13683
2571 13688
2571 15003
2571 15166
2571 15167
2571 15187
2571 15347
2571 15348
2571 15688
2571 15752
2571 15758
2571 16170
2571 16518
2571 16596
2571 16860
2571 17068
2571 17088
2571 17091
2571 17094
2571 17652
2572 9797
2572 11185
2572 11358
2572 11638
2572 12254
2572 12613
2572 13438
2572 13688
2572 14997
2572 15003
2572 15166
2572 15347
2572 15752
2572 15758
2572 16170
2572 16518
2572 16596
2572 16860
2572 17068
2572 17091
2572 17094
2573 9797
2573 11185
2573 11358
2573 12254
2573 12613
2573 13438
2573 13688
2573 14997
2573 15003
2573 15166
2573 15167
2573 15347
2573 15752
2573 15758
2573 16170
2573 16596
2573 17068
2573 17091
2573 17094
2574 9797
2574 11185
2574 11358
2574 11638
2574 12254
2574 12613
2574 13438
2574 13688
2574 14997
2574 15003
2574 15167
2574 15347
2574 15752
2574 15758
2574 16170
2574 16481
2574 16596
2574 16860
2574 17068
2574 17088
2574 17091
2574 17094
2575 9797
2575 11185
2575 11358
2575 11638
2575 12254
2575 13438
2575 13688
2575 15003
2575 15166
2575 15167
2575 15347
2575 15741
2575 15752
2575 15758
2575 16170
2575 16481
2575 16518
2575 16596
2575 16860
2575 17068
2575 17088
2575 17091
2575 17094
2575 17652
2576 9797
2576 11185
2576 11358
2576 12254
2576 13438
2576 13688
2576 15003
2576 15166
2576 15167
2576 15347
2576 15752
2576 15758
2576 16170
2576 16481
2576 16596
2576 16860
2576 17068
2576 17091
2576 17094
2576 17652
2577 9797
2577 11185
2577 11358
2577 11638
2577 12254
2577 13438
2577 13688
2577 15003
2577 15166
2577 15167
2577 15347
2577 15752
2577 15758
2577 16170
2577 16481
2577 16596
2577 16860
2577 17067
2577 17091
2577 17094
2578 9797
2578 11185
2578 11358
2578 11638
2578 12254
2578 13438
2578 13688
2578 15003
2578 15167
2578 15347
2578 15741
2578 15752
2578 16170
2578 16481
2578 16596
2578 16860
2578 17067
2578 17091
2578 17094
2578 17652
2579 9797
2579 11185
2579 11638
2579 12254
2579 13438
2579 13688
2579 15003
2579 15166
2579 15167
2579 15343
2579 15347
2579 15741
2579 15752
2579 16170
2579 16481
2579 16860
2579 17091
2579 17094
2579 17652
2580 9797
2580 10512
2580 11185
2580 11638
2580 12254
2580 13438
2580 13679
2580 13688
2580 15003
2580 15166
2580 15167
2580 15340
2580 15347
2580 15741
2580 15752
2580 15758
2580 16170
2580 16481
2580 16860
2580 17091
2580 17094
2580 17652
2581 9797
2581 11185
2581 11638
2581 12254
2581 13438
2581 13679
2581 13688
2581 15003
2581 15166
2581 15167
2581 15340
2581 15347
2581 15741
2581 15752
2581 15758
2581 16170
2581 16481
2581 17091
2581 17094
2581 17652
2582 9797
2582 11185
2582 11638
2582 12254
2582 13438
2582 13679
2582 13688
2582 15003
2582 15166
2582 15167
2582 15340
2582 15347
2582 15752
2582 15758
2582 16170
2582 16481
2582 16518
2582 16860
2582 17091
2582 17094
2582 17652
2583 9797
2583 11185
2583 11220
2583 11638
2583 12254
2583 13438
2583 13679
2583 13688
2583 15003
2583 15166
2583 15167
2583 15340
2583 15343
2583 15691
2583 15752
2583 16170
2583 16481
2583 16518
2583 16860
2583 17091
2583 17094
2583 17652
2584 9593
2584 10014
2584 10787
2584 11247
2584 11271
2584 11604
2584 13422
2584 13652
2584 14606
2584 14975
2584 15788
2584 15790
2584 15918
2584 15920
2584 17000
2584 17120
2584 17642
2584 17721
2585 9593
2585 10014
2585 10787
2585 11247
2585 11271
2585 11602
2585 11604
2585 13422
2585 13546
2585 13652
2585 14568
2585 14606
2585 14975
2585 15788
2585 15790
2585 15918
2585 15920
2585 17000
2585 17120
2585 17642
2585 17721
2586 9593
2586 10014
2586 10787
2586 11247
2586 11271
2586 11602
2586 11604
2586 13422
2586 13545
2586 13652
2586 14568
2586 14606
2586 14975
2586 15788
2586 15790
2586 15792
2586 15918
2586 15920
2586 17000
2586 17120
2586 17642
2586 17721
2587 9593
2587 10014
2587 10787
2587 11247
2587 11271
2587 11602
2587 11604
2587 13422
2587 13542
2587 13652
2587 14568
2587 14606
2587 14975
2587 15790
2587 15792
2587 15918
2587 15920
2587 17000
2587 17120
2587 17642
2587 17721
2588 9593
2588 10014
2588 10787
2588 11247
2588 11271
2588 11602
2588 11604
2588 13422
2588 13542
2588 13652
2588 14568
2588 14606
2588 14975
2588 15790
2588 15792
2588 15918
2588 15920
2588 17000
2588 17120
2588 17642
2588 17721
2589 9593
2589 10787
2589 11247
2589 11271
2589 11602
2589 11604
2589 13422
2589 13542
2589 13652
2589 14568
2589 14606
2589 14975
2589 15790
2589 15918
2589 15919
2589 15920
2589 17000
2589 17120
2589 17642
2589 17721
2590 9593
2590 10787
2590 11247
2590 11271
2590 11602
2590 11604
2590 14606
2590 14975
2590 15790
2590 15918
2590 15919
2590 15920
2590 17000
2590 17120
2590 17642
2590 17721
2591 9593
2591 10787
2591 11247
2591 11602
2591 11604
2591 13422
2591 14606
2591 14975
2591 15790
2591 15792
2591 15918
2591 15919
2591 17000
2591 17120
2591 17642
2591 17721
2592 9593
2592 10787
2592 11247
2592 11602
2592 11604
2592 13422
2592 14568
2592 14606
2592 14975
2592 15790
2592 15792
2592 15918
2592 15919
2592 17000
2592 17120
2592 17642
2592 17721
2593 9811
2593 10440
2593 11250
2593 12791
2593 13381
2593 13422
2593 13449
2593 14975
2593 15794
2593 15796
2593 17000
2593 17041
2594 9811
2594 10440
2594 11250
2594 12791
2594 13381
2594 13422
2594 13449
2594 14975
2594 15794
2594 15796
2594 17000
2594 17041
2595 11250
2595 11602
2595 12565
2595 13449
2595 13649
2595 14977
2595 15792
2595 15794
2595 17000
2595 17041
2595 17633
2595 17718
2596 11250
2596 11602
2596 12565
2596 13449
2596 13649
2596 14650
2596 14977
2596 15792
2596 15794
2596 17000
2596 17041
2596 17633
2596 17718
2596 17722
2597 9535
2597 9814
2597 11602
2597 12424
2597 12565
2597 12766
2597 13381
2597 13448
2597 13648
2597 13654
2597 13655
2597 14605
2597 14650
2597 14976
2597 14977
2597 15708
2597 15789
2597 15792
2597 15795
2597 16054
2597 16783
2597 17012
2597 17041
2597 17042
2597 17631
2597 17635
2597 17640
2597 17651
2597 17711
2597 17719
2597 17722
2598 9535
2598 10014
2598 11602
2598 12424
2598 12565
2598 13448
2598 13648
2598 13654
2598 13655
2598 14605
2598 14650
2598 14976
2598 14977
2598 15708
2598 15789
2598 15792
2598 15795
2598 16054
2598 17012
2598 17041
2598 17042
2598 17631
2598 17635
2598 17640
2598 17651
2598 17711
2598 17719
2598 17722
2599 9535
2599 10014
2599 11602
2599 12424
2599 12565
2599 12766
2599 13654
2599 13655
2599 14605
2599 14650
2599 14976
2599 14977
2599 15708
2599 15789
2599 15792
2599 15795
2599 16054
2599 16783
2599 17012
2599 17041
2599 17042
2599 17631
2599 17711
2599 17719
2599 17722
2600 9535
2600 10007
2600 12140
2600 12424
2600 12548
2600 12566
2600 12766
2600 13381
2600 13423
2600 13424
2600 13429
2600 13654
2600 13655
2600 14605
2600 14650
2600 14881
2600 14976
2600 14977
2600 15193
2600 15703
2600 15708
2600 15789
2600 15792
2600 15795
2600 16054
2600 16783
2600 17012
2600 17041
2600 17631
2600 17711
2600 17719
2600 17722
2601 9535
2601 10007
2601 12424
2601 12548
2601 12566
2601 12766
2601 13381
2601 13423
2601 13424
2601 13429
2601 13654
2601 13655
2601 14605
2601 14650
2601 14881
2601 14976
2601 14977
2601 15193
2601 15703
2601 15708
2601 15792
2601 15795
2601 16054
2601 16783
2601 17012
2601 17041
2601 17631
2601 17711
2601 17719
2601 17722
2602 9535
2602 10007
2602 11279
2602 11602
2602 12424
2602 12548
2602 12566
2602 12766
2602 13381
2602 13423
2602 13424
2602 13429
2602 13654
2602 13655
2602 14605
2602 14650
2602 14881
2602 14976
2602 14977
2602 15193
2602 15703
2602 15708
2602 15792
2602 16054
2602 16783
2602 17012
2602 17711
2602 17722
2603 9535
2603 10007
2603 11279
2603 11602
2603 12143
2603 12424
2603 12548
2603 12566
2603 13381
2603 13424
2603 13429
2603 13654
2603 13655
2603 14605
2603 14650
2603 14881
2603 14976
2603 14977
2603 15193
2603 15405
2603 15703
2603 15708
2603 15792
2603 16054
2603 16783
2603 17012
2603 17635
2603 17650
2603 17711
2603 17722
2604 9535
2604 10007
2604 11602
2604 12143
2604 12424
2604 12426
2604 12548
2604 12566
2604 13381
2604 13424
2604 13429
2604 13430
2604 13654
2604 13655
2604 14605
2604 14650
2604 14881
2604 14976
2604 14977
2604 15193
2604 15405
2604 15703
2604 15708
2604 15792
2604 15795
2604 16054
2604 16783
2604 17012
2604 17634
2604 17635
2604 17650
2604 17711
2604 17722
2605 9535
2605 11602
2605 12143
2605 12424
2605 12426
2605 12548
2605 12566
2605 13424
2605 13429
2605 13430
2605 13654
2605 13655
2605 14605
2605 14650
2605 14881
2605 14976
2605 14977
2605 15193
2605 15405
2605 15708
2605 15792
2605 15795
2605 16054
2605 16783
2605 17012
2605 17635
2605 17650
2605 17711
2606 9535
2606 11602
2606 12143
2606 12424
2606 12426
2606 12548
2606 12566
2606 12766
2606 13424
2606 13429
2606 13430
2606 13654
2606 13655
2606 14605
2606 14650
2606 14881
2606 14976
2606 14977
2606 15193
2606 15405
2606 15708
2606 15792
2606 16783
2606 17711
2607 9535
2607 11602
2607 12424
2607 12426
2607 12548
2607 12566
2607 13424
2607 13429
2607 13654
2607 13655
2607 14605
2607 14650
2607 14976
2607 14977
2607 15193
2607 15405
2607 15708
2607 15792
2607 16783
2607 17215
2607 17650
2607 17711
2608 9531
2608 11602
2608 12424
2608 12426
2608 12548
2608 12566
2608 13424
2608 13429
2608 14605
2608 14650
2608 14976
2608 14977
2608 15193
2608 15405
2608 15792
2608 16783
2608 17215
2608 17650
2608 17711
2609 11602
2609 12143
2609 12149
2609 12424
2609 12426
2609 12548
2609 12566
2609 13424
2609 13650
2609 14605
2609 14650
2609 14976
2609 14977
2609 15193
2609 15405
2609 16054
2609 16783
2609 17215
2609 17650
2609 17711
2609 17717
2610 9531
2610 11602
2610 12143
2610 12149
2610 12424
2610 12426
2610 12548
2610 12566
2610 12766
2610 13424
2610 13430
2610 13650
2610 14650
2610 14875
2610 14976
2610 14977
2610 15193
2610 15405
2610 16054
2610 17634
2610 17711
2610 17717
2611 9531
2611 11602
2611 12143
2611 12149
2611 12424
2611 12426
2611 12548
2611 12566
2611 13424
2611 13430
2611 13650
2611 13655
2611 14650
2611 14875
2611 14976
2611 15193
2611 15405
2611 16054
2611 17634
2611 17635
2611 17711
2611 17717
2612 9531
2612 11602
2612 12143
2612 12149
2612 12424
2612 12548
2612 12550
2612 12566
2612 13424
2612 13430
2612 13650
2612 13655
2612 14570
2612 14650
2612 14976
2612 15193
2612 15405
2612 15708
2612 16054
2612 17634
2612 17635
2612 17711
2612 17717
2612 17719
2613 10387
2613 11602
2613 12138
2613 12143
2613 12149
2613 12424
2613 12425
2613 12543
2613 12548
2613 12550
2613 12566
2613 13424
2613 13430
2613 13650
2613 13655
2613 14570
2613 14650
2613 14976
2613 14977
2613 15193
2613 15405
2613 15708
2613 16054
2613 17632
2613 17634
2613 17635
2613 17711
2613 17717
2613 17719
2614 10387
2614 11602
2614 12124
2614 12138
2614 12143
2614 12149
2614 12424
2614 12426
2614 12543
2614 12548
2614 12550
2614 12566
2614 13424
2614 13648
2614 13650
2614 13655
2614 14570
2614 14976
2614 14977
2614 15193
2614 15405
2614 15708
2614 16054
2614 17634
2614 17635
2614 17639
2614 17650
2614 17711
2614 17717
2614 17719
2615 11602
2615 12138
2615 12141
2615 12147
2615 12149
2615 12424
2615 12426
2615 12548
2615 12550
2615 12566
2615 13424
2615 13648
2615 13650
2615 14605
2615 14650
2615 14976
2615 14977
2615 15193
2615 15405
2615 15708
2615 16054
2615 17634
2615 17639
2615 17650
2615 17711
2615 17717
2616 9531
2616 11602
2616 12138
2616 12141
2616 12147
2616 12148
2616 12149
2616 12426
2616 12548
2616 12550
2616 12566
2616 12697
2616 13424
2616 13648
2616 13650
2616 13653
2616 14570
2616 14605
2616 14650
2616 14879
2616 14880
2616 14976
2616 14977
2616 15193
2616 15362
2616 15405
2616 15708
2616 16054
2616 17012
2616 17639
2616 17650
2616 17711
2616 17717
2617 9531
2617 11602
2617 12124
2617 12125
2617 12131
2617 12138
2617 12141
2617 12143
2617 12144
2617 12147
2617 12148
2617 12149
2617 12425
2617 12426
2617 12540
2617 12548
2617 12550
2617 12566
2617 12692
2617 12697
2617 12699
2617 12766
2617 12796
2617 13423
2617 13424
2617 13648
2617 13650
2617 13653
2617 14570
2617 14605
2617 14879
2617 14976
2617 14977
2617 15193
2617 15362
2617 15405
2617 15559
2617 15708
2617 16054
2617 16306
2617 17012
2617 17639
2617 17711
2617 17717
2618 9529
2618 9531
2618 11602
2618 12124
2618 12125
2618 12139
2618 12140
2618 12141
2618 12147
2618 12149
2618 12425
2618 12426
2618 12540
2618 12548
2618 12549
2618 12550
2618 12566
2618 12675
2618 12692
2618 12697
2618 12699
2618 12766
2618 12796
2618 13423
2618 13424
2618 13648
2618 13650
2618 13653
2618 14570
2618 14605
2618 14879
2618 14976
2618 14977
2618 15120
2618 15193
2618 15362
2618 15405
2618 15559
2618 15708
2618 15710
2618 16054
2618 16306
2618 17012
2618 17025
2618 17215
2618 17639
2618 17711
2618 17717
2618 17719
2619 9529
2619 11602
2619 12124
2619 12139
2619 12140
2619 12141
2619 12142
2619 12147
2619 12149
2619 12425
2619 12426
2619 12540
2619 12548
2619 12550
2619 12566
2619 12675
2619 12692
2619 12697
2619 12766
2619 12796
2619 13423
2619 13424
2619 13648
2619 13650
2619 13653
2619 14570
2619 14605
2619 14879
2619 14976
2619 14977
2619 15120
2619 15193
2619 15362
2619 15559
2619 15708
2619 15710
2619 15940
2619 16054
2619 16306
2619 17012
2619 17025
2619 17215
2619 17639
2619 17711
2619 17717
2619 17719
2620 9529
2620 11602
2620 12124
2620 12139
2620 12141
2620 12142
2620 12149
2620 12425
2620 12426
2620 12540
2620 12548
2620 12566
2620 12675
2620 12697
2620 12766
2620 12796
2620 13423
2620 13424
2620 13648
2620 13650
2620 13653
2620 14570
2620 14605
2620 14879
2620 14976
2620 14977
2620 15193
2620 15362
2620 15708
2620 16054
2620 17012
2620 17025
2620 17215
2620 17650
2620 17711
2620 17717
2621 9529
2621 11602
2621 12141
2621 12426
2621 12540
2621 12548
2621 12566
2621 12675
2621 12697
2621 12766
2621 13424
2621 13650
2621 13653
2621 14570
2621 14605
2621 14976
2621 14977
2621 15120
2621 15193
2621 15362
2621 15708
2621 16054
2621 17012
2621 17025
2621 17215
2621 17711
2621 17717
2622 9529
2622 11602
2622 12141
2622 12426
2622 12540
2622 12548
2622 12566
2622 12675
2622 12697
2622 12766
2622 13089
2622 13424
2622 13650
2622 13653
2622 14570
2622 14605
2622 14976
2622 14977
2622 15120
2622 15193
2622 15362
2622 15708
2622 16054
2622 17012
2622 17025
2622 17215
2622 17711
2622 17717
2623 9537
2623 12426
2623 12540
2623 12548
2623 12566
2623 12675
2623 12701
2623 12766
2623 13424
2623 13653
2623 14570
2623 14605
2623 14976
2623 14977
2623 15193
2623 15362
2623 15708
2623 16054
2623 17012
2623 17025
2623 17711
2624 9537
2624 10840
2624 11628
2624 12509
2624 12681
2624 12682
2624 12686
2624 12696
2624 12701
2624 12769
2624 13424
2624 14652
2624 14948
2624 14976
2624 14977
2624 15362
2624 15557
2624 15561
2624 15567
2624 15706
2624 15710
2624 15940
2624 16629
2624 17025
2624 17039
2624 17220
2625 9537
2625 10840
2625 11628
2625 12509
2625 12681
2625 12682
2625 12686
2625 12696
2625 12701
2625 12769
2625 13424
2625 14554
2625 14652
2625 14654
2625 14948
2625 14977
2625 15362
2625 15561
2625 15567
2625 15572
2625 15706
2625 15710
2625 15940
2625 16629
2625 17025
2625 17039
2625 17220
2626 9537
2626 9825
2626 10840
2626 11628
2626 12509
2626 12549
2626 12566
2626 12681
2626 12682
2626 12686
2626 12696
2626 12701
2626 12769
2626 13424
2626 14554
2626 14652
2626 14654
2626 14948
2626 15362
2626 15561
2626 15567
2626 15572
2626 15706
2626 15710
2626 15940
2626 16629
2626 17025
2626 17039
2626 17220
2626 17590
2626 17711
2627 9825
2627 10840
2627 11628
2627 12509
2627 12681
2627 12682
2627 12686
2627 12696
2627 12701
2627 12769
2627 13424
2627 14554
2627 14652
2627 14948
2627 15558
2627 15561
2627 15567
2627 15572
2627 15706
2627 15710
2627 15940
2627 16629
2627 17025
2627 17039
2627 17220
2627 17590
2628 9825
2628 10840
2628 11628
2628 12509
2628 12681
2628 12682
2628 12686
2628 12696
2628 12701
2628 12769
2628 13424
2628 14554
2628 14652
2628 14948
2628 15558
2628 15561
2628 15567
2628 15572
2628 15706
2628 15710
2628 15940
2628 16629
2628 17025
2628 17039
2628 17220
2628 17590
2629 10840
2629 11628
2629 12509
2629 12681
2629 12682
2629 12686
2629 12696
2629 12701
2629 12769
2629 14554
2629 14652
2629 14948
2629 15558
2629 15561
2629 15567
2629 15574
2629 15706
2629 15710
2629 15940
2629 16629
2629 17025
2629 17039
2629 17220
2629 17590
2630 11628
2630 12509
2630 12681
2630 12682
2630 12686
2630 12696
2630 12701
2630 12769
2630 14554
2630 14652
2630 14948
2630 14977
2630 15558
2630 15561
2630 15567
2630 15706
2630 15940
2630 16629
2630 17025
2630 17039
2630 17220
2630 17590
2631 11628
2631 12509
2631 12561
2631 12681
2631 12682
2631 12686
2631 12696
2631 12701
2631 12769
2631 13424
2631 14554
2631 14652
2631 14948
2631 14977
2631 15558
2631 15561
2631 15567
2631 15706
2631 15940
2631 16629
2631 17025
2631 17039
2631 17220
2631 17590
2632 9533
2632 9829
2632 11628
2632 12509
2632 12561
2632 12681
2632 12682
2632 12686
2632 12696
2632 12701
2632 12769
2632 13424
2632 14554
2632 14570
2632 14652
2632 14948
2632 14977
2632 15558
2632 15561
2632 15567
2632 15574
2632 15706
2632 15940
2632 16629
2632 17025
2632 17039
2632 17220
2632 17590
2633 9533
2633 9829
2633 10840
2633 11628
2633 12561
2633 12681
2633 12682
2633 12686
2633 12696
2633 12701
2633 12769
2633 12772
2633 12809
2633 13424
2633 14554
2633 14570
2633 14652
2633 14948
2633 14977
2633 15558
2633 15561
2633 15567
2633 15573
2633 15574
2633 15706
2633 15940
2633 16629
2633 17025
2633 17039
2633 17220
2633 17590
2634 9533
2634 10840
2634 11628
2634 12561
2634 12681
2634 12682
2634 12686
2634 12696
2634 12701
2634 12769
2634 12772
2634 12809
2634 13424
2634 14554
2634 14570
2634 14652
2634 14948
2634 14977
2634 15558
2634 15561
2634 15567
2634 15573
2634 15706
2634 15940
2634 16629
2634 17024
2634 17025
2634 17028
2634 17039
2634 17220
2634 17590
2635 9533
2635 10840
2635 11628
2635 12561
2635 12681
2635 12682
2635 12686
2635 12696
2635 12701
2635 12769
2635 12772
2635 12796
2635 13424
2635 14554
2635 14570
2635 14652
2635 14948
2635 14977
2635 15365
2635 15558
2635 15561
2635 15567
2635 15573
2635 15706
2635 15940
2635 16629
2635 17024
2635 17025
2635 17028
2635 17039
2635 17220
2635 17590
2636 9533
2636 11628
2636 12561
2636 12675
2636 12681
2636 12682
2636 12686
2636 12696
2636 12701
2636 12769
2636 12772
2636 12796
2636 13424
2636 14554
2636 14570
2636 14652
2636 14948
2636 14977
2636 15365
2636 15558
2636 15561
2636 15567
2636 15573
2636 15706
2636 15710
2636 15940
2636 16054
2636 17024
2636 17025
2636 17028
2636 17039
2636 17220
2636 17590
2637 9533
2637 9537
2637 9826
2637 11628
2637 12561
2637 12675
2637 12681
2637 12682
2637 12696
2637 12701
2637 12769
2637 12772
2637 12796
2637 13423
2637 13424
2637 14410
2637 14554
2637 14570
2637 14652
2637 14948
2637 14977
2637 15365
2637 15558
2637 15561
2637 15567
2637 15573
2637 15706
2637 15710
2637 15940
2637 16054
2637 17024
2637 17025
2637 17028
2637 17039
2637 17220
2638 9533
2638 9537
2638 9826
2638 11628
2638 12675
2638 12681
2638 12682
2638 12690
2638 12696
2638 12701
2638 12769
2638 12772
2638 12796
2638 13423
2638 13424
2638 14410
2638 14570
2638 14652
2638 14948
2638 14977
2638 15365
2638 15558
2638 15561
2638 15706
2638 15710
2638 15940
2638 16054
2638 17024
2638 17025
2638 17028
2638 17220
2638 17711
2639 9533
2639 9537
2639 9826
2639 9827
2639 11628
2639 12509
2639 12675
2639 12681
2639 12682
2639 12690
2639 12696
2639 12701
2639 12769
2639 12772
2639 12796
2639 13089
2639 13423
2639 13424
2639 14410
2639 14570
2639 14652
2639 14948
2639 14977
2639 15361
2639 15365
2639 15558
2639 15561
2639 15706
2639 15710
2639 15940
2639 16054
2639 17024
2639 17028
2639 17220
2639 17711
2640 9533
2640 9537
2640 9826
2640 11628
2640 12509
2640 12675
2640 12681
2640 12682
2640 12690
2640 12696
2640 12701
2640 12772
2640 12796
2640 13089
2640 13423
2640 13424
2640 14410
2640 14570
2640 14652
2640 14948
2640 14977
2640 15361
2640 15365
2640 15558
2640 15575
2640 15578
2640 15710
2640 15940
2640 16054
2640 17024
2640 17025
2640 17028
2640 17220
2641 9533
2641 9826
2641 10537
2641 11628
2641 12675
2641 12681
2641 12690
2641 12696
2641 12701
2641 12772
2641 13089
2641 13423
2641 13424
2641 14570
2641 14652
2641 14948
2641 14977
2641 15361
2641 15364
2641 15365
2641 15558
2641 15575
2641 15578
2641 15710
2641 15940
2641 16054
2641 17024
2641 17025
2641 17028
2641 17038
2641 17220
2642 9533
2642 9826
2642 10537
2642 11628
2642 12675
2642 12681
2642 12690
2642 12696
2642 12701
2642 13089
2642 13424
2642 14652
2642 14948
2642 14977
2642 15364
2642 15365
2642 15558
2642 15575
2642 15578
2642 15706
2642 15710
2642 15940
2642 16054
2642 17038
2642 17220
2643 9533
2643 9826
2643 10537
2643 12675
2643 12690
2643 12696
2643 12701
2643 13089
2643 13092
2643 14652
2643 14977
2643 15364
2643 15575
2643 15578
2643 15706
2643 15710
2643 15940
2643 16054
2643 17038
2643 17220
2644 9533
2644 9828
2644 10537
2644 12675
2644 12690
2644 12693
2644 12701
2644 12702
2644 13089
2644 14977
2644 15706
2644 15940
2644 16054
2644 17648
2645 9533
2645 9828
2645 9835
2645 10537
2645 12693
2645 12700
2645 12701
2645 12702
2645 13089
2645 14651
2645 14977
2645 15226
2645 15706
2645 15940
2645 17648
2646 9828
2646 9835
2646 10537
2646 12678
2646 12693
2646 12701
2646 12702
2646 12703
2646 12772
2646 13089
2646 14651
2646 15226
2646 15550
2646 15554
2646 15940
2646 17648
2647 9828
2647 9835
2647 10537
2647 12678
2647 12693
2647 12701
2647 12702
2647 12703
2647 12772
2647 13089
2647 15226
2647 15367
2647 15550
2647 15554
2647 15940
2647 17648
2648 9828
2648 12678
2648 12693
2648 12701
2648 12702
2648 12703
2648 12772
2648 15226
2648 15367
2648 15550
2648 15554
2648 15940
2648 17648
2649 9828
2649 12693
2649 12701
2649 12702
2649 12703
2649 12772
2649 15226
2649 15367
2649 15550
2649 15554
2649 15940
2649 17036
2649 17648
2650 9828
2650 12693
2650 12701
2650 12702
2650 12703
2650 12772
2650 15226
2650 15367
2650 15550
2650 15554
2650 15940
2650 17036
2650 17648
2651 9828
2651 12693
2651 12701
2651 12702
2651 12772
2651 15226
2651 15367
2651 15550
2651 15554
2651 15940
2651 17036
2652 9828
2652 12693
2652 12701
2652 12702
2652 12772
2652 15226
2652 15367
2652 15550
2652 15554
2652 15940
2652 17036
2653 9828
2653 12693
2653 12701
2653 12702
2653 12772
2653 15226
2653 15367
2653 15550
2653 15554
2653 15940
2653 17036
2654 9828
2654 12693
2654 12701
2654 12702
2654 12772
2654 15226
2654 15367
2654 15550
2654 15554
2654 15940
2654 17036
2655 9828
2655 12693
2655 12701
2655 12702
2655 12772
2655 15226
2655 15367
2655 15550
2655 15554
2655 15940
2655 17036
2656 9828
2656 12693
2656 12701
2656 12702
2656 12772
2656 15226
2656 15367
2656 15550
2656 15554
2656 15940
2656 17036
2657 9828
2657 12693
2657 12701
2657 12702
2657 12772
2657 15226
2657 15367
2657 15550
2657 15554
2657 15940
2657 17036
2658 9828
2658 12693
2658 12701
2658 12702
2658 12772
2658 15226
2658 15367
2658 15550
2658 15554
2658 15940
2658 17036
2659 9828
2659 12693
2659 12701
2659 12702
2659 12772
2659 15226
2659 15367
2659 15550
2659 15554
2659 15940
2659 17036
2660 9828
2660 12693
2660 12701
2660 12702
2660 12772
2660 15226
2660 15367
2660 15550
2660 15554
2660 15940
2660 17036
2661 9828
2661 12693
2661 12701
2661 12702
2661 12772
2661 15226
2661 15367
2661 15550
2661 15554
2661 15940
2661 17036
2662 9828
2662 12693
2662 12701
2662 12702
2662 12772
2662 15226
2662 15367
2662 15550
2662 15554
2662 15940
2662 17036
2663 9828
2663 12674
2663 12693
2663 12701
2663 12702
2663 12772
2663 15226
2663 15367
2663 15550
2663 15555
2663 15940
2663 16523
2663 16925
2663 17036
2664 9828
2664 12674
2664 12693
2664 12701
2664 12702
2664 12772
2664 15226
2664 15367
2664 15550
2664 15555
2664 15581
2664 15940
2664 16523
2664 16925
2664 17036
2665 9828
2665 12674
2665 12693
2665 12701
2665 12702
2665 12772
2665 15226
2665 15550
2665 15555
2665 15581
2665 15940
2665 16523
2665 16925
2665 17036
2666 9828
2666 12674
2666 12693
2666 12701
2666 12702
2666 12772
2666 15226
2666 15550
2666 15555
2666 15570
2666 15581
2666 15940
2666 16523
2666 16925
2666 17036
2667 12561
2667 12674
2667 12693
2667 12701
2667 12702
2667 12772
2667 15226
2667 15550
2667 15555
2667 15570
2667 15581
2667 15940
2667 16523
2667 16925
2668 12561
2668 12674
2668 12693
2668 12701
2668 12702
2668 12772
2668 15226
2668 15555
2668 15570
2668 15580
2668 15581
2668 15940
2668 16523
2668 16925
2669 12561
2669 12674
2669 12693
2669 12701
2669 12702
2669 12772
2669 15226
2669 15555
2669 15570
2669 15580
2669 15581
2669 15940
2669 16523
2669 16925
2670 12561
2670 12674
2670 12693
2670 12702
2670 12772
2670 15226
2670 15555
2670 15570
2670 15580
2670 15581
2670 15940
2670 16523
2670 16925
2671 12561
2671 12674
2671 12693
2671 12702
2671 12772
2671 15226
2671 15555
2671 15570
2671 15580
2671 15581
2671 16523
2671 16925
2672 12561
2672 12674
2672 12693
2672 12702
2672 12772
2672 15226
2672 15555
2672 15570
2672 15580
2673 12561
2673 12674
2673 12693
2673 12702
2673 12772
2673 15226
2673 15555
2673 15570
2673 15580
2674 12561
2674 12674
2674 12693
2674 12702
2674 12772
2674 15226
2674 15555
2674 15570
2674 15580
2674 15581
2674 16201
2674 16523
2674 16925
2675 12561
2675 12674
2675 12693
2675 12702
2675 12772
2675 15226
2675 15555
2675 15570
2675 15580
2675 15581
2675 16201
2675 16523
2675 16925
2676 12561
2676 12674
2676 12693
2676 12702
2676 12772
2676 15226
2676 15555
2676 15570
2676 15580
2676 16201
2677 12561
2677 12674
2677 12693
2677 12702
2677 12772
2677 15226
2677 15555
2677 15570
2677 15580
2677 16201
2678 12561
2678 12674
2678 12693
2678 12702
2678 12772
2678 15226
2678 15555
2678 15570
2678 15580
2678 16201
2679 12561
2679 12674
2679 12693
2679 12702
2679 12772
2679 15226
2679 15555
2679 15570
2679 15580
2679 16201
2680 12561
2680 12674
2680 12677
2680 12702
2680 15226
2680 15555
2680 15570
2680 15580
2680 15744
2680 16201
2681 12555
2681 12561
2681 12674
2681 12677
2681 12702
2681 15226
2681 15555
2681 15570
2681 15580
2681 15744
2681 16201
2681 16925
2682 12555
2682 12560
2682 12561
2682 12674
2682 12677
2682 12702
2682 15226
2682 15555
2682 15570
2682 15580
2682 16201
2682 16520
2682 16925
2683 12555
2683 12560
2683 12561
2683 12674
2683 12677
2683 12702
2683 15226
2683 15555
2683 15570
2683 15580
2683 16201
2683 16520
2684 12555
2684 12556
2684 12560
2684 12561
2684 12568
2684 12674
2684 12677
2684 12702
2684 14404
2684 15226
2684 15555
2684 15570
2684 15580
2684 15744
2684 16201
2684 16520
2685 12555
2685 12556
2685 12560
2685 12561
2685 12568
2685 12674
2685 12677
2685 12702
2685 14404
2685 15165
2685 15226
2685 15555
2685 15570
2685 15580
2685 15744
2685 16201
2685 16520
2686 12555
2686 12556
2686 12560
2686 12561
2686 12567
2686 12568
2686 12674
2686 12677
2686 12803
2686 14404
2686 15165
2686 15226
2686 15555
2686 15744
2686 15751
2686 16201
2686 16520
2687 12555
2687 12556
2687 12560
2687 12561
2687 12567
2687 12568
2687 12674
2687 12677
2687 12803
2687 14404
2687 15165
2687 15226
2687 15555
2687 15744
2687 15751
2687 16099
2687 16201
2687 16520
2688 12555
2688 12556
2688 12560
2688 12561
2688 12567
2688 12568
2688 12674
2688 12677
2688 12803
2688 13088
2688 14404
2688 15165
2688 15226
2688 15555
2688 15744
2688 15751
2688 16099
2688 16201
2688 16520
2689 12555
2689 12556
2689 12560
2689 12561
2689 12567
2689 12568
2689 12674
2689 12677
2689 12803
2689 13088
2689 14404
2689 15165
2689 15226
2689 15555
2689 15744
2689 15751
2689 16201
2689 16520
2689 16914
2689 16932
2690 12555
2690 12560
2690 12561
2690 12567
2690 12568
2690 12674
2690 12677
2690 13088
2690 14404
2690 15165
2690 15226
2690 15555
2690 15744
2690 15751
2690 16201
2690 16520
2690 16914
2690 16932
2691 12555
2691 12560
2691 12561
2691 12567
2691 12674
2691 13088
2691 13091
2691 13094
2691 13241
2691 14404
2691 15165
2691 15226
2691 16201
2691 16520
2691 16914
2691 16932
2692 12555
2692 12560
2692 12561
2692 12567
2692 12674
2692 13088
2692 13091
2692 13094
2692 13241
2692 14404
2692 15165
2692 15226
2692 16201
2692 16520
2692 16914
2692 16932
2693 12555
2693 12560
2693 12561
2693 12567
2693 12674
2693 13088
2693 13091
2693 13094
2693 13241
2693 14404
2693 15165
2693 15226
2693 15748
2693 16201
2693 16520
2693 16914
2693 16932
2693 17635
2694 12555
2694 12560
2694 12561
2694 12567
2694 12674
2694 13088
2694 13091
2694 13094
2694 13241
2694 14404
2694 15165
2694 15226
2694 16201
2694 16520
2694 16914
2694 16932
2694 17635
2695 12555
2695 12561
2695 12567
2695 13088
2695 13091
2695 13094
2695 13241
2695 14404
2695 15165
2695 15226
2695 16201
2695 16527
2695 16914
2695 16932
2695 17635
2696 12555
2696 12561
2696 12567
2696 13088
2696 13091
2696 13094
2696 13241
2696 14404
2696 15165
2696 15226
2696 16201
2696 16527
2696 16914
2696 16932
2696 17635
2697 9643
2697 12559
2697 12564
2697 12802
2697 12963
2697 13087
2697 13241
2697 14401
2697 15753
2697 16201
2697 16930
2698 9643
2698 12559
2698 12564
2698 12802
2698 12963
2698 13087
2698 13241
2698 14401
2698 15753
2698 16201
2698 16930
2699 10516
2699 11296
2699 11555
2699 11644
2699 12254
2699 12587
2699 12589
2699 13522
2699 13525
2699 13674
2699 13690
2699 14622
2699 15587
2699 15590
2699 15688
2699 15773
2699 16267
2699 16430
2699 16453
2699 17066
2699 17072
2699 17077
2699 17094
2699 17566
2700 10455
2700 10516
2700 11296
2700 11555
2700 11644
2700 12254
2700 12587
2700 12589
2700 13522
2700 13525
2700 13674
2700 13690
2700 14622
2700 14625
2700 15587
2700 15590
2700 15688
2700 15754
2700 15773
2700 16267
2700 16430
2700 16453
2700 17070
2700 17072
2700 17077
2700 17094
2700 17566
2701 10516
2701 11296
2701 11555
2701 11644
2701 11666
2701 12254
2701 12587
2701 12589
2701 12904
2701 13520
2701 13522
2701 13525
2701 13674
2701 13690
2701 14621
2701 14622
2701 14625
2701 15587
2701 15590
2701 15688
2701 15754
2701 15773
2701 16267
2701 16430
2701 16453
2701 17070
2701 17072
2701 17094
2701 17566
2702 10516
2702 11078
2702 11296
2702 11555
2702 11644
2702 11666
2702 12254
2702 12587
2702 12589
2702 12904
2702 13520
2702 13525
2702 13674
2702 13690
2702 14621
2702 14622
2702 14625
2702 15598
2702 15688
2702 15754
2702 15773
2702 16267
2702 16370
2702 16430
2702 16444
2702 16453
2702 16625
2702 17070
2702 17072
2702 17094
2702 17566
2703 10516
2703 11078
2703 11296
2703 11642
2703 11644
2703 11666
2703 12414
2703 12904
2703 13520
2703 13525
2703 13674
2703 14621
2703 14625
2703 15598
2703 15688
2703 15773
2703 16267
2703 16370
2703 16430
2703 16444
2703 16453
2703 16625
2703 17070
2703 17072
2703 17094
2703 17566
2704 10516
2704 11078
2704 11296
2704 11315
2704 11642
2704 11644
2704 11666
2704 12904
2704 13520
2704 13525
2704 13674
2704 14621
2704 14625
2704 15598
2704 15688
2704 15773
2704 16267
2704 16370
2704 16430
2704 16444
2704 16453
2704 16625
2704 17072
2704 17566
2705 10516
2705 11078
2705 11296
2705 11642
2705 11644
2705 11666
2705 12904
2705 13520
2705 13525
2705 13674
2705 14621
2705 14625
2705 15598
2705 15688
2705 15773
2705 16267
2705 16370
2705 16430
2705 16444
2705 16453
2705 16625
2705 17072
2705 17566
2706 10516
2706 11078
2706 11296
2706 11644
2706 11666
2706 12904
2706 13520
2706 13525
2706 13674
2706 13685
2706 14625
2706 15594
2706 15598
2706 15688
2706 15773
2706 16267
2706 16430
2706 16444
2706 16453
2706 17072
2706 17566
2707 10516
2707 11078
2707 11644
2707 11666
2707 12254
2707 12904
2707 13520
2707 13525
2707 13685
2707 14625
2707 15594
2707 15598
2707 15688
2707 15773
2707 16267
2707 16430
2707 16444
2707 16453
2707 17072
2707 17566
2708 10516
2708 11644
2708 11666
2708 12254
2708 12904
2708 13520
2708 13525
2708 13685
2708 14625
2708 15598
2708 15688
2708 15773
2708 16267
2708 16430
2708 16444
2708 16453
2708 17072
2708 17558
2708 17566
2709 10516
2709 11296
2709 11644
2709 11666
2709 12254
2709 12904
2709 13520
2709 13525
2709 13678
2709 13685
2709 14625
2709 15594
2709 15598
2709 15688
2709 15773
2709 16267
2709 16430
2709 16453
2709 17072
2709 17558
2709 17566
2710 10516
2710 11296
2710 11644
2710 12254
2710 12904
2710 13520
2710 13525
2710 13678
2710 13685
2710 14625
2710 15594
2710 15598
2710 15688
2710 15773
2710 16267
2710 16430
2710 16444
2710 16481
2710 17072
2710 17558
2710 17566
2711 10516
2711 10518
2711 11296
2711 11644
2711 11667
2711 12254
2711 12904
2711 13520
2711 13525
2711 13678
2711 14621
2711 14625
2711 15342
2711 15594
2711 15598
2711 15688
2711 15773
2711 16430
2711 16444
2711 16481
2711 16954
2711 17072
2711 17558
2711 17566
2711 17668
2712 10516
2712 10518
2712 11644
2712 11667
2712 12904
2712 13520
2712 13525
2712 13678
2712 14621
2712 14625
2712 15167
2712 15342
2712 15594
2712 15688
2712 16430
2712 16444
2712 16481
2712 16954
2712 17072
2712 17558
2712 17566
2713 10516
2713 10518
2713 11644
2713 11657
2713 11667
2713 12904
2713 13520
2713 13525
2713 13678
2713 14625
2713 15167
2713 15342
2713 15594
2713 15688
2713 16430
2713 16444
2713 16481
2713 16954
2713 17072
2713 17558
2713 17566
2714 10516
2714 10518
2714 11644
2714 11667
2714 13525
2714 13678
2714 14625
2714 15167
2714 15342
2714 15594
2714 15688
2714 16430
2714 16481
2714 17072
2714 17558
2714 17566
2715 11657
2715 14625
2715 15167
2715 15688
2715 16430
2715 16481
2715 17072
2715 17566
2716 10507
2716 10512
2716 11657
2716 11667
2716 13437
2716 13454
2716 13521
2716 13525
2716 14621
2716 15167
2716 15594
2716 15688
2716 15764
2716 15765
2716 16481
2716 17072
2717 10507
2717 10512
2717 11657
2717 11667
2717 13437
2717 13454
2717 13521
2717 13525
2717 13678
2717 14621
2717 15003
2717 15167
2717 15342
2717 15589
2717 15594
2717 15688
2717 15764
2717 15765
2717 16481
2717 16596
2717 16964
2717 17072
2717 17088
2717 17324
2718 10455
2718 10512
2718 11657
2718 11667
2718 13437
2718 13454
2718 13521
2718 13525
2718 13678
2718 14621
2718 15003
2718 15342
2718 15589
2718 15594
2718 15688
2718 15764
2718 15765
2718 16267
2718 16481
2718 16596
2718 16625
2718 16964
2718 17072
2718 17088
2718 17324
2719 10455
2719 10512
2719 11657
2719 13437
2719 13454
2719 13521
2719 13525
2719 13678
2719 14621
2719 15003
2719 15342
2719 15589
2719 15688
2719 15764
2719 15765
2719 16267
2719 16481
2719 16596
2719 16964
2719 17088
2719 17324
2720 10455
2720 10512
2720 11657
2720 12254
2720 13437
2720 13438
2720 13454
2720 13678
2720 13680
2720 14621
2720 15003
2720 15589
2720 15688
2720 15765
2720 16267
2720 16481
2720 16964
2720 17088
2721 10455
2721 10512
2721 11657
2721 12254
2721 13437
2721 13438
2721 13454
2721 13678
2721 13680
2721 14621
2721 15003
2721 15342
2721 15688
2721 15765
2721 15772
2721 16481
2721 16964
2721 17088
2721 17094
2721 17324
2722 10455
2722 10512
2722 11657
2722 11667
2722 12254
2722 13437
2722 13438
2722 13454
2722 13675
2722 13678
2722 13680
2722 14621
2722 15002
2722 15003
2722 15187
2722 15342
2722 15589
2722 15688
2722 15765
2722 15772
2722 16169
2722 16481
2722 16596
2722 16625
2722 16964
2722 17088
2722 17094
2722 17324
2723 10455
2723 10512
2723 11667
2723 12254
2723 13437
2723 13438
2723 13454
2723 13675
2723 13678
2723 13680
2723 14621
2723 14997
2723 15002
2723 15003
2723 15187
2723 15342
2723 15344
2723 15589
2723 15688
2723 15765
2723 15772
2723 16169
2723 16481
2723 16596
2723 16625
2723 16964
2723 17088
2723 17094
2723 17324
2724 9797
2724 10455
2724 10512
2724 11186
2724 11667
2724 12254
2724 13437
2724 13438
2724 13454
2724 13675
2724 13678
2724 13680
2724 14997
2724 15002
2724 15003
2724 15187
2724 15342
2724 15344
2724 15589
2724 15688
2724 15752
2724 15765
2724 15772
2724 16169
2724 16481
2724 16596
2724 16952
2724 16964
2724 17088
2724 17094
2724 17324
2725 9797
2725 10512
2725 11186
2725 11638
2725 11667
2725 12254
2725 13437
2725 13438
2725 13454
2725 13675
2725 13678
2725 13680
2725 14997
2725 15002
2725 15003
2725 15187
2725 15342
2725 15344
2725 15589
2725 15688
2725 15752
2725 15765
2725 15772
2725 16169
2725 16481
2725 16518
2725 16596
2725 16952
2725 16964
2725 17088
2725 17094
2725 17324
2726 9797
2726 10512
2726 11186
2726 11638
2726 11667
2726 12254
2726 13438
2726 13675
2726 13678
2726 13680
2726 14997
2726 15002
2726 15003
2726 15166
2726 15187
2726 15342
2726 15344
2726 15589
2726 15688
2726 15741
2726 15752
2726 15758
2726 15765
2726 15772
2726 16169
2726 16481
2726 16518
2726 16596
2726 16860
2726 16952
2726 17088
2726 17094
2726 17324
2726 17652
2727 9797
2727 10512
2727 11186
2727 11638
2727 11667
2727 12254
2727 13198
2727 13438
2727 13675
2727 13678
2727 13680
2727 13688
2727 14621
2727 14997
2727 15002
2727 15003
2727 15166
2727 15167
2727 15187
2727 15342
2727 15344
2727 15589
2727 15688
2727 15741
2727 15752
2727 15758
2727 15765
2727 15772
2727 16169
2727 16481
2727 16518
2727 16596
2727 16860
2727 16952
2727 17088
2727 17094
2727 17324
2727 17652
2728 9797
2728 9798
2728 10512
2728 11186
2728 11638
2728 11667
2728 12254
2728 13198
2728 13438
2728 13675
2728 13680
2728 13688
2728 14621
2728 14997
2728 15002
2728 15003
2728 15166
2728 15167
2728 15187
2728 15342
2728 15344
2728 15688
2728 15741
2728 15752
2728 15758
2728 16169
2728 16481
2728 16518
2728 16596
2728 16860
2728 16952
2728 17094
2728 17324
2728 17652
2729 9797
2729 9798
2729 10512
2729 11186
2729 11220
2729 11638
2729 11667
2729 12254
2729 13198
2729 13438
2729 13675
2729 13680
2729 13688
2729 14621
2729 15002
2729 15003
2729 15166
2729 15167
2729 15187
2729 15342
2729 15344
2729 15688
2729 15741
2729 15752
2729 15758
2729 16481
2729 16518
2729 16596
2729 16860
2729 16952
2729 17094
2729 17324
2729 17652
2730 9797
2730 9798
2730 10512
2730 11186
2730 11220
2730 11638
2730 11667
2730 12254
2730 13438
2730 13675
2730 13680
2730 13688
2730 14621
2730 14997
2730 15002
2730 15003
2730 15166
2730 15167
2730 15187
2730 15342
2730 15344
2730 15347
2730 15348
2730 15688
2730 15741
2730 15752
2730 15758
2730 16169
2730 16481
2730 16518
2730 16596
2730 16860
2730 16952
2730 17088
2730 17094
2730 17324
2730 17652
2731 9797
2731 9798
2731 10512
2731 11185
2731 11186
2731 11638
2731 12254
2731 12613
2731 13198
2731 13437
2731 13438
2731 13675
2731 13680
2731 13683
2731 13688
2731 14621
2731 14997
2731 15002
2731 15003
2731 15166
2731 15167
2731 15187
2731 15342
2731 15344
2731 15347
2731 15348
2731 15688
2731 15741
2731 15752
2731 15758
2731 16169
2731 16481
2731 16518
2731 16596
2731 16860
2731 16952
2731 17088
2731 17094
2731 17324
2731 17652
2732 9797
2732 9798
2732 10512
2732 11185
2732 11358
2732 11638
2732 12254
2732 12854
2732 13437
2732 13438
2732 13675
2732 13683
2732 13688
2732 14997
2732 15002
2732 15003
2732 15166
2732 15167
2732 15187
2732 15342
2732 15347
2732 15688
2732 15752
2732 15758
2732 16169
2732 16481
2732 16518
2732 16596
2732 16860
2732 16952
2732 17088
2732 17094
2732 17324
2732 17652
2733 9797
2733 9798
2733 10512
2733 11185
2733 11358
2733 11638
2733 12254
2733 12613
2733 12854
2733 13438
2733 13675
2733 13683
2733 13688
2733 14997
2733 15002
2733 15003
2733 15166
2733 15167
2733 15187
2733 15347
2733 15752
2733 15758
2733 16169
2733 16481
2733 16518
2733 16596
2733 16860
2733 17088
2733 17091
2733 17094
2733 17652
2734 9797
2734 9798
2734 10512
2734 11185
2734 11358
2734 11638
2734 12254
2734 12613
2734 12854
2734 13438
2734 13675
2734 13683
2734 13688
2734 14997
2734 15002
2734 15003
2734 15166
2734 15187
2734 15347
2734 15688
2734 15752
2734 15758
2734 16481
2734 16518
2734 16596
2734 16860
2734 17091
2734 17094
2734 17652
2735 9797
2735 9798
2735 10512
2735 11185
2735 11220
2735 11358
2735 11638
2735 12254
2735 13438
2735 13675
2735 13683
2735 13688
2735 14997
2735 15003
2735 15166
2735 15187
2735 15347
2735 15688
2735 15752
2735 15758
2735 16170
2735 16481
2735 16518
2735 16860
2735 16947
2735 17068
2735 17091
2735 17094
2735 17652
2736 9797
2736 10512
2736 11185
2736 11220
2736 11358
2736 11638
2736 12254
2736 13438
2736 13675
2736 13683
2736 13688
2736 14997
2736 15003
2736 15166
2736 15187
2736 15347
2736 15752
2736 15758
2736 16170
2736 16481
2736 16518
2736 16860
2736 16947
2736 17068
2736 17091
2736 17094
2736 17652
2737 9797
2737 11185
2737 11358
2737 12254
2737 13438
2737 13683
2737 13688
2737 15003
2737 15166
2737 15167
2737 15347
2737 15752
2737 15758
2737 16170
2737 16481
2737 17091
2737 17094
2737 17652
2738 9797
2738 11185
2738 11358
2738 11638
2738 12254
2738 13438
2738 13683
2738 13688
2738 15003
2738 15166
2738 15167
2738 15343
2738 15347
2738 15752
2738 15758
2738 16170
2738 16481
2738 16518
2738 16596
2738 16860
2738 17091
2738 17094
2738 17652
2739 9797
2739 11185
2739 11358
2739 11638
2739 12254
2739 13438
2739 13683
2739 13688
2739 15003
2739 15166
2739 15347
2739 15741
2739 15752
2739 15758
2739 16170
2739 16481
2739 16518
2739 16860
2739 17091
2739 17094
2739 17652
2740 9797
2740 11185
2740 11358
2740 11638
2740 12254
2740 13438
2740 13683
2740 13688
2740 15003
2740 15166
2740 15167
2740 15347
2740 15741
2740 15752
2740 15758
2740 16170
2740 16481
2740 16518
2740 16860
2740 17091
2740 17094
2740 17652
2741 9797
2741 11185
2741 11638
2741 12254
2741 13438
2741 13683
2741 13688
2741 15003
2741 15166
2741 15167
2741 15347
2741 15741
2741 15752
2741 15758
2741 16170
2741 16481
2741 16860
2741 17091
2741 17094
2741 17652
2742 9797
2742 10512
2742 11185
2742 11638
2742 12254
2742 13438
2742 13675
2742 13688
2742 15003
2742 15166
2742 15167
2742 15343
2742 15347
2742 15691
2742 15741
2742 15752
2742 16170
2742 16481
2742 16518
2742 16860
2742 17091
2742 17094
2742 17652
2743 9797
2743 10512
2743 11185
2743 11638
2743 12254
2743 13438
2743 13675
2743 13679
2743 13688
2743 15003
2743 15166
2743 15167
2743 15340
2743 15343
2743 15347
2743 15691
2743 15741
2743 15752
2743 15755
2743 15758
2743 16170
2743 16481
2743 16518
2743 16860
2743 17091
2743 17094
2743 17652
2744 9797
2744 10512
2744 11185
2744 11220
2744 11638
2744 12254
2744 12855
2744 13438
2744 13675
2744 13679
2744 13688
2744 15003
2744 15166
2744 15167
2744 15340
2744 15343
2744 15347
2744 15752
2744 15755
2744 15758
2744 16170
2744 16481
2744 16518
2744 16860
2744 17091
2744 17094
2744 17652
2745 9797
2745 10512
2745 11185
2745 11220
2745 11638
2745 12254
2745 12855
2745 13438
2745 13675
2745 13679
2745 13688
2745 14997
2745 15003
2745 15166
2745 15167
2745 15340
2745 15343
2745 15752
2745 15755
2745 15758
2745 16170
2745 16481
2745 16518
2745 16860
2745 17091
2745 17094
2745 17652
2746 9797
2746 11185
2746 11220
2746 11638
2746 12254
2746 13438
2746 13679
2746 13688
2746 14997
2746 15003
2746 15166
2746 15340
2746 15343
2746 15691
2746 15752
2746 15758
2746 16170
2746 16481
2746 16518
2746 16860
2746 17091
2746 17094
2746 17652
2747 9593
2747 10014
2747 10787
2747 11247
2747 11271
2747 11604
2747 13422
2747 13652
2747 14568
2747 14606
2747 14975
2747 15788
2747 15790
2747 15918
2747 15920
2747 17000
2747 17120
2747 17642
2747 17721
2748 9593
2748 10787
2748 11247
2748 11271
2748 11604
2748 13422
2748 13652
2748 14568
2748 14606
2748 14975
2748 15790
2748 15918
2748 15920
2748 17000
2748 17120
2748 17642
2748 17721
2749 9593
2749 10787
2749 11247
2749 11271
2749 11604
2749 13422
2749 13652
2749 14568
2749 14606
2749 14975
2749 15790
2749 15918
2749 15920
2749 17000
2749 17120
2749 17642
2749 17721
2750 9593
2750 10787
2750 11247
2750 11271
2750 11604
2750 13422
2750 13652
2750 14568
2750 14606
2750 14975
2750 15790
2750 15918
2750 15920
2750 17000
2750 17120
2750 17642
2750 17721
2751 9593
2751 10787
2751 11247
2751 11271
2751 11604
2751 13422
2751 13652
2751 14568
2751 14606
2751 14975
2751 15790
2751 15918
2751 15919
2751 15920
2751 17000
2751 17120
2751 17642
2751 17721
2752 9593
2752 10787
2752 11247
2752 11271
2752 11604
2752 13422
2752 13652
2752 14568
2752 14606
2752 14975
2752 15790
2752 15918
2752 15919
2752 15920
2752 17000
2752 17120
2752 17642
2752 17721
2753 9593
2753 9812
2753 10787
2753 11247
2753 11271
2753 11602
2753 11604
2753 13422
2753 14568
2753 14606
2753 14975
2753 15790
2753 15918
2753 15919
2753 17000
2753 17120
2753 17642
2753 17721
2754 9593
2754 10787
2754 11247
2754 11271
2754 11602
2754 11604
2754 13422
2754 14568
2754 14606
2754 14975
2754 15790
2754 15918
2754 15919
2754 17000
2754 17120
2754 17642
2754 17721
2755 9593
2755 10787
2755 11247
2755 11604
2755 13422
2755 14568
2755 14606
2755 14975
2755 15790
2755 15918
2755 15919
2755 17000
2755 17120
2755 17642
2755 17721
2756 11250
2756 11602
2756 12565
2756 13449
2756 13649
2756 15792
2756 15794
2756 17000
2756 17041
2756 17633
2756 17718
2757 9535
2757 9813
2757 9814
2757 10013
2757 11263
2757 11602
2757 12424
2757 12565
2757 12766
2757 13264
2757 13381
2757 13448
2757 13648
2757 13654
2757 13655
2757 14605
2757 14650
2757 14976
2757 14977
2757 15708
2757 15789
2757 15792
2757 15793
2757 15795
2757 16054
2757 17000
2757 17012
2757 17041
2757 17042
2757 17631
2757 17640
2757 17651
2757 17711
2757 17719
2757 17722
2758 9535
2758 9813
2758 9814
2758 10013
2758 11263
2758 11602
2758 12424
2758 12565
2758 12766
2758 13264
2758 13381
2758 13448
2758 13654
2758 13655
2758 14605
2758 14650
2758 14976
2758 14977
2758 15179
2758 15708
2758 15789
2758 15792
2758 15793
2758 15795
2758 16054
2758 17000
2758 17012
2758 17041
2758 17042
2758 17631
2758 17640
2758 17651
2758 17711
2758 17719
2758 17722
2759 9535
2759 11263
2759 11602
2759 12424
2759 12565
2759 12766
2759 13381
2759 13448
2759 13654
2759 13655
2759 14605
2759 14650
2759 14976
2759 14977
2759 15179
2759 15708
2759 15789
2759 15792
2759 15795
2759 16054
2759 17012
2759 17041
2759 17042
2759 17631
2759 17711
2759 17719
2759 17722
2760 9535
2760 10007
2760 10789
2760 11263
2760 11279
2760 12424
2760 12425
2760 12548
2760 12566
2760 12766
2760 13381
2760 13423
2760 13424
2760 13429
2760 13654
2760 14605
2760 14650
2760 14881
2760 14976
2760 14977
2760 15193
2760 15703
2760 15708
2760 15792
2760 16054
2760 16783
2760 17012
2760 17711
2760 17722
2761 9535
2761 10007
2761 10789
2761 11279
2761 12424
2761 12548
2761 12566
2761 12766
2761 13381
2761 13423
2761 13424
2761 13429
2761 13654
2761 14605
2761 14650
2761 14881
2761 14976
2761 14977
2761 15193
2761 15792
2761 16054
2761 16783
2761 17012
2761 17711
2761 17717
2761 17722
2762 9535
2762 10007
2762 10789
2762 11602
2762 12424
2762 12426
2762 12548
2762 12566
2762 12766
2762 13381
2762 13423
2762 13424
2762 13429
2762 13654
2762 14605
2762 14650
2762 14881
2762 14976
2762 14977
2762 15193
2762 15405
2762 15792
2762 16054
2762 16783
2762 17012
2762 17711
2762 17717
2762 17722
2763 9535
2763 10007
2763 10789
2763 11602
2763 12424
2763 12425
2763 12426
2763 12548
2763 12566
2763 13381
2763 13423
2763 13424
2763 13429
2763 13654
2763 14605
2763 14650
2763 14881
2763 14976
2763 14977
2763 15193
2763 15405
2763 16054
2763 16783
2763 17012
2763 17711
2763 17717
2764 9535
2764 10008
2764 10789
2764 12424
2764 12425
2764 12426
2764 12548
2764 12566
2764 13381
2764 13424
2764 13429
2764 13430
2764 13650
2764 13654
2764 14605
2764 14650
2764 14881
2764 14976
2764 14977
2764 15193
2764 15405
2764 15708
2764 16783
2764 17012
2764 17711
2764 17717
2765 9535
2765 10008
2765 12424
2765 12426
2765 12548
2765 12566
2765 12766
2765 13424
2765 13429
2765 13430
2765 13650
2765 14605
2765 14650
2765 14881
2765 14976
2765 14977
2765 15193
2765 15405
2765 15708
2765 16783
2765 17012
2765 17711
2766 9535
2766 12426
2766 12548
2766 12566
2766 13423
2766 13424
2766 13429
2766 13654
2766 14650
2766 14976
2766 14977
2766 15193
2766 15405
2766 15708
2766 16783
2766 17215
2766 17711
2767 9535
2767 10387
2767 12149
2767 12425
2767 12426
2767 12548
2767 12566
2767 12796
2767 13423
2767 13424
2767 13429
2767 13650
2767 14650
2767 14881
2767 14976
2767 14977
2767 15193
2767 15405
2767 15708
2767 16783
2767 17215
2767 17711
2768 9530
2768 9531
2768 9535
2768 10387
2768 11602
2768 12149
2768 12424
2768 12425
2768 12426
2768 12539
2768 12544
2768 12548
2768 12566
2768 12766
2768 12796
2768 13423
2768 13424
2768 13429
2768 13430
2768 13650
2768 14605
2768 14650
2768 14881
2768 14976
2768 14977
2768 15193
2768 15405
2768 15531
2768 15708
2768 16783
2768 17215
2768 17711
2769 9530
2769 9531
2769 9535
2769 10387
2769 11602
2769 12149
2769 12424
2769 12426
2769 12539
2769 12544
2769 12548
2769 12566
2769 12796
2769 13423
2769 13424
2769 13429
2769 13430
2769 13650
2769 14570
2769 14605
2769 14650
2769 14875
2769 14976
2769 14977
2769 15193
2769 15405
2769 15531
2769 15703
2769 15708
2769 16783
2769 17215
2769 17711
2770 9531
2770 10387
2770 11602
2770 12149
2770 12426
2770 12544
2770 12546
2770 12548
2770 12549
2770 12550
2770 12566
2770 12796
2770 13423
2770 13424
2770 13429
2770 13430
2770 13650
2770 14570
2770 14650
2770 14875
2770 14976
2770 15193
2770 15405
2770 15708
2770 16160
2770 16306
2770 17215
2770 17711
2771 9531
2771 10387
2771 10789
2771 11602
2771 12149
2771 12425
2771 12426
2771 12543
2771 12544
2771 12548
2771 12549
2771 12550
2771 12566
2771 12796
2771 13423
2771 13424
2771 13430
2771 13650
2771 14570
2771 14605
2771 14650
2771 14917
2771 14976
2771 14977
2771 15193
2771 15405
2771 15708
2771 16306
2771 16783
2771 17215
2771 17711
2772 10387
2772 10789
2772 11602
2772 12425
2772 12426
2772 12543
2772 12544
2772 12548
2772 12549
2772 12550
2772 12566
2772 12796
2772 13423
2772 13424
2772 13430
2772 13650
2772 14570
2772 14605
2772 14648
2772 14650
2772 14917
2772 14976
2772 14977
2772 15193
2772 15405
2772 15708
2772 16160
2772 16306
2772 16783
2772 17215
2772 17590
2772 17711
2773 10387
2773 11602
2773 12149
2773 12425
2773 12426
2773 12543
2773 12544
2773 12548
2773 12549
2773 12550
2773 12566
2773 12796
2773 13423
2773 13424
2773 13430
2773 13650
2773 14570
2773 14605
2773 14648
2773 14650
2773 14917
2773 14976
2773 14977
2773 15193
2773 15708
2773 16160
2773 16306
2773 16783
2773 17215
2773 17590
2773 17711
2774 9531
2774 10387
2774 10789
2774 12149
2774 12425
2774 12426
2774 12543
2774 12548
2774 12550
2774 12566
2774 12796
2774 13423
2774 13424
2774 13430
2774 13650
2774 14570
2774 14605
2774 14648
2774 14650
2774 14917
2774 14976
2774 14977
2774 15193
2774 15405
2774 15708
2774 16160
2774 16783
2774 17122
2774 17215
2774 17590
2774 17711
2775 9531
2775 10387
2775 10789
2775 12141
2775 12149
2775 12425
2775 12426
2775 12543
2775 12548
2775 12549
2775 12550
2775 12553
2775 12566
2775 12697
2775 12699
2775 12766
2775 12796
2775 13423
2775 13424
2775 13430
2775 13650
2775 14570
2775 14605
2775 14648
2775 14879
2775 14917
2775 14976
2775 14977
2775 15193
2775 15362
2775 15708
2775 16783
2775 17012
2775 17122
2775 17215
2775 17711
2775 17717
2776 9529
2776 9531
2776 10387
2776 12125
2776 12141
2776 12144
2776 12149
2776 12425
2776 12426
2776 12548
2776 12549
2776 12550
2776 12553
2776 12566
2776 12697
2776 12699
2776 12766
2776 12796
2776 13423
2776 13424
2776 13650
2776 14879
2776 14917
2776 14976
2776 14977
2776 15193
2776 15362
2776 15405
2776 15708
2776 17012
2776 17215
2776 17711
2776 17717
2777 9529
2777 9531
2777 10387
2777 12125
2777 12141
2777 12149
2777 12425
2777 12426
2777 12540
2777 12548
2777 12549
2777 12550
2777 12566
2777 12692
2777 12697
2777 12699
2777 12766
2777 12796
2777 13423
2777 13424
2777 13650
2777 14570
2777 14605
2777 14879
2777 14976
2777 14977
2777 15120
2777 15193
2777 15362
2777 15405
2777 15708
2777 15710
2777 16054
2777 17012
2777 17215
2777 17711
2777 17717
2777 17719
2778 9529
2778 10387
2778 11602
2778 12141
2778 12425
2778 12426
2778 12540
2778 12548
2778 12549
2778 12550
2778 12566
2778 12675
2778 12692
2778 12697
2778 12766
2778 12796
2778 13423
2778 13424
2778 13585
2778 13650
2778 13653
2778 14570
2778 14605
2778 14879
2778 14976
2778 14977
2778 15120
2778 15193
2778 15362
2778 15559
2778 15708
2778 15710
2778 15940
2778 16054
2778 16306
2778 17012
2778 17025
2778 17215
2778 17711
2778 17717
2778 17719
2779 9529
2779 11602
2779 12141
2779 12425
2779 12426
2779 12540
2779 12548
2779 12549
2779 12550
2779 12566
2779 12675
2779 12692
2779 12697
2779 12766
2779 12796
2779 13423
2779 13424
2779 13585
2779 13650
2779 13653
2779 14570
2779 14605
2779 14879
2779 14976
2779 14977
2779 15120
2779 15193
2779 15362
2779 15708
2779 15710
2779 15940
2779 16054
2779 16306
2779 17012
2779 17025
2779 17215
2779 17639
2779 17711
2779 17717
2779 17719
2780 9529
2780 11602
2780 12141
2780 12426
2780 12540
2780 12548
2780 12549
2780 12566
2780 12675
2780 12697
2780 12766
2780 12796
2780 13423
2780 13424
2780 13585
2780 13650
2780 13653
2780 14570
2780 14605
2780 14976
2780 14977
2780 15120
2780 15193
2780 15362
2780 15708
2780 15710
2780 16054
2780 17012
2780 17215
2780 17638
2780 17711
2780 17717
2781 9529
2781 11602
2781 12128
2781 12140
2781 12141
2781 12426
2781 12540
2781 12548
2781 12566
2781 12675
2781 12697
2781 12766
2781 13089
2781 13423
2781 13424
2781 13585
2781 13650
2781 13653
2781 14570
2781 14605
2781 14976
2781 14977
2781 15120
2781 15193
2781 15362
2781 15708
2781 15710
2781 16054
2781 17012
2781 17025
2781 17215
2781 17638
2781 17711
2781 17719
2781 17720
2782 9537
2782 9825
2782 10840
2782 11628
2782 12509
2782 12681
2782 12682
2782 12686
2782 12696
2782 12701
2782 12765
2782 12769
2782 12796
2782 12809
2782 13089
2782 13423
2782 13424
2782 14410
2782 14554
2782 14570
2782 14652
2782 14654
2782 14948
2782 14976
2782 14977
2782 15362
2782 15561
2782 15567
2782 15572
2782 15706
2782 15710
2782 15940
2782 16054
2782 16629
2782 17025
2782 17039
2782 17220
2782 17590
2783 9537
2783 9825
2783 10840
2783 11628
2783 12426
2783 12509
2783 12547
2783 12549
2783 12681
2783 12682
2783 12686
2783 12701
2783 12765
2783 12769
2783 12772
2783 12780
2783 12796
2783 12809
2783 13089
2783 13423
2783 13424
2783 14410
2783 14554
2783 14570
2783 14652
2783 14654
2783 14705
2783 14948
2783 14977
2783 15120
2783 15362
2783 15561
2783 15567
2783 15572
2783 15706
2783 15710
2783 15940
2783 16054
2783 16629
2783 17025
2783 17039
2783 17212
2783 17220
2783 17590
2783 17711
2784 9537
2784 9825
2784 10840
2784 11628
2784 12426
2784 12509
2784 12547
2784 12549
2784 12681
2784 12682
2784 12686
2784 12691
2784 12697
2784 12701
2784 12765
2784 12766
2784 12769
2784 12772
2784 12780
2784 12796
2784 12809
2784 13089
2784 13423
2784 13424
2784 14410
2784 14554
2784 14570
2784 14652
2784 14654
2784 14705
2784 14948
2784 14977
2784 15120
2784 15362
2784 15556
2784 15561
2784 15567
2784 15572
2784 15706
2784 15708
2784 15710
2784 15940
2784 15950
2784 16054
2784 16629
2784 17019
2784 17025
2784 17039
2784 17212
2784 17220
2784 17590
2784 17711
2785 9537
2785 9825
2785 10840
2785 11628
2785 12509
2785 12547
2785 12549
2785 12681
2785 12682
2785 12686
2785 12691
2785 12696
2785 12697
2785 12701
2785 12765
2785 12766
2785 12769
2785 12772
2785 12780
2785 12796
2785 12809
2785 13089
2785 13423
2785 13424
2785 14410
2785 14554
2785 14570
2785 14652
2785 14654
2785 14705
2785 14948
2785 14977
2785 15120
2785 15362
2785 15558
2785 15561
2785 15567
2785 15572
2785 15706
2785 15708
2785 15710
2785 15940
2785 15950
2785 16054
2785 16629
2785 17019
2785 17025
2785 17039
2785 17212
2785 17220
2785 17590
2785 17711
2786 9537
2786 9825
2786 10840
2786 11628
2786 12509
2786 12549
2786 12681
2786 12682
2786 12686
2786 12696
2786 12701
2786 12765
2786 12769
2786 12780
2786 12796
2786 12809
2786 13089
2786 13423
2786 13424
2786 14410
2786 14554
2786 14570
2786 14652
2786 14705
2786 14948
2786 14977
2786 15362
2786 15558
2786 15561
2786 15567
2786 15572
2786 15706
2786 15708
2786 15710
2786 15940
2786 15950
2786 16054
2786 16629
2786 17025
2786 17039
2786 17220
2786 17590
2786 17711
2787 9825
2787 10840
2787 12509
2787 12549
2787 12681
2787 12682
2787 12686
2787 12696
2787 12701
2787 12765
2787 12769
2787 12796
2787 13089
2787 13423
2787 13424
2787 14410
2787 14554
2787 14570
2787 14652
2787 14705
2787 14948
2787 14977
2787 15558
2787 15561
2787 15567
2787 15572
2787 15706
2787 15710
2787 15940
2787 15950
2787 16629
2787 17025
2787 17039
2787 17220
2787 17590
2788 10840
2788 11628
2788 12509
2788 12681
2788 12682
2788 12686
2788 12696
2788 12701
2788 12769
2788 13423
2788 13424
2788 14554
2788 14570
2788 14652
2788 14948
2788 14977
2788 15558
2788 15561
2788 15567
2788 15572
2788 15706
2788 15710
2788 15940
2788 16629
2788 17025
2788 17039
2788 17220
2788 17590
2789 10840
2789 11628
2789 12509
2789 12681
2789 12682
2789 12686
2789 12696
2789 12701
2789 12769
2789 13423
2789 14554
2789 14570
2789 14652
2789 14948
2789 14977
2789 15558
2789 15561
2789 15567
2789 15572
2789 15706
2789 15710
2789 15940
2789 16106
2789 16629
2789 17025
2789 17039
2789 17220
2789 17590
2790 9533
2790 10840
2790 11628
2790 12509
2790 12681
2790 12682
2790 12686
2790 12696
2790 12701
2790 12769
2790 12809
2790 13423
2790 13424
2790 14554
2790 14570
2790 14652
2790 14948
2790 14977
2790 15558
2790 15561
2790 15567
2790 15572
2790 15573
2790 15706
2790 15710
2790 15940
2790 16106
2790 16629
2790 17025
2790 17039
2790 17220
2790 17590
2791 9533
2791 10840
2791 11628
2791 12509
2791 12561
2791 12681
2791 12682
2791 12686
2791 12696
2791 12701
2791 12769
2791 12772
2791 12809
2791 13423
2791 13424
2791 14554
2791 14570
2791 14652
2791 14948
2791 14977
2791 15558
2791 15561
2791 15567
2791 15572
2791 15573
2791 15706
2791 15710
2791 15940
2791 16106
2791 16629
2791 17024
2791 17025
2791 17028
2791 17039
2791 17220
2791 17590
2792 9533
2792 10840
2792 11628
2792 12509
2792 12561
2792 12681
2792 12682
2792 12686
2792 12696
2792 12701
2792 12769
2792 12772
2792 12809
2792 13423
2792 13424
2792 14554
2792 14570
2792 14652
2792 14948
2792 14977
2792 15558
2792 15561
2792 15567
2792 15572
2792 15573
2792 15706
2792 15710
2792 15940
2792 16629
2792 17024
2792 17025
2792 17028
2792 17039
2792 17220
2792 17590
2793 9533
2793 10840
2793 11628
2793 12509
2793 12561
2793 12681
2793 12682
2793 12686
2793 12696
2793 12701
2793 12769
2793 12772
2793 12796
2793 12809
2793 13423
2793 13424
2793 14410
2793 14554
2793 14570
2793 14652
2793 14948
2793 14977
2793 15365
2793 15558
2793 15561
2793 15567
2793 15572
2793 15573
2793 15706
2793 15710
2793 15940
2793 16054
2793 17024
2793 17025
2793 17028
2793 17039
2793 17220
2793 17590
2794 9533
2794 9537
2794 9826
2794 10840
2794 11628
2794 12509
2794 12561
2794 12675
2794 12681
2794 12682
2794 12689
2794 12696
2794 12701
2794 12769
2794 12772
2794 12796
2794 13423
2794 13424
2794 14410
2794 14554
2794 14570
2794 14948
2794 14977
2794 15361
2794 15365
2794 15558
2794 15561
2794 15567
2794 15572
2794 15573
2794 15706
2794 15710
2794 15940
2794 16054
2794 17024
2794 17025
2794 17028
2794 17039
2794 17220
2794 17590
2794 17711
2795 9533
2795 9537
2795 9826
2795 10840
2795 11628
2795 12509
2795 12561
2795 12675
2795 12681
2795 12682
2795 12689
2795 12690
2795 12695
2795 12696
2795 12701
2795 12772
2795 12796
2795 13423
2795 13424
2795 14410
2795 14554
2795 14570
2795 14948
2795 14977
2795 15361
2795 15365
2795 15558
2795 15572
2795 15577
2795 15706
2795 15710
2795 15940
2795 16054
2795 17024
2795 17025
2795 17028
2795 17220
2795 17711
2796 9532
2796 9533
2796 9537
2796 9826
2796 9830
2796 10840
2796 11628
2796 12509
2796 12561
2796 12675
2796 12681
2796 12689
2796 12690
2796 12695
2796 12696
2796 12701
2796 12772
2796 12796
2796 13089
2796 13423
2796 13424
2796 14570
2796 14948
2796 14977
2796 15361
2796 15365
2796 15572
2796 15577
2796 15706
2796 15710
2796 15940
2796 16054
2796 17024
2796 17025
2796 17028
2796 17220
2796 17711
2797 9532
2797 9533
2797 9537
2797 9826
2797 9830
2797 10840
2797 11628
2797 12509
2797 12561
2797 12681
2797 12689
2797 12690
2797 12695
2797 12701
2797 12772
2797 12796
2797 13089
2797 13423
2797 13424
2797 14570
2797 14948
2797 14977
2797 15361
2797 15365
2797 15706
2797 15710
2797 15940
2797 16054
2797 17024
2797 17028
2797 17711
2798 9532
2798 9533
2798 9537
2798 9826
2798 10537
2798 10840
2798 11628
2798 12509
2798 12561
2798 12681
2798 12690
2798 13089
2798 13423
2798 13424
2798 14570
2798 14977
2798 15361
2798 15364
2798 15365
2798 15710
2798 15940
2798 16054
2798 17024
2798 17025
2798 17028
2798 17711
2799 9532
2799 9537
2799 10537
2799 10840
2799 12681
2799 12690
2799 13089
2799 13423
2799 13424
2799 14570
2799 14977
2799 15361
2799 15364
2799 15365
2799 15710
2799 15940
2799 16054
2799 17025
2799 17028
2800 9532
2800 10537
2800 12681
2800 12690
2800 13089
2800 13424
2800 14977
2800 15361
2800 15364
2800 15365
2800 15710
2800 15940
2801 9828
2801 10537
2801 12693
2801 12701
2801 12702
2801 13089
2801 13424
2801 14977
2801 15361
2801 17648
2802 9828
2802 10537
2802 12693
2802 12701
2802 12702
2802 13089
2802 14977
2802 15226
2802 15554
2802 15940
2803 9828
2803 12678
2803 12693
2803 12701
2803 12702
2803 12703
2803 12772
2803 14977
2803 15226
2803 15367
2803 15550
2803 15554
2803 15940
2804 9828
2804 12678
2804 12693
2804 12701
2804 12702
2804 12703
2804 12772
2804 14977
2804 15226
2804 15367
2804 15550
2804 15554
2804 15940
2805 9828
2805 12678
2805 12693
2805 12701
2805 12702
2805 12703
2805 12772
2805 14977
2805 15226
2805 15367
2805 15550
2805 15554
2805 15940
2806 9828
2806 12678
2806 12693
2806 12701
2806 12702
2806 12703
2806 12772
2806 14977
2806 15226
2806 15367
2806 15550
2806 15554
2806 15940
2806 17036
2807 9828
2807 12678
2807 12693
2807 12701
2807 12702
2807 12703
2807 12772
2807 15226
2807 15367
2807 15550
2807 15554
2807 15940
2807 17036
2808 9828
2808 12678
2808 12693
2808 12701
2808 12702
2808 12703
2808 12772
2808 15226
2808 15367
2808 15550
2808 15554
2808 15940
2808 17036
2809 9828
2809 12678
2809 12693
2809 12701
2809 12702
2809 12772
2809 15226
2809 15367
2809 15550
2809 15554
2809 15940
2809 17036
2810 9828
2810 12678
2810 12693
2810 12701
2810 12702
2810 12772
2810 15226
2810 15367
2810 15550
2810 15554
2810 15940
2810 17036
2811 9828
2811 12678
2811 12693
2811 12701
2811 12702
2811 12772
2811 15226
2811 15367
2811 15550
2811 15554
2811 15940
2811 17036
2812 9828
2812 12678
2812 12693
2812 12701
2812 12702
2812 12772
2812 15226
2812 15367
2812 15550
2812 15554
2812 15940
2812 17036
2813 9828
2813 12678
2813 12693
2813 12701
2813 12702
2813 12772
2813 15226
2813 15367
2813 15550
2813 15554
2813 15940
2813 17036
2814 9828
2814 12678
2814 12693
2814 12701
2814 12702
2814 12772
2814 15226
2814 15367
2814 15550
2814 15554
2814 15581
2814 15940
2814 17036
2815 9828
2815 12678
2815 12693
2815 12701
2815 12702
2815 12772
2815 15226
2815 15367
2815 15550
2815 15554
2815 15581
2815 15940
2815 17036
2816 9828
2816 12678
2816 12693
2816 12701
2816 12702
2816 12772
2816 15226
2816 15367
2816 15550
2816 15554
2816 15581
2816 15940
2816 17036
2817 9828
2817 12678
2817 12693
2817 12701
2817 12702
2817 15226
2817 15367
2817 15550
2817 15554
2817 15581
2817 15940
2817 17036
2818 9828
2818 12678
2818 12693
2818 12701
2818 12702
2818 15226
2818 15367
2818 15550
2818 15554
2818 15555
2818 15581
2818 15940
2818 17036
2819 9828
2819 12678
2819 12693
2819 12701
2819 12702
2819 15367
2819 15550
2819 15554
2819 15555
2819 15581
2819 15940
2820 9828
2820 12674
2820 12678
2820 12693
2820 12701
2820 12702
2820 15367
2820 15550
2820 15555
2820 15581
2820 15940
2820 16523
2820 16925
2821 9828
2821 12674
2821 12678
2821 12693
2821 12701
2821 12702
2821 15555
2821 15581
2821 16523
2821 16925
2822 9828
2822 12674
2822 12693
2822 12701
2822 12702
2822 15555
2822 15581
2822 16523
2822 16925
2823 12674
2823 12693
2823 12701
2823 12702
2823 15555
2823 15570
2823 15581
2823 16523
2823 16925
2824 12561
2824 12674
2824 12693
2824 12701
2824 12702
2824 15555
2824 15570
2824 15581
2824 16523
2824 16925
2825 12561
2825 12674
2825 12693
2825 12701
2825 12702
2825 15555
2825 15570
2825 15581
2825 16523
2825 16925
2826 12561
2826 12674
2826 12693
2826 12701
2826 12702
2826 15555
2826 15570
2826 15581
2826 15940
2826 16523
2826 16925
2827 12561
2827 12674
2827 12693
2827 12702
2827 15226
2827 15555
2827 15570
2827 15581
2827 15940
2827 16523
2827 16925
2828 12561
2828 12674
2828 12693
2828 12702
2828 12772
2828 15226
2828 15555
2828 15570
2828 15580
2828 15581
2828 15940
2828 16201
2828 16523
2828 16925
2829 12561
2829 12674
2829 12693
2829 12702
2829 12772
2829 15226
2829 15555
2829 15570
2829 15580
2829 15581
2829 15940
2829 16201
2829 16523
2829 16925
2830 12561
2830 12674
2830 12693
2830 12702
2830 12772
2830 15226
2830 15555
2830 15570
2830 15580
2830 15581
2830 15940
2830 16201
2830 16523
2830 16925
2831 12561
2831 12674
2831 12693
2831 12702
2831 12772
2831 15226
2831 15555
2831 15570
2831 15580
2831 15581
2831 16201
2831 16523
2831 16925
2832 12561
2832 12674
2832 12693
2832 12702
2832 12772
2832 15226
2832 15555
2832 15570
2832 15580
2832 15581
2832 16201
2832 16523
2832 16925
2833 12558
2833 12561
2833 12674
2833 12693
2833 12702
2833 12772
2833 15226
2833 15555
2833 15570
2833 15580
2833 16201
2834 12558
2834 12561
2834 12674
2834 12693
2834 12702
2834 12772
2834 12988
2834 15226
2834 15555
2834 15570
2834 15580
2834 16201
2835 12555
2835 12561
2835 12674
2835 12677
2835 12693
2835 12702
2835 12772
2835 12988
2835 15226
2835 15555
2835 15570
2835 15580
2835 16201
2836 12555
2836 12561
2836 12674
2836 12677
2836 12693
2836 12702
2836 12772
2836 12988
2836 15226
2836 15555
2836 15570
2836 15580
2836 16201
2836 16925
2837 12555
2837 12560
2837 12561
2837 12674
2837 12677
2837 12702
2837 12988
2837 15226
2837 15555
2837 15570
2837 15580
2837 16201
2837 16925
2838 12555
2838 12560
2838 12561
2838 12674
2838 12677
2838 12702
2838 12988
2838 15226
2838 15555
2838 15570
2838 15580
2838 16201
2838 16520
2838 16925
2839 12555
2839 12560
2839 12561
2839 12674
2839 12677
2839 12988
2839 14404
2839 15226
2839 15555
2839 16201
2839 16520
2839 16925
2840 12555
2840 12560
2840 12561
2840 12568
2840 12674
2840 12677
2840 12988
2840 14404
2840 15226
2840 16201
2840 16520
2841 12555
2841 12556
2841 12560
2841 12561
2841 12568
2841 12674
2841 12677
2841 12988
2841 14404
2841 15165
2841 15226
2841 15555
2841 15744
2841 15751
2841 16201
2841 16520
2841 16527
2842 12555
2842 12556
2842 12560
2842 12561
2842 12568
2842 12674
2842 12677
2842 12803
2842 12988
2842 14404
2842 15165
2842 15226
2842 15555
2842 15744
2842 15751
2842 16099
2842 16201
2842 16520
2843 12555
2843 12556
2843 12560
2843 12561
2843 12568
2843 12674
2843 12677
2843 12803
2843 12988
2843 14404
2843 15165
2843 15226
2843 15555
2843 15744
2843 15751
2843 16099
2843 16201
2843 16520
2844 12555
2844 12556
2844 12560
2844 12561
2844 12568
2844 12674
2844 12677
2844 12803
2844 12988
2844 14404
2844 15165
2844 15226
2844 15555
2844 15744
2844 15751
2844 16099
2844 16201
2844 16520
2845 12555
2845 12556
2845 12560
2845 12561
2845 12568
2845 12674
2845 12677
2845 12803
2845 12988
2845 13088
2845 14404
2845 15165
2845 15226
2845 15555
2845 15744
2845 15751
2845 16099
2845 16201
2845 16520
2846 12555
2846 12561
2846 12567
2846 13088
2846 13091
2846 13094
2846 13241
2846 14404
2846 15165
2846 15226
2846 16201
2846 16914
2846 16932
2847 12555
2847 12561
2847 12567
2847 13088
2847 13091
2847 13094
2847 13241
2847 14404
2847 15165
2847 15226
2847 16201
2847 16527
2847 16533
2847 16914
2847 16932
2848 12555
2848 12561
2848 12567
2848 13088
2848 13091
2848 13094
2848 13241
2848 14404
2848 15165
2848 15226
2848 16201
2848 16527
2848 16533
2848 16914
2848 16932
2849 9643
2849 12559
2849 12564
2849 12802
2849 12963
2849 13087
2849 13241
2849 14401
2849 15753
2849 16201
2849 16930
2850 9643
2850 12559
2850 12564
2850 12802
2850 12963
2850 13087
2850 13241
2850 14401
2850 15753
2850 16201
2850 16930
2851 10061
2851 10455
2851 10516
2851 11296
2851 11554
2851 11555
2851 11644
2851 12254
2851 12587
2851 12589
2851 12903
2851 13522
2851 13525
2851 13674
2851 13690
2851 14621
2851 14622
2851 15587
2851 15590
2851 15688
2851 15754
2851 15773
2851 16267
2851 16430
2851 16453
2851 16968
2851 17066
2851 17072
2851 17077
2851 17094
2851 17566
2851 17668
2852 10061
2852 10455
2852 10516
2852 11296
2852 11555
2852 11644
2852 12254
2852 12587
2852 12589
2852 12903
2852 13522
2852 13525
2852 13674
2852 13690
2852 14621
2852 14622
2852 15587
2852 15590
2852 15688
2852 15754
2852 15773
2852 16267
2852 16430
2852 16444
2852 16453
2852 17070
2852 17072
2852 17077
2852 17094
2852 17566
2852 17668
2853 10061
2853 10516
2853 11296
2853 11555
2853 11635
2853 11644
2853 11666
2853 12254
2853 12587
2853 12589
2853 12903
2853 13520
2853 13522
2853 13525
2853 13674
2853 13690
2853 14621
2853 14622
2853 14625
2853 15587
2853 15590
2853 15598
2853 15688
2853 15754
2853 16267
2853 16430
2853 16444
2853 16453
2853 16954
2853 17070
2853 17072
2853 17094
2853 17566
2854 10455
2854 10516
2854 11078
2854 11296
2854 11315
2854 11499
2854 11555
2854 11635
2854 11642
2854 11644
2854 11666
2854 12254
2854 12414
2854 12587
2854 12589
2854 12904
2854 13520
2854 13525
2854 13674
2854 13690
2854 14621
2854 14625
2854 15598
2854 15636
2854 15688
2854 15754
2854 15773
2854 16174
2854 16267
2854 16370
2854 16401
2854 16430
2854 16444
2854 16453
2854 16625
2854 16954
2854 17070
2854 17072
2854 17094
2854 17279
2854 17566
2854 17668
2855 10455
2855 10516
2855 11078
2855 11315
2855 11499
2855 11635
2855 11642
2855 11644
2855 11666
2855 12414
2855 12590
2855 12904
2855 13169
2855 13520
2855 13525
2855 13674
2855 14621
2855 14625
2855 15598
2855 15636
2855 15688
2855 15754
2855 15773
2855 16174
2855 16267
2855 16370
2855 16401
2855 16430
2855 16444
2855 16453
2855 16625
2855 16954
2855 17072
2855 17279
2855 17566
2855 17668
2856 10455
2856 10516
2856 11078
2856 11315
2856 11499
2856 11635
2856 11642
2856 11644
2856 11650
2856 11666
2856 12254
2856 12414
2856 12904
2856 13169
2856 13520
2856 13525
2856 13674
2856 14621
2856 14625
2856 15598
2856 15636
2856 15688
2856 15773
2856 16174
2856 16267
2856 16370
2856 16401
2856 16430
2856 16444
2856 16453
2856 16625
2856 16954
2856 17072
2856 17566
2856 17668
2857 10455
2857 10516
2857 11078
2857 11315
2857 11499
2857 11635
2857 11642
2857 11644
2857 11650
2857 11666
2857 12254
2857 12414
2857 12904
2857 13169
2857 13271
2857 13520
2857 13525
2857 13674
2857 14621
2857 14625
2857 15598
2857 15636
2857 15688
2857 15773
2857 16174
2857 16267
2857 16370
2857 16401
2857 16430
2857 16444
2857 16453
2857 16625
2857 16954
2857 17566
2857 17668
2858 10455
2858 10516
2858 11078
2858 11499
2858 11635
2858 11642
2858 11644
2858 11650
2858 11666
2858 12254
2858 12414
2858 12904
2858 13169
2858 13271
2858 13520
2858 13525
2858 13674
2858 13678
2858 14621
2858 14625
2858 15598
2858 15636
2858 15688
2858 15773
2858 16174
2858 16267
2858 16370
2858 16401
2858 16430
2858 16444
2858 16453
2858 16481
2858 16625
2858 16954
2858 17072
2858 17278
2858 17555
2858 17558
2858 17566
2858 17668
2859 10455
2859 10516
2859 10518
2859 11078
2859 11499
2859 11635
2859 11642
2859 11644
2859 11650
2859 11666
2859 12254
2859 12414
2859 12904
2859 13169
2859 13271
2859 13520
2859 13525
2859 13674
2859 13678
2859 13685
2859 14621
2859 14625
2859 15594
2859 15598
2859 15636
2859 15688
2859 15773
2859 16174
2859 16267
2859 16370
2859 16401
2859 16430
2859 16444
2859 16453
2859 16481
2859 16625
2859 16954
2859 17072
2859 17278
2859 17555
2859 17558
2859 17566
2859 17668
2860 10455
2860 10516
2860 10518
2860 11296
2860 11635
2860 11644
2860 11666
2860 12254
2860 12904
2860 13520
2860 13525
2860 13674
2860 13678
2860 13685
2860 14621
2860 14625
2860 15594
2860 15598
2860 15688
2860 15773
2860 16267
2860 16370
2860 16401
2860 16430
2860 16444
2860 16453
2860 16481
2860 16625
2860 16954
2860 17072
2860 17278
2860 17558
2860 17566
2861 10455
2861 10516
2861 10518
2861 11296
2861 11499
2861 11644
2861 11666
2861 11667
2861 12254
2861 12904
2861 13520
2861 13525
2861 13674
2861 13678
2861 13685
2861 14621
2861 14625
2861 15594
2861 15598
2861 15688
2861 15764
2861 15773
2861 16267
2861 16370
2861 16401
2861 16430
2861 16444
2861 16481
2861 16954
2861 17072
2861 17558
2861 17566
2862 10455
2862 10516
2862 10518
2862 11499
2862 11644
2862 11657
2862 11666
2862 11667
2862 12904
2862 13454
2862 13520
2862 13525
2862 13674
2862 13678
2862 14621
2862 14625
2862 15594
2862 15688
2862 15764
2862 16267
2862 16370
2862 16401
2862 16430
2862 16444
2862 16481
2862 16954
2862 17072
2862 17558
2862 17566
2862 17668
2863 10455
2863 10516
2863 10518
2863 11644
2863 11657
2863 11667
2863 12904
2863 13454
2863 13520
2863 13521
2863 13525
2863 13674
2863 13678
2863 14621
2863 14625
2863 15167
2863 15342
2863 15594
2863 15688
2863 15764
2863 16430
2863 16444
2863 16481
2863 16954
2863 17072
2863 17558
2863 17566
2863 17668
2864 10455
2864 10499
2864 10516
2864 10518
2864 11644
2864 11657
2864 11667
2864 12904
2864 13437
2864 13454
2864 13520
2864 13521
2864 13525
2864 13674
2864 13678
2864 14625
2864 15167
2864 15342
2864 15594
2864 15688
2864 15764
2864 16430
2864 16444
2864 16481
2864 17072
2864 17558
2864 17566
2865 10499
2865 10518
2865 11657
2865 11667
2865 13454
2865 13520
2865 13678
2865 14625
2865 15167
2865 15594
2865 15688
2865 15764
2865 16430
2865 16481
2865 17072
2865 17558
2865 17566
2866 11657
2866 15167
2866 15594
2866 15688
2866 15764
2866 16430
2866 16481
2866 17072
2866 17558
2867 10507
2867 10512
2867 11657
2867 11667
2867 13454
2867 13525
2867 13678
2867 14621
2867 15167
2867 15594
2867 15688
2867 15764
2867 15765
2867 16481
2867 17072
2868 10455
2868 10507
2868 10512
2868 11657
2868 11667
2868 12254
2868 13454
2868 13521
2868 13525
2868 13678
2868 14621
2868 15003
2868 15167
2868 15342
2868 15589
2868 15594
2868 15596
2868 15688
2868 15764
2868 15765
2868 16481
2868 16596
2868 16964
2868 17072
2868 17088
2868 17324
2869 10455
2869 10507
2869 10512
2869 10515
2869 11633
2869 11657
2869 11667
2869 12254
2869 13437
2869 13454
2869 13521
2869 13525
2869 13678
2869 14621
2869 14997
2869 15003
2869 15342
2869 15589
2869 15594
2869 15596
2869 15688
2869 15765
2869 16173
2869 16267
2869 16481
2869 16596
2869 16625
2869 16964
2869 17072
2869 17088
2869 17324
2870 10455
2870 10512
2870 10515
2870 11633
2870 11657
2870 11667
2870 12254
2870 13437
2870 13454
2870 13521
2870 13525
2870 13678
2870 13680
2870 14621
2870 14997
2870 15003
2870 15342
2870 15589
2870 15688
2870 15765
2870 16173
2870 16267
2870 16481
2870 16596
2870 16625
2870 16964
2870 17072
2870 17088
2870 17324
2871 10455
2871 10512
2871 11657
2871 11667
2871 12254
2871 13437
2871 13438
2871 13454
2871 13521
2871 13525
2871 13678
2871 13680
2871 14621
2871 14997
2871 15002
2871 15003
2871 15342
2871 15589
2871 15688
2871 15765
2871 16173
2871 16267
2871 16481
2871 16596
2871 16964
2871 17088
2871 17094
2872 10455
2872 10512
2872 11657
2872 11667
2872 12254
2872 13437
2872 13438
2872 13454
2872 13521
2872 13525
2872 13675
2872 13678
2872 13680
2872 14621
2872 14997
2872 15002
2872 15003
2872 15342
2872 15589
2872 15688
2872 15765
2872 16173
2872 16267
2872 16481
2872 16596
2872 16964
2872 17088
2872 17094
2872 17324
2873 10455
2873 10512
2873 11633
2873 11657
2873 11667
2873 12254
2873 13437
2873 13438
2873 13454
2873 13521
2873 13525
2873 13675
2873 13678
2873 13680
2873 14621
2873 14997
2873 15002
2873 15003
2873 15342
2873 15344
2873 15589
2873 15688
2873 15765
2873 15772
2873 16173
2873 16267
2873 16481
2873 16518
2873 16596
2873 16625
2873 16964
2873 17088
2873 17094
2873 17324
2874 10455
2874 10512
2874 11633
2874 11657
2874 11667
2874 12254
2874 13437
2874 13438
2874 13454
2874 13521
2874 13525
2874 13675
2874 13678
2874 13680
2874 14621
2874 14997
2874 15002
2874 15003
2874 15187
2874 15342
2874 15344
2874 15589
2874 15688
2874 15765
2874 15772
2874 16169
2874 16173
2874 16267
2874 16481
2874 16518
2874 16596
2874 16625
2874 16964
2874 17088
2874 17094
2874 17324
2875 9797
2875 10455
2875 10512
2875 11186
2875 11633
2875 11667
2875 12254
2875 13437
2875 13438
2875 13454
2875 13675
2875 13678
2875 13680
2875 14621
2875 14997
2875 15002
2875 15003
2875 15166
2875 15187
2875 15342
2875 15344
2875 15589
2875 15688
2875 15752
2875 15765
2875 15772
2875 16169
2875 16173
2875 16267
2875 16481
2875 16518
2875 16596
2875 16625
2875 16952
2875 16964
2875 17088
2875 17094
2875 17324
2876 9797
2876 10512
2876 11186
2876 11638
2876 11667
2876 12254
2876 13198
2876 13437
2876 13438
2876 13454
2876 13675
2876 13678
2876 13680
2876 14621
2876 14997
2876 15002
2876 15003
2876 15166
2876 15187
2876 15342
2876 15344
2876 15589
2876 15688
2876 15741
2876 15752
2876 15765
2876 15772
2876 16169
2876 16173
2876 16481
2876 16518
2876 16596
2876 16625
2876 16952
2876 16964
2876 17088
2876 17094
2876 17324
2877 9797
2877 9798
2877 10512
2877 11186
2877 11638
2877 11667
2877 12254
2877 13198
2877 13437
2877 13438
2877 13454
2877 13675
2877 13678
2877 13680
2877 14621
2877 14997
2877 15002
2877 15003
2877 15166
2877 15187
2877 15342
2877 15344
2877 15589
2877 15688
2877 15741
2877 15752
2877 15758
2877 15765
2877 15772
2877 16169
2877 16481
2877 16518
2877 16596
2877 16625
2877 16860
2877 16952
2877 17088
2877 17094
2877 17324
2878 9797
2878 9798
2878 10512
2878 11186
2878 11638
2878 11667
2878 12254
2878 13198
2878 13438
2878 13675
2878 13678
2878 13680
2878 13688
2878 14621
2878 14997
2878 15002
2878 15003
2878 15166
2878 15187
2878 15342
2878 15344
2878 15589
2878 15688
2878 15741
2878 15752
2878 15758
2878 15765
2878 16169
2878 16481
2878 16518
2878 16596
2878 16625
2878 16860
2878 16952
2878 17094
2878 17324
2878 17652
2879 9797
2879 9798
2879 10512
2879 11186
2879 11638
2879 11667
2879 12254
2879 13198
2879 13438
2879 13675
2879 13678
2879 13680
2879 13688
2879 14621
2879 14997
2879 15002
2879 15003
2879 15166
2879 15187
2879 15342
2879 15344
2879 15589
2879 15688
2879 15741
2879 15752
2879 15758
2879 15765
2879 16169
2879 16481
2879 16518
2879 16597
2879 16625
2879 16860
2879 16952
2879 17094
2879 17652
2880 9797
2880 9798
2880 10512
2880 11186
2880 11220
2880 11638
2880 11667
2880 12254
2880 13198
2880 13438
2880 13675
2880 13680
2880 13688
2880 14621
2880 15003
2880 15166
2880 15187
2880 15342
2880 15344
2880 15688
2880 15741
2880 15752
2880 15758
2880 16481
2880 16518
2880 16597
2880 16860
2880 16952
2880 17094
2880 17324
2880 17652
2881 9797
2881 9798
2881 10512
2881 11186
2881 11220
2881 11638
2881 11667
2881 12254
2881 13198
2881 13438
2881 13675
2881 13680
2881 13688
2881 14621
2881 15003
2881 15166
2881 15187
2881 15342
2881 15344
2881 15688
2881 15741
2881 15752
2881 15758
2881 16481
2881 16518
2881 16597
2881 16860
2881 16952
2881 17094
2881 17324
2881 17652
2882 9797
2882 9798
2882 10512
2882 11185
2882 11186
2882 11638
2882 12254
2882 12854
2882 13198
2882 13437
2882 13438
2882 13675
2882 13680
2882 13683
2882 13688
2882 14621
2882 14996
2882 14997
2882 14998
2882 15002
2882 15003
2882 15166
2882 15187
2882 15342
2882 15344
2882 15347
2882 15688
2882 15741
2882 15752
2882 15758
2882 16169
2882 16481
2882 16518
2882 16597
2882 16860
2882 16952
2882 17094
2882 17324
2882 17652
2883 9797
2883 9798
2883 10512
2883 11185
2883 11186
2883 11220
2883 11638
2883 12254
2883 12854
2883 13437
2883 13438
2883 13675
2883 13680
2883 13683
2883 13688
2883 14996
2883 14997
2883 14998
2883 15002
2883 15003
2883 15166
2883 15187
2883 15342
2883 15344
2883 15347
2883 15688
2883 15741
2883 15752
2883 15758
2883 16169
2883 16481
2883 16518
2883 16860
2883 16952
2883 17094
2883 17652
2884 9797
2884 9798
2884 10512
2884 11185
2884 11220
2884 11638
2884 12254
2884 12854
2884 13438
2884 13675
2884 13683
2884 13688
2884 14996
2884 14997
2884 14998
2884 15002
2884 15003
2884 15166
2884 15347
2884 15691
2884 15752
2884 15755
2884 15758
2884 16481
2884 16518
2884 16597
2884 16860
2884 16947
2884 16952
2884 17091
2884 17094
2884 17652
2885 9797
2885 9798
2885 10512
2885 11185
2885 11220
2885 11358
2885 11638
2885 12254
2885 12854
2885 13438
2885 13675
2885 13683
2885 13688
2885 14997
2885 15002
2885 15003
2885 15166
2885 15347
2885 15688
2885 15691
2885 15752
2885 15755
2885 15758
2885 16481
2885 16518
2885 16597
2885 16860
2885 16947
2885 17091
2885 17094
2885 17652
2886 9797
2886 9798
2886 10512
2886 11185
2886 11220
2886 11358
2886 11638
2886 12254
2886 12854
2886 13438
2886 13675
2886 13683
2886 13688
2886 14621
2886 14997
2886 15003
2886 15166
2886 15187
2886 15343
2886 15347
2886 15691
2886 15741
2886 15752
2886 15755
2886 15758
2886 16170
2886 16481
2886 16518
2886 16860
2886 16947
2886 17091
2886 17094
2886 17652
2887 9797
2887 10512
2887 11185
2887 11220
2887 11358
2887 11638
2887 12254
2887 13438
2887 13675
2887 13683
2887 13688
2887 14621
2887 14997
2887 15003
2887 15166
2887 15187
2887 15343
2887 15347
2887 15691
2887 15741
2887 15752
2887 15755
2887 15758
2887 16170
2887 16481
2887 16518
2887 16860
2887 16947
2887 17091
2887 17094
2887 17652
2888 9797
2888 11185
2888 11220
2888 11638
2888 12254
2888 13438
2888 13683
2888 13688
2888 15003
2888 15166
2888 15187
2888 15347
2888 15691
2888 15741
2888 15752
2888 15755
2888 15758
2888 16170
2888 16481
2888 16518
2888 16860
2888 17091
2888 17094
2888 17652
2889 9797
2889 11185
2889 11220
2889 11638
2889 12254
2889 13438
2889 13683
2889 13688
2889 15003
2889 15166
2889 15343
2889 15347
2889 15741
2889 15752
2889 15758
2889 16170
2889 16481
2889 16518
2889 16860
2889 17091
2889 17094
2889 17652
2890 9797
2890 11185
2890 11638
2890 12254
2890 13438
2890 13683
2890 13688
2890 15003
2890 15166
2890 15347
2890 15741
2890 15752
2890 15758
2890 16170
2890 16481
2890 16518
2890 16860
2890 17094
2890 17652
2891 9797
2891 11185
2891 11638
2891 12254
2891 13438
2891 13683
2891 13688
2891 15003
2891 15166
2891 15167
2891 15347
2891 15741
2891 15752
2891 15758
2891 16170
2891 16481
2891 16518
2891 16860
2891 17091
2891 17094
2891 17652
2892 9797
2892 10512
2892 11185
2892 11638
2892 12254
2892 13438
2892 13675
2892 13679
2892 13688
2892 15003
2892 15166
2892 15167
2892 15340
2892 15343
2892 15347
2892 15691
2892 15741
2892 15752
2892 15758
2892 16170
2892 16481
2892 16518
2892 16860
2892 16947
2892 17091
2892 17094
2892 17652
2893 9797
2893 10512
2893 11185
2893 11638
2893 12254
2893 13438
2893 13675
2893 13679
2893 13688
2893 15003
2893 15166
2893 15167
2893 15340
2893 15343
2893 15347
2893 15691
2893 15741
2893 15752
2893 15755
2893 15758
2893 16170
2893 16481
2893 16518
2893 16860
2893 16947
2893 17091
2893 17094
2893 17652
2894 9797
2894 10512
2894 11185
2894 11220
2894 11638
2894 12254
2894 12854
2894 13198
2894 13438
2894 13675
2894 13679
2894 13688
2894 15003
2894 15166
2894 15167
2894 15187
2894 15340
2894 15343
2894 15347
2894 15691
2894 15741
2894 15752
2894 15755
2894 15758
2894 16170
2894 16481
2894 16518
2894 16860
2894 16947
2894 17091
2894 17094
2894 17652
2895 9797
2895 9798
2895 10512
2895 11185
2895 11220
2895 12254
2895 12854
2895 12855
2895 13198
2895 13438
2895 13675
2895 13679
2895 13688
2895 14997
2895 15003
2895 15004
2895 15166
2895 15187
2895 15340
2895 15343
2895 15752
2895 15755
2895 15758
2895 16170
2895 16481
2895 16518
2895 16860
2895 16947
2895 17091
2895 17094
2895 17652
2896 9797
2896 9798
2896 10512
2896 11185
2896 11220
2896 12254
2896 12854
2896 12855
2896 13198
2896 13438
2896 13675
2896 13679
2896 13688
2896 14997
2896 15003
2896 15004
2896 15166
2896 15187
2896 15191
2896 15340
2896 15343
2896 15752
2896 15755
2896 15758
2896 16481
2896 16518
2896 16860
2896 16947
2896 17091
2896 17094
2896 17652
2897 9593
2897 10787
2897 11247
2897 11271
2897 11604
2897 13422
2897 13652
2897 14568
2897 14606
2897 14975
2897 15788
2897 15790
2897 15918
2897 15920
2897 17000
2897 17120
2897 17642
2897 17721
2898 9593
2898 10787
2898 11247
2898 11271
2898 11604
2898 13422
2898 14568
2898 14606
2898 14975
2898 15790
2898 15797
2898 15918
2898 15920
2898 17000
2898 17120
2898 17642
2898 17721
2899 9593
2899 10787
2899 11247
2899 11271
2899 11604
2899 13422
2899 14568
2899 14606
2899 14975
2899 15788
2899 15790
2899 15797
2899 15918
2899 15920
2899 17000
2899 17120
2899 17642
2899 17721
2900 9593
2900 10787
2900 11247
2900 11271
2900 11604
2900 13422
2900 14568
2900 14606
2900 14975
2900 15790
2900 15797
2900 15918
2900 15919
2900 15920
2900 17000
2900 17120
2900 17642
2900 17721
2901 9593
2901 10787
2901 11247
2901 11271
2901 11604
2901 13422
2901 14568
2901 14606
2901 14975
2901 15790
2901 15797
2901 15918
2901 15919
2901 15920
2901 17000
2901 17120
2901 17642
2901 17721
2902 9593
2902 9812
2902 10787
2902 11247
2902 11271
2902 11602
2902 11604
2902 13422
2902 14568
2902 14606
2902 14975
2902 15790
2902 15797
2902 15918
2902 15919
2902 15920
2902 17000
2902 17120
2902 17642
2902 17721
2903 9593
2903 9812
2903 10787
2903 11247
2903 11271
2903 11602
2903 11604
2903 13422
2903 14568
2903 14606
2903 14975
2903 15790
2903 15918
2903 15919
2903 17000
2903 17120
2903 17642
2903 17721
2904 9593
2904 10787
2904 11247
2904 11271
2904 11604
2904 13422
2904 14568
2904 14606
2904 14975
2904 15790
2904 15918
2904 15919
2904 17000
2904 17120
2904 17642
2904 17721
2905 11250
2905 11602
2905 12614
2905 13381
2905 13449
2905 13649
2905 15794
2905 15798
2905 17000
2905 17041
2905 17633
2905 17718
2905 17722
2906 11250
2906 11602
2906 12614
2906 13381
2906 13449
2906 13649
2906 15794
2906 15798
2906 17000
2906 17041
2906 17633
2906 17718
2906 17722
2907 9535
2907 9813
2907 10013
2907 11274
2907 11602
2907 12424
2907 12565
2907 12766
2907 13264
2907 13448
2907 13654
2907 14605
2907 14650
2907 14976
2907 14977
2907 15179
2907 15708
2907 15792
2907 15793
2907 15795
2907 16054
2907 17000
2907 17012
2907 17041
2907 17042
2907 17631
2907 17711
2907 17719
2907 17722
2908 9535
2908 9813
2908 10013
2908 11263
2908 11602
2908 12424
2908 12565
2908 12766
2908 13264
2908 13448
2908 13654
2908 13655
2908 14605
2908 14650
2908 14976
2908 14977
2908 15179
2908 15708
2908 15789
2908 15792
2908 15793
2908 15795
2908 16054
2908 17000
2908 17012
2908 17041
2908 17042
2908 17631
2908 17711
2908 17719
2908 17722
2909 9535
2909 10007
2909 10009
2909 10789
2909 11263
2909 11279
2909 12424
2909 12425
2909 12548
2909 12566
2909 12766
2909 12796
2909 13381
2909 13423
2909 13424
2909 13429
2909 13654
2909 14605
2909 14650
2909 14881
2909 14976
2909 14977
2909 15193
2909 15703
2909 15708
2909 16054
2909 16783
2909 17012
2909 17631
2909 17711
2909 17717
2909 17722
2910 9530
2910 9535
2910 10007
2910 10009
2910 10789
2910 11263
2910 11279
2910 12424
2910 12425
2910 12548
2910 12566
2910 12766
2910 12796
2910 13381
2910 13423
2910 13424
2910 13429
2910 13654
2910 14605
2910 14650
2910 14881
2910 14976
2910 14977
2910 15193
2910 15703
2910 15708
2910 16054
2910 16783
2910 17012
2910 17711
2910 17717
2910 17722
2911 9530
2911 9535
2911 10007
2911 10008
2911 10009
2911 10789
2911 11279
2911 12424
2911 12425
2911 12548
2911 12566
2911 12766
2911 12796
2911 13381
2911 13423
2911 13424
2911 13429
2911 13430
2911 13654
2911 14605
2911 14650
2911 14881
2911 14976
2911 14977
2911 15179
2911 15193
2911 15405
2911 15703
2911 15708
2911 16054
2911 16783
2911 17012
2911 17632
2911 17711
2911 17717
2911 17722
2912 9530
2912 9535
2912 10008
2912 10009
2912 10789
2912 11263
2912 11279
2912 12424
2912 12425
2912 12426
2912 12548
2912 12566
2912 12766
2912 12796
2912 13381
2912 13423
2912 13424
2912 13429
2912 13430
2912 13654
2912 14605
2912 14650
2912 14881
2912 14976
2912 14977
2912 15193
2912 15405
2912 15703
2912 15708
2912 16054
2912 16783
2912 17012
2912 17711
2912 17717
2912 17722
2913 9530
2913 9531
2913 9535
2913 10008
2913 10009
2913 10789
2913 11263
2913 11279
2913 12424
2913 12425
2913 12426
2913 12548
2913 12566
2913 12766
2913 12796
2913 13381
2913 13423
2913 13424
2913 13429
2913 13430
2913 13650
2913 13651
2913 13654
2913 14605
2913 14650
2913 14881
2913 14976
2913 14977
2913 15193
2913 15405
2913 15703
2913 15708
2913 16783
2913 17012
2913 17711
2913 17722
2914 9530
2914 9531
2914 9535
2914 10008
2914 10789
2914 11263
2914 11279
2914 12424
2914 12425
2914 12426
2914 12548
2914 12566
2914 12766
2914 12796
2914 13381
2914 13423
2914 13424
2914 13429
2914 13430
2914 13650
2914 13651
2914 14605
2914 14650
2914 14881
2914 14976
2914 14977
2914 15193
2914 15405
2914 15703
2914 15708
2914 16783
2914 17012
2914 17711
2914 17722
2915 9530
2915 9531
2915 10008
2915 10789
2915 11279
2915 12149
2915 12424
2915 12425
2915 12426
2915 12548
2915 12566
2915 12766
2915 12796
2915 13381
2915 13423
2915 13424
2915 13429
2915 13430
2915 13650
2915 14570
2915 14605
2915 14650
2915 14976
2915 14977
2915 15193
2915 15405
2915 15703
2915 15708
2915 16054
2915 16783
2915 17012
2915 17215
2915 17711
2915 17717
2916 9530
2916 9531
2916 9535
2916 10008
2916 10387
2916 10789
2916 11263
2916 11279
2916 11602
2916 12149
2916 12424
2916 12425
2916 12426
2916 12538
2916 12543
2916 12545
2916 12546
2916 12548
2916 12566
2916 12766
2916 12796
2916 13381
2916 13423
2916 13424
2916 13429
2916 13430
2916 13650
2916 14570
2916 14605
2916 14650
2916 14877
2916 14881
2916 14976
2916 14977
2916 15193
2916 15405
2916 15531
2916 15703
2916 15708
2916 16054
2916 16783
2916 17012
2916 17215
2916 17711
2916 17717
2917 9530
2917 9531
2917 9535
2917 10008
2917 10387
2917 10789
2917 11263
2917 11279
2917 11602
2917 12149
2917 12424
2917 12425
2917 12426
2917 12538
2917 12539
2917 12543
2917 12544
2917 12545
2917 12546
2917 12548
2917 12566
2917 12766
2917 12796
2917 13381
2917 13423
2917 13424
2917 13429
2917 13430
2917 13650
2917 14570
2917 14605
2917 14650
2917 14881
2917 14976
2917 14977
2917 15193
2917 15405
2917 15531
2917 15703
2917 15708
2917 16054
2917 16306
2917 16783
2917 17012
2917 17215
2917 17711
2917 17717
2918 9530
2918 9531
2918 9535
2918 9611
2918 10387
2918 10789
2918 11263
2918 11279
2918 12424
2918 12425
2918 12426
2918 12539
2918 12543
2918 12544
2918 12545
2918 12546
2918 12548
2918 12552
2918 12566
2918 12766
2918 12796
2918 13381
2918 13423
2918 13424
2918 13429
2918 13430
2918 13650
2918 14570
2918 14605
2918 14650
2918 14875
2918 14917
2918 14976
2918 14977
2918 15193
2918 15405
2918 15529
2918 15531
2918 15703
2918 15708
2918 16054
2918 16306
2918 16783
2918 16849
2918 17012
2918 17215
2918 17711
2918 17717
2919 9530
2919 9531
2919 10387
2919 10789
2919 11263
2919 11279
2919 12425
2919 12426
2919 12539
2919 12542
2919 12543
2919 12544
2919 12546
2919 12548
2919 12549
2919 12550
2919 12552
2919 12566
2919 12766
2919 12796
2919 13381
2919 13423
2919 13424
2919 13429
2919 13430
2919 13650
2919 13999
2919 14570
2919 14605
2919 14648
2919 14650
2919 14917
2919 14976
2919 14977
2919 15193
2919 15529
2919 15708
2919 16160
2919 16306
2919 16629
2919 16783
2919 16849
2919 17012
2919 17016
2919 17215
2919 17590
2919 17711
2920 9531
2920 9588
2920 9599
2920 10387
2920 10473
2920 10789
2920 11263
2920 12108
2920 12425
2920 12426
2920 12542
2920 12543
2920 12544
2920 12546
2920 12548
2920 12549
2920 12550
2920 12552
2920 12566
2920 12766
2920 12775
2920 12796
2920 13423
2920 13424
2920 13429
2920 13430
2920 13650
2920 13999
2920 14570
2920 14605
2920 14648
2920 14917
2920 14976
2920 14977
2920 15193
2920 15708
2920 16160
2920 16306
2920 16629
2920 16783
2920 17012
2920 17016
2920 17215
2920 17590
2920 17657
2920 17711
2921 9588
2921 10387
2921 10473
2921 10789
2921 11263
2921 12108
2921 12425
2921 12426
2921 12542
2921 12543
2921 12544
2921 12548
2921 12549
2921 12550
2921 12566
2921 12766
2921 12775
2921 12796
2921 13423
2921 13424
2921 13429
2921 13430
2921 13650
2921 14570
2921 14605
2921 14648
2921 14917
2921 14976
2921 14977
2921 15193
2921 15708
2921 15717
2921 16160
2921 16306
2921 16629
2921 16783
2921 17012
2921 17016
2921 17215
2921 17590
2921 17657
2921 17711
2922 9588
2922 10387
2922 10789
2922 11263
2922 12108
2922 12425
2922 12426
2922 12542
2922 12544
2922 12549
2922 12550
2922 12566
2922 12766
2922 12775
2922 12796
2922 13423
2922 13424
2922 13429
2922 13430
2922 13650
2922 14570
2922 14605
2922 14648
2922 14650
2922 14697
2922 14917
2922 14976
2922 14977
2922 15193
2922 15708
2922 15717
2922 16160
2922 16306
2922 16629
2922 16783
2922 17012
2922 17122
2922 17215
2922 17590
2922 17657
2922 17711
2923 9531
2923 9588
2923 9606
2923 10387
2923 10473
2923 10789
2923 12108
2923 12425
2923 12426
2923 12542
2923 12543
2923 12544
2923 12549
2923 12550
2923 12566
2923 12766
2923 12796
2923 13423
2923 13424
2923 13430
2923 13650
2923 14570
2923 14605
2923 14648
2923 14650
2923 14917
2923 14977
2923 15193
2923 15708
2923 16160
2923 16306
2923 16783
2923 17012
2923 17122
2923 17215
2923 17590
2923 17711
2924 9531
2924 9588
2924 9606
2924 10387
2924 10789
2924 12108
2924 12141
2924 12149
2924 12425
2924 12426
2924 12540
2924 12542
2924 12543
2924 12544
2924 12549
2924 12550
2924 12566
2924 12699
2924 12766
2924 12796
2924 13423
2924 13424
2924 13430
2924 13650
2924 14570
2924 14605
2924 14648
2924 14879
2924 14917
2924 14977
2924 15193
2924 15362
2924 15708
2924 16160
2924 16306
2924 16783
2924 17012
2924 17122
2924 17215
2924 17590
2924 17711
2925 9531
2925 9606
2925 10387
2925 10789
2925 12108
2925 12141
2925 12149
2925 12425
2925 12426
2925 12540
2925 12542
2925 12549
2925 12550
2925 12553
2925 12566
2925 12697
2925 12699
2925 12766
2925 12796
2925 13423
2925 13424
2925 13650
2925 13740
2925 14570
2925 14648
2925 14879
2925 14917
2925 14977
2925 15193
2925 15362
2925 15405
2925 15708
2925 15717
2925 16306
2925 16783
2925 17012
2925 17122
2925 17215
2925 17711
2925 17717
2926 9529
2926 9531
2926 9606
2926 10387
2926 10789
2926 12108
2926 12141
2926 12149
2926 12425
2926 12426
2926 12540
2926 12549
2926 12550
2926 12553
2926 12566
2926 12692
2926 12697
2926 12766
2926 12796
2926 13423
2926 13424
2926 13650
2926 13740
2926 14570
2926 14605
2926 14648
2926 14879
2926 14917
2926 14976
2926 14977
2926 15120
2926 15193
2926 15362
2926 15405
2926 15708
2926 15710
2926 15717
2926 16306
2926 17012
2926 17122
2926 17215
2926 17657
2926 17711
2926 17717
2926 17719
2927 9529
2927 10387
2927 12141
2927 12425
2927 12426
2927 12540
2927 12549
2927 12550
2927 12566
2927 12675
2927 12692
2927 12697
2927 12766
2927 12796
2927 13423
2927 13424
2927 13585
2927 13650
2927 13653
2927 14570
2927 14605
2927 14648
2927 14879
2927 14917
2927 14976
2927 14977
2927 15120
2927 15193
2927 15362
2927 15708
2927 15710
2927 15940
2927 17215
2927 17657
2927 17711
2927 17717
2927 17719
2928 9529
2928 10387
2928 12141
2928 12425
2928 12426
2928 12540
2928 12549
2928 12550
2928 12566
2928 12675
2928 12697
2928 12766
2928 12796
2928 13423
2928 13424
2928 13585
2928 13650
2928 13653
2928 14570
2928 14605
2928 14879
2928 14976
2928 14977
2928 15120
2928 15193
2928 15362
2928 15708
2928 15710
2928 15940
2928 16054
2928 17215
2928 17638
2928 17711
2928 17717
2928 17719
2929 9529
2929 11602
2929 12141
2929 12425
2929 12426
2929 12540
2929 12549
2929 12550
2929 12566
2929 12675
2929 12766
2929 12796
2929 13423
2929 13424
2929 13585
2929 13650
2929 13653
2929 14570
2929 14605
2929 14976
2929 14977
2929 15120
2929 15193
2929 15362
2929 15569
2929 15708
2929 15710
2929 15940
2929 16054
2929 17215
2929 17638
2929 17711
2929 17717
2930 9529
2930 11602
2930 12128
2930 12132
2930 12140
2930 12141
2930 12426
2930 12540
2930 12548
2930 12549
2930 12550
2930 12566
2930 12675
2930 12766
2930 12796
2930 13089
2930 13423
2930 13424
2930 13585
2930 13650
2930 13653
2930 14570
2930 14605
2930 14874
2930 14976
2930 14977
2930 15120
2930 15193
2930 15362
2930 15708
2930 15710
2930 15940
2930 16054
2930 17215
2930 17638
2930 17711
2930 17720
2931 9529
2931 9537
2931 11602
2931 12128
2931 12132
2931 12140
2931 12426
2931 12548
2931 12549
2931 12550
2931 12566
2931 12766
2931 12796
2931 13089
2931 13424
2931 13650
2931 13653
2931 14570
2931 14605
2931 14874
2931 14976
2931 14977
2931 15120
2931 15193
2931 15362
2931 15576
2931 15708
2931 15710
2931 15940
2931 16054
2931 17638
2931 17657
2931 17711
2931 17720
2932 9529
2932 9537
2932 9825
2932 10840
2932 11602
2932 11628
2932 12128
2932 12132
2932 12426
2932 12509
2932 12566
2932 12681
2932 12682
2932 12686
2932 12691
2932 12696
2932 12697
2932 12701
2932 12765
2932 12766
2932 12769
2932 12772
2932 12796
2932 12809
2932 13089
2932 13423
2932 13424
2932 13653
2932 14410
2932 14554
2932 14570
2932 14605
2932 14654
2932 14705
2932 14948
2932 14976
2932 14977
2932 15120
2932 15362
2932 15561
2932 15572
2932 15576
2932 15706
2932 15710
2932 15940
2932 16054
2932 16629
2932 17025
2932 17039
2932 17212
2932 17220
2932 17590
2932 17711
2933 9529
2933 9537
2933 10840
2933 11628
2933 12132
2933 12146
2933 12426
2933 12509
2933 12547
2933 12549
2933 12566
2933 12681
2933 12682
2933 12691
2933 12697
2933 12701
2933 12765
2933 12766
2933 12769
2933 12772
2933 12780
2933 12796
2933 12809
2933 13089
2933 13423
2933 13424
2933 13653
2933 14410
2933 14554
2933 14570
2933 14605
2933 14654
2933 14705
2933 14948
2933 14977
2933 15120
2933 15362
2933 15572
2933 15576
2933 15706
2933 15710
2933 15940
2933 16020
2933 16054
2933 16629
2933 17019
2933 17025
2933 17034
2933 17039
2933 17212
2933 17220
2933 17590
2933 17711
2934 9537
2934 10840
2934 10998
2934 12132
2934 12426
2934 12509
2934 12547
2934 12549
2934 12566
2934 12680
2934 12691
2934 12697
2934 12701
2934 12765
2934 12766
2934 12769
2934 12772
2934 12780
2934 12796
2934 12809
2934 13089
2934 13423
2934 13424
2934 13653
2934 14410
2934 14554
2934 14570
2934 14605
2934 14654
2934 14705
2934 14948
2934 14977
2934 15120
2934 15362
2934 15572
2934 15576
2934 15706
2934 15710
2934 15940
2934 15950
2934 16020
2934 16054
2934 16629
2934 17019
2934 17025
2934 17034
2934 17039
2934 17212
2934 17590
2934 17711
2935 9537
2935 10840
2935 10998
2935 11628
2935 12426
2935 12509
2935 12547
2935 12549
2935 12680
2935 12686
2935 12691
2935 12697
2935 12701
2935 12765
2935 12766
2935 12769
2935 12772
2935 12780
2935 12796
2935 12809
2935 13089
2935 13423
2935 13424
2935 14410
2935 14554
2935 14570
2935 14605
2935 14654
2935 14705
2935 14948
2935 14977
2935 15120
2935 15362
2935 15572
2935 15576
2935 15706
2935 15708
2935 15710
2935 15940
2935 15950
2935 16020
2935 16054
2935 16629
2935 17019
2935 17025
2935 17034
2935 17039
2935 17212
2935 17220
2935 17590
2935 17711
2936 9537
2936 9825
2936 10840
2936 11628
2936 12108
2936 12135
2936 12509
2936 12547
2936 12549
2936 12686
2936 12691
2936 12697
2936 12701
2936 12765
2936 12766
2936 12769
2936 12772
2936 12780
2936 12796
2936 12809
2936 13089
2936 13423
2936 13424
2936 14410
2936 14554
2936 14570
2936 14605
2936 14652
2936 14654
2936 14705
2936 14948
2936 14977
2936 15120
2936 15362
2936 15567
2936 15572
2936 15576
2936 15706
2936 15708
2936 15710
2936 15940
2936 15950
2936 16020
2936 16054
2936 16629
2936 17019
2936 17025
2936 17039
2936 17212
2936 17220
2936 17590
2936 17711
2937 9537
2937 9825
2937 10840
2937 12509
2937 12547
2937 12549
2937 12681
2937 12682
2937 12686
2937 12691
2937 12696
2937 12697
2937 12701
2937 12765
2937 12766
2937 12769
2937 12772
2937 12780
2937 12796
2937 12809
2937 13089
2937 13423
2937 13424
2937 14410
2937 14554
2937 14570
2937 14605
2937 14652
2937 14654
2937 14705
2937 14948
2937 14977
2937 15120
2937 15362
2937 15363
2937 15558
2937 15561
2937 15567
2937 15572
2937 15576
2937 15706
2937 15708
2937 15710
2937 15940
2937 15950
2937 16054
2937 16629
2937 17019
2937 17025
2937 17030
2937 17039
2937 17212
2937 17220
2937 17590
2937 17711
2938 9537
2938 9825
2938 10840
2938 11628
2938 12509
2938 12549
2938 12681
2938 12682
2938 12686
2938 12691
2938 12696
2938 12701
2938 12765
2938 12766
2938 12769
2938 12772
2938 12780
2938 12796
2938 12809
2938 13089
2938 13423
2938 13424
2938 14410
2938 14554
2938 14570
2938 14605
2938 14652
2938 14654
2938 14705
2938 14948
2938 14977
2938 15120
2938 15362
2938 15363
2938 15558
2938 15561
2938 15567
2938 15572
2938 15706
2938 15710
2938 15940
2938 15950
2938 16054
2938 16629
2938 17019
2938 17025
2938 17030
2938 17039
2938 17212
2938 17220
2938 17590
2938 17711
2939 9533
2939 9537
2939 9825
2939 10840
2939 11628
2939 12509
2939 12681
2939 12682
2939 12686
2939 12696
2939 12701
2939 12769
2939 12796
2939 12809
2939 13423
2939 13424
2939 14410
2939 14554
2939 14570
2939 14652
2939 14654
2939 14705
2939 14948
2939 14977
2939 15558
2939 15561
2939 15567
2939 15572
2939 15706
2939 15710
2939 15940
2939 15950
2939 16054
2939 16106
2939 16629
2939 17025
2939 17039
2939 17220
2939 17590
2939 17711
2940 9537
2940 10840
2940 11628
2940 12509
2940 12681
2940 12682
2940 12686
2940 12696
2940 12701
2940 12769
2940 12809
2940 13423
2940 14554
2940 14570
2940 14652
2940 14705
2940 14948
2940 14977
2940 15558
2940 15561
2940 15567
2940 15572
2940 15706
2940 15710
2940 15940
2940 16054
2940 16106
2940 16629
2940 17025
2940 17039
2940 17220
2940 17590
2941 10840
2941 11628
2941 12509
2941 12681
2941 12682
2941 12686
2941 12696
2941 12701
2941 12769
2941 12772
2941 12796
2941 12809
2941 13423
2941 13424
2941 14410
2941 14554
2941 14570
2941 14652
2941 14948
2941 14977
2941 15558
2941 15561
2941 15567
2941 15572
2941 15706
2941 15710
2941 15940
2941 16054
2941 16106
2941 16629
2941 17025
2941 17039
2941 17220
2941 17590
2942 9533
2942 9537
2942 10840
2942 11628
2942 12509
2942 12681
2942 12682
2942 12686
2942 12696
2942 12701
2942 12769
2942 12772
2942 12796
2942 12809
2942 13423
2942 13424
2942 14410
2942 14554
2942 14570
2942 14652
2942 14948
2942 14977
2942 15558
2942 15561
2942 15567
2942 15572
2942 15706
2942 15710
2942 15940
2942 16054
2942 16629
2942 17024
2942 17025
2942 17028
2942 17039
2942 17212
2942 17220
2942 17590
2942 17711
2943 9533
2943 9537
2943 10840
2943 11628
2943 12509
2943 12561
2943 12681
2943 12682
2943 12686
2943 12689
2943 12695
2943 12696
2943 12701
2943 12769
2943 12772
2943 12796
2943 12809
2943 13423
2943 13424
2943 14410
2943 14554
2943 14570
2943 14652
2943 14948
2943 14977
2943 15365
2943 15558
2943 15561
2943 15567
2943 15572
2943 15577
2943 15706
2943 15710
2943 15940
2943 16054
2943 17024
2943 17025
2943 17028
2943 17031
2943 17039
2943 17212
2943 17220
2943 17590
2944 9533
2944 9537
2944 10840
2944 11628
2944 12509
2944 12561
2944 12675
2944 12681
2944 12682
2944 12686
2944 12689
2944 12695
2944 12696
2944 12701
2944 12769
2944 12772
2944 12796
2944 13423
2944 13424
2944 14410
2944 14554
2944 14570
2944 14652
2944 14948
2944 14977
2944 15120
2944 15361
2944 15365
2944 15558
2944 15561
2944 15567
2944 15572
2944 15577
2944 15706
2944 15710
2944 15940
2944 16054
2944 17024
2944 17025
2944 17028
2944 17031
2944 17212
2944 17220
2944 17590
2944 17711
2945 9537
2945 9830
2945 10840
2945 11628
2945 12509
2945 12561
2945 12675
2945 12681
2945 12686
2945 12689
2945 12695
2945 12696
2945 12701
2945 12772
2945 12796
2945 13423
2945 13424
2945 14554
2945 14570
2945 14948
2945 14977
2945 15361
2945 15365
2945 15567
2945 15572
2945 15577
2945 15706
2945 15710
2945 15940
2945 16054
2945 17024
2945 17025
2945 17028
2945 17031
2945 17032
2945 17220
2945 17711
2946 9532
2946 9537
2946 9830
2946 10840
2946 11628
2946 12509
2946 12561
2946 12681
2946 12686
2946 12689
2946 12695
2946 12701
2946 12772
2946 12796
2946 13089
2946 13423
2946 13424
2946 14570
2946 14652
2946 14948
2946 14977
2946 15365
2946 15572
2946 15577
2946 15706
2946 15710
2946 15940
2946 16054
2946 17024
2946 17025
2946 17028
2946 17031
2946 17220
2946 17711
2947 9532
2947 9537
2947 9830
2947 10840
2947 11628
2947 12509
2947 12561
2947 12681
2947 12689
2947 12695
2947 12701
2947 12772
2947 12796
2947 13089
2947 13424
2947 14570
2947 14948
2947 14977
2947 15362
2947 15365
2947 15577
2947 15706
2947 15710
2947 15940
2947 16054
2947 17024
2947 17025
2947 17028
2947 17031
2947 17220
2947 17711
2948 9532
2948 9537
2948 10537
2948 10840
2948 12509
2948 12561
2948 12681
2948 12689
2948 12695
2948 13089
2948 13424
2948 14570
2948 14948
2948 14977
2948 15362
2948 15364
2948 15365
2948 15710
2948 16054
2948 17024
2948 17025
2948 17028
2948 17711
2949 9532
2949 9537
2949 10537
2949 10840
2949 13424
2949 14570
2949 14977
2949 15361
2949 15364
2949 15365
2949 15710
2949 16054
2949 17025
2949 17028
2950 9532
2950 10537
2950 10840
2950 13424
2950 14977
2950 15194
2950 15361
2950 15364
2950 15365
2951 10537
2951 13089
2951 13424
2951 14977
2951 15194
2951 15361
2951 15364
2952 9537
2952 9828
2952 12693
2952 12701
2952 12702
2952 13089
2952 14977
2952 15364
2953 9828
2953 12693
2953 12701
2953 12702
2953 13089
2953 14977
2953 15364
2953 15367
2954 9828
2954 12693
2954 12701
2954 12702
2954 12703
2954 12772
2954 14977
2954 15226
2954 15367
2954 15550
2954 15554
2954 15940
2955 9828
2955 12693
2955 12701
2955 12702
2955 12703
2955 12772
2955 14977
2955 15226
2955 15367
2955 15550
2955 15554
2955 15940
2956 9828
2956 12693
2956 12701
2956 12702
2956 12703
2956 12772
2956 14977
2956 15226
2956 15367
2956 15550
2956 15554
2956 15940
2957 9828
2957 12693
2957 12701
2957 12702
2957 12703
2957 12772
2957 15226
2957 15367
2957 15550
2957 15554
2957 15940
2957 17036
2958 9828
2958 12693
2958 12701
2958 12702
2958 12703
2958 12772
2958 15226
2958 15367
2958 15550
2958 15554
2958 15940
2958 17036
2959 9828
2959 12693
2959 12701
2959 12702
2959 12703
2959 12772
2959 15226
2959 15367
2959 15550
2959 15554
2959 15940
2959 17036
2960 9828
2960 12693
2960 12701
2960 12702
2960 12772
2960 15226
2960 15367
2960 15550
2960 15554
2960 15940
2960 17036
2961 9828
2961 12678
2961 12693
2961 12701
2961 12702
2961 12772
2961 15226
2961 15367
2961 15550
2961 15554
2961 15940
2961 17036
2962 9828
2962 12678
2962 12693
2962 12701
2962 12702
2962 12772
2962 15226
2962 15367
2962 15550
2962 15554
2962 15581
2962 15940
2962 17036
2963 9828
2963 12678
2963 12693
2963 12701
2963 12702
2963 12772
2963 15226
2963 15367
2963 15550
2963 15554
2963 15581
2963 15940
2963 17036
2964 9828
2964 12678
2964 12693
2964 12701
2964 12702
2964 15226
2964 15367
2964 15550
2964 15554
2964 15581
2964 15940
2964 17036
2965 9828
2965 12678
2965 12693
2965 12701
2965 12702
2965 15367
2965 15581
2966 9828
2966 12678
2966 12693
2966 12701
2966 12702
2966 15367
2966 15581
2967 9828
2967 12678
2967 12693
2967 12701
2967 12702
2967 15367
2967 15581
2968 9828
2968 12678
2968 12693
2968 12701
2968 12702
2968 15367
2968 15555
2968 15581
2969 9828
2969 12678
2969 12693
2969 12701
2969 12702
2969 15555
2969 15581
2970 12678
2970 12693
2970 12702
2970 15555
2970 15581
2971 12678
2971 12693
2971 12702
2971 15555
2971 15581
2972 12678
2972 12693
2972 12702
2972 15555
2972 15581
2973 12561
2973 12693
2973 12702
2973 15555
2973 15581
2974 12561
2974 12693
2974 12702
2974 15555
2974 15581
2975 12561
2975 12693
2975 12702
2975 15555
2975 15581
2976 12561
2976 12693
2976 12702
2976 15555
2976 15581
2977 12561
2977 12693
2977 12702
2977 15555
2977 15571
2977 15581
2978 12561
2978 12674
2978 12693
2978 12702
2978 15555
2978 15570
2978 15571
2978 15581
2978 16201
2978 16523
2978 16925
2979 12561
2979 12674
2979 12693
2979 12702
2979 15226
2979 15555
2979 15570
2979 15571
2979 15581
2979 15940
2979 16201
2979 16523
2979 16925
2980 12316
2980 12561
2980 12674
2980 12693
2980 12702
2980 12772
2980 15226
2980 15555
2980 15570
2980 15571
2980 15580
2980 15581
2980 15940
2980 16201
2980 16523
2980 16925
2981 12316
2981 12561
2981 12674
2981 12693
2981 12702
2981 12772
2981 15226
2981 15555
2981 15570
2981 15580
2981 15581
2981 15940
2981 16201
2981 16523
2981 16925
2982 11105
2982 12316
2982 12561
2982 12674
2982 12693
2982 12702
2982 12772
2982 13093
2982 13770
2982 15226
2982 15555
2982 15570
2982 15580
2982 15581
2982 15751
2982 15940
2982 16201
2982 16523
2982 16925
2983 12316
2983 12555
2983 12561
2983 12674
2983 12693
2983 12702
2983 12772
2983 12988
2983 13093
2983 15226
2983 15555
2983 15570
2983 15580
2983 15581
2983 15940
2983 16201
2983 16523
2983 16925
2984 12316
2984 12555
2984 12561
2984 12674
2984 12693
2984 12702
2984 12772
2984 12988
2984 15226
2984 15555
2984 15570
2984 15580
2984 15581
2984 16201
2984 16523
2984 16925
2985 12316
2985 12555
2985 12561
2985 12674
2985 12677
2985 12693
2985 12702
2985 12772
2985 12988
2985 15226
2985 15555
2985 15570
2985 15580
2985 15581
2985 16201
2985 16523
2985 16925
2986 12316
2986 12555
2986 12560
2986 12561
2986 12674
2986 12677
2986 12693
2986 12702
2986 12988
2986 15226
2986 15555
2986 15570
2986 15580
2986 16201
2986 16925
2987 12316
2987 12555
2987 12560
2987 12561
2987 12674
2987 12677
2987 12693
2987 12702
2987 12988
2987 15226
2987 15555
2987 15570
2987 15580
2987 16201
2987 16925
2988 12316
2988 12555
2988 12560
2988 12561
2988 12674
2988 12677
2988 12988
2988 15226
2988 15555
2988 16201
2988 16520
2988 16925
2989 12316
2989 12555
2989 12560
2989 12561
2989 12568
2989 12674
2989 12677
2989 12988
2989 14404
2989 15226
2989 16201
2989 16520
2990 12316
2990 12555
2990 12560
2990 12561
2990 12568
2990 12674
2990 12677
2990 12988
2990 14404
2990 15226
2990 16201
2990 16520
2991 12316
2991 12555
2991 12556
2991 12560
2991 12561
2991 12568
2991 12674
2991 12677
2991 12803
2991 12988
2991 14404
2991 15165
2991 15226
2991 15555
2991 15744
2991 15751
2991 16099
2991 16201
2991 16520
2992 12316
2992 12555
2992 12556
2992 12558
2992 12560
2992 12561
2992 12568
2992 12674
2992 12677
2992 12803
2992 12988
2992 14404
2992 15165
2992 15226
2992 15555
2992 15744
2992 15751
2992 16099
2992 16201
2992 16520
2993 12316
2993 12555
2993 12556
2993 12558
2993 12560
2993 12561
2993 12568
2993 12674
2993 12677
2993 12803
2993 12988
2993 14404
2993 15165
2993 15226
2993 15555
2993 15744
2993 15751
2993 16099
2993 16201
2993 16520
2994 12555
2994 12556
2994 12560
2994 12561
2994 12568
2994 12674
2994 12677
2994 12803
2994 12988
2994 14404
2994 15165
2994 15226
2994 15555
2994 15744
2994 15751
2994 16099
2994 16201
2994 16520
2995 12555
2995 12556
2995 12560
2995 12561
2995 12568
2995 12674
2995 12677
2995 12803
2995 12988
2995 14404
2995 15165
2995 15226
2995 15555
2995 15751
2995 16201
2995 16520
2996 12555
2996 12556
2996 12560
2996 12561
2996 12568
2996 12674
2996 12677
2996 12803
2996 12988
2996 14404
2996 15165
2996 15226
2996 15751
2996 16201
2997 12555
2997 12556
2997 12560
2997 12561
2997 12568
2997 12674
2997 12988
2997 14404
2997 15165
2997 15226
2997 15745
2997 15751
2997 16201
2998 12555
2998 12556
2998 12560
2998 12561
2998 12567
2998 12568
2998 12674
2998 12988
2998 14404
2998 15165
2998 15226
2998 15745
2998 15751
2998 16201
2999 12555
2999 12561
2999 12567
2999 13088
2999 13091
2999 13094
2999 13241
2999 14404
2999 15165
2999 15226
2999 16201
2999 16533
2999 16914
2999 16932
3000 12561
3000 12567
3000 13088
3000 13094
3000 13241
3000 15165
3000 15226
3000 16201
3000 16533
3000 16914
3000 16932
3001 12561
3001 12567
3001 13088
3001 13094
3001 13241
3001 15165
3001 15226
3001 16201
3001 16914
3001 16932
3002 9643
3002 12559
3002 12564
3002 12802
3002 12963
3002 13087
3002 13241
3002 14401
3002 15753
3002 16201
3002 16930
3003 9643
3003 12559
3003 12564
3003 12802
3003 12963
3003 13087
3003 13241
3003 14401
3003 15753
3003 16201
3003 16930
3004 10061
3004 10455
3004 10516
3004 11296
3004 11555
3004 11644
3004 12254
3004 12587
3004 12589
3004 12903
3004 13522
3004 13525
3004 13674
3004 13690
3004 14621
3004 14622
3004 15587
3004 15590
3004 15688
3004 15754
3004 15773
3004 16267
3004 16430
3004 16453
3004 16968
3004 17066
3004 17072
3004 17079
3004 17094
3004 17566
3004 17668
3005 10061
3005 10455
3005 10516
3005 11555
3005 11644
3005 12254
3005 12589
3005 12903
3005 13522
3005 13525
3005 13674
3005 13690
3005 14621
3005 14622
3005 15587
3005 15590
3005 15688
3005 15754
3005 15773
3005 16267
3005 16430
3005 16444
3005 16453
3005 16968
3005 17066
3005 17072
3005 17077
3005 17079
3005 17094
3005 17566
3005 17668
3006 10061
3006 10455
3006 10516
3006 11296
3006 11499
3006 11555
3006 11635
3006 11644
3006 11666
3006 12254
3006 12587
3006 12589
3006 12903
3006 13522
3006 13525
3006 13674
3006 13690
3006 14621
3006 14622
3006 15587
3006 15590
3006 15688
3006 15754
3006 15773
3006 16267
3006 16370
3006 16430
3006 16444
3006 16453
3006 16954
3006 16968
3006 17070
3006 17072
3006 17077
3006 17094
3006 17566
3006 17668
3007 10061
3007 10455
3007 10516
3007 11078
3007 11296
3007 11315
3007 11499
3007 11555
3007 11635
3007 11642
3007 11644
3007 11650
3007 11666
3007 12254
3007 12414
3007 12587
3007 12589
3007 12903
3007 12904
3007 13169
3007 13520
3007 13525
3007 13674
3007 13690
3007 14026
3007 14621
3007 14622
3007 14625
3007 15587
3007 15590
3007 15598
3007 15636
3007 15688
3007 15754
3007 15773
3007 16174
3007 16267
3007 16370
3007 16401
3007 16430
3007 16444
3007 16453
3007 16625
3007 16954
3007 17070
3007 17072
3007 17094
3007 17279
3007 17566
3007 17668
3008 10455
3008 10516
3008 11078
3008 11315
3008 11499
3008 11635
3008 11642
3008 11650
3008 11666
3008 12414
3008 12589
3008 12590
3008 12904
3008 13169
3008 13520
3008 13525
3008 13674
3008 14026
3008 14621
3008 14622
3008 14625
3008 15587
3008 15598
3008 15636
3008 15688
3008 15754
3008 15773
3008 16174
3008 16267
3008 16370
3008 16401
3008 16430
3008 16444
3008 16453
3008 16625
3008 16954
3008 17072
3008 17094
3008 17279
3008 17566
3008 17668
3009 10455
3009 10516
3009 11078
3009 11315
3009 11499
3009 11635
3009 11642
3009 11650
3009 11666
3009 12254
3009 12414
3009 12590
3009 12904
3009 13169
3009 13271
3009 13520
3009 13525
3009 13674
3009 14026
3009 14621
3009 14625
3009 15598
3009 15636
3009 15688
3009 15754
3009 15773
3009 16174
3009 16267
3009 16370
3009 16401
3009 16430
3009 16444
3009 16453
3009 16625
3009 16954
3009 17072
3009 17490
3009 17555
3009 17566
3009 17668
3010 10455
3010 10516
3010 11078
3010 11315
3010 11499
3010 11635
3010 11642
3010 11650
3010 11666
3010 12254
3010 12414
3010 12904
3010 13169
3010 13271
3010 13520
3010 13525
3010 13674
3010 14621
3010 14625
3010 15598
3010 15636
3010 15688
3010 15754
3010 15773
3010 16174
3010 16267
3010 16370
3010 16401
3010 16430
3010 16444
3010 16453
3010 16625
3010 16954
3010 17072
3010 17278
3010 17555
3010 17558
3010 17566
3010 17668
3011 10455
3011 10495
3011 10516
3011 11078
3011 11315
3011 11499
3011 11633
3011 11635
3011 11642
3011 11643
3011 11644
3011 11650
3011 11666
3011 11667
3011 12414
3011 12904
3011 13169
3011 13271
3011 13520
3011 13525
3011 13674
3011 13678
3011 14621
3011 14625
3011 15594
3011 15598
3011 15636
3011 15688
3011 15754
3011 15773
3011 16174
3011 16267
3011 16370
3011 16401
3011 16430
3011 16444
3011 16453
3011 16481
3011 16625
3011 16954
3011 17278
3011 17555
3011 17558
3011 17566
3011 17668
3012 10455
3012 10495
3012 10499
3012 10516
3012 10518
3012 11078
3012 11315
3012 11499
3012 11633
3012 11635
3012 11642
3012 11643
3012 11644
3012 11650
3012 11666
3012 11667
3012 12414
3012 12904
3012 13169
3012 13271
3012 13454
3012 13520
3012 13525
3012 13674
3012 13678
3012 13685
3012 14621
3012 14625
3012 15594
3012 15598
3012 15636
3012 15688
3012 15754
3012 15764
3012 16174
3012 16267
3012 16370
3012 16401
3012 16419
3012 16430
3012 16444
3012 16453
3012 16481
3012 16625
3012 16954
3012 17278
3012 17555
3012 17558
3012 17566
3012 17668
3013 10455
3013 10495
3013 10499
3013 10516
3013 10518
3013 11499
3013 11633
3013 11643
3013 11644
3013 11650
3013 11657
3013 11666
3013 11667
3013 12904
3013 13454
3013 13520
3013 13525
3013 13674
3013 13678
3013 13685
3013 14621
3013 14625
3013 15594
3013 15598
3013 15688
3013 15764
3013 15773
3013 16267
3013 16370
3013 16401
3013 16430
3013 16444
3013 16481
3013 16625
3013 16954
3013 17072
3013 17278
3013 17558
3013 17566
3014 10455
3014 10499
3014 10516
3014 10518
3014 11499
3014 11643
3014 11644
3014 11657
3014 11666
3014 11667
3014 12904
3014 13454
3014 13520
3014 13521
3014 13525
3014 13674
3014 13678
3014 13685
3014 14625
3014 15594
3014 15598
3014 15688
3014 15764
3014 15773
3014 16267
3014 16370
3014 16401
3014 16430
3014 16444
3014 16481
3014 16625
3014 16954
3014 17072
3014 17278
3014 17558
3014 17566
3015 10455
3015 10516
3015 10518
3015 11499
3015 11644
3015 11657
3015 11666
3015 11667
3015 12904
3015 13454
3015 13520
3015 13521
3015 13525
3015 13674
3015 13678
3015 14625
3015 15594
3015 15688
3015 15764
3015 16370
3015 16430
3015 16444
3015 16481
3015 17072
3015 17558
3015 17566
3016 10455
3016 10516
3016 10518
3016 11657
3016 11667
3016 12254
3016 12904
3016 13454
3016 13520
3016 13521
3016 13525
3016 13678
3016 14625
3016 15594
3016 15688
3016 15764
3016 16430
3016 16444
3016 16481
3016 17072
3016 17558
3016 17566
3017 10455
3017 10499
3017 10516
3017 10518
3017 11657
3017 11667
3017 12254
3017 13437
3017 13454
3017 13520
3017 13521
3017 13525
3017 14625
3017 15167
3017 15594
3017 15688
3017 15764
3017 16430
3017 16444
3017 16481
3017 17072
3017 17558
3017 17566
3018 10455
3018 10499
3018 10506
3018 10516
3018 10518
3018 11633
3018 11643
3018 11657
3018 11667
3018 12254
3018 13437
3018 13454
3018 13521
3018 13525
3018 14621
3018 14625
3018 15167
3018 15594
3018 15688
3018 15764
3018 16369
3018 16430
3018 16481
3018 17072
3018 17558
3018 17566
3019 10455
3019 10494
3019 10499
3019 10506
3019 10515
3019 10518
3019 11633
3019 11643
3019 11657
3019 11667
3019 12254
3019 13182
3019 13437
3019 13454
3019 13521
3019 13525
3019 13678
3019 14621
3019 14625
3019 15167
3019 15342
3019 15594
3019 15596
3019 15688
3019 15764
3019 15765
3019 16173
3019 16267
3019 16369
3019 16430
3019 16481
3019 17072
3019 17094
3019 17558
3019 17566
3020 10455
3020 10494
3020 10499
3020 10506
3020 10515
3020 10518
3020 11633
3020 11657
3020 11667
3020 12254
3020 13437
3020 13454
3020 13521
3020 13525
3020 13678
3020 14621
3020 14625
3020 15167
3020 15342
3020 15589
3020 15594
3020 15596
3020 15688
3020 15764
3020 15765
3020 16173
3020 16267
3020 16369
3020 16481
3020 17072
3020 17088
3020 17094
3020 17324
3021 10494
3021 10512
3021 10515
3021 10518
3021 11564
3021 11633
3021 11657
3021 11667
3021 12254
3021 13437
3021 13454
3021 13521
3021 13525
3021 13678
3021 14621
3021 14625
3021 15167
3021 15342
3021 15589
3021 15594
3021 15596
3021 15688
3021 15764
3021 15765
3021 16173
3021 16267
3021 16369
3021 16481
3021 16625
3021 16964
3021 17072
3021 17088
3021 17324
3022 10455
3022 10494
3022 10512
3022 10515
3022 10518
3022 11564
3022 11633
3022 11657
3022 11667
3022 12254
3022 13437
3022 13454
3022 13521
3022 13525
3022 13678
3022 13680
3022 14621
3022 14625
3022 14997
3022 15342
3022 15589
3022 15594
3022 15596
3022 15688
3022 15765
3022 16173
3022 16267
3022 16481
3022 16625
3022 16964
3022 17072
3022 17088
3022 17324
3023 10455
3023 10512
3023 10515
3023 11633
3023 11657
3023 11667
3023 12254
3023 13437
3023 13438
3023 13454
3023 13521
3023 13525
3023 13678
3023 13680
3023 14621
3023 14997
3023 15342
3023 15589
3023 15688
3023 15765
3023 16173
3023 16267
3023 16481
3023 16625
3023 16964
3023 17072
3023 17088
3023 17324
3024 10455
3024 10512
3024 10515
3024 11633
3024 11657
3024 11667
3024 12254
3024 13437
3024 13438
3024 13454
3024 13521
3024 13525
3024 13675
3024 13678
3024 13680
3024 14621
3024 14997
3024 15002
3024 15342
3024 15589
3024 15688
3024 15765
3024 16173
3024 16267
3024 16481
3024 16596
3024 16625
3024 16964
3024 17088
3024 17094
3024 17324
3025 10455
3025 10496
3025 10512
3025 11633
3025 11657
3025 11667
3025 12254
3025 13437
3025 13438
3025 13454
3025 13521
3025 13525
3025 13675
3025 13678
3025 13680
3025 14621
3025 14997
3025 15002
3025 15342
3025 15344
3025 15589
3025 15688
3025 15765
3025 16169
3025 16173
3025 16267
3025 16481
3025 16596
3025 16625
3025 16964
3025 17088
3025 17094
3025 17324
3026 9797
3026 10455
3026 10512
3026 11633
3026 11657
3026 11667
3026 12254
3026 13437
3026 13438
3026 13454
3026 13521
3026 13525
3026 13675
3026 13678
3026 13680
3026 14621
3026 14997
3026 15002
3026 15187
3026 15342
3026 15344
3026 15589
3026 15688
3026 15765
3026 15772
3026 16169
3026 16173
3026 16267
3026 16481
3026 16518
3026 16596
3026 16625
3026 16964
3026 17088
3026 17094
3026 17324
3027 9797
3027 10455
3027 10512
3027 11220
3027 11633
3027 11657
3027 11667
3027 12254
3027 13437
3027 13438
3027 13454
3027 13521
3027 13525
3027 13675
3027 13678
3027 13680
3027 14621
3027 14997
3027 15002
3027 15166
3027 15187
3027 15342
3027 15344
3027 15589
3027 15688
3027 15765
3027 15772
3027 16169
3027 16173
3027 16267
3027 16481
3027 16518
3027 16596
3027 16625
3027 16952
3027 16964
3027 17094
3027 17324
3028 9797
3028 10455
3028 10512
3028 11186
3028 11220
3028 11633
3028 11638
3028 11667
3028 12254
3028 13198
3028 13437
3028 13438
3028 13454
3028 13525
3028 13675
3028 13678
3028 13680
3028 14621
3028 14997
3028 15002
3028 15003
3028 15166
3028 15187
3028 15342
3028 15344
3028 15589
3028 15688
3028 15752
3028 15765
3028 15772
3028 16169
3028 16173
3028 16267
3028 16481
3028 16518
3028 16596
3028 16625
3028 16952
3028 16964
3028 17094
3028 17324
3028 17652
3029 9797
3029 9798
3029 10455
3029 10512
3029 11186
3029 11220
3029 11633
3029 11638
3029 11667
3029 12254
3029 13198
3029 13437
3029 13438
3029 13454
3029 13675
3029 13678
3029 13680
3029 14621
3029 14997
3029 15002
3029 15003
3029 15166
3029 15187
3029 15342
3029 15344
3029 15589
3029 15688
3029 15741
3029 15752
3029 15765
3029 15772
3029 16169
3029 16173
3029 16481
3029 16518
3029 16596
3029 16597
3029 16625
3029 16952
3029 17094
3029 17324
3029 17652
3030 9797
3030 9798
3030 10512
3030 11186
3030 11220
3030 11633
3030 11638
3030 11667
3030 12254
3030 13198
3030 13437
3030 13438
3030 13675
3030 13678
3030 13680
3030 14621
3030 14997
3030 15002
3030 15003
3030 15166
3030 15187
3030 15342
3030 15344
3030 15589
3030 15688
3030 15741
3030 15752
3030 15758
3030 15765
3030 15772
3030 16169
3030 16481
3030 16518
3030 16596
3030 16597
3030 16625
3030 16860
3030 16952
3030 17094
3030 17324
3030 17652
3031 9797
3031 9798
3031 10117
3031 10512
3031 11186
3031 11220
3031 11633
3031 11638
3031 11667
3031 12254
3031 13198
3031 13438
3031 13675
3031 13678
3031 13680
3031 14621
3031 14997
3031 15002
3031 15003
3031 15166
3031 15187
3031 15342
3031 15344
3031 15589
3031 15688
3031 15741
3031 15752
3031 15758
3031 15765
3031 15772
3031 16169
3031 16170
3031 16481
3031 16518
3031 16597
3031 16625
3031 16860
3031 16952
3031 17094
3031 17324
3031 17652
3032 9797
3032 9798
3032 10117
3032 10512
3032 11186
3032 11220
3032 11633
3032 11638
3032 11667
3032 12254
3032 13198
3032 13438
3032 13675
3032 13678
3032 13680
3032 13688
3032 14621
3032 14997
3032 15002
3032 15003
3032 15166
3032 15187
3032 15342
3032 15344
3032 15589
3032 15688
3032 15741
3032 15752
3032 15758
3032 15765
3032 16169
3032 16170
3032 16481
3032 16518
3032 16597
3032 16625
3032 16860
3032 16952
3032 17094
3032 17652
3033 9797
3033 9798
3033 9815
3033 10117
3033 10512
3033 11186
3033 11220
3033 11638
3033 11667
3033 12254
3033 13198
3033 13438
3033 13675
3033 13680
3033 13688
3033 14621
3033 14997
3033 15002
3033 15003
3033 15166
3033 15187
3033 15342
3033 15344
3033 15688
3033 15741
3033 15752
3033 15758
3033 16170
3033 16481
3033 16518
3033 16597
3033 16625
3033 16860
3033 16952
3033 17094
3033 17652
3034 9797
3034 9798
3034 9815
3034 10117
3034 10512
3034 11186
3034 11220
3034 11638
3034 11667
3034 12254
3034 12854
3034 13198
3034 13438
3034 13675
3034 13680
3034 13688
3034 14621
3034 14997
3034 14998
3034 15002
3034 15003
3034 15166
3034 15187
3034 15342
3034 15344
3034 15688
3034 15741
3034 15752
3034 15758
3034 16169
3034 16170
3034 16481
3034 16518
3034 16597
3034 16860
3034 16952
3034 17094
3034 17652
3035 9797
3035 9798
3035 9815
3035 10117
3035 10512
3035 11185
3035 11186
3035 11220
3035 11638
3035 12254
3035 12854
3035 13198
3035 13438
3035 13675
3035 13680
3035 13688
3035 14621
3035 14996
3035 14997
3035 14998
3035 15002
3035 15003
3035 15166
3035 15187
3035 15342
3035 15344
3035 15741
3035 15752
3035 15758
3035 16169
3035 16481
3035 16518
3035 16597
3035 16860
3035 16952
3035 17094
3035 17652
3036 9797
3036 9798
3036 10512
3036 11185
3036 11186
3036 11220
3036 11638
3036 12254
3036 12854
3036 13437
3036 13438
3036 13675
3036 13676
3036 13680
3036 13683
3036 13688
3036 14996
3036 14997
3036 14998
3036 15002
3036 15003
3036 15166
3036 15187
3036 15342
3036 15344
3036 15347
3036 15752
3036 15758
3036 16169
3036 16481
3036 16518
3036 16860
3036 16947
3036 17091
3036 17094
3036 17652
3037 9797
3037 9798
3037 10512
3037 11185
3037 11220
3037 11638
3037 12254
3037 12854
3037 13438
3037 13675
3037 13676
3037 13683
3037 13688
3037 14996
3037 14997
3037 14998
3037 15002
3037 15003
3037 15166
3037 15187
3037 15347
3037 15691
3037 15741
3037 15752
3037 15755
3037 15758
3037 16170
3037 16481
3037 16518
3037 16597
3037 16860
3037 16947
3037 17091
3037 17094
3037 17652
3038 9797
3038 9798
3038 10512
3038 11185
3038 11220
3038 11638
3038 12254
3038 12854
3038 13438
3038 13675
3038 13683
3038 14997
3038 15002
3038 15003
3038 15166
3038 15187
3038 15347
3038 15691
3038 15741
3038 15752
3038 15755
3038 15758
3038 16170
3038 16481
3038 16518
3038 16597
3038 16860
3038 16947
3038 17091
3038 17094
3038 17652
3039 9797
3039 9798
3039 10512
3039 11185
3039 11220
3039 11638
3039 12254
3039 13438
3039 13675
3039 13683
3039 14621
3039 15003
3039 15166
3039 15187
3039 15343
3039 15347
3039 15752
3039 15755
3039 15758
3039 16170
3039 16481
3039 16518
3039 16860
3039 16947
3039 17091
3039 17094
3039 17652
3040 9797
3040 10117
3040 10512
3040 11185
3040 11220
3040 11638
3040 12254
3040 13438
3040 13675
3040 13683
3040 13688
3040 14621
3040 15003
3040 15166
3040 15187
3040 15343
3040 15347
3040 15691
3040 15752
3040 15755
3040 15758
3040 16170
3040 16481
3040 16518
3040 16860
3040 16947
3040 17094
3040 17652
3041 9797
3041 10117
3041 10512
3041 11185
3041 11220
3041 11638
3041 12254
3041 13438
3041 13675
3041 13683
3041 13688
3041 15003
3041 15166
3041 15187
3041 15343
3041 15347
3041 15691
3041 15741
3041 15752
3041 15755
3041 15758
3041 16170
3041 16481
3041 16518
3041 16860
3041 16947
3041 17094
3041 17652
3042 9797
3042 10117
3042 10512
3042 11185
3042 11220
3042 11638
3042 12254
3042 13438
3042 13675
3042 13683
3042 13688
3042 15003
3042 15166
3042 15187
3042 15343
3042 15347
3042 15691
3042 15741
3042 15752
3042 15755
3042 15758
3042 16170
3042 16481
3042 16518
3042 16860
3042 16947
3042 17094
3042 17652
3043 9797
3043 10117
3043 10512
3043 11185
3043 11220
3043 11638
3043 12254
3043 13438
3043 13675
3043 13679
3043 13683
3043 13688
3043 15003
3043 15166
3043 15340
3043 15343
3043 15347
3043 15741
3043 15752
3043 15755
3043 15758
3043 16170
3043 16481
3043 16518
3043 16860
3043 16947
3043 17091
3043 17094
3043 17652
3044 9797
3044 10117
3044 10512
3044 11185
3044 11220
3044 11638
3044 12254
3044 13438
3044 13675
3044 13676
3044 13679
3044 13683
3044 13688
3044 15003
3044 15166
3044 15187
3044 15340
3044 15343
3044 15347
3044 15741
3044 15752
3044 15755
3044 15758
3044 16170
3044 16481
3044 16518
3044 16860
3044 16947
3044 17091
3044 17094
3044 17652
3045 9797
3045 10117
3045 10512
3045 11185
3045 11220
3045 11638
3045 12254
3045 13198
3045 13438
3045 13675
3045 13676
3045 13679
3045 13688
3045 15003
3045 15166
3045 15187
3045 15340
3045 15347
3045 15741
3045 15752
3045 15755
3045 15758
3045 16170
3045 16481
3045 16518
3045 16860
3045 16947
3045 17091
3045 17094
3045 17652
3046 9797
3046 9798
3046 9815
3046 10117
3046 10512
3046 11185
3046 11220
3046 11638
3046 12254
3046 12854
3046 13198
3046 13438
3046 13675
3046 13676
3046 13679
3046 13688
3046 14997
3046 15003
3046 15004
3046 15166
3046 15187
3046 15340
3046 15343
3046 15691
3046 15752
3046 15755
3046 15758
3046 16170
3046 16481
3046 16518
3046 16860
3046 16947
3046 17091
3046 17094
3046 17652
3047 9797
3047 9798
3047 9815
3047 10117
3047 10512
3047 11185
3047 11220
3047 11638
3047 12254
3047 12854
3047 12855
3047 13198
3047 13438
3047 13675
3047 13676
3047 13679
3047 13688
3047 14997
3047 14998
3047 15003
3047 15004
3047 15166
3047 15187
3047 15191
3047 15340
3047 15343
3047 15691
3047 15752
3047 15755
3047 15758
3047 16170
3047 16481
3047 16518
3047 16860
3047 16947
3047 17091
3047 17094
3047 17652
3048 9797
3048 9798
3048 9815
3048 10117
3048 10512
3048 11185
3048 11220
3048 11638
3048 12254
3048 12854
3048 12855
3048 13198
3048 13438
3048 13675
3048 13676
3048 13679
3048 14997
3048 14998
3048 15003
3048 15004
3048 15166
3048 15187
3048 15191
3048 15340
3048 15343
3048 15752
3048 15755
3048 15758
3048 16170
3048 16481
3048 16518
3048 16597
3048 16860
3048 16947
3048 17091
3048 17094
3048 17652
3049 9797
3049 9798
3049 9815
3049 10117
3049 10512
3049 11185
3049 11220
3049 11638
3049 12254
3049 12854
3049 12855
3049 13198
3049 13438
3049 13675
3049 13676
3049 13679
3049 14037
3049 14038
3049 14997
3049 14998
3049 15003
3049 15004
3049 15166
3049 15187
3049 15191
3049 15340
3049 15343
3049 15752
3049 15755
3049 15758
3049 16481
3049 16518
3049 16597
3049 16860
3049 16947
3049 17091
3049 17094
3049 17652
3050 9593
3050 9769
3050 10787
3050 10790
3050 11247
3050 11251
3050 11261
3050 11265
3050 11266
3050 11271
3050 11279
3050 11602
3050 11604
3050 12112
3050 13381
3050 13422
3050 14568
3050 14606
3050 14975
3050 15797
3050 15916
3050 15918
3050 15919
3050 15920
3050 17000
3050 17120
3050 17123
3050 17322
3050 17590
3050 17642
3050 17721
3051 9588
3051 9593
3051 9601
3051 9609
3051 11258
3051 11259
3051 11263
3051 11279
3051 11604
3051 12112
3051 12766
3051 13381
3051 13422
3051 14567
3051 14569
3051 14606
3051 14701
3051 14975
3051 15199
3051 15797
3051 15916
3051 15917
3051 15950
3051 16400
3051 17000
3051 17121
3051 17322
3051 17590
3052 9588
3052 9593
3052 9601
3052 9609
3052 11259
3052 11263
3052 11279
3052 11604
3052 12112
3052 12766
3052 13381
3052 13422
3052 14567
3052 14569
3052 14606
3052 14701
3052 14975
3052 15199
3052 15797
3052 15916
3052 15917
3052 15950
3052 17000
3052 17121
3052 17213
3052 17322
3052 17506
3052 17590
3053 9588
3053 9593
3053 9601
3053 9609
3053 9769
3053 11258
3053 11259
3053 11263
3053 11279
3053 11604
3053 12112
3053 12766
3053 13381
3053 13422
3053 14569
3053 14606
3053 14701
3053 14975
3053 15199
3053 15797
3053 15916
3053 15917
3053 17000
3053 17121
3053 17213
3053 17322
3053 17506
3053 17590
3053 17642
3054 9586
3054 9588
3054 9593
3054 9601
3054 9609
3054 9769
3054 11259
3054 11263
3054 11279
3054 11604
3054 12112
3054 12766
3054 13381
3054 13422
3054 14569
3054 14606
3054 14701
3054 14936
3054 14975
3054 15199
3054 15797
3054 15916
3054 15917
3054 16129
3054 17000
3054 17121
3054 17213
3054 17322
3054 17590
3054 17642
3055 9584
3055 9586
3055 9588
3055 9593
3055 9601
3055 9609
3055 11259
3055 11263
3055 11279
3055 11604
3055 12112
3055 12766
3055 13381
3055 13422
3055 14569
3055 14606
3055 14699
3055 14701
3055 14936
3055 14975
3055 15199
3055 15797
3055 15916
3055 15917
3055 16129
3055 17000
3055 17121
3055 17322
3055 17590
3055 17642
3056 9584
3056 9588
3056 9593
3056 9601
3056 9609
3056 11259
3056 11263
3056 11279
3056 11604
3056 12112
3056 12766
3056 13381
3056 13422
3056 14569
3056 14606
3056 14699
3056 14701
3056 14975
3056 15199
3056 15797
3056 15916
3056 15917
3056 15950
3056 16129
3056 16852
3056 17000
3056 17121
3056 17322
3056 17590
3056 17642
3057 9584
3057 9586
3057 9588
3057 9593
3057 9601
3057 9609
3057 11259
3057 11263
3057 11279
3057 11604
3057 12112
3057 12766
3057 13381
3057 13422
3057 14569
3057 14606
3057 14699
3057 14701
3057 14936
3057 14975
3057 15199
3057 15797
3057 15916
3057 15917
3057 15950
3057 16852
3057 17000
3057 17121
3057 17322
3057 17590
3057 17642
3058 9586
3058 9588
3058 9593
3058 9601
3058 11250
3058 11259
3058 11263
3058 11279
3058 11604
3058 12112
3058 12766
3058 13381
3058 13422
3058 14569
3058 14605
3058 14606
3058 14699
3058 14701
3058 14936
3058 14975
3058 15199
3058 15797
3058 15916
3058 15917
3058 15950
3058 16852
3058 17000
3058 17121
3058 17322
3058 17590
3058 17642
3059 9586
3059 9588
3059 9601
3059 11249
3059 11250
3059 11259
3059 11263
3059 11279
3059 12112
3059 12766
3059 13381
3059 13421
3059 13422
3059 13430
3059 14569
3059 14605
3059 14699
3059 14701
3059 14936
3059 14975
3059 15199
3059 15797
3059 15916
3059 15950
3059 16852
3059 17000
3059 17121
3059 17590
3060 9586
3060 9588
3060 9601
3060 11222
3060 11249
3060 11250
3060 11263
3060 11279
3060 12112
3060 12766
3060 13381
3060 13421
3060 13422
3060 13430
3060 14569
3060 14605
3060 14701
3060 14936
3060 14975
3060 15199
3060 15797
3060 15916
3060 16852
3060 17000
3060 17121
3060 17590
3061 9530
3061 9531
3061 10008
3061 10789
3061 11263
3061 11279
3061 12424
3061 12425
3061 12548
3061 12566
3061 12766
3061 12796
3061 13381
3061 13423
3061 13424
3061 13429
3061 13430
3061 13650
3061 13651
3061 14570
3061 14605
3061 14650
3061 14881
3061 14976
3061 14977
3061 15193
3061 15703
3061 15708
3061 16783
3061 17012
3061 17711
3061 17717
3061 17722
3062 9530
3062 9531
3062 10008
3062 10789
3062 11263
3062 11279
3062 12424
3062 12425
3062 12548
3062 12566
3062 12766
3062 12796
3062 13381
3062 13423
3062 13424
3062 13429
3062 13430
3062 13650
3062 13651
3062 14570
3062 14605
3062 14650
3062 14881
3062 14976
3062 14977
3062 15193
3062 15703
3062 15708
3062 16054
3062 16783
3062 17012
3062 17215
3062 17711
3062 17717
3063 9530
3063 9531
3063 9537
3063 9611
3063 10387
3063 10789
3063 11263
3063 11279
3063 12425
3063 12426
3063 12539
3063 12543
3063 12544
3063 12545
3063 12546
3063 12552
3063 12766
3063 12796
3063 13381
3063 13423
3063 13424
3063 13429
3063 13430
3063 13650
3063 14570
3063 14605
3063 14650
3063 14901
3063 14917
3063 14976
3063 14977
3063 15193
3063 15529
3063 15531
3063 15703
3063 15708
3063 16054
3063 16306
3063 16783
3063 16849
3063 17012
3063 17215
3063 17711
3063 17717
3064 9530
3064 9531
3064 9537
3064 9588
3064 9606
3064 9608
3064 10387
3064 10789
3064 11263
3064 11279
3064 12425
3064 12426
3064 12539
3064 12542
3064 12543
3064 12544
3064 12546
3064 12549
3064 12552
3064 12766
3064 12796
3064 13381
3064 13423
3064 13424
3064 13429
3064 13430
3064 13650
3064 14570
3064 14605
3064 14648
3064 14650
3064 14917
3064 14977
3064 15193
3064 15529
3064 15708
3064 16160
3064 16629
3064 16783
3064 16849
3064 17012
3064 17016
3064 17215
3064 17590
3064 17711
3065 9531
3065 9588
3065 9596
3065 9606
3065 9608
3065 10387
3065 10473
3065 10789
3065 11263
3065 12108
3065 12425
3065 12426
3065 12542
3065 12543
3065 12544
3065 12546
3065 12549
3065 12766
3065 12796
3065 13423
3065 13424
3065 13429
3065 13430
3065 13650
3065 14570
3065 14605
3065 14648
3065 14917
3065 14977
3065 15193
3065 16160
3065 16629
3065 16783
3065 16849
3065 17012
3065 17016
3065 17215
3065 17590
3065 17657
3065 17711
3066 9588
3066 9596
3066 9606
3066 9608
3066 10387
3066 10789
3066 11263
3066 12108
3066 12425
3066 12426
3066 12542
3066 12543
3066 12544
3066 12549
3066 12766
3066 12796
3066 13423
3066 13424
3066 13429
3066 13430
3066 14550
3066 14570
3066 14605
3066 14648
3066 14697
3066 14917
3066 14977
3066 15193
3066 15717
3066 16160
3066 16629
3066 16783
3066 16849
3066 17012
3066 17016
3066 17215
3066 17590
3066 17657
3066 17711
3067 9588
3067 9596
3067 9606
3067 9608
3067 10387
3067 10789
3067 12108
3067 12425
3067 12426
3067 12542
3067 12544
3067 12549
3067 12766
3067 12775
3067 13423
3067 13424
3067 13429
3067 13430
3067 14550
3067 14570
3067 14605
3067 14648
3067 14697
3067 14917
3067 14977
3067 15193
3067 15717
3067 16160
3067 16629
3067 16783
3067 16849
3067 17012
3067 17215
3067 17590
3067 17657
3067 17711
3068 9588
3068 9596
3068 9606
3068 10387
3068 12108
3068 12425
3068 12542
3068 12566
3068 12775
3068 13352
3068 13423
3068 13424
3068 14550
3068 14570
3068 14605
3068 14648
3068 14697
3068 14917
3068 14977
3068 15193
3068 15708
3068 16160
3068 16629
3068 16783
3068 16849
3068 17012
3068 17122
3068 17215
3068 17590
3068 17657
3069 9588
3069 9605
3069 9606
3069 10387
3069 10473
3069 10998
3069 12108
3069 12425
3069 12540
3069 12542
3069 12566
3069 12766
3069 13352
3069 13423
3069 13424
3069 13650
3069 14550
3069 14570
3069 14917
3069 14977
3069 15193
3069 15708
3069 15717
3069 15950
3069 16160
3069 16783
3069 16849
3069 17012
3069 17122
3069 17215
3069 17590
3069 17657
3070 9588
3070 9605
3070 9606
3070 10387
3070 10473
3070 10998
3070 12108
3070 12425
3070 12540
3070 12542
3070 12566
3070 12766
3070 12775
3070 12796
3070 13352
3070 13423
3070 13424
3070 13650
3070 13740
3070 14550
3070 14570
3070 14917
3070 14977
3070 15193
3070 15708
3070 15717
3070 15950
3070 16160
3070 16306
3070 16783
3070 16849
3070 17012
3070 17122
3070 17215
3070 17657
3071 9606
3071 10387
3071 10473
3071 12108
3071 12425
3071 12426
3071 12540
3071 12542
3071 12549
3071 12550
3071 12566
3071 12766
3071 12775
3071 12796
3071 13352
3071 13423
3071 13424
3071 13650
3071 13740
3071 14550
3071 14570
3071 14648
3071 14649
3071 14879
3071 14917
3071 14977
3071 15120
3071 15193
3071 15362
3071 15708
3071 15710
3071 15717
3071 15950
3071 16054
3071 16160
3071 16306
3071 17012
3071 17122
3071 17215
3071 17657
3071 17717
3071 17719
3072 9529
3072 9537
3072 10387
3072 10473
3072 12108
3072 12425
3072 12426
3072 12540
3072 12549
3072 12550
3072 12566
3072 12766
3072 12775
3072 12796
3072 13352
3072 13423
3072 13424
3072 13650
3072 13740
3072 14570
3072 14605
3072 14648
3072 14879
3072 14917
3072 14977
3072 15120
3072 15193
3072 15362
3072 15708
3072 15710
3072 15950
3072 16054
3072 16160
3072 16306
3072 17021
3072 17122
3072 17215
3072 17657
3072 17711
3072 17719
3073 9529
3073 9537
3073 10387
3073 12425
3073 12426
3073 12540
3073 12549
3073 12550
3073 12566
3073 12766
3073 12796
3073 13352
3073 13423
3073 13424
3073 13650
3073 13740
3073 14570
3073 14605
3073 14648
3073 14879
3073 14917
3073 14976
3073 14977
3073 15120
3073 15193
3073 15362
3073 15569
3073 15708
3073 15710
3073 15940
3073 16054
3073 17021
3073 17122
3073 17215
3073 17657
3073 17711
3073 17719
3074 9529
3074 9537
3074 12141
3074 12425
3074 12426
3074 12540
3074 12549
3074 12550
3074 12566
3074 12766
3074 12796
3074 13423
3074 13424
3074 13650
3074 14570
3074 14605
3074 14976
3074 14977
3074 15120
3074 15193
3074 15362
3074 15569
3074 15708
3074 15710
3074 15940
3074 16632
3074 17021
3074 17215
3074 17657
3074 17711
3074 17719
3075 9529
3075 9537
3075 11602
3075 12141
3075 12425
3075 12426
3075 12540
3075 12548
3075 12549
3075 12550
3075 12566
3075 12766
3075 12796
3075 13089
3075 13423
3075 13424
3075 13650
3075 14570
3075 14605
3075 14874
3075 14976
3075 14977
3075 15120
3075 15193
3075 15362
3075 15569
3075 15708
3075 15710
3075 15940
3075 16020
3075 16632
3075 17021
3075 17215
3075 17638
3075 17711
3075 17720
3076 9529
3076 9537
3076 10997
3076 11602
3076 12128
3076 12132
3076 12426
3076 12540
3076 12548
3076 12549
3076 12550
3076 12566
3076 12766
3076 12796
3076 13089
3076 13362
3076 13423
3076 13424
3076 13650
3076 13653
3076 14570
3076 14605
3076 14705
3076 14874
3076 14976
3076 14977
3076 15120
3076 15193
3076 15362
3076 15569
3076 15576
3076 15708
3076 15710
3076 15940
3076 16020
3076 16054
3076 16632
3076 17021
3076 17212
3076 17215
3076 17590
3076 17638
3076 17657
3076 17711
3076 17720
3077 9529
3077 9537
3077 9795
3077 10997
3077 10998
3077 11602
3077 12108
3077 12128
3077 12132
3077 12426
3077 12540
3077 12548
3077 12549
3077 12550
3077 12566
3077 12766
3077 12796
3077 13089
3077 13362
3077 13423
3077 13424
3077 13650
3077 13653
3077 14570
3077 14605
3077 14705
3077 14976
3077 14977
3077 15120
3077 15193
3077 15362
3077 15564
3077 15576
3077 15708
3077 15710
3077 15940
3077 16020
3077 16054
3077 16355
3077 16632
3077 17212
3077 17215
3077 17590
3077 17638
3077 17657
3077 17711
3077 17720
3078 9529
3078 9537
3078 9795
3078 10998
3078 11602
3078 12108
3078 12128
3078 12132
3078 12426
3078 12540
3078 12549
3078 12550
3078 12566
3078 12766
3078 12796
3078 13089
3078 13424
3078 13653
3078 14570
3078 14605
3078 14705
3078 14878
3078 14976
3078 14977
3078 15120
3078 15193
3078 15362
3078 15564
3078 15576
3078 15710
3078 15940
3078 16020
3078 16054
3078 16355
3078 16632
3078 17025
3078 17033
3078 17212
3078 17590
3078 17638
3078 17711
3078 17720
3079 9529
3079 9537
3079 9795
3079 10998
3079 11602
3079 12128
3079 12132
3079 12509
3079 12540
3079 12549
3079 12566
3079 12691
3079 12766
3079 12772
3079 12796
3079 13089
3079 13424
3079 13653
3079 14570
3079 14605
3079 14705
3079 14878
3079 14976
3079 14977
3079 15120
3079 15193
3079 15362
3079 15564
3079 15576
3079 15710
3079 15940
3079 16020
3079 16054
3079 16355
3079 17025
3079 17033
3079 17034
3079 17212
3079 17590
3079 17638
3079 17711
3079 17720
3080 9529
3080 9537
3080 9795
3080 10998
3080 11602
3080 12128
3080 12132
3080 12426
3080 12509
3080 12549
3080 12566
3080 12691
3080 12765
3080 12766
3080 12772
3080 12796
3080 13089
3080 13423
3080 13424
3080 13653
3080 14570
3080 14605
3080 14705
3080 14976
3080 14977
3080 15120
3080 15362
3080 15564
3080 15576
3080 15710
3080 15940
3080 16020
3080 16054
3080 16629
3080 17019
3080 17025
3080 17033
3080 17034
3080 17212
3080 17590
3080 17638
3080 17711
3080 17720
3081 9529
3081 9537
3081 9795
3081 10998
3081 11602
3081 12128
3081 12132
3081 12426
3081 12509
3081 12549
3081 12566
3081 12675
3081 12691
3081 12697
3081 12765
3081 12766
3081 12769
3081 12772
3081 12796
3081 12809
3081 13089
3081 13423
3081 13424
3081 13653
3081 14554
3081 14570
3081 14605
3081 14654
3081 14705
3081 14948
3081 14977
3081 15120
3081 15362
3081 15564
3081 15576
3081 15706
3081 15710
3081 15940
3081 16020
3081 16054
3081 16629
3081 17019
3081 17025
3081 17033
3081 17034
3081 17039
3081 17212
3081 17590
3081 17711
3081 17720
3082 9529
3082 9537
3082 9795
3082 10840
3082 10998
3082 12132
3082 12426
3082 12509
3082 12549
3082 12566
3082 12680
3082 12691
3082 12697
3082 12765
3082 12766
3082 12769
3082 12772
3082 12796
3082 12809
3082 13089
3082 13423
3082 13424
3082 13653
3082 14554
3082 14570
3082 14605
3082 14654
3082 14705
3082 14948
3082 14977
3082 15120
3082 15362
3082 15564
3082 15576
3082 15706
3082 15710
3082 15940
3082 16020
3082 16054
3082 16629
3082 17019
3082 17025
3082 17033
3082 17034
3082 17039
3082 17212
3082 17590
3082 17711
3083 9537
3083 9795
3083 10840
3083 10998
3083 12509
3083 12547
3083 12549
3083 12680
3083 12686
3083 12691
3083 12697
3083 12766
3083 12769
3083 12772
3083 12796
3083 12809
3083 13423
3083 13424
3083 13740
3083 14554
3083 14570
3083 14605
3083 14705
3083 14948
3083 14977
3083 15120
3083 15362
3083 15564
3083 15567
3083 15576
3083 15706
3083 15710
3083 15940
3083 16020
3083 16629
3083 17019
3083 17025
3083 17033
3083 17034
3083 17212
3083 17590
3083 17711
3084 9537
3084 9795
3084 10840
3084 10998
3084 12509
3084 12547
3084 12549
3084 12680
3084 12686
3084 12691
3084 12697
3084 12766
3084 12769
3084 12772
3084 12796
3084 12809
3084 13089
3084 13423
3084 13424
3084 13740
3084 14554
3084 14570
3084 14605
3084 14654
3084 14705
3084 14948
3084 14977
3084 15120
3084 15362
3084 15564
3084 15576
3084 15706
3084 15710
3084 15940
3084 15950
3084 16020
3084 16629
3084 17019
3084 17025
3084 17033
3084 17034
3084 17212
3084 17590
3084 17711
3085 9537
3085 9795
3085 10840
3085 10998
3085 12509
3085 12547
3085 12549
3085 12680
3085 12686
3085 12691
3085 12697
3085 12765
3085 12766
3085 12769
3085 12772
3085 12796
3085 12809
3085 13089
3085 13423
3085 13424
3085 14410
3085 14554
3085 14570
3085 14605
3085 14654
3085 14705
3085 14948
3085 14977
3085 15120
3085 15362
3085 15564
3085 15576
3085 15706
3085 15710
3085 15940
3085 15950
3085 16020
3085 16629
3085 17019
3085 17025
3085 17033
3085 17034
3085 17212
3085 17590
3086 9537
3086 9795
3086 10840
3086 10998
3086 12549
3086 12680
3086 12681
3086 12686
3086 12691
3086 12697
3086 12701
3086 12765
3086 12766
3086 12769
3086 12772
3086 12780
3086 12796
3086 12809
3086 13089
3086 13423
3086 13424
3086 14410
3086 14554
3086 14570
3086 14605
3086 14705
3086 14948
3086 14977
3086 15120
3086 15362
3086 15363
3086 15564
3086 15576
3086 15706
3086 15710
3086 15940
3086 15950
3086 16020
3086 16629
3086 17019
3086 17025
3086 17030
3086 17033
3086 17034
3086 17212
3086 17590
3087 9537
3087 9825
3087 10840
3087 10998
3087 12092
3087 12509
3087 12549
3087 12681
3087 12682
3087 12686
3087 12691
3087 12697
3087 12701
3087 12765
3087 12766
3087 12769
3087 12772
3087 12780
3087 12796
3087 12809
3087 13089
3087 13423
3087 13424
3087 14410
3087 14554
3087 14570
3087 14605
3087 14654
3087 14705
3087 14948
3087 14977
3087 15120
3087 15362
3087 15363
3087 15567
3087 15572
3087 15576
3087 15706
3087 15710
3087 15940
3087 15950
3087 16020
3087 16054
3087 16629
3087 17019
3087 17025
3087 17030
3087 17039
3087 17212
3087 17220
3087 17590
3087 17711
3088 9537
3088 10840
3088 10998
3088 11628
3088 12092
3088 12509
3088 12549
3088 12681
3088 12682
3088 12686
3088 12691
3088 12696
3088 12701
3088 12766
3088 12769
3088 12772
3088 12780
3088 12796
3088 12809
3088 13423
3088 13424
3088 14410
3088 14554
3088 14570
3088 14605
3088 14652
3088 14654
3088 14705
3088 14948
3088 14977
3088 15120
3088 15175
3088 15362
3088 15363
3088 15558
3088 15561
3088 15567
3088 15572
3088 15576
3088 15706
3088 15710
3088 15940
3088 15950
3088 16020
3088 16054
3088 16106
3088 16629
3088 17019
3088 17025
3088 17030
3088 17039
3088 17212
3088 17220
3088 17590
3088 17711
3089 9537
3089 10840
3089 10998
3089 11628
3089 12509
3089 12549
3089 12681
3089 12682
3089 12686
3089 12689
3089 12696
3089 12701
3089 12769
3089 12772
3089 12796
3089 12809
3089 13424
3089 14410
3089 14554
3089 14570
3089 14652
3089 14705
3089 14948
3089 14977
3089 15363
3089 15558
3089 15561
3089 15567
3089 15706
3089 15710
3089 15940
3089 16054
3089 16106
3089 16629
3089 17025
3089 17030
3089 17031
3089 17039
3089 17212
3089 17220
3089 17590
3089 17711
3090 9537
3090 10840
3090 11628
3090 12509
3090 12549
3090 12681
3090 12682
3090 12686
3090 12689
3090 12696
3090 12701
3090 12769
3090 12772
3090 12796
3090 12809
3090 13424
3090 14410
3090 14554
3090 14570
3090 14652
3090 14705
3090 14948
3090 14977
3090 15363
3090 15558
3090 15561
3090 15567
3090 15572
3090 15706
3090 15710
3090 15940
3090 16054
3090 16106
3090 16629
3090 17025
3090 17030
3090 17031
3090 17039
3090 17212
3090 17220
3090 17590
3090 17711
3091 9537
3091 10840
3091 11628
3091 12509
3091 12549
3091 12681
3091 12682
3091 12686
3091 12689
3091 12696
3091 12701
3091 12769
3091 12772
3091 12796
3091 12809
3091 13424
3091 14410
3091 14554
3091 14570
3091 14705
3091 14948
3091 14977
3091 15363
3091 15558
3091 15561
3091 15567
3091 15572
3091 15706
3091 15710
3091 15940
3091 16054
3091 16629
3091 17025
3091 17030
3091 17031
3091 17212
3091 17220
3091 17590
3091 17711
3092 9537
3092 10840
3092 11628
3092 12681
3092 12682
3092 12686
3092 12689
3092 12695
3092 12701
3092 12769
3092 12772
3092 12796
3092 13424
3092 14410
3092 14948
3092 14977
3092 15362
3092 15561
3092 15567
3092 15572
3092 15710
3092 15940
3092 17025
3092 17031
3092 17212
3092 17220
3092 17590
3092 17711
3093 9537
3093 10840
3093 11628
3093 12561
3093 12681
3093 12682
3093 12686
3093 12689
3093 12695
3093 12701
3093 12769
3093 12772
3093 12796
3093 13424
3093 14948
3093 14977
3093 15362
3093 15567
3093 15572
3093 15710
3093 15940
3093 17025
3093 17031
3093 17212
3093 17220
3094 9537
3094 10840
3094 12561
3094 12681
3094 12686
3094 12689
3094 12695
3094 12701
3094 12772
3094 12796
3094 13306
3094 13424
3094 14948
3094 14977
3094 15360
3094 15362
3094 15567
3094 15572
3094 15710
3094 15940
3094 17025
3094 17031
3094 17032
3094 17220
3095 9536
3095 9537
3095 10840
3095 12509
3095 12561
3095 12681
3095 12689
3095 12695
3095 12701
3095 12772
3095 12778
3095 12796
3095 13306
3095 13424
3095 14948
3095 14977
3095 15362
3095 15710
3095 15940
3095 17025
3095 17031
3095 17220
3096 9537
3096 10840
3096 12561
3096 12689
3096 12695
3096 12772
3096 12778
3096 12796
3096 13424
3096 14948
3096 14977
3096 15362
3096 15710
3096 15940
3096 17025
3096 17031
3097 9537
3097 10840
3097 12695
3097 12772
3097 12778
3097 13424
3097 14948
3097 14977
3097 15362
3097 15365
3097 15710
3097 15940
3097 17025
3098 9537
3098 10539
3098 10840
3098 12509
3098 12768
3098 12778
3098 12809
3098 13424
3098 13741
3098 14655
3098 14948
3098 14977
3098 15194
3098 15360
3098 15364
3098 15365
3098 15710
3098 15717
3098 17025
3098 17574
3099 9537
3099 9834
3099 10539
3099 10840
3099 11105
3099 12509
3099 12768
3099 12778
3099 12809
3099 13424
3099 13431
3099 13742
3099 14655
3099 14977
3099 15194
3099 15364
3099 15365
3099 15710
3099 15937
3099 16629
3099 17574
3100 9834
3100 10840
3100 12768
3100 12778
3100 12809
3100 13089
3100 13424
3100 13431
3100 13742
3100 14655
3100 14977
3100 15194
3100 15364
3100 15710
3100 15937
3100 16629
3101 9834
3101 10840
3101 12809
3101 13089
3101 13431
3101 13742
3101 14977
3101 15360
3101 15364
3101 15710
3101 15937
3101 16629
3102 9828
3102 9834
3102 12693
3102 12701
3102 12702
3102 13089
3102 14977
3102 15360
3102 15364
3102 15710
3103 9828
3103 12693
3103 12701
3103 12702
3103 13089
3103 14977
3103 15364
3104 9828
3104 12693
3104 12701
3104 12702
3104 14977
3105 9828
3105 12693
3105 12701
3105 12702
3105 12703
3105 13089
3106 9828
3106 12693
3106 12701
3106 12702
3106 12703
3106 13089
3106 15226
3106 15940
3107 9828
3107 12693
3107 12701
3107 12702
3107 12703
3107 15226
3107 15367
3107 15550
3107 15554
3107 15581
3107 15940
3108 9828
3108 12693
3108 12701
3108 12702
3108 12703
3108 15226
3108 15367
3108 15550
3108 15554
3108 15581
3108 15940
3108 17036
3109 9828
3109 12693
3109 12701
3109 12702
3109 12703
3109 15226
3109 15367
3109 15550
3109 15581
3109 15940
3109 17036
3110 9828
3110 12693
3110 12701
3110 12702
3110 15226
3110 15367
3110 15550
3110 15581
3111 9828
3111 12693
3111 12701
3111 12702
3111 15581
3112 9828
3112 12693
3112 12701
3112 12702
3112 15581
3113 9828
3113 12693
3113 12701
3113 12702
3113 15581
3114 9828
3114 12693
3114 12701
3114 12702
3114 15581
3115 9828
3115 12678
3115 12693
3115 12701
3115 12702
3115 15581
3116 9828
3116 12678
3116 12693
3116 12701
3116 12702
3116 15555
3116 15581
3117 9828
3117 12678
3117 12693
3117 12701
3117 12702
3117 15555
3117 15581
3118 9828
3118 12678
3118 12693
3118 12701
3118 12702
3118 15555
3118 15581
3119 12678
3119 12693
3119 12702
3119 15555
3119 15581
3120 12678
3120 12693
3120 12702
3120 15555
3120 15581
3121 12678
3121 12693
3121 12702
3121 15555
3121 15581
3122 12561
3122 12693
3122 12702
3122 15555
3122 15581
3123 12561
3123 12693
3123 12702
3123 15555
3123 15581
3124 12561
3124 12693
3124 12702
3124 15555
3124 15581
3125 12561
3125 12693
3125 12702
3125 15555
3125 15581
3126 12561
3126 12693
3126 12702
3126 15555
3126 15571
3126 15581
3127 12561
3127 12693
3127 12702
3127 15555
3127 15571
3127 15581
3128 12561
3128 12693
3128 12702
3128 15555
3128 15571
3128 15581
3128 16201
3128 16532
3129 12316
3129 12561
3129 12674
3129 12693
3129 12702
3129 15555
3129 15570
3129 15571
3129 15581
3129 16194
3129 16201
3129 16523
3129 16532
3129 16925
3130 12316
3130 12561
3130 12674
3130 12693
3130 12702
3130 12772
3130 13093
3130 15226
3130 15555
3130 15570
3130 15581
3130 16194
3130 16201
3130 16523
3130 16532
3130 16925
3131 11105
3131 12316
3131 12555
3131 12561
3131 12674
3131 12693
3131 12702
3131 12772
3131 13093
3131 13770
3131 15226
3131 15555
3131 15570
3131 15580
3131 15581
3131 15751
3131 16194
3131 16201
3131 16523
3131 16532
3131 16925
3132 12316
3132 12555
3132 12561
3132 12674
3132 12693
3132 12702
3132 12772
3132 12803
3132 12988
3132 13093
3132 15226
3132 15555
3132 15570
3132 15580
3132 15581
3132 16194
3132 16201
3132 16523
3132 16532
3132 16925
3133 12316
3133 12555
3133 12561
3133 12674
3133 12693
3133 12702
3133 12803
3133 12988
3133 13093
3133 15226
3133 15555
3133 15570
3133 15580
3133 15581
3133 15744
3133 16201
3133 16523
3133 16532
3133 16925
3134 12316
3134 12555
3134 12561
3134 12674
3134 12677
3134 12693
3134 12803
3134 12988
3134 15226
3134 15555
3134 15570
3134 15581
3134 15744
3134 16201
3134 16523
3134 16532
3134 16925
3135 12316
3135 12555
3135 12560
3135 12561
3135 12674
3135 12677
3135 12693
3135 12803
3135 12988
3135 15226
3135 15555
3135 15570
3135 15581
3135 15744
3135 16201
3135 16523
3135 16532
3135 16925
3136 12316
3136 12555
3136 12556
3136 12560
3136 12561
3136 12674
3136 12677
3136 12693
3136 12803
3136 12988
3136 15226
3136 15555
3136 15744
3136 16201
3136 16532
3136 16925
3137 12316
3137 12555
3137 12556
3137 12560
3137 12561
3137 12568
3137 12674
3137 12677
3137 12693
3137 12803
3137 12949
3137 12988
3137 14404
3137 15226
3137 15555
3137 15744
3137 16201
3137 16520
3137 16532
3137 16925
3138 12316
3138 12555
3138 12556
3138 12558
3138 12560
3138 12561
3138 12568
3138 12674
3138 12677
3138 12803
3138 12988
3138 14404
3138 15226
3138 15751
3138 16099
3138 16201
3138 16520
3138 16532
3138 16569
3139 12316
3139 12555
3139 12556
3139 12558
3139 12560
3139 12561
3139 12568
3139 12674
3139 12677
3139 12803
3139 12988
3139 14404
3139 15226
3139 15744
3139 15751
3139 16099
3139 16201
3139 16520
3139 16532
3139 16569
3140 12316
3140 12555
3140 12556
3140 12558
3140 12560
3140 12561
3140 12568
3140 12674
3140 12677
3140 12803
3140 12988
3140 14404
3140 15165
3140 15226
3140 15555
3140 15744
3140 15751
3140 16099
3140 16201
3140 16520
3141 12316
3141 12555
3141 12556
3141 12558
3141 12561
3141 12568
3141 12674
3141 12677
3141 12803
3141 12988
3141 14404
3141 15165
3141 15226
3141 15555
3141 15744
3141 15751
3141 16099
3141 16201
3141 16520
3142 12316
3142 12555
3142 12556
3142 12558
3142 12560
3142 12561
3142 12568
3142 12674
3142 12677
3142 12803
3142 12988
3142 14404
3142 15165
3142 15226
3142 15555
3142 15744
3142 15751
3142 16099
3142 16201
3142 16520
3143 12555
3143 12556
3143 12560
3143 12561
3143 12568
3143 12674
3143 12677
3143 12803
3143 12988
3143 14404
3143 15165
3143 15226
3143 15751
3143 16201
3144 12555
3144 12556
3144 12560
3144 12561
3144 12568
3144 12674
3144 12677
3144 12803
3144 12988
3144 14404
3144 15165
3144 15226
3144 15751
3144 16201
3145 12555
3145 12556
3145 12560
3145 12561
3145 12568
3145 12674
3145 12677
3145 12803
3145 12988
3145 14404
3145 15165
3145 15226
3145 15751
3145 16201
3146 12555
3146 12556
3146 12560
3146 12561
3146 12568
3146 12674
3146 12677
3146 12988
3146 14404
3146 15165
3146 15226
3146 15751
3146 16201
3147 12555
3147 12556
3147 12560
3147 12561
3147 12567
3147 12568
3147 12674
3147 12988
3147 14404
3147 15165
3147 15226
3147 15745
3147 15751
3147 16201
3148 12561
3148 12567
3148 13088
3148 13094
3148 13241
3148 15165
3148 15226
3148 16201
3148 16533
3148 16914
3148 16932
3149 12561
3149 12567
3149 13088
3149 13094
3149 13241
3149 15165
3149 15226
3149 16201
3149 16914
3149 16932
3150 9643
3150 12559
3150 12564
3150 12802
3150 12963
3150 13087
3150 13241
3150 14401
3150 15753
3150 15756
3150 16201
3150 16930
3151 9643
3151 12559
3151 12564
3151 12802
3151 12963
3151 13087
3151 13241
3151 14401
3151 15753
3151 16201
3151 16930
3152 9643
3152 12559
3152 12564
3152 12802
3152 12963
3152 13087
3152 13241
3152 14401
3152 15753
3152 16201
3152 16930
3153 9643
3153 12559
3153 12564
3153 12802
3153 12963
3153 13087
3153 13241
3153 14401
3153 15753
3153 16201
3153 16930
3154 9643
3154 12559
3154 12564
3154 12802
3154 12963
3154 13087
3154 13241
3154 14401
3154 15753
3154 16201
3154 16930
3155 10061
3155 10455
3155 10516
3155 11555
3155 11644
3155 12254
3155 12589
3155 12903
3155 13522
3155 13525
3155 13674
3155 13690
3155 14621
3155 14622
3155 15587
3155 15590
3155 15688
3155 15754
3155 15773
3155 16174
3155 16267
3155 16370
3155 16430
3155 16444
3155 16453
3155 16968
3155 17066
3155 17072
3155 17079
3155 17094
3155 17566
3155 17668
3156 10061
3156 10455
3156 10516
3156 11499
3156 11644
3156 11666
3156 12254
3156 12589
3156 12903
3156 12904
3156 13520
3156 13522
3156 13525
3156 13674
3156 13690
3156 14621
3156 14622
3156 15587
3156 15590
3156 15636
3156 15688
3156 15754
3156 15773
3156 16174
3156 16267
3156 16370
3156 16430
3156 16444
3156 16453
3156 16954
3156 16968
3156 17066
3156 17070
3156 17072
3156 17079
3156 17094
3156 17566
3156 17668
3157 10061
3157 10455
3157 10516
3157 11078
3157 11315
3157 11499
3157 11635
3157 11642
3157 11644
3157 11650
3157 11666
3157 12254
3157 12414
3157 12589
3157 12903
3157 12904
3157 13169
3157 13520
3157 13522
3157 13525
3157 13674
3157 13690
3157 14026
3157 14621
3157 14622
3157 14625
3157 15587
3157 15590
3157 15598
3157 15636
3157 15688
3157 15754
3157 15773
3157 16174
3157 16267
3157 16370
3157 16401
3157 16430
3157 16444
3157 16453
3157 16483
3157 16954
3157 16968
3157 17070
3157 17072
3157 17079
3157 17094
3157 17279
3157 17566
3157 17668
3158 10061
3158 10455
3158 10516
3158 11078
3158 11297
3158 11315
3158 11499
3158 11635
3158 11642
3158 11644
3158 11650
3158 11666
3158 12254
3158 12414
3158 12589
3158 12904
3158 13169
3158 13520
3158 13522
3158 13525
3158 13674
3158 13690
3158 14026
3158 14621
3158 14622
3158 14625
3158 15587
3158 15590
3158 15598
3158 15636
3158 15688
3158 15754
3158 15773
3158 16174
3158 16267
3158 16370
3158 16401
3158 16430
3158 16444
3158 16453
3158 16483
3158 16625
3158 16954
3158 16968
3158 17072
3158 17079
3158 17279
3158 17490
3158 17555
3158 17566
3158 17668
3159 10455
3159 10516
3159 11078
3159 11297
3159 11315
3159 11499
3159 11635
3159 11642
3159 11650
3159 11666
3159 12414
3159 12589
3159 12590
3159 12904
3159 13169
3159 13271
3159 13520
3159 13525
3159 13674
3159 13690
3159 14026
3159 14621
3159 14625
3159 15598
3159 15636
3159 15688
3159 15754
3159 15773
3159 16174
3159 16267
3159 16370
3159 16401
3159 16444
3159 16453
3159 16625
3159 16954
3159 17279
3159 17490
3159 17555
3159 17566
3159 17668
3160 10455
3160 10516
3160 11078
3160 11315
3160 11499
3160 11633
3160 11635
3160 11642
3160 11650
3160 11666
3160 12414
3160 12904
3160 13169
3160 13271
3160 13520
3160 13525
3160 13674
3160 14026
3160 14621
3160 14625
3160 15598
3160 15636
3160 15688
3160 15754
3160 16174
3160 16267
3160 16370
3160 16401
3160 16430
3160 16444
3160 16453
3160 16625
3160 16954
3160 17278
3160 17279
3160 17490
3160 17555
3160 17558
3160 17566
3160 17668
3161 10455
3161 10495
3161 10516
3161 11078
3161 11315
3161 11499
3161 11633
3161 11635
3161 11642
3161 11643
3161 11644
3161 11650
3161 11666
3161 11667
3161 12254
3161 12414
3161 12904
3161 13169
3161 13271
3161 13520
3161 13525
3161 13674
3161 14026
3161 14621
3161 14625
3161 14740
3161 15594
3161 15598
3161 15636
3161 15688
3161 15754
3161 16174
3161 16267
3161 16370
3161 16401
3161 16430
3161 16444
3161 16453
3161 16625
3161 16954
3161 17278
3161 17279
3161 17490
3161 17555
3161 17558
3161 17566
3161 17668
3162 10455
3162 10495
3162 10499
3162 10516
3162 10517
3162 10518
3162 11078
3162 11315
3162 11499
3162 11633
3162 11635
3162 11642
3162 11643
3162 11644
3162 11650
3162 11666
3162 11667
3162 12254
3162 12414
3162 12904
3162 13169
3162 13271
3162 13454
3162 13520
3162 13525
3162 13674
3162 13678
3162 13685
3162 14026
3162 14620
3162 14621
3162 14625
3162 14740
3162 15594
3162 15598
3162 15599
3162 15636
3162 15688
3162 15754
3162 15764
3162 15765
3162 16174
3162 16267
3162 16370
3162 16401
3162 16419
3162 16444
3162 16481
3162 16625
3162 16954
3162 17278
3162 17555
3162 17558
3162 17566
3162 17661
3162 17668
3163 10455
3163 10495
3163 10499
3163 10516
3163 10517
3163 10518
3163 11078
3163 11499
3163 11564
3163 11633
3163 11642
3163 11643
3163 11644
3163 11650
3163 11657
3163 11667
3163 12254
3163 12414
3163 12588
3163 12904
3163 13271
3163 13454
3163 13520
3163 13525
3163 13674
3163 13678
3163 13685
3163 14026
3163 14620
3163 14621
3163 14625
3163 14740
3163 15594
3163 15598
3163 15599
3163 15636
3163 15688
3163 15754
3163 15764
3163 15765
3163 16174
3163 16267
3163 16370
3163 16401
3163 16419
3163 16444
3163 16481
3163 16625
3163 16954
3163 17072
3163 17073
3163 17090
3163 17278
3163 17558
3163 17566
3163 17661
3164 10455
3164 10495
3164 10499
3164 10516
3164 10517
3164 10518
3164 11564
3164 11633
3164 11643
3164 11644
3164 11650
3164 11657
3164 11667
3164 12254
3164 12588
3164 12904
3164 13271
3164 13454
3164 13520
3164 13521
3164 13525
3164 13674
3164 13678
3164 13685
3164 14620
3164 14621
3164 14625
3164 14740
3164 15594
3164 15599
3164 15688
3164 15754
3164 15764
3164 15765
3164 16174
3164 16267
3164 16369
3164 16370
3164 16419
3164 16430
3164 16444
3164 16481
3164 16625
3164 16954
3164 17072
3164 17073
3164 17090
3164 17278
3164 17558
3164 17566
3165 10455
3165 10495
3165 10516
3165 10517
3165 10518
3165 11643
3165 11644
3165 11657
3165 11667
3165 12254
3165 12904
3165 13271
3165 13454
3165 13521
3165 13525
3165 13678
3165 13685
3165 14621
3165 14625
3165 15594
3165 15688
3165 15764
3165 15765
3165 16267
3165 16369
3165 16370
3165 16430
3165 16444
3165 16481
3165 17072
3165 17090
3165 17278
3165 17558
3165 17566
3166 10455
3166 10495
3166 10506
3166 10516
3166 10518
3166 11657
3166 11667
3166 12254
3166 12904
3166 13454
3166 13521
3166 13525
3166 13678
3166 13685
3166 14625
3166 15594
3166 15688
3166 15764
3166 15765
3166 16430
3166 16444
3166 16481
3166 17072
3166 17090
3166 17558
3166 17566
3167 10518
3167 11633
3167 11643
3167 11657
3167 11667
3167 12254
3167 13454
3167 13521
3167 14621
3167 14625
3167 15594
3167 15688
3167 15764
3167 15765
3167 16430
3167 16444
3167 16481
3167 17072
3167 17090
3167 17558
3167 17566
3168 10455
3168 10494
3168 10499
3168 10506
3168 10515
3168 10516
3168 10517
3168 10518
3168 11564
3168 11633
3168 11643
3168 11657
3168 11667
3168 12254
3168 12904
3168 13182
3168 13437
3168 13454
3168 13521
3168 13525
3168 13687
3168 14621
3168 14625
3168 15167
3168 15342
3168 15589
3168 15594
3168 15596
3168 15688
3168 15764
3168 15765
3168 16173
3168 16267
3168 16369
3168 16430
3168 16444
3168 16481
3168 16596
3168 16964
3168 17072
3168 17094
3168 17558
3168 17566
3169 10455
3169 10494
3169 10499
3169 10506
3169 10515
3169 10516
3169 10517
3169 10518
3169 11564
3169 11633
3169 11643
3169 11657
3169 11667
3169 12254
3169 12904
3169 13182
3169 13437
3169 13454
3169 13521
3169 13525
3169 13678
3169 13687
3169 14621
3169 14625
3169 15167
3169 15342
3169 15589
3169 15594
3169 15596
3169 15688
3169 15764
3169 15765
3169 16173
3169 16267
3169 16369
3169 16444
3169 16481
3169 16596
3169 16964
3169 17072
3169 17094
3169 17324
3169 17558
3169 17566
3170 10455
3170 10494
3170 10499
3170 10506
3170 10515
3170 10518
3170 11633
3170 11643
3170 11657
3170 11667
3170 12254
3170 12904
3170 13437
3170 13454
3170 13521
3170 13525
3170 13678
3170 14621
3170 14625
3170 15167
3170 15342
3170 15589
3170 15594
3170 15596
3170 15688
3170 15764
3170 15765
3170 16173
3170 16267
3170 16369
3170 16481
3170 16596
3170 17072
3170 17088
3170 17094
3170 17324
3170 17558
3170 17566
3171 10455
3171 10494
3171 10499
3171 10506
3171 10512
3171 10515
3171 10518
3171 11564
3171 11633
3171 11657
3171 11667
3171 12254
3171 12904
3171 13182
3171 13437
3171 13454
3171 13521
3171 13525
3171 13678
3171 14621
3171 14625
3171 15167
3171 15342
3171 15589
3171 15594
3171 15596
3171 15688
3171 15764
3171 15765
3171 16173
3171 16267
3171 16369
3171 16481
3171 16596
3171 16625
3171 16964
3171 17072
3171 17088
3171 17324
3171 17566
3172 10455
3172 10494
3172 10506
3172 10512
3172 10515
3172 10518
3172 11564
3172 11633
3172 11657
3172 11667
3172 12254
3172 13182
3172 13437
3172 13454
3172 13521
3172 13525
3172 13678
3172 13680
3172 14621
3172 14625
3172 14997
3172 15342
3172 15589
3172 15596
3172 15688
3172 15764
3172 15765
3172 16173
3172 16267
3172 16369
3172 16481
3172 16596
3172 16625
3172 16964
3172 17072
3172 17324
3172 17566
3173 10455
3173 10512
3173 10515
3173 11633
3173 11657
3173 11667
3173 12254
3173 13437
3173 13438
3173 13454
3173 13521
3173 13525
3173 13678
3173 13680
3173 14621
3173 14997
3173 15342
3173 15589
3173 15596
3173 15688
3173 15765
3173 16173
3173 16267
3173 16481
3173 16625
3173 16952
3173 16964
3173 17324
3173 17566
3174 10455
3174 10496
3174 10512
3174 10515
3174 11564
3174 11633
3174 11657
3174 11667
3174 12254
3174 13437
3174 13438
3174 13454
3174 13521
3174 13525
3174 13675
3174 13678
3174 13680
3174 14621
3174 14997
3174 15342
3174 15589
3174 15596
3174 15688
3174 15765
3174 16173
3174 16174
3174 16267
3174 16481
3174 16596
3174 16625
3174 16952
3174 16964
3174 17094
3174 17324
3174 17566
3175 10455
3175 10496
3175 10512
3175 10515
3175 11564
3175 11633
3175 11657
3175 11667
3175 12254
3175 13437
3175 13438
3175 13454
3175 13521
3175 13525
3175 13675
3175 13678
3175 13680
3175 14621
3175 14997
3175 15002
3175 15342
3175 15344
3175 15589
3175 15596
3175 15688
3175 15765
3175 16169
3175 16173
3175 16174
3175 16267
3175 16481
3175 16518
3175 16596
3175 16625
3175 16964
3175 17094
3175 17324
3175 17566
3176 9797
3176 10455
3176 10496
3176 10512
3176 11564
3176 11633
3176 11657
3176 11667
3176 12254
3176 13437
3176 13438
3176 13454
3176 13521
3176 13525
3176 13675
3176 13678
3176 13680
3176 14621
3176 14997
3176 15002
3176 15187
3176 15342
3176 15344
3176 15589
3176 15688
3176 15765
3176 15772
3176 16169
3176 16173
3176 16174
3176 16267
3176 16481
3176 16518
3176 16596
3176 16625
3176 16964
3176 17094
3176 17324
3176 17566
3177 9797
3177 9798
3177 10455
3177 10496
3177 10512
3177 11633
3177 11638
3177 11657
3177 11667
3177 12254
3177 13437
3177 13438
3177 13454
3177 13521
3177 13525
3177 13675
3177 13678
3177 13680
3177 14621
3177 14997
3177 15002
3177 15166
3177 15187
3177 15342
3177 15344
3177 15589
3177 15688
3177 15752
3177 15765
3177 15772
3177 16169
3177 16173
3177 16174
3177 16267
3177 16481
3177 16518
3177 16596
3177 16625
3177 16952
3177 16964
3177 17094
3177 17324
3178 9797
3178 9798
3178 10455
3178 10496
3178 10512
3178 11186
3178 11220
3178 11633
3178 11638
3178 11667
3178 12254
3178 13198
3178 13437
3178 13438
3178 13454
3178 13521
3178 13525
3178 13675
3178 13678
3178 13680
3178 14621
3178 14997
3178 15002
3178 15003
3178 15166
3178 15187
3178 15342
3178 15344
3178 15589
3178 15688
3178 15741
3178 15752
3178 15758
3178 15765
3178 15772
3178 16169
3178 16173
3178 16174
3178 16267
3178 16481
3178 16518
3178 16596
3178 16597
3178 16625
3178 16860
3178 16952
3178 17094
3178 17324
3178 17652
3179 9797
3179 9798
3179 9815
3179 10117
3179 10455
3179 10496
3179 10512
3179 11186
3179 11220
3179 11633
3179 11638
3179 11667
3179 12254
3179 13198
3179 13437
3179 13438
3179 13675
3179 13678
3179 13680
3179 14621
3179 14997
3179 14998
3179 15002
3179 15003
3179 15166
3179 15187
3179 15342
3179 15344
3179 15589
3179 15688
3179 15741
3179 15752
3179 15758
3179 15765
3179 15772
3179 16169
3179 16173
3179 16174
3179 16481
3179 16518
3179 16596
3179 16597
3179 16625
3179 16860
3179 16952
3179 17094
3179 17324
3179 17652
3180 9797
3180 9798
3180 9815
3180 10117
3180 10496
3180 10512
3180 11186
3180 11220
3180 11633
3180 11638
3180 11667
3180 12254
3180 13198
3180 13437
3180 13438
3180 13675
3180 13678
3180 13680
3180 14038
3180 14621
3180 14997
3180 14998
3180 15002
3180 15003
3180 15166
3180 15187
3180 15342
3180 15344
3180 15589
3180 15688
3180 15741
3180 15752
3180 15758
3180 15765
3180 15772
3180 16169
3180 16481
3180 16518
3180 16597
3180 16625
3180 16860
3180 16952
3180 17094
3180 17324
3180 17652
3181 9797
3181 9798
3181 9815
3181 10117
3181 10512
3181 11186
3181 11220
3181 11633
3181 11638
3181 11667
3181 12254
3181 13198
3181 13438
3181 13675
3181 13678
3181 13680
3181 14038
3181 14621
3181 14997
3181 14998
3181 15002
3181 15003
3181 15166
3181 15187
3181 15342
3181 15344
3181 15589
3181 15688
3181 15741
3181 15752
3181 15758
3181 15772
3181 16169
3181 16170
3181 16481
3181 16518
3181 16597
3181 16625
3181 16860
3181 16952
3181 17094
3181 17324
3181 17652
3182 9797
3182 9798
3182 9815
3182 10117
3182 10512
3182 11186
3182 11220
3182 11633
3182 11638
3182 11667
3182 12254
3182 12854
3182 13198
3182 13438
3182 13675
3182 13678
3182 13680
3182 14038
3182 14621
3182 14997
3182 14998
3182 15002
3182 15003
3182 15166
3182 15187
3182 15342
3182 15344
3182 15741
3182 15752
3182 15758
3182 15765
3182 16170
3182 16481
3182 16518
3182 16597
3182 16860
3182 16952
3182 17094
3182 17652
3183 9797
3183 9798
3183 9815
3183 10117
3183 10512
3183 11186
3183 11220
3183 11633
3183 11638
3183 11667
3183 12254
3183 12854
3183 13198
3183 13438
3183 13675
3183 13678
3183 13680
3183 13688
3183 14038
3183 14621
3183 14996
3183 14997
3183 14998
3183 15002
3183 15003
3183 15166
3183 15187
3183 15342
3183 15344
3183 15741
3183 15752
3183 15758
3183 16169
3183 16170
3183 16481
3183 16518
3183 16597
3183 16860
3183 16952
3183 17094
3183 17652
3184 9797
3184 9798
3184 9815
3184 10117
3184 10512
3184 11185
3184 11186
3184 11220
3184 11633
3184 11638
3184 11667
3184 12254
3184 12854
3184 13198
3184 13438
3184 13675
3184 13678
3184 13680
3184 13688
3184 14038
3184 14621
3184 14996
3184 14997
3184 14998
3184 15002
3184 15003
3184 15166
3184 15187
3184 15342
3184 15344
3184 15741
3184 15752
3184 15758
3184 16169
3184 16170
3184 16481
3184 16518
3184 16597
3184 16860
3184 16952
3184 17094
3184 17652
3185 9797
3185 9798
3185 9815
3185 10117
3185 10512
3185 11185
3185 11220
3185 11638
3185 12254
3185 12854
3185 13198
3185 13438
3185 13675
3185 13676
3185 13680
3185 13683
3185 13688
3185 14996
3185 14997
3185 14998
3185 15002
3185 15003
3185 15166
3185 15187
3185 15343
3185 15344
3185 15347
3185 15691
3185 15752
3185 15758
3185 16169
3185 16481
3185 16518
3185 16597
3185 16860
3185 16952
3185 17094
3185 17652
3186 9797
3186 9798
3186 9815
3186 10117
3186 10512
3186 11185
3186 11220
3186 11638
3186 12254
3186 12854
3186 13198
3186 13438
3186 13675
3186 13676
3186 13680
3186 13683
3186 13688
3186 14621
3186 14996
3186 14997
3186 14998
3186 15002
3186 15003
3186 15166
3186 15187
3186 15343
3186 15344
3186 15347
3186 15691
3186 15741
3186 15752
3186 15755
3186 15758
3186 16169
3186 16481
3186 16518
3186 16597
3186 16860
3186 16947
3186 17091
3186 17094
3186 17652
3187 9797
3187 9798
3187 9815
3187 10117
3187 10512
3187 11185
3187 11220
3187 11638
3187 12254
3187 12854
3187 13198
3187 13438
3187 13675
3187 13676
3187 13683
3187 14621
3187 14997
3187 15002
3187 15003
3187 15166
3187 15187
3187 15343
3187 15347
3187 15691
3187 15741
3187 15752
3187 15755
3187 15758
3187 16170
3187 16481
3187 16518
3187 16597
3187 16860
3187 16947
3187 17091
3187 17094
3187 17652
3188 9797
3188 9798
3188 10117
3188 10512
3188 11185
3188 11220
3188 11638
3188 12254
3188 12854
3188 13438
3188 13675
3188 13676
3188 13683
3188 14621
3188 14997
3188 15002
3188 15003
3188 15166
3188 15187
3188 15343
3188 15347
3188 15691
3188 15741
3188 15752
3188 15755
3188 15758
3188 16170
3188 16481
3188 16518
3188 16597
3188 16860
3188 16947
3188 17091
3188 17094
3188 17652
3189 9797
3189 9798
3189 10117
3189 10512
3189 11185
3189 11220
3189 11638
3189 12254
3189 13438
3189 13675
3189 13676
3189 13683
3189 14997
3189 15003
3189 15166
3189 15187
3189 15343
3189 15347
3189 15691
3189 15752
3189 15755
3189 15758
3189 16170
3189 16481
3189 16518
3189 16597
3189 16860
3189 16947
3189 17094
3189 17652
3190 9797
3190 9798
3190 10117
3190 10512
3190 11185
3190 11220
3190 11638
3190 12254
3190 13438
3190 13675
3190 13676
3190 13683
3190 14621
3190 14997
3190 15003
3190 15166
3190 15187
3190 15343
3190 15347
3190 15691
3190 15752
3190 15755
3190 15758
3190 16170
3190 16481
3190 16518
3190 16860
3190 16947
3190 17091
3190 17094
3190 17652
3191 9797
3191 10117
3191 10512
3191 11185
3191 11220
3191 11638
3191 12254
3191 13438
3191 13675
3191 13676
3191 13683
3191 14621
3191 15003
3191 15004
3191 15166
3191 15187
3191 15343
3191 15347
3191 15691
3191 15741
3191 15752
3191 15755
3191 15758
3191 16170
3191 16481
3191 16518
3191 16860
3191 16947
3191 17091
3191 17094
3191 17652
3192 9797
3192 10117
3192 10512
3192 11185
3192 11220
3192 11638
3192 12254
3192 13438
3192 13675
3192 13676
3192 13679
3192 13683
3192 14621
3192 15003
3192 15004
3192 15166
3192 15187
3192 15340
3192 15343
3192 15347
3192 15691
3192 15741
3192 15752
3192 15755
3192 15758
3192 16170
3192 16481
3192 16518
3192 16597
3192 16860
3192 16947
3192 17091
3192 17094
3192 17652
3193 9797
3193 10117
3193 10512
3193 11185
3193 11220
3193 11638
3193 12254
3193 13438
3193 13675
3193 13676
3193 13679
3193 14621
3193 14997
3193 15003
3193 15166
3193 15187
3193 15340
3193 15343
3193 15347
3193 15691
3193 15741
3193 15752
3193 15755
3193 15758
3193 16170
3193 16481
3193 16518
3193 16597
3193 16860
3193 16947
3193 17091
3193 17094
3193 17652
3194 9797
3194 9798
3194 9815
3194 10117
3194 10512
3194 11185
3194 11220
3194 11638
3194 12254
3194 13198
3194 13438
3194 13675
3194 13676
3194 13679
3194 14621
3194 14997
3194 15003
3194 15004
3194 15166
3194 15187
3194 15340
3194 15343
3194 15691
3194 15752
3194 15755
3194 15758
3194 16170
3194 16481
3194 16518
3194 16597
3194 16860
3194 16947
3194 17091
3194 17094
3194 17652
3195 9797
3195 9798
3195 9815
3195 10117
3195 10512
3195 11185
3195 11220
3195 11638
3195 12254
3195 12854
3195 12855
3195 13198
3195 13438
3195 13439
3195 13675
3195 13676
3195 13679
3195 14037
3195 14038
3195 14621
3195 14767
3195 14997
3195 14998
3195 15003
3195 15004
3195 15166
3195 15187
3195 15340
3195 15343
3195 15691
3195 15752
3195 15755
3195 15758
3195 16170
3195 16481
3195 16518
3195 16597
3195 16860
3195 16947
3195 17091
3195 17094
3195 17652
3196 9797
3196 9798
3196 9815
3196 10117
3196 10512
3196 11185
3196 11220
3196 11630
3196 11638
3196 12254
3196 12854
3196 12855
3196 13198
3196 13438
3196 13439
3196 13675
3196 13676
3196 13679
3196 14037
3196 14038
3196 14621
3196 14767
3196 14997
3196 14998
3196 15003
3196 15004
3196 15166
3196 15187
3196 15191
3196 15340
3196 15343
3196 15691
3196 15752
3196 15755
3196 15758
3196 16170
3196 16210
3196 16481
3196 16518
3196 16597
3196 16860
3196 16947
3196 17091
3196 17094
3196 17652
3197 9797
3197 9798
3197 9815
3197 10117
3197 10512
3197 11185
3197 11220
3197 11630
3197 11638
3197 12254
3197 12854
3197 12855
3197 13198
3197 13438
3197 13439
3197 13675
3197 13676
3197 13679
3197 14037
3197 14038
3197 14621
3197 14767
3197 14997
3197 14998
[truncated: 4,894,944 more chars]
