# Supplementary material for: A general rule on the organization of biodiversity in Earth’s biogeographical regions
Source: Nat Ecol Evol. 2025 Jun 4;9(7):1193–204. doi: 10.1038/s41559-025-02724-5 (PMC12240819; doi:10.1038/s41559-025-02724-5)
Supplement: Supplementary file 4 — R code and objects to replicate to estimate biogeographical sectors. [file 41559_2025_2724_MOESM4_ESM.zip › 00_Link_Tree_format_Infomap]

1 308
2 308
3 308
4 308
5 308
6 308
7 308
8 308
9 308
10 308
11 308
12 308
13 308
14 308
1 309
15 309
2 309
16 309
3 309
6 309
17 309
7 309
9 309
10 309
18 309
12 309
19 309
14 309
20 309
21 309
22 309
4 309
8 309
23 309
11 309
24 309
25 308
26 308
27 308
28 308
17 308
29 308
30 308
31 308
32 308
33 308
29 309
25 310
15 310
2 310
16 310
3 310
4 310
34 310
27 310
5 310
17 310
35 310
36 310
29 310
7 310
37 310
23 310
11 310
13 310
38 310
32 310
39 308
40 308
16 308
23 308
1 310
6 310
10 310
14 310
15 308
41 308
20 308
42 308
22 308
43 310
44 310
45 310
9 310
12 310
46 310
47 310
41 310
39 310
48 310
49 310
13 309
41 309
50 308
50 309
42 309
18 308
45 308
51 308
52 308
21 308
53 308
54 308
1 311
16 311
3 311
6 311
17 311
29 311
7 311
10 311
23 311
14 311
49 311
52 309
55 310
56 310
57 310
58 308
59 308
19 308
60 310
61 310
62 310
28 310
37 309
63 309
60 308
26 310
48 308
49 308
1 312
26 312
2 312
3 312
4 312
6 312
35 312
29 312
7 312
57 312
10 312
11 312
12 312
13 312
14 312
64 311
25 311
65 311
26 311
39 311
4 311
27 311
35 311
31 311
12 311
24 311
15 311
11 311
13 311
32 311
37 311
9 311
20 311
8 311
30 311
46 311
54 311
33 311
61 311
48 311
28 311
66 311
2 311
67 311
45 311
41 311
40 311
68 311
62 311
51 311
21 311
28 312
17 312
9 312
57 311
69 311
70 311
71 311
27 312
37 312
32 312
49 312
18 311
72 311
22 311
73 311
47 311
74 311
75 311
76 311
5 311
77 311
43 312
15 312
78 312
16 312
5 312
79 312
8 312
80 312
20 312
63 311
81 311
1 313
34 313
64 314
53 314
2 314
39 314
48 314
3 314
27 314
73 314
28 314
6 314
45 314
9 314
10 314
23 314
12 314
47 314
14 314
24 314
20 314
22 314
32 314
33 314
39 313
48 313
16 313
27 313
6 313
32 313
49 313
1 314
15 314
7 314
52 314
42 314
62 314
16 314
82 314
4 314
34 314
11 314
83 314
21 314
49 314
17 314
8 314
15 313
2 313
3 313
28 313
7 313
10 313
23 313
12 313
47 313
14 313
54 313
41 313
33 313
60 314
54 314
68 314
26 314
37 314
40 314
1 315
15 315
2 315
84 315
68 315
62 315
82 315
34 315
27 315
28 315
6 315
45 315
7 315
37 315
52 315
14 315
41 315
63 315
32 315
49 315
66 314
26 313
11 313
13 314
9 315
60 315
23 315
11 315
12 315
47 315
24 315
20 315
41 314
85 314
70 314
67 314
4 313
45 313
30 313
15 316
2 316
16 316
4 316
28 316
6 316
17 316
7 316
37 316
9 316
10 316
60 316
23 316
11 316
12 316
24 316
20 316
21 316
22 316
32 316
21 315
33 315
64 313
85 313
44 313
62 313
17 313
39 315
16 315
17 315
10 315
22 315
30 314
53 313
68 313
52 313
24 313
81 313
86 314
87 314
1 317
25 317
15 317
26 317
16 317
3 317
4 317
6 317
7 317
51 317
10 317
30 317
12 317
14 317
2 317
28 317
17 317
9 317
50 317
23 317
42 317
62 317
8 317
11 317
52 317
20 317
32 317
64 317
65 317
48 317
27 317
54 317
49 317
33 317
45 317
79 317
37 317
13 317
46 317
31 317
38 317
36 317
68 317
41 317
47 317
21 317
64 318
39 318
27 318
73 318
6 318
69 318
14 318
41 318
32 318
33 318
77 318
29 317
22 317
28 318
10 318
71 318
5 317
24 317
1 318
26 318
16 318
34 318
39 317
61 317
80 317
82 317
34 317
59 317
66 317
1 319
61 319
39 319
16 319
3 319
28 319
6 319
17 319
69 319
10 319
23 319
12 319
13 319
14 319
41 319
21 319
22 319
32 319
40 317
64 320
61 320
39 320
48 320
28 320
69 320
81 320
88 317
84 317
19 317
43 317
53 317
63 317
3 320
10 320
18 320
57 317
77 317
69 317
61 321
39 321
3 321
27 321
28 321
69 321
54 321
32 321
1 321
43 321
26 321
4 321
6 321
17 321
23 321
11 321
1 322
5 322
29 322
45 322
7 322
14 322
15 322
2 322
6 322
8 322
9 322
11 322
12 322
63 322
20 322
21 322
15 321
2 321
7 321
10 321
12 321
20 321
21 321
1 323
5 323
6 323
7 323
8 323
14 323
16 321
8 321
9 321
47 321
29 321
79 321
14 321
5 321
16 322
3 322
28 322
17 322
10 322
41 321
52 321
63 321
22 321
42 321
45 321
37 321
49 321
66 321
24 321
89 321
43 322
22 322
23 322
53 321
1 324
16 324
6 324
17 324
7 324
10 324
23 324
12 324
14 324
24 324
20 324
67 321
26 322
27 322
30 322
13 322
41 322
24 322
68 321
62 321
85 322
61 322
39 322
4 322
36 322
37 322
18 322
32 322
62 322
33 321
40 322
49 322
54 322
64 321
25 321
75 321
90 321
36 321
34 321
13 321
40 321
48 322
15 324
2 324
3 324
28 324
8 324
9 324
11 324
21 324
22 324
32 324
42 322
46 322
31 322
30 321
68 322
18 321
60 321
47 322
26 323
3 323
17 323
29 323
79 323
10 323
13 323
46 323
26 324
4 324
54 324
33 324
46 321
31 321
91 312
92 312
23 312
64 325
1 325
26 325
27 325
6 325
45 325
30 325
11 325
13 325
47 325
14 325
40 325
77 325
51 312
42 312
17 325
10 325
12 325
64 312
25 312
39 312
47 312
41 312
23 325
22 325
3 325
9 325
41 325
15 325
2 325
93 325
16 325
5 325
29 325
7 325
20 325
32 325
49 325
34 325
57 325
50 325
68 325
4 325
79 325
82 325
37 325
31 312
62 325
28 325
42 325
30 312
63 312
61 325
48 325
18 325
1 326
5 326
6 326
7 326
23 326
12 326
14 326
21 325
71 325
40 312
53 325
8 325
19 325
31 325
70 325
54 325
63 325
15 327
3 327
6 327
10 327
12 327
13 327
14 327
16 327
17 327
7 327
32 327
26 326
2 326
62 326
27 326
9 326
10 326
30 326
11 326
24 326
71 326
64 326
3 326
73 326
13 326
32 326
49 326
92 326
41 326
20 326
25 325
54 326
16 326
28 326
17 326
45 326
15 326
68 326
37 326
52 326
35 326
36 326
29 326
8 326
70 326
42 326
27 327
9 327
46 327
49 327
48 326
69 326
75 326
76 326
4 326
82 326
21 326
65 326
39 326
47 326
33 326
46 325
61 327
1 327
22 326
40 326
1 328
2 328
4 328
6 328
17 328
29 328
7 328
8 328
10 328
11 328
52 328
12 328
47 328
24 328
63 328
20 328
2 329
6 329
17 329
7 329
8 329
10 329
12 329
14 329
70 329
15 329
26 329
16 329
4 329
28 329
9 329
23 329
11 329
24 329
20 329
21 329
15 328
16 328
3 328
23 328
21 328
9 328
14 328
22 328
28 328
43 328
68 328
5 328
42 328
32 328
50 328
1 329
3 329
5 329
36 329
32 329
13 329
26 328
30 328
41 328
49 328
45 328
40 328
40 329
47 329
41 329
22 329
35 328
18 329
34 329
42 329
45 329
50 329
27 328
37 328
18 328
75 329
49 329
25 329
30 329
55 329
81 328
13 328
52 329
29 329
53 328
94 328
36 328
2 327
23 327
26 327
68 327
4 327
57 327
11 327
41 327
24 327
62 327
37 327
65 327
66 327
56 327
29 327
20 327
48 327
50 327
19 327
22 327
54 327
47 327
18 327
5 327
67 327
28 327
45 327
52 327
71 327
42 327
1 330
15 330
6 330
29 330
7 330
10 330
12 330
42 330
14 330
70 327
40 327
41 330
39 327
34 327
21 327
91 327
35 327
8 327
82 327
25 327
64 327
16 330
17 330
23 330
32 330
49 330
79 327
1 331
62 331
39 331
3 331
34 331
27 331
6 331
7 331
10 331
23 331
11 331
42 331
14 331
41 331
24 331
32 331
49 331
2 331
16 331
52 331
13 331
47 331
20 331
26 332
3 332
6 332
17 332
7 332
9 332
10 332
23 332
12 332
14 332
49 332
33 332
21 331
43 331
15 331
17 331
12 331
22 331
8 331
9 331
28 331
63 331
26 331
4 331
73 331
37 331
33 331
77 331
30 331
54 331
36 331
48 331
81 331
45 331
50 331
60 331
66 331
94 331
5 331
53 331
68 331
95 331
83 331
71 331
6 333
8 333
10 333
11 333
14 333
22 333
79 331
72 331
1 332
16 332
27 332
37 332
60 332
11 332
32 332
44 331
1 333
15 333
2 333
16 333
27 333
32 333
70 332
15 332
2 332
8 332
47 332
21 332
45 332
24 332
20 332
85 331
64 331
87 331
1 334
43 334
15 334
66 334
2 334
62 334
3 334
27 334
6 334
7 334
8 334
9 334
10 334
60 334
23 334
11 334
14 334
24 334
20 334
32 334
49 334
16 334
45 334
12 334
42 334
47 334
54 334
28 333
7 333
23 333
12 333
54 333
41 333
20 333
50 332
42 332
22 334
41 334
79 334
17 334
50 334
64 333
25 333
39 333
48 333
40 333
49 333
21 334
30 334
40 334
28 335
10 335
60 335
30 335
22 335
28 334
13 334
71 334
33 334
17 333
45 333
24 333
21 333
68 334
62 333
3 333
26 334
4 334
39 334
48 334
26 333
4 333
37 333
60 333
52 333
42 333
47 333
77 334
68 333
30 333
75 333
76 333
13 333
34 334
9 333
5 333
63 334
5 334
37 334
52 334
33 333
86 334
83 334
1 336
2 336
68 336
62 336
39 336
48 336
3 336
34 336
27 336
28 336
6 336
7 336
10 336
30 336
11 336
47 336
63 336
32 336
26 336
45 336
13 336
14 336
54 336
20 336
40 336
26 319
66 319
46 319
40 319
31 319
64 336
67 336
27 319
54 319
3 337
10 337
64 337
48 337
27 337
6 337
14 337
15 336
17 336
9 336
23 336
12 336
49 336
61 336
1 337
66 337
34 337
7 337
11 337
54 337
41 337
20 337
32 337
26 337
16 337
28 337
17 337
13 337
37 319
96 319
49 319
25 337
2 337
4 337
35 337
29 337
37 337
80 337
46 337
47 337
22 337
25 336
16 336
18 336
21 336
22 336
15 337
62 337
5 337
8 337
30 337
49 337
43 319
45 319
30 319
5 336
37 336
41 336
1 320
5 320
6 320
9 320
23 320
14 320
54 320
21 320
32 320
15 320
26 320
2 320
27 320
7 320
47 320
41 320
49 320
61 337
9 337
23 337
12 337
63 337
83 336
66 336
46 336
75 336
33 336
43 336
4 336
73 336
69 336
96 336
45 337
39 337
96 337
67 337
38 336
15 319
2 319
9 319
47 319
20 319
97 337
33 337
98 336
68 337
21 337
40 337
97 336
69 337
50 333
10 338
14 338
34 333
90 333
57 331
94 333
73 333
35 333
1 338
15 338
2 338
3 338
7 338
9 338
50 338
60 338
11 338
52 338
42 338
24 338
63 338
20 338
21 338
22 338
62 329
37 329
16 338
6 338
12 338
41 338
38 333
79 333
71 329
25 338
26 338
62 338
4 338
34 338
17 338
45 338
23 338
71 338
1 339
15 339
26 339
68 339
16 339
3 339
4 339
27 339
6 339
17 339
45 339
7 339
37 339
8 339
9 339
23 339
12 339
13 339
14 339
40 339
49 339
27 329
2 339
10 339
11 339
32 339
28 339
41 339
20 339
35 339
50 339
53 339
62 339
39 339
48 339
21 339
33 339
77 339
34 339
24 339
68 329
5 339
54 339
42 339
70 339
51 339
52 339
60 339
64 329
58 339
22 339
80 339
66 339
29 339
54 329
43 339
47 339
36 339
60 322
15 335
16 335
17 335
37 335
11 335
47 335
24 335
15 323
2 323
62 323
16 323
34 323
28 323
37 323
60 323
23 323
11 323
24 323
20 323
32 323
2 335
62 335
3 335
4 335
6 335
7 335
9 335
18 335
23 335
12 335
14 335
20 335
1 335
9 323
52 323
12 323
50 322
99 322
1 340
26 340
66 340
2 340
39 340
16 340
6 340
17 340
7 340
37 340
8 340
60 340
11 340
24 340
21 340
32 340
33 340
72 322
52 322
21 335
44 322
47 323
5 335
29 335
30 323
49 323
8 335
50 335
42 335
25 322
40 335
53 335
33 322
26 335
82 335
32 335
82 322
94 322
34 322
27 335
49 335
27 323
36 335
13 335
66 335
52 335
41 335
25 335
54 335
80 340
10 340
23 340
12 340
20 340
80 335
9 340
14 340
56 335
64 322
79 322
66 322
34 335
19 322
86 322
83 322
55 322
38 322
63 335
43 335
71 322
75 323
21 323
22 323
45 335
85 323
4 323
45 323
83 335
100 322
74 335
85 335
15 340
3 340
4 340
5 340
36 340
47 340
75 335
38 335
53 322
97 322
54 323
19 335
68 323
63 323
52 340
41 340
49 340
68 340
34 340
18 340
62 340
27 340
71 340
48 340
45 340
54 340
22 340
28 340
64 340
56 340
75 340
63 340
88 340
35 323
25 340
79 340
78 340
99 340
13 340
53 323
83 323
38 323
42 340
86 332
85 340
55 340
41 323
40 340
50 340
101 340
64 323
39 323
36 323
70 340
30 340
4 332
34 332
52 332
42 323
1 341
15 341
16 341
3 341
4 341
5 341
6 341
35 341
7 341
9 341
57 341
50 341
10 341
11 341
12 341
14 341
20 341
22 341
13 341
1 342
3 342
6 342
29 342
7 342
51 342
10 342
14 342
53 342
28 341
29 341
8 341
23 341
50 342
83 342
5 342
31 342
65 343
26 343
3 343
6 343
100 343
46 343
71 343
49 343
12 342
80 342
23 342
42 341
57 342
19 342
20 342
16 342
59 342
17 341
80 341
27 341
51 341
36 341
59 341
19 341
102 341
96 341
103 341
17 342
35 342
13 342
15 342
25 341
65 341
46 341
1 343
104 343
79 343
7 343
13 343
31 343
26 341
62 341
98 341
37 341
18 341
40 341
65 342
39 342
27 342
100 342
33 342
27 343
33 343
42 342
41 342
41 341
8 342
9 342
52 341
79 341
31 341
51 343
10 343
14 343
11 342
21 342
22 342
5 343
54 343
32 343
29 343
2 341
48 341
32 341
105 342
86 341
54 341
101 341
33 341
39 343
73 343
30 343
41 343
97 343
2 342
79 342
102 342
66 341
21 341
15 343
47 343
82 342
61 342
64 341
39 341
67 341
30 341
47 341
63 341
75 343
76 343
81 343
49 341
70 341
56 341
45 341
71 341
96 342
103 342
60 342
28 342
23 344
1 344
26 344
5 344
6 344
35 344
29 344
7 344
8 344
57 344
11 344
12 344
14 344
15 344
2 344
16 344
3 344
4 344
27 344
17 344
9 344
10 344
13 344
54 344
32 344
85 344
86 344
45 344
51 344
22 344
64 344
62 344
37 344
28 344
63 344
70 344
36 344
58 344
79 344
80 344
25 344
91 344
47 344
20 344
31 344
49 344
33 344
30 344
61 344
41 344
50 344
42 344
55 312
45 312
43 344
56 344
66 344
55 344
46 344
77 344
34 312
48 344
82 344
68 344
34 344
83 344
96 344
69 344
39 344
67 344
71 344
60 344
21 344
102 344
40 344
18 344
52 344
106 344
1 345
26 345
2 345
86 345
3 345
28 345
6 345
7 345
9 345
10 345
23 345
12 345
14 345
20 345
21 345
32 345
2 318
4 318
17 318
45 318
37 318
11 318
12 318
47 318
63 318
38 318
15 345
16 345
4 345
27 345
36 345
29 345
37 345
8 345
57 345
11 345
13 345
41 345
38 345
17 345
56 345
86 318
3 318
5 318
29 318
80 318
13 318
22 318
15 318
23 318
66 320
4 320
37 320
45 320
33 320
1 346
94 346
27 346
104 346
7 346
13 346
46 346
54 346
97 346
32 346
15 346
26 346
16 346
3 346
6 346
37 346
57 346
14 346
49 346
75 344
2 346
68 346
5 346
17 346
8 346
9 346
10 346
11 346
12 346
41 346
21 346
34 345
83 345
22 345
71 345
33 345
63 346
64 346
66 346
34 346
28 346
45 346
23 346
68 345
52 345
24 345
5 345
60 345
63 345
61 318
67 318
46 318
54 318
21 318
49 318
62 346
39 346
67 346
40 346
33 346
61 345
4 346
75 346
47 345
54 345
97 345
9 318
50 318
62 318
24 318
39 345
45 345
30 345
7 318
20 318
68 320
17 320
57 320
11 320
49 345
96 318
66 318
68 318
57 318
62 345
18 345
12 320
24 320
36 346
29 346
64 345
55 345
35 345
70 345
66 345
48 345
16 320
34 320
20 320
38 320
62 320
13 320
46 320
31 320
42 345
80 345
35 346
5 315
36 315
8 315
64 347
1 347
26 347
16 347
17 347
36 347
7 347
37 347
10 347
23 347
11 347
26 315
3 315
4 315
55 315
53 315
56 315
71 315
101 315
3 347
4 347
6 347
8 347
9 347
12 347
14 347
41 347
60 347
47 347
20 347
15 347
2 347
5 347
22 347
83 315
52 347
101 347
42 315
75 315
61 347
28 347
62 347
39 347
24 347
21 347
45 347
93 315
99 315
54 315
93 347
81 347
43 315
39 338
32 338
49 338
8 338
47 338
53 338
48 338
78 338
68 338
37 338
33 338
64 338
27 338
28 338
70 338
73 338
13 338
81 338
40 338
54 338
85 338
30 338
1 348
26 348
2 348
4 348
17 348
7 348
10 348
23 348
14 348
32 348
16 348
28 348
6 348
29 348
12 348
41 348
8 348
9 348
20 348
67 339
93 339
61 329
3 348
37 348
47 348
21 348
15 348
62 348
45 348
11 348
67 348
49 348
62 328
48 328
67 328
5 348
52 348
83 348
51 329
43 348
42 348
85 348
24 348
33 348
48 348
61 328
90 339
64 328
73 328
54 348
39 348
27 348
46 348
6 349
7 349
10 349
14 349
41 349
20 349
32 349
1 350
34 350
6 350
7 350
10 350
1 349
11 349
24 349
22 349
15 350
2 350
68 350
16 350
9 350
23 350
52 350
12 350
42 350
47 350
24 350
20 350
21 350
22 350
32 350
15 351
26 351
2 351
16 351
3 351
17 351
7 351
9 351
10 351
60 351
23 351
11 351
52 351
12 351
42 351
47 351
24 351
20 351
21 351
49 351
15 349
2 349
16 349
3 349
23 349
52 349
42 349
47 349
21 349
11 350
62 349
34 349
28 349
17 349
9 349
12 349
3 350
60 350
72 350
13 350
14 350
49 350
1 351
81 351
28 350
8 350
26 350
27 350
37 350
40 350
55 350
63 350
40 349
64 349
39 349
85 350
84 350
62 350
64 350
41 350
94 350
4 350
17 350
18 350
60 349
107 338
22 351
32 351
18 349
45 350
54 350
39 350
83 350
50 350
5 350
33 350
81 349
103 308
66 308
86 308
24 308
47 308
68 308
83 317
62 308
92 308
37 308
61 308
73 308
43 308
60 309
36 308
47 309
28 309
56 309
79 308
82 308
64 308
27 309
93 308
87 308
32 309
90 308
50 337
65 337
56 337
36 337
24 337
42 337
43 341
38 337
44 337
92 337
57 337
79 337
34 341
82 337
97 341
38 341
68 341
83 341
44 341
75 341
75 337
52 337
31 337
82 341
55 341
20 346
22 346
37 343
50 346
87 346
18 346
16 343
28 343
12 343
47 346
68 343
17 343
36 343
8 343
9 343
23 343
11 343
20 343
21 343
66 343
56 346
4 343
57 343
78 346
100 341
50 343
19 343
18 343
83 346
71 346
48 346
30 346
31 346
61 343
48 343
63 343
100 346
53 343
34 343
55 343
22 343
38 343
56 343
35 343
42 343
102 343
51 346
85 341
65 346
91 343
59 346
60 346
93 343
25 346
60 343
85 346
80 346
74 346
42 346
62 343
67 343
83 343
108 343
45 343
73 341
72 341
61 346
24 343
40 343
43 346
102 346
38 346
79 346
60 329
109 333
44 333
66 329
53 329
81 333
35 329
110 329
36 333
111 338
4 351
6 351
8 351
37 351
41 351
71 351
56 338
90 338
55 338
83 338
40 351
68 351
27 351
14 351
50 351
62 351
91 351
51 351
74 338
27 352
79 352
7 352
63 352
31 352
50 353
59 353
19 353
112 353
14 353
41 353
103 353
1 352
15 352
16 352
5 352
6 352
8 352
51 352
50 352
10 352
11 352
12 352
19 352
13 352
14 352
22 352
3 352
16 354
50 354
29 352
42 352
59 352
103 352
107 353
80 353
51 353
31 353
1 354
29 354
7 354
80 354
51 354
14 354
35 352
9 352
20 352
6 354
45 354
10 354
12 354
103 354
17 352
80 343
59 343
28 352
23 352
53 352
80 352
1 355
29 355
7 355
51 355
86 354
3 354
113 354
19 354
13 354
112 354
55 352
93 352
107 354
31 354
41 352
50 355
14 355
46 352
58 343
112 352
40 352
61 352
37 352
97 352
49 352
102 352
5 355
107 343
61 354
17 355
80 355
45 352
17 354
23 354
65 354
39 354
27 354
46 354
49 354
75 354
41 354
97 354
65 352
26 352
39 352
47 352
114 352
100 352
1 353
17 353
35 353
29 353
7 353
13 353
40 354
15 354
2 354
20 354
82 343
76 352
33 352
35 355
10 355
102 354
3 353
112 343
1 356
16 356
3 356
5 356
28 356
6 356
17 356
29 356
7 356
9 356
10 356
23 356
11 356
12 356
13 356
14 356
20 356
22 356
1 357
15 357
16 357
5 357
28 357
6 357
35 357
29 357
7 357
10 357
23 357
14 357
65 312
56 312
36 312
33 312
2 357
3 357
4 357
17 357
8 357
9 357
11 357
12 357
13 357
47 357
39 356
4 356
35 356
57 356
30 356
41 356
62 356
80 356
22 357
26 357
57 357
79 357
72 357
25 356
40 356
35 325
51 357
19 357
50 357
20 357
45 357
41 357
8 356
80 357
60 357
15 356
47 356
21 356
50 356
2 356
61 357
93 357
83 357
102 357
26 356
27 356
37 356
48 357
56 357
39 357
1 358
15 358
2 358
16 358
3 358
4 358
36 358
7 358
37 358
8 358
11 358
12 358
47 358
21 358
22 358
53 358
68 358
62 358
39 358
67 358
45 358
10 358
30 358
23 358
42 358
14 358
54 358
41 358
32 358
1 359
53 359
15 359
26 359
2 359
48 359
16 359
4 359
34 359
27 359
17 359
56 359
7 359
37 359
75 359
11 359
83 359
71 359
32 359
49 359
33 359
62 359
3 359
28 359
6 359
29 359
8 359
9 359
30 359
23 359
12 359
64 358
27 358
28 358
6 358
40 358
49 358
33 358
48 358
17 358
110 358
24 358
71 358
85 358
26 358
73 358
9 358
63 358
70 358
34 358
83 358
20 358
60 358
10 359
47 359
22 359
56 358
82 359
45 359
18 359
52 359
24 359
21 359
81 359
68 359
60 359
42 359
20 359
13 358
108 358
54 359
72 358
66 358
39 359
64 316
39 316
27 316
73 316
69 316
14 316
41 316
33 316
46 358
52 358
81 358
1 360
26 360
27 360
6 360
35 360
29 360
7 360
8 360
80 360
57 360
14 360
2 361
16 361
5 361
28 361
6 361
7 361
9 361
10 361
12 361
13 361
14 361
20 361
3 361
51 361
26 361
17 361
23 361
4 360
51 360
10 360
12 360
20 360
1 361
15 361
27 361
37 361
29 361
50 361
4 361
35 361
79 361
80 361
57 361
11 361
47 361
16 360
5 360
9 360
50 360
72 360
23 360
22 360
51 345
3 360
28 360
17 360
13 360
49 360
58 360
60 360
45 361
71 361
59 361
19 361
22 361
41 361
32 361
49 361
45 360
62 360
11 360
41 360
32 360
104 345
40 345
53 361
2 360
66 360
56 360
37 360
24 360
61 360
72 361
8 361
39 361
34 361
30 361
63 361
97 361
26 309
66 309
49 309
29 333
68 309
36 309
43 309
54 309
85 333
92 333
67 333
56 333
45 309
43 333
56 308
85 309
62 309
48 309
53 333
61 309
78 333
40 309
79 309
80 309
62 361
103 361
51 356
103 356
61 356
45 356
42 361
102 361
61 361
31 361
1 362
3 362
17 362
29 362
7 362
51 362
50 362
14 362
31 356
42 356
66 356
34 356
52 356
111 356
32 356
19 356
85 312
75 312
21 312
22 312
79 356
97 356
43 356
59 312
19 312
93 312
62 312
61 312
52 312
44 312
18 312
53 312
106 312
50 312
59 356
24 312
50 314
71 314
68 332
56 314
66 315
40 315
48 315
30 332
82 332
41 332
82 340
28 332
56 332
71 332
64 315
91 325
1 363
15 363
3 363
5 363
6 363
7 363
9 363
10 363
23 363
12 363
13 363
14 363
41 363
22 363
16 363
17 363
29 363
20 363
55 325
75 325
51 325
37 357
1 364
15 364
2 364
86 364
16 364
3 364
4 364
28 364
17 364
35 364
29 364
7 364
8 364
10 364
23 364
11 364
12 364
13 364
14 364
20 364
81 325
49 357
5 364
6 364
45 364
57 364
27 357
37 364
9 364
41 364
80 325
65 357
18 357
32 357
2 363
11 363
21 357
55 357
94 357
62 357
66 310
69 310
18 310
30 318
18 318
54 310
48 318
79 310
8 310
20 310
8 318
56 318
72 318
30 310
96 310
33 310
53 310
31 310
43 318
89 318
76 318
40 318
85 318
103 318
64 310
22 310
55 318
75 308
40 310
53 318
81 318
52 318
83 310
65 310
73 310
81 310
77 310
60 318
78 308
42 318
30 350
2 365
3 365
28 365
10 365
60 365
11 365
21 365
22 365
53 366
10 366
60 366
23 366
32 366
1 366
7 366
11 366
40 366
1 365
15 365
16 365
17 365
7 365
8 365
9 365
52 365
12 365
47 365
26 365
62 365
34 365
27 365
6 365
23 365
13 365
14 365
20 365
32 365
85 365
4 365
55 365
83 365
24 365
66 350
67 350
82 350
53 365
110 350
81 365
53 350
93 350
15 366
39 366
16 366
6 366
37 366
52 366
5 365
37 365
90 365
90 350
48 365
68 365
41 365
92 350
87 350
2 366
82 366
12 366
14 366
17 366
26 363
62 363
34 363
8 363
50 363
35 363
21 363
53 363
25 363
32 363
28 363
73 327
81 327
39 325
91 363
27 363
45 363
51 363
4 363
64 363
79 363
30 363
40 363
49 363
33 363
71 363
57 363
37 363
39 363
93 363
47 363
70 363
84 327
73 325
51 327
68 363
54 363
24 363
85 325
33 325
48 363
55 363
65 363
59 325
79 311
25 309
5 309
85 339
50 311
71 339
39 309
30 309
76 309
81 309
42 311
82 309
53 309
87 309
78 311
79 326
34 309
64 309
71 309
79 339
31 339
33 309
39 360
2 343
15 360
19 360
59 360
42 360
102 360
46 360
33 361
48 361
46 361
53 360
65 360
48 360
30 360
31 360
55 360
36 361
3 366
4 366
20 366
21 366
45 366
64 366
27 366
67 366
34 366
8 366
9 366
47 366
50 366
81 350
22 366
68 366
75 331
65 350
25 350
62 366
41 366
33 366
24 366
91 366
13 366
86 338
87 338
29 350
26 366
114 331
54 366
93 323
25 323
40 323
69 323
61 323
74 340
83 340
80 323
48 347
27 347
54 347
49 347
66 347
34 347
30 347
32 347
74 347
53 347
83 347
56 347
42 347
64 367
1 367
74 367
25 367
6 367
17 367
37 367
10 367
30 367
75 367
14 367
40 367
32 367
82 358
15 367
26 367
3 367
28 367
7 367
23 367
11 367
12 367
85 367
62 367
39 367
16 367
4 367
5 367
67 367
56 367
8 367
52 367
20 367
21 367
22 367
18 358
43 347
68 347
82 347
92 347
2 367
27 367
9 367
42 367
70 347
67 347
33 347
5 359
14 359
93 358
53 367
66 367
68 367
34 367
73 347
74 358
13 367
47 367
29 367
54 367
40 347
31 357
1 368
53 368
29 368
7 368
51 368
12 368
14 368
31 368
10 368
23 368
26 368
17 368
80 368
50 368
86 368
39 368
34 368
6 368
100 368
30 368
13 368
20 368
49 368
73 356
100 357
53 356
46 357
109 357
103 357
31 369
49 364
85 319
4 319
5 319
79 319
7 319
11 319
65 319
64 319
25 319
35 319
33 319
56 319
36 319
29 319
8 319
53 336
48 319
73 319
62 319
84 319
68 319
98 322
63 319
31 336
34 319
65 336
86 319
84 336
52 336
24 336
74 336
93 336
74 322
67 319
38 319
24 319
108 319
75 319
18 319
89 319
75 320
40 320
44 319
50 319
52 319
60 319
42 319
115 317
40 364
51 364
39 364
48 364
22 364
85 363
36 363
42 363
63 363
108 363
50 364
19 364
42 364
43 364
18 363
19 363
83 363
61 364
18 364
34 364
36 364
21 364
80 364
52 363
53 364
52 364
108 364
65 364
47 364
54 364
103 364
30 364
31 364
27 364
26 364
94 364
33 364
67 364
40 357
53 357
79 364
86 335
60 317
97 317
97 335
74 317
48 335
71 317
68 335
114 317
44 317
2 370
68 370
48 370
3 370
34 370
110 370
28 370
37 370
52 370
83 370
24 370
32 370
15 370
62 370
27 370
7 370
23 370
20 370
49 370
33 370
53 370
39 370
67 370
18 370
41 370
42 365
1 370
8 370
47 370
22 370
16 370
4 370
60 370
13 370
14 370
5 370
6 370
17 370
11 370
85 370
56 370
81 370
21 370
95 370
9 370
108 370
10 370
90 370
116 370
67 365
73 370
39 365
73 365
56 365
49 365
54 370
110 365
45 365
64 365
33 365
26 370
45 370
12 370
30 370
63 370
71 370
117 365
71 365
118 370
54 365
84 370
43 370
87 365
97 365
84 365
75 365
29 370
95 365
116 365
108 365
18 365
64 332
39 332
48 332
77 335
66 332
22 332
53 332
62 332
13 332
83 332
40 332
38 332
67 332
77 332
71 335
33 335
46 334
75 334
63 332
18 332
61 334
38 334
43 332
54 332
80 334
39 335
64 335
73 335
81 335
72 332
38 340
5 324
106 323
47 324
29 324
40 324
42 324
43 324
68 324
52 324
41 324
25 324
79 324
37 324
31 324
30 324
90 324
109 324
53 324
45 324
62 324
44 324
82 323
27 324
93 324
49 324
46 324
39 324
63 324
50 324
48 367
24 367
56 324
68 316
3 316
8 316
52 316
65 358
25 358
87 358
84 358
41 359
67 316
1 316
97 358
64 359
45 316
34 316
62 316
48 316
49 316
85 316
5 316
118 358
43 316
66 316
47 316
83 316
55 358
1 371
15 371
2 371
16 371
3 371
17 371
7 371
8 371
9 371
60 371
23 371
11 371
12 371
24 371
20 371
21 371
22 371
32 371
110 316
30 316
15 372
2 372
16 372
3 372
28 372
7 372
37 372
8 372
23 372
11 372
47 372
54 372
24 372
21 372
22 372
53 372
4 372
6 372
52 372
12 372
20 372
85 315
30 315
96 315
13 315
42 316
86 316
67 315
117 315
13 316
54 316
46 316
25 315
73 315
26 316
80 315
53 316
18 316
13 348
34 348
61 339
92 348
87 348
63 348
61 348
18 348
93 348
59 339
51 348
80 348
68 348
22 348
30 348
64 348
60 348
50 348
67 313
40 313
119 313
22 313
69 313
37 313
18 313
20 313
21 313
74 316
8 313
83 313
70 313
66 313
84 313
89 313
25 313
61 316
81 316
9 313
46 313
68 310
24 310
21 310
70 310
67 310
52 310
97 310
24 344
97 344
75 310
63 310
42 310
71 310
50 310
61 326
81 326
25 326
18 326
18 339
46 326
51 326
53 326
19 326
60 327
57 326
50 326
83 326
34 326
103 326
63 326
87 326
33 327
30 339
79 313
66 370
43 313
110 313
40 370
75 370
64 370
73 313
97 370
31 370
74 313
71 313
25 370
74 370
30 366
28 366
5 332
66 366
63 314
74 332
89 337
55 337
25 320
89 320
77 320
53 320
56 320
67 320
60 320
30 320
77 337
35 320
29 320
65 320
63 320
22 320
73 320
8 320
51 320
76 320
91 319
44 320
96 320
106 319
80 320
43 320
79 320
42 320
55 320
36 320
41 367
66 323
29 347
25 347
99 347
43 367
71 347
48 366
83 366
49 366
81 366
92 366
73 366
63 366
25 366
48 342
37 342
30 342
1 373
17 373
29 373
7 373
14 373
15 373
2 373
16 373
5 373
51 373
50 373
10 373
12 373
13 373
41 373
20 373
103 373
3 373
23 373
59 373
51 374
26 373
19 373
42 373
102 373
53 373
80 373
28 373
6 373
35 373
31 373
54 342
9 373
112 342
93 373
37 373
1 374
3 374
50 374
23 374
102 374
112 374
14 374
103 374
86 373
21 373
22 373
103 343
68 373
8 373
11 373
79 373
16 374
80 374
12 374
19 374
13 374
107 373
29 374
7 374
31 374
56 373
24 342
45 373
40 373
5 374
6 374
17 374
8 374
30 373
46 373
64 373
35 374
10 374
112 373
49 342
4 373
106 373
47 373
41 374
72 344
107 346
50 345
86 360
65 345
46 345
31 345
19 345
93 360
72 345
25 345
79 345
111 345
82 360
18 360
102 345
40 360
1 375
3 375
5 375
17 375
23 375
1 376
6 376
11 376
41 376
1 377
5 377
6 377
10 377
60 377
11 377
52 377
12 377
21 377
22 377
7 377
41 377
88 376
43 376
26 376
2 376
4 376
17 376
45 376
7 376
23 376
21 376
5 376
28 376
60 376
47 376
120 376
34 376
12 376
49 376
33 376
86 377
16 377
17 377
29 377
23 377
24 377
14 377
49 377
15 376
10 376
22 376
4 377
16 376
24 376
15 375
2 375
28 375
6 375
7 375
11 375
41 375
21 375
3 378
6 378
2 377
26 377
121 377
29 376
1 378
53 378
5 378
7 378
11 378
41 378
34 378
29 378
110 376
52 376
4 375
34 375
29 375
60 375
12 375
22 375
67 376
27 376
3 376
53 376
28 378
22 378
12 378
24 378
21 378
40 376
47 377
122 377
27 377
74 376
20 376
10 378
23 378
54 376
27 375
121 375
34 379
17 379
64 379
1 379
66 379
7 379
10 379
22 379
117 379
23 379
81 376
2 379
4 379
33 379
25 379
27 379
67 379
117 376
6 379
120 379
41 379
24 379
56 376
53 379
5 379
28 379
123 379
66 376
67 377
1 380
5 380
6 380
29 380
10 380
23 380
12 380
14 380
41 380
10 375
14 375
107 377
88 375
86 375
16 375
47 375
123 375
53 377
53 375
6 381
45 381
52 375
24 375
25 375
106 377
30 377
40 377
23 381
124 377
20 375
1 381
53 381
5 381
7 381
10 381
14 381
22 381
7 380
29 381
12 381
120 375
66 375
88 377
25 377
48 375
107 375
67 375
46 377
45 377
110 375
125 375
81 375
40 375
1 382
7 382
80 382
51 382
31 382
3 383
5 383
51 383
23 383
13 383
58 382
29 382
126 382
10 383
12 383
26 382
2 382
37 382
13 382
14 382
29 383
80 383
20 383
103 383
43 382
127 382
103 382
59 383
2 383
14 383
3 382
23 382
10 382
57 382
50 383
19 383
6 382
16 383
50 382
15 383
39 383
15 382
16 382
12 382
104 382
128 382
40 382
49 382
1 383
26 383
4 383
104 383
6 383
35 383
7 383
57 383
47 383
35 382
112 383
39 382
61 383
31 383
5 382
1 384
7 384
51 384
13 384
31 384
53 384
6 384
29 384
80 384
103 384
127 384
51 385
31 385
50 384
10 384
14 384
3 384
7 385
13 385
103 385
127 385
26 384
2 384
39 384
104 384
37 384
1 385
80 385
50 385
23 385
59 385
14 385
3 385
29 385
19 385
112 385
23 384
59 384
112 384
128 384
49 384
6 385
35 385
94 384
104 385
49 385
113 385
37 385
129 386
130 386
2 385
29 387
7 387
80 387
31 387
39 388
112 388
14 388
103 388
37 388
127 388
49 388
58 387
51 387
14 387
51 388
13 388
1 387
50 389
112 389
1 390
39 390
14 390
31 390
1 389
51 389
103 389
23 388
128 388
3 387
59 387
112 387
103 387
102 389
29 389
7 389
80 389
13 389
65 388
26 388
6 388
29 388
7 388
31 388
53 388
50 388
3 390
6 389
14 389
127 389
128 391
58 389
13 387
94 387
6 387
127 387
49 387
113 388
1 388
28 388
2 389
53 389
59 388
19 388
19 389
80 388
128 387
40 387
103 390
103 392
58 392
80 392
51 392
126 392
29 392
50 392
59 392
13 392
112 392
14 392
43 392
113 392
1 392
26 392
48 392
3 392
27 392
6 392
7 392
127 392
58 393
126 393
53 392
19 382
102 382
31 392
2 393
113 393
103 393
51 393
50 393
19 393
43 393
13 393
10 392
3 393
23 393
23 392
19 392
58 394
6 394
7 394
80 394
51 394
10 394
14 394
6 393
29 393
7 393
14 393
31 393
49 392
42 392
102 392
20 392
53 393
112 393
80 393
35 393
12 393
127 393
1 393
26 393
107 393
94 393
10 393
49 393
16 392
94 392
104 392
59 393
5 393
5 392
51 395
1 395
26 395
2 395
27 395
58 395
6 395
35 395
29 395
7 395
10 395
13 395
47 395
14 395
127 395
38 395
49 395
127 396
80 395
50 395
112 395
103 395
6 397
7 397
80 397
51 397
13 397
14 397
103 397
26 397
2 397
1 396
7 396
80 396
51 396
126 396
14 396
28 392
35 392
41 392
1 397
27 397
29 397
31 397
49 397
53 396
6 396
35 396
29 396
10 396
13 396
103 396
53 395
31 395
39 392
23 395
61 395
3 395
28 395
17 395
12 395
104 395
126 395
3 396
50 396
19 396
112 396
26 396
94 396
58 396
31 396
49 396
5 395
113 395
31 398
128 398
31 399
51 400
13 400
127 400
13 401
103 401
127 401
13 402
127 402
128 403
58 401
80 401
51 401
51 402
29 401
75 400
103 400
131 402
129 402
130 402
26 355
6 355
79 355
13 355
31 355
23 355
12 355
16 362
12 362
19 362
13 362
102 362
94 362
58 362
79 362
31 362
21 355
113 362
112 362
10 362
22 362
29 404
2 362
42 362
3 355
107 355
49 355
27 355
57 355
108 355
59 362
100 355
51 404
59 355
113 404
50 404
19 404
13 404
9 355
107 362
5 362
80 362
103 362
58 353
25 355
37 355
46 355
33 355
53 404
112 404
16 355
35 362
20 362
15 355
103 355
23 362
19 355
28 362
57 362
20 355
27 362
13 405
14 405
103 405
127 405
51 405
103 406
127 406
53 405
29 405
51 407
80 405
102 405
112 405
26 408
66 408
94 408
6 408
45 408
13 408
103 408
127 408
1 408
28 408
51 408
126 408
14 408
49 408
53 408
80 408
23 408
39 408
29 408
10 408
38 408
3 408
7 408
31 408
50 408
2 408
35 408
58 408
51 409
103 409
3 410
51 410
23 410
13 410
14 410
103 410
127 410
1 410
7 410
31 410
49 410
53 410
50 410
59 410
19 410
80 410
2 410
27 410
6 410
112 410
27 384
71 410
43 410
29 409
7 409
50 409
31 409
126 410
43 387
104 410
1 409
104 409
128 409
10 410
50 411
10 411
19 411
13 411
14 411
20 411
103 411
15 412
3 412
80 412
10 412
23 412
12 412
13 412
14 412
103 412
51 411
43 412
16 412
5 412
35 412
29 412
50 412
18 412
102 412
20 412
22 412
1 412
6 412
7 412
43 411
112 411
51 412
23 411
15 411
2 411
3 411
6 411
22 411
45 412
37 412
49 412
48 412
47 412
59 412
19 412
39 411
48 411
27 411
35 411
80 411
47 411
71 411
38 411
49 411
28 411
83 383
1 411
11 412
83 412
16 411
29 411
7 411
26 412
2 412
57 412
31 412
53 412
112 412
25 383
127 383
5 411
25 411
26 411
40 411
58 412
126 412
1 413
7 413
31 413
26 413
27 413
6 413
80 413
10 413
13 413
54 413
127 413
49 413
23 413
19 413
3 413
51 413
14 413
103 413
22 413
1 414
13 414
31 414
94 413
29 413
94 415
7 415
51 415
13 415
31 415
1 415
29 415
80 415
128 415
79 413
41 413
5 414
6 414
7 414
51 414
14 414
103 414
127 414
104 413
32 413
82 413
26 414
48 414
27 414
29 414
37 414
80 414
38 414
33 414
16 415
27 415
49 415
37 413
53 414
28 414
15 414
128 414
49 414
5 413
50 414
59 414
19 414
112 414
16 413
28 413
40 413
47 413
126 415
104 415
58 415
6 415
40 415
14 415
58 413
26 415
48 415
10 415
127 415
33 415
100 413
48 413
35 413
97 413
33 413
53 415
3 415
103 415
81 415
2 413
50 415
102 414
20 414
128 413
58 416
29 416
7 416
80 416
51 416
31 416
1 416
14 416
35 416
10 416
13 416
6 416
50 416
1 417
127 417
1 418
6 418
80 418
51 418
126 418
103 418
127 418
58 417
80 417
51 417
126 417
13 417
14 417
31 417
58 418
7 418
31 418
3 418
128 418
104 417
29 417
49 417
7 417
128 417
12 417
19 417
102 417
112 417
27 417
6 417
28 417
103 417
112 418
29 419
113 419
112 419
5 408
128 408
1 419
51 419
102 418
26 418
39 418
48 418
13 418
59 408
112 408
27 418
49 418
131 418
28 418
23 417
113 408
83 408
132 418
129 418
50 417
94 417
79 417
29 420
50 420
126 420
43 421
3 421
50 421
19 421
13 421
102 421
112 421
103 421
127 421
1 421
6 421
35 421
29 421
7 421
80 421
51 421
10 421
14 421
1 420
27 420
35 420
79 420
7 420
51 420
13 420
14 420
31 420
33 420
59 421
27 421
79 421
128 421
31 421
15 421
61 421
48 421
28 421
23 421
58 420
10 420
26 421
16 421
5 421
37 421
57 421
46 421
42 421
83 421
80 420
58 421
126 421
19 420
112 420
2 421
47 421
49 421
113 421
6 420
17 420
12 421
2 420
47 420
103 420
43 420
102 420
20 421
15 420
26 420
5 420
57 420
94 420
73 420
37 420
46 420
49 420
25 420
17 421
1 422
27 422
6 422
7 422
51 422
10 422
13 422
14 422
103 422
127 422
31 422
3 422
113 422
19 422
65 422
89 422
79 422
37 422
46 422
49 422
29 422
29 423
7 423
80 423
28 422
17 422
80 422
64 422
48 422
16 422
5 422
35 422
8 422
50 422
25 422
26 422
39 422
87 422
30 422
35 423
51 423
31 423
10 423
126 422
33 422
12 422
112 422
59 422
102 422
58 422
57 422
11 422
1 424
26 424
62 424
104 424
6 424
7 424
13 424
104 422
113 369
103 369
22 369
16 369
3 369
6 369
50 369
12 369
14 369
20 369
10 369
13 369
51 425
112 425
31 425
29 369
7 369
19 369
112 369
5 369
51 369
5 368
79 368
57 368
103 368
71 368
59 369
35 369
102 369
27 425
29 425
79 425
7 425
13 425
42 369
1 369
86 369
27 369
8 369
80 369
23 369
37 425
126 368
15 369
28 369
37 369
11 369
14 425
113 425
50 425
19 425
17 369
2 369
18 369
12 425
103 425
113 368
19 368
102 368
28 368
16 425
10 425
20 425
83 369
57 369
3 425
35 425
26 369
5 425
41 369
62 369
126 369
1 425
26 425
94 425
57 425
46 368
47 369
1 426
16 426
27 426
6 426
79 426
13 426
46 426
31 426
49 426
127 368
112 368
113 426
16 368
3 368
11 368
47 368
35 368
62 368
59 368
133 368
51 426
50 426
14 426
103 426
107 368
59 426
19 426
89 426
7 426
65 423
6 423
13 423
14 423
27 368
19 423
112 423
20 423
58 368
50 423
4 368
65 368
2 368
104 368
102 423
94 368
51 427
127 427
31 427
134 407
127 407
13 427
103 427
131 407
132 407
129 407
130 407
112 407
103 407
50 427
80 427
50 407
50 428
59 428
19 428
51 428
13 428
103 428
127 428
28 428
43 428
3 428
112 428
39 410
64 410
26 410
1 428
113 428
23 428
102 428
113 429
50 429
19 429
112 429
26 428
2 428
104 428
6 428
35 428
29 428
80 428
54 428
32 428
49 428
102 410
31 428
1 394
113 394
23 394
19 394
13 394
128 394
5 410
27 428
7 428
10 428
94 428
14 428
42 410
135 410
17 392
58 397
50 397
126 397
112 416
5 397
35 397
19 397
20 397
104 397
41 397
23 397
102 397
79 397
17 397
59 397
10 397
131 430
129 430
130 430
80 431
127 431
31 431
127 432
31 432
80 399
103 433
1 432
134 432
94 432
29 399
80 398
103 398
127 398
31 434
1 430
135 430
134 430
94 430
80 430
13 430
127 430
31 430
51 431
29 431
51 434
1 434
29 434
80 434
13 434
127 434
131 431
129 431
130 431
13 432
103 432
13 431
53 431
1 431
13 398
94 434
103 434
128 434
135 432
80 432
51 432
128 432
127 399
94 431
103 431
134 398
29 432
134 434
136 434
132 434
130 434
51 430
51 399
103 399
136 432
27 432
7 432
39 431
104 431
112 431
128 431
39 434
39 430
53 432
48 432
45 432
35 431
27 431
14 431
135 434
14 434
108 434
126 411
36 411
80 435
31 435
93 411
58 411
31 411
58 435
23 435
1 435
29 435
7 435
51 435
43 383
113 383
56 383
63 383
12 411
128 411
102 411
1 436
6 436
29 436
7 436
80 436
65 411
42 411
62 411
37 411
41 411
104 411
58 436
31 436
102 383
131 437
130 437
130 438
132 438
134 438
129 438
80 438
135 399
137 399
3 399
128 399
135 438
29 438
80 437
51 437
127 437
128 437
137 437
129 437
138 437
135 437
39 399
1 439
43 439
3 439
58 439
13 439
103 439
29 439
112 439
127 439
49 439
65 439
94 439
7 439
31 439
53 439
14 439
39 439
128 439
39 405
51 439
3 405
107 415
27 383
79 383
49 383
5 415
45 415
37 415
23 415
47 415
32 415
26 440
27 440
104 440
28 440
6 440
79 440
7 440
80 440
51 440
10 440
13 440
103 440
127 440
31 440
38 440
49 440
1 440
29 440
14 440
32 440
100 415
28 415
62 415
39 415
34 415
3 440
35 440
58 440
94 440
114 440
65 383
94 383
73 383
73 415
73 440
128 440
15 415
37 383
41 415
100 416
128 416
103 416
39 436
51 436
3 416
50 436
25 416
126 416
1 441
7 441
80 441
51 441
31 441
66 396
2 396
23 396
94 441
27 441
58 441
6 441
29 441
126 441
10 441
13 441
47 416
28 396
43 397
127 397
113 397
61 416
43 396
15 397
37 397
11 397
12 397
30 441
40 441
59 396
20 396
53 397
39 353
113 353
2 355
41 355
79 353
102 355
58 355
4 355
94 355
133 355
53 355
39 355
26 417
48 417
35 417
37 417
38 417
38 392
3 417
10 417
39 442
7 442
51 442
14 442
1 442
31 442
107 442
29 442
79 442
113 442
112 442
80 442
15 443
2 443
35 443
23 443
13 443
103 443
127 443
108 443
53 442
27 442
51 444
112 444
104 442
6 442
127 442
49 442
19 442
13 442
103 442
3 443
51 443
94 442
50 442
27 443
29 443
79 443
7 443
31 443
49 443
103 444
50 443
1 443
117 443
6 443
46 443
25 442
46 442
104 443
37 443
128 443
2 424
3 424
27 424
5 424
35 424
50 424
10 424
23 424
14 424
113 420
1 445
16 445
6 445
35 445
29 445
7 445
8 445
23 445
13 445
14 445
58 445
5 445
17 445
80 445
47 445
10 445
41 445
43 424
29 424
80 424
11 424
103 424
34 424
28 424
17 424
51 424
32 424
12 424
3 420
8 424
15 424
64 424
37 424
127 424
26 445
3 445
4 445
27 445
9 445
57 445
36 445
103 445
16 424
4 424
22 424
128 424
57 424
9 424
54 424
20 424
51 445
21 445
16 420
11 420
2 445
58 424
40 424
58 383
28 383
51 446
50 446
112 446
39 446
103 446
127 446
13 433
127 433
58 433
80 433
128 447
51 433
112 433
29 433
50 433
128 433
134 446
13 446
31 433
1 433
128 446
80 443
113 443
112 443
61 422
4 422
73 422
133 422
32 422
107 443
28 443
76 443
14 443
40 443
100 422
10 443
51 448
23 448
14 448
1 448
58 448
29 448
7 448
80 448
10 448
13 448
6 435
127 412
128 448
43 448
26 448
6 448
103 448
22 448
28 412
35 448
2 448
3 448
4 412
15 435
26 435
2 435
27 435
35 435
13 435
14 435
103 435
38 435
10 435
50 448
12 448
59 448
19 448
2 439
6 439
45 439
37 439
80 439
94 388
41 388
48 439
50 439
58 388
3 388
29 426
80 426
5 423
59 423
1 423
126 423
11 423
17 426
3 426
10 426
20 426
53 422
43 426
35 426
3 433
39 432
39 433
3 432
14 433
1 398
20 410
35 384
35 410
75 410
128 410
79 428
58 428
32 410
113 410
20 428
29 410
16 428
83 428
28 410
15 410
58 410
63 428
71 428
113 384
11 410
14 446
1 446
94 446
7 446
31 446
113 446
3 446
139 446
3 389
29 446
80 446
16 384
1 391
29 391
7 391
80 391
13 391
31 391
51 391
103 391
81 384
53 391
14 391
23 391
131 391
132 391
129 391
89 384
73 384
127 391
49 391
113 391
103 386
127 386
50 391
112 391
43 391
26 391
2 391
6 391
94 391
48 368
15 368
68 368
76 368
128 368
51 403
13 403
103 403
50 403
112 403
58 403
80 403
127 403
3 423
15 423
26 423
44 423
2 423
16 423
23 423
12 423
103 423
22 423
36 424
126 424
21 423
66 423
48 423
28 423
57 423
46 423
47 423
32 423
49 423
40 423
27 423
128 423
79 423
18 423
58 423
37 423
127 423
45 423
41 423
39 423
17 423
67 423
94 423
31 424
3 449
5 449
9 449
10 449
14 449
103 449
15 449
61 449
12 449
13 449
20 449
22 449
16 449
6 449
7 449
23 449
31 449
66 413
4 413
11 413
42 413
40 421
87 413
9 413
12 413
20 413
41 449
50 449
1 449
26 449
45 449
37 449
57 449
47 449
29 449
80 449
51 449
40 449
17 413
17 449
128 449
11 421
58 449
57 415
82 415
140 415
27 412
39 412
2 415
35 415
34 412
38 412
58 409
80 409
104 393
113 417
112 409
13 409
126 409
3 409
113 409
59 409
19 409
42 409
127 409
65 408
27 408
16 393
27 393
26 409
6 409
14 409
23 409
100 408
49 409
2 409
47 382
62 382
59 382
112 382
33 382
32 382
26 416
94 416
128 427
31 407
13 450
103 450
127 450
136 450
53 427
14 427
39 427
20 445
28 445
15 445
11 445
22 445
25 421
12 445
9 421
61 445
45 445
49 445
43 445
50 445
59 445
39 445
39 421
94 445
31 445
94 421
45 421
59 420
128 420
8 421
18 421
41 421
1 429
3 429
6 429
80 429
51 429
13 429
103 429
127 429
31 429
104 429
49 429
128 429
39 440
39 429
15 429
26 429
2 429
16 429
35 429
7 429
37 429
14 429
114 429
10 429
59 429
94 429
67 429
37 440
4 429
28 429
47 429
63 429
71 429
58 429
23 429
42 429
5 429
43 429
29 429
38 429
102 429
27 429
50 394
112 394
103 394
62 429
79 429
57 429
20 429
40 440
32 429
48 429
40 420
127 420
107 420
66 422
79 424
12 420
94 422
39 420
47 422
114 422
59 424
19 424
102 424
65 420
104 420
30 420
62 413
57 413
71 413
38 413
39 448
43 413
15 413
79 449
126 413
102 448
20 448
31 448
62 412
50 405
39 391
1 406
6 406
29 406
7 406
80 406
13 406
37 391
7 405
131 386
49 405
1 405
16 391
2 394
16 394
5 394
35 394
127 394
49 394
37 410
38 410
26 394
47 394
43 394
59 394
3 394
28 394
31 394
4 394
41 394
15 394
29 394
65 393
53 394
102 394
32 394
86 393
37 394
82 394
34 394
11 429
45 394
12 394
20 394
136 451
51 451
13 451
127 451
31 451
128 402
31 402
131 451
129 451
113 401
131 438
136 438
137 438
141 438
142 438
138 438
143 438
131 452
130 452
144 452
145 452
146 452
141 452
142 452
147 452
138 452
51 452
148 452
149 452
150 452
151 452
131 453
132 453
129 453
148 453
130 453
130 454
129 454
131 454
79 441
3 441
50 441
103 441
23 441
14 441
43 441
59 441
19 441
83 441
104 441
47 441
100 441
42 441
127 441
49 441
17 441
37 441
102 441
112 441
46 441
26 441
5 441
35 441
51 455
50 455
2 418
45 418
34 418
35 418
38 418
3 403
13 455
112 455
1 455
80 455
128 455
127 455
102 455
103 455
29 418
39 455
71 455
28 455
49 455
113 403
14 418
152 418
31 455
50 418
126 455
59 455
16 455
23 418
29 455
7 404
31 404
6 362
11 362
41 362
15 362
26 362
8 362
59 404
49 362
53 362
10 404
62 362
83 362
102 404
14 404
20 404
103 404
4 362
34 362
107 369
44 362
82 362
1 401
37 401
31 403
49 403
7 401
31 401
49 401
128 401
28 389
94 401
7 390
58 390
29 390
80 390
51 390
126 390
53 390
50 390
104 408
128 390
3 455
10 418
19 408
53 455
6 455
6 390
43 455
112 390
39 387
50 387
113 387
19 387
31 389
104 389
13 390
127 390
34 390
104 390
49 390
126 387
113 390
12 455
58 455
1 403
16 403
14 403
104 387
89 390
83 390
51 447
127 447
31 447
80 451
1 451
128 451
29 451
1 456
51 456
16 456
28 456
6 456
35 456
7 456
9 456
10 456
11 456
12 456
13 456
47 456
14 456
24 456
50 456
29 456
31 456
53 456
39 456
25 456
26 456
3 456
18 456
23 456
40 456
32 456
80 456
133 456
59 456
19 456
103 456
22 456
37 456
17 456
79 456
126 456
61 456
1 457
29 457
7 457
80 457
51 457
10 457
13 457
14 457
20 456
21 456
58 456
5 456
27 456
46 456
49 456
102 456
1 458
7 458
51 458
31 458
41 456
42 456
2 456
53 435
133 435
3 435
126 435
133 448
53 448
16 448
5 448
126 448
5 435
79 435
3 459
5 459
6 459
35 459
29 459
7 459
80 459
51 459
50 459
10 459
11 459
13 459
14 459
1 459
26 459
12 459
58 459
126 459
123 459
23 459
103 459
20 459
16 459
53 459
79 459
31 459
1 460
5 460
6 460
29 460
133 460
7 460
80 460
50 460
10 460
11 460
14 460
37 459
54 459
51 460
23 460
12 460
1 461
65 461
26 461
3 461
27 461
6 461
7 461
13 461
46 461
41 461
40 461
49 461
59 459
27 459
45 459
46 459
40 459
38 459
48 460
13 460
22 460
26 460
2 460
39 460
3 460
27 460
65 459
28 459
17 459
15 459
2 459
19 459
102 459
39 459
57 460
31 460
47 459
41 459
5 461
17 461
29 461
80 461
10 461
14 461
25 459
75 459
49 459
22 459
16 462
3 462
5 462
28 462
6 462
8 462
9 462
10 462
23 462
11 462
12 462
14 462
20 462
21 462
32 462
1 462
15 462
26 462
4 462
17 462
24 462
2 462
7 462
37 462
33 462
60 462
13 462
43 463
15 463
26 463
2 463
27 463
6 463
37 463
10 463
11 463
14 463
54 463
41 463
32 463
27 462
22 462
52 462
48 462
43 462
45 462
153 462
62 462
39 462
30 462
85 462
16 463
3 463
28 463
7 463
9 463
42 463
20 463
41 462
48 463
49 463
33 463
54 462
23 463
71 462
1 464
58 464
17 464
35 464
29 464
7 464
80 464
13 464
47 464
6 464
51 464
59 464
50 464
14 464
1 465
6 465
51 465
23 465
14 465
23 464
102 464
126 464
10 464
19 464
20 464
3 465
7 465
16 464
11 464
12 464
10 465
112 464
103 464
3 466
51 466
50 466
10 466
23 466
59 466
19 466
102 466
14 466
50 465
17 465
29 465
39 464
1 467
6 467
23 467
14 467
41 464
5 464
22 464
26 464
79 464
46 464
5 465
13 465
31 465
31 464
27 465
40 465
58 465
80 465
126 465
3 464
20 466
32 464
79 465
133 465
18 465
103 465
1 466
7 466
42 465
45 464
5 466
6 466
71 466
27 464
40 464
79 461
133 461
31 461
51 461
50 461
20 461
103 461
113 461
30 461
23 461
21 461
90 461
126 461
59 461
19 461
102 461
12 461
64 468
1 468
2 468
62 468
16 468
27 468
5 468
28 468
6 468
17 468
37 468
9 468
23 468
14 468
32 468
15 468
3 468
60 468
11 468
52 468
12 468
20 468
1 469
43 469
15 469
2 469
62 469
48 469
16 469
4 469
27 469
5 469
28 469
17 469
7 469
37 469
9 469
23 469
11 469
12 469
14 469
24 469
20 469
21 469
32 469
43 468
55 468
56 468
45 468
7 468
8 468
10 468
24 468
63 468
21 468
38 468
26 469
6 469
52 469
4 468
47 468
22 468
3 469
8 469
47 469
22 469
13 469
41 468
25 469
60 469
25 468
26 468
66 468
67 468
33 468
42 469
10 469
13 468
48 468
70 469
33 469
1 470
7 470
8 470
154 470
60 470
11 470
52 470
12 470
21 470
1 471
117 471
17 471
155 471
35 471
8 471
154 471
24 471
21 471
22 471
101 471
47 470
22 470
101 470
16 470
17 470
24 470
6 470
23 470
9 470
20 470
44 470
81 470
3 470
4 470
2 470
15 470
26 470
5 470
44 471
7 471
23 471
11 471
52 471
47 471
81 471
117 470
103 470
55 470
67 470
37 470
125 470
72 470
2 471
16 471
122 470
156 471
55 471
71 471
56 470
27 470
87 470
156 470
53 470
43 470
122 471
4 471
5 471
10 470
9 471
10 471
60 471
12 471
34 470
85 471
34 471
27 471
56 471
1 472
65 472
26 472
94 472
27 472
6 472
46 472
47 472
14 472
54 472
49 472
33 472
15 472
2 472
16 472
3 472
5 472
28 472
17 472
45 472
7 472
8 472
10 472
23 472
11 472
13 472
24 472
21 472
32 472
1 473
43 473
15 473
2 473
16 473
3 473
28 473
6 473
17 473
45 473
10 473
23 473
11 473
12 473
14 473
62 472
12 472
1 474
15 474
2 474
67 474
6 474
17 474
10 474
23 474
14 474
48 472
92 472
9 472
20 472
8 473
20 473
21 473
49 473
9 473
63 473
64 473
7 473
24 473
43 349
27 349
45 349
49 349
30 349
8 349
1 475
2 475
62 475
48 475
16 475
34 475
27 475
17 475
7 475
52 475
47 475
24 475
21 475
81 475
74 349
91 349
153 349
68 349
8 475
9 475
20 475
44 349
102 349
26 349
4 349
72 349
53 349
117 349
87 349
61 349
92 349
48 349
46 349
37 349
54 349
71 349
67 349
13 349
64 476
1 476
3 476
6 476
17 476
7 476
8 476
10 476
23 476
11 476
14 476
25 476
15 476
26 476
2 476
16 476
4 476
37 476
9 476
60 476
24 476
21 476
22 476
110 476
52 476
12 476
41 476
20 476
45 476
5 476
39 476
27 476
67 476
42 476
47 476
75 476
81 469
51 476
85 476
39 468
30 468
16 477
9 477
23 477
12 477
14 477
20 477
153 468
110 468
87 468
85 468
62 474
16 474
4 474
8 474
9 474
11 474
12 474
21 474
94 474
41 474
3 474
7 474
20 474
34 476
15 478
2 478
16 478
6 478
8 478
9 478
10 478
23 478
11 478
52 478
12 478
14 478
81 478
43 474
90 474
45 474
24 474
22 474
28 474
83 476
50 474
52 474
64 474
26 474
27 474
60 474
47 474
37 474
32 474
49 474
122 474
5 474
30 474
13 474
1 478
26 478
4 478
27 478
7 478
49 478
74 478
17 478
35 478
37 478
24 478
21 478
93 474
64 478
5 478
45 478
20 478
34 474
30 476
13 476
97 476
32 476
49 476
33 476
84 474
36 474
13 478
53 478
46 478
47 478
64 471
15 471
26 471
62 471
6 471
20 471
140 470
30 470
3 471
36 471
92 470
32 470
66 470
90 470
67 471
110 470
49 470
157 470
71 470
25 471
37 471
41 471
43 471
74 471
75 471
42 471
45 470
62 470
75 470
42 470
54 470
1 479
5 479
6 479
9 479
50 479
10 479
11 479
14 479
1 480
3 480
5 480
6 480
7 480
10 480
23 480
12 480
42 480
14 480
20 480
25 479
7 479
12 479
21 479
33 479
86 479
23 479
13 479
42 479
20 479
2 479
16 479
27 479
37 479
54 479
41 479
32 479
3 479
4 479
18 479
22 479
52 479
59 479
19 479
43 479
15 479
26 479
48 479
45 479
30 479
47 479
87 479
102 479
17 479
1 481
27 481
6 481
79 481
7 481
31 481
49 481
13 481
103 481
28 482
10 482
13 482
103 482
14 481
73 481
46 481
58 481
17 481
35 481
29 481
80 481
10 481
50 481
126 481
51 482
14 482
5 482
29 482
23 482
32 481
1 482
3 482
6 482
12 481
28 481
51 481
127 481
3 481
26 481
45 481
39 481
16 481
34 481
47 481
82 481
40 481
11 481
41 481
20 481
23 481
7 482
79 482
31 482
15 483
2 483
16 483
28 483
10 483
60 483
20 483
21 483
28 471
13 471
14 471
32 471
77 471
1 483
85 483
43 483
90 483
78 483
7 483
23 483
47 483
140 483
48 483
3 483
6 483
9 483
12 483
14 483
41 483
22 483
32 483
49 483
33 483
45 471
48 471
15 475
3 475
4 475
6 475
10 475
60 475
23 475
11 475
12 475
14 475
32 475
22 475
62 483
27 483
17 483
30 483
11 483
52 483
24 483
96 483
8 483
34 483
45 475
30 471
33 471
68 471
39 471
158 471
1 484
2 484
48 484
16 484
6 484
17 484
8 484
10 484
30 484
23 484
11 484
12 484
14 484
15 484
3 484
28 484
7 484
9 484
52 484
41 484
21 484
64 469
41 469
60 484
20 484
45 469
73 484
64 484
62 484
27 484
24 484
5 485
6 485
7 485
51 485
50 485
10 485
13 485
14 485
103 485
3 485
23 485
39 485
48 485
92 485
18 485
12 485
41 485
102 445
64 445
18 445
1 485
16 485
92 445
37 445
33 445
19 445
29 485
126 445
1 486
2 486
16 486
6 486
17 486
7 486
9 486
10 486
11 486
12 486
14 486
20 486
32 486
2 487
28 487
6 487
7 487
9 487
10 487
11 487
12 487
14 487
20 487
32 487
25 487
26 487
27 487
17 487
1 487
43 487
15 487
62 487
16 487
3 487
23 487
21 487
64 487
24 486
3 486
51 486
23 486
24 487
87 487
52 487
54 487
63 487
103 487
28 486
21 486
8 487
13 487
26 486
66 486
62 486
27 486
37 486
8 486
13 486
47 486
33 486
40 487
61 487
22 487
47 487
33 487
60 487
15 486
68 486
4 486
5 486
4 487
45 487
41 487
49 487
5 487
51 487
68 487
39 487
48 487
46 487
37 487
67 487
41 486
62 463
67 463
17 463
3 478
82 476
22 478
82 484
5 484
153 478
28 478
60 478
81 476
22 484
73 478
13 484
39 484
4 484
32 484
48 478
32 478
153 484
26 484
37 484
47 484
40 484
49 484
30 478
87 469
67 484
81 484
1 488
5 488
17 488
7 488
8 488
9 488
154 488
11 488
4 488
6 488
60 488
23 488
12 488
40 488
15 488
2 488
16 488
45 488
21 488
28 488
14 488
32 488
26 488
3 488
55 488
155 488
24 488
1 477
15 477
2 477
17 477
7 477
8 477
11 477
52 477
47 477
21 477
22 477
3 477
125 477
154 477
24 477
5 477
10 477
60 477
52 488
55 469
117 488
47 488
101 488
34 488
27 488
20 488
4 477
42 477
6 477
10 488
41 488
22 488
30 477
101 477
91 469
67 469
153 469
49 486
61 486
45 486
49 479
8 479
51 479
86 486
52 486
54 486
22 486
28 479
61 479
39 486
29 486
80 486
42 486
62 479
67 479
56 479
24 479
50 486
81 486
84 351
87 351
67 351
30 351
55 351
63 351
43 351
97 351
64 351
25 351
92 351
13 351
5 351
155 351
36 351
1 489
6 489
17 489
9 489
10 489
13 489
14 489
20 489
2 489
3 489
28 489
7 489
8 489
23 489
11 489
12 489
22 489
26 489
16 489
94 489
27 489
46 489
49 489
33 489
42 489
15 489
34 489
5 489
102 489
24 489
21 489
68 489
4 489
52 489
32 489
37 489
64 489
62 489
48 489
47 489
29 489
45 489
30 489
40 489
85 489
35 489
54 489
51 489
63 489
50 489
61 468
53 462
91 462
73 468
122 328
25 328
60 328
74 328
39 328
51 328
5 473
41 473
32 473
52 473
26 483
39 483
50 483
4 483
42 483
68 483
61 483
13 483
45 483
71 483
153 483
66 483
37 483
35 483
64 483
53 483
122 483
40 483
35 472
61 472
22 472
25 478
54 478
33 478
87 472
31 472
70 472
153 472
75 472
52 472
25 472
41 472
4 472
92 478
34 478
68 472
41 478
1 490
16 490
6 490
17 490
7 490
10 490
12 490
13 490
14 490
22 490
15 490
2 490
3 490
28 490
9 490
23 490
11 490
20 490
2 491
3 491
5 491
6 491
7 491
9 491
10 491
14 491
41 491
32 491
3 492
6 492
7 492
10 492
14 492
1 491
153 491
43 491
15 491
26 491
4 491
27 491
17 491
37 491
80 491
23 491
11 491
12 491
13 491
21 491
49 491
1 492
26 492
27 492
30 492
13 492
46 492
49 492
31 492
39 491
47 491
54 491
20 491
16 491
28 492
23 492
12 492
25 491
46 491
35 491
48 491
45 491
75 491
40 491
33 491
28 491
51 491
22 491
29 491
106 491
97 491
62 491
30 491
126 491
2 492
16 492
9 492
51 492
20 492
22 492
45 492
47 492
52 491
24 491
71 491
62 492
48 492
17 492
24 492
64 492
1 493
3 493
10 493
23 493
59 493
13 493
14 493
20 493
103 493
14 494
29 494
7 494
51 494
126 494
31 494
1 494
10 494
13 494
29 493
7 493
51 493
126 493
31 493
58 494
80 494
17 494
3 494
23 494
16 493
6 493
35 493
18 493
12 493
58 493
16 494
50 494
12 494
20 494
27 494
6 494
133 494
80 493
50 493
95 494
79 494
59 494
102 494
103 494
40 494
4 494
28 494
119 494
22 494
53 494
19 494
112 494
61 469
30 469
83 469
53 468
53 469
49 469
62 490
48 490
27 490
45 490
47 490
24 490
32 490
21 490
49 490
153 490
43 490
26 490
5 490
37 490
67 490
64 490
52 490
83 490
68 490
87 490
94 490
30 490
41 490
39 490
8 490
92 490
86 490
33 490
4 490
159 490
71 490
85 490
106 490
46 490
102 457
6 457
23 457
20 457
133 457
40 457
31 457
17 457
12 457
53 457
27 457
41 457
16 457
58 457
153 456
15 456
57 456
9 457
50 457
19 457
126 457
56 457
3 457
26 457
5 457
57 457
11 457
15 480
16 480
11 480
13 480
9 464
54 464
21 464
17 480
29 480
26 480
79 480
46 480
100 464
35 479
79 479
31 479
30 464
12 466
13 466
22 466
2 480
61 480
92 480
9 480
153 480
45 480
47 480
41 480
32 480
49 464
26 466
27 466
30 466
46 466
54 466
31 466
49 466
126 479
85 464
15 464
2 464
92 464
37 464
87 464
18 464
39 479
80 479
67 464
50 480
102 480
19 480
16 466
51 480
28 480
153 464
62 464
24 464
53 464
27 480
49 480
25 480
37 480
85 480
24 480
21 480
22 480
29 467
7 467
80 467
51 467
10 467
12 467
13 467
102 467
20 467
22 467
32 467
3 467
60 467
41 467
66 464
89 464
73 464
85 467
65 467
26 467
2 467
39 467
48 467
27 467
45 467
79 467
30 467
46 467
31 467
33 467
17 467
35 467
133 467
49 467
73 467
40 467
53 467
16 467
65 464
33 464
15 467
87 467
11 467
71 467
21 467
106 467
5 467
126 467
37 467
47 466
17 466
29 466
80 466
103 466
9 466
125 466
126 466
41 466
15 466
53 466
11 466
32 466
45 466
37 466
42 466
18 466
2 466
8 466
40 466
106 466
79 466
53 495
9 495
10 495
23 495
13 495
14 495
22 495
42 492
15 492
5 492
11 492
1 495
43 495
15 495
16 495
5 495
6 495
17 495
29 495
7 495
80 495
12 495
41 495
32 495
32 492
4 492
37 492
21 492
41 492
66 490
54 490
67 486
2 495
48 495
3 495
67 495
28 495
11 495
20 495
49 495
39 492
87 492
61 495
81 490
89 490
52 492
5 494
37 494
47 494
32 494
33 494
11 494
26 494
62 494
45 494
82 494
53 472
42 472
29 472
64 472
15 496
5 496
28 496
6 496
37 496
10 496
11 496
14 496
64 496
1 496
17 496
2 496
3 496
87 496
7 496
23 496
12 496
20 496
51 497
50 497
10 497
12 497
59 497
13 497
14 497
103 497
27 493
133 493
79 448
17 493
1 497
29 497
7 497
31 497
53 497
53 493
4 493
6 497
26 498
62 498
3 498
5 498
6 498
17 498
45 498
7 498
113 498
51 498
57 498
10 498
30 498
23 498
11 498
13 498
14 498
49 498
1 498
46 498
29 498
54 498
18 498
16 498
12 498
48 498
47 498
25 495
65 495
26 495
39 495
27 495
47 495
40 495
31 495
51 495
1 499
26 499
5 499
6 499
17 499
29 499
23 499
11 499
14 499
50 498
41 498
28 498
102 498
4 495
35 495
4 498
53 498
31 498
27 498
80 498
48 466
42 498
15 498
35 498
52 498
32 498
37 495
39 498
21 498
28 466
25 466
61 466
44 466
86 466
39 466
92 466
34 466
87 466
16 499
10 499
32 499
87 498
20 498
22 498
7 499
51 499
50 499
13 499
114 495
25 498
63 498
153 498
61 498
40 498
59 498
2 498
79 498
33 466
8 498
39 500
6 500
10 500
18 500
23 500
12 500
13 500
14 500
20 500
22 500
32 500
25 500
91 500
26 500
2 500
62 500
30 500
41 500
103 500
31 500
49 500
1 500
15 500
16 500
3 500
4 500
27 500
17 500
7 500
11 500
5 500
40 500
51 500
48 500
35 500
29 500
47 500
1 501
15 501
48 501
3 501
27 501
67 501
35 501
7 501
13 501
47 501
63 501
71 501
49 501
80 500
42 500
74 500
43 500
9 500
50 500
156 500
46 500
33 500
53 500
58 500
37 500
45 500
57 500
6 502
7 502
80 502
10 502
13 502
14 502
41 502
20 502
103 502
29 503
7 503
80 503
51 503
13 503
1 503
6 503
31 503
58 503
1 502
29 502
51 502
126 502
102 502
31 502
10 503
23 503
14 503
103 503
50 503
59 503
20 503
58 502
12 503
63 503
5 503
35 503
23 502
21 502
26 502
35 502
47 502
54 502
41 503
22 503
79 502
28 502
12 502
22 502
79 503
126 503
5 502
3 503
47 503
94 503
133 503
35 461
26 503
48 503
16 503
17 503
45 503
46 503
40 503
15 502
3 502
19 503
102 503
1 463
66 463
12 463
24 463
5 463
51 463
13 463
21 463
39 463
52 463
59 463
47 463
15 504
2 504
3 504
27 504
6 504
7 504
9 504
10 504
23 504
11 504
12 504
59 504
13 504
14 504
41 504
20 504
21 504
32 504
1 504
28 504
48 504
8 463
16 504
37 504
8 504
42 504
49 504
33 504
17 504
50 504
24 504
5 504
52 504
4 504
19 504
40 463
106 504
40 504
53 504
63 504
4 463
27 503
57 503
65 503
49 503
25 503
32 503
112 503
34 503
37 503
28 503
54 503
73 503
39 503
82 503
11 448
15 448
86 448
92 448
28 448
112 448
82 448
47 448
41 448
17 448
156 448
61 493
39 493
25 448
27 448
4 448
57 448
9 448
97 448
30 448
74 469
44 476
154 476
85 469
81 488
158 470
37 488
44 488
42 488
153 476
154 469
53 488
30 488
43 488
59 480
48 480
8 480
52 480
43 480
33 480
29 479
40 479
63 463
22 463
64 479
25 504
62 504
102 504
22 504
34 463
37 493
5 493
28 493
19 493
102 493
79 493
27 482
40 482
17 502
26 482
37 482
133 481
37 481
50 482
112 502
83 502
80 482
41 482
53 502
25 481
53 482
17 482
49 482
40 502
37 502
113 502
57 502
27 502
16 482
35 482
127 482
50 502
63 481
122 481
133 502
126 482
112 482
22 482
11 482
59 482
19 482
50 505
10 505
13 505
102 505
14 505
1 505
5 505
6 505
29 505
79 505
7 505
61 491
74 505
26 505
27 505
46 505
33 505
3 505
73 505
35 505
41 505
32 505
92 505
4 505
11 505
106 505
47 505
49 505
86 505
12 505
19 505
15 505
17 505
45 505
22 505
2 505
23 505
59 505
37 505
16 505
28 505
63 491
65 505
62 505
20 505
85 505
43 505
42 505
126 505
25 505
9 505
102 491
50 491
42 491
90 468
42 468
68 462
75 468
40 468
51 468
26 330
3 330
106 330
13 330
47 330
48 505
28 330
20 330
50 330
19 330
102 330
22 330
61 330
8 330
2 330
86 330
18 330
59 330
27 330
45 330
11 330
24 330
39 330
73 330
9 330
51 330
34 330
68 505
60 505
29 496
80 496
51 496
126 496
61 505
18 505
5 330
52 330
43 330
64 330
62 330
48 330
139 505
54 473
13 473
22 473
61 473
86 489
94 473
27 473
59 489
26 473
50 473
80 473
29 473
18 489
47 473
87 473
37 473
106 473
51 473
43 489
39 489
160 489
44 489
28 506
7 506
13 506
14 506
103 506
1 506
85 506
26 506
39 506
48 506
6 506
10 506
23 506
11 506
47 506
3 506
16 506
17 506
51 506
18 506
12 506
46 506
20 506
22 506
92 506
34 506
27 506
43 506
31 506
2 506
5 506
35 506
29 506
45 506
133 506
37 506
57 506
49 506
33 506
50 506
80 506
17 485
22 485
31 485
9 485
32 485
42 485
15 485
37 485
20 485
28 485
100 485
34 485
79 485
62 485
26 485
46 485
81 485
8 492
32 496
49 496
16 496
27 496
8 496
9 496
52 496
25 492
62 496
92 496
41 496
24 496
68 492
47 496
21 496
51 490
40 490
92 498
37 498
100 498
41 465
12 465
59 465
133 498
103 498
39 457
48 457
37 457
47 457
49 457
82 498
9 498
96 465
20 465
26 465
2 465
57 465
47 465
32 465
30 457
63 457
19 465
102 465
50 492
109 492
54 492
33 492
43 492
44 492
18 492
29 492
35 492
74 492
102 492
25 484
66 487
18 487
45 484
54 484
72 471
53 471
49 471
66 471
18 471
55 489
41 489
86 348
55 348
19 489
92 489
4 330
55 330
35 330
79 330
37 330
21 330
66 484
43 484
33 484
85 484
90 484
61 490
75 484
79 484
56 487
30 487
61 484
73 463
153 487
86 463
91 487
75 487
85 474
68 474
29 474
70 474
86 474
71 474
33 474
92 474
87 474
39 474
75 474
44 474
42 474
36 483
56 474
153 474
48 474
56 483
110 492
59 492
19 492
161 470
14 470
5 483
55 483
43 476
62 476
90 476
107 476
87 476
74 476
6 458
133 458
10 458
13 458
80 458
126 458
14 458
29 458
83 458
103 458
79 458
3 458
23 458
17 458
50 458
19 458
102 458
40 458
41 458
58 458
5 458
25 458
62 495
71 495
33 495
15 499
2 499
39 499
4 499
27 499
37 499
80 499
33 499
45 499
52 499
47 499
63 499
31 499
30 495
54 499
53 499
3 499
9 499
48 499
34 499
12 499
42 499
102 499
20 499
49 499
87 495
62 499
87 499
85 499
153 499
28 499
18 499
22 499
37 472
63 472
40 472
50 472
60 472
25 473
4 473
39 472
71 472
19 472
85 472
43 472
50 349
28 351
48 351
34 351
18 351
54 351
90 351
86 349
33 349
33 351
85 349
79 491
21 499
86 491
31 491
18 491
41 499
55 499
79 499
46 499
61 499
81 499
59 491
19 491
30 499
59 499
46 486
64 486
18 486
25 486
56 486
71 486
63 486
1 507
2 507
16 507
5 507
28 507
6 507
17 507
9 507
10 507
23 507
11 507
12 507
13 507
14 507
32 507
49 507
85 507
15 507
26 507
3 507
27 507
35 507
45 507
7 507
37 507
8 507
24 507
71 507
57 507
60 507
54 507
47 507
64 507
29 507
92 363
50 507
22 507
80 363
56 488
125 488
155 477
55 477
81 477
93 488
62 488
93 477
117 477
44 477
34 477
27 477
87 488
157 488
90 477
156 477
156 488
85 488
35 488
71 488
85 477
153 477
20 507
53 507
63 507
102 507
103 507
113 507
51 507
4 507
52 507
48 507
86 507
19 507
62 507
92 507
79 507
39 507
30 507
40 507
106 507
61 507
43 507
160 507
18 507
6 508
7 508
10 508
23 508
13 508
14 508
80 480
39 508
27 508
12 508
40 480
1 508
31 508
4 480
3 508
22 508
64 508
87 508
79 508
30 508
32 508
35 480
2 508
4 508
5 508
17 508
35 508
29 508
8 508
80 508
47 508
40 508
39 480
50 508
19 508
46 508
33 508
16 508
59 508
102 508
31 480
39 478
85 478
84 478
43 478
62 478
42 478
39 505
52 505
21 505
80 505
8 505
51 505
5 481
35 458
20 458
39 458
112 458
12 458
59 458
57 481
50 467
17 460
20 460
58 460
41 508
20 508
103 508
45 508
54 508
46 460
113 460
9 460
4 460
47 460
41 460
61 467
28 467
63 467
48 508
65 460
62 460
45 460
30 460
32 460
79 460
100 460
162 467
59 467
42 467
70 460
37 460
75 460
40 460
33 460
61 460
103 460
49 460
156 460
106 460
63 460
43 467
39 424
49 424
92 424
21 424
63 424
79 506
18 472
122 472
86 472
51 472
64 477
62 477
39 477
28 477
45 477
37 477
49 477
32 477
18 477
34 468
56 477
13 477
35 477
43 477
40 477
92 330
25 507
56 330
114 330
85 330
81 330
25 330
40 330
30 330
42 507
21 507
81 507
71 330
53 330
28 500
79 500
53 505
53 501
28 501
51 501
23 501
14 501
41 501
20 501
22 501
85 491
57 491
61 501
39 501
6 501
87 501
8 500
72 500
61 500
10 501
4 496
53 489
68 496
13 496
22 496
56 489
71 489
60 496
66 496
113 496
59 496
19 496
26 496
30 463
122 463
45 463
71 463
28 465
113 465
112 465
53 461
53 503
16 465
64 456
54 461
30 503
92 465
71 456
85 496
42 496
54 496
63 496
69 496
102 496
31 496
43 496
57 496
50 496
18 496
72 496
86 496
106 496
81 505
91 505
48 496
35 496
160 496
45 496
40 496
24 505
40 448
53 449
133 449
57 493
53 509
16 509
17 509
51 509
23 509
13 509
14 509
81 448
71 449
1 509
3 509
50 509
25 449
49 449
7 509
10 509
2 449
68 449
4 449
35 449
21 449
19 449
52 449
74 448
27 449
6 509
40 509
31 509
103 509
18 448
37 448
80 509
126 509
12 509
156 449
97 449
35 509
133 509
112 449
19 498
59 457
126 498
113 499
32 457
35 457
18 494
25 494
30 494
46 494
54 494
41 494
126 499
87 457
18 457
54 457
61 457
2 494
49 494
57 494
92 457
39 494
43 494
15 494
43 457
46 457
103 457
15 457
2 457
80 507
163 507
92 500
86 500
95 500
140 500
133 500
126 500
41 507
59 449
126 449
4 485
35 485
47 485
29 509
25 485
11 449
92 449
74 445
18 449
62 445
8 449
28 449
20 509
27 509
2 509
32 509
29 501
133 501
126 501
31 501
40 493
79 509
45 456
53 465
54 465
85 465
21 465
65 456
73 456
63 456
158 488
36 465
46 473
92 328
153 328
33 328
153 473
53 473
65 473
66 473
33 473
42 473
54 328
34 328
39 473
85 473
91 473
75 473
25 348
50 501
42 501
59 501
17 501
79 501
74 495
45 495
18 495
50 495
8 495
21 495
65 492
34 495
42 495
57 499
24 495
68 495
52 495
79 495
47 461
59 502
133 459
127 502
58 461
2 502
92 459
57 459
153 488
74 496
30 496
67 496
25 496
61 496
33 496
53 496
53 475
28 475
37 475
86 475
42 475
49 475
66 475
68 475
39 475
94 475
67 475
30 475
83 475
25 475
73 475
18 475
71 475
5 475
72 475
43 475
125 475
33 475
74 475
90 475
140 475
64 475
84 475
46 484
87 484
69 484
19 497
5 497
133 497
58 497
80 497
15 497
23 497
46 497
17 497
126 497
53 436
10 436
13 436
14 436
3 497
53 458
113 497
102 497
53 479
65 463
83 479
64 463
25 463
68 479
35 466
52 466
24 466
85 466
21 466
65 466
68 466
89 456
53 481
64 503
66 503
59 481
19 481
27 458
15 503
92 503
57 330
46 330
80 330
160 330
58 330
58 498
74 498
65 498
86 498
61 464
16 461
61 461
112 461
22 461
15 461
42 461
4 461
28 461
47 467
57 461
4 467
57 467
54 467
18 467
62 461
39 461
58 467
51 488
64 488
46 488
44 475
40 471
82 471
57 501
12 501
61 494
42 494
66 494
48 494
92 494
73 494
87 494
89 494
74 499
65 499
40 499
102 501
18 501
61 463
46 463
19 463
60 463
92 463
85 463
153 463
59 495
69 466
100 466
63 495
54 495
64 495
46 495
153 495
160 495
85 495
92 495
58 495
66 495
89 495
133 495
26 501
16 501
5 501
37 501
11 501
48 509
32 501
103 501
22 509
64 509
160 509
156 501
92 501
40 501
18 509
26 509
81 501
74 501
72 501
62 501
11 508
51 508
62 508
26 508
37 508
65 480
65 508
71 508
49 508
30 480
15 508
153 508
9 508
21 508
42 508
53 508
109 464
61 508
66 480
62 480
67 480
133 480
73 480
18 480
103 480
81 480
73 472
81 472
35 490
34 490
18 490
154 506
60 506
40 506
11 485
75 507
66 507
28 441
9 441
12 441
20 441
53 441
34 441
58 510
80 510
51 510
126 510
31 510
102 481
107 441
41 441
48 441
106 441
39 441
63 441
5 510
103 510
69 441
32 441
15 441
2 441
11 441
33 481
48 481
28 510
10 510
13 510
21 441
133 441
112 481
2 510
29 510
22 465
61 465
11 461
35 465
86 351
18 474
162 474
72 474
81 474
66 328
53 474
61 351
29 351
73 351
41 475
26 475
107 475
43 481
59 416
23 436
112 436
133 436
5 436
103 436
17 436
113 441
79 416
133 416
19 436
102 436
59 436
83 481
43 436
79 436
3 436
5 416
23 416
35 436
28 416
126 436
94 456
19 502
48 502
63 502
28 511
51 511
103 511
62 502
21 459
164 502
34 459
73 459
54 330
73 349
102 475
154 349
66 476
18 476
40 476
56 476
36 476
158 476
156 483
73 476
28 476
71 476
61 363
58 507
61 506
32 506
59 363
102 363
58 363
9 506
100 435
39 497
50 435
27 497
35 474
83 457
35 497
20 497
71 497
97 497
42 497
112 497
28 497
79 497
41 497
113 457
22 457
59 485
19 485
102 485
112 485
61 485
55 506
100 506
63 506
43 485
33 485
27 485
80 485
49 485
53 485
112 506
59 506
57 485
63 485
107 485
4 509
5 509
57 509
11 509
49 509
33 509
30 509
41 509
19 509
102 509
154 509
61 509
126 480
86 504
81 504
34 504
73 504
64 504
43 504
26 504
67 504
68 504
86 480
51 504
45 504
156 493
94 509
25 493
46 493
92 493
18 473
160 473
68 473
62 473
74 473
48 473
67 473
55 473
34 473
60 473
111 473
165 473
30 473
40 473
92 473
65 496
126 492
113 492
4 501
80 501
45 501
43 501
2 501
33 501
30 501
91 501
160 501
72 365
43 365
101 365
66 365
117 476
78 476
156 476
25 424
66 424
48 424
100 424
85 424
33 424
42 424
106 506
8 506
47 424
71 424
106 424
106 445
112 445
79 445
75 424
4 506
53 506
18 424
52 424
69 424
45 424
41 424
65 424
120 424
120 506
67 478
87 478
66 478
40 478
92 486
40 486
43 486
30 486
75 486
87 486
48 486
102 495
53 486
103 499
35 499
92 499
35 494
43 498
156 499
19 499
63 494
31 505
53 491
94 485
21 485
21 500
94 500
106 500
34 500
89 500
73 500
114 500
25 474
40 474
55 474
102 506
71 364
65 506
30 506
54 506
91 506
62 506
21 506
58 506
24 506
160 506
41 506
64 364
59 364
102 364
166 512
167 513
168 513
168 514
166 513
169 514
170 513
171 514
167 515
172 515
173 515
170 515
170 516
173 517
168 517
174 515
167 518
170 518
173 518
172 518
168 518
168 515
168 519
170 519
174 518
168 516
167 519
175 515
167 520
167 521
173 521
170 521
167 522
176 523
170 523
172 520
173 520
170 520
176 524
177 523
174 523
167 523
173 523
172 523
168 523
177 520
177 521
173 522
174 522
170 522
172 522
177 525
170 525
168 521
177 522
174 520
168 520
139 520
170 524
174 521
177 524
167 524
168 524
39 520
178 521
176 526
167 526
179 526
180 526
181 526
176 527
179 527
181 527
182 527
176 528
181 528
182 528
167 528
183 528
174 528
172 528
179 528
170 528
174 527
180 527
173 527
170 527
176 529
183 529
183 526
170 529
181 529
180 528
183 527
176 530
167 530
183 530
170 530
180 530
181 530
182 530
168 527
176 531
181 531
182 531
167 529
174 529
179 529
182 529
180 529
184 529
185 529
184 528
185 528
173 528
176 532
185 532
173 532
170 532
185 530
173 530
173 529
177 531
170 531
185 527
167 527
182 526
174 526
177 528
185 531
179 531
177 529
173 531
53 529
168 528
186 529
174 531
168 529
184 527
170 526
179 530
167 533
168 533
170 533
139 533
183 533
174 533
173 533
187 533
169 533
168 534
170 534
168 535
167 534
169 513
167 536
183 536
172 536
174 536
170 536
176 536
185 536
173 536
179 536
181 536
168 536
182 536
39 527
184 536
172 527
139 536
53 536
53 527
39 536
177 536
28 536
177 527
174 537
175 537
170 537
187 537
169 537
172 538
170 538
53 538
169 538
175 538
187 538
172 537
175 539
170 539
53 537
187 539
169 539
166 537
39 538
39 537
187 540
175 541
166 539
168 542
170 542
168 543
168 522
170 543
167 543
173 543
177 543
167 544
168 544
170 544
174 544
183 545
168 545
170 545
173 544
187 546
169 546
187 547
169 547
167 546
173 546
168 546
170 546
167 545
168 547
170 547
167 547
166 547
167 548
187 549
177 549
170 549
176 550
170 550
176 551
168 551
170 551
177 551
185 551
174 551
176 549
167 549
168 549
174 550
176 552
185 552
177 552
170 552
177 550
167 550
173 550
168 550
173 551
167 551
167 552
172 552
174 552
172 550
53 551
173 552
185 549
174 549
185 550
172 551
167 553
168 553
168 554
168 555
170 553
167 555
173 555
166 553
170 554
169 555
187 554
166 554
123 553
166 555
166 556
167 557
167 558
172 557
173 557
168 557
170 557
175 540
170 540
174 558
173 558
170 558
169 540
168 540
174 540
170 559
168 558
175 557
168 560
170 560
183 561
176 561
167 561
170 561
181 561
167 562
188 562
170 562
181 562
176 562
139 562
183 562
180 561
167 563
173 563
170 563
174 561
188 561
173 562
174 562
176 563
183 563
174 563
181 563
172 563
188 563
179 562
182 562
184 562
179 561
53 562
53 563
185 562
179 563
176 564
183 564
174 564
179 564
170 564
181 564
53 564
173 564
167 564
180 564
181 565
182 565
167 565
174 565
188 565
185 563
176 565
53 565
179 565
170 565
180 562
185 565
177 565
176 566
181 566
185 561
170 566
182 561
180 565
185 564
172 562
184 565
173 565
53 561
183 565
167 567
170 567
170 568
167 517
172 517
174 517
170 517
172 567
173 567
167 569
172 569
173 569
170 569
174 569
174 567
139 569
167 570
172 570
173 570
174 570
168 567
167 568
172 568
174 568
53 517
175 520
53 520
170 571
167 537
168 568
173 568
187 568
172 571
168 571
167 571
174 571
175 517
39 517
175 571
187 571
168 537
187 519
172 519
173 519
174 519
173 571
170 570
39 570
168 570
39 571
53 570
53 518
187 518
53 569
187 567
39 518
175 568
53 567
53 568
177 542
168 572
139 522
183 546
168 573
170 573
174 546
167 574
173 574
168 574
172 574
174 574
175 574
173 560
170 574
172 558
173 534
167 575
174 575
172 575
170 575
173 575
175 575
168 575
174 524
167 576
173 576
174 576
167 577
174 577
173 577
172 577
167 578
174 578
176 579
174 579
170 579
181 579
167 579
173 579
175 579
170 577
176 577
183 577
180 577
172 576
189 578
182 564
183 579
139 579
180 579
184 564
39 563
177 577
39 564
176 576
39 576
168 579
176 580
183 580
180 580
167 580
53 580
174 580
170 580
180 581
176 581
170 581
181 581
167 581
174 581
172 581
173 581
167 582
172 582
173 582
174 582
170 582
176 582
183 582
180 582
181 582
179 579
176 583
174 583
170 583
183 581
179 581
39 577
181 577
181 580
53 581
177 582
185 580
173 580
172 578
176 584
170 584
39 581
185 582
167 584
173 584
174 584
177 580
185 581
180 584
183 584
172 580
179 582
177 584
177 581
185 584
179 577
168 581
172 584
188 564
179 584
170 585
167 585
172 585
173 585
183 551
177 586
183 586
170 586
176 586
183 585
173 587
170 587
174 587
53 582
167 587
172 587
185 579
177 564
172 579
177 585
167 586
173 586
174 586
178 581
180 551
170 576
53 577
168 585
172 586
174 585
168 587
177 566
185 577
39 580
176 587
175 585
180 563
184 579
177 579
177 587
174 566
53 579
167 583
172 583
28 584
188 579
169 573
168 588
170 588
187 573
175 573
166 545
169 545
166 573
39 545
169 535
183 532
182 532
174 530
181 532
180 532
179 532
177 532
177 589
170 589
184 532
39 532
176 590
179 590
168 532
176 589
181 589
182 589
176 591
181 591
182 591
167 591
185 591
174 591
170 591
188 591
173 591
179 591
179 589
170 590
176 592
179 592
170 592
181 592
173 592
182 592
183 592
185 592
177 592
39 565
185 589
39 589
174 592
173 583
170 593
175 594
167 594
172 594
173 594
170 594
173 537
39 585
167 593
172 593
173 593
187 570
183 570
168 594
177 570
170 595
167 596
174 593
187 593
177 593
177 596
170 596
187 594
175 570
167 595
172 595
167 597
172 597
170 597
174 594
168 593
174 597
175 597
173 596
173 597
173 595
174 595
175 595
175 567
187 597
169 597
177 583
39 594
28 594
175 593
178 594
169 594
175 583
187 585
173 598
175 598
187 595
176 599
185 599
177 599
170 599
173 599
174 599
167 599
168 548
170 548
174 548
187 548
167 573
53 573
183 573
168 600
170 600
166 600
190 601
170 601
190 602
190 603
168 603
168 604
190 605
168 601
187 605
168 605
170 605
187 603
169 606
167 601
187 601
167 588
167 600
187 600
166 588
183 591
176 607
167 607
183 607
179 607
170 607
174 607
188 607
173 607
182 607
188 530
180 607
181 607
53 607
176 608
174 608
179 608
170 608
182 608
167 608
173 608
188 608
53 530
181 608
183 608
180 591
182 609
173 561
176 609
167 609
53 609
170 609
188 609
177 563
183 609
179 609
181 609
173 609
174 609
39 530
185 607
177 607
53 591
28 530
172 607
185 608
180 609
185 609
39 591
177 609
75 565
177 530
168 530
177 591
39 607
174 534
169 534
170 555
187 610
187 587
183 587
167 611
173 611
174 611
170 611
168 611
172 611
176 611
187 569
39 611
39 569
177 569
53 611
183 569
168 569
53 523
39 523
176 520
173 524
177 611
53 587
180 586
185 611
139 523
175 569
177 612
170 612
53 549
173 549
173 589
174 589
53 589
1 613
27 613
69 613
23 613
119 613
21 613
22 613
49 613
15 614
2 614
68 614
48 614
34 614
27 614
73 614
105 614
67 614
37 614
30 614
11 614
83 614
24 614
21 614
22 614
71 614
49 614
33 614
15 615
66 615
2 615
68 615
16 615
92 615
34 615
27 615
28 615
37 615
23 615
11 615
106 615
119 615
24 615
20 615
21 615
49 615
33 615
48 615
67 615
22 615
28 614
69 614
23 614
119 614
15 613
68 613
48 613
34 613
24 613
33 613
74 614
45 614
68 616
28 616
69 616
119 616
40 616
49 616
53 613
73 613
45 613
71 613
16 614
66 614
18 614
111 614
66 613
64 614
106 614
62 613
67 613
28 613
37 613
1 617
15 617
2 617
3 617
4 617
27 617
67 617
37 617
23 617
21 617
22 617
49 617
68 617
62 617
48 617
34 617
69 617
45 617
119 617
83 617
74 617
66 617
73 617
30 617
75 617
111 617
40 617
110 617
11 617
120 617
33 617
64 617
53 617
6 617
20 617
84 617
92 617
68 618
69 618
45 618
23 618
160 618
64 618
48 618
73 618
67 618
49 618
33 618
48 619
34 619
67 619
23 619
111 619
49 619
33 619
1 620
2 620
68 620
48 620
27 620
73 620
45 620
23 620
111 620
82 621
73 621
23 621
48 622
104 622
67 622
69 622
23 622
49 622
33 622
15 623
66 623
48 623
67 623
23 623
49 623
92 622
73 622
45 622
15 616
48 616
34 616
27 616
73 616
67 616
23 616
111 616
66 616
33 616
45 616
11 616
21 616
81 616
78 616
20 616
37 616
84 624
48 624
27 624
23 624
49 624
33 624
25 616
105 616
53 616
64 625
48 625
27 625
67 625
45 625
49 625
34 625
23 625
33 625
64 626
70 626
45 626
49 626
73 626
67 626
23 626
160 626
75 626
53 626
48 626
34 626
27 626
37 626
11 626
111 626
24 626
71 626
16 626
21 626
33 626
66 625
2 625
68 625
18 625
24 625
21 625
69 625
40 625
28 626
64 627
1 627
66 627
16 627
67 627
23 627
160 627
111 627
40 627
68 628
75 628
168 628
23 628
11 628
159 628
111 628
49 628
67 628
9 628
191 628
192 628
193 628
154 628
64 628
160 628
48 628
81 628
53 628
66 628
34 628
37 628
21 628
71 628
33 628
40 628
74 627
34 627
27 627
45 628
53 620
70 620
62 620
82 620
69 620
37 620
11 620
49 620
33 620
67 629
69 629
23 629
49 629
64 622
53 622
53 629
34 629
27 629
111 629
43 630
49 630
70 630
48 630
67 630
23 630
74 620
6 620
30 620
74 631
53 631
70 631
66 631
48 631
27 631
6 631
24 631
49 631
33 631
64 629
68 629
48 629
73 629
45 629
75 629
68 631
82 631
73 631
67 631
69 631
74 632
16 632
27 632
120 632
15 633
66 633
2 633
68 633
48 633
34 633
73 633
69 633
45 633
23 633
11 633
119 633
20 633
21 633
81 633
22 633
49 633
27 633
33 633
15 634
34 634
27 634
67 634
23 634
119 634
21 634
64 633
74 633
53 633
70 633
43 633
67 633
24 633
32 633
64 635
75 635
23 635
49 635
62 633
92 633
37 633
30 633
111 633
83 633
69 635
119 635
20 635
16 633
42 633
52 633
84 633
15 635
66 635
48 635
67 635
24 635
21 635
120 633
75 633
53 635
68 635
37 635
11 635
71 635
32 635
33 635
27 635
73 635
1 633
48 636
67 636
45 636
30 636
33 636
53 636
2 636
68 636
119 636
49 636
64 636
66 636
62 636
3 636
34 636
24 636
61 637
48 637
23 637
119 637
49 637
64 637
67 637
83 637
66 637
27 637
73 637
120 637
40 637
71 637
1 637
74 637
15 637
68 637
16 637
3 637
11 637
22 637
2 637
28 637
69 637
45 637
20 637
21 637
33 637
16 636
23 636
11 636
47 636
83 636
21 636
22 636
30 637
27 636
124 637
62 637
34 637
106 637
24 637
81 636
66 638
2 638
48 638
73 638
49 638
1 639
53 639
15 639
2 639
68 639
62 639
34 639
27 639
28 639
45 639
30 639
119 639
120 639
21 639
49 639
27 638
28 638
23 638
119 638
53 640
15 640
66 640
84 640
68 640
48 640
27 640
11 640
49 640
64 640
1 640
74 640
25 640
67 640
45 640
30 640
23 640
52 640
119 640
120 640
22 640
33 640
48 641
3 641
73 641
67 641
28 641
23 641
119 641
22 641
49 641
34 640
42 640
20 640
21 640
3 640
53 638
15 638
84 638
68 638
34 638
67 638
45 638
21 638
22 638
33 638
73 640
106 640
111 640
62 640
28 640
20 638
48 639
3 639
73 639
23 639
22 639
32 639
2 640
69 640
3 638
7 638
120 638
54 638
24 640
110 640
7 640
68 626
53 630
88 630
15 630
66 630
2 630
68 630
62 630
16 630
34 630
27 630
28 630
37 630
11 630
12 630
83 630
24 630
21 630
33 630
48 642
67 642
69 642
49 642
66 643
84 643
68 643
48 643
34 643
27 643
73 643
67 643
69 643
45 643
23 643
83 643
81 643
49 643
33 643
81 623
74 643
75 643
40 643
1 644
78 644
27 644
7 644
11 644
52 644
12 644
20 644
21 644
22 644
25 644
61 644
48 644
34 644
73 644
6 644
106 644
83 644
120 644
97 644
31 644
49 644
33 644
2 644
68 644
3 644
23 644
41 644
32 644
81 644
39 644
24 644
43 644
62 644
17 644
56 644
37 644
15 644
30 644
16 644
67 644
9 644
42 644
73 623
69 623
24 623
33 623
62 645
48 645
16 645
27 645
67 645
22 645
49 645
33 645
43 623
2 623
68 623
62 623
75 623
11 623
83 623
22 623
70 645
15 645
66 645
34 645
69 645
45 645
37 645
23 645
11 645
111 645
21 645
81 645
108 645
53 623
53 646
15 646
48 646
16 646
27 646
37 646
11 646
54 646
21 646
22 646
49 646
64 646
43 646
73 646
110 646
67 646
30 646
75 646
24 646
40 646
66 646
68 646
34 646
45 646
33 646
2 646
78 646
23 646
20 646
70 646
26 646
62 646
3 646
71 646
1 646
120 646
74 646
61 646
48 647
67 647
69 647
71 647
49 647
33 647
64 647
23 647
21 647
15 647
68 647
11 647
45 647
66 647
34 647
74 648
25 648
15 648
61 648
84 648
48 648
16 648
27 648
105 648
45 648
23 648
106 648
159 648
40 648
49 648
75 648
73 647
64 649
53 649
15 649
2 649
68 649
62 649
48 649
16 649
3 649
27 649
45 649
23 649
11 649
21 649
22 649
49 649
33 649
66 649
67 649
28 649
83 649
81 649
1 649
7 649
106 649
24 649
70 649
43 649
69 649
37 649
20 649
1 650
53 650
43 650
15 650
66 650
2 650
68 650
62 650
48 650
16 650
3 650
34 650
27 650
73 650
110 650
67 650
28 650
37 650
23 650
11 650
106 650
119 650
24 650
21 650
22 650
49 650
33 650
61 649
119 649
74 649
75 649
40 649
106 633
66 651
48 651
73 651
69 651
23 651
83 651
81 651
49 651
1 651
74 651
82 651
34 651
27 651
67 651
33 651
64 651
53 651
45 651
37 651
30 651
11 651
82 633
28 633
110 633
15 651
2 651
21 651
68 651
7 651
119 651
22 651
3 651
70 634
16 634
69 634
45 634
11 634
49 634
64 634
74 634
66 634
48 634
30 634
75 634
40 634
53 634
68 634
24 634
73 634
111 634
22 634
33 634
62 634
83 634
163 634
62 631
34 631
75 631
11 631
40 631
71 631
64 652
48 652
67 652
23 652
24 652
49 652
33 652
154 652
160 652
11 652
73 652
69 652
45 652
18 652
66 652
68 652
121 652
120 652
21 652
34 652
64 619
68 619
160 619
159 619
24 619
111 652
27 619
28 619
21 619
70 642
16 642
73 642
23 642
119 642
21 642
33 642
74 642
27 642
81 642
40 642
68 642
34 642
45 642
24 642
66 642
82 642
11 642
83 642
22 642
64 642
1 642
28 642
53 642
37 642
84 642
62 642
39 642
121 642
71 642
30 642
193 642
15 642
2 642
7 642
111 642
160 642
64 653
16 653
28 653
30 653
23 653
120 653
22 653
40 653
32 653
49 653
33 653
64 639
25 639
6 639
40 639
11 639
42 639
24 639
20 639
66 639
33 639
43 639
81 639
64 650
61 650
159 639
74 639
67 639
75 639
111 639
78 615
2 613
84 613
16 613
11 613
83 613
81 613
70 615
3 615
194 615
106 646
53 615
73 615
69 615
74 613
75 613
84 646
28 646
83 646
61 615
111 615
25 615
122 646
69 646
119 646
62 615
30 615
83 615
32 615
64 615
75 615
64 613
120 615
45 615
71 615
81 615
64 654
66 654
68 654
48 654
67 654
168 654
23 654
24 654
71 654
49 654
33 654
64 655
27 655
40 655
71 655
11 654
195 655
73 655
45 655
1 655
74 655
34 655
81 655
49 655
66 655
2 655
23 655
11 655
159 655
24 655
21 655
33 655
75 655
81 618
40 618
15 656
2 656
84 656
68 656
78 656
16 656
27 656
7 656
37 656
23 656
11 656
20 656
21 656
22 656
32 656
28 644
25 657
66 657
16 657
34 657
27 657
28 657
17 657
7 657
9 657
30 657
23 657
11 657
119 657
47 657
24 657
32 657
49 657
33 657
28 656
9 656
12 656
33 656
53 644
119 644
53 656
62 656
3 656
6 656
24 656
49 656
15 657
68 657
48 657
67 657
21 657
22 657
17 656
2 657
62 657
83 657
45 644
48 656
34 656
1 656
70 656
119 656
54 656
26 644
46 644
66 644
64 644
10 644
74 658
65 658
48 658
27 658
79 658
11 658
120 658
22 658
40 658
49 658
33 658
53 658
15 658
2 658
68 658
78 658
16 658
3 658
34 658
28 658
6 658
17 658
7 658
9 658
23 658
119 658
111 658
24 658
63 658
20 658
21 658
32 658
26 658
62 658
30 658
52 658
54 644
37 657
20 657
26 656
4 656
26 657
154 657
83 656
42 656
67 658
37 658
66 656
45 656
52 656
4 644
71 656
43 656
64 659
43 659
66 659
61 659
48 659
34 659
27 659
67 659
6 659
7 659
23 659
21 659
22 659
32 659
49 659
33 659
53 659
2 659
68 659
39 659
45 659
54 659
1 659
120 659
81 659
3 659
26 659
17 659
15 659
11 659
24 659
76 659
46 659
40 659
74 659
92 659
4 659
30 659
74 626
40 626
66 626
116 626
83 626
45 650
74 650
75 650
64 660
53 660
43 660
15 660
2 660
62 660
48 660
16 660
34 660
27 660
21 660
49 660
33 660
67 660
28 660
69 660
81 660
34 649
78 650
20 650
68 660
78 660
45 660
37 660
11 660
83 660
24 660
20 660
22 660
32 660
74 660
75 660
7 660
23 660
111 660
69 650
120 660
30 660
30 650
32 650
40 660
26 660
4 650
42 650
68 661
48 661
27 661
23 661
119 661
49 661
33 661
25 661
66 661
3 661
67 661
30 661
120 661
15 661
2 661
34 661
45 661
11 661
111 661
21 661
22 661
16 617
28 617
18 617
1 661
74 661
37 661
40 661
32 661
25 617
53 661
73 661
69 661
24 661
20 661
160 647
28 647
64 662
48 662
27 662
45 662
23 662
106 662
111 662
75 647
66 663
68 663
48 663
121 663
23 663
111 663
49 663
195 647
37 647
106 647
49 662
111 647
24 647
18 647
16 647
40 647
7 650
111 650
120 650
39 650
111 649
6 637
111 637
25 650
73 649
37 637
78 657
12 657
3 657
64 657
6 657
45 657
52 657
159 657
67 656
42 657
124 656
30 656
75 656
40 656
195 656
106 657
54 657
64 656
53 657
74 656
25 656
88 657
160 656
81 656
73 645
64 645
74 645
75 645
40 645
1 645
120 645
43 645
3 645
154 645
119 645
24 645
82 645
1 632
68 632
48 632
73 632
67 632
69 632
45 632
23 632
11 632
119 632
21 632
49 632
2 616
75 616
64 643
53 643
16 643
119 643
21 643
22 643
37 643
30 643
24 643
71 643
24 616
71 616
82 616
16 616
62 616
64 616
70 616
1 616
74 616
30 616
22 616
70 643
15 643
26 643
11 643
194 616
3 616
105 634
81 634
2 634
7 634
37 634
106 634
71 634
78 643
3 634
2 643
92 643
7 643
193 634
154 634
43 615
92 634
184 615
16 631
37 631
23 631
83 631
64 664
53 664
2 664
68 664
62 664
48 664
34 664
27 664
67 664
37 664
30 664
139 664
23 664
11 664
119 664
21 664
49 664
33 664
73 664
81 664
16 664
45 664
15 664
66 664
7 664
24 664
75 664
1 664
74 664
3 664
69 664
20 651
83 664
22 664
82 625
73 625
159 654
111 654
34 654
195 654
37 654
21 654
27 654
160 654
64 630
45 630
81 630
40 630
75 642
111 630
71 630
84 659
62 659
16 659
56 659
37 659
1 653
53 653
43 653
66 653
4 653
6 653
17 653
11 653
24 653
2 653
37 653
21 653
62 653
39 653
27 653
67 653
83 653
45 653
7 653
47 653
3 653
48 653
28 659
119 659
15 653
65 653
68 653
79 653
81 653
83 659
84 653
34 653
20 653
56 653
82 659
73 659
78 659
70 659
110 659
119 653
52 659
71 659
111 653
106 653
54 653
53 665
15 665
2 665
68 665
48 665
16 665
34 665
27 665
30 665
23 665
11 665
24 665
21 665
22 665
33 665
70 665
66 665
37 665
111 665
83 665
71 665
49 665
82 665
73 665
69 665
45 665
53 666
70 666
34 666
27 666
73 666
67 666
17 666
30 666
23 666
24 666
22 666
49 666
33 666
119 665
74 665
28 665
6 665
75 665
81 665
67 665
43 665
64 665
15 667
2 667
68 667
27 667
7 667
119 667
74 668
3 668
27 668
73 668
45 668
49 668
40 668
37 668
24 668
53 624
73 624
67 624
37 624
11 624
24 624
21 624
64 624
70 624
66 624
105 624
69 624
82 639
61 639
52 639
71 650
37 639
64 669
74 669
66 669
2 669
68 669
48 669
34 669
67 669
69 669
23 669
119 669
111 669
71 669
49 669
33 669
1 641
74 641
64 670
25 670
27 670
67 670
30 670
32 670
49 670
1 670
74 670
48 670
3 670
34 670
73 670
45 670
23 670
22 670
120 670
33 670
83 640
53 670
84 670
6 670
78 661
54 661
159 661
34 641
27 641
6 641
75 641
120 641
21 641
84 661
39 661
6 661
46 661
43 640
7 670
21 670
62 661
74 667
53 667
48 667
23 667
21 667
49 667
2 670
68 670
16 670
28 670
120 657
75 670
74 657
39 657
75 657
111 670
43 670
61 670
62 670
54 670
81 670
66 670
66 618
24 618
71 618
68 662
34 662
160 662
24 662
21 662
33 662
74 662
73 662
67 662
53 671
48 671
34 671
116 671
67 671
23 671
49 671
68 672
23 672
11 672
111 672
28 671
45 671
68 673
23 673
111 673
64 671
1 671
74 671
195 671
27 671
75 671
40 671
33 671
64 674
48 674
45 674
75 674
160 671
111 671
21 671
22 671
64 673
75 673
40 673
25 653
73 653
26 653
75 653
120 656
73 656
74 653
71 653
61 656
81 627
49 627
33 627
26 627
73 627
27 652
159 652
40 652
71 652
69 630
82 630
73 630
22 630
74 630
30 632
40 632
66 632
84 651
64 675
67 675
17 675
75 675
81 675
49 675
53 675
66 675
2 675
84 675
68 675
16 675
34 675
27 675
73 675
45 675
37 675
23 675
11 675
119 675
21 675
33 675
74 675
48 675
30 675
26 675
4 675
28 675
83 675
24 675
22 675
1 675
39 675
3 675
15 675
69 675
71 675
62 675
160 675
54 675
111 675
43 675
78 675
154 675
194 675
61 640
75 640
64 661
61 661
110 661
75 661
81 640
84 639
64 638
1 638
74 638
106 638
64 676
74 676
53 676
66 676
62 676
48 676
82 676
34 676
73 676
67 676
69 676
30 676
23 676
15 676
2 676
68 676
27 676
75 676
11 676
83 676
24 676
49 676
33 676
106 676
64 677
53 677
66 677
2 677
68 677
48 677
34 677
27 677
105 677
67 677
37 677
23 677
11 677
83 677
24 677
21 677
49 677
33 677
12 659
47 659
20 659
75 659
111 659
64 678
1 678
74 678
75 678
40 678
33 678
64 672
74 672
16 672
34 672
27 672
45 672
24 672
21 672
49 672
33 672
64 679
23 679
11 679
111 679
49 679
27 674
23 674
111 674
24 674
21 674
71 674
49 674
73 672
75 672
195 679
27 679
75 679
160 679
87 628
53 673
34 673
27 673
67 673
45 673
37 673
54 673
24 673
21 673
81 673
71 673
49 673
33 673
68 679
34 679
37 679
24 679
71 679
67 672
30 672
139 672
71 672
24 628
106 679
53 672
87 672
43 617
71 617
105 617
24 617
25 675
78 617
7 617
120 675
119 676
45 676
37 676
68 627
48 627
11 627
24 627
18 627
1 629
15 629
119 629
21 629
81 629
40 629
2 629
106 629
33 629
74 677
73 677
111 677
68 674
62 674
33 674
64 666
26 666
37 666
160 666
21 666
2 666
68 666
11 666
119 666
66 666
45 666
75 666
111 666
16 661
116 661
119 670
40 670
64 667
66 667
67 667
111 667
24 667
63 667
120 664
193 664
71 640
40 664
71 664
84 664
63 640
62 638
30 638
53 637
70 637
184 637
62 651
28 651
46 651
111 651
16 638
81 637
4 651
105 664
20 664
75 638
110 651
24 651
24 638
39 638
69 638
61 638
82 638
25 638
81 638
40 638
63 664
64 641
15 641
2 641
68 641
62 641
45 641
54 641
24 641
33 641
66 641
11 641
12 641
70 641
43 641
16 641
7 641
30 641
111 641
46 656
111 656
28 643
74 623
27 623
68 668
23 668
119 668
33 668
6 643
48 668
28 668
69 668
22 668
53 668
66 668
16 668
34 668
67 668
11 668
120 668
78 642
106 642
62 643
30 668
75 668
46 668
111 668
43 643
111 643
4 657
84 657
73 657
79 657
111 657
105 657
61 657
1 657
40 657
30 635
120 635
44 635
2 635
16 635
3 635
40 635
26 635
22 635
73 671
16 671
20 641
122 641
25 641
106 670
52 670
11 670
82 614
25 614
163 614
40 614
69 680
45 680
75 614
74 624
82 624
45 624
53 680
68 680
48 680
28 680
37 680
24 680
71 680
49 680
33 680
53 614
66 680
34 680
27 680
116 680
73 680
110 680
67 680
23 680
11 680
21 680
119 680
70 614
120 614
43 658
12 658
43 657
45 658
75 658
73 658
81 657
1 658
4 658
64 658
81 658
71 657
39 658
45 627
15 624
2 624
68 624
154 624
120 624
81 624
28 624
111 624
16 624
74 680
62 647
42 624
66 662
2 662
110 662
73 663
67 663
69 663
45 663
21 663
33 663
64 663
160 663
74 663
81 663
160 625
111 625
74 681
27 681
75 681
43 681
67 681
66 681
73 681
69 681
49 681
33 681
68 681
23 681
111 681
48 681
45 681
66 660
3 660
4 660
17 660
106 660
61 653
97 653
91 653
6 660
71 660
1 660
12 660
61 660
73 660
119 660
69 653
9 653
72 653
52 653
104 653
82 653
46 653
31 653
160 653
3 676
21 676
22 676
105 676
71 676
106 661
16 639
40 641
32 641
195 639
78 639
116 641
53 641
37 641
69 639
12 639
37 636
64 682
53 682
66 682
16 682
34 682
27 682
23 682
11 682
24 682
22 682
49 682
33 682
75 682
40 682
62 635
15 636
78 636
74 635
45 635
84 635
78 635
34 635
70 635
79 635
26 636
48 655
67 655
111 655
64 683
53 683
66 683
48 683
27 683
121 683
23 683
159 683
111 683
24 683
71 683
49 683
33 683
160 655
53 655
15 655
68 655
110 655
193 655
154 655
28 655
37 655
28 683
79 644
40 644
75 644
154 656
74 644
2 628
1 628
74 628
27 628
28 628
67 674
184 674
11 674
106 616
116 615
18 616
81 671
121 671
11 671
120 671
24 671
74 673
48 673
82 673
73 673
48 684
67 684
66 674
34 674
160 674
24 663
2 668
64 668
15 668
82 668
106 668
21 668
70 668
53 679
82 679
16 628
73 679
33 679
1 626
68 621
27 621
106 621
74 621
64 621
66 621
48 621
67 621
45 621
30 621
160 621
49 621
33 621
69 621
53 621
34 621
116 621
17 621
37 621
11 621
24 621
71 621
21 621
27 684
73 684
75 684
49 684
68 685
27 685
23 685
106 685
33 685
53 686
68 686
27 686
23 686
11 686
24 686
53 685
34 685
120 685
49 685
70 685
43 685
66 685
48 685
105 685
37 685
111 685
24 685
64 687
1 687
53 687
43 687
15 687
2 687
4 687
34 687
17 687
30 687
47 687
24 687
21 687
22 687
49 687
7 687
23 687
33 687
26 687
66 687
68 687
16 687
11 687
62 687
37 687
45 687
119 687
3 687
28 687
6 687
25 687
75 687
27 687
18 687
120 687
32 687
48 687
60 687
81 687
67 687
83 687
154 687
74 687
52 687
71 687
110 687
70 687
105 687
121 687
53 688
34 688
49 688
64 688
70 688
48 688
23 688
17 688
30 688
75 688
116 688
1 688
43 688
27 688
73 688
33 688
64 689
68 689
48 689
34 689
67 689
45 689
23 689
11 689
24 689
49 689
53 689
70 689
43 689
66 689
27 689
111 689
33 689
1 690
53 690
26 690
66 690
2 690
4 690
27 690
7 690
37 690
30 690
11 690
120 690
22 690
49 690
1 691
53 691
2 691
62 691
48 691
16 691
4 691
34 691
17 691
37 691
23 691
11 691
24 691
22 691
33 691
26 691
68 691
28 691
6 691
7 691
60 691
83 691
49 691
43 690
62 690
16 690
17 690
121 690
83 690
67 691
34 690
23 690
24 690
21 690
64 691
70 691
66 691
30 691
21 691
71 690
74 691
27 691
106 691
120 691
3 691
68 690
33 690
43 691
116 691
53 692
43 692
66 692
4 692
67 692
17 692
24 692
22 692
49 692
45 691
67 690
47 690
64 690
28 690
73 691
1 692
26 692
2 692
68 692
16 692
34 692
7 692
37 692
11 692
21 692
33 692
52 690
111 687
48 690
121 691
154 690
116 690
111 691
1 693
73 693
45 693
40 693
53 694
33 694
64 695
73 695
67 695
69 695
30 695
75 695
49 695
64 693
53 693
34 694
67 694
17 694
30 694
23 694
22 694
49 694
53 696
66 696
48 696
67 696
69 696
53 695
26 695
27 695
23 695
11 695
24 695
21 695
33 695
43 694
26 694
68 694
16 694
4 694
7 694
37 694
121 694
21 694
71 694
64 694
74 694
34 693
67 693
69 693
23 693
120 693
48 695
16 695
34 695
28 695
17 695
83 695
81 695
26 693
66 693
2 693
68 693
62 693
48 693
37 693
11 693
83 693
24 693
21 693
22 693
71 693
49 693
33 693
66 694
48 694
28 694
45 694
43 693
27 693
81 693
111 693
22 696
49 696
33 696
1 695
37 695
120 695
22 695
73 690
64 697
53 697
34 697
23 697
49 697
30 697
81 697
40 691
81 690
40 690
15 691
43 697
25 697
26 697
17 697
121 697
83 697
70 690
111 690
1 697
67 697
22 697
33 697
66 697
62 697
48 697
196 697
4 697
27 697
11 697
24 697
21 697
32 690
2 697
16 697
7 697
37 697
68 697
71 697
74 690
45 690
106 690
15 695
66 695
68 695
75 691
75 697
15 697
3 697
120 697
45 697
25 695
45 695
71 695
64 698
53 698
70 698
2 698
48 698
34 698
37 698
23 698
40 698
49 698
4 693
23 699
21 699
22 699
11 699
159 699
24 699
74 699
25 699
27 699
40 699
7 699
49 699
25 681
120 681
40 681
1 700
53 700
67 700
119 700
71 700
1 699
66 699
34 699
67 699
160 699
81 699
120 699
1 681
11 681
21 681
22 681
74 700
53 701
66 701
48 701
4 701
34 701
195 701
23 701
49 701
68 701
82 701
37 701
24 701
64 701
74 701
16 701
67 701
1 701
26 701
160 701
2 701
69 701
11 701
33 701
84 702
62 702
48 702
16 702
37 702
30 702
23 702
11 702
21 702
70 701
64 702
68 702
22 702
1 702
2 702
34 702
27 702
160 702
106 702
120 702
40 702
49 702
53 702
67 702
33 702
43 702
45 702
74 702
66 702
195 702
116 702
22 701
27 701
110 701
75 701
71 701
120 701
43 703
68 703
62 703
48 703
34 703
28 703
69 703
81 703
68 704
62 704
34 704
28 704
37 704
47 704
53 703
2 703
27 703
7 703
37 703
83 703
21 703
33 703
64 704
53 704
27 704
7 704
23 704
83 704
21 704
49 704
67 703
70 704
67 704
33 704
30 703
49 703
73 703
40 703
66 703
45 703
23 703
71 703
66 704
16 704
4 704
17 704
11 704
24 704
64 703
3 703
24 703
22 703
1 705
53 705
2 705
68 705
62 705
16 705
4 705
34 705
17 705
7 705
37 705
11 705
83 705
21 705
22 705
64 692
48 692
69 692
53 706
48 706
4 706
34 706
37 706
83 706
49 706
28 692
43 705
3 705
28 705
23 705
24 705
49 705
1 706
43 706
17 706
22 706
26 706
68 706
16 706
23 706
21 706
66 706
2 706
3 706
28 706
45 706
7 706
121 706
11 706
6 706
30 706
62 692
66 705
62 706
24 706
74 706
116 687
73 687
26 705
48 705
67 705
119 705
33 705
27 706
32 706
33 706
60 692
23 692
83 692
45 705
30 705
67 706
81 706
154 705
60 705
25 691
84 691
81 691
69 691
71 691
53 707
66 707
16 707
4 707
34 707
6 707
17 707
7 707
11 707
24 707
22 707
64 707
1 707
27 707
154 707
30 707
75 707
49 707
33 707
154 691
110 691
62 694
27 694
83 694
105 694
11 694
69 694
1 694
2 694
116 694
24 694
73 694
70 694
89 694
81 694
111 694
106 694
15 694
119 694
1 708
53 708
16 708
4 708
34 708
28 708
7 708
9 708
23 708
11 708
83 708
20 708
22 708
32 708
49 708
33 708
47 706
64 705
32 705
74 705
27 705
73 705
6 705
120 705
2 708
67 708
17 708
43 708
21 708
81 708
119 706
154 706
60 706
68 708
62 708
6 708
37 708
47 708
110 706
52 706
78 706
20 706
82 706
119 708
24 708
48 708
116 708
69 705
81 705
15 706
64 708
26 708
39 708
3 708
52 708
88 706
30 708
74 708
20 705
73 706
9 706
66 708
1 709
53 709
43 709
48 709
4 709
27 709
67 709
30 709
75 709
120 709
49 709
1 710
68 710
48 710
16 710
3 710
34 710
28 710
6 710
7 710
23 710
11 710
119 710
81 710
22 710
49 710
74 710
25 710
84 710
124 710
27 710
106 710
120 710
43 710
66 710
17 710
64 710
60 710
30 710
75 710
24 710
33 710
53 710
88 710
2 710
21 710
32 710
37 710
67 710
62 710
9 710
40 710
26 710
4 710
83 710
52 710
64 709
74 709
45 709
23 709
40 709
63 710
2 709
68 709
62 709
34 709
7 709
119 709
22 709
87 710
21 711
22 711
2 699
68 699
37 699
1 711
53 711
26 711
68 711
4 711
27 711
75 711
23 711
24 711
71 711
49 711
53 712
43 712
34 712
23 712
11 712
21 712
22 712
49 712
1 712
27 712
111 712
120 712
33 712
64 712
67 712
64 711
43 711
34 711
69 711
45 711
16 712
28 712
45 712
160 712
24 712
71 712
15 699
7 712
48 712
17 712
53 699
33 699
48 711
120 711
121 711
168 711
160 711
11 711
33 711
66 712
75 712
168 712
40 712
3 667
34 667
17 667
30 667
22 667
33 667
64 713
67 713
30 713
1 713
3 713
27 713
6 713
54 713
21 713
49 713
2 713
48 713
120 713
22 713
16 713
17 713
33 713
53 713
62 713
34 713
11 713
6 667
83 667
120 667
61 667
62 667
16 667
69 667
43 667
4 667
28 667
11 667
74 713
111 713
40 713
43 713
66 713
61 713
37 713
23 713
47 713
83 713
24 713
81 713
71 713
124 667
45 667
81 667
73 667
1 667
106 667
68 713
193 690
9 690
69 690
88 690
84 690
196 690
3 690
25 690
78 690
1 714
74 714
30 714
49 714
74 715
7 715
11 715
120 715
21 715
22 715
64 715
124 715
23 716
81 716
22 716
49 716
2 688
16 688
7 688
11 688
24 688
21 688
22 688
23 715
1 715
48 715
49 715
1 716
74 716
25 716
68 716
7 716
11 716
120 716
21 716
15 715
2 715
30 716
24 716
67 715
75 716
43 695
74 695
70 695
2 695
4 695
121 695
62 695
7 695
40 695
63 695
116 695
65 695
1 717
53 717
70 717
66 717
34 717
27 717
67 717
30 717
49 717
33 717
48 717
37 717
23 717
83 717
62 717
73 717
2 717
68 717
45 717
11 717
71 717
53 718
48 718
34 718
27 718
67 718
23 718
49 718
4 717
24 717
53 719
68 719
62 719
4 719
34 719
23 719
11 719
21 719
22 719
33 719
66 719
2 719
27 719
67 719
24 719
1 719
6 719
17 719
16 719
28 719
48 719
30 719
120 719
49 719
64 719
43 719
73 719
1 704
73 704
6 704
22 704
7 719
121 719
119 719
70 719
43 704
81 704
60 719
26 719
69 719
74 719
40 719
3 719
52 719
83 719
81 719
71 719
37 719
47 719
20 719
71 704
64 720
70 720
48 720
34 720
49 720
53 721
66 721
68 721
48 721
34 721
116 721
67 721
30 721
23 721
24 721
27 721
73 721
40 721
49 721
64 721
74 721
75 721
1 722
53 722
23 722
11 722
21 722
124 722
67 722
43 722
66 722
4 722
27 722
17 722
37 722
49 722
45 722
71 722
64 714
23 714
21 714
48 722
168 722
72 722
160 722
66 711
17 711
7 711
37 711
34 722
30 722
24 722
40 722
26 722
2 722
68 722
16 722
22 722
81 722
121 722
74 722
69 722
64 722
15 722
53 723
66 723
4 723
34 723
28 723
83 723
22 723
33 723
48 723
67 723
23 723
81 723
49 723
1 723
16 723
17 723
7 723
37 723
11 723
47 723
21 723
6 723
60 723
24 723
2 723
68 723
43 723
63 723
64 723
25 723
26 723
27 723
30 723
106 723
120 723
124 723
3 723
31 723
15 723
119 723
1 720
124 720
27 720
67 720
33 720
53 720
68 720
69 720
30 720
11 720
23 720
67 724
69 724
74 720
45 720
75 720
53 724
34 724
23 724
21 724
49 724
33 724
64 725
1 725
43 725
26 725
66 725
48 725
27 725
6 725
47 725
24 725
49 725
33 725
74 725
184 725
4 725
12 725
120 725
120 706
154 710
2 725
34 725
17 725
68 725
54 725
84 725
25 706
53 725
67 725
30 725
40 725
23 725
124 708
45 708
65 725
39 725
106 725
40 706
39 715
40 715
25 715
68 715
45 715
33 715
28 715
62 715
69 715
121 715
168 715
81 715
24 715
27 716
67 716
64 716
53 716
66 716
48 716
73 716
45 716
71 716
43 716
34 716
70 716
33 716
2 716
16 716
4 716
37 716
83 716
74 693
124 693
30 693
75 693
16 726
34 726
67 726
106 726
111 726
49 726
1 726
53 726
66 726
68 726
195 726
27 726
23 726
24 726
71 726
64 726
48 726
73 726
30 726
75 726
168 726
53 727
68 727
16 727
23 727
11 727
22 727
49 727
4 726
21 726
22 726
33 726
2 727
27 727
21 727
64 727
48 727
34 727
67 727
81 727
37 726
74 727
17 727
37 727
24 727
11 726
74 726
26 726
17 726
81 726
70 727
66 727
75 727
33 727
45 707
25 707
60 707
23 707
119 707
15 707
2 707
40 675
67 707
9 707
47 707
26 707
68 707
37 707
83 707
69 707
61 675
26 709
16 709
3 709
28 709
33 709
21 707
81 707
61 709
81 709
62 707
7 675
43 707
120 707
40 707
74 707
48 707
73 707
21 709
105 707
1 703
70 703
116 703
17 703
11 703
26 704
30 704
69 704
48 704
116 704
2 704
111 704
60 703
15 704
45 704
105 704
74 703
26 716
124 716
69 716
16 693
105 693
15 693
119 693
28 693
64 696
27 696
45 696
75 696
23 696
15 696
2 696
62 696
16 696
24 696
17 698
24 698
68 698
195 698
27 698
73 698
67 698
64 728
74 728
48 728
27 728
75 728
40 728
53 729
66 729
2 729
4 729
34 729
69 729
23 729
49 729
33 729
64 729
70 729
67 729
30 729
81 729
71 729
43 729
62 729
48 729
73 729
27 729
116 729
24 729
70 721
69 721
81 721
26 729
68 729
16 729
28 729
83 729
2 721
62 721
37 721
33 721
7 713
124 713
75 713
45 713
119 713
48 666
16 666
26 665
17 665
43 666
62 666
4 666
121 666
83 666
71 666
6 694
75 694
3 707
120 694
106 707
111 707
73 689
17 689
16 689
154 689
81 689
30 689
71 689
105 689
26 689
124 689
62 689
116 689
37 689
18 689
4 689
74 689
110 689
193 689
2 689
62 716
28 716
17 716
111 716
66 688
105 688
67 688
111 688
4 688
121 688
71 688
37 688
15 688
72 688
120 688
74 688
26 688
69 688
15 716
68 688
83 688
73 696
30 696
119 696
81 696
70 696
26 696
68 696
34 696
11 696
37 696
21 696
71 696
17 696
4 696
83 696
54 710
71 710
154 725
60 725
22 725
20 710
15 710
104 710
45 710
16 725
45 725
160 725
11 725
21 725
81 725
111 710
70 723
71 723
47 692
3 692
81 692
27 692
159 723
73 692
154 723
15 692
62 723
30 692
52 705
15 705
84 705
119 692
88 692
52 692
52 723
121 723
53 730
70 730
26 730
67 730
17 730
37 730
30 730
23 730
49 730
45 692
70 705
4 721
17 721
1 729
17 729
111 721
28 721
43 721
45 721
1 686
2 686
34 686
67 686
30 686
106 686
120 686
49 686
33 686
16 686
66 686
48 686
4 686
37 686
71 686
64 686
73 686
83 686
43 686
195 686
194 686
106 716
119 716
24 702
116 701
28 702
17 702
154 701
70 702
81 702
71 702
43 701
73 701
7 701
30 701
121 701
82 702
1 730
66 730
2 730
16 730
60 730
11 730
21 730
22 730
64 730
68 730
62 730
4 730
34 730
28 730
6 730
7 730
24 730
3 704
69 730
83 730
81 730
194 730
195 730
116 730
73 730
52 730
47 730
33 730
69 723
120 730
27 730
48 730
43 730
3 730
45 730
71 730
40 694
39 707
28 707
124 707
5 707
84 694
47 691
88 694
25 694
60 694
17 693
116 705
71 705
64 706
70 706
88 705
42 705
9 705
6 709
24 709
66 709
37 709
69 709
15 709
17 709
11 709
52 709
1 731
70 731
66 731
62 731
48 731
34 731
67 731
23 731
83 731
81 731
49 731
33 731
53 731
116 731
28 731
2 731
68 731
27 731
37 731
11 731
16 731
21 731
64 731
43 731
73 731
24 731
15 719
25 719
69 731
193 731
26 731
195 731
17 731
119 731
18 731
45 719
22 731
75 731
124 731
64 732
53 732
70 732
26 732
66 732
68 732
48 732
34 732
73 732
11 732
24 732
71 732
49 732
33 732
82 686
28 686
43 732
4 732
37 732
70 686
111 686
83 701
2 685
16 685
71 685
18 701
26 686
124 686
16 732
82 732
27 732
67 732
120 732
74 732
106 732
111 732
195 732
23 732
21 701
116 686
75 686
64 724
2 724
28 724
17 724
194 724
43 724
66 724
68 724
48 724
45 724
70 724
16 724
26 724
7 724
37 724
11 724
83 724
24 724
22 724
27 724
30 724
40 724
73 724
71 724
193 719
17 701
106 701
40 726
1 727
111 701
30 732
64 717
69 717
16 717
75 706
193 706
71 706
122 706
53 733
43 733
66 733
34 733
67 733
75 733
23 733
71 733
49 733
18 722
120 722
1 733
195 733
68 733
124 733
45 733
81 733
33 733
30 733
74 733
27 733
26 733
4 733
17 733
37 733
111 733
120 733
111 702
2 733
193 733
21 733
22 733
48 733
28 722
62 733
28 733
11 721
83 721
21 721
7 721
26 721
16 721
1 721
121 721
22 721
121 730
15 730
74 696
1 696
43 696
124 696
194 731
75 719
194 719
7 731
40 731
116 719
4 731
52 731
111 731
30 731
124 719
45 714
53 714
2 714
48 714
34 714
71 714
33 714
45 688
15 714
68 714
27 714
11 714
24 714
1 724
6 690
75 690
4 724
6 724
105 724
111 724
116 724
40 667
84 667
92 710
46 710
75 667
82 710
1 689
75 689
40 689
21 717
83 689
66 728
2 728
34 728
67 728
53 728
49 728
193 691
193 687
119 691
25 709
52 691
105 691
68 728
16 728
23 728
11 728
111 728
24 728
1 698
45 698
111 698
73 728
70 697
73 720
105 720
194 720
83 720
62 720
16 720
4 720
17 720
24 720
120 720
26 720
66 720
37 720
47 705
75 705
53 734
68 734
62 734
48 734
3 734
34 734
67 734
28 734
37 734
23 734
83 734
21 734
22 734
49 734
63 705
88 730
122 730
160 730
124 697
73 697
74 697
40 697
154 695
71 721
11 698
33 698
43 728
33 728
81 686
22 686
106 689
121 689
168 689
74 686
15 686
84 686
45 686
40 686
71 692
74 723
75 723
25 692
6 692
75 692
84 724
120 724
106 692
120 692
84 723
18 724
110 690
63 690
15 690
76 723
40 723
74 692
40 692
116 692
32 723
25 724
60 699
68 700
48 700
23 700
81 700
22 700
33 700
60 715
168 700
40 700
106 699
64 699
70 699
43 699
71 699
111 699
21 700
32 699
111 700
16 699
43 718
26 718
66 718
2 718
68 718
4 718
37 718
75 718
111 718
24 718
71 718
159 686
159 717
70 718
33 718
111 717
120 717
73 718
83 685
11 718
194 718
74 717
106 704
194 704
52 704
18 704
120 704
40 704
121 704
62 724
121 724
193 723
44 723
197 723
81 724
15 724
193 724
154 724
124 724
81 617
17 617
31 667
83 709
75 702
4 702
26 702
7 702
70 714
66 714
73 714
67 714
82 714
75 714
195 714
106 714
47 714
121 727
4 727
193 727
120 727
40 727
116 727
45 727
160 727
122 727
184 727
195 727
198 727
168 727
106 727
64 733
40 733
71 727
45 699
68 712
168 699
121 712
26 717
195 717
75 717
154 717
66 715
81 711
74 711
40 711
67 711
154 711
2 711
72 711
82 711
159 711
70 692
101 692
194 692
124 687
9 692
194 728
71 728
1 728
15 728
45 728
70 728
69 728
116 728
106 728
159 728
28 697
22 714
7 714
120 714
62 714
4 714
17 714
37 714
40 714
160 714
16 714
3 714
28 714
72 714
68 735
111 735
21 735
49 735
67 736
49 736
33 736
64 735
74 735
67 735
45 735
75 735
160 735
23 735
159 735
66 735
34 735
33 735
67 737
45 737
124 738
48 738
73 738
67 738
40 738
49 738
74 737
27 737
75 737
49 737
27 738
15 738
68 738
34 738
28 738
23 738
11 738
119 738
21 738
106 738
159 738
120 738
33 738
53 737
66 737
68 737
48 737
34 737
37 737
23 737
119 737
24 737
71 737
33 737
64 738
74 738
70 738
45 738
81 738
53 738
24 738
74 739
40 739
64 739
45 739
18 739
25 739
48 739
27 739
49 739
53 739
66 739
34 739
67 739
28 739
37 739
23 739
24 739
33 739
68 740
111 740
33 740
68 739
11 739
2 739
160 739
64 741
68 741
48 741
67 741
23 741
11 741
49 741
33 741
160 683
74 742
27 742
73 742
45 742
49 742
53 741
66 741
34 741
28 741
37 741
160 741
111 741
24 741
71 741
34 683
67 683
64 743
74 743
67 743
45 743
23 743
40 743
49 743
33 743
27 743
73 743
75 743
34 743
18 743
64 737
1 737
70 737
2 737
73 737
110 737
160 737
11 737
21 737
64 744
74 744
48 744
27 744
49 744
33 744
64 745
34 745
27 745
67 745
49 745
64 746
48 746
67 746
49 746
74 747
27 747
73 747
45 747
49 747
23 747
159 747
111 747
21 747
66 747
68 747
48 747
67 747
28 747
33 747
111 746
33 746
64 747
40 747
68 748
48 748
34 748
73 748
45 748
23 748
49 748
53 746
66 746
68 746
34 746
110 746
37 746
121 746
11 746
24 746
71 746
45 746
23 746
37 738
193 738
159 614
81 614
66 738
160 738
71 738
62 614
64 680
15 680
62 680
160 680
81 680
40 680
25 738
30 738
69 738
75 738
111 738
42 738
20 738
1 738
111 739
121 747
168 747
71 747
64 740
48 740
73 740
67 740
75 740
23 740
24 740
49 740
25 747
81 739
30 648
20 648
21 648
66 648
68 648
67 648
11 648
24 648
64 648
73 648
33 648
74 749
68 749
27 749
120 749
49 749
33 749
27 750
73 750
67 750
119 750
49 750
64 749
48 749
73 749
23 749
66 749
45 749
37 749
11 749
111 749
24 749
21 749
71 749
64 751
74 751
67 751
45 751
75 751
18 751
23 751
40 751
49 751
64 752
69 752
18 752
23 752
160 752
49 752
40 749
66 751
48 751
73 751
69 751
111 751
21 751
33 751
68 751
34 751
11 751
119 751
24 751
15 751
27 751
28 751
66 750
68 750
48 750
37 750
23 750
160 750
11 750
111 750
24 750
21 750
33 750
81 751
64 753
48 753
27 753
160 753
49 753
28 753
111 753
70 735
48 735
69 735
37 735
68 752
48 752
34 752
27 752
67 752
37 752
11 752
24 752
74 752
70 752
75 752
111 752
33 752
28 752
45 752
28 735
83 735
24 735
27 735
11 735
74 754
48 754
34 754
67 754
45 754
23 754
160 754
24 754
81 754
49 754
33 754
64 754
66 754
68 754
73 754
111 754
21 754
110 754
71 754
69 754
119 754
27 754
11 754
71 743
68 743
48 743
111 743
75 754
159 751
37 754
64 755
67 755
27 756
40 757
45 755
23 755
75 755
49 755
64 758
53 758
66 758
48 758
67 758
45 758
111 758
49 758
75 758
163 758
40 758
48 759
34 759
73 759
110 759
28 759
37 759
177 759
193 759
24 759
49 759
33 759
68 758
62 758
34 758
27 758
28 758
37 758
24 758
33 758
23 758
160 758
71 758
45 759
30 759
75 759
66 759
23 759
111 759
40 759
71 759
67 760
111 760
74 761
25 761
40 761
74 746
74 762
48 762
27 762
73 762
67 762
28 762
45 762
40 762
75 746
40 746
64 761
66 761
48 761
27 761
49 761
33 761
27 746
160 746
64 763
160 763
111 763
49 763
37 763
71 763
66 763
48 763
195 763
27 763
168 763
18 763
23 763
11 763
33 763
194 763
66 764
48 764
34 764
27 764
67 764
37 764
160 764
111 764
120 764
71 764
49 764
33 764
64 765
45 765
48 765
27 765
67 765
28 765
75 765
111 765
49 765
33 765
66 765
34 765
37 765
39 764
64 766
48 766
27 766
28 766
45 766
75 766
81 766
33 766
53 764
28 764
45 764
18 764
23 765
74 767
48 767
27 767
64 767
66 767
68 767
34 767
67 767
28 767
69 767
45 767
23 767
119 767
111 767
49 767
33 767
71 751
73 767
37 767
11 767
106 767
24 767
21 767
160 767
71 767
70 754
23 768
48 760
69 760
23 760
81 760
49 760
69 768
27 760
28 760
45 760
75 760
74 647
27 647
37 648
64 742
15 742
66 742
68 742
48 742
34 742
67 742
23 742
11 742
24 742
33 742
45 769
111 769
64 770
74 770
27 770
67 770
45 770
53 768
48 768
73 768
67 768
45 768
75 768
49 768
28 768
111 768
21 768
64 768
28 771
49 771
39 768
66 771
48 771
73 771
67 771
69 771
11 771
111 771
33 771
64 772
27 772
67 772
75 772
40 772
49 772
48 773
37 773
160 773
71 773
49 773
33 773
73 773
28 773
64 774
48 774
195 774
27 774
73 774
45 774
18 774
160 774
49 774
74 774
53 775
66 775
48 775
34 775
195 775
27 775
67 775
37 775
24 775
71 775
49 775
33 775
68 775
23 775
11 775
21 775
64 775
74 775
45 775
75 775
111 775
64 776
74 776
48 776
45 776
66 776
34 776
195 776
110 776
67 776
23 776
160 776
111 776
24 776
71 776
49 776
33 776
45 744
160 744
111 744
27 776
73 776
68 776
37 776
83 776
30 776
75 776
11 776
64 757
34 757
75 757
28 776
53 776
39 757
45 757
18 757
49 757
66 760
64 760
40 760
33 760
73 758
48 755
34 755
111 755
21 755
194 755
73 755
18 755
64 748
71 748
33 755
68 777
48 777
45 777
120 777
49 777
73 777
28 777
69 777
18 777
33 777
64 777
67 777
23 777
34 777
27 777
37 777
11 777
119 777
111 777
24 777
21 777
81 777
74 778
48 778
27 778
64 778
67 778
45 778
177 778
75 778
23 778
160 778
25 662
75 662
40 662
70 742
37 742
160 742
71 742
81 662
40 779
64 779
48 779
160 779
48 757
33 757
68 757
28 757
23 757
11 757
111 757
24 757
18 776
40 776
26 775
28 775
160 775
64 756
48 756
34 756
73 756
67 756
45 756
23 756
111 756
49 756
53 761
34 761
23 761
160 761
71 761
73 761
111 761
23 762
160 762
49 762
33 762
74 755
27 755
73 746
64 780
48 780
23 780
11 780
111 780
49 780
33 780
177 755
21 780
74 748
27 748
75 748
163 748
40 748
33 748
67 748
18 771
68 771
160 771
119 771
24 771
64 771
27 771
45 771
75 771
40 771
74 777
40 777
39 735
73 735
119 735
70 781
68 781
48 781
28 781
69 781
37 781
11 781
119 781
49 781
33 781
62 738
64 781
53 781
66 781
2 781
62 781
34 781
27 781
73 781
24 781
71 781
39 738
45 781
40 781
110 738
83 738
28 754
106 754
83 754
75 781
21 781
67 781
111 781
25 781
23 781
15 781
160 781
25 754
40 754
66 743
37 743
24 743
73 752
15 752
66 752
71 752
160 751
40 752
28 737
25 737
18 737
69 737
106 737
67 749
75 749
34 749
119 749
34 750
71 750
28 749
69 749
83 749
74 782
48 782
67 782
45 782
160 782
49 782
168 775
18 775
73 775
83 775
40 775
64 782
68 782
34 782
37 782
71 782
45 761
64 783
23 783
160 783
49 783
53 783
48 783
34 783
110 783
28 783
37 783
11 783
159 783
24 783
21 783
71 783
33 783
66 783
64 784
74 784
34 784
27 784
67 784
23 784
160 784
111 784
40 784
49 784
33 784
68 783
67 783
75 783
27 783
154 783
18 783
168 783
120 783
81 783
184 783
195 783
111 783
40 783
74 764
40 764
23 764
24 764
21 764
64 785
74 786
49 786
66 769
48 769
27 769
67 769
23 769
71 769
49 769
33 769
66 762
18 762
111 762
120 762
21 762
64 762
48 736
34 736
23 736
74 736
40 736
64 736
66 736
111 736
53 740
27 740
37 740
71 740
66 740
45 740
18 740
34 740
160 740
48 785
34 785
72 785
23 785
160 785
159 785
111 785
49 785
33 785
28 787
64 787
45 787
75 787
49 787
34 769
28 769
34 763
28 763
159 763
24 763
28 750
53 752
64 750
70 750
75 750
21 752
81 752
69 750
40 750
64 769
160 769
24 769
71 788
33 788
64 788
34 788
67 788
28 788
49 788
53 789
66 789
48 789
67 789
37 789
11 789
111 789
24 789
71 789
68 789
23 789
49 789
33 789
53 788
15 788
68 788
48 788
195 788
45 788
37 788
11 788
24 788
66 788
160 788
64 790
53 790
68 790
34 790
23 790
11 790
24 790
71 790
49 790
33 790
26 788
23 788
83 788
27 788
18 788
40 788
74 788
159 788
66 791
34 791
195 791
37 791
75 791
121 791
23 791
24 791
71 791
49 791
33 791
110 788
111 788
64 789
34 789
195 789
74 790
26 790
66 790
37 790
75 790
121 790
160 790
111 790
27 790
110 790
67 790
48 790
21 790
159 790
53 662
28 662
11 662
71 662
45 683
21 683
66 779
82 779
23 779
111 779
49 779
33 779
45 779
198 765
71 765
70 776
73 792
45 792
74 792
49 792
33 792
48 792
27 792
67 792
28 792
23 792
81 792
40 792
66 792
68 792
34 792
37 792
111 792
24 792
71 792
74 789
27 789
106 789
121 789
18 789
26 789
160 789
83 789
184 789
124 789
81 789
1 789
28 789
21 789
75 789
159 789
15 783
121 783
168 789
159 781
105 781
106 781
53 767
83 781
83 767
18 750
45 750
120 750
74 750
81 750
15 750
83 750
82 750
120 741
40 741
34 747
37 747
11 747
24 747
27 741
45 741
168 741
21 741
1 680
84 680
2 680
75 680
30 680
27 793
49 793
68 683
53 791
67 791
28 791
139 791
11 791
65 683
11 683
120 683
37 683
168 683
160 791
64 791
45 791
111 791
48 791
64 794
74 794
27 794
45 794
49 794
33 794
194 794
195 790
28 790
45 790
18 790
67 763
34 762
92 762
195 762
37 762
71 762
40 763
64 795
45 795
1 795
74 795
27 795
111 795
40 795
49 795
70 767
15 767
40 767
159 767
18 749
159 749
18 767
27 759
67 759
68 759
16 759
83 759
21 759
62 759
69 759
66 796
68 796
48 796
73 796
67 796
28 796
37 796
23 796
111 796
24 796
49 796
53 792
11 792
120 792
66 782
73 782
28 782
111 782
33 782
71 796
33 796
64 797
67 797
45 797
18 797
48 797
28 797
23 797
160 797
111 797
49 797
33 797
73 797
21 792
75 792
160 792
159 792
68 797
120 797
24 797
21 797
71 797
74 797
37 797
11 797
40 797
64 792
53 756
184 756
26 756
68 756
37 756
121 756
11 756
24 756
22 756
33 756
160 765
105 765
18 765
72 765
3 765
75 798
111 680
18 738
81 737
40 737
66 784
24 784
71 784
1 763
82 763
48 784
159 784
121 784
75 744
18 748
111 748
28 748
168 748
159 739
21 739
71 739
106 748
184 683
83 683
198 655
53 755
66 755
68 755
37 755
11 755
160 757
21 757
72 755
160 755
24 755
40 755
66 757
73 757
67 757
71 757
48 799
27 799
67 799
69 799
49 799
39 799
28 799
23 799
24 799
28 800
49 800
62 799
33 799
49 801
68 802
62 802
34 802
27 802
28 802
83 802
24 802
20 802
49 802
33 802
62 803
48 803
34 803
27 803
73 803
67 803
28 803
30 803
23 803
49 803
64 802
3 802
45 802
30 802
75 802
40 802
83 803
69 803
45 803
24 803
48 802
67 802
66 802
111 802
21 802
111 803
66 803
68 803
105 803
15 804
68 804
62 804
48 804
27 804
83 804
24 804
21 804
49 804
37 803
21 803
69 802
73 804
67 804
28 804
69 804
45 804
11 803
33 803
73 802
23 802
64 805
48 805
27 805
45 805
49 805
61 806
73 806
67 806
66 806
68 806
62 806
27 806
28 806
69 806
45 806
23 806
111 806
83 806
24 806
21 806
74 806
49 806
53 806
34 806
48 806
3 806
105 806
120 806
33 806
43 806
71 806
92 806
84 806
30 806
48 800
73 800
64 800
66 800
27 800
67 800
45 800
30 800
83 800
24 800
108 800
62 800
105 800
69 800
33 800
20 806
61 807
48 807
67 807
24 807
49 807
33 807
3 807
28 807
69 807
62 807
34 807
87 807
45 807
23 807
111 807
83 807
108 807
68 807
43 807
66 807
27 807
120 807
71 807
64 807
73 807
105 807
18 807
53 807
73 799
21 799
64 799
43 799
66 799
34 799
45 799
70 800
43 800
111 800
66 808
111 808
64 808
48 808
67 808
69 808
18 808
49 808
43 809
66 809
62 809
48 809
27 809
73 809
28 809
69 809
45 809
30 809
24 809
49 809
34 810
67 810
49 810
48 810
27 810
64 810
66 810
68 810
111 810
83 810
24 810
33 810
69 810
45 810
73 810
75 810
70 810
62 810
105 810
69 811
18 811
48 812
27 812
28 812
69 812
45 812
49 812
27 813
69 813
28 814
48 815
45 815
49 815
33 815
48 816
27 816
73 816
111 816
49 816
28 816
69 816
64 815
74 815
27 815
73 815
105 815
111 815
18 816
45 816
40 816
75 816
67 816
33 816
81 817
48 818
67 818
69 818
49 818
70 806
37 806
64 806
163 806
27 818
73 818
64 818
74 818
30 818
18 818
120 818
84 818
68 818
62 818
105 818
28 818
45 818
23 818
106 818
83 818
33 818
74 804
34 804
105 804
53 804
53 818
48 819
27 819
67 819
49 819
33 819
34 805
111 805
33 805
67 805
66 820
48 820
27 820
73 820
105 820
67 820
45 820
49 820
53 820
23 820
69 820
111 820
120 820
24 820
64 820
74 820
75 820
163 820
62 820
83 820
20 820
33 820
30 820
21 820
28 820
61 820
40 820
42 820
18 820
160 820
3 820
70 821
48 821
73 821
67 821
69 821
111 821
49 821
33 821
48 822
34 822
73 822
67 822
49 822
27 822
48 823
67 823
45 823
33 823
73 823
23 823
49 823
48 824
49 824
64 824
68 824
27 824
73 824
69 824
45 824
23 824
67 824
28 824
28 815
81 824
69 815
40 815
67 815
40 799
61 799
18 799
61 825
62 825
48 825
27 825
73 825
67 825
28 825
69 825
49 825
33 825
160 799
68 799
48 826
27 826
28 826
75 826
49 826
64 826
48 827
73 808
62 808
27 808
28 808
30 808
61 808
83 808
53 808
45 808
23 808
33 808
163 808
34 808
48 828
27 828
45 828
49 828
48 829
27 829
111 829
49 829
34 829
67 829
73 829
69 829
81 829
48 830
73 830
67 830
69 830
28 829
64 828
34 828
75 828
163 828
40 828
27 831
28 831
64 811
48 811
27 811
73 811
28 811
45 811
48 832
27 832
45 832
111 832
49 832
64 833
48 833
27 833
45 833
163 833
49 833
53 834
48 834
73 834
49 834
27 834
45 834
18 834
64 834
70 815
66 815
62 815
71 815
48 835
73 835
67 835
28 835
69 835
49 835
83 835
27 835
45 835
33 835
64 835
18 835
66 836
62 836
48 836
27 836
67 836
28 836
69 836
111 836
49 836
75 835
66 835
62 835
111 835
24 835
21 835
1 835
163 835
40 835
45 836
83 836
24 836
33 836
73 836
64 837
66 837
48 837
27 837
69 837
111 837
49 837
33 837
73 837
105 837
28 837
67 837
45 837
70 837
62 837
120 837
48 814
27 814
73 814
69 814
49 814
48 838
27 838
45 838
33 838
75 838
49 838
53 838
28 838
105 838
67 838
48 839
27 839
73 839
28 839
69 839
45 839
48 840
27 840
69 840
75 840
40 840
49 840
48 841
27 841
28 841
69 841
45 841
75 841
49 841
28 842
199 842
49 842
48 843
73 843
67 843
28 843
45 843
75 843
69 843
40 843
124 843
27 843
73 841
199 841
163 841
18 841
73 844
28 844
69 844
45 844
49 844
53 845
48 845
27 845
73 845
45 845
48 846
27 846
49 846
73 846
67 846
28 846
69 846
111 846
33 846
45 846
74 846
75 846
64 846
45 842
48 842
27 842
49 843
37 835
71 835
37 836
71 836
30 836
64 836
40 836
64 816
160 816
18 836
64 830
28 830
49 830
48 847
27 847
45 847
49 847
64 812
73 812
18 812
49 811
40 812
48 813
105 813
67 813
45 813
30 813
111 813
49 813
73 813
33 813
66 813
62 813
28 813
124 844
48 844
64 848
43 848
66 848
62 848
48 848
67 848
28 848
111 848
83 848
49 848
37 808
27 848
73 848
69 848
45 848
37 848
75 848
24 808
67 828
73 828
64 840
45 840
28 849
42 849
20 849
67 849
23 849
21 849
18 849
43 849
66 849
62 849
48 849
3 849
27 849
37 849
30 849
111 849
83 849
24 849
108 849
49 849
33 849
63 849
69 849
78 849
34 849
116 849
45 849
199 849
200 849
68 849
73 849
62 850
48 850
3 850
27 850
73 850
67 850
69 850
49 850
61 850
39 850
28 850
30 850
83 850
24 850
200 850
33 850
48 851
28 851
69 851
49 851
27 851
18 851
124 852
73 852
45 852
18 852
40 852
49 852
62 821
105 821
83 821
66 821
27 821
28 821
34 835
30 835
45 821
40 845
28 845
69 845
111 845
49 845
64 845
33 845
48 801
28 801
69 801
45 801
27 801
20 801
61 801
67 801
62 801
116 801
37 801
83 801
108 801
33 801
39 801
3 801
120 801
21 801
66 801
18 801
111 801
63 801
53 809
3 809
42 801
124 801
73 801
30 801
40 801
23 801
84 801
68 801
105 802
37 802
119 802
120 802
15 802
42 802
71 802
43 802
160 802
66 853
27 853
69 853
30 853
11 853
20 853
22 853
49 853
3 853
111 853
120 853
61 853
48 853
28 853
45 853
23 853
24 853
108 853
105 853
67 853
45 825
75 853
40 853
74 853
43 853
15 853
62 853
33 853
53 825
3 825
120 825
163 854
40 854
48 831
73 831
67 831
49 831
75 845
160 836
69 831
33 831
45 831
81 831
124 845
73 832
69 832
33 832
28 832
64 832
67 832
75 832
18 832
160 832
68 800
3 800
34 800
23 800
74 800
84 800
20 800
33 809
39 809
67 809
105 809
120 809
64 809
84 809
111 809
47 809
71 809
74 809
75 809
15 809
68 809
81 855
124 855
48 855
73 855
28 855
69 855
45 855
40 855
49 855
67 855
75 855
43 850
111 850
105 850
45 850
74 851
70 851
61 851
111 851
108 851
33 851
53 850
18 850
42 850
63 807
40 807
160 807
39 807
64 827
27 827
45 827
49 827
62 811
67 811
111 811
33 811
45 822
26 856
66 856
48 856
37 856
23 856
160 856
111 856
21 856
49 856
33 856
68 856
34 856
27 856
67 856
11 856
24 856
111 823
21 823
64 823
74 823
66 823
68 823
37 823
160 823
81 823
62 823
34 823
27 823
83 823
120 823
24 823
69 823
18 823
71 823
28 823
53 856
73 856
64 804
30 804
33 804
23 804
120 804
64 803
74 803
75 803
43 804
66 804
37 804
70 803
71 803
40 804
48 857
73 857
28 857
69 857
45 857
64 849
62 858
48 858
69 858
34 858
27 858
28 858
45 858
49 858
68 848
34 848
24 848
33 848
64 859
48 859
27 859
49 859
67 812
48 860
27 860
28 860
49 860
105 860
69 860
45 860
18 860
111 860
111 804
18 800
75 800
40 800
61 804
18 804
66 822
62 822
105 822
28 822
111 822
83 822
33 822
69 822
70 822
71 822
64 861
48 861
49 861
27 861
48 862
27 862
160 862
27 863
28 863
45 863
28 864
67 839
200 839
49 839
124 839
64 801
74 801
75 801
3 858
67 858
73 858
124 810
28 810
42 858
20 858
64 858
74 858
105 858
111 858
66 858
83 858
24 858
33 858
163 865
75 866
48 852
27 852
28 852
69 852
45 864
49 864
67 814
45 814
23 848
18 848
18 824
40 824
92 803
74 848
105 819
28 819
45 819
111 819
69 819
160 819
18 846
48 867
27 867
73 867
45 867
75 867
46 867
40 867
49 867
111 818
40 818
66 818
34 818
37 818
24 818
163 844
81 841
91 841
105 841
67 841
40 841
64 841
124 841
48 864
75 864
40 864
194 864
33 841
34 825
23 825
83 825
108 825
111 825
75 825
66 825
1 868
53 868
26 868
66 868
2 868
62 868
16 868
3 868
4 868
34 868
27 868
28 868
17 868
79 868
7 868
60 868
30 868
23 868
11 868
47 868
83 868
24 868
21 868
22 868
32 868
49 868
1 869
53 869
85 869
15 869
62 869
16 869
34 869
28 869
17 869
30 869
23 869
22 869
33 869
85 868
15 868
68 868
67 868
37 868
43 869
66 869
2 869
4 869
27 869
67 869
37 869
83 869
24 869
8 869
84 869
7 869
11 869
47 869
21 869
81 869
49 869
156 868
48 868
8 868
52 868
48 869
73 869
6 869
32 869
12 869
63 869
20 869
26 869
68 869
116 869
64 869
25 869
155 869
70 869
45 869
52 869
12 868
33 868
6 868
81 868
74 869
39 869
110 869
84 868
116 868
60 869
36 868
45 868
54 868
26 713
110 713
32 713
52 713
39 713
73 713
3 725
20 725
32 725
53 870
66 870
34 870
27 870
69 870
23 870
11 870
120 870
24 870
71 870
64 871
53 871
70 871
122 871
26 871
66 871
68 871
62 871
16 871
34 871
67 871
28 871
37 871
30 871
23 871
52 871
119 871
83 871
63 871
32 871
49 871
33 871
2 871
84 871
4 871
27 871
11 871
24 871
21 871
22 871
15 871
3 871
7 871
64 870
1 870
85 870
70 870
2 870
68 870
62 870
16 870
3 870
4 870
116 870
28 870
37 870
8 870
119 870
47 870
83 870
63 870
21 870
22 870
33 870
48 870
67 870
30 870
85 704
63 704
26 870
81 870
49 870
32 870
32 704
74 870
122 870
64 872
53 872
15 872
66 872
2 872
68 872
48 872
3 872
34 872
27 872
6 872
17 872
7 872
30 872
23 872
11 872
83 872
24 872
21 872
22 872
32 872
49 872
33 872
64 873
1 873
74 873
25 873
15 873
66 873
27 873
6 873
40 873
32 873
67 872
12 872
74 872
31 872
39 873
116 873
45 873
75 873
49 873
33 873
1 872
43 872
26 872
73 872
54 872
40 872
48 873
67 873
1 874
28 874
6 874
30 874
12 874
54 874
41 874
32 874
49 874
53 875
43 875
15 875
2 875
48 875
3 875
34 875
27 875
28 875
17 875
45 875
7 875
37 875
11 875
12 875
20 875
21 875
22 875
71 875
32 875
49 875
1 875
16 875
10 875
60 875
30 875
23 875
6 875
81 875
53 874
73 874
23 874
43 874
15 874
26 874
66 874
68 874
48 874
34 874
17 874
7 874
37 874
21 874
22 874
64 875
41 875
67 875
62 725
28 725
52 725
2 874
8 874
11 874
20 874
54 875
68 875
24 875
33 875
75 875
46 875
40 875
66 875
84 875
119 875
42 875
25 875
26 875
27 874
52 874
33 874
62 874
24 874
16 874
62 875
39 875
4 875
84 874
106 874
63 874
40 874
52 875
64 874
74 874
47 874
3 874
8 875
47 875
1 876
53 876
85 876
26 876
66 876
68 876
16 876
4 876
27 876
17 876
36 876
99 876
7 876
37 876
8 876
11 876
47 876
24 876
21 876
22 876
101 876
34 876
9 876
23 876
15 876
2 876
60 876
52 876
62 876
33 876
1 877
26 877
17 877
7 877
11 877
24 877
20 877
21 877
10 876
2 877
16 877
4 877
34 877
8 877
125 877
52 877
47 877
22 877
68 877
37 877
23 877
71 877
70 876
45 876
49 876
1 878
53 878
15 878
62 878
48 878
16 878
34 878
27 878
17 878
7 878
23 878
24 878
81 878
22 878
33 878
85 878
43 878
4 878
56 878
30 878
83 878
9 877
60 877
12 877
53 877
15 877
62 877
27 877
28 877
42 877
1 879
53 879
15 879
26 879
66 879
2 879
68 879
16 879
4 879
34 879
17 879
7 879
37 879
8 879
75 879
11 879
24 879
21 879
22 879
101 879
33 879
49 877
85 879
117 879
27 879
36 879
99 879
23 879
43 876
25 876
67 876
125 876
30 876
71 876
26 878
66 878
2 878
84 878
68 878
28 878
60 878
11 878
47 878
21 878
45 878
8 878
9 878
44 877
20 876
81 876
67 878
37 878
52 878
20 878
49 878
28 876
119 876
84 876
62 879
110 879
67 879
60 879
30 879
121 879
92 876
121 876
1 880
62 880
34 880
28 880
81 880
49 880
33 880
64 880
39 880
48 880
67 880
69 880
23 880
43 880
15 880
66 880
2 880
16 880
4 880
6 880
17 880
7 880
11 880
22 880
53 880
84 880
68 880
27 880
116 880
60 880
52 880
83 880
20 880
21 880
73 880
8 880
47 880
26 880
37 880
24 880
44 880
74 880
9 880
156 730
45 870
7 870
15 870
5 870
17 870
25 730
154 730
119 730
75 870
40 870
111 730
20 730
32 730
84 730
64 881
124 881
62 881
48 881
34 881
116 881
67 881
81 881
32 881
49 881
2 881
68 881
27 881
23 881
24 881
22 881
33 881
53 881
15 881
66 881
105 881
71 881
1 881
85 881
70 881
43 881
26 881
4 881
28 881
45 881
37 881
11 881
52 881
47 881
83 881
73 881
69 881
21 881
64 882
1 882
53 882
140 882
43 882
26 882
66 882
84 882
62 882
16 882
4 882
34 882
27 882
67 882
17 882
45 882
37 882
23 882
47 882
83 882
24 882
21 882
81 882
22 882
71 882
49 882
33 882
15 882
2 882
68 882
48 882
56 882
7 882
8 882
11 882
3 882
30 882
9 882
125 882
52 882
28 882
60 882
110 882
85 882
117 882
99 882
12 882
101 882
92 882
5 882
6 882
53 883
17 883
33 883
64 884
53 884
26 884
68 884
16 884
34 884
27 884
116 884
7 884
37 884
23 884
11 884
83 884
24 884
71 884
33 884
85 703
26 703
84 703
16 703
119 703
63 703
1 884
15 884
66 884
84 884
62 884
48 884
67 884
28 884
22 884
49 884
15 703
1 885
53 885
117 885
15 885
26 885
2 885
68 885
62 885
4 885
34 885
17 885
7 885
8 885
11 885
47 885
24 885
21 885
81 885
22 885
71 885
16 885
27 885
1 886
53 886
85 886
43 886
117 886
26 886
62 886
16 886
34 886
116 886
17 886
7 886
37 886
8 886
9 886
11 886
22 886
52 885
43 885
66 885
56 885
30 885
12 885
83 885
33 885
23 886
15 886
4 886
56 886
52 886
47 886
24 886
21 886
101 886
33 886
67 885
125 885
154 885
85 885
70 885
116 885
37 885
23 885
64 885
45 885
44 886
2 886
5 886
125 886
12 886
71 886
66 886
27 886
49 885
6 886
45 886
36 886
32 886
44 885
9 885
101 885
99 885
68 886
49 886
60 886
81 886
40 885
20 886
1 887
53 887
85 887
117 887
26 887
66 887
2 887
62 887
16 887
4 887
34 887
27 887
17 887
56 887
7 887
11 887
24 887
71 887
33 887
15 887
37 887
8 887
9 887
52 887
21 887
22 887
23 887
1 888
4 888
7 888
8 888
60 888
121 888
52 888
47 888
24 888
21 888
81 888
22 888
53 888
2 888
16 888
34 888
6 888
17 888
37 888
33 888
110 887
101 887
49 887
43 887
196 887
45 887
84 887
47 887
69 887
154 887
40 887
6 887
125 887
60 887
32 887
66 877
64 887
67 887
30 887
25 887
12 887
36 887
81 887
99 887
5 887
28 887
20 887
68 887
155 887
121 887
64 888
15 888
68 888
23 888
11 888
20 888
40 888
49 888
30 888
125 888
48 889
16 889
3 889
34 889
28 889
6 889
7 889
30 889
23 889
21 889
32 889
49 889
33 889
1 889
53 889
15 889
2 889
17 889
37 889
11 889
22 889
53 890
48 890
28 890
45 890
23 890
22 890
33 890
26 889
62 889
39 889
4 889
27 889
60 889
15 890
62 890
16 890
4 890
27 890
67 890
30 890
83 890
81 890
32 890
49 890
67 889
45 889
1 891
53 891
43 891
15 891
66 891
2 891
84 891
4 891
27 891
17 891
7 891
37 891
11 891
63 891
21 891
32 891
1 890
2 890
17 890
7 890
37 890
8 890
11 890
52 890
47 890
24 890
63 890
21 890
26 890
34 890
120 890
5 876
117 876
6 876
120 877
154 876
64 876
101 888
45 877
33 877
12 876
9 888
12 888
83 876
6 877
56 877
56 876
155 876
14 877
67 877
1 883
2 883
68 883
62 883
16 883
34 883
11 883
21 883
81 883
22 883
49 883
15 883
4 883
7 883
30 883
47 883
24 883
8 883
125 883
52 883
12 883
64 883
43 883
66 883
56 883
23 883
3 883
27 883
26 883
67 883
37 883
9 883
60 883
85 883
14 883
110 883
5 883
20 883
28 883
154 883
117 883
6 883
71 883
155 883
99 883
45 883
42 883
155 882
1 892
43 892
117 892
15 892
26 892
2 892
62 892
16 892
4 892
34 892
17 892
56 892
7 892
8 892
125 892
11 892
52 892
47 892
24 892
21 892
81 892
22 892
49 892
45 879
125 879
52 879
12 879
47 879
81 879
43 879
84 879
6 879
71 879
32 879
9 879
20 879
154 879
5 879
155 879
111 879
56 879
83 879
64 879
28 879
49 879
3 879
83 887
63 887
122 887
1 893
53 893
43 893
26 893
16 893
27 893
17 893
56 893
36 893
69 893
7 893
8 893
11 893
52 893
160 887
42 887
15 893
2 893
4 893
47 893
24 893
21 893
3 887
155 886
70 886
67 886
30 886
25 886
117 893
25 893
6 893
37 893
30 893
49 893
84 886
40 886
9 893
81 893
22 893
101 893
85 893
62 893
67 893
154 886
71 893
30 877
28 886
64 886
66 893
68 893
83 886
99 886
34 893
3 886
46 886
23 893
125 893
60 885
156 885
155 885
36 885
73 885
84 885
5 885
108 885
32 885
28 885
6 885
63 885
20 885
42 885
1 894
15 894
66 894
62 894
16 894
34 894
27 894
17 894
7 894
8 894
11 894
47 894
24 894
21 894
22 894
1 895
43 895
66 895
4 895
17 895
7 895
8 895
9 895
125 895
11 895
52 895
47 895
21 895
22 895
1 896
53 896
43 896
2 896
62 896
48 896
16 896
27 896
67 896
17 896
11 896
81 896
22 896
49 896
33 896
53 894
117 894
26 894
2 894
4 894
52 894
71 894
2 895
62 895
16 895
27 895
23 895
24 895
85 895
34 895
81 895
53 895
26 895
68 895
37 895
85 894
37 894
30 894
23 894
101 894
49 894
154 895
83 895
39 895
15 895
48 895
116 895
30 895
71 895
49 895
33 895
70 895
73 895
110 895
67 895
45 895
117 895
160 895
84 894
68 894
125 894
81 894
33 894
85 896
70 896
26 896
66 896
4 896
34 896
116 896
28 896
23 896
83 896
64 895
44 894
28 895
122 894
67 894
12 894
84 895
155 895
43 894
48 894
116 894
83 894
60 894
64 896
15 896
73 896
60 895
64 897
1 897
48 897
28 897
6 897
81 897
22 897
33 897
53 897
85 897
15 897
26 897
66 897
68 897
62 897
16 897
4 897
27 897
17 897
7 897
37 897
23 897
11 897
24 897
21 897
49 897
2 897
30 897
8 897
60 897
47 897
34 897
71 897
32 897
3 897
120 881
30 881
16 881
43 897
56 897
25 658
66 658
8 658
83 658
84 658
71 658
42 658
54 658
60 658
106 658
46 658
53 898
66 898
2 898
48 898
3 898
4 898
28 898
7 898
11 898
21 898
22 898
49 898
64 899
53 899
26 899
66 899
2 899
62 899
4 899
34 899
27 899
67 899
28 899
17 899
45 899
7 899
37 899
75 899
23 899
11 899
47 899
83 899
32 899
33 899
43 899
48 899
84 899
119 899
49 899
1 899
15 899
16 899
6 899
12 899
24 899
21 899
53 900
2 900
62 900
48 900
16 900
3 900
34 900
27 900
67 900
28 900
6 900
45 900
37 900
11 900
47 900
83 900
24 900
21 900
32 900
49 900
33 900
15 898
84 898
62 898
34 898
67 898
24 898
20 898
32 898
3 899
52 899
22 899
68 899
8 899
30 899
15 900
7 900
60 900
22 900
73 899
81 899
1 900
85 900
70 900
66 900
68 900
4 900
17 900
23 900
52 900
12 900
119 900
20 900
40 899
110 899
69 899
54 899
20 899
43 900
30 900
1 901
53 901
2 901
68 901
48 901
27 901
7 901
37 901
23 901
11 901
12 901
24 901
20 901
21 901
32 901
16 901
3 901
34 901
28 901
6 901
10 901
52 901
22 901
15 901
66 901
84 901
62 901
30 901
75 901
83 901
71 901
49 901
53 902
26 902
2 902
48 902
3 902
4 902
34 902
67 902
28 902
17 902
12 902
21 902
22 902
32 902
49 902
33 902
43 901
26 901
45 901
54 901
17 901
47 901
33 901
70 658
45 872
25 872
63 872
28 872
20 872
84 644
1 903
53 903
43 903
15 903
2 903
68 903
16 903
3 903
4 903
17 903
56 903
36 903
7 903
8 903
9 903
60 903
23 903
11 903
24 903
21 903
22 903
26 888
5 888
28 888
36 888
99 888
154 888
26 903
52 903
47 903
83 903
101 903
65 888
64 903
66 903
62 903
48 903
34 903
67 903
28 903
30 903
32 903
49 903
33 903
77 903
117 903
5 903
155 903
27 903
6 903
43 888
27 888
103 888
84 888
155 888
10 888
56 888
37 903
12 903
84 903
3 888
105 888
85 903
70 903
154 903
25 903
117 888
67 888
66 888
62 888
48 888
45 888
71 888
45 903
71 903
32 888
44 888
15 725
73 725
7 725
25 725
61 725
119 725
67 874
45 874
52 703
111 703
39 731
85 731
15 731
73 878
116 878
64 878
70 878
71 878
6 878
12 878
3 878
1 904
117 904
15 904
26 904
66 904
2 904
62 904
16 904
4 904
27 904
67 904
17 904
7 904
9 904
11 904
24 904
21 904
22 904
8 904
125 904
121 904
52 904
47 904
53 904
43 904
68 904
34 904
56 904
37 904
49 904
154 904
60 904
81 904
12 904
32 882
30 904
23 904
41 904
33 904
105 904
71 904
64 904
84 904
45 904
122 882
85 904
42 882
20 882
3 904
99 904
32 904
20 904
62 891
16 891
67 891
45 891
8 891
52 891
22 891
3 869
68 891
34 891
28 891
60 891
30 891
106 891
47 891
24 891
33 891
64 891
3 891
23 891
83 891
81 891
75 869
70 891
48 891
85 891
49 891
20 891
117 869
39 901
74 901
81 901
73 901
64 901
46 901
31 901
67 901
30 892
64 892
74 892
85 892
3 892
9 892
53 892
66 892
68 892
67 892
6 892
37 892
71 892
23 892
33 892
27 892
36 892
44 892
110 892
69 896
105 896
30 896
45 896
119 896
24 896
63 896
21 896
37 896
68 896
32 896
70 880
84 896
43 734
66 734
84 734
4 734
27 734
116 734
17 734
7 734
33 734
1 734
15 734
2 734
16 734
11 734
52 734
24 734
63 734
20 734
81 734
40 734
26 734
119 734
32 734
12 734
69 734
39 734
110 734
84 889
40 889
28 894
119 879
117 880
154 880
101 880
74 879
70 894
56 894
110 881
39 881
1 905
53 905
6 905
17 905
69 905
7 905
23 905
49 905
33 905
20 868
39 890
6 890
4 905
11 905
83 905
24 905
32 905
2 905
68 905
62 905
34 905
37 905
8 905
47 905
21 905
22 905
66 890
68 890
12 890
85 905
43 905
48 905
3 905
27 905
40 890
67 905
28 905
30 905
43 890
15 905
66 905
16 905
71 905
85 890
26 905
84 890
116 890
45 905
81 905
20 905
64 890
40 880
67 906
83 906
64 906
48 906
34 906
27 906
23 906
81 906
73 906
45 906
49 906
64 905
110 905
39 905
40 905
12 905
116 905
70 905
84 905
163 880
69 906
33 906
63 879
25 879
120 879
101 904
83 904
44 904
5 894
9 894
48 904
28 904
5 904
74 904
25 904
110 904
40 904
154 894
4 874
10 874
81 874
25 874
75 874
60 874
119 874
111 900
54 900
110 874
83 874
84 900
74 900
26 900
39 874
76 874
111 874
12 889
47 889
83 889
24 889
39 891
69 891
43 889
66 889
64 889
85 889
116 889
69 889
68 889
120 889
26 891
116 891
30 880
75 880
63 880
2 906
62 906
28 906
11 906
52 906
21 906
22 906
43 906
66 906
84 906
30 906
85 906
70 906
20 906
68 906
24 906
84 708
27 708
54 708
15 708
64 900
25 900
75 900
120 900
81 900
18 900
8 708
125 900
10 900
12 708
25 708
63 708
60 708
40 708
75 708
85 730
63 730
52 870
43 870
48 871
69 871
73 871
81 871
4 703
1 871
43 871
39 703
85 871
6 871
17 871
56 871
85 877
43 877
32 877
81 877
154 877
48 877
117 877
101 877
64 877
25 877
110 877
44 879
84 877
99 877
84 883
83 883
48 883
70 883
73 883
119 883
70 884
73 884
81 884
2 884
63 884
30 884
21 884
43 884
17 884
8 884
119 884
111 884
85 884
110 884
45 884
52 884
4 884
39 884
3 884
69 884
14 886
74 886
140 886
156 886
110 886
70 892
48 892
83 892
1 907
53 907
43 907
66 907
62 907
16 907
34 907
17 907
56 907
7 907
24 907
81 907
22 907
64 907
85 907
48 907
27 907
26 907
2 907
3 907
4 907
45 907
37 907
11 907
52 907
47 907
21 907
71 907
49 907
33 907
101 892
15 907
6 907
8 907
30 907
117 907
23 907
12 907
20 907
156 907
36 907
99 907
5 907
101 907
60 907
67 907
155 907
68 907
45 892
125 907
154 907
77 892
40 907
105 892
99 892
83 907
154 892
32 892
60 892
44 907
110 885
65 907
25 907
48 885
41 892
75 882
116 879
70 879
48 879
140 879
67 897
83 897
12 897
41 897
84 897
20 897
45 897
52 897
99 903
125 903
116 876
32 876
42 888
48 876
9 897
41 876
156 876
39 876
63 876
154 897
196 876
105 897
116 903
83 888
16 906
3 906
63 906
5 878
3 876
44 876
42 876
160 876
75 876
36 894
99 894
20 894
25 880
155 894
64 894
3 894
5 880
125 880
43 868
104 897
10 868
140 869
41 868
5 868
116 871
110 871
40 871
3 881
7 881
8 881
17 881
84 881
73 870
12 870
84 870
15 908
66 908
48 908
16 908
34 908
27 908
67 908
28 908
45 908
7 908
37 908
23 908
11 908
12 908
47 908
54 908
20 908
21 908
22 908
32 908
49 908
33 908
53 908
26 908
2 908
68 908
62 908
3 908
4 908
17 908
119 908
24 908
39 899
73 891
39 870
6 870
73 890
75 890
119 869
68 898
27 898
6 898
23 898
12 898
54 898
5 874
154 874
1 898
43 898
16 898
17 898
37 898
52 898
83 898
30 898
47 898
45 898
39 898
69 898
33 898
60 898
15 902
84 902
16 902
37 902
8 902
23 902
11 902
52 902
20 902
73 902
66 902
7 902
119 902
54 902
6 902
10 902
68 902
27 902
1 902
24 902
43 902
44 902
62 902
45 902
64 902
30 902
47 902
18 901
120 901
42 901
8 901
121 902
83 902
81 902
8 704
25 704
104 704
15 713
106 713
31 713
6 908
1 908
1 909
53 909
62 909
39 909
48 909
3 909
34 909
116 909
67 909
28 909
45 909
37 909
119 909
83 909
24 909
32 909
49 909
27 909
23 909
22 909
15 909
16 909
17 909
7 909
8 909
11 909
47 909
21 909
33 909
66 909
2 909
68 909
6 909
12 909
43 908
83 908
64 909
5 909
20 909
20 884
105 884
73 903
81 903
75 903
20 903
20 713
83 725
61 875
120 875
12 713
84 713
28 713
83 875
85 888
74 887
122 888
92 879
92 886
87 886
6 904
75 904
111 904
155 904
36 904
122 904
70 904
77 904
3 877
36 877
64 734
85 734
70 734
73 734
30 734
74 734
71 734
45 734
73 708
106 734
71 708
41 734
85 708
120 708
44 734
8 734
9 889
8 730
110 889
119 889
20 889
81 889
74 889
75 889
52 889
63 889
73 889
121 889
81 908
30 908
39 908
52 908
64 908
40 908
84 908
63 908
85 908
106 908
69 908
52 905
8 908
8 900
26 909
4 909
43 909
30 909
52 909
110 909
73 900
63 900
39 900
69 900
106 900
73 875
25 901
4 901
105 901
119 901
69 901
40 901
9 884
125 884
154 884
60 884
75 884
64 910
48 910
27 910
28 910
69 910
23 910
81 910
49 910
33 910
34 910
83 910
71 910
37 872
73 873
31 873
62 872
16 872
41 872
81 872
110 704
84 704
45 894
74 883
40 883
10 894
119 894
70 897
56 869
39 897
75 897
196 881
73 897
69 897
125 897
110 902
64 898
10 898
119 898
42 902
74 898
140 874
26 898
46 898
70 902
75 902
69 902
32 878
110 878
69 878
119 878
111 871
195 881
83 877
39 877
70 887
63 877
121 877
74 877
40 877
56 868
63 868
70 868
71 868
125 868
64 868
92 658
109 658
63 875
74 875
73 868
122 868
156 905
110 868
39 868
99 868
69 868
46 725
110 725
154 708
37 725
36 909
99 909
40 909
101 909
44 909
60 909
18 909
10 909
84 909
85 909
63 909
44 883
101 883
35 883
195 878
154 878
86 878
42 879
53 906
116 906
105 906
40 906
120 880
45 880
85 880
119 880
71 880
53 873
43 873
61 873
62 873
16 873
4 873
17 873
23 873
83 873
81 873
22 873
39 872
46 872
106 659
79 873
46 873
120 873
24 873
20 873
73 882
40 882
70 882
74 882
3 885
71 871
105 871
45 871
26 873
10 873
30 873
11 873
21 873
64 911
1 911
74 911
39 911
75 911
40 911
49 911
105 873
119 873
100 873
120 703
74 881
119 881
163 703
124 703
32 703
8 703
122 703
119 872
84 872
120 872
52 872
70 872
4 872
125 872
10 872
54 909
106 909
73 909
9 909
120 909
110 708
194 909
60 734
154 734
47 734
3 890
54 890
70 890
5 890
110 890
1 912
2 912
16 912
4 912
17 912
7 912
37 912
8 912
125 912
60 912
11 912
52 912
47 912
21 912
22 912
64 912
27 912
69 912
81 912
25 883
116 883
15 912
26 912
68 912
34 912
110 912
24 912
20 895
53 912
66 912
62 912
9 912
3 895
75 894
67 912
12 912
33 912
23 912
43 912
84 912
49 912
85 912
30 912
3 912
119 912
69 883
121 895
121 912
20 890
73 908
116 908
74 905
70 708
121 708
124 890
8 889
42 734
125 890
10 890
60 890
64 893
45 893
33 893
70 893
84 893
48 893
154 893
60 893
44 893
155 893
99 893
1 913
53 913
62 913
16 913
4 913
34 913
17 913
8 913
11 913
52 913
24 913
81 913
22 913
156 913
56 913
7 913
23 913
156 893
116 893
66 913
71 913
75 893
3 893
5 893
32 893
70 913
117 913
15 913
27 913
6 913
47 913
101 913
2 913
155 913
36 913
125 913
122 893
85 913
28 893
10 884
1 906
15 906
44 890
119 890
75 909
6 914
10 914
97 914
27 914
79 914
31 914
39 914
7 914
37 914
75 914
14 914
20 914
32 914
49 914
3 915
6 915
10 915
54 915
21 915
32 915
49 915
27 915
79 915
40 915
31 915
33 915
1 914
5 914
28 914
23 914
11 914
12 914
26 914
46 914
41 914
26 915
84 915
39 915
34 915
69 915
72 915
47 915
14 915
65 915
46 915
18 914
143 914
15 915
7 915
23 915
54 914
63 914
40 914
1 916
7 916
80 916
13 916
103 916
31 916
49 916
1 917
40 917
79 916
27 917
79 917
103 917
31 917
39 917
6 917
13 917
14 917
33 917
29 917
7 917
80 917
49 917
37 917
16 917
75 917
89 916
61 916
39 916
6 916
29 916
75 916
23 916
14 916
33 916
27 916
26 917
65 916
16 916
63 916
20 916
97 917
100 917
2 916
46 916
97 916
40 916
64 917
7 918
31 918
1 919
7 919
31 919
1 920
6 920
7 920
10 920
14 920
41 920
6 919
10 919
14 919
1 918
6 918
10 918
26 919
27 919
29 919
13 919
41 919
16 918
5 918
23 918
11 918
12 918
14 918
20 918
22 918
15 919
50 919
23 919
12 919
42 919
20 919
22 919
1 921
6 921
79 921
7 921
13 921
31 921
3 919
5 919
51 919
103 919
65 920
27 920
5 920
29 920
13 920
35 921
29 921
10 921
14 921
2 919
21 919
26 918
4 918
35 918
57 918
15 921
16 921
5 921
9 921
60 921
23 921
12 921
65 919
79 919
46 919
3 920
16 919
47 919
32 919
49 919
80 919
40 919
17 918
9 918
50 918
16 920
12 920
47 920
54 920
20 920
65 921
27 921
46 921
41 921
49 921
74 919
25 919
45 919
30 919
97 919
29 918
51 918
103 918
51 920
103 920
66 918
37 921
100 921
72 921
100 919
4 919
42 918
45 921
35 920
57 920
8 918
3 922
6 922
7 922
10 922
23 922
42 922
14 922
20 922
57 922
2 918
30 918
15 918
3 918
13 918
41 918
45 918
25 923
26 923
6 923
35 923
7 923
57 923
14 923
71 923
31 920
47 918
15 922
2 922
11 922
12 922
1 922
51 922
79 920
24 918
41 922
1 923
3 923
10 923
23 923
41 923
26 922
4 922
35 922
29 922
9 922
47 922
54 922
15 920
98 920
23 920
22 920
27 918
79 918
27 922
13 922
80 920
27 923
51 923
28 918
37 918
49 918
33 918
32 918
54 918
65 923
61 923
12 923
40 923
61 924
39 924
27 924
73 924
64 925
61 925
39 925
73 925
45 925
75 925
40 925
65 926
39 926
3 926
27 926
14 926
41 926
40 926
49 926
61 927
39 927
30 927
49 927
1 924
65 924
6 924
8 924
14 924
32 924
49 924
1 926
73 926
6 926
46 926
97 926
32 926
114 926
65 925
3 925
6 925
14 925
81 925
49 925
33 925
27 925
46 925
97 925
114 925
4 926
33 926
54 924
41 924
97 924
114 924
33 924
63 926
54 926
41 925
64 926
16 926
22 926
11 924
46 924
61 926
16 925
32 925
64 928
1 928
39 928
27 928
6 928
14 928
54 928
97 928
49 928
33 928
79 928
31 928
40 928
31 929
45 928
1 929
53 929
27 929
14 929
97 929
61 928
3 928
1 930
6 930
7 930
10 930
14 930
51 931
50 931
23 931
49 931
6 931
10 931
1 931
26 931
16 931
4 931
7 931
37 931
11 931
13 931
14 931
1 932
3 932
5 932
6 932
7 932
12 932
13 932
46 932
14 932
41 932
15 932
26 932
10 932
23 932
11 932
49 932
65 930
26 930
61 930
16 930
3 930
27 930
13 930
46 930
54 930
40 930
31 930
114 930
33 930
50 930
23 930
12 930
41 930
20 930
25 931
5 931
79 931
12 931
47 931
20 931
21 931
103 931
80 930
1 933
65 933
26 933
5 933
6 933
7 933
46 933
14 933
49 933
39 933
12 933
51 932
25 933
27 933
79 933
13 933
31 933
33 933
43 931
29 931
22 931
54 931
5 930
29 930
98 931
35 931
31 931
32 931
46 931
41 931
97 931
20 932
15 931
32 932
27 931
80 931
3 931
63 931
16 933
9 933
10 933
22 933
61 933
3 933
11 933
41 933
51 933
50 933
65 932
4 932
27 932
35 932
37 932
47 932
54 932
22 932
40 931
87 933
40 933
15 933
17 933
37 933
80 933
23 933
60 931
42 931
1 934
26 934
4 934
27 934
5 934
6 934
29 934
45 934
10 934
14 934
32 934
1 935
15 935
16 935
6 935
7 935
37 935
23 935
11 935
12 935
14 935
54 935
32 935
16 934
23 934
11 934
12 934
3 934
21 934
37 934
46 934
41 934
2 934
34 934
7 934
15 934
54 934
9 934
20 934
43 934
65 934
66 934
28 934
47 934
31 934
114 934
4 935
5 935
79 935
10 935
13 935
31 935
9 935
82 934
73 934
68 934
41 935
39 934
22 934
65 935
26 935
110 935
114 935
79 934
13 934
33 934
2 935
109 934
49 934
81 934
39 935
28 935
71 935
40 934
3 935
27 935
100 935
46 935
1 936
15 936
16 936
6 936
12 936
22 936
72 934
39 937
27 937
6 937
14 937
40 937
49 937
61 915
75 915
1 938
15 938
26 938
4 938
27 938
6 938
7 938
37 938
10 938
11 938
12 938
13 938
14 938
32 938
49 938
45 931
133 931
16 938
34 938
35 938
29 938
80 938
46 938
22 938
53 938
28 938
87 938
5 938
50 938
23 938
20 938
3 938
45 938
9 938
54 938
1 939
26 939
4 939
5 939
6 939
7 939
10 939
11 939
47 939
14 939
32 939
42 938
41 938
21 938
27 940
6 940
79 940
7 940
13 940
31 940
1 940
51 940
10 940
11 940
12 940
14 940
22 940
30 938
4 940
5 940
29 940
47 940
26 940
54 940
33 940
43 938
59 938
201 933
47 933
54 933
32 933
114 933
50 940
42 940
30 931
16 940
15 939
16 939
34 939
27 939
37 939
12 939
54 939
49 939
75 938
41 940
9 931
31 938
97 938
2 938
47 938
51 938
1 941
15 941
26 941
4 941
5 941
6 941
10 941
11 941
12 941
13 941
14 941
54 941
41 941
49 941
133 940
29 941
7 941
62 939
9 939
20 939
109 938
20 921
17 921
8 921
51 921
11 921
22 921
40 918
21 918
26 921
3 921
36 918
80 918
40 921
57 921
30 921
72 918
25 921
4 921
47 921
54 921
65 918
100 918
46 918
12 942
1 942
15 942
16 942
4 942
34 942
5 942
6 942
7 942
37 942
9 942
10 942
11 942
41 942
20 942
32 942
33 942
92 943
5 943
6 943
37 943
10 943
14 943
32 943
1 944
68 944
3 944
27 944
6 944
10 944
23 944
12 944
14 944
22 944
26 942
27 942
47 942
14 942
22 942
15 944
26 944
5 944
29 944
7 944
11 944
13 944
20 944
53 942
2 942
31 944
3 942
13 942
68 942
73 942
72 942
54 942
66 942
55 942
23 942
114 942
28 942
63 942
25 942
81 942
49 942
61 942
54 944
40 944
85 942
30 942
32 944
21 942
97 942
16 944
47 944
39 944
45 944
8 944
15 943
26 943
11 943
12 943
54 943
41 943
20 943
40 943
49 943
106 942
46 942
40 942
31 942
64 945
1 945
65 945
39 945
3 945
27 945
6 945
46 945
14 945
97 945
49 945
64 946
61 946
39 946
14 946
1 946
65 946
27 946
6 946
46 946
63 946
97 946
49 946
30 945
40 945
2 945
89 945
45 945
13 945
32 945
61 945
75 945
73 947
12 947
46 947
47 947
41 947
32 947
65 947
3 947
14 947
97 947
3 948
27 948
6 948
12 948
54 948
97 948
32 948
49 948
65 948
39 948
23 947
49 947
51 946
26 946
16 946
4 946
5 946
35 946
10 946
106 946
47 946
54 946
41 946
32 946
64 949
43 949
26 949
39 949
4 949
27 949
5 949
28 949
6 949
17 949
10 949
47 949
14 949
54 949
33 949
3 946
12 946
13 946
114 946
40 946
61 949
97 949
40 949
49 949
17 946
7 946
64 950
65 950
39 950
27 950
89 950
30 950
79 946
37 946
100 946
31 946
2 949
69 949
71 949
15 946
65 949
76 949
46 949
31 949
1 949
79 949
45 946
23 946
34 949
73 949
45 949
30 949
15 949
35 949
29 949
7 949
37 949
11 949
32 949
73 946
30 946
66 946
11 946
75 949
2 946
34 946
29 946
25 946
76 946
78 946
21 946
65 951
26 951
3 951
27 951
6 951
10 951
30 951
13 951
46 951
14 951
54 951
41 951
32 951
1 952
6 952
7 952
10 952
42 952
14 952
20 952
15 951
37 951
47 951
33 951
5 952
11 952
1 951
78 951
4 951
5 951
8 951
11 951
12 951
21 951
22 951
28 953
46 953
41 953
32 953
1 954
5 954
6 954
7 954
29 954
37 954
11 954
12 952
7 951
10 954
41 954
21 954
32 954
15 954
26 954
28 954
23 954
13 954
14 954
27 952
54 952
41 952
22 952
32 952
16 954
3 954
12 954
26 952
66 952
39 952
4 952
47 952
38 952
33 952
1 953
26 953
16 953
4 953
27 953
5 953
6 953
36 953
37 953
10 953
47 953
29 952
16 952
50 952
16 951
29 951
4 954
27 954
54 954
33 954
37 952
65 952
31 952
15 952
2 952
30 952
20 954
2 954
46 954
31 954
15 953
2 953
21 953
33 953
3 952
7 953
23 953
11 953
12 953
13 953
14 953
22 953
49 953
46 952
21 952
49 952
35 952
51 954
50 954
22 954
62 954
30 954
63 954
49 954
45 954
18 954
34 952
9 952
20 951
49 951
62 952
23 952
66 953
84 952
28 952
79 952
85 952
13 952
45 953
108 953
67 952
98 952
43 953
53 954
47 954
65 953
3 953
34 953
31 953
94 954
79 954
9 954
59 952
23 951
72 952
28 944
35 944
4 944
73 954
2 944
37 944
202 944
24 954
80 944
9 944
41 944
63 944
72 954
60 954
34 954
52 954
78 935
22 935
108 935
35 954
65 944
114 944
106 944
46 944
21 944
160 942
42 942
156 954
1 955
15 955
16 955
6 955
45 955
7 955
10 955
11 955
12 955
14 955
54 955
32 955
3 955
27 955
20 955
41 955
61 944
73 944
75 944
97 944
49 944
61 955
39 955
63 955
1 956
15 956
66 956
6 956
37 956
9 956
10 956
23 956
12 956
13 956
14 956
54 956
22 956
32 956
33 956
89 955
100 955
31 955
114 955
9 955
33 955
65 956
39 956
3 956
27 956
46 956
97 956
49 956
49 955
62 955
2 955
22 955
65 955
73 955
46 955
5 955
23 955
29 955
24 955
62 944
16 956
73 956
67 955
37 955
42 955
26 955
34 955
45 942
28 955
72 955
1 957
6 957
7 957
12 957
46 957
14 957
41 957
40 957
108 957
31 957
32 957
49 957
64 955
69 955
30 955
6 958
10 958
11 958
12 958
14 958
20 958
32 958
85 955
26 956
68 956
41 956
85 956
70 956
28 956
42 956
20 956
100 956
26 957
16 957
34 957
27 957
9 957
10 957
11 957
81 957
22 957
114 957
47 955
73 957
20 957
6 959
9 959
10 959
23 959
12 959
14 959
32 959
114 959
68 955
68 958
7 958
18 958
1 958
79 958
63 958
7 956
75 955
64 956
40 956
114 956
97 958
40 958
31 956
23 958
15 957
47 957
54 957
3 957
29 957
62 956
53 955
45 957
21 955
61 956
69 956
30 956
51 930
143 930
49 930
103 932
61 932
79 932
100 932
31 932
50 932
21 932
25 930
97 932
39 932
42 930
63 932
29 932
80 932
53 932
45 932
37 930
81 930
22 930
32 930
40 932
47 930
42 932
79 930
9 953
65 927
3 927
73 927
100 927
46 927
79 951
31 951
114 951
2 951
68 927
13 927
14 927
41 927
32 927
114 927
27 927
6 927
11 927
12 927
63 927
17 953
76 953
53 951
73 951
100 951
34 951
17 951
20 953
10 927
15 927
106 927
54 927
97 927
100 924
133 951
9 951
25 951
84 951
39 951
108 951
26 924
3 924
108 924
31 924
25 924
20 924
46 950
97 950
89 924
79 924
3 950
16 924
4 924
17 924
7 924
10 924
12 924
9 924
23 924
66 924
37 924
21 924
26 950
104 950
31 950
30 924
47 924
63 924
73 950
6 950
40 950
15 924
40 924
34 924
1 943
2 943
27 943
45 943
7 943
33 943
34 935
20 935
21 935
24 935
26 960
16 960
5 960
6 960
29 960
7 960
37 960
10 960
12 960
47 960
97 960
31 960
33 960
39 942
85 935
98 935
62 942
53 935
68 935
62 935
47 935
49 935
63 935
45 935
67 942
89 935
29 935
108 942
42 935
1 960
3 960
34 960
14 960
32 960
2 960
27 960
46 960
41 960
51 935
64 924
32 950
16 950
23 950
49 950
33 950
75 950
11 950
14 950
114 950
2 924
1 950
48 950
47 950
61 950
37 950
13 950
66 950
7 950
100 950
41 950
53 950
106 950
53 924
69 924
79 950
51 941
50 941
46 941
20 941
22 941
65 941
27 941
16 941
47 941
31 941
32 941
80 941
23 941
79 941
16 932
65 914
13 914
3 941
42 941
2 941
33 941
35 941
68 941
106 932
45 941
22 914
203 941
50 914
1 961
39 961
73 961
6 961
10 961
23 961
12 961
54 961
20 961
32 961
15 961
37 961
9 961
14 961
26 961
16 961
27 961
5 961
2 961
4 961
34 961
11 961
63 961
2 956
63 956
65 961
35 961
22 961
49 961
66 958
9 958
54 958
1 962
15 962
26 962
2 962
61 962
27 962
6 962
37 962
10 962
30 962
23 962
47 962
14 962
32 962
49 962
43 956
34 956
75 956
11 956
45 956
81 956
71 956
3 961
53 956
53 961
21 956
64 961
7 961
80 961
5 956
82 956
5 962
7 962
11 962
12 962
22 962
15 958
3 958
46 961
41 961
39 958
37 958
26 958
51 958
13 961
23 945
79 922
31 922
33 922
65 922
17 922
37 922
21 922
40 922
71 922
73 945
37 945
41 945
33 946
26 945
4 945
5 945
35 945
79 945
22 945
53 946
61 922
32 922
30 948
61 948
16 948
75 948
40 948
64 948
43 948
2 948
10 948
14 948
31 948
15 948
62 948
56 948
13 948
114 948
89 948
1 948
46 948
49 922
103 922
9 946
66 922
5 922
103 946
81 946
16 922
98 946
98 922
20 946
64 922
39 922
45 922
97 922
34 922
8 922
1 963
26 963
2 963
39 963
6 963
17 963
35 963
36 963
7 963
37 963
23 963
54 963
97 963
66 963
16 963
4 963
27 963
12 963
14 963
32 963
68 963
49 963
15 963
93 963
10 963
11 963
13 963
47 963
22 963
34 963
5 963
156 963
9 963
20 963
33 963
3 963
46 963
81 963
21 963
66 941
28 963
64 914
2 914
47 914
30 963
21 941
79 963
61 941
28 941
24 941
73 941
81 941
40 941
13 924
64 927
26 927
45 927
40 927
33 927
1 927
7 927
37 927
23 927
21 927
22 927
2 927
47 927
79 953
50 953
51 953
126 953
54 953
93 953
1 964
15 964
16 964
7 964
37 964
10 964
23 964
12 964
20 964
22 964
65 964
26 964
6 964
8 964
11 964
14 964
41 964
3 940
35 940
37 940
106 940
32 940
71 952
53 952
15 940
52 940
46 940
35 953
29 953
8 953
4 964
32 964
3 964
8 940
80 940
23 940
111 953
63 952
8 952
80 952
73 953
133 953
1 965
39 965
89 965
6 965
103 965
31 965
49 965
79 965
40 965
53 945
100 945
31 945
65 965
27 965
46 965
97 965
3 916
61 965
73 965
5 965
14 965
54 965
32 965
45 965
16 945
33 945
7 945
100 965
54 945
28 945
64 965
75 965
103 945
16 965
30 965
33 965
3 965
7 965
43 954
80 954
45 951
42 951
71 954
80 951
97 951
66 954
108 954
106 954
29 923
79 923
13 923
31 923
49 923
39 923
73 923
46 923
15 923
47 923
103 923
33 923
30 923
63 923
32 923
64 923
97 923
1 966
6 966
13 966
49 966
41 966
31 966
39 966
16 914
103 914
3 914
23 965
71 965
103 928
64 966
27 966
32 928
53 928
89 928
114 953
100 953
75 953
97 953
18 953
63 953
31 964
27 964
46 964
71 953
2 964
97 964
33 964
42 953
85 953
100 964
98 953
72 953
82 964
89 964
39 953
53 964
66 964
73 964
79 964
40 964
36 935
40 935
66 935
55 954
156 935
82 935
60 935
53 923
53 922
80 922
82 923
4 923
17 923
54 923
20 923
2 923
80 923
37 923
22 923
22 922
100 923
5 923
8 923
100 926
13 926
30 926
75 926
1 967
39 967
27 967
6 967
46 967
97 967
32 967
49 967
114 967
34 926
64 967
73 967
68 926
28 926
12 926
37 926
15 926
108 926
48 926
45 926
79 926
31 926
73 948
15 947
26 947
2 947
27 947
37 947
10 947
11 947
54 947
63 947
33 947
1 947
16 947
9 947
6 947
53 947
39 947
114 947
5 947
35 947
21 947
22 947
100 947
75 947
40 947
20 947
1 968
65 968
39 968
27 968
7 968
46 968
41 968
97 968
71 968
32 968
49 968
7 947
61 947
106 947
97 934
64 947
27 969
40 969
54 962
41 962
20 962
64 940
65 940
39 940
204 940
73 940
100 940
40 940
39 962
3 962
61 952
64 962
73 962
79 962
46 962
31 962
65 962
40 962
33 962
42 944
28 962
21 962
16 962
9 962
50 962
72 962
59 962
42 962
63 962
34 944
97 940
73 952
51 962
29 962
89 952
100 952
106 952
40 952
83 938
9 940
20 940
4 962
34 962
75 962
62 938
68 962
53 940
100 962
97 962
67 962
18 944
78 962
45 962
66 962
43 944
66 944
195 962
13 962
87 962
53 917
65 917
114 945
45 917
84 934
51 951
34 927
81 951
63 934
98 951
66 951
78 934
64 970
1 970
65 970
27 970
79 970
37 970
14 970
103 970
39 970
61 970
3 970
6 970
49 970
40 970
53 949
3 949
66 949
41 949
16 949
12 949
100 949
13 949
23 949
63 940
39 964
13 964
47 964
28 940
30 964
75 964
48 964
49 964
102 964
54 964
9 964
49 940
2 940
53 963
66 940
61 964
35 964
5 964
21 964
61 940
195 941
83 940
45 964
34 940
56 940
106 964
37 941
51 964
50 964
34 964
39 941
82 941
28 964
42 964
63 964
45 963
81 964
98 941
89 944
25 962
71 944
51 944
78 944
89 956
81 944
43 927
53 927
31 927
109 927
82 947
35 939
23 939
22 939
45 961
40 938
50 961
41 939
18 961
31 961
66 938
33 938
28 961
47 961
30 961
62 961
21 961
33 961
59 961
62 962
43 961
66 961
39 938
40 939
46 939
85 961
42 961
106 961
53 962
35 962
205 962
78 961
29 961
79 966
40 966
49 920
14 966
103 966
97 966
37 966
30 966
22 966
75 923
53 966
64 920
61 920
39 920
75 920
97 920
32 920
31 963
41 963
40 963
24 964
108 950
62 964
48 949
48 963
64 964
76 964
63 950
61 963
78 922
50 922
13 928
15 928
23 928
68 965
34 965
21 949
89 963
94 949
116 949
65 963
92 963
73 963
114 949
13 965
83 965
45 915
38 915
91 949
66 965
80 965
26 965
73 917
20 965
74 965
41 965
3 917
81 917
53 965
206 971
1 971
193 971
154 971
168 971
23 971
160 971
24 971
184 971
207 971
191 971
72 971
101 971
53 971
4 971
34 971
71 971
206 972
1 972
184 972
207 972
4 972
154 972
121 972
168 972
23 972
24 972
101 972
156 971
140 971
122 971
165 971
121 971
21 971
34 972
37 972
37 971
49 971
26 971
195 971
27 971
208 971
165 972
11 971
122 972
209 971
206 973
1 973
122 973
184 973
168 973
24 973
4 973
34 973
195 973
198 973
101 973
206 974
1 974
53 974
140 974
122 974
26 974
4 974
34 974
195 974
191 974
165 974
24 974
154 973
121 973
207 973
23 973
160 973
208 973
156 973
53 973
72 973
206 975
1 975
122 975
4 975
34 975
195 975
27 975
168 975
23 975
208 975
49 975
49 973
27 973
165 973
37 973
11 973
156 974
184 974
37 974
154 974
208 974
101 974
71 974
198 971
139 971
53 975
184 975
154 975
121 975
24 975
206 976
1 976
184 976
198 976
154 976
24 976
101 976
71 973
26 973
23 974
160 974
49 974
168 974
156 976
53 976
122 976
4 976
34 976
37 976
71 976
49 976
191 973
121 974
207 975
37 975
207 974
72 974
139 975
71 975
64 973
193 973
40 973
193 974
206 977
156 977
1 977
53 977
122 977
184 977
4 977
34 977
154 977
121 977
168 977
71 977
101 977
92 973
207 977
37 977
23 977
24 977
111 973
140 973
207 976
165 976
121 976
168 976
23 976
160 976
208 976
206 978
184 978
165 978
168 978
24 978
140 976
191 976
72 976
209 976
206 979
191 979
165 979
1 979
184 979
210 979
193 979
125 979
154 979
1 978
122 978
207 978
34 978
195 978
198 978
154 978
122 979
121 978
23 978
11 976
206 980
1 980
122 980
184 980
191 980
165 980
24 980
156 980
34 980
154 980
168 980
23 980
160 980
208 980
71 980
37 980
101 980
53 980
4 980
195 980
49 980
53 978
207 980
193 980
139 980
121 980
26 976
206 981
156 981
1 981
140 981
122 981
184 981
165 981
209 981
206 982
156 982
1 982
53 982
140 982
122 982
184 982
4 982
191 982
165 982
206 983
1 983
154 983
121 983
49 983
26 982
72 982
209 982
193 982
154 982
168 982
206 984
1 984
184 984
37 984
191 984
193 984
125 984
165 984
154 984
121 984
168 984
24 984
208 984
101 984
210 982
208 982
207 982
34 982
121 982
101 982
49 982
53 984
122 984
207 984
4 984
34 984
72 984
23 984
53 981
72 981
206 985
1 985
140 985
122 985
184 985
165 985
72 985
209 985
198 977
72 977
160 977
209 977
156 985
53 985
191 985
168 985
156 984
140 984
24 982
23 982
191 981
23 981
207 983
168 983
23 983
205 983
24 983
53 983
184 983
4 983
160 983
11 983
101 983
73 984
206 986
156 986
1 986
53 986
122 986
184 986
4 986
154 986
121 986
72 986
21 984
209 984
140 986
191 986
125 986
165 986
208 986
207 986
168 986
34 983
71 983
27 982
4 981
121 981
11 984
71 984
125 983
209 986
195 982
37 982
74 983
122 983
165 983
165 977
158 981
49 984
72 983
198 984
74 984
156 983
208 977
139 984
34 986
191 977
195 984
4 985
193 983
110 983
37 983
126 971
160 984
191 983
140 977
156 987
53 987
140 987
122 987
4 987
34 987
37 987
71 987
168 981
139 982
192 982
206 988
1 988
191 988
154 988
168 988
208 988
101 988
206 989
1 989
184 989
195 989
191 989
165 989
168 989
208 989
206 990
1 990
140 990
184 990
207 990
34 990
195 990
191 990
165 990
168 990
24 990
208 990
184 988
207 988
210 988
165 988
206 991
1 991
140 991
184 991
191 991
165 991
154 991
139 991
168 991
208 991
206 992
156 992
1 992
53 992
122 992
4 992
191 992
165 992
72 992
101 992
156 991
53 991
122 991
4 991
34 991
37 991
101 991
198 991
210 991
184 992
154 992
208 992
156 988
122 988
4 988
34 988
53 988
140 988
195 988
121 988
206 993
1 993
122 993
165 993
154 993
208 993
101 993
140 992
34 992
195 992
210 992
121 992
168 992
122 989
4 989
154 989
139 989
121 989
72 989
101 989
156 993
140 993
184 993
207 993
168 993
101 975
23 990
195 993
191 993
210 993
121 993
72 991
209 991
40 991
23 992
4 990
154 990
121 990
101 990
49 990
72 993
198 992
53 990
72 990
11 990
37 992
72 988
23 988
24 988
24 993
53 993
4 993
139 988
209 988
156 989
198 989
121 991
193 988
139 993
198 988
160 988
195 991
74 993
210 990
139 990
160 990
206 994
53 994
184 994
191 994
139 994
168 994
24 992
156 990
122 990
37 990
198 993
23 991
156 994
1 994
122 994
4 994
165 994
208 994
101 994
34 993
154 994
74 991
206 995
156 995
1 995
53 995
122 995
184 995
207 995
4 995
34 995
195 995
37 995
191 995
165 995
168 995
71 995
101 995
49 988
140 989
207 989
34 989
193 990
209 993
206 996
1 996
184 996
207 996
165 996
154 996
121 996
168 996
72 996
101 996
37 988
191 975
209 992
30 992
23 993
165 975
49 993
37 993
193 992
198 975
198 994
210 994
7 990
53 989
37 989
139 995
121 995
208 995
49 995
110 975
23 989
154 995
140 994
34 994
195 994
37 994
206 997
1 997
122 997
34 997
195 997
191 997
165 997
208 997
101 997
156 975
210 989
198 990
197 991
193 991
24 991
160 991
49 991
72 975
24 989
72 995
24 995
160 993
198 995
23 995
160 995
156 997
53 997
184 997
207 997
4 997
37 997
154 997
168 997
160 997
24 997
26 992
209 989
49 989
71 990
71 988
140 995
193 993
121 997
72 997
23 997
210 995
209 990
160 989
139 992
160 975
206 998
1 998
184 998
210 998
165 998
154 998
206 999
156 999
1 999
122 999
184 999
165 999
154 999
208 999
140 999
209 999
206 1000
1 1000
140 1000
122 1000
184 1000
165 1000
154 1000
168 1000
40 1000
209 1000
208 1000
206 1001
156 1001
1 1001
53 1001
122 1001
184 1001
4 1001
34 1001
37 1001
165 1001
140 1001
195 1001
139 1001
72 1001
23 1001
160 1001
122 998
168 998
23 998
209 998
208 998
206 1002
156 1002
1 1002
53 1002
122 1002
184 1002
4 1002
165 1002
154 1002
72 1002
156 1000
53 1000
4 1000
34 1000
195 1000
191 1000
53 999
4 999
34 999
101 999
207 999
72 999
23 999
156 998
53 998
4 998
34 998
72 998
206 1003
1 1003
184 1003
210 1003
165 1003
154 1003
208 1003
210 1000
72 1000
191 999
168 999
37 999
191 1001
154 1001
121 1001
168 1001
195 999
101 1001
210 1001
208 1001
206 1004
1 1004
122 1004
184 1004
165 1004
154 1004
168 1004
72 1004
209 1004
208 1004
121 999
210 999
156 1004
53 1004
140 1004
191 1004
160 1004
198 1000
207 1001
198 1001
121 1004
23 1004
23 1000
4 1004
37 1000
30 1000
121 1000
24 1001
193 1001
209 995
156 1003
53 1003
140 1003
122 1003
4 1003
195 1003
191 1003
72 1003
198 999
140 1002
191 1002
210 1002
208 1002
209 1002
160 1000
106 1001
140 998
37 998
101 998
206 1005
1 1005
140 1005
184 1005
210 1005
165 1005
168 1005
72 1005
209 1005
208 1005
195 998
191 998
121 998
27 991
168 1002
23 1002
101 1002
210 1004
101 1000
104 991
45 991
49 1000
11 995
209 1001
27 995
168 1003
209 1003
37 1002
198 998
34 1002
195 1002
27 1001
71 1001
49 1001
24 999
139 1000
156 1005
53 1005
4 1005
207 998
154 1005
139 1002
121 1003
37 1004
198 1004
191 1005
207 992
23 1005
139 999
11 980
125 980
140 980
27 980
206 1006
1 1006
184 1006
191 1006
165 1006
209 1006
184 1007
198 1007
210 1007
206 1007
156 1007
1 1007
34 1007
191 1007
193 1007
165 1007
154 1007
121 1007
168 1007
72 1007
209 1007
140 1007
122 1007
208 1007
139 998
53 1007
139 1007
4 1007
160 1007
75 974
206 1008
156 1008
1 1008
53 1008
140 1008
184 1008
191 1008
165 1008
154 1008
121 1008
168 1008
140 1006
154 1006
208 1006
122 1008
34 1008
72 1008
208 1008
160 1002
195 1007
156 1006
53 1006
122 1006
4 1006
195 1006
168 1006
23 1007
209 1008
139 974
198 974
210 974
195 1008
27 1008
210 1008
34 1006
72 1006
40 1008
198 1006
210 1006
4 1008
37 1008
101 1008
193 1008
23 1008
27 974
160 1008
116 975
110 974
105 1008
209 974
139 1008
140 975
207 1007
23 1006
160 1006
206 1009
1 1009
122 1009
184 1009
165 1009
121 1009
168 1009
72 1009
209 1009
75 1008
74 1008
37 1007
70 1008
74 998
195 977
198 1008
37 1006
160 998
74 975
27 1007
160 1005
76 975
140 1009
208 1009
207 1008
92 974
40 1006
122 1005
198 1002
116 1002
139 1006
198 1005
24 998
121 1006
193 995
211 974
101 1007
195 976
27 976
64 975
26 975
210 975
11 975
207 979
34 979
27 979
72 979
23 979
160 979
208 979
101 979
106 976
24 979
140 979
168 979
206 1010
1 1010
198 1010
165 1010
208 1010
206 1011
1 1011
122 1011
184 1011
34 1011
165 1011
121 1011
168 1011
72 1011
208 1011
101 1011
156 996
122 996
4 996
191 996
24 996
156 1011
140 1011
4 1011
154 1011
207 1011
160 1011
49 1011
206 1012
1 1012
53 1012
184 1012
207 1012
198 1012
210 1012
165 1012
168 1012
72 1012
208 1012
206 1013
1 1013
184 1013
165 1013
154 1013
121 1013
72 1013
156 1013
53 1013
140 1013
122 1013
168 1013
208 1013
101 1013
191 1011
154 1012
121 1012
24 1012
122 1010
184 1010
207 1010
72 1010
4 1012
34 996
193 996
208 996
34 1010
191 1010
121 1010
168 1010
53 996
37 996
23 996
195 996
122 1012
101 1012
191 1012
195 1011
198 1011
210 1011
37 1012
193 1012
205 1012
209 1012
154 1010
140 996
209 996
209 1010
206 1014
1 1014
184 1014
165 1014
208 1014
156 1010
139 1010
207 1013
34 1013
210 1010
53 1011
37 1011
191 1013
140 1012
156 1012
210 996
34 1012
4 1010
160 1010
193 1013
24 1013
53 1010
160 1012
160 1013
74 996
101 1010
4 1013
37 1013
195 1013
207 1014
198 1014
191 1014
74 1010
140 1010
198 1013
210 1013
23 1013
198 997
139 996
206 1015
1 1015
122 1015
34 1015
210 1015
165 1015
154 1015
208 1015
101 1015
198 996
210 997
23 1012
27 996
20 1013
160 996
195 1012
74 1012
24 1010
191 1015
168 1015
49 996
209 1011
139 1013
23 1011
24 1011
121 1014
160 1014
123 1010
71 996
71 1011
74 997
23 1010
193 1010
206 1016
156 1016
1 1016
53 1016
122 1016
184 1016
4 1016
165 1016
168 1016
72 1016
160 1016
209 1016
206 1017
156 1017
1 1017
53 1017
140 1017
122 1017
4 1017
34 1017
195 1017
37 1017
206 1018
156 1018
1 1018
53 1018
140 1018
122 1018
184 1018
191 1018
210 1018
165 1018
168 1018
72 1018
209 1018
208 1018
206 1019
1 1019
184 1019
195 1019
191 1019
168 1019
72 1019
160 1019
208 1019
139 1018
34 1003
156 1019
53 1019
140 1019
122 1019
4 1019
37 1019
165 1019
101 1019
140 1016
191 1016
198 1019
210 1019
139 1019
209 1019
121 994
49 994
139 1004
206 1020
198 1020
210 1020
208 1020
37 1003
184 1020
191 1020
154 1020
160 994
208 1016
206 1021
1 1021
140 1021
122 1021
34 1021
195 1021
160 1021
208 1021
34 1004
40 1019
4 1018
101 1003
184 1017
165 1017
168 1017
72 1017
34 1019
121 1019
207 1003
156 1020
1 1020
140 1020
122 1020
195 1020
165 1020
209 1020
198 1017
191 1017
208 1017
101 1017
207 1017
121 1017
160 1017
139 1021
168 1021
72 1021
53 1020
4 1020
168 1020
72 1020
72 994
154 1019
37 1016
139 1003
139 1017
34 1020
101 1020
154 1018
198 1003
206 1022
156 1022
1 1022
140 1022
184 1022
198 1022
210 1022
165 1022
160 1022
209 1022
208 1022
34 1018
195 1018
160 1020
198 1018
160 1018
191 1022
168 1022
72 1022
23 994
184 1021
198 1021
191 1021
210 1021
209 1021
207 994
195 1016
121 1016
40 1016
40 1003
40 1005
165 1021
139 1005
121 1020
209 994
207 1020
139 1020
23 1018
49 1018
27 1018
209 1017
27 1003
67 1020
49 1017
139 1011
123 1017
24 1017
198 1016
210 1016
27 994
195 1005
121 1018
34 1016
139 1022
49 1022
49 1019
193 1005
210 1017
195 1004
3 1005
37 1020
156 1021
206 1023
1 1023
210 1023
160 1023
53 1021
198 1023
191 1023
165 1023
209 1023
154 1016
139 1016
154 1017
74 1011
121 1005
64 1019
212 1011
40 994
160 1003
31 994
163 989
121 1021
23 1019
101 1018
156 1023
53 1023
140 1023
122 1023
184 1023
72 1023
4 1021
122 1022
121 1022
71 989
207 1004
70 1005
76 1021
123 1021
23 1003
4 1023
37 1023
168 1023
208 1023
23 1017
195 1022
208 983
1 1024
27 1024
117 983
21 983
184 1024
154 1024
11 1024
24 1024
21 1024
207 1024
125 1024
121 1024
168 1024
205 1024
198 983
210 983
53 1024
122 1024
117 1024
4 1024
34 1024
101 1024
68 1024
7 1024
23 1024
22 1024
191 1024
165 1024
160 1024
210 1024
1 1025
207 1025
154 1025
24 1025
206 1024
49 1024
193 1024
26 1024
206 1025
184 1025
121 1025
168 1025
156 1024
140 1024
52 983
195 983
53 972
26 972
72 1024
68 983
23 1025
49 972
26 983
195 972
11 972
101 1025
72 972
160 972
22 972
92 983
52 1024
27 983
30 983
193 972
156 972
71 972
198 972
191 972
117 972
210 984
125 972
21 972
27 972
21 980
7 983
7 972
198 982
208 981
101 981
210 981
75 977
198 981
117 977
210 977
11 977
156 1009
191 1009
207 981
139 981
160 981
154 981
34 981
37 981
24 981
53 1009
71 982
49 977
195 981
4 1009
34 1009
16 981
33 1009
212 977
21 977
140 997
156 979
53 979
206 1026
156 1026
1 1026
140 1026
122 1026
184 1026
207 1026
191 1026
165 1026
168 1026
24 1026
208 1026
121 1026
193 997
209 997
75 997
154 1026
23 1026
34 1026
198 1026
210 1026
53 1026
71 997
49 997
209 1026
72 1026
197 1026
198 979
72 1014
24 1014
160 1026
195 1026
195 979
156 1027
1 1027
117 1027
23 1027
52 1027
47 1027
24 1027
81 1027
1 1028
2 1028
16 1028
28 1028
7 1028
23 1028
11 1028
52 1028
24 1028
15 1028
68 1028
37 1028
47 1028
53 1027
2 1027
68 1027
34 1027
11 1027
21 1027
49 1027
2 1029
16 1029
47 1029
24 1029
21 1029
15 1027
66 1027
71 1027
154 1027
60 1027
22 1027
62 1027
7 1027
17 1027
56 1027
53 1028
62 1028
34 1028
21 1028
125 1027
60 1028
156 1029
1 1029
34 1029
11 1029
52 1029
81 1029
16 1027
37 1027
64 1027
44 1027
83 1027
67 1027
158 1028
205 1027
121 1027
39 1027
4 1027
158 1027
26 1028
71 1028
33 1027
30 1027
15 377
3 377
25 376
30 376
43 377
1 1030
2 1030
17 1030
7 1030
47 1030
24 1030
1 1031
15 1031
34 1031
23 1031
81 1031
1 1032
26 1032
2 1032
16 1032
17 1032
23 1032
11 1032
52 1032
24 1032
21 1032
1 1033
2 1033
34 1033
17 1033
154 1033
23 1033
12 1033
22 1033
11 1030
21 1030
16 1031
17 1031
67 1031
22 1031
64 1032
88 1032
15 1032
67 1032
47 1032
22 1032
34 1032
81 1032
15 1030
23 1030
52 1030
5 1033
7 1033
11 1033
47 1033
24 1033
21 1033
53 1032
68 1032
37 1032
64 1031
154 1031
117 1032
48 1032
7 1032
49 1032
64 376
48 376
195 376
69 376
60 379
11 379
47 379
64 1034
27 1034
17 1034
43 379
29 379
117 1034
26 1034
66 1034
2 1034
16 1034
4 1034
34 1034
23 1034
21 1034
22 1034
1 1034
5 1034
28 1034
60 1034
81 1034
21 379
26 379
16 379
3 379
125 379
52 379
12 379
1 1035
43 1035
26 1035
16 1035
4 1035
5 1035
6 1035
17 1035
10 1035
60 1035
12 1035
54 1035
1 1036
5 1036
47 1036
1 1037
16 1037
4 1037
5 1037
6 1037
17 1037
7 1037
60 1037
11 1037
24 1037
1 1038
43 1038
25 1038
184 1038
26 1038
27 1038
5 1038
6 1038
17 1038
52 1038
49 1038
33 1038
4 1038
7 1038
60 1038
23 1038
11 1038
12 1038
41 1038
24 1038
21 1038
2 1038
16 1038
28 1038
168 1038
22 1038
42 1038
2 1036
4 1036
28 1036
6 1036
7 1036
60 1036
11 1036
12 1036
41 1036
24 1036
22 1036
49 1036
15 1036
62 1036
17 1036
81 1036
30 1038
81 1038
10 1038
64 1036
28 1037
23 1037
12 1037
21 1037
28 1035
30 1035
81 1035
43 1037
34 1037
10 1037
81 1037
15 1035
2 1035
34 1035
7 1035
11 1035
122 1037
99 1037
37 1037
52 1037
21 1036
52 1036
20 1036
26 1037
66 1037
54 1037
33 1037
43 1036
3 1036
67 1036
45 1036
23 1036
15 1037
2 1037
25 1037
3 1037
29 1037
41 1037
48 1036
125 1036
121 1036
42 1036
10 1036
44 1038
53 1035
5 1039
6 1039
7 1039
10 1039
21 1039
5 1040
6 1040
7 1040
10 1040
11 1040
41 1040
1 1039
47 1039
120 1039
41 1039
81 377
4 1039
11 1039
12 1039
54 1039
54 377
1 1040
47 1040
54 1040
12 1040
21 1040
24 381
47 381
54 381
23 1040
41 381
66 1032
71 1032
160 1032
43 1032
66 1030
123 1030
1 1041
53 1041
117 1041
68 1041
34 1041
17 1041
7 1041
23 1041
47 1041
81 1041
49 1041
4 1032
88 1030
4 1030
34 1030
22 1030
1 1042
43 1042
15 1042
2 1042
68 1042
62 1042
4 1042
34 1042
47 1042
24 1042
21 1042
81 1042
33 1042
101 1030
60 1030
3 1030
67 1030
3 1032
120 1032
30 1041
64 1042
74 1042
17 1042
23 1042
11 1042
52 1042
49 1042
53 1042
117 1042
66 1042
7 1042
22 1042
48 1042
73 1042
67 1042
26 1030
68 1030
16 1030
2 1041
4 1041
11 1041
21 1041
33 1032
1 1043
34 1043
23 1043
81 1043
22 1043
1 1044
117 1044
15 1044
66 1044
4 1044
34 1044
56 1044
37 1044
23 1044
11 1044
24 1044
22 1044
160 1043
11 1043
52 1043
24 1043
156 1044
122 1044
2 1044
33 1044
26 1044
117 1043
66 1043
67 1043
17 1043
21 1043
53 1044
68 1044
17 1044
71 1044
101 1044
49 1044
81 1044
101 1027
193 1044
72 1044
67 1044
21 1044
156 1043
53 1043
122 1043
26 1043
4 1043
72 1043
52 1044
47 1044
44 1043
47 1043
154 1044
56 1043
71 1043
7 1043
121 1044
123 1043
2 1043
37 1043
101 1043
7 1044
27 1044
120 1034
40 1034
66 1045
34 1045
17 1045
23 1045
81 1045
1 1045
3 1045
4 1045
6 1045
7 1045
11 1045
52 1045
24 1045
7 1034
11 1034
52 1034
47 1034
67 1034
41 1045
15 1034
48 1034
30 1034
168 1034
43 1034
33 1034
49 1034
24 1034
6 1034
12 1034
53 1034
4 1031
52 1031
40 1030
6 1031
10 1031
11 1031
120 1031
123 1031
44 1031
7 1031
24 1031
21 1031
12 1030
26 1031
2 1031
30 1031
3 1031
139 1031
18 376
160 376
10 1045
21 1045
22 1045
5 1045
47 1045
120 1045
26 1045
27 1045
12 1045
125 1031
60 1031
47 1031
5 1031
64 1038
34 1038
67 1038
41 1031
15 1038
121 1031
12 1031
60 1045
15 1045
71 1045
64 1030
43 1030
48 1030
30 1030
49 1030
33 1030
81 1030
28 1030
28 1042
60 1042
74 1030
27 1030
75 1030
62 1030
106 1030
119 1030
120 1030
13 1030
117 1030
27 1031
73 1030
67 1037
30 1037
37 1038
47 1038
49 1037
53 1038
120 1038
3 1038
66 1038
64 1037
48 1037
27 1037
117 1038
88 1038
20 1038
2 1040
34 1040
49 1040
43 1045
24 1040
54 1045
49 1045
52 1035
120 1035
41 1035
3 1035
23 1035
22 1035
24 1035
47 1035
3 1039
44 1039
2 1039
17 1039
60 1039
23 1039
22 1039
28 1039
71 1039
26 1039
52 1039
21 1035
99 1035
106 1035
49 1035
67 1035
9 1035
11 381
27 381
3 381
28 381
4 381
205 381
139 381
1 1046
5 1046
28 1046
6 1046
7 1046
10 1046
11 1046
28 1040
52 1040
22 1040
81 1040
3 1040
43 1040
26 1040
16 1040
4 1040
17 1040
117 1028
154 1028
81 1028
101 1028
67 1041
64 1041
74 1041
16 1041
154 1041
60 1041
52 1041
24 1041
66 1041
48 1041
62 1041
28 1041
69 1041
37 1041
125 1041
71 1041
101 1041
88 1042
88 1028
73 1041
125 1028
205 1028
22 1028
45 1041
43 1028
66 1028
48 1028
67 1028
22 1041
39 1041
120 1041
15 1041
26 1041
27 1041
30 1028
88 380
52 381
88 381
34 381
107 381
22 380
16 381
17 381
60 381
15 381
2 381
9 381
21 381
106 381
43 380
26 380
195 380
37 380
4 380
34 380
17 380
47 380
24 380
21 380
11 380
9 380
54 380
26 381
46 381
31 381
27 380
39 380
52 380
60 380
2 380
40 380
20 380
16 380
3 380
2 1045
121 1033
3 1033
52 1033
16 1033
67 1033
195 1031
28 1033
45 1033
64 1045
30 1045
64 1033
15 1033
104 1031
53 1031
117 1031
37 1031
60 1033
168 1033
33 1045
4 1033
119 1033
72 1031
123 1038
15 1039
125 1047
23 1047
21 1047
1 1047
120 1047
1 1048
125 1048
154 1048
11 1048
52 1048
205 1048
21 1048
22 1048
4 1047
154 1047
11 1047
52 1047
24 1047
53 1049
125 1049
11 1049
205 1049
21 1049
198 1047
205 1047
53 1050
125 1050
11 1050
205 1050
21 1050
53 1047
28 1050
37 1050
52 1050
159 1050
22 1050
23 1048
40 1048
117 1051
154 1051
23 1051
11 1051
52 1051
24 1048
73 1050
23 1050
120 1050
23 1049
160 1049
52 1049
22 1049
207 1048
28 1048
37 1048
68 1047
22 1047
28 1047
7 1047
81 1047
156 1052
1 1052
53 1052
122 1052
117 1052
184 1052
4 1052
165 1052
154 1052
23 1052
24 1052
101 1052
2 1052
52 1052
47 1052
21 1052
49 1052
207 1052
64 1052
168 1052
72 1052
81 1052
34 1052
140 1052
156 1053
1 1053
122 1053
117 1053
184 1053
34 1053
154 1053
24 1053
21 1053
101 1053
15 1052
26 1052
68 1052
37 1052
11 1052
11 1053
1 1054
53 1054
2 1054
34 1054
37 1054
154 1054
23 1054
11 1054
24 1054
101 1054
117 1054
184 1054
1 1055
117 1055
184 1055
44 1055
4 1055
154 1055
11 1055
24 1055
101 1055
156 1055
53 1055
122 1055
34 1055
121 1052
4 1053
37 1053
23 1053
207 1055
15 1055
2 1055
168 1055
23 1055
21 1055
53 1053
168 1053
125 1052
2 1053
156 1054
4 1054
71 1054
140 1054
26 1054
193 1054
66 1052
160 1052
7 1053
206 1052
207 1053
67 1053
81 1053
49 1053
44 1053
37 1055
74 1054
52 1054
47 1054
21 1054
22 1054
122 1054
16 1054
7 1054
207 1054
121 1055
68 1055
47 1055
1 1056
53 1056
122 1056
117 1056
184 1056
207 1056
4 1056
34 1056
154 1056
23 1056
101 1056
121 1054
52 1055
44 1054
72 1054
24 1056
49 1056
49 1055
168 1054
33 1054
125 1055
22 1055
26 1055
28 1055
165 1055
37 1056
121 1056
17 1054
195 1055
27 1055
159 1054
49 1054
64 1055
7 1055
71 1055
28 1054
106 1054
156 1056
66 1055
68 1054
68 1056
71 1056
206 1054
165 1054
75 1054
88 1054
64 1054
1 1057
154 1057
21 1057
49 1057
1 1058
117 1058
184 1058
7 1058
154 1058
11 1058
52 1058
24 1058
21 1058
101 1058
37 1057
23 1057
11 1057
52 1057
24 1057
71 1057
1 1059
7 1059
23 1059
11 1059
106 1059
24 1059
34 1058
121 1057
26 1058
2 1058
23 1058
122 1057
195 1057
101 1057
207 1057
154 1060
34 1057
110 1057
106 1057
2 1059
34 1059
28 1059
154 1059
21 1059
22 1059
49 1059
52 1059
53 1058
207 1058
168 1058
2 1057
4 1058
44 1058
125 1058
117 1059
34 1060
67 1060
37 1058
168 1057
33 1057
184 1059
37 1059
139 1059
121 1059
168 1059
117 1057
4 1057
27 1057
68 1057
28 1057
74 1057
53 1059
68 1059
71 1059
68 1058
159 1058
2 1060
11 1060
52 1060
24 1060
21 1060
53 1057
184 1057
44 1057
122 1059
44 1059
207 1059
15 1059
160 1057
72 1057
121 1058
7 1061
23 1061
160 1061
205 1061
22 1061
125 1061
205 1062
122 1061
124 1057
120 1057
40 1057
22 1057
156 1057
125 1057
1 1063
4 1063
34 1063
11 1063
52 1063
22 1063
101 1063
193 1057
15 1057
205 1057
47 1057
111 1057
7 1057
207 1063
33 1063
7 1063
154 1063
24 1063
21 1063
117 1063
107 1063
5 1063
53 1063
67 1063
23 1063
106 1063
53 1048
68 1063
72 1063
26 1048
5 1048
7 1048
4 1048
122 1048
107 1048
101 1048
1 1064
4 1064
154 1064
23 1064
11 1064
52 1064
21 1064
122 1063
28 1063
121 1063
81 1063
198 1057
68 1048
125 1063
117 1048
2 1048
34 1048
120 1048
27 1063
37 1063
193 1055
1 1060
184 1060
122 1060
117 1060
207 1060
68 1060
16 1060
37 1060
101 1060
206 1060
26 1060
23 1060
22 1058
122 1058
4 1060
22 1060
168 1060
205 1060
33 1060
53 1060
121 1060
66 1060
72 1060
27 1058
47 1060
44 1060
15 1060
165 1053
66 1058
40 1060
49 1060
28 1060
75 1060
206 1058
165 1058
211 1060
7 1060
165 1060
71 1060
123 1055
106 1060
125 1060
88 1055
156 1058
156 1060
33 1055
52 1053
205 1053
206 1053
140 1056
156 1065
1 1065
53 1065
122 1065
4 1065
34 1065
23 1065
24 1065
26 1056
195 1056
111 1056
66 1065
2 1065
37 1065
101 1065
49 1065
206 1065
184 1065
165 1065
168 1065
209 1065
206 1056
165 1056
168 1056
72 1056
74 1056
16 1056
75 1056
160 1056
66 1056
2 1056
21 1056
44 1056
125 1056
11 1056
52 1056
47 1056
33 1056
117 1065
27 1056
198 1056
26 1065
191 1056
154 1065
160 1065
47 1065
68 1065
210 1056
140 1065
64 1056
27 1065
121 1065
52 1065
7 1064
22 1064
28 1064
121 1064
101 1064
26 1064
207 1064
49 1064
66 1064
27 1048
24 1064
122 1064
125 1064
106 1064
160 1048
71 1064
27 1064
53 1064
117 1064
2 1064
5 1064
107 1064
26 1057
34 1064
121 1048
205 1051
47 1051
20 1051
21 1051
1 1051
125 1051
165 1051
193 1051
28 1051
184 1051
81 1051
34 1066
23 1066
81 1066
66 1063
2 1063
47 1063
1 1066
168 1066
40 1066
68 1066
28 1066
154 1066
21 1066
53 1066
4 1066
160 1066
11 1066
24 1066
49 1066
2 1066
27 1066
7 1066
106 1066
22 1066
71 1066
122 1066
101 1066
117 1066
37 1066
208 1066
184 1066
158 1059
101 1059
40 1059
121 1066
206 1067
122 1067
4 1067
34 1067
195 1067
37 1067
139 1067
168 1067
24 1067
71 1067
49 1067
1 1067
121 1067
159 1067
206 1068
53 1068
184 1068
26 1068
27 1068
37 1068
154 1068
121 1068
168 1068
23 1068
160 1068
24 1068
71 1068
49 1068
1 1068
195 1068
21 1068
88 1068
34 1068
197 1068
139 1068
4 1068
191 1068
193 1068
208 1068
122 1068
105 1068
159 1068
210 1068
11 1068
101 1068
198 1068
156 1068
184 1067
193 1067
154 1067
23 1067
11 1067
27 1067
191 1067
160 1067
21 1067
210 1067
208 1067
72 1067
163 1067
211 1067
101 1067
198 1067
140 1067
72 1068
88 1067
156 1067
53 1067
140 1068
111 1068
33 1068
26 1067
40 1068
1 1069
197 1069
121 1069
23 1069
11 1069
24 1069
21 1069
122 1069
184 1069
195 1069
27 1069
154 1069
208 1069
49 1069
1 1070
197 1070
154 1070
23 1070
11 1070
159 1070
21 1070
24 1070
22 1070
206 1071
1 1071
74 1071
140 1071
184 1071
27 1071
23 1071
49 1071
159 1069
4 1069
193 1069
22 1069
101 1069
28 1069
72 1069
74 1070
184 1070
26 1070
71 1070
101 1070
53 1069
34 1069
168 1069
71 1069
4 1070
121 1070
53 1070
34 1070
37 1070
193 1070
139 1070
168 1070
208 1070
88 1070
27 1070
160 1069
160 1070
88 1069
122 1070
37 1069
53 1072
34 1072
163 1069
88 1071
34 1071
193 1071
154 1071
168 1071
206 1069
74 1069
26 1069
140 1070
211 1070
49 1070
195 1070
81 1070
27 1072
193 1072
154 1072
121 1072
139 1069
72 1070
206 1070
40 1070
4 1072
168 1072
24 1072
49 1072
53 1071
122 1071
4 1071
17 1071
37 1071
101 1071
16 1070
194 1069
191 1070
23 1072
198 1070
198 1069
83 1070
33 1070
206 1073
1 1073
88 1073
122 1073
195 1073
198 1073
210 1073
154 1073
168 1073
23 1073
208 1073
101 1073
206 1074
1 1074
184 1074
28 1074
191 1074
193 1074
168 1074
23 1074
210 1074
121 1074
206 1075
1 1075
53 1075
122 1075
37 1075
191 1075
154 1075
24 1075
208 1075
101 1075
184 1075
121 1075
168 1075
53 1073
191 1073
198 1074
154 1074
184 1073
156 1075
140 1075
210 1075
140 1073
139 1073
53 1074
72 1074
193 1073
121 1073
72 1073
197 1074
206 1076
1 1076
53 1076
122 1076
184 1076
37 1076
191 1076
121 1076
168 1076
24 1076
101 1076
206 1077
1 1077
53 1077
184 1077
198 1077
210 1077
23 1077
208 1077
160 1074
208 1074
206 1078
184 1078
198 1078
191 1078
210 1078
168 1078
23 1078
71 1075
139 1074
160 1073
209 1073
197 1075
23 1075
195 1074
122 1074
26 1074
37 1074
24 1074
71 1074
27 1073
195 1075
139 1075
1 1078
24 1078
101 1074
4 1075
88 1074
140 1074
197 1073
37 1077
71 1077
101 1077
154 1077
139 1077
168 1077
160 1077
40 1077
211 1073
34 1073
37 1073
71 1073
24 1073
197 1076
210 1076
193 1076
154 1076
208 1076
34 1074
49 1074
53 1078
34 1078
37 1078
71 1078
34 1075
27 1075
198 1075
49 1075
160 1075
4 1073
156 1077
191 1077
121 1077
74 1073
49 1073
156 1073
156 1076
71 1076
206 1079
1 1079
184 1079
195 1079
210 1079
139 1079
168 1079
160 1079
208 1079
208 1078
122 1078
154 1078
121 1078
101 1078
193 1075
88 1075
163 1073
139 1078
163 1078
74 1074
140 1078
122 1077
24 1077
140 1077
72 1075
140 1076
88 1076
139 1076
192 1073
27 1079
191 1079
211 1074
26 1077
209 1075
159 1075
34 1077
53 1079
193 1079
121 1079
23 1079
49 1079
195 1077
72 1078
160 1078
195 1076
49 1077
206 1080
1 1080
53 1080
139 1080
168 1080
23 1080
71 1080
163 1074
195 1078
88 1078
34 1076
208 1081
122 1081
195 1081
71 1081
67 1081
81 1081
1 1081
53 1081
4 1081
23 1081
24 1081
154 1081
168 1081
72 1081
160 1081
11 1081
21 1081
121 1081
159 1081
49 1081
184 1081
193 1081
101 1081
22 1081
34 1081
16 1081
75 1081
197 1081
170 1081
27 1081
106 1070
74 1081
120 1070
206 1081
37 1081
26 1081
1 1082
122 1082
184 1082
26 1082
27 1082
37 1082
168 1082
22 1082
71 1082
101 1082
49 1082
53 1082
34 1082
7 1082
23 1082
34 1083
27 1083
192 1083
23 1083
160 1083
71 1083
49 1083
1 1084
184 1084
82 1084
4 1084
121 1084
23 1084
21 1084
64 1084
39 1084
168 1084
49 1084
53 1084
26 1084
34 1084
71 1084
154 1084
139 1084
11 1084
27 1084
111 1084
33 1084
1 1083
74 1083
168 1083
24 1083
154 1082
11 1082
21 1082
4 1082
72 1082
24 1082
24 1084
26 1083
121 1083
159 1084
74 1084
195 1084
37 1084
101 1084
198 1084
193 1084
195 1082
198 1082
208 1082
208 1084
1 1085
88 1085
27 1085
121 1085
23 1085
11 1085
21 1085
22 1085
122 1084
191 1084
193 1082
163 1084
66 1084
72 1084
22 1084
53 1083
184 1083
195 1083
37 1083
11 1083
33 1082
160 1084
28 1084
81 1084
154 1083
101 1083
206 1084
16 1084
88 1084
159 1082
122 1080
4 1080
34 1080
37 1080
208 1080
198 1079
206 1086
1 1086
53 1086
184 1086
4 1086
34 1086
37 1086
154 1086
121 1086
24 1086
71 1086
206 1087
53 1087
140 1087
34 1087
37 1087
191 1087
168 1087
195 1086
27 1086
191 1086
139 1086
168 1086
208 1086
49 1086
184 1080
191 1080
210 1080
101 1080
198 1080
39 1079
37 1079
210 1086
195 1080
140 1080
122 1079
71 1079
101 1079
27 1080
49 1080
74 1086
66 1086
23 1086
11 1086
154 1080
121 1080
154 1079
198 1086
34 1079
101 1086
4 1079
193 1080
193 1086
156 1087
1 1087
184 1087
154 1087
139 1087
121 1087
23 1087
24 1080
160 1086
159 1086
111 1086
197 1086
122 1087
4 1087
27 1087
122 1086
160 1080
64 1086
208 1087
71 1087
101 1087
163 1079
195 1087
210 1087
211 1087
39 1080
198 1087
163 1080
49 1087
72 1086
140 1086
163 1086
28 1086
75 1080
193 1087
88 1087
197 1079
72 1079
140 1079
72 1080
66 1080
40 1086
211 1080
160 1087
211 1086
26 1086
111 1080
184 1088
4 1088
197 1088
168 1088
1 1088
26 1088
195 1088
27 1088
23 1088
11 1088
24 1088
184 1089
154 1089
75 1089
121 1089
168 1089
23 1089
1 1090
154 1090
121 1090
11 1090
120 1090
24 1090
21 1090
34 1088
21 1088
75 1088
53 1090
34 1090
37 1090
193 1090
168 1090
154 1088
121 1088
101 1088
64 1090
184 1090
4 1090
195 1090
27 1090
23 1090
208 1090
71 1090
101 1090
49 1090
139 1088
40 1088
49 1088
34 1089
197 1089
139 1089
206 1088
159 1088
159 1090
40 1090
1 1089
195 1089
27 1089
40 1089
49 1089
74 1088
211 1088
197 1090
37 1088
170 1088
208 1088
198 1090
139 1090
163 1090
193 1088
64 1088
122 1088
198 1088
71 1088
74 1089
26 1090
53 1088
140 1088
66 1088
122 1090
160 1088
1 1091
184 1091
27 1091
154 1091
23 1091
106 1091
24 1091
49 1091
168 1091
26 1091
4 1091
37 1091
160 1091
111 1091
71 1091
11 1091
33 1091
159 1091
21 1091
1 1092
53 1092
27 1092
168 1092
23 1092
11 1092
120 1092
24 1092
184 1092
7 1092
121 1092
159 1092
21 1092
121 1091
88 1091
67 1091
106 1092
52 1092
195 1091
74 1091
16 1091
53 1091
26 1092
37 1092
49 1092
64 1091
7 1091
193 1091
194 1091
64 1092
66 1092
4 1092
195 1092
71 1092
34 1092
39 1091
88 1092
34 1091
197 1091
83 1091
75 1092
211 1092
120 1091
122 1092
139 1092
111 1092
47 1092
163 1091
2 1091
74 1092
192 1091
22 1091
82 1091
154 1092
39 1092
1 1093
184 1093
4 1093
154 1093
121 1093
168 1093
101 1093
1 1094
121 1094
23 1094
11 1094
24 1094
21 1094
206 1094
122 1094
184 1094
195 1094
27 1094
168 1094
208 1094
1 1095
4 1095
154 1095
121 1095
168 1095
23 1095
160 1095
197 1094
193 1094
154 1094
34 1094
210 1094
159 1094
49 1094
197 1093
193 1093
159 1093
24 1093
53 1094
4 1094
37 1094
71 1094
206 1095
184 1095
195 1095
139 1095
208 1095
34 1093
206 1093
27 1093
208 1093
49 1093
11 1093
21 1093
195 1093
16 1094
53 1093
37 1093
23 1093
101 1094
72 1093
160 1093
1 1096
4 1096
121 1096
168 1096
23 1096
160 1096
11 1096
24 1096
111 1094
198 1094
210 1093
139 1094
40 1093
139 1093
74 1094
160 1094
71 1093
198 1093
26 1094
122 1093
191 1093
74 1093
140 1093
88 1093
26 1093
140 1094
88 1095
11 1095
24 1095
88 1094
191 1094
25 1094
122 1095
198 1095
193 1095
49 1095
72 1094
170 1093
53 1097
68 1097
34 1097
23 1097
24 1097
49 1097
64 1098
53 1098
66 1098
16 1098
34 1098
27 1098
73 1098
67 1098
7 1098
23 1098
160 1098
24 1098
22 1098
71 1098
49 1098
33 1098
74 1098
195 1098
75 1098
1 1099
23 1099
159 1099
21 1099
22 1099
49 1099
1 1098
15 1098
68 1098
111 1098
159 1098
211 1098
64 1100
66 1100
34 1100
27 1100
75 1100
23 1100
24 1100
49 1100
1 1097
22 1097
2 1098
37 1098
11 1098
21 1098
106 1098
26 1098
1 1100
74 1100
68 1100
64 1097
67 1097
64 1099
27 1099
67 1099
24 1099
193 1098
154 1098
34 1099
11 1099
30 1099
75 1099
72 1099
74 1097
27 1097
160 1097
106 1097
71 1097
45 1098
198 1083
4 1083
21 1083
208 1083
1 1101
53 1101
68 1101
92 1101
27 1101
75 1101
23 1101
24 1101
71 1101
49 1101
33 1101
74 1101
11 1101
111 1101
193 1083
4 1101
22 1101
26 1085
37 1085
22 1083
40 1083
88 1101
184 1101
26 1101
195 1101
37 1101
154 1101
121 1101
168 1101
159 1083
53 1085
4 1085
34 1085
154 1085
24 1085
16 1085
195 1085
111 1085
71 1085
49 1085
160 1101
122 1083
163 1083
106 1083
111 1083
120 1083
52 1083
16 1101
34 1101
28 1101
68 1083
16 1083
72 1083
184 1085
168 1085
159 1085
39 1083
7 1083
122 1101
211 1083
33 1083
160 1085
66 1101
81 1083
30 1083
64 1083
191 1083
28 1083
92 1085
66 1083
197 1083
206 1102
1 1102
184 1102
34 1102
27 1102
198 1102
210 1102
139 1102
168 1102
23 1102
208 1102
1 1103
88 1103
34 1103
193 1103
168 1103
23 1103
160 1103
11 1103
24 1103
21 1103
71 1103
206 1103
184 1103
198 1103
210 1103
139 1103
208 1103
1 1104
88 1104
37 1104
121 1104
168 1104
23 1104
24 1104
53 1103
4 1103
37 1103
16 1103
27 1103
191 1103
53 1102
4 1102
37 1102
71 1102
154 1103
72 1103
197 1102
193 1102
154 1102
159 1102
24 1102
156 1103
121 1103
160 1102
122 1103
101 1103
121 1102
21 1102
156 1102
101 1102
11 1102
206 1104
184 1104
34 1104
195 1104
191 1104
154 1104
139 1104
72 1104
208 1104
49 1104
210 1104
160 1104
197 1104
197 1103
72 1102
140 1102
49 1102
122 1102
49 1103
159 1103
195 1102
191 1102
88 1102
74 1104
27 1104
195 1103
53 1104
140 1104
122 1104
21 1104
71 1104
193 1104
4 1104
159 1104
1 1105
154 1105
11 1105
24 1105
21 1105
22 1105
23 1105
193 1085
106 1085
7 1105
53 1105
34 1105
206 1105
191 1105
192 1105
193 1105
121 1105
168 1105
197 1105
4 1105
27 1105
26 1105
195 1105
160 1105
101 1105
208 1105
72 1105
88 1105
16 1105
159 1105
74 1105
106 1105
49 1105
66 1085
66 1105
71 1105
184 1105
122 1105
37 1105
33 1105
40 1105
83 1105
192 1085
92 1105
110 1105
74 1082
106 1082
197 1082
120 1082
121 1082
33 1085
74 1085
122 1085
73 1085
101 1085
82 1082
28 1085
67 1085
197 1085
163 1082
211 1082
40 1082
139 1082
7 1085
110 1082
67 1082
111 1082
88 1082
160 1082
66 1081
82 1081
191 1085
210 1082
206 1082
140 1082
48 1085
72 1085
208 1085
39 1082
140 1085
211 1085
40 1085
110 1085
30 1085
2 1085
1 1106
122 1106
26 1106
195 1106
27 1106
71 1106
49 1106
2 1106
68 1106
23 1106
11 1106
24 1106
198 1107
11 1107
1 1107
53 1107
34 1107
27 1107
23 1107
24 1107
49 1107
33 1097
64 1107
168 1107
72 1107
21 1107
2 1107
68 1107
110 1107
191 1107
193 1107
121 1107
34 1106
159 1106
22 1106
16 1107
71 1107
37 1107
75 1107
74 1106
53 1106
66 1106
37 1106
168 1106
111 1106
106 1106
28 1106
64 1106
72 1106
21 1106
40 1106
15 1107
195 1107
160 1107
111 1107
193 1106
92 1106
121 1106
88 1107
81 1106
160 1106
26 1097
66 1097
4 1097
37 1097
154 1106
33 1106
159 1107
75 1106
15 1106
2 1097
16 1097
110 1097
22 1107
33 1107
74 1107
26 1107
66 1107
67 1107
106 1107
47 1107
28 1107
184 1106
40 1107
84 1106
45 1106
66 1099
68 1099
16 1099
4 1099
7 1099
37 1099
160 1099
81 1099
74 1099
67 1106
198 1106
4 1106
208 1106
101 1106
120 1107
84 1107
198 1081
7 1081
88 1108
4 1108
24 1108
22 1108
139 1081
68 1081
40 1081
1 1108
53 1108
184 1108
56 1108
23 1108
101 1108
88 1081
34 1108
121 1108
159 1108
71 1108
106 1081
210 1081
33 1081
111 1081
116 1081
191 1081
140 1081
209 1081
160 1090
206 1090
210 1090
191 1090
75 1090
88 1090
28 1090
66 1090
156 1090
72 1088
211 1090
210 1088
120 1103
40 1103
43 1090
33 1088
193 1077
27 1077
206 1109
1 1109
53 1109
195 1109
191 1109
101 1109
206 1110
1 1110
53 1110
140 1110
122 1110
191 1110
210 1110
208 1110
101 1110
23 1110
71 1110
49 1110
140 1109
122 1109
184 1109
37 1109
193 1109
168 1109
23 1109
71 1109
49 1109
49 1078
74 1077
88 1077
37 1110
160 1109
72 1077
197 1109
210 1109
154 1109
198 1109
208 1109
34 1109
28 1077
121 1109
184 1110
154 1110
168 1110
198 1110
72 1109
24 1109
88 1109
159 1077
156 1078
209 1078
209 1077
195 1110
24 1110
30 1109
163 1109
211 1077
160 1110
139 1109
159 1109
206 1111
74 1111
195 1111
49 1111
206 1112
1 1112
53 1112
34 1112
37 1112
121 1112
168 1112
71 1112
49 1112
206 1113
53 1113
122 1113
34 1113
37 1113
71 1113
49 1113
1 1113
140 1113
195 1113
191 1113
208 1113
191 1112
27 1109
88 1112
122 1112
184 1112
195 1112
27 1112
23 1112
160 1112
208 1112
1 1111
53 1111
122 1111
168 1111
23 1111
24 1111
101 1111
208 1111
193 1112
154 1112
24 1112
101 1112
37 1111
160 1111
71 1111
197 1111
191 1111
184 1111
121 1111
210 1113
168 1113
101 1113
163 1112
184 1113
26 1113
23 1113
163 1113
64 1112
140 1112
210 1112
39 1112
72 1112
198 1113
211 1112
24 1113
27 1113
139 1112
26 1112
121 1113
211 1113
27 1111
210 1111
34 1111
72 1113
160 1113
72 1111
156 1113
198 1112
154 1111
163 1111
211 1111
209 1113
140 1111
193 1111
74 1113
198 1111
197 1112
154 1113
40 1112
121 1110
209 1112
4 1112
87 1112
62 1112
64 1113
40 1069
40 1084
116 1084
92 1093
39 1093
163 1093
197 1084
211 1103
140 1103
26 1103
170 1103
52 1103
106 1103
39 1103
75 1103
198 1096
210 1096
193 1096
154 1096
1 1114
193 1114
23 1114
160 1114
53 1096
72 1096
71 1096
206 1096
88 1096
184 1096
26 1096
21 1096
37 1096
206 1114
184 1114
195 1114
191 1114
210 1114
139 1114
168 1114
208 1114
49 1114
53 1114
4 1114
34 1114
37 1114
71 1114
72 1114
197 1096
140 1114
49 1096
88 1114
122 1114
27 1114
33 1102
191 1096
122 1096
101 1096
33 1114
213 1103
154 1114
121 1114
24 1114
27 1096
139 1096
208 1096
101 1114
197 1114
156 1114
209 1114
16 1096
198 1114
34 1096
211 1114
11 1114
1 1115
53 1115
184 1115
34 1115
193 1115
154 1115
168 1115
23 1115
11 1115
159 1115
24 1115
22 1115
4 1115
197 1115
52 1115
81 1115
122 1115
26 1115
27 1115
7 1115
101 1115
1 1116
53 1116
184 1116
66 1116
4 1116
34 1116
27 1116
37 1116
121 1116
168 1116
23 1116
24 1116
101 1116
49 1116
121 1115
74 1116
195 1116
40 1116
195 1115
75 1115
160 1115
49 1115
122 1116
26 1116
17 1116
64 1116
163 1116
88 1115
198 1115
21 1115
75 1116
106 1116
28 1105
64 1105
111 1105
30 1105
125 1105
111 1115
33 1115
30 1115
71 1115
82 1085
163 1085
106 1104
211 1104
163 1102
206 1117
53 1117
184 1117
27 1117
37 1117
210 1117
168 1117
23 1117
160 1117
24 1117
208 1117
71 1117
101 1117
198 1104
156 1104
163 1104
206 1118
1 1118
184 1118
191 1118
139 1118
168 1118
208 1118
101 1118
121 1118
23 1118
34 1117
195 1117
191 1117
139 1117
74 1102
88 1118
213 1118
16 1118
4 1118
27 1118
160 1118
163 1118
156 1117
1 1117
154 1117
121 1117
11 1104
101 1104
198 1118
210 1118
193 1117
64 1102
211 1102
16 1117
49 1117
192 1104
120 1102
140 1118
53 1118
34 1118
24 1118
74 1118
154 1118
195 1118
72 1117
16 1102
39 1104
156 1118
193 1118
122 1118
39 1094
159 1096
72 1090
111 1090
211 1094
213 1090
213 1094
195 1096
75 1094
1 1119
26 1119
66 1119
195 1119
111 1119
49 1119
64 1120
49 1120
27 1119
75 1119
163 1119
64 1119
184 1119
34 1119
193 1119
168 1119
24 1119
74 1119
11 1119
106 1119
39 1120
27 1120
28 1120
68 1119
160 1119
120 1119
21 1119
71 1119
33 1119
1 1120
88 1120
184 1120
34 1120
7 1120
168 1120
23 1120
159 1120
120 1120
192 1120
154 1120
11 1120
53 1120
26 1120
4 1120
159 1119
53 1119
121 1119
23 1119
22 1119
74 1120
66 1120
68 1120
195 1120
30 1120
75 1120
24 1120
71 1120
40 1119
21 1120
81 1120
2 1120
37 1120
121 1120
160 1120
22 1120
45 1120
48 1119
15 1119
7 1119
154 1119
37 1119
88 1119
4 1119
72 1119
28 1119
110 1119
122 1119
40 1091
1 1121
27 1121
23 1121
111 1121
120 1121
49 1121
1 1122
53 1122
88 1122
66 1122
34 1122
195 1122
154 1122
23 1122
160 1122
11 1122
24 1122
22 1122
64 1121
75 1121
66 1121
34 1121
11 1121
106 1121
24 1121
71 1121
74 1121
184 1121
168 1121
72 1121
26 1122
27 1122
168 1122
49 1122
53 1121
159 1121
74 1122
71 1122
160 1121
106 1122
21 1122
22 1121
75 1122
26 1121
81 1121
15 1122
111 1122
73 1122
122 1121
68 1121
4 1121
139 1121
121 1121
195 1121
154 1121
121 1122
101 1122
1 1123
34 1123
27 1123
154 1123
168 1123
23 1123
49 1123
4 1122
184 1122
25 1121
37 1121
1 1124
184 1124
27 1124
75 1124
168 1124
49 1124
68 1122
2 1121
30 1121
2 1122
194 1122
83 1121
184 1123
72 1123
40 1121
16 1121
7 1121
122 1122
207 733
72 733
1 1125
66 1125
34 1125
121 1125
23 1125
11 1125
24 1125
21 1125
22 1125
119 733
64 1125
168 1125
16 733
11 733
24 733
1 1126
122 1126
2 1126
68 1126
17 1126
7 1126
23 1126
11 1126
21 1126
22 1126
49 1126
154 1126
24 1126
139 727
122 733
15 733
7 733
154 733
121 733
168 733
88 733
15 727
74 1126
27 1126
26 727
156 733
53 1125
2 1125
67 1125
17 1125
37 1125
71 1125
49 1125
160 733
84 727
159 727
111 1125
26 1125
27 1125
16 1126
34 1126
191 1126
81 1126
33 1126
110 733
52 733
30 727
53 1126
26 1126
4 1126
37 1126
111 1126
71 1126
82 727
34 1127
27 1127
198 1127
23 1127
11 1127
24 1127
81 1127
49 1127
64 1127
21 1127
2 1116
11 1116
21 1116
22 1116
122 1127
26 1127
84 1127
195 1127
168 1127
1 1127
68 1127
16 1127
37 1127
121 1127
28 1127
22 1127
208 1127
16 1125
198 1125
154 1125
68 1116
16 1116
33 1116
53 1127
66 1127
4 1127
67 1127
71 1127
121 1126
64 1126
160 1126
154 1127
106 1127
193 1127
160 1127
33 1127
74 1127
110 1127
2 1127
7 1127
30 1127
48 1127
191 1127
122 1125
72 1127
111 1127
194 1127
40 1127
68 1125
67 1116
160 1116
159 1127
28 1116
15 1125
4 1125
159 1125
197 1127
140 1127
154 1116
116 1127
33 1125
184 1127
88 1127
40 1122
1 1128
184 1128
27 1128
139 1128
168 1128
72 1128
23 1128
40 1128
49 1128
74 1129
184 1129
195 1129
27 1129
168 1129
208 1129
49 1129
64 1128
53 1128
4 1128
195 1128
33 1128
23 1129
106 1129
27 1130
168 1130
64 1122
209 1122
208 1122
208 1128
28 1122
72 1122
34 1128
67 1128
75 1128
121 1128
160 1128
16 1122
101 1128
139 1129
75 1129
40 1129
1 1129
71 1128
67 1122
53 1129
34 1129
33 1122
16 1128
206 1131
191 1131
139 1131
168 1131
208 1131
206 1132
1 1132
122 1132
184 1132
191 1132
168 1132
72 1132
23 1132
184 1131
198 1131
210 1131
206 1133
1 1133
184 1133
195 1133
198 1133
191 1133
154 1133
163 1133
208 1133
23 1131
53 1132
4 1132
210 1132
154 1132
101 1132
27 1133
139 1133
23 1133
160 1133
49 1133
140 1131
195 1131
140 1133
210 1133
193 1133
168 1133
206 1134
1 1134
210 1134
208 1134
53 1133
122 1133
101 1133
4 1133
72 1133
206 1135
1 1135
122 1135
184 1135
191 1135
210 1135
139 1135
168 1135
160 1135
208 1135
53 1135
4 1135
195 1135
37 1135
23 1135
49 1135
197 1135
154 1135
72 1135
1 1131
53 1131
139 1136
168 1136
197 1133
121 1133
197 1132
193 1132
198 1135
211 1133
4 1131
154 1131
122 1131
210 1136
208 1136
27 1135
71 1135
1 1136
53 1136
184 1136
193 1136
154 1136
39 1132
198 1132
101 1131
163 1135
211 1135
34 1133
206 1136
198 1136
121 1136
139 1132
208 1132
121 1132
121 1135
37 1133
24 1133
195 1132
121 1131
140 1135
159 1133
34 1135
24 1135
156 1135
4 1134
193 1134
154 1134
72 1134
23 1134
101 1134
160 1131
39 1133
75 1133
209 1132
101 1135
193 1131
193 1135
37 1131
71 1133
140 1136
195 1136
191 1136
156 1131
53 1134
122 1134
71 1131
197 1131
111 1133
72 1131
122 1136
197 1136
101 1136
24 1131
160 1132
37 1132
49 1131
209 1133
209 1135
37 1136
81 1119
1 1137
23 1137
11 1137
24 1137
21 1137
49 1137
33 1137
26 1137
2 1137
68 1137
34 1137
27 1137
37 1137
121 1137
168 1137
72 1137
81 1137
22 1137
71 1137
53 1137
66 1137
2 1119
82 1119
74 1137
45 1137
75 1137
160 1137
40 1137
4 1137
64 1137
67 1137
195 1137
193 1137
159 1137
120 1137
198 1137
106 1137
111 1137
83 1137
1 1130
53 1130
122 1130
25 1130
26 1130
4 1130
195 1130
121 1130
101 1130
48 1120
11 1130
81 1130
106 1120
111 1120
74 1130
184 1130
71 1130
49 1130
37 1130
23 1130
24 1130
22 1130
197 1130
193 1130
154 1130
66 1130
34 1130
160 1130
111 1130
33 1120
64 1130
75 1130
40 1120
66 1129
197 1129
11 1129
24 1129
67 1089
11 1089
159 1089
24 1089
33 1089
192 1130
191 1130
72 1130
71 1129
110 1130
33 1130
15 1120
26 1129
67 1130
208 1130
7 1129
72 1129
160 1129
140 1129
68 1130
40 1130
106 1130
139 1120
4 1129
154 1129
121 1129
21 1130
110 1129
111 1129
2 1130
106 1089
111 1089
160 1089
21 1089
16 1130
23 1138
1 1138
34 1138
27 1138
7 1138
154 1138
121 1138
168 1138
11 1138
22 1138
49 1138
168 1126
82 1126
67 1126
53 1138
15 1138
66 1138
4 1138
67 1138
17 1138
72 1138
160 1138
24 1138
195 1126
40 1126
75 1138
159 1138
120 1138
21 1138
194 1126
26 1138
37 1138
192 1126
33 1138
43 1138
68 1138
16 1138
45 1138
30 1138
71 1138
40 1138
81 1138
73 1138
28 1138
197 1138
191 1138
10 1138
74 1138
82 1138
66 1126
48 1126
193 1138
110 1126
122 1138
195 1138
110 1138
28 1126
75 1126
193 1126
15 1126
106 1126
39 1138
194 1138
170 1138
83 1126
197 1126
159 1126
184 1138
18 1138
106 1138
72 1126
2 1138
92 1126
120 1126
30 1126
88 1138
92 1138
101 1138
2 1099
1 1139
16 1139
34 1139
27 1139
67 1139
23 1139
11 1139
21 1139
49 1139
92 1099
195 1099
154 1099
121 1099
71 1099
68 1139
193 1139
64 1139
53 1139
66 1139
71 1139
53 1099
192 1099
72 1139
24 1139
40 1139
121 1139
28 1099
168 1099
45 1099
120 1099
33 1099
110 1099
15 1139
28 1139
22 1139
39 1139
81 1139
208 1139
122 1139
26 1139
195 1139
15 1099
45 1139
75 1139
106 1099
40 1099
208 1099
111 1099
17 1139
111 1139
154 1139
122 1099
48 1099
168 1139
193 1099
39 1099
198 1099
17 1099
120 1139
160 1139
33 1139
74 1139
2 1139
7 1139
48 1097
184 1097
21 1097
195 1097
81 1097
40 1097
75 1097
11 1097
26 1099
111 1097
121 1097
168 1097
30 1097
84 1097
17 1097
159 1097
7 1097
191 1069
27 1095
211 1069
197 1095
33 1093
210 1069
16 1069
120 1069
39 1069
32 1069
33 1069
159 1095
192 1069
53 1095
26 1095
37 1095
71 1095
101 1095
72 1091
16 1089
101 1091
64 1089
208 1091
71 1071
121 1071
160 1071
24 1071
195 1071
198 1071
191 1071
1 1072
37 1072
122 1072
195 1072
208 1072
101 1072
88 1072
71 1072
208 1071
197 1072
11 1072
210 1071
67 1072
39 1072
198 1072
210 1072
72 1072
184 1072
33 1071
197 1071
139 1072
11 1071
33 722
195 711
16 711
110 711
30 711
75 722
15 711
64 1138
140 711
70 722
73 722
70 1138
7 722
83 711
116 722
101 711
48 1138
111 1138
106 711
195 722
83 722
163 722
184 711
53 1140
66 1140
4 1140
34 1140
67 1140
75 1140
23 1140
49 1140
122 726
121 726
83 726
160 726
28 727
111 727
206 1140
64 1140
26 1140
2 1140
68 1140
27 1140
37 1140
22 1140
33 1140
74 1140
168 1140
111 1140
208 727
72 726
43 727
1 1140
106 1140
48 1125
74 1125
7 726
195 1140
71 1140
106 1125
45 1140
160 1125
24 1140
16 1140
17 1140
193 1140
121 1140
84 1125
21 1140
28 1125
195 1125
75 1125
40 1125
159 1140
120 1140
47 1125
15 1140
11 1140
39 1125
110 1125
81 1125
40 1140
81 1140
84 1140
45 1125
197 1125
193 1125
122 1140
30 1125
82 1125
106 722
25 1126
61 1126
159 722
110 722
84 733
92 733
193 722
154 722
27 1136
206 1141
1 1141
195 1141
139 1141
121 1141
168 1141
23 1141
208 1141
34 1136
72 1136
122 1141
34 1141
27 1141
71 1141
101 1141
49 1141
194 1114
184 1141
191 1141
211 1141
156 1141
53 1141
4 1141
37 1141
154 1141
210 1141
160 1141
4 1136
206 1142
53 1142
184 1142
27 1142
37 1142
168 1142
208 1142
140 1141
156 1136
74 1136
88 1141
49 1136
24 1136
23 1136
160 1136
11 1136
71 1136
156 1142
1 1142
140 1142
195 1142
24 1142
23 1142
154 1142
163 1114
206 1143
156 1143
1 1143
53 1143
122 1143
184 1143
4 1143
208 1143
101 1143
49 1132
197 1134
121 1143
23 1143
1 1144
154 1144
121 1144
168 1144
23 1144
140 1134
191 1134
71 1132
168 1134
184 1134
209 1134
156 1132
195 1134
206 1144
53 1144
191 1144
34 1132
140 1132
156 1134
156 1144
122 1144
4 1144
184 1144
193 1144
72 1144
210 1144
208 1144
101 1144
37 1134
34 1134
16 1132
82 1132
24 1132
140 1144
160 1134
24 1134
37 1144
139 1144
121 1134
198 1134
27 1132
198 1144
197 1144
140 1143
195 1143
27 1143
191 1143
210 1143
209 1143
26 1073
4 1076
160 1144
211 1132
27 1076
160 1076
33 1073
163 1132
75 1102
75 1114
206 1145
1 1145
184 1145
154 1145
168 1145
195 1145
27 1145
191 1145
139 1145
208 1145
210 1145
121 1145
21 1114
34 1145
37 1145
23 1145
71 1145
49 1145
122 1145
101 1145
53 1145
193 1145
24 1145
82 1102
88 1145
4 1145
37 1118
26 1114
72 1118
140 1145
160 1145
71 1118
163 1145
40 1145
25 1145
197 1118
11 1145
156 1145
159 1114
192 1102
159 1145
194 1102
49 1118
198 1145
40 1102
26 1145
16 1145
211 1145
33 1145
55 1102
72 1145
40 1114
26 1118
206 1146
1 1146
140 1146
122 1146
184 1146
195 1146
27 1146
191 1146
139 1146
168 1146
160 1146
206 1147
184 1147
210 1147
154 1147
208 1147
101 1147
206 1148
1 1148
184 1148
160 1148
208 1148
198 1146
49 1146
1 1147
198 1147
209 1147
197 1149
193 1149
121 1149
206 1150
198 1150
191 1150
208 1150
122 1147
191 1147
72 1147
53 1146
121 1146
24 1146
208 1146
1 1150
53 1150
121 1150
168 1150
210 1146
53 1147
4 1147
23 1147
27 1151
191 1151
139 1151
168 1151
206 1149
1 1149
168 1149
23 1149
160 1149
184 1149
191 1149
139 1149
4 1146
34 1146
206 1151
184 1151
195 1151
208 1151
154 1149
156 1146
195 1147
211 1146
156 1150
184 1150
139 1150
53 1148
122 1148
4 1148
121 1148
23 1148
197 1148
193 1148
154 1148
24 1148
53 1151
34 1151
210 1149
37 1146
23 1146
71 1146
198 1149
198 1151
163 1149
39 1146
195 1149
49 1149
53 1149
122 1149
208 1149
140 1149
211 1149
101 1149
53 1152
184 1152
4 1152
37 1152
121 1152
168 1152
4 1150
37 1150
210 1150
101 1146
156 1151
154 1151
121 1151
140 1150
37 1151
24 1151
4 1149
210 1148
39 1148
72 1149
121 1147
168 1147
197 1146
193 1146
139 1147
160 1147
49 1147
198 1148
74 1147
191 1148
154 1146
34 1147
37 1147
34 1149
111 1149
71 1149
27 1147
160 1150
111 1146
75 1148
64 1146
210 1151
156 1149
27 1149
72 1146
1 1151
40 1151
72 1148
206 1153
1 1153
53 1153
184 1153
191 1153
121 1153
168 1153
72 1153
163 1153
24 1149
37 1149
209 1146
122 1151
4 1151
101 1151
140 1151
209 1151
62 1146
140 1147
33 1147
163 1146
209 1148
140 1148
195 1148
139 1148
168 1148
101 1148
75 1149
37 1148
156 1153
122 1153
27 1153
37 1153
24 1153
208 1153
101 1153
122 1150
192 1148
156 1147
163 1147
193 1150
154 1150
23 1151
49 1151
209 1149
33 1150
160 1151
163 1148
34 1148
195 1150
163 1150
211 1150
26 1149
193 1147
49 1148
24 1147
71 1151
159 1149
197 1147
71 1147
156 1148
82 1149
184 1154
197 1154
154 1154
163 1154
39 1147
40 1146
24 1150
192 1149
206 1092
160 1092
105 1092
66 1094
193 1092
72 1092
33 1092
64 1094
70 1094
211 1084
208 1092
106 1093
40 1092
163 1094
198 1092
191 1092
210 1092
209 1094
64 1155
1 1155
48 1155
16 1155
23 1155
24 1155
22 1155
49 1155
184 1137
74 1155
66 1155
68 1155
34 1155
27 1155
75 1155
168 1155
106 1155
159 1155
111 1155
81 1155
71 1155
53 1155
37 1155
11 1155
67 1101
21 1101
16 1137
40 1101
214 1137
33 1155
160 1155
2 1155
67 1155
7 1155
119 1137
48 1101
2 1101
84 1101
124 1101
213 1096
140 1096
44 1096
206 1156
1 1156
122 1156
184 1156
195 1156
210 1156
208 1156
53 1156
27 1156
37 1156
160 1156
139 1156
121 1156
168 1156
191 1156
71 1156
197 1156
24 1156
34 1156
154 1156
198 1156
23 1156
156 1156
4 1156
72 1156
101 1156
24 1079
193 1156
33 1079
140 1156
163 1131
211 1079
81 1079
73 1156
209 1156
211 1156
49 1156
159 1132
21 1132
88 1132
156 1079
53 1157
140 1157
184 1157
4 1157
37 1157
168 1157
160 1157
159 1156
159 1079
33 1156
39 1156
107 1073
170 1079
26 1156
30 1156
209 1131
206 1158
1 1158
53 1158
184 1158
191 1158
210 1158
121 1158
168 1158
208 1158
195 1158
139 1158
23 1158
160 1158
39 1074
37 1158
27 1074
154 1158
24 1158
193 1078
193 1158
71 1158
197 1158
27 1078
34 1158
27 1158
49 1158
156 1074
101 1158
198 1158
88 1158
197 1080
33 1080
43 1155
4 1155
40 1155
116 1155
163 1155
194 1155
72 1155
26 1155
92 1155
193 1155
116 1140
72 1140
4 1142
101 1142
122 1142
34 1142
121 1142
72 1142
71 1142
74 1145
75 1145
74 1114
82 1114
81 1114
22 1114
139 1142
160 1142
24 1141
21 1141
120 1145
49 1142
39 1142
192 1114
193 1141
72 1120
67 1120
197 1107
191 1120
4 1107
139 1130
194 1120
163 1106
81 1107
122 1120
72 1115
139 1126
16 1115
15 1116
197 1116
88 1116
17 1115
74 1115
40 1115
208 1115
7 1116
192 1115
48 1116
124 1138
69 1138
64 1115
2 1115
45 1115
139 1115
30 1116
71 1116
20 1116
15 1115
66 1115
68 1115
37 1115
84 1116
206 1115
170 1115
193 1116
110 1116
81 1116
110 1115
28 1115
192 1138
43 1116
82 1116
120 1115
159 1116
48 1115
82 1115
67 1115
206 1091
210 1091
139 1091
75 1091
66 1091
163 1092
106 1090
22 1092
206 1159
1 1159
53 1159
122 1159
191 1159
23 1159
208 1159
101 1159
49 1159
34 1159
37 1159
71 1159
53 1160
37 1160
71 1160
206 1161
140 1161
195 1161
191 1161
168 1161
208 1161
195 1159
206 1160
1 1160
140 1160
122 1160
184 1160
195 1160
191 1160
210 1160
154 1160
208 1160
34 1160
168 1160
23 1160
49 1160
1 1161
23 1161
184 1159
210 1159
168 1159
24 1159
121 1160
101 1160
74 1160
53 1161
122 1161
37 1161
40 1161
49 1161
24 1160
198 1159
154 1159
210 1161
139 1160
160 1159
198 1160
72 1159
27 1160
40 1159
72 1160
139 1111
184 1161
71 1161
101 1161
121 1159
40 1111
193 1160
34 1161
198 1161
121 1161
160 1160
163 1160
211 1160
193 1110
163 1110
209 1160
140 1159
33 1160
156 1111
26 1159
74 1161
27 1159
160 1161
74 1159
163 1159
211 1159
26 1160
197 1159
33 1159
193 1161
24 1161
211 1161
27 1161
28 1111
26 1161
211 1071
67 1071
72 1071
26 1071
21 1095
159 1071
34 1095
139 1071
191 1095
64 1071
210 1095
106 1101
194 1119
193 1101
211 1101
83 1101
64 1162
1 1162
195 1162
27 1162
23 1162
160 1162
49 1162
82 726
34 1162
45 1162
81 1162
2 726
84 726
70 726
160 1140
40 1162
53 1162
66 1162
2 1162
68 1162
4 1162
17 1162
37 1162
139 1162
24 1162
21 1162
28 1162
154 726
159 726
28 726
74 1162
71 1162
1 1163
53 1163
122 1163
34 1163
195 1163
168 1163
101 1163
206 1164
1 1164
122 1164
191 1164
208 1164
101 1164
53 1164
184 1164
37 1164
24 1164
206 1163
88 1163
191 1163
72 1163
195 1164
198 1164
160 1164
140 1163
27 1163
154 1164
168 1164
209 1164
37 1163
71 1163
140 1164
210 1164
184 1163
23 1163
24 1163
208 1163
49 1163
26 1109
163 1163
121 1164
154 1163
160 1163
64 1163
209 1163
156 1109
72 1164
139 1163
71 1164
88 1164
210 1163
121 1163
40 1109
26 1164
211 1163
26 1163
156 1164
34 1164
156 1163
64 1109
209 1109
139 1164
23 1164
72 1110
49 1164
197 1164
193 1164
197 1110
34 1110
139 1110
198 1163
193 1163
74 1109
88 1128
74 1128
192 1129
15 1129
16 1129
64 1129
122 1129
111 1128
206 1129
191 1129
193 1129
1 1165
184 1165
34 1165
154 1165
121 1165
24 1165
101 1165
81 1129
53 1165
27 1165
168 1165
23 1165
33 1165
156 1128
33 1129
211 1128
21 1129
64 1165
71 1165
49 1165
106 1139
88 1137
84 1137
82 1139
82 1137
92 1137
139 1137
121 1155
37 1139
73 1155
154 1155
184 1155
195 1155
30 1155
21 1155
48 1083
75 1127
28 1155
64 1101
194 1101
45 1127
120 1127
25 1083
198 1101
84 1155
74 1166
184 1166
195 1166
27 1166
210 1166
208 1166
197 1166
11 1166
21 1166
206 1166
1 1166
154 1166
121 1166
23 1166
24 1166
101 1166
191 1088
88 1088
88 1166
193 1166
159 1166
198 1166
71 1166
168 1166
122 1166
139 1166
110 1166
37 1166
75 1166
111 1166
49 1166
160 1166
163 1088
191 1166
120 1088
72 1166
194 1088
40 1104
198 1117
163 1117
120 1104
163 1068
33 1104
64 1068
194 1104
140 1117
122 1117
4 1117
75 1104
197 1067
111 1104
75 1067
74 1068
211 1117
197 1078
156 1110
206 1167
197 1167
193 1167
168 1167
23 1167
160 1167
122 1158
26 1110
40 1078
211 1078
27 1110
75 1110
88 1110
111 1110
194 1110
33 1110
159 1110
75 1078
16 1092
92 1092
81 1092
28 1092
192 1092
4 1139
192 1139
119 1140
82 1140
63 1139
88 1140
154 1140
198 1139
191 1140
63 1140
159 1139
198 1140
163 1140
3 1139
88 1139
88 1126
43 1125
84 1126
120 1125
73 1125
73 1126
72 1095
33 1095
211 1095
192 1095
110 1095
74 1095
140 1095
75 1085
68 1085
2 1083
82 1083
64 1085
101 1127
81 1085
191 1116
84 1083
15 1083
17 1127
198 1085
84 1085
74 1164
53 1168
122 1168
184 1168
168 1168
209 1168
156 1169
184 1169
168 1169
23 1169
160 1169
209 1169
206 1170
122 1170
184 1170
191 1170
210 1170
209 1170
208 1170
195 1170
168 1170
27 1164
206 1171
184 1171
191 1171
121 1171
208 1171
140 1169
191 1169
208 1169
1 1172
53 1172
122 1172
37 1172
24 1172
206 1172
140 1172
191 1172
210 1172
154 1172
208 1172
206 1169
88 1172
184 1172
168 1172
160 1172
159 1172
53 1169
122 1169
121 1169
195 1172
195 1169
210 1169
23 1172
1 1170
53 1170
140 1170
154 1170
72 1170
160 1170
212 1170
1 1169
121 1170
72 1169
206 1168
191 1168
139 1168
72 1168
208 1168
101 1170
34 1170
198 1172
210 1168
163 1164
211 1164
121 1172
154 1169
27 1169
1 1168
140 1168
156 1170
209 1172
22 1172
64 1170
195 1168
197 1169
88 1169
34 1169
88 1170
24 1170
72 1172
163 1170
74 1172
193 1169
88 1168
198 1168
23 1170
139 1172
163 1172
198 1170
64 1164
81 1069
191 1082
75 1069
75 1082
211 1130
15 1130
48 1106
191 1106
194 1106
52 1106
16 1106
30 1130
159 1130
194 1130
156 1071
206 1173
1 1173
53 1173
168 1173
23 1173
159 1173
101 1173
53 1174
4 1174
34 1174
37 1174
71 1174
101 1174
156 1174
1 1174
122 1174
88 1173
184 1173
4 1173
37 1173
160 1173
24 1173
208 1173
71 1173
156 1173
34 1173
72 1173
81 1173
105 1071
206 1174
168 1174
160 1174
24 1174
208 1174
88 1174
191 1174
210 1174
154 1174
23 1174
184 1174
195 1174
27 1174
49 1174
194 1071
121 1174
72 1174
122 1173
21 1072
28 1174
160 1072
193 1174
26 1141
16 1095
81 1141
197 1141
72 1141
198 1141
7 1141
16 1141
26 1162
198 1162
22 1162
33 1162
92 1139
11 1162
15 1162
106 1162
48 1098
28 1098
111 1162
47 1162
30 1098
122 1162
7 1162
159 1162
163 1162
75 1162
120 1162
72 1162
48 1139
84 1162
67 1162
73 1162
30 1162
110 1139
48 1162
110 1162
16 1162
82 1162
82 1107
154 1107
52 1107
122 1107
39 1144
39 1135
24 1144
40 1135
27 1148
64 1147
26 1148
88 1144
195 1144
27 1144
163 1144
49 1144
159 1148
39 1136
75 1146
88 1146
213 1146
88 1147
209 1145
21 1121
7 1106
43 1121
198 1121
208 1121
33 1121
193 1121
67 1121
15 1121
17 1121
1 1175
140 1175
198 1175
210 1175
198 1176
210 1176
53 1175
184 1175
195 1175
191 1175
1 1177
184 1177
27 1177
168 1177
72 1177
1 1176
53 1176
140 1176
184 1176
195 1176
27 1176
37 1176
168 1176
111 1176
24 1176
71 1176
206 1177
198 1177
210 1177
206 1175
74 1175
37 1175
168 1175
24 1175
27 1175
139 1175
160 1175
71 1175
49 1175
160 1176
53 1178
184 1178
26 1178
195 1178
27 1178
37 1178
111 1178
71 1178
49 1178
49 1176
121 1175
1 1179
53 1179
184 1179
27 1179
139 1179
168 1179
72 1179
160 1179
206 1180
1 1180
140 1180
184 1180
195 1180
27 1180
168 1180
160 1180
49 1180
111 1175
140 1177
195 1177
111 1177
49 1177
139 1176
32 1176
121 1176
1 1178
121 1178
168 1178
11 1178
159 1178
24 1178
206 1178
122 1178
198 1178
210 1178
154 1178
72 1175
53 1177
26 1177
37 1177
121 1177
24 1177
71 1177
122 1177
139 1177
206 1176
191 1176
64 1175
208 1175
66 1178
72 1178
23 1178
23 1175
26 1176
160 1177
163 1176
206 1179
122 1179
195 1179
111 1179
71 1179
122 1176
140 1178
191 1178
139 1178
64 1177
74 1177
193 1175
197 1177
191 1177
193 1176
154 1177
208 1177
197 1175
72 1176
193 1177
154 1176
198 1180
210 1180
81 1176
33 1176
26 1175
154 1175
122 1175
163 1177
159 1175
110 1176
160 1178
74 1178
197 1176
23 1176
163 1175
40 1175
53 1180
122 1180
37 1180
154 1180
121 1180
24 1180
71 1180
193 1180
139 1180
110 1175
111 1180
140 1179
110 1178
191 1179
210 1179
121 1179
24 1179
64 1178
211 1175
23 1177
11 1175
198 1179
208 1179
49 1179
32 1177
48 1177
110 1177
208 1176
64 1181
48 1181
27 1181
111 1181
49 1181
53 1182
66 1182
68 1182
48 1182
37 1182
160 1182
24 1182
71 1182
33 1182
194 1182
195 1183
48 1184
37 1184
33 1184
194 1184
64 1183
27 1183
33 1183
53 1183
66 1183
48 1183
110 1183
37 1183
23 1183
160 1183
24 1183
71 1183
49 1183
64 1182
74 1182
27 1182
75 1182
40 1182
49 1182
168 1185
27 1185
111 1185
49 1185
64 1186
27 1186
49 1186
64 1185
23 1185
160 1185
71 1185
37 1185
184 1185
48 1186
111 1186
71 1186
75 1185
195 1185
64 1187
53 1187
48 1187
195 1187
27 1187
37 1187
23 1187
49 1187
33 1187
184 1187
160 1187
111 1187
28 1187
64 1188
67 1188
160 1188
111 1188
49 1188
33 1188
64 1189
66 1189
34 1189
195 1189
27 1189
110 1189
168 1189
162 1189
23 1189
160 1189
71 1189
49 1189
33 1189
194 1189
53 1188
184 1188
66 1188
48 1188
34 1188
27 1188
37 1188
72 1188
11 1188
24 1188
53 1189
184 1189
37 1189
24 1189
66 1187
24 1187
71 1187
195 1188
23 1188
71 1188
34 1187
11 1187
39 1189
111 1189
68 1188
64 1190
48 1190
27 1190
37 1190
160 1190
111 1190
49 1190
33 1190
75 1190
195 1190
198 1191
49 1191
64 1192
27 1192
72 1192
111 1192
71 1192
64 1193
139 1191
168 1191
160 1191
206 1191
184 1191
195 1191
111 1191
1 1194
53 1194
184 1194
27 1194
37 1194
168 1194
23 1194
111 1194
24 1194
71 1194
49 1194
64 1194
195 1194
139 1194
160 1194
53 1192
37 1192
168 1192
23 1192
49 1192
64 1191
160 1192
159 1192
53 1193
195 1193
27 1193
49 1193
53 1195
195 1195
160 1195
111 1195
71 1195
49 1195
64 1195
27 1195
37 1195
206 1194
195 1192
121 1192
24 1192
27 1191
18 1191
24 1191
194 1194
37 1191
23 1191
159 1191
39 1192
198 1192
53 1191
71 1191
168 1193
168 1195
64 1196
27 1196
37 1196
71 1196
49 1196
33 1196
184 1195
198 1195
1 1192
75 1191
53 1196
121 1196
168 1196
23 1196
160 1196
111 1196
24 1196
191 1191
11 1191
184 1192
74 1194
160 1193
111 1193
193 1191
191 1192
18 1194
139 1195
121 1195
184 1196
18 1196
159 1196
26 1192
18 1192
48 1192
1 1195
140 1195
23 1195
24 1195
194 1195
37 1193
71 1193
159 1194
198 1194
1 1191
33 1191
88 1195
26 1195
26 1194
121 1191
39 1191
140 1197
139 1197
168 1197
160 1197
111 1197
53 1198
139 1198
168 1198
160 1198
111 1198
64 1198
139 1199
168 1199
160 1199
111 1199
49 1198
33 1198
72 1199
140 1198
1 1200
26 1200
195 1200
27 1200
168 1200
23 1200
24 1200
71 1200
206 1200
53 1200
140 1200
37 1200
1 1201
184 1201
168 1201
160 1201
24 1201
206 1201
195 1201
1 1202
53 1202
37 1202
168 1202
160 1202
111 1202
71 1202
74 1200
184 1200
191 1200
193 1200
64 1202
27 1202
40 1202
184 1202
1 1203
53 1203
66 1203
195 1203
27 1203
37 1203
168 1203
24 1203
71 1203
49 1203
121 1200
160 1200
111 1200
49 1200
206 1202
195 1202
24 1202
154 1200
198 1200
210 1200
198 1202
197 1202
210 1202
23 1202
184 1203
197 1203
121 1203
72 1203
160 1203
67 1202
72 1202
139 1200
206 1203
191 1203
23 1203
111 1203
139 1204
168 1204
154 1202
121 1202
72 1200
110 1200
110 1203
159 1176
49 1202
139 1202
140 1202
191 1202
1 1204
184 1204
27 1204
154 1204
160 1204
111 1204
24 1204
71 1204
49 1204
110 1202
11 1200
193 1203
193 1202
26 1202
195 1204
23 1204
26 1203
140 1203
159 1203
11 1203
34 1203
64 1203
154 1203
122 1200
75 1203
33 1202
121 1204
11 1202
18 1202
18 1203
159 1202
1 1205
53 1205
184 1205
195 1205
27 1205
37 1205
121 1205
11 1205
111 1205
24 1205
71 1205
49 1205
197 1200
53 1204
66 1204
26 1204
37 1204
33 1204
198 1204
139 1203
33 1203
64 1204
18 1204
64 1197
26 1197
27 1197
37 1197
23 1197
71 1197
49 1197
184 1206
195 1206
139 1206
49 1206
64 1206
140 1206
168 1206
23 1206
160 1206
11 1206
111 1206
24 1206
64 1207
48 1207
27 1207
71 1207
49 1207
163 1206
195 1197
206 1206
53 1197
121 1197
24 1197
64 1208
27 1208
139 1208
168 1208
193 1206
27 1206
33 1206
198 1206
72 1206
1 1206
191 1206
53 1206
18 1206
64 1209
27 1209
75 1209
160 1209
111 1209
49 1209
37 1207
39 1197
39 1207
168 1207
160 1207
64 1210
39 1210
27 1210
75 1210
64 1211
160 1211
111 1211
64 1212
39 1212
27 1212
160 1212
195 1211
168 1211
49 1211
163 1210
40 1210
49 1210
195 1212
168 1212
111 1212
27 1211
40 1211
37 1211
23 1211
71 1211
168 1213
111 1213
24 1213
49 1213
33 1213
159 1213
27 1214
67 1214
28 1214
111 1214
71 1214
64 1214
49 1214
195 1214
1 1214
11 1214
24 1214
74 1215
64 1215
27 1215
75 1215
49 1215
48 1214
18 1214
74 1214
160 1214
33 1214
75 1214
48 1215
18 1215
11 1215
111 1215
33 1215
64 1216
74 1216
48 1216
27 1216
23 1216
111 1216
40 1216
71 1216
49 1216
33 1216
194 1216
28 1183
1 1182
23 1182
111 1182
34 1216
18 1216
195 1182
67 1182
16 1182
28 1182
168 1182
37 1216
64 1217
74 1217
48 1217
27 1217
73 1217
67 1217
75 1217
71 1217
33 1217
194 1217
74 1183
53 1218
66 1218
48 1218
37 1218
71 1218
49 1218
33 1218
64 1218
27 1218
23 1218
159 1218
24 1218
67 1218
160 1218
11 1218
111 1218
34 1218
110 1218
68 1218
195 1218
121 1218
75 1218
28 1218
168 1218
39 1218
39 1219
168 1219
23 1219
24 1219
139 1220
168 1220
168 1221
111 1221
184 1222
27 1222
198 1222
139 1222
168 1222
160 1222
49 1222
162 1220
160 1220
64 1220
27 1220
111 1220
49 1220
195 1221
160 1221
184 1220
198 1220
210 1222
206 1222
197 1222
191 1222
206 1220
195 1220
210 1220
39 1221
27 1221
191 1220
139 1221
197 1220
195 1222
64 1221
49 1221
53 1222
64 1222
72 1222
111 1222
206 1221
184 1221
198 1221
140 1222
88 1221
121 1220
197 1221
39 1222
140 1220
194 1220
71 1220
18 1221
72 1221
1 1222
53 1220
24 1220
208 1222
53 1221
24 1222
208 1220
193 1222
206 1223
1 1223
197 1223
191 1223
210 1223
154 1223
121 1223
168 1223
24 1223
1 1224
27 1224
191 1224
168 1224
206 1224
140 1224
184 1224
197 1224
193 1224
154 1224
121 1224
208 1224
206 1225
1 1225
122 1225
210 1225
121 1225
168 1225
206 1226
1 1226
184 1226
197 1226
191 1226
193 1226
154 1226
168 1226
24 1226
163 1226
40 1226
140 1227
184 1227
195 1227
198 1227
160 1227
206 1228
1 1228
184 1228
197 1228
191 1228
210 1228
160 1228
198 1226
210 1226
163 1227
40 1227
206 1229
1 1229
184 1229
198 1229
210 1229
168 1229
163 1229
140 1229
191 1229
1 1230
140 1230
195 1230
191 1230
168 1230
206 1230
184 1230
39 1230
139 1230
184 1225
154 1225
206 1231
1 1231
140 1231
184 1231
195 1231
191 1231
193 1231
154 1231
121 1231
168 1231
53 1231
139 1231
163 1231
40 1231
121 1230
206 1232
191 1232
168 1232
23 1232
168 1228
24 1228
208 1231
37 1231
160 1231
206 1233
1 1233
140 1233
184 1233
191 1233
168 1233
210 1230
206 1234
1 1234
184 1234
195 1234
198 1234
210 1234
139 1234
168 1234
40 1234
206 1235
1 1235
184 1235
197 1235
191 1235
154 1235
168 1235
140 1235
27 1235
53 1233
195 1233
210 1233
139 1233
1 1232
53 1232
184 1232
37 1232
121 1232
24 1232
71 1232
163 1232
206 1227
1 1227
210 1227
168 1227
195 1235
139 1235
160 1235
206 1236
1 1236
184 1236
197 1236
191 1236
210 1236
168 1236
24 1236
210 1235
193 1228
154 1228
139 1225
197 1225
191 1225
198 1228
208 1228
197 1233
160 1233
211 1233
40 1233
1 1237
140 1237
184 1237
195 1237
154 1237
168 1237
72 1237
23 1237
160 1237
163 1237
211 1237
40 1237
193 1233
121 1233
23 1233
206 1237
198 1237
197 1237
191 1237
210 1237
1 1238
184 1238
197 1238
168 1238
198 1230
197 1230
206 1239
1 1239
184 1239
197 1239
191 1239
210 1239
193 1239
154 1239
121 1239
168 1239
208 1235
53 1235
198 1235
163 1235
140 1232
16 1232
198 1232
210 1232
160 1232
208 1234
49 1234
206 1240
1 1240
53 1240
140 1240
184 1240
195 1240
168 1240
72 1232
53 1229
139 1229
23 1229
140 1228
195 1228
121 1228
163 1228
198 1231
210 1231
111 1231
24 1231
71 1231
49 1231
198 1233
163 1233
208 1233
53 1230
160 1230
163 1230
26 1230
27 1230
193 1230
154 1230
49 1230
191 1180
23 1180
37 1230
72 1230
23 1230
71 1230
88 1235
24 1235
71 1235
64 1227
139 1227
208 1230
160 1234
193 1235
40 1235
53 1228
72 1228
23 1235
197 1231
72 1231
40 1230
163 1180
122 1229
208 1229
40 1232
140 1234
27 1234
18 1234
23 1234
24 1234
71 1234
209 1235
49 1235
82 1235
159 1233
53 1234
121 1234
34 1235
206 1241
184 1241
210 1241
168 1241
160 1241
208 1241
1 1241
140 1241
139 1241
53 1225
209 1228
198 1225
81 1228
72 1235
191 1241
37 1233
154 1233
24 1233
49 1233
159 1231
88 1237
209 1237
208 1237
193 1237
212 1237
72 1233
122 1231
23 1231
53 1227
191 1227
160 1229
195 1229
71 1229
74 1230
37 1229
23 1227
111 1227
191 1240
195 1232
191 1234
163 1234
64 1232
139 1232
37 1234
159 1234
72 1234
140 1225
27 1233
208 1227
195 1241
121 1235
159 1235
211 1230
195 1238
191 1238
139 1238
160 1238
27 1229
111 1229
211 1229
40 1229
208 1232
120 1235
27 1225
72 1225
209 1233
209 1231
121 1237
211 1227
140 1239
197 1227
53 1241
16 1231
156 1233
193 1232
74 1235
27 1231
37 1235
209 1225
24 1237
209 1234
208 1180
198 1238
210 1238
74 1227
27 1227
49 1227
33 1227
159 1237
71 1227
139 1237
27 1232
195 1225
208 1225
156 1234
193 1229
198 1241
163 1241
154 1232
206 1238
53 1238
193 1238
121 1238
24 1238
211 1231
53 1237
121 1227
24 1227
197 1229
154 1229
140 1238
71 1238
49 1238
209 1230
64 1231
211 1232
64 1238
27 1238
195 1239
193 1227
154 1227
208 1238
27 1240
72 1240
37 1227
64 1235
49 1232
111 1235
74 1233
121 1229
16 1230
49 1241
75 1233
193 1241
27 1237
72 1229
53 1239
88 1228
23 1228
26 1234
211 1234
111 1234
122 1240
121 1240
71 1240
72 1241
27 1228
111 1228
122 1232
16 1180
40 1180
122 1230
26 1227
122 1234
88 1236
195 1236
111 1232
49 1229
111 1225
24 1225
193 1225
160 1225
163 1225
139 1228
72 1238
111 1233
37 1225
122 1233
34 1180
72 1180
122 1235
154 1234
156 1175
64 1229
24 1229
139 1240
37 1241
209 1232
209 1229
40 1228
163 1238
16 1227
72 1227
28 1237
159 1228
71 1233
209 1227
121 1236
159 1236
154 1241
121 1241
88 1229
211 1180
122 1228
197 1240
193 1240
211 1228
88 1231
33 1233
64 1230
122 1227
24 1241
24 1230
197 1241
53 1242
37 1242
24 1242
71 1242
49 1242
33 1242
27 1219
28 1219
160 1219
49 1219
33 1219
23 1242
111 1242
64 1242
40 1242
64 1219
48 1219
37 1219
159 1219
111 1219
1 1242
74 1242
27 1242
1 1219
74 1219
75 1219
194 1219
28 1242
75 1242
184 1242
66 1242
48 1242
121 1242
168 1242
160 1242
67 1242
66 1219
140 1242
21 1242
4 1242
68 1219
184 1243
28 1243
160 1243
159 1243
111 1243
40 1243
49 1243
168 1243
18 1243
23 1243
193 1243
154 1243
24 1243
168 1244
23 1244
160 1244
159 1244
24 1244
49 1244
1 1243
27 1243
37 1243
11 1243
71 1243
64 1244
27 1244
111 1244
48 1245
195 1245
27 1245
37 1245
71 1245
49 1245
74 1243
33 1243
64 1245
74 1245
75 1245
195 1243
64 1246
28 1246
111 1246
24 1246
121 1243
74 1244
64 1243
34 1243
28 1245
23 1245
160 1245
159 1245
111 1245
24 1245
53 1244
140 1243
72 1243
195 1242
64 1247
1 1247
53 1247
122 1247
184 1247
66 1247
67 1247
37 1247
71 1247
49 1247
33 1247
184 1182
110 1182
27 1247
45 1247
18 1247
72 1247
75 1247
160 1247
53 1248
37 1248
71 1248
49 1248
33 1248
168 1245
33 1245
53 1245
122 1245
27 1246
198 1246
168 1246
163 1246
49 1246
64 1249
1 1245
1 1246
53 1246
26 1246
48 1246
37 1246
23 1246
71 1246
33 1246
195 1249
27 1249
168 1249
160 1249
49 1249
33 1249
184 1245
72 1245
1 1211
26 1245
121 1245
28 1249
24 1249
71 1249
34 1245
184 1246
195 1246
160 1246
122 1246
48 1250
27 1250
28 1250
37 1250
23 1250
111 1250
24 1250
49 1250
154 1245
53 1250
168 1250
163 1250
11 1246
111 1249
23 1249
159 1250
33 1250
64 1251
23 1251
111 1251
24 1251
49 1251
67 1251
168 1251
18 1251
75 1251
11 1251
74 1218
140 1218
40 1218
75 1212
49 1212
18 1212
71 1212
53 1184
195 1184
28 1184
18 1184
111 1184
24 1184
71 1184
49 1184
64 1184
27 1184
45 1184
1 1184
11 1184
160 1184
67 1183
111 1183
74 1184
28 1211
64 1252
48 1252
27 1252
49 1252
33 1252
18 1252
160 1252
111 1252
71 1252
74 1252
75 1252
184 1253
37 1253
197 1253
154 1253
121 1253
168 1253
23 1253
160 1253
159 1253
1 1249
122 1249
195 1253
27 1253
24 1253
71 1253
49 1253
53 1249
111 1253
64 1253
53 1253
139 1253
26 1191
37 1249
121 1249
159 1249
213 1253
1 1253
34 1253
72 1191
184 1249
198 1249
26 1253
74 1253
33 1253
194 1253
18 1253
88 1253
206 1253
198 1253
140 1210
26 1210
37 1210
168 1210
23 1210
111 1210
24 1210
71 1210
33 1210
27 1254
160 1254
111 1254
71 1254
49 1254
184 1255
66 1255
68 1255
48 1255
110 1255
168 1255
72 1255
160 1255
111 1255
24 1255
71 1255
49 1255
33 1255
191 1187
159 1187
1 1187
110 1187
21 1187
67 1187
168 1187
18 1187
75 1187
121 1187
74 1187
193 1187
40 1187
72 1187
194 1187
53 1255
27 1255
28 1255
37 1255
23 1255
159 1255
21 1255
48 1189
75 1189
21 1189
184 1256
195 1256
27 1256
37 1256
193 1256
139 1256
160 1256
159 1256
111 1256
49 1256
197 1256
168 1256
193 1253
24 1256
197 1194
72 1256
23 1256
140 1194
193 1194
154 1194
1 1256
88 1256
33 1256
121 1256
47 1256
206 1256
198 1256
121 1194
64 1256
195 1216
48 1251
110 1251
64 1213
184 1213
195 1213
27 1213
198 1213
64 1257
23 1257
159 1257
27 1257
11 1257
49 1257
1 1257
37 1257
168 1257
160 1257
24 1257
48 1258
28 1258
168 1258
23 1258
11 1258
111 1258
24 1258
33 1258
64 1258
74 1258
27 1258
75 1258
163 1258
184 1257
161 1257
159 1258
49 1258
81 1258
28 1257
184 1258
111 1257
71 1257
66 1258
34 1258
37 1258
66 1257
34 1257
75 1257
40 1257
110 1257
64 1259
27 1259
49 1259
1 1259
74 1259
40 1259
18 1183
40 1183
64 1260
68 1260
168 1260
23 1260
111 1260
71 1260
49 1260
64 1255
53 1260
184 1260
27 1260
11 1260
66 1260
24 1260
206 1260
74 1255
195 1260
160 1260
33 1260
64 1261
184 1261
84 1261
68 1261
67 1261
23 1261
160 1261
24 1261
49 1261
33 1261
67 1255
18 1255
48 1260
110 1260
159 1260
21 1260
66 1261
168 1261
11 1261
71 1261
194 1261
34 1260
67 1260
195 1255
140 1260
37 1260
72 1260
194 1260
75 1255
40 1255
11 1255
194 1255
53 1261
195 1261
37 1261
121 1261
72 1261
68 1187
27 1261
121 1255
48 1261
28 1261
159 1261
163 1202
197 1234
193 1234
64 1234
53 1243
121 1246
40 1246
66 1246
48 1243
74 1247
72 1246
64 1262
27 1262
28 1262
37 1262
75 1262
23 1262
111 1262
71 1262
49 1262
33 1262
110 1242
159 1242
198 1242
1 1263
53 1263
140 1263
184 1263
195 1263
121 1263
168 1263
160 1263
111 1263
24 1263
49 1263
122 1256
206 1263
27 1263
139 1263
72 1263
1 1264
184 1264
27 1264
168 1264
160 1264
111 1264
49 1264
53 1264
37 1264
24 1264
88 1263
197 1263
154 1263
23 1263
23 1264
211 1264
193 1264
64 1263
198 1263
210 1263
163 1263
208 1263
37 1179
193 1263
71 1263
140 1264
195 1264
191 1264
71 1264
1 1265
53 1265
27 1265
37 1265
154 1265
111 1265
24 1265
71 1265
193 1179
154 1179
184 1265
197 1265
193 1265
168 1265
160 1265
159 1265
122 1263
37 1263
191 1263
18 1256
71 1256
140 1265
195 1265
11 1265
197 1264
154 1264
121 1264
11 1264
140 1256
154 1256
206 1265
191 1265
210 1265
208 1265
121 1265
11 1256
1 1266
184 1266
198 1266
197 1266
168 1266
111 1266
64 1264
139 1264
72 1264
18 1177
206 1264
195 1266
27 1266
139 1266
72 1266
23 1266
160 1266
49 1266
26 1263
210 1264
208 1264
4 1256
26 1256
198 1264
197 1179
75 1179
159 1264
49 1265
64 1266
37 1266
121 1266
11 1266
24 1266
81 1266
53 1256
54 1177
191 1266
193 1266
154 1266
64 1265
23 1265
88 1264
23 1179
88 1177
210 1256
191 1256
18 1263
34 1263
72 1265
209 1265
11 1177
21 1266
26 1179
11 1263
75 1265
162 1263
140 1253
88 1266
47 1264
163 1264
159 1266
71 1266
139 1265
208 1256
74 1262
121 1262
72 1257
33 1257
193 1204
159 1204
121 1257
53 1257
11 1204
195 1257
154 1257
198 1257
48 1203
122 1257
117 1257
122 1203
48 1193
23 1193
64 1267
27 1267
49 1267
40 1193
23 1267
160 1267
111 1267
24 1193
71 1267
88 1193
75 1193
1 1268
53 1268
184 1268
168 1268
23 1268
111 1268
24 1268
71 1268
49 1268
140 1268
139 1268
160 1268
206 1268
198 1268
197 1268
210 1268
193 1268
195 1268
27 1268
37 1268
191 1268
139 1269
168 1269
49 1269
206 1269
184 1269
195 1269
27 1269
191 1269
71 1269
74 1268
162 1268
111 1269
1 1269
140 1269
208 1269
206 1270
53 1270
184 1270
168 1270
160 1270
24 1270
71 1270
160 1269
198 1269
210 1269
121 1268
154 1268
26 1268
53 1269
37 1269
195 1270
139 1270
49 1270
24 1269
121 1269
159 1269
71 1206
26 1269
64 1269
72 1268
191 1270
72 1270
111 1270
193 1269
23 1269
75 1268
163 1269
72 1269
122 1269
37 1270
197 1269
163 1268
121 1270
23 1270
197 1270
210 1270
64 1268
18 1269
140 1270
27 1270
74 1269
154 1269
1 1270
159 1268
1 1213
53 1213
23 1213
11 1213
40 1213
71 1213
48 1213
160 1213
74 1213
193 1213
18 1213
72 1213
122 1213
37 1213
28 1213
154 1213
121 1213
88 1213
34 1213
206 1248
1 1248
140 1248
184 1248
191 1248
154 1248
168 1248
140 1201
154 1201
208 1201
208 1200
88 1226
140 1226
122 1226
209 1226
208 1226
122 1248
209 1248
208 1248
140 1271
184 1271
168 1271
206 1272
140 1272
184 1272
191 1272
168 1272
206 1273
140 1273
184 1273
191 1273
210 1273
168 1273
206 1271
191 1271
208 1271
53 1226
139 1226
195 1226
160 1226
191 1201
210 1248
198 1271
210 1271
195 1272
139 1272
72 1271
23 1226
160 1248
195 1248
197 1248
209 1271
1 1271
154 1271
160 1271
27 1248
140 1223
184 1223
72 1226
210 1201
195 1273
122 1273
27 1273
209 1273
208 1273
53 1201
197 1271
195 1271
53 1271
122 1271
211 1226
154 1272
209 1272
208 1272
163 1271
197 1201
160 1223
209 1223
53 1272
197 1272
72 1272
71 1272
72 1248
209 1201
210 1272
71 1226
139 1248
160 1272
195 1224
72 1224
122 1224
210 1224
53 1274
140 1274
184 1274
191 1274
168 1274
160 1274
72 1223
163 1223
121 1201
1 1273
197 1273
154 1273
160 1273
139 1271
121 1226
193 1248
23 1201
40 1248
27 1271
193 1201
72 1201
122 1272
40 1271
39 1226
53 1223
88 1223
122 1223
195 1223
208 1223
198 1201
193 1271
27 1201
64 1275
27 1275
160 1275
27 1276
53 1266
193 1178
163 1178
140 1266
34 1266
197 1178
26 1266
122 1266
192 1264
33 1177
110 1266
162 1177
33 1266
122 1264
74 1266
211 1177
53 1258
26 1258
67 1258
160 1258
71 1258
194 1258
197 1219
193 1219
154 1219
11 1219
45 1219
81 1219
191 1219
140 1219
16 1219
195 1219
67 1219
40 1219
195 1258
110 1258
74 1189
67 1189
121 1189
64 1277
11 1189
28 1189
140 1191
37 1212
163 1212
53 1212
33 1212
53 1210
195 1210
210 1191
110 1192
67 1192
23 1217
40 1217
209 1217
49 1217
66 1217
68 1217
45 1217
111 1217
24 1217
1 1260
28 1260
194 1188
74 1188
168 1188
110 1188
159 1188
40 1188
75 1260
18 1260
28 1188
121 1188
27 1251
160 1251
40 1278
40 1189
1 1218
64 1278
18 1278
23 1278
160 1278
111 1278
49 1278
121 1258
40 1258
106 1189
18 1258
1 1278
168 1278
24 1278
71 1278
33 1278
191 1189
191 1194
67 1193
159 1195
206 1195
191 1195
210 1195
162 1194
72 1194
64 1270
18 1268
82 1268
154 1195
194 1270
197 1195
33 1195
26 1270
88 1270
210 1194
198 1270
18 1270
159 1270
75 1195
193 1270
28 1270
193 1195
162 1195
72 1195
122 1270
163 1195
154 1270
24 1212
66 1213
163 1213
34 1242
209 1242
110 1213
75 1213
121 1219
71 1219
81 1260
111 1261
21 1261
106 1260
121 1260
1 1261
34 1261
110 1261
74 1261
75 1261
18 1261
40 1261
45 1261
106 1261
45 1260
163 1265
211 1265
26 1265
18 1265
88 1265
74 1265
47 1265
39 1268
198 1265
88 1268
88 1194
209 1268
39 1265
39 1256
210 1204
39 1204
67 1204
74 1204
40 1204
110 1204
211 1204
48 1204
72 1204
191 1213
191 1204
195 1279
139 1279
168 1279
160 1279
111 1279
49 1279
1 1280
88 1280
195 1280
27 1280
168 1280
160 1280
49 1280
198 1279
210 1279
159 1179
122 1238
206 1280
184 1280
197 1280
191 1280
193 1280
154 1280
206 1279
1 1279
53 1279
140 1279
122 1279
184 1279
193 1279
154 1279
121 1279
24 1279
139 1280
197 1180
198 1280
210 1280
154 1238
71 1279
27 1279
53 1280
140 1280
111 1280
37 1279
23 1279
197 1279
209 1238
191 1279
24 1280
74 1238
208 1280
71 1280
122 1280
208 1279
23 1280
23 1238
11 1180
163 1280
72 1280
72 1279
26 1279
37 1238
64 1280
74 1180
163 1279
64 1180
18 1238
11 1280
75 1180
121 1280
64 1179
194 1180
194 1179
28 1179
33 1180
40 1179
37 1280
39 1180
39 1280
16 1279
111 1238
66 1276
48 1276
195 1276
37 1276
160 1276
111 1276
71 1276
49 1276
33 1276
194 1276
67 1276
75 1276
18 1276
64 1276
11 1276
1 1244
184 1244
37 1244
71 1244
11 1244
11 1176
206 1204
140 1204
122 1204
64 1250
160 1250
71 1250
74 1250
67 1250
191 1250
193 1250
11 1250
75 1250
48 1211
11 1211
75 1211
195 1250
163 1211
168 1281
160 1281
111 1281
139 1281
64 1281
27 1281
49 1281
27 1282
49 1282
163 1281
88 1281
53 1281
72 1281
184 1281
140 1281
195 1281
24 1281
64 1282
206 1283
184 1283
198 1283
208 1283
64 1199
27 1199
49 1199
53 1284
184 1284
37 1284
71 1284
49 1284
195 1199
206 1285
195 1285
198 1285
210 1285
208 1285
139 1285
168 1285
1 1283
195 1283
27 1283
168 1283
160 1283
111 1283
24 1283
49 1283
195 1284
198 1284
191 1284
210 1284
168 1284
208 1284
206 1286
184 1286
195 1286
139 1286
208 1286
160 1285
49 1285
140 1283
139 1283
163 1283
206 1284
64 1284
27 1284
139 1284
111 1284
210 1283
1 1284
140 1284
197 1284
193 1284
154 1284
160 1284
11 1284
24 1284
18 1284
26 1284
74 1284
121 1284
184 1285
27 1285
191 1285
121 1285
140 1285
111 1285
213 1263
163 1284
121 1199
71 1222
88 1284
88 1283
197 1283
191 1283
23 1285
193 1285
23 1284
162 1269
162 1284
71 1283
48 1284
193 1283
154 1283
121 1283
53 1283
37 1283
72 1285
64 1283
168 1286
198 1286
210 1286
88 1285
18 1285
64 1285
53 1285
27 1286
75 1284
1 1286
72 1284
191 1286
116 1280
194 1280
53 1286
48 1285
71 1285
82 1284
140 1286
160 1286
163 1286
110 1285
18 1199
194 1269
194 1284
23 1225
49 1225
49 1236
64 1287
53 1287
195 1287
27 1287
71 1287
49 1287
184 1287
198 1287
210 1287
168 1287
206 1288
184 1288
195 1288
198 1288
191 1288
210 1288
160 1288
209 1280
33 1280
168 1288
139 1288
208 1288
206 1287
191 1287
208 1287
37 1286
49 1286
162 1280
64 1241
27 1241
23 1241
71 1241
122 1241
206 1289
184 1289
168 1289
49 1289
195 1289
191 1289
139 1289
160 1289
198 1289
210 1289
111 1289
40 1289
208 1289
154 1236
140 1236
27 1289
198 1236
208 1236
160 1287
111 1241
1 1287
139 1287
111 1286
71 1286
74 1241
40 1238
64 1279
23 1287
163 1288
49 1288
39 1241
140 1287
88 1287
163 1287
39 1286
72 1289
111 1287
139 1236
39 1289
39 1287
72 1287
28 1279
88 1241
18 1280
64 1286
193 1286
154 1286
40 1287
197 1286
197 1287
154 1287
40 1241
24 1289
193 1287
53 1289
160 1236
163 1236
37 1287
53 1288
33 1287
121 1287
154 1288
33 1238
27 1236
111 1236
211 1279
62 1238
1 1289
27 1288
121 1288
140 1288
111 1288
24 1287
66 1279
74 1287
40 1279
40 1286
23 1288
209 1288
64 1290
48 1290
27 1290
49 1290
33 1290
71 1190
18 1262
160 1262
40 1290
208 1239
206 1274
198 1274
197 1274
210 1274
72 1274
209 1224
139 1223
1 1274
198 1223
193 1223
71 1225
122 1274
195 1274
198 1224
139 1274
163 1274
23 1274
208 1274
23 1224
71 1223
23 1223
209 1274
40 1274
160 1240
208 1240
53 1224
75 1223
40 1223
154 1240
27 1274
18 1274
159 1274
49 1274
71 1274
211 1274
16 1237
74 1237
160 1224
212 1229
154 1274
26 1274
37 1274
121 1274
24 1274
198 1291
210 1291
208 1291
206 1292
184 1292
197 1292
139 1292
168 1292
198 1292
210 1292
208 1292
198 1293
210 1293
208 1293
206 1291
184 1291
168 1291
193 1292
195 1292
191 1292
160 1292
64 1292
27 1292
71 1292
49 1292
154 1222
72 1292
184 1293
71 1288
206 1293
195 1293
191 1293
168 1293
195 1291
139 1291
139 1293
160 1293
53 1292
140 1291
27 1291
37 1291
191 1291
211 1291
49 1291
121 1292
111 1292
140 1292
121 1222
28 1291
53 1291
64 1294
34 1294
27 1294
40 1262
1 1181
48 1247
110 1247
28 1247
23 1247
24 1247
111 1247
162 1270
33 1270
163 1270
75 1270
163 1198
40 1198
195 1198
27 1198
191 1198
195 1208
160 1208
111 1208
71 1208
49 1208
88 1198
206 1199
23 1208
198 1199
210 1199
163 1199
24 1199
18 1198
211 1198
75 1198
198 1198
53 1199
184 1199
24 1198
75 1199
37 1199
140 1244
40 1245
195 1244
163 1244
34 1244
18 1244
28 1217
160 1217
106 1217
26 1259
48 1259
34 1259
45 1259
160 1259
74 1246
122 1244
26 1244
110 1244
121 1244
75 1178
72 1244
211 1244
194 1176
46 1244
40 1244
66 1244
48 1244
33 1244
28 1244
197 1244
154 1244
11 1249
75 1253
110 1245
191 1245
163 1245
18 1266
193 1245
11 1245
18 1245
162 1244
197 1245
74 1277
27 1277
71 1277
49 1277
64 1295
61 1295
39 1295
75 1295
14 1295
33 1295
5 1295
6 1295
10 1295
54 1295
32 1295
26 1295
2 1295
17 1295
56 1295
36 1295
79 1295
37 1295
8 1295
23 1295
28 925
87 925
35 925
37 925
9 925
10 925
23 925
54 925
26 925
34 925
43 1295
25 1295
4 1295
47 1295
1 925
66 925
17 925
7 925
30 925
34 1295
45 1295
7 1295
49 1295
40 1295
73 1295
21 1295
16 1295
13 1295
15 925
2 925
12 925
30 1295
1 1295
27 1295
66 1295
62 1295
35 1295
11 1295
52 1295
24 1295
31 1295
63 1295
83 925
71 925
38 925
11 925
41 1295
5 925
67 1295
38 1295
15 1295
81 1295
12 1295
43 950
15 950
2 950
4 950
34 950
5 950
17 950
36 950
52 950
38 950
4 925
13 925
9 1295
25 925
47 925
22 1295
1 1296
26 1296
62 1296
3 1296
4 1296
27 1296
6 1296
7 1296
10 1296
47 1296
14 1296
54 1296
41 1296
32 1296
49 1296
33 1296
1 1297
26 1297
4 1297
27 1297
6 1297
17 1297
8 1297
80 1297
57 1297
30 1297
23 1297
11 1297
13 1297
14 1297
54 1297
41 1297
33 1297
1 1298
15 1298
16 1298
3 1298
6 1298
7 1298
8 1298
9 1298
10 1298
11 1298
14 1298
63 1298
20 1298
49 1298
37 1298
32 1298
68 1297
16 1297
3 1297
7 1297
37 1297
10 1297
12 1297
47 1297
32 1297
49 1297
40 1296
22 1296
39 1298
40 1298
39 1296
28 1298
17 1298
23 1298
2 1296
16 1296
5 1296
28 1296
17 1296
29 1296
8 1296
9 1296
23 1296
11 1296
13 1296
2 1298
41 1298
33 1298
26 1298
27 1298
5 1298
57 1298
12 1298
22 1298
12 1296
20 1296
15 1296
91 1297
93 1297
28 1297
57 1296
54 1298
68 1296
79 1297
40 1297
35 1297
46 1297
20 1297
5 1297
9 1297
22 1297
84 1296
37 1296
24 1296
21 1296
34 1296
15 1297
2 1297
64 1296
66 1296
98 1296
67 1296
97 1296
1 1299
15 1299
26 1299
2 1299
39 1299
27 1299
6 1299
7 1299
10 1299
13 1299
14 1299
20 1299
32 1299
3 1299
28 1299
75 1299
66 1299
84 1299
68 1299
69 1299
45 1299
46 1299
54 1299
41 1299
33 1299
1 1300
2 1300
6 1300
10 1300
12 1300
14 1300
73 1299
43 1299
62 1299
16 1299
17 1299
37 1299
64 1299
25 1299
30 1299
61 1299
40 1299
84 321
96 321
7 1300
9 1300
11 1300
20 1300
11 1299
12 1299
9 1299
21 1299
97 321
42 1299
23 1299
22 1299
31 1299
65 1299
15 1300
68 1300
62 1300
16 1300
3 1300
28 1300
17 1300
75 1300
23 1300
24 1300
21 1300
22 1300
32 1300
49 1300
1 1301
15 1301
2 1301
16 1301
3 1301
4 1301
6 1301
7 1301
37 1301
9 1301
10 1301
11 1301
12 1301
20 1301
32 1301
49 1301
4 1299
63 1299
34 1301
28 1301
17 1301
23 1301
97 1301
21 1301
8 1301
14 1301
24 1301
34 1299
83 1299
49 1299
68 1301
78 1301
27 1301
54 1301
33 1301
47 1299
1 1302
43 1302
62 1302
16 1302
34 1302
27 1302
28 1302
30 1302
75 1302
49 1302
33 1302
1 1303
15 1303
16 1303
28 1303
6 1303
7 1303
37 1303
9 1303
10 1303
23 1303
11 1303
14 1303
54 1303
24 1303
32 1303
100 1299
68 1303
34 1303
67 1303
42 1303
63 1303
96 1303
20 1303
49 1303
25 1302
15 1302
39 1302
3 1302
67 1302
69 1302
10 1302
83 1302
14 1302
54 1302
32 1302
64 1302
6 1302
7 1302
9 1302
41 1302
53 1299
20 1302
8 1299
52 1299
27 1303
41 1303
22 1303
100 1302
46 1302
97 1302
40 1302
2 1302
68 1302
78 1302
45 1302
37 1302
23 1302
11 1302
12 1302
17 1302
21 1302
62 1301
13 1301
41 1301
61 1302
1 1304
32 1304
49 1304
33 1304
39 1305
3 1305
27 1305
28 1305
6 1305
7 1305
10 1305
23 1305
12 1305
14 1305
22 1305
32 1305
3 1306
6 1306
17 1306
10 1306
23 1306
12 1306
14 1306
54 1306
22 1306
32 1306
49 1306
73 1305
54 1305
26 1306
28 1306
64 1306
15 1306
16 1306
27 1306
37 1306
21 1306
40 1306
75 1304
97 1304
40 1304
1 1306
25 1306
84 1306
7 1306
11 1306
52 1306
42 1306
63 1306
20 1306
15 1304
2 1304
68 1304
16 1304
27 1304
6 1304
23 1304
11 1304
12 1304
54 1304
66 1306
45 1306
79 1306
30 1306
2 1306
64 1304
39 1304
28 1304
39 1306
34 1306
33 1306
66 1304
62 1304
81 1306
61 1306
30 1305
33 1305
68 1306
62 1306
1 1307
16 1307
4 1307
17 1307
37 1307
3 1304
34 1304
17 1304
45 1304
7 1304
37 1304
10 1304
22 1304
100 1306
46 1306
31 1306
1 1305
15 1305
78 1305
16 1305
45 1305
11 1305
42 1305
20 1305
21 1305
53 1306
69 1306
39 921
50 921
42 921
1 1308
15 1308
16 1308
5 1308
6 1308
51 1308
10 1308
23 1308
12 1308
42 1308
14 1308
20 1308
21 1308
22 1308
80 921
17 1308
29 1308
80 1308
38 921
32 921
87 921
59 921
102 921
103 921
7 1308
13 1308
34 1308
8 1308
11 1308
50 1308
21 921
160 921
3 1308
33 1308
62 921
35 1308
1 1309
2 1309
5 1309
6 1309
10 1309
23 1309
12 1309
13 1309
14 1309
20 1309
65 1308
64 1310
61 1310
39 1310
27 1310
30 1310
49 1310
73 1310
33 1310
65 1310
75 1310
40 1310
43 1311
61 1311
62 1311
39 1311
6 1311
17 1311
8 1311
22 1311
32 1311
49 1311
27 1311
54 1311
41 1311
63 1311
15 1311
2 1311
68 1311
7 1311
46 1311
47 1311
14 1311
114 1311
33 1311
3 1310
81 1310
65 1311
3 1311
40 1311
31 1311
6 1310
64 1312
61 1312
39 1312
75 1312
49 1312
74 1310
45 1310
64 1311
16 1311
97 1311
65 1312
27 1312
6 1312
14 1312
41 1312
97 1312
22 1312
31 1312
32 1312
33 1312
14 1310
1 1313
15 1313
16 1313
6 1313
17 1313
29 1313
7 1313
80 1313
9 1313
10 1313
23 1313
12 1313
13 1313
14 1313
8 1313
51 1313
11 1313
42 1313
20 1313
9 1314
50 1314
12 1314
42 1314
14 1314
20 1314
1 1314
16 1314
5 1314
50 1313
1 1315
5 1315
6 1315
7 1315
51 1315
50 1315
10 1315
13 1315
14 1315
41 1315
20 1315
5 1313
37 1313
21 1313
3 1313
3 1314
29 1314
7 1314
80 1314
51 1314
10 1314
37 1308
24 1308
25 1313
26 1313
17 1315
29 1315
8 1315
11 1315
11 1314
21 1314
53 1315
23 1315
12 1315
54 1315
16 1315
27 1315
9 1315
49 1315
4 1315
35 1315
80 1315
28 1315
26 1315
3 1315
30 1315
25 1314
6 1314
30 1314
15 1315
42 1315
4 1313
22 1313
54 1313
35 1313
57 1313
30 1313
22 1315
59 1314
54 1314
57 1315
27 1313
79 1313
31 1313
19 1313
13 1314
36 1315
37 1315
17 1314
63 1315
19 1315
21 1315
3 1316
10 1316
61 1316
39 1316
6 1316
23 1316
12 1316
13 1316
14 1316
20 1316
15 1316
2 1316
16 1316
7 1316
8 1316
9 1316
11 1316
1 1316
26 1316
4 1316
5 1316
17 1316
29 1316
51 1316
57 1316
22 1316
32 1316
35 1316
1 1317
66 1317
2 1317
16 1317
3 1317
4 1317
5 1317
6 1317
37 1317
10 1317
23 1317
11 1317
12 1317
14 1317
20 1317
26 1317
17 1317
29 1317
7 1317
8 1317
80 1317
57 1317
40 1317
28 1316
50 1316
114 1316
54 1316
79 1316
47 1316
41 1316
21 1316
49 1316
37 1316
35 1317
46 1317
41 1317
1 1318
62 1318
39 1318
27 1318
28 1318
6 1318
17 1318
37 1318
9 1318
10 1318
30 1318
75 1318
1 1319
91 1319
66 1319
62 1319
3 1319
6 1319
17 1319
23 1319
11 1319
46 1319
14 1319
54 1319
41 1319
22 1319
32 1319
15 1318
68 1318
16 1318
7 1318
23 1318
11 1318
12 1318
14 1318
20 1318
21 1318
32 1318
2 1319
28 1319
7 1319
9 1319
10 1319
52 1319
12 1319
20 1319
21 1319
25 1319
26 1319
30 1319
63 1319
33 1319
43 1318
26 1318
66 1318
34 1318
47 1318
83 1318
33 1318
15 1319
27 1319
45 1319
40 1319
8 1319
37 1319
54 1318
41 1318
34 1319
2 1318
67 1318
49 1318
64 1318
3 1318
81 1318
64 1319
73 1318
8 1318
68 1319
42 1318
5 1318
52 1318
63 1318
22 1318
1 1320
26 1320
16 1320
4 1320
6 1320
7 1320
10 1320
23 1320
11 1320
14 1320
54 1320
25 359
40 359
15 1320
27 1320
28 1320
17 1320
45 1320
9 1320
75 1320
12 1320
32 1320
62 1320
39 1320
51 1320
2 1320
8 1320
52 1320
20 1320
3 1320
34 1320
73 1320
46 367
49 367
43 1320
68 1320
37 1320
24 1320
63 1320
49 1320
42 1320
43 359
40 1320
41 1320
30 1320
65 1304
30 1304
46 1304
61 1304
73 1304
89 1304
41 1304
63 1304
114 1304
31 1304
1 1321
15 1321
26 1321
16 1321
3 1321
6 1321
45 1321
7 1321
37 1321
10 1321
52 1321
14 1321
54 1321
41 1321
96 1321
20 1321
32 1321
49 1321
27 1321
17 1321
68 1321
39 1321
11 1321
46 1321
63 1321
40 1321
65 1321
1 1322
6 1322
7 1322
10 1322
14 1322
41 1322
32 1322
9 1321
23 1321
12 1321
22 1321
2 1321
90 1321
28 1321
42 1321
15 1322
27 1322
63 1322
46 1322
25 1322
26 1322
3 1322
54 1322
21 1322
40 1322
49 1322
33 1322
2 1322
23 1322
11 1322
12 1322
28 1322
87 1322
39 1322
5 1322
57 1322
26 1323
84 1323
3 1323
6 1323
46 1323
14 1323
41 1323
31 1323
16 1322
8 1321
25 1321
66 1321
30 1321
21 1321
4 1321
17 1322
9 1322
20 1322
64 1321
52 1322
22 1322
64 1322
75 1322
33 1321
68 1323
39 1323
27 1323
73 1323
28 1323
69 1323
11 1323
32 1323
33 1323
57 1321
47 1321
13 1321
24 1321
4 1322
37 1322
51 1321
1 1323
15 1323
2 1323
4 1323
5 1323
7 1323
37 1323
10 1323
23 1323
12 1323
54 1323
22 1323
45 1322
114 1321
5 1321
62 1321
8 1322
16 1323
17 1323
34 1321
97 1321
43 1296
65 1323
13 1323
45 1296
46 1296
42 1296
20 1323
62 1323
21 1323
57 1323
29 1321
84 1321
87 1323
9 1323
35 1321
39 1297
43 1321
65 1324
39 1324
6 1324
14 1324
41 1324
97 1324
40 1324
49 1324
26 1324
3 1324
27 1324
37 1324
46 1324
1 1325
65 1325
39 1325
3 1325
27 1325
73 1325
46 1325
14 1325
41 1325
97 1325
49 1325
114 1325
64 1324
73 1324
114 1324
33 1324
1 1324
30 1324
32 1324
7 1324
75 1324
22 1324
61 1324
62 1324
15 1324
16 1324
34 1324
45 1324
2 1326
4 1326
35 1326
14 1326
49 1326
5 1326
6 1326
17 1326
1 1326
28 1326
7 1326
23 1326
11 1326
32 1326
15 1326
9 1326
50 1326
10 1326
12 1326
20 1326
21 1326
26 1326
34 1326
27 1326
37 1326
57 1326
52 1326
13 1326
41 1326
98 1321
66 1326
40 1326
1 1327
15 1327
2 1327
16 1327
5 1327
6 1327
7 1327
8 1327
9 1327
50 1327
10 1327
23 1327
11 1327
12 1327
14 1327
22 1327
32 1327
3 1326
43 1322
34 1322
13 1322
26 1327
3 1327
27 1327
13 1327
41 1327
21 1327
67 1326
16 1326
22 1326
62 1327
47 1327
54 1327
63 1327
97 1327
49 1327
8 1326
39 1326
29 1326
60 1321
35 1322
42 1322
97 1322
43 1327
4 1327
35 1327
37 1327
57 1327
17 1327
61 1326
54 1326
29 1327
34 1327
46 1327
33 1327
43 1326
42 1326
1 1328
2 1328
3 1328
6 1328
7 1328
10 1328
14 1328
41 1328
20 1328
16 1328
23 1328
11 1328
32 1328
63 1296
12 1328
63 1328
22 1328
36 1321
5 1328
54 1328
35 1296
57 1328
40 1328
50 1321
93 1321
67 1321
80 1321
50 1296
74 1328
15 1328
26 1328
17 1328
8 1328
21 1328
59 1321
43 1328
27 1328
37 1328
9 1328
81 1328
49 1328
53 1326
25 1296
30 1296
93 1296
29 1328
80 1328
45 1326
3 1303
17 1303
12 1303
16 1319
4 1319
21 1303
2 1303
13 1303
97 1303
40 1303
64 1303
25 1303
26 1303
30 1303
46 1303
4 1303
52 1303
45 1303
33 1303
13 1319
74 1303
49 1319
59 1303
24 1319
15 1314
8 1314
22 1314
35 1314
41 1314
31 1314
9 1308
57 1308
49 1314
74 1308
25 1308
83 1314
54 1308
93 1308
41 1308
23 1314
62 1308
32 1308
73 1311
28 1325
34 1325
89 1325
31 1325
1 1329
15 1329
2 1329
62 1329
16 1329
3 1329
34 1329
6 1329
17 1329
45 1329
37 1329
23 1329
11 1329
12 1329
20 1329
47 1304
74 1329
65 1329
39 1329
27 1329
30 1329
46 1329
49 1329
33 1329
83 1306
24 1306
4 1306
1 1330
27 1330
6 1330
7 1330
9 1330
10 1330
23 1330
12 1330
14 1330
20 1330
79 1329
31 1329
26 1329
66 1329
4 1329
7 1329
54 1329
24 1329
21 1329
81 1329
32 1329
215 1330
25 1330
15 1330
26 1330
2 1330
16 1330
3 1330
28 1330
17 1330
37 1330
30 1330
11 1330
52 1330
21 1330
22 1330
40 1330
32 1330
33 1330
26 1304
20 1304
41 1329
4 1330
45 1330
28 1329
10 1329
14 1329
64 1329
73 1329
75 1329
66 1330
34 1330
54 1330
24 1330
61 1329
40 1329
47 1306
2 1305
37 1305
62 1305
34 1305
67 1305
2 1307
11 1307
12 1307
14 1307
32 1307
69 1305
81 1305
49 1305
15 1307
73 1307
28 1307
6 1307
45 1307
54 1307
20 1307
21 1307
22 1307
49 1307
33 1307
84 1305
68 1305
64 1305
25 1305
41 1305
40 1305
61 1305
27 1307
7 1307
41 1307
66 1307
34 1307
67 1307
56 1307
63 1307
3 1307
10 1307
23 1307
42 1307
28 1331
6 1331
7 1331
9 1331
12 1331
42 1331
20 1331
21 1320
67 1320
64 1320
25 1320
91 1320
47 1320
13 1320
1 1331
15 1331
26 1331
2 1331
16 1331
4 1331
27 1331
11 1331
24 1331
21 1331
32 1331
22 1320
215 1320
5 1320
68 1331
10 1331
23 1331
54 1331
3 1331
14 1331
49 1331
66 1320
33 1320
17 1331
37 1331
66 1331
45 1331
51 359
46 359
90 359
61 367
64 1307
39 1307
30 1307
64 1332
43 1332
61 1332
62 1332
39 1332
3 1332
27 1332
105 1332
75 1332
14 1332
81 1332
49 1332
74 1307
61 1307
75 1307
31 1307
68 1307
65 1307
46 1307
97 1307
40 1307
53 1304
1 1312
3 1312
89 1312
100 1312
40 1312
6 1332
41 1332
74 1332
34 1332
40 1332
38 1332
30 1332
22 1332
25 1318
40 1318
56 1331
63 1331
22 1331
81 1331
81 1319
108 1319
83 1320
81 1320
87 1331
78 1320
80 1316
42 1309
73 1316
33 1316
4 1309
17 1309
35 1309
29 1309
7 1309
80 1309
57 1309
62 1316
45 1316
53 1309
9 1309
15 1309
3 1309
8 1309
22 1309
26 967
2 967
61 967
3 967
4 967
34 967
28 967
45 967
37 967
23 967
14 967
54 967
81 967
91 967
2 1324
5 1324
23 1324
11 1324
54 1324
65 967
100 967
40 967
15 967
16 967
17 967
160 967
11 967
41 967
63 967
74 926
47 967
24 967
22 967
33 967
86 967
5 967
35 967
30 967
21 967
38 967
66 967
7 967
83 967
12 967
67 967
63 1324
69 967
62 967
43 967
56 967
66 1324
81 1324
10 967
75 967
78 967
4 1324
17 1324
38 1324
78 1324
12 1324
64 1333
1 1333
15 1333
2 1333
61 1333
34 1333
6 1333
37 1333
23 1333
11 1333
12 1333
14 1333
54 1333
41 1333
20 1333
22 1333
38 1333
32 1333
49 1333
33 1333
63 1329
1 1334
34 1334
28 1334
6 1334
10 1334
14 1334
22 1334
32 1334
33 1334
39 1330
41 1330
64 1334
15 1334
2 1334
16 1334
4 1334
27 1334
45 1334
37 1334
9 1334
11 1334
12 1334
43 1334
26 1334
7 1334
47 1334
97 1334
49 1334
5 1334
17 1334
52 1334
54 1334
41 1334
26 1333
93 1333
49 1330
28 1333
9 1333
68 1334
21 1334
39 1334
23 1334
3 1334
30 1334
42 1334
20 1334
73 1334
69 1334
66 1334
63 1334
100 1329
73 1330
27 1333
10 1333
13 1333
46 1334
40 1334
31 1334
8 1329
9 1329
61 1330
13 1334
42 1333
25 1333
73 1333
7 1333
30 1333
81 1333
8 1334
74 1334
71 1334
66 1333
26 1325
16 1325
6 1325
32 1325
33 1325
66 1325
37 1325
12 1325
61 969
39 969
3 969
14 969
65 969
73 969
30 969
100 1325
64 969
31 969
5 1325
1 1335
16 1335
3 1335
5 1335
6 1335
17 1335
29 1335
7 1335
51 1335
50 1335
10 1335
11 1335
12 1335
14 1335
41 1335
20 1335
22 1335
35 1335
8 1335
57 1335
47 1335
61 1335
39 1335
27 1335
28 1335
23 1335
80 1335
13 1335
15 1335
26 1335
64 1335
25 1335
30 1335
46 1335
49 1335
68 1335
9 1335
59 1335
19 1335
32 1335
2 1335
42 1335
56 1315
40 1335
4 1335
102 1335
34 1335
37 1335
75 1335
31 1335
78 1335
54 1335
62 1335
47 1315
21 1335
43 1335
45 1335
53 1303
84 1303
36 1303
39 1303
64 1301
46 1301
40 1301
78 1303
5 1303
66 1303
100 1295
98 1295
20 1295
28 950
54 950
8 950
28 1295
69 1295
62 950
81 950
3 1295
29 1295
83 1295
80 1295
97 1295
65 1295
46 1295
18 1295
50 1295
79 1299
97 1299
25 1301
26 1301
75 1301
65 1301
66 1301
39 1301
30 1301
22 1301
90 1301
34 1300
42 1300
36 1299
54 1300
41 1300
63 1300
63 1301
5 1299
29 1299
52 1301
90 1299
96 1299
47 1301
34 1297
83 1297
42 1297
79 1300
46 1300
5 1301
29 1301
21 1297
63 1330
9 1306
13 1330
98 1330
62 1330
8 1306
41 1306
74 1306
65 1306
5 1330
114 1330
42 1330
43 1306
47 1330
39 1336
28 1336
14 1336
54 1336
32 1336
89 1324
36 1324
83 1324
24 1324
108 1324
15 1336
3 1336
34 1336
6 1336
17 1336
37 1336
13 1336
33 1336
100 1324
1 1336
12 1336
22 1336
64 1336
26 1336
2 1336
4 1336
67 1336
7 1336
11 1336
63 1336
49 1336
65 1336
10 1336
73 1336
98 1336
30 1336
41 1336
66 1336
16 1336
61 1336
83 1336
53 1336
27 1336
21 1336
62 1336
23 1336
47 1336
43 1324
56 1324
67 1324
97 1336
76 1324
28 1324
10 1324
21 1324
69 1336
56 1336
75 1336
40 1336
45 1336
38 1336
108 1336
36 1336
24 1336
43 1336
8 1336
109 1324
31 1324
13 1324
91 1336
42 1302
4 1302
26 1302
24 1302
47 1302
73 1303
22 1302
90 1318
73 1302
81 1302
66 1302
47 1303
83 1303
42 1301
53 1301
62 1303
45 1301
40 1337
31 1337
63 925
43 926
91 926
66 926
2 926
35 926
47 926
81 926
43 925
24 925
8 967
20 967
64 1337
1 1337
61 1337
39 1337
27 1337
73 1337
6 1337
87 1337
46 1337
97 1337
32 1337
49 1337
15 1337
26 1337
62 1337
16 1337
17 1337
10 1337
23 1337
12 1337
14 1337
54 1337
63 1337
81 1337
38 1337
33 1337
45 1337
34 1337
28 1337
9 1337
57 1337
35 1337
7 1337
37 1337
30 1337
41 1337
21 1337
71 967
9 967
22 925
68 925
29 967
62 925
67 925
66 1337
78 1337
3 1337
5 1337
4 1337
23 926
29 1298
13 1298
21 1298
87 1298
160 1298
4 1298
97 1298
35 1298
79 1298
46 1298
56 1298
65 1335
74 1298
50 1298
19 1298
60 1298
25 1298
67 1335
215 1298
36 1298
30 1298
52 1335
51 337
98 1298
43 1298
64 1298
91 1298
73 1298
63 1302
13 1302
68 1312
46 1312
114 1312
74 1312
73 1312
45 1312
38 1312
53 1312
43 1312
66 1312
2 1312
34 1312
47 1312
7 1312
11 1312
30 1312
39 1327
19 1327
40 1327
8 1337
11 1337
2 1337
20 1337
84 1327
58 1327
56 1327
160 1327
31 1327
20 1327
45 1327
24 1327
28 1327
66 1322
25 1337
53 1337
80 1327
64 1327
19 1337
22 1337
83 1327
60 1327
29 1337
24 1337
56 1337
98 1327
30 1327
68 1327
47 1322
53 1320
79 1320
31 1320
63 359
35 1328
13 1328
25 1328
98 1328
45 1328
31 1328
39 1328
28 1328
30 1326
42 1328
87 1328
50 1328
97 1305
53 1307
26 1305
47 1305
43 1307
31 1305
66 1305
17 1305
83 1305
52 1305
63 1305
114 1305
111 1313
2 1313
41 1313
62 1313
98 1313
36 1313
45 1313
32 1313
33 1313
83 1313
2 1308
66 1313
39 1313
36 1317
45 1317
30 1317
54 1317
32 1317
98 925
36 925
8 925
20 925
42 1337
27 1317
56 1317
98 1337
15 1317
9 1317
13 1317
38 1317
60 1337
36 1337
13 1337
89 1317
53 1317
39 1317
28 1317
83 1337
43 1317
83 1317
34 1317
21 1317
53 1295
26 1314
2 1314
87 1314
19 1314
103 1314
39 1314
46 1314
43 1314
62 1314
4 1314
34 1314
36 1314
57 1314
65 1314
27 1314
75 1314
40 1314
61 1314
56 1314
78 373
47 1314
97 1314
100 1314
33 1314
160 373
93 1315
59 1315
98 1315
79 1315
78 1315
38 1315
32 1315
45 1315
97 1315
31 1315
64 1315
25 1315
100 1315
123 1315
39 1315
65 1315
68 1315
102 1315
46 1315
114 1315
67 1329
69 1329
100 1330
31 1330
64 1330
74 1330
65 1330
75 1330
139 1330
31 1308
61 919
5 1338
51 1338
50 1338
10 1338
23 1338
12 1338
14 1338
103 1338
29 1338
108 1338
3 1338
7 1338
31 1338
1 1338
6 1338
17 1338
13 1338
35 1338
8 1338
57 919
33 919
80 1338
61 1338
35 919
1 1339
51 1339
50 1339
10 1339
14 1339
93 1314
47 1308
83 1308
42 1338
54 1338
22 1338
26 1308
4 1308
36 1308
41 1338
60 1308
59 1308
103 1308
102 1338
7 1339
23 1339
103 1339
40 1338
3 1339
28 1339
6 1339
29 1339
61 1322
30 1322
74 967
103 1322
60 1322
69 1322
81 1322
68 967
31 1322
62 1322
38 1322
31 967
42 967
98 967
160 1317
49 1317
47 1317
79 1317
33 1317
22 1317
98 1317
50 1317
42 1317
24 1334
3 1333
160 1333
63 1333
100 1333
16 1333
4 1333
17 1333
40 1333
39 1333
38 1334
62 1333
45 1333
21 1333
81 1334
75 1333
31 1333
65 1333
46 1333
62 1334
98 1333
69 1333
63 1323
49 1323
9 1336
20 1336
61 1334
83 1334
34 1323
30 1323
40 1323
89 1333
79 1333
83 1333
47 1333
56 1333
97 1333
46 1336
68 1325
41 948
33 948
45 948
100 948
7 948
37 948
45 367
33 367
79 367
31 367
13 1318
84 367
84 1318
74 1314
80 1339
13 1339
79 1314
102 1314
37 1314
71 1314
79 374
16 1339
35 1339
58 1314
31 1339
107 374
27 374
65 1296
62 1328
61 1328
4 1328
61 1298
60 1296
66 1328
33 1328
65 1298
66 1298
31 1298
215 1335
63 1335
47 1337
21 925
60 925
109 925
31 925
53 925
84 925
74 1337
56 925
105 1337
69 925
26 1309
16 1309
37 1309
11 1309
80 1326
98 1309
28 1309
32 1309
98 1326
51 1326
123 1326
49 1309
19 1326
39 1309
63 1326
65 1326
97 1328
51 1328
52 1328
97 1313
53 1328
47 1328
5 1300
8 1300
26 1300
4 1300
52 1300
27 1300
45 1300
13 1300
81 336
39 1300
33 1300
37 1300
108 336
53 1300
40 1300
93 1300
57 1300
63 1297
84 1301
25 1334
60 1301
29 1334
29 1323
25 1323
62 1297
24 1297
64 1297
29 1297
65 1334
45 1297
79 1334
53 1334
42 1319
53 1319
5 1319
38 1306
5 1331
52 1331
25 1331
41 1331
100 1305
47 1319
97 1319
61 1309
45 1309
50 1309
41 1309
59 1313
102 1309
53 1313
27 1309
43 1313
78 1313
51 1309
40 1309
96 1298
51 1298
30 1300
47 1300
96 1300
80 1298
24 1298
36 1300
80 1300
29 1300
58 1298
68 1298
42 1298
52 1298
47 1298
100 1298
34 1298
53 1298
90 1327
42 1327
40 1316
54 1309
78 1327
25 1309
91 1316
46 1326
74 1327
74 1323
98 1323
79 1323
45 1323
8 1323
71 1297
53 1323
93 1323
42 1323
109 1323
97 1297
47 1323
83 1323
24 1323
69 1318
65 1318
45 1318
56 1318
24 1318
68 1329
47 1329
97 1329
68 1333
114 1333
80 1337
63 1316
98 1316
43 1337
53 1327
60 1316
42 1316
38 1327
97 1316
56 1316
13 324
73 324
69 324
84 324
97 324
60 1299
81 1299
61 1323
29 1336
79 1336
31 1336
84 1336
100 1336
64 1331
34 1331
30 1331
31 1331
47 1331
40 1331
62 1331
33 1331
39 1331
86 1331
61 1331
67 1331
69 1331
43 1331
34 1309
46 1309
31 1309
65 1309
100 1309
30 1309
36 1309
91 1309
60 1309
47 1309
66 1309
86 1309
21 1309
89 1309
97 1309
33 1309
53 1305
9 1305
46 1331
8 1331
74 1331
36 324
34 324
63 367
74 1318
5 1302
29 1302
8 1302
84 1302
36 1334
78 1330
8 1330
100 1334
84 1330
68 1330
31 1297
114 1297
97 1300
74 1297
100 1297
43 1297
52 1297
66 1297
87 1297
84 1297
56 1297
65 1297
25 1297
108 1297
66 1340
68 1340
16 1340
34 1340
67 1340
37 1340
23 1340
11 1340
52 1340
119 1340
21 1340
49 1340
33 1340
73 1340
24 1340
48 1340
28 1340
53 1340
15 1340
2 1340
78 1340
62 1340
27 1340
71 1340
66 1341
68 1341
78 1341
48 1341
34 1341
67 1341
7 1341
23 1341
11 1341
106 1341
119 1341
24 1341
21 1341
49 1341
33 1341
64 1340
25 1340
45 1340
111 1340
120 1340
18 1340
20 1340
22 1340
40 1340
64 1341
73 1341
45 1341
106 1340
105 1340
15 1342
66 1342
68 1342
78 1342
62 1342
48 1342
34 1342
67 1342
28 1342
69 1342
45 1342
18 1342
52 1342
119 1342
24 1342
20 1342
21 1342
49 1342
33 1342
11 1342
66 1343
48 1343
73 1343
67 1343
28 1343
69 1343
119 1343
40 1343
49 1343
74 1343
43 1343
27 1343
106 1343
111 1343
120 1343
24 1343
33 1343
3 1343
3 1342
23 1342
32 1342
16 1342
27 1342
73 1342
111 1342
120 1342
70 1342
43 1342
81 1342
64 1342
74 1342
106 1342
83 1342
88 1342
2 1342
84 1342
68 1343
34 1343
20 1343
74 1341
69 1341
30 1341
111 1341
84 1341
27 1341
74 1344
66 1344
49 1344
15 1345
66 1345
48 1345
73 1345
69 1345
23 1345
119 1345
120 1345
49 1345
68 1344
48 1344
27 1344
69 1344
45 1344
23 1344
106 1344
120 1344
33 1344
68 1345
78 1345
11 1345
24 1345
20 1345
21 1345
33 1345
64 1344
25 1344
73 1344
67 1344
28 1344
30 1344
40 1344
70 1341
25 1345
62 1345
34 1345
27 1345
67 1345
28 1345
71 1345
15 1346
78 1346
34 1346
11 1346
83 1346
24 1346
20 1346
21 1346
22 1346
18 1346
28 1346
23 1346
119 1346
17 1346
42 1346
2 1346
16 1346
67 1346
7 1346
49 1346
33 1346
48 1346
45 1346
15 1347
28 1347
30 1347
22 1347
66 1347
62 1347
48 1347
34 1347
27 1347
83 1347
24 1347
20 1347
49 1347
33 1347
1 1347
78 1347
16 1347
3 1347
67 1347
9 1347
23 1347
11 1347
42 1347
21 1347
1 1346
53 1346
3 1346
37 1346
52 1346
68 1347
45 1347
66 1346
84 1346
61 1346
2 1347
73 1347
18 1347
88 1348
15 1348
78 1348
16 1348
34 1348
37 1348
11 1348
42 1348
20 1348
21 1348
22 1348
88 1347
37 1347
119 1347
15 1349
78 1349
62 1349
48 1349
3 1349
28 1349
18 1349
23 1349
11 1349
119 1349
42 1349
20 1349
21 1349
49 1349
62 1346
27 1346
30 1346
73 1346
69 1346
110 1347
7 1347
1 1349
66 1349
16 1349
67 1349
45 1349
24 1349
22 1349
33 1349
71 1347
68 1346
64 1346
108 1346
69 1347
67 1348
48 1350
49 1350
66 1350
67 1350
15 1350
69 1350
23 1350
33 1350
64 1350
73 1350
70 1350
43 1350
68 1350
16 1350
27 1350
28 1350
45 1350
119 1350
62 1350
34 1350
37 1350
15 1351
48 1351
67 1351
28 1351
45 1351
23 1351
11 1351
21 1351
22 1351
49 1351
66 1352
48 1352
34 1352
73 1352
67 1352
69 1352
45 1352
23 1352
11 1352
21 1352
49 1352
78 1352
20 1352
33 1352
24 1352
64 1352
83 1352
39 1352
22 1352
15 1352
62 1352
27 1352
15 1353
78 1353
48 1353
73 1353
28 1353
24 1353
20 1353
21 1353
49 1353
69 1353
33 1353
62 1353
67 1353
45 1353
73 1351
16 1352
28 1352
32 1352
2 1352
68 1352
2 1351
42 1351
24 1351
66 1351
30 1351
33 1351
2 1353
34 1353
23 1353
11 1353
22 1353
3 1351
69 1351
83 1351
20 1351
70 807
11 807
20 807
3 1354
28 1354
45 1354
49 1354
15 1354
66 1354
68 1354
78 1354
48 1354
67 1354
23 1354
20 1354
21 1354
69 1354
18 1354
18 853
34 1354
30 1354
111 1354
120 1354
43 1353
68 1353
27 1353
30 1353
120 1353
74 1353
53 1353
3 1353
40 1353
74 1354
25 1354
27 1354
73 1354
159 1354
40 1354
32 1354
33 1354
105 1353
18 1353
111 1353
16 807
159 807
45 1345
88 1345
23 1355
11 1355
21 1355
49 1355
74 1345
111 1345
83 1345
16 1345
37 1345
52 1345
2 1345
30 1345
106 1345
68 1355
34 1355
67 1355
64 1345
75 1345
53 1345
70 1345
63 1345
81 1345
3 1345
81 646
53 1356
2 1356
68 1356
16 1356
34 1356
28 1356
11 1356
24 1356
21 1356
78 1356
83 1356
64 1357
53 1357
70 1357
15 1357
66 1357
84 1357
68 1357
62 1357
48 1357
45 1357
23 1357
11 1357
49 1357
33 1357
62 682
48 682
119 682
111 682
43 1357
34 1357
27 1357
67 1357
28 1357
119 1357
120 1357
71 1357
106 1357
21 1357
111 646
73 682
28 682
45 682
83 682
2 1357
78 1357
24 1357
81 1357
22 1357
70 1356
27 1356
73 1356
67 1356
30 1356
49 1356
33 1356
20 1357
16 1357
37 1357
3 1357
116 1357
18 1357
83 1357
82 646
116 646
52 646
74 682
69 1357
18 646
25 1358
48 1358
73 1358
67 1358
45 1358
11 1358
111 1358
49 1358
33 1358
74 1358
68 1358
34 1358
27 1358
120 1358
74 1359
25 1359
66 1359
48 1359
34 1359
27 1359
73 1359
67 1359
69 1359
23 1359
120 1359
49 1359
69 1358
45 1359
40 1359
67 1360
120 1360
49 1360
28 1359
119 1359
39 1358
119 1358
15 1358
66 1358
16 1358
23 1358
42 1358
83 1358
20 1358
53 1359
68 1359
11 1359
68 1361
62 1361
48 1361
34 1361
67 1361
28 1361
69 1361
37 1361
11 1361
83 1361
120 1361
24 1361
20 1361
21 1361
49 1361
33 1361
61 1361
23 1361
66 1361
45 1361
111 1361
16 1361
73 1361
15 1361
119 1361
62 1359
16 1359
75 1359
83 1359
81 1359
64 1361
74 1361
27 1361
75 1361
64 1359
30 1359
40 1361
15 1362
66 1362
68 1362
78 1362
62 1362
48 1362
16 1362
7 1362
23 1362
11 1362
24 1362
21 1362
32 1362
33 1362
1 1362
53 1362
2 1362
3 1362
34 1362
27 1362
67 1362
45 1362
30 1362
20 1362
22 1362
49 1362
64 1362
37 1362
83 1362
28 1362
42 1362
72 1362
39 1362
82 1362
116 1362
52 1362
108 1362
71 1362
88 1362
63 1362
48 1363
27 1363
67 1363
28 1363
45 1363
24 1363
21 1363
9 1362
44 1362
81 1362
47 1362
26 1362
1 1364
15 1364
78 1364
48 1364
16 1364
7 1364
11 1364
42 1364
20 1364
21 1364
22 1364
49 1364
33 1364
74 1362
66 1364
62 1364
3 1364
23 1364
160 1364
12 1364
32 1364
45 1364
18 1362
43 1362
67 1364
83 1364
71 1364
2 1364
34 1364
27 1364
28 1364
18 1364
3 1358
28 1358
78 1358
24 1358
21 1358
2 1344
34 1344
119 1344
24 1344
21 1344
40 1358
37 1358
75 1344
64 1358
84 1358
72 1358
63 1358
16 1344
3 1344
11 1344
70 1358
2 1358
62 1358
75 1358
106 1358
81 1358
53 1344
30 1358
71 1358
1 1365
15 1365
2 1365
78 1365
3 1365
7 1365
9 1365
11 1365
52 1365
24 1365
20 1365
21 1365
22 1365
2 1366
78 1366
3 1366
34 1366
28 1366
9 1366
23 1366
11 1366
20 1366
21 1366
22 1366
32 1366
15 1366
66 1366
52 1366
42 1366
24 1366
68 1366
48 1366
49 1366
62 1366
16 1366
27 1366
7 1366
53 1365
26 1365
66 1365
62 1365
48 1365
16 1365
34 1365
28 1365
23 1365
47 1365
32 1365
49 1365
33 1365
1 1366
53 1366
88 1366
84 1366
18 1365
108 1365
26 1366
37 1366
75 1366
106 1366
83 1366
33 1366
43 1366
67 1366
119 1366
1 1367
15 1367
2 1367
78 1367
16 1367
7 1367
9 1367
11 1367
52 1367
24 1367
21 1367
22 1367
43 1365
82 1365
27 1365
37 1365
30 1365
83 1365
64 1365
6 1365
88 1365
67 1365
68 1365
45 1366
45 1365
73 1366
30 1366
26 1367
28 1367
18 1367
23 1367
20 1367
73 1365
1 1368
48 1368
28 1368
45 1368
23 1368
119 1368
22 1368
32 1368
49 1368
33 1368
42 1365
66 1367
3 1367
119 1365
110 1365
34 1367
67 1367
120 1365
2 1368
78 1368
34 1368
11 1368
20 1368
21 1368
16 1368
7 1368
9 1368
53 1367
68 1367
32 1367
44 1366
15 1369
66 1369
78 1369
48 1369
27 1369
28 1369
17 1369
30 1369
23 1369
42 1369
83 1369
24 1369
20 1369
21 1369
71 1369
49 1369
33 1369
15 1370
66 1370
16 1370
3 1370
34 1370
27 1370
73 1370
67 1370
28 1370
30 1370
11 1370
119 1370
21 1370
108 1370
49 1370
33 1370
2 1369
7 1369
11 1369
53 1369
67 1369
119 1369
111 1369
22 1369
68 1369
62 1369
45 1369
68 1370
78 1370
45 1370
24 1370
63 1370
20 1370
52 1369
64 1370
1 1370
53 1370
88 1370
43 1370
62 1370
48 1370
37 1370
22 1370
34 1369
3 1369
73 1369
69 1369
23 1370
2 1370
83 1370
42 1370
16 1369
108 1369
32 1369
18 1370
52 1370
70 1370
84 1369
26 1369
37 1369
105 1370
32 1370
64 1355
74 1355
53 1355
70 1355
26 1355
62 1355
48 1355
28 1355
45 1355
37 1355
30 1355
75 1355
24 1355
33 1355
2 1355
119 1355
25 1355
66 1355
106 1355
83 1355
73 1355
84 1355
78 1355
27 1355
7 1355
52 1355
20 1355
43 613
3 613
120 613
120 1355
22 1355
32 1355
49 1371
2 750
68 1371
78 1371
34 1371
23 1371
11 1371
24 1371
81 1371
33 1371
34 1360
27 1360
73 1360
28 1360
119 1360
64 1371
48 1371
73 1371
28 1371
106 1371
119 1371
120 1371
85 1371
70 1371
66 1371
39 1371
16 1371
27 1371
67 1371
45 1371
75 1371
111 1371
83 1371
71 1371
48 1360
23 1360
33 1360
69 1360
18 1360
74 1371
69 1371
18 806
64 1372
1 1372
74 1372
61 1372
84 1372
27 1372
110 1372
45 1372
111 1372
120 1372
49 1372
33 1372
48 1372
40 1372
73 1372
28 1372
69 1372
66 1372
68 1372
62 1372
34 1372
67 1372
83 1372
24 1372
11 806
52 806
63 806
75 1372
53 1372
15 1372
20 1372
43 1372
37 1372
23 1372
21 1372
39 1372
16 806
2 1372
16 1372
32 1372
75 806
40 806
3 1372
68 1373
78 1373
62 1373
48 1373
34 1373
73 1373
67 1373
28 1373
23 1373
24 1373
21 1373
49 1373
64 1369
70 1369
43 1369
116 1369
105 1369
1 1373
66 1373
16 1373
3 1373
27 1373
30 1373
11 1373
111 1373
22 1373
33 1373
15 1373
2 1373
119 1373
42 1373
20 1373
108 1373
53 1373
43 1373
39 1373
45 1373
7 1373
37 1373
52 1373
71 1373
63 1369
18 1369
116 1373
83 1373
120 1373
69 1373
84 1373
61 1369
40 1369
74 1369
3 873
64 1374
48 1374
67 1374
49 1374
53 1374
15 1374
84 1374
68 1374
28 1374
37 1374
52 1374
83 1374
24 1374
21 1374
53 1375
34 1375
11 1375
24 1375
3 1374
7 1374
23 1374
11 1374
119 1374
20 1374
4 1374
34 1374
27 1374
73 1374
69 1374
22 1374
78 1374
81 1374
3 1375
28 1375
20 1375
64 1375
43 1375
66 1375
39 1375
48 1375
27 1375
73 1375
67 1375
111 1375
83 1375
21 1375
71 1375
49 1375
45 1374
45 1375
75 1375
163 1375
40 1375
62 1374
16 1374
33 1374
39 1369
66 1374
2 1374
68 1376
48 1376
67 1376
28 1376
23 1376
106 1376
119 1376
49 1376
66 1376
62 1376
73 1376
37 1376
11 1376
83 1376
20 1376
21 1376
18 1344
34 1376
27 1376
45 1376
30 1376
75 1376
40 1376
33 1376
160 1355
40 1355
81 1376
83 1344
15 1355
2 1376
69 1376
120 1376
24 1376
64 1377
74 1377
25 1377
48 1377
67 1377
30 1377
75 1377
23 1377
119 1377
120 1377
24 1377
40 1377
49 1377
33 1377
43 1355
111 1355
81 1355
53 1376
78 1376
52 1376
15 1377
66 1377
2 1377
68 1377
3 1377
27 1377
73 1377
69 1377
106 1377
43 1344
20 1344
81 1377
34 1377
28 1377
45 1377
111 1377
21 1377
68 1378
78 1378
48 1378
3 1378
28 1378
23 1378
11 1378
20 1378
21 1378
66 1356
48 1356
45 1356
37 1356
23 1356
71 1356
119 1356
15 1378
26 1378
16 1378
34 1378
45 1378
24 1378
22 1378
49 1378
116 1356
3 1376
62 1378
73 1378
67 1378
37 1378
83 1378
33 1378
64 1378
53 1378
70 1378
66 1378
7 1378
1 1378
18 1378
1 1357
74 1357
73 1357
43 1378
62 1356
3 1356
52 1378
116 1378
71 1378
106 1356
63 1356
27 1378
84 1378
111 1357
52 1357
15 1356
20 1356
22 1356
119 1378
18 1373
108 1374
63 1373
15 1379
66 1379
2 1379
68 1379
78 1379
28 1379
45 1379
11 1379
24 1379
20 1379
21 1379
78 1380
28 1380
23 1380
11 1380
42 1380
24 1380
63 1380
20 1380
21 1380
64 1373
40 1373
63 1374
64 1380
66 1380
2 1380
68 1380
62 1380
48 1380
3 1380
34 1380
119 1380
49 1380
33 1380
16 1379
34 1379
37 1379
23 1379
22 1379
49 1379
30 1374
26 1373
53 1379
3 1379
32 1373
1 1379
30 1379
106 1379
119 1379
83 1379
33 1379
48 911
73 911
1 1381
43 1381
25 1381
84 1381
48 1381
16 1381
27 1381
6 1381
45 1381
22 1381
49 1381
33 1381
1 853
78 853
16 853
42 853
21 853
88 1353
108 1353
24 1364
73 1362
69 1362
61 1364
64 1353
66 1353
16 1353
12 1353
42 1353
83 1353
39 1353
69 1364
53 853
53 1364
53 1382
48 1382
67 1382
69 1382
49 1382
73 1382
23 771
27 1382
45 1382
23 1382
83 1382
33 1382
48 1383
73 1383
67 1383
45 1383
23 1383
49 1383
64 1382
66 1382
68 1382
119 1382
28 1382
37 1382
106 1382
111 1382
71 1382
66 768
120 768
21 1382
18 1382
81 1382
27 1383
75 1383
40 1383
15 1384
78 1384
62 1384
48 1384
34 1384
28 1384
45 1384
23 1384
11 1384
52 1384
83 1384
24 1384
20 1384
21 1384
22 1384
33 1384
1 1384
66 1384
2 1384
16 1384
3 1384
7 1384
9 1384
48 1385
67 1385
23 1385
42 1385
20 1385
21 1385
22 1385
42 1384
15 1385
2 1385
78 1385
3 1385
28 1385
12 1385
73 1384
69 1384
49 1384
18 1385
11 1385
7 1385
52 1385
16 1385
33 1385
67 1384
1 1385
66 1385
45 1385
9 1385
27 1384
12 1384
32 1384
64 1384
39 1384
37 1384
30 1384
108 1384
15 1386
78 1386
16 1386
23 1386
11 1386
20 1386
21 1386
22 1386
68 1384
62 1385
34 1385
27 1385
83 1385
68 1385
49 1385
160 1384
88 1384
43 1384
26 1384
73 1385
40 1385
18 1384
119 1384
30 1385
39 1385
70 1384
53 1384
110 1384
71 1384
116 1384
63 1384
64 1385
88 1385
12 1379
48 1379
27 1379
73 1379
42 1379
7 1379
62 1379
108 1379
111 1379
67 1379
63 1379
69 1379
70 1379
32 1379
52 1379
15 1387
68 1387
78 1387
3 1387
23 1387
83 1387
24 1387
20 1387
21 1387
88 1379
48 1387
34 1387
52 1387
33 1387
81 1379
105 1379
16 1380
67 1380
39 1378
108 1378
69 1378
7 1370
30 1378
81 1378
40 1378
26 1370
2 1378
69 1370
74 1378
105 1378
32 1378
116 1370
75 1378
70 1375
68 1375
62 1375
37 1375
33 1375
74 1370
84 1370
88 1388
15 1388
78 1388
48 1388
16 1388
3 1388
28 1388
23 1388
11 1388
52 1388
42 1388
24 1388
20 1388
21 1388
22 1388
32 1388
49 1388
1 1389
15 1389
48 1389
16 1389
34 1389
67 1389
28 1389
45 1389
7 1389
9 1389
23 1389
11 1389
21 1389
22 1389
49 1389
33 1389
66 1389
3 1389
42 1389
83 1389
24 1389
63 1389
20 1389
32 1389
53 1389
62 1389
30 1389
18 1389
66 1388
62 1388
45 1388
47 1388
83 1388
33 1388
34 1388
30 1388
64 1388
43 1388
111 1388
73 1389
7 1388
53 1388
95 1388
27 1388
116 1388
37 1388
108 1388
2 1389
78 1389
2 1388
88 1389
52 1389
27 1389
69 1389
43 1389
39 1389
12 1389
9 1388
124 1389
95 1389
116 1389
37 1389
40 1389
71 1389
67 1388
108 1389
160 1389
73 1388
18 1388
64 1389
26 1389
63 1388
74 1381
75 1381
64 1381
61 1381
12 1366
18 660
39 660
52 660
25 1380
73 1380
69 1380
45 1380
111 1380
83 1380
30 1380
15 1380
27 1380
81 1380
40 1380
116 1380
70 1380
39 1380
1 1390
15 1390
78 1390
16 1390
67 1390
7 1390
11 1390
42 1390
24 1390
20 1390
21 1390
22 1390
66 1390
2 1390
68 1390
62 1390
39 1390
48 1390
34 1390
27 1390
28 1390
45 1390
37 1390
23 1390
52 1390
83 1390
108 1390
49 1390
33 1390
9 1390
69 1390
119 1390
63 1390
88 1390
43 1390
3 1390
70 1390
160 1390
73 1390
30 1390
64 1390
53 1390
120 1390
39 1370
74 1390
75 1390
43 1347
26 1347
39 1347
75 1347
26 1390
71 1390
32 1390
53 1347
32 1347
30 613
110 1357
108 1357
111 613
42 1357
39 1357
30 1357
7 1357
26 1357
64 856
16 856
83 856
81 856
74 802
16 802
81 802
11 802
108 802
53 823
105 823
64 1391
70 1391
48 1391
3 1391
27 1391
73 1391
67 1391
69 1391
45 1391
30 1391
40 1391
49 1391
33 1391
68 1392
124 1392
78 1392
62 1392
48 1392
34 1392
67 1392
28 1392
45 1392
23 1392
83 1392
20 1392
21 1392
49 1392
2 1391
34 1391
28 1391
23 1391
42 1391
20 1391
15 1393
2 1393
78 1393
39 1393
48 1393
3 1393
73 1393
67 1393
28 1393
45 1393
18 1393
23 1393
119 1393
83 1393
20 1393
21 1393
49 1393
33 1393
2 1392
69 1392
42 1392
15 1392
3 1392
27 1392
73 1392
119 1392
83 1391
24 1391
21 1391
78 1391
7 1391
11 1391
66 1392
22 1392
68 1391
119 1391
3 1352
116 1352
119 1352
88 1392
24 1392
88 1391
66 1391
62 1391
37 1391
74 1391
53 1391
116 1391
111 1391
68 1393
34 1393
11 1393
22 1393
108 1391
66 1393
24 1393
11 1392
108 1392
33 1392
15 1391
52 1391
56 1347
52 1347
47 1347
108 1347
64 1347
74 1347
25 1347
116 1347
163 1347
128 1347
40 1347
72 1347
63 1347
70 1347
106 1347
53 678
68 678
78 678
62 678
48 678
3 678
34 678
27 678
73 678
28 678
45 678
30 678
23 678
11 678
83 678
20 678
32 678
49 678
63 1365
74 1365
25 1365
17 1365
54 1365
41 1365
52 678
42 678
24 678
21 678
43 678
15 678
2 678
39 678
16 678
7 678
22 678
194 678
60 1365
88 678
37 678
12 678
54 678
66 678
119 678
26 678
18 678
116 1365
12 1365
4 1365
17 678
160 1365
3 1340
81 1340
45 1360
83 1340
74 1340
75 1340
25 767
2 767
61 1340
81 749
62 767
78 613
82 613
116 1355
69 1355
63 1357
15 1376
84 1376
3 1355
11 1377
70 1377
84 1377
15 1394
66 1394
68 1394
78 1394
48 1394
34 1394
67 1394
28 1394
23 1394
11 1394
119 1394
120 1394
24 1394
20 1394
21 1394
49 1394
33 1394
64 1394
53 1394
2 1394
84 1394
37 1394
83 1394
43 1377
20 1377
66 1395
68 1395
48 1395
3 1395
34 1395
73 1395
67 1395
28 1395
69 1395
45 1395
83 1395
24 1395
49 1395
120 1350
30 1350
81 1350
27 1395
105 1395
33 1395
53 1350
105 1350
111 1350
108 1350
71 1350
37 1395
119 1395
111 1395
68 1396
48 1396
73 1396
67 1396
69 1396
119 1396
83 1396
40 1396
49 1396
64 1395
23 1395
62 1395
16 1395
42 1395
20 1395
27 1367
45 1367
49 1367
33 1367
15 1368
52 1368
53 1368
84 1368
62 1368
27 1368
37 1368
30 1368
108 1368
62 1397
48 1397
73 1397
30 1397
40 1397
43 1367
68 1368
67 1368
64 1367
70 1367
48 1367
116 1367
30 1367
83 1367
63 1367
15 1398
66 1398
16 1398
3 1398
28 1398
7 1398
23 1398
11 1398
119 1398
24 1398
21 1398
22 1398
49 1398
33 1398
1 1397
15 1397
2 1397
78 1397
16 1397
7 1397
11 1397
52 1397
21 1397
22 1397
9 1397
24 1397
24 1368
1 1398
2 1398
78 1398
9 1398
52 1398
62 1367
53 1397
23 1397
20 1397
53 1398
34 1398
45 1398
83 1398
20 1398
43 1397
25 1397
26 1397
66 1397
68 1397
3 1397
34 1397
67 1397
28 1397
119 1397
83 1397
32 1397
49 1397
33 1397
194 1397
88 1397
84 1397
27 1397
88 1367
37 1367
42 1397
62 1398
45 1397
74 1367
25 1367
120 1367
70 1397
56 1397
71 1397
37 1397
43 1368
66 1368
42 1398
18 1398
27 1398
67 1398
37 1398
64 1368
40 1367
39 1367
106 1367
42 1367
12 1397
3 1368
43 1398
26 1398
30 1398
12 1367
119 1367
92 1397
26 1368
84 1367
18 1368
83 1368
82 1367
4 1367
174 1367
120 1368
2 1399
78 1399
7 1399
9 1399
23 1399
11 1399
52 1399
42 1399
20 1399
21 1399
15 1399
66 1399
68 1399
62 1399
48 1399
16 1399
34 1399
67 1399
28 1399
12 1399
22 1399
32 1399
49 1399
33 1399
70 1399
3 1399
45 1399
83 1399
24 1399
63 1399
108 1399
64 1399
74 1399
43 1399
27 1399
30 1399
1 1399
73 1399
47 1399
53 1399
26 1399
18 1399
119 1399
111 1399
25 1399
6 1399
120 1399
41 1399
37 1399
92 1399
88 1399
47 1384
69 1399
84 1399
84 1384
71 1399
116 1399
2 682
84 682
68 682
21 682
37 682
78 682
116 682
20 682
15 682
3 682
67 682
81 682
108 682
42 682
75 636
40 636
30 682
74 636
61 636
39 636
73 636
43 682
52 682
54 682
69 682
120 682
66 1387
62 1387
67 1387
28 1387
45 1387
111 1387
63 1387
49 1387
30 1392
63 1392
2 1354
62 1354
160 1354
11 1354
83 1354
24 1354
111 1392
61 1392
47 1392
120 1392
16 1387
37 1387
11 1387
42 1387
32 1387
64 1392
70 1392
160 1392
78 1372
108 1372
27 1387
73 1387
69 1387
30 1387
75 1387
53 1387
160 1387
74 1387
108 1387
18 1387
11 1372
42 1372
70 1387
74 1392
42 1354
2 1387
39 1387
7 1392
37 1392
39 1366
78 649
18 1366
71 1366
70 1366
30 649
42 649
40 1366
32 649
52 649
64 1366
69 1366
63 1366
108 649
61 1368
42 1368
70 1368
63 1368
73 1368
81 1368
78 1400
7 1400
23 1400
11 1400
20 1400
21 1400
22 1400
160 649
88 1368
25 1366
69 1368
40 1368
194 1366
53 1400
15 1400
2 1400
62 1400
48 1400
16 1400
3 1400
28 1400
18 1400
49 1400
33 1400
68 1400
34 1400
45 1400
24 1400
71 682
43 636
71 636
1 682
26 682
1 636
7 636
70 682
105 682
30 1375
22 1375
74 1375
3 1394
73 1394
78 1377
2 1375
16 1375
23 1375
32 1377
53 1377
61 1377
37 1377
119 1375
52 1375
106 1375
116 1374
62 1377
42 1377
83 1377
1 1377
1 1375
84 1375
116 1375
78 1375
124 1375
110 1375
81 1375
15 1375
116 1377
16 1377
71 1377
26 1377
52 1377
66 1401
48 1401
27 1401
73 1401
67 1401
28 1401
69 1401
119 1401
83 1401
49 1401
64 1401
53 1401
43 1401
2 1401
16 1401
34 1401
37 1401
23 1401
24 1401
21 1401
71 1401
33 1401
70 1401
75 1401
81 1401
40 1401
106 1380
120 1380
62 1401
3 1401
105 1401
45 1401
108 1401
61 1380
16 1394
69 1394
30 1394
62 1394
111 1394
68 1401
74 1380
61 1394
45 1394
106 1394
75 1380
11 1401
81 1341
78 767
120 781
20 767
25 1341
75 1341
16 738
62 1341
37 1341
83 1341
40 1341
53 1341
1 1341
120 1341
71 1341
81 781
45 911
23 911
104 678
79 678
46 678
70 678
84 678
4 678
56 678
160 659
63 659
6 678
72 1384
1 1402
43 1402
15 1402
66 1402
2 1402
78 1402
62 1402
16 1402
34 1402
27 1402
67 1402
7 1402
37 1402
9 1402
11 1402
42 1402
83 1402
24 1402
21 1402
22 1402
49 1402
33 1402
64 1397
52 1402
53 1402
28 1402
128 1397
23 1402
110 1397
20 1402
48 1402
18 1397
45 1402
26 1402
68 1402
30 1402
108 1402
69 1402
3 1402
120 1397
154 1397
12 1402
108 1397
116 1397
160 1397
63 1385
88 1402
63 1397
15 1344
84 1344
62 1344
111 1344
1 1355
16 1355
6 911
22 911
78 911
3 911
34 911
28 911
7 911
30 911
11 911
12 911
21 911
32 911
71 678
33 911
65 1403
2 1403
68 1403
3 1403
27 1403
23 1403
11 1403
119 1403
54 1403
41 1403
20 1403
21 1403
32 1403
66 911
61 911
27 911
54 911
46 1365
89 1403
100 1403
76 1403
46 1403
40 1403
31 1403
1 1403
15 1403
84 1403
62 1403
7 1403
106 1403
12 1403
22 1403
33 1403
67 678
53 911
15 911
2 911
68 911
67 911
6 1403
83 1403
120 1403
49 1403
31 1365
18 1403
24 1403
70 1404
15 1404
66 1404
68 1404
78 1404
62 1404
48 1404
3 1404
34 1404
27 1404
28 1404
45 1404
11 1404
83 1404
24 1404
20 1404
32 1404
33 1404
16 1404
7 1404
37 1404
30 1404
42 1404
21 1404
22 1404
49 1404
53 1351
70 1351
78 1351
34 1351
37 1351
32 1351
62 1351
7 1351
67 1404
52 1404
108 1404
2 1404
16 1351
27 1351
52 1351
68 1351
1 1404
53 1404
23 1404
160 1351
18 1404
63 1351
108 1351
64 1404
43 1404
39 1351
88 1351
116 1404
43 856
105 856
45 856
71 856
69 856
1 856
74 856
30 856
106 856
119 856
92 856
2 856
62 856
28 856
40 856
30 823
75 823
40 823
64 1360
74 1360
75 1360
15 1360
66 1360
68 1360
78 1360
37 1360
11 1360
21 1360
111 1360
24 1360
25 1360
106 1360
69 1340
88 1340
42 1340
88 1360
213 1360
2 1360
62 1360
20 1360
63 1404
68 1388
9 1404
95 1404
73 1404
88 1404
70 1388
128 1388
39 1388
39 1404
1 1388
105 1388
26 1388
2 1348
62 1348
48 1348
27 1348
7 1348
23 1348
52 1348
24 1348
63 1348
49 1348
33 1348
28 1348
1 1348
3 1348
18 1348
64 1348
110 1402
63 1402
73 1348
83 1348
53 1348
45 1348
108 1348
116 1402
18 1402
32 1402
66 1348
68 1348
70 1348
106 1348
111 1348
9 1348
32 1348
75 1348
160 1402
26 1348
71 1348
12 1348
30 1348
64 1402
43 1348
1 1354
61 1354
75 1354
64 1354
43 1354
25 1372
159 806
52 1356
18 1356
32 1356
84 1356
163 1356
40 1356
43 1356
26 1356
64 1356
1 1356
69 1356
75 1356
7 1356
110 1356
17 1356
74 1356
9 1356
120 1356
32 1398
1 1400
27 1400
67 1400
37 1400
52 1400
108 1400
108 1398
1 1405
43 1405
15 1405
66 1405
2 1405
16 1405
7 1405
23 1405
11 1405
20 1405
21 1405
22 1405
78 1405
3 1405
28 1405
49 1405
70 1400
66 1400
83 1400
32 1400
53 1405
48 1405
34 1405
67 1405
18 1405
52 1405
42 1405
83 1405
24 1405
64 1400
73 1400
69 1400
30 1400
119 1400
63 1400
89 1400
105 1400
72 1368
9 1400
88 1400
43 1400
81 1400
42 1400
26 1405
27 1405
45 1405
26 1400
74 1400
120 1400
160 1400
63 1398
68 1398
48 1398
79 1400
209 1368
37 1405
68 1405
62 1405
33 1405
88 1398
9 1405
12 1368
64 1398
70 1398
111 1398
12 1405
108 1367
84 1365
88 1403
66 1403
78 1403
16 1403
34 1403
37 1403
52 1403
71 1365
63 1403
79 1365
53 1403
48 1403
45 1403
47 1403
110 1367
92 1365
73 1367
6 1367
70 1365
75 1365
28 1403
70 1403
67 1403
9 1403
42 1403
39 1365
111 1365
64 1403
43 1403
17 1403
34 1349
2 1349
84 1349
68 1349
7 1349
1 1393
53 1393
88 1393
62 1393
27 1393
37 1393
30 1393
73 1349
69 1349
108 1349
27 1349
83 1349
39 1349
52 1349
63 1349
30 1349
32 1349
64 1349
43 1349
42 1393
33 1406
39 1382
160 1382
66 777
71 777
70 1349
53 1349
37 1349
82 1348
88 1349
69 1348
39 1348
26 1403
82 1403
39 1403
111 1403
81 1399
25 1403
61 1403
73 1403
30 1403
75 1403
74 1403
215 1403
15 1396
66 1396
16 1396
34 1396
27 1396
45 1396
30 1396
23 1396
111 1396
120 1396
24 1396
21 1396
25 1361
121 1375
63 1378
63 1375
106 1378
47 1378
120 1378
120 1375
82 1378
111 1378
108 1375
26 1375
25 1378
42 1378
105 1375
16 1376
160 1346
22 1391
75 856
34 1382
30 1382
195 678
63 660
63 678
70 660
111 678
61 1401
120 1401
81 1361
78 1361
111 1401
1 1359
24 1359
33 1359
110 1399
79 1397
74 1384
62 1343
23 1343
83 1343
63 1343
21 1343
16 1343
45 1343
64 1343
75 1343
15 1343
30 1372
78 1343
92 1372
70 818
119 818
63 818
11 1343
16 818
21 818
70 1343
53 1392
32 1392
12 1354
22 1354
1 1392
75 1392
116 1392
63 1354
43 1394
27 1394
74 1394
40 1394
84 1401
20 1359
84 1359
106 1359
71 1404
16 1393
40 1345
160 1345
108 1345
124 1345
1 1395
74 1395
39 1395
30 1395
75 1395
40 1395
81 1395
70 1395
43 1395
11 1395
71 1395
66 1407
68 1407
27 1407
73 1407
67 1407
28 1407
111 1407
120 1407
49 1407
62 1407
48 1407
34 1407
105 1407
37 1407
33 1407
62 1383
30 1383
11 1383
106 1383
111 1383
21 1383
45 1407
33 768
34 768
40 768
75 1407
64 1407
163 1407
40 1407
82 1369
81 1369
25 1374
120 1374
43 1374
71 1374
40 1374
82 1374
74 1374
75 1374
39 1374
18 1374
70 1374
160 1398
119 1405
108 1405
73 1405
111 1405
64 1405
71 1405
32 1405
39 1405
69 1405
71 1398
88 1405
25 1405
30 1405
40 1405
74 1398
25 1398
73 1398
84 1405
120 1405
74 1405
75 1398
42 1352
52 1352
63 1352
108 1352
30 1352
16 1392
106 1392
39 1392
37 1352
16 1391
32 1391
88 1346
116 1346
63 1346
74 1393
69 1393
60 1346
72 1346
9 1346
18 1391
63 1391
43 1346
26 1346
105 1346
216 1391
53 1361
71 1361
62 1396
25 1406
66 1406
68 1406
62 1406
48 1406
34 1406
73 1406
67 1406
37 1406
75 1406
23 1406
11 1406
119 1406
111 1406
83 1406
24 1406
71 1406
49 1406
106 1361
70 1396
37 1396
33 1396
30 1361
106 1396
64 1406
74 1406
45 1406
30 1406
120 1406
64 1396
53 1396
28 1396
63 1396
69 1406
39 1398
82 1398
82 1397
71 1402
68 1389
71 1388
70 1389
47 1348
110 1389
116 1349
111 1349
82 1389
75 1389
64 1408
48 1408
73 1408
6 1408
41 1408
63 1408
4 1403
1 1408
43 1408
62 1408
27 1408
67 1408
22 1408
64 1376
25 1376
1 1376
74 1376
111 1376
43 1376
39 1356
108 1356
160 1405
72 1405
154 1400
84 1400
71 1400
111 1400
194 1400
116 1405
60 1405
61 1405
116 1400
47 682
42 1356
63 1405
160 1370
40 1370
106 1370
27 1406
28 1406
106 1406
24 1382
20 1406
21 1406
40 1406
16 1406
81 1406
53 1406
75 1382
108 1393
111 1352
64 1393
106 1352
18 1352
7 1393
53 1371
62 1371
37 1371
30 1371
15 1371
2 1371
53 1360
92 1371
108 1406
21 1371
20 1371
64 1387
1 1387
84 1387
120 1387
81 1387
61 1387
119 1387
116 1342
160 1342
110 1387
61 1342
105 1387
106 1387
39 1391
18 1379
64 1379
120 1391
39 1379
43 1383
66 1383
69 1383
83 1383
33 1383
81 1394
1 1394
75 1394
70 1394
116 1394
110 1394
47 1394
22 1394
105 1394
71 1394
63 1394
139 1394
89 1394
116 1351
1 1351
9 1351
71 1351
26 1351
194 1351
18 1351
64 1351
43 1351
81 1351
84 1351
196 1351
12 1351
32 1385
82 1385
37 1385
24 1385
108 1385
74 1389
119 1385
160 1385
82 1368
160 1368
75 1367
25 1368
71 1368
53 1343
30 1343
32 1395
18 1343
81 1343
71 1343
15 818
78 818
39 1343
61 1395
75 818
26 1353
7 1353
34 853
195 853
73 853
64 853
39 1400
88 649
39 649
4 1400
9 649
82 1400
41 1400
18 649
63 649
75 1400
110 1400
40 1400
120 649
172 596
174 596
172 1409
173 1409
167 1409
167 1410
172 1410
174 1410
170 1410
53 596
175 596
174 1409
170 1409
173 1410
53 595
167 598
174 598
172 598
170 598
167 1411
170 1411
53 598
172 1411
173 1411
175 1411
175 1412
170 1412
172 559
167 559
174 559
173 559
175 559
175 558
172 540
53 1409
175 1410
187 1410
168 1409
169 1411
169 1410
175 1409
167 540
53 558
174 1411
167 1412
174 1412
168 598
168 595
174 557
168 1413
168 1411
168 596
171 1411
169 1412
28 1409
169 1413
175 1414
170 1414
169 1415
177 1415
177 1416
177 1417
169 1418
169 1419
177 1419
174 1420
170 1420
53 1420
175 1420
177 1420
175 1421
177 1421
170 1421
171 1422
169 1420
175 1423
170 1423
169 1421
174 1421
173 1420
177 1424
177 1425
177 1426
177 1427
27 1425
169 1425
168 1424
169 1428
177 1428
169 1429
177 1429
169 1430
177 1430
169 1431
177 1431
172 1432
177 1432
170 1432
175 1433
177 1433
170 1433
175 1432
167 1432
174 1432
167 1433
39 1433
172 1433
174 1433
173 1433
167 1434
174 1434
172 1434
173 1434
175 1434
173 1435
177 1435
170 1435
168 1433
39 1432
168 1435
170 1434
169 1432
175 1435
171 1433
169 1435
39 1434
53 1434
173 1436
175 1436
170 1436
168 1437
170 1437
177 1438
170 1438
169 1439
177 1439
177 1440
177 1441
169 1442
177 1442
169 1441
177 1443
169 1443
169 1444
177 1444
167 1445
172 1445
173 1445
174 1445
168 1446
170 1446
175 1445
170 1445
169 1445
39 1409
169 1446
173 1446
189 1445
168 1445
173 1421
167 1447
174 1447
170 1447
175 1447
177 1447
172 1447
173 1447
168 1447
169 1448
177 1448
170 1448
169 1449
170 1449
170 1450
177 1451
170 1451
177 1450
169 1452
177 1452
168 1450
177 1449
175 1450
177 1453
177 1454
173 1450
170 1452
169 1450
167 1455
174 1455
172 1455
185 1455
170 1455
167 1456
172 1456
174 1456
170 1456
176 1456
173 1455
179 1455
181 1455
179 1456
185 1456
167 1457
174 1457
183 1456
167 1458
174 1458
185 1458
170 1458
173 1457
167 1459
170 1459
173 1458
170 1457
168 1457
39 1459
185 1459
181 1459
182 1459
174 1459
179 1459
173 1459
172 1459
183 1459
167 1460
173 1460
174 1460
170 1460
176 1457
172 1460
176 1459
173 1456
176 1458
53 1458
177 1458
184 1459
185 1457
167 1461
174 1461
170 1461
173 1462
170 1462
167 1462
170 1463
185 1464
173 1464
170 1464
172 1461
173 1461
167 1465
174 1465
170 1465
172 1465
167 1466
174 1463
185 1461
185 1465
53 1465
173 1465
167 1463
181 1465
184 1465
189 1465
179 1465
53 1456
177 1457
176 1464
185 1467
173 1467
174 1467
170 1467
182 1458
184 1456
181 1456
182 1456
180 1459
185 1463
177 1463
28 1456
168 1456
184 1457
181 1457
182 1457
167 1467
180 1457
180 1461
181 1467
182 1467
184 1455
180 1456
168 1458
180 1465
180 1467
53 1459
176 1455
180 1455
39 1458
39 1465
172 1466
174 1466
189 1456
176 1463
173 1463
139 1455
179 1457
168 1467
39 1463
168 1455
39 1464
53 1467
184 1467
177 1456
168 1459
179 1463
53 1463
175 1465
53 1460
177 1468
53 1469
168 1469
170 1469
53 1417
169 1417
175 1469
177 1470
177 1471
53 1472
175 1472
170 1472
177 1473
177 1474
53 1470
169 1470
167 1469
174 1469
53 1474
169 1474
53 1473
169 1473
169 1469
169 1471
170 1475
183 1476
170 1476
167 1476
174 1476
173 1476
53 1476
174 1475
53 1475
169 1475
169 1477
175 1477
170 1477
167 1477
172 1477
174 1477
167 1478
174 1478
170 1478
173 1477
179 1477
168 1477
167 1475
172 1475
168 1476
169 1476
175 1476
170 1479
173 1475
168 1475
169 1480
170 1480
175 1480
187 1475
175 1475
172 1476
53 575
53 1477
177 1481
169 1481
170 1419
177 1482
177 1483
189 1460
139 1460
168 1460
175 1467
174 1484
168 1484
167 1484
178 1460
173 1484
170 1484
178 1467
178 1462
174 1462
189 1467
172 1467
53 1484
172 1484
169 1447
169 1485
177 1485
167 1486
172 1486
173 1486
170 1486
174 1486
53 1486
39 1445
167 1487
170 1487
172 1487
170 1488
167 1488
172 1488
173 1487
168 1487
53 1487
174 1487
168 1486
53 1445
177 1487
185 1488
173 1488
174 1488
169 1488
169 1486
139 1487
173 1438
168 1438
173 1489
172 1489
174 1489
167 1489
170 1489
183 1490
173 1490
170 1490
169 1490
175 1490
174 1490
168 1491
170 1491
173 1491
175 1489
167 1491
172 1491
174 1491
168 1489
167 1446
39 1491
175 1491
172 1446
169 1489
169 1491
39 1489
183 1489
169 1492
177 1491
177 1493
168 1493
170 1493
168 1490
175 1492
169 1493
187 1491
170 1494
177 1489
167 1420
39 1420
172 1420
173 1437
175 1437
168 1420
176 1461
179 1461
181 1461
53 1464
177 1495
170 1495
53 1461
184 1461
177 1464
169 1495
173 1496
176 1495
170 1496
176 1496
185 1496
181 1496
167 1496
180 1464
181 1464
177 1496
177 1461
174 1464
71 1464
167 1495
167 1464
184 1464
168 1464
185 1495
173 1495
173 1497
170 1497
169 1498
170 1498
167 1497
172 1497
174 1497
173 1466
170 1466
167 1498
173 1498
168 1466
175 1497
168 1497
173 1499
168 1499
174 1498
167 1499
170 1499
173 1494
175 1494
167 1494
170 1500
174 1493
167 1500
174 1500
173 1500
175 1493
169 1494
175 1466
167 1493
172 1500
177 1494
168 1494
174 1494
175 1499
177 1499
169 1500
169 1497
174 1499
172 1499
168 1498
39 1497
169 1466
39 1494
39 1435
53 1497
172 1494
168 1500
39 1493
173 1493
185 1497
169 1501
177 1501
168 1502
177 1502
173 1503
170 1503
167 1504
167 1505
176 1505
173 1505
179 1505
170 1505
181 1505
182 1505
188 1505
174 1505
170 1504
174 1504
176 1504
39 1504
185 1504
183 1455
185 1505
173 1504
177 1504
179 1504
181 1504
182 1504
39 1455
183 1505
177 1505
53 1504
176 1506
174 1506
170 1506
181 1506
173 1506
179 1506
177 1506
185 1507
170 1507
173 1507
177 1507
188 1507
39 1506
182 1506
183 1506
167 1506
176 1507
174 1507
189 1506
167 1507
185 1506
168 1506
188 1506
172 1506
182 1507
189 1507
179 1507
176 1508
179 1508
188 1508
53 1508
173 1508
174 1508
170 1508
167 1508
172 1508
182 1508
71 1504
180 1504
172 1505
180 1505
53 1455
180 1458
168 1505
53 1507
185 1508
184 1506
53 1505
169 1504
186 1507
178 1505
184 1505
53 1506
189 1508
172 1490
167 1490
174 1492
170 1492
167 1492
53 1490
175 1509
167 1509
174 1509
173 1509
170 1509
53 1509
172 1509
170 1413
168 1509
168 559
172 1492
173 1492
175 1413
187 1509
187 1492
187 1413
169 1509
173 1413
168 1492
173 1432
167 1510
172 1510
173 1510
170 1510
169 1510
174 1510
167 1480
172 1480
167 1479
172 1479
174 1479
167 1423
174 1423
173 1479
175 1479
172 1423
173 1423
168 1434
179 1510
175 1510
168 1423
168 1510
169 1434
177 1510
139 1510
177 1434
174 1480
139 1479
177 608
179 1511
170 1511
177 1511
167 1511
185 1511
173 1511
172 608
181 1511
176 1511
53 1511
174 1511
182 563
172 1496
174 1496
39 1496
185 1487
53 1498
185 1498
172 1511
188 1511
179 1495
172 1495
185 576
53 1495
39 1487
177 576
168 576
189 576
188 1496
172 1498
168 1496
39 1511
174 1495
39 1495
177 1488
181 1495
71 1487
169 1416
169 1512
167 1513
174 1513
175 1513
170 1513
172 1478
167 1514
174 1514
170 1514
172 1514
173 1514
179 1514
173 1478
175 1514
173 1515
168 1514
39 1514
167 1515
172 1515
192 1477
183 1478
168 1478
174 1515
168 1513
173 1513
169 1513
175 1515
39 1478
178 1478
175 1478
172 1513
169 1478
168 1515
169 1516
177 1516
169 1454
169 1517
177 1517
64 1517
170 1454
173 1480
179 1491
168 1480
177 1480
168 1449
173 1449
170 1516
173 1419
175 1460
175 1462
168 1462
172 1462
177 1518
169 1518
27 1519
169 1519
177 1519
27 1518
27 1440
177 1520
176 1500
39 1498
39 1500
174 1446
177 1497
177 1498
185 1500
177 1500
169 1521
27 1522
169 1522
169 1523
175 1523
177 1523
170 578
176 578
177 578
168 583
39 596
189 583
189 596
39 583
173 578
177 1486
168 578
185 578
180 578
179 583
27 1524
27 1525
64 1524
27 1526
139 1474
169 1527
177 1527
64 1442
27 1442
171 1442
169 1528
177 1528
172 1463
175 1463
188 1463
181 1508
181 1463
172 609
177 1508
180 608
139 609
189 609
39 608
180 1495
186 1508
71 1508
184 609
39 1508
167 1529
172 1529
173 1529
174 1529
167 1530
172 1530
173 1530
175 1529
179 1529
170 1529
170 1515
187 1472
166 1472
175 1530
170 1530
169 1530
167 1472
169 1472
168 1529
174 1472
168 1472
39 1529
39 1410
168 1410
175 1531
177 1532
170 1531
169 1532
169 1515
169 1531
177 1531
175 1532
167 1531
174 1531
171 1531
173 1531
39 1462
139 1466
169 1462
27 1533
28 1533
27 1534
40 1534
28 1535
75 1535
27 1535
40 1535
49 1535
27 1536
28 1536
111 1536
48 1537
28 1537
45 1537
37 1537
177 1537
160 1537
111 1537
49 1537
33 1537
27 1537
75 1537
169 1537
48 1538
28 1538
177 1538
111 1538
64 1539
48 1539
73 1539
28 1539
45 1539
27 1539
33 1539
75 1539
160 1539
111 1539
49 1539
71 1539
28 1540
18 1539
48 1540
27 1540
111 1540
49 1540
48 1541
28 1541
69 1541
49 1541
27 1541
45 1541
111 1541
33 1541
64 1542
48 1542
67 1542
45 1542
75 1542
18 1542
49 1542
40 1542
27 1542
111 1542
64 1543
45 1543
75 1543
40 1543
49 1543
27 1544
28 1544
160 1544
48 1544
49 1544
28 1545
49 1545
48 1546
27 1546
28 1546
160 1546
53 1547
27 1547
28 1547
18 1547
160 1547
48 1547
49 1547
27 1548
28 1548
81 1547
49 1546
28 1534
75 1534
28 1549
48 1543
28 1550
27 1551
28 1551
64 1551
48 1551
45 1551
75 1551
49 1551
40 1551
64 1552
48 1552
28 1552
45 1552
40 1552
49 1552
177 1553
177 1554
27 1552
111 1552
33 1552
73 1543
28 1543
124 1552
28 1555
45 1555
111 1555
27 1555
160 1555
49 1555
64 1555
163 1555
74 1552
75 1552
69 1407
83 1407
24 1407
21 1407
160 759
48 1556
27 1556
73 1556
67 1556
28 1556
111 1556
49 1556
33 1556
66 1557
62 1557
48 1557
27 1557
105 1557
45 1557
37 1557
111 1557
83 1557
21 1557
71 1557
33 1557
67 1557
69 1557
23 1557
49 1557
64 759
28 1557
53 1558
67 1558
33 1558
48 1558
73 1558
49 1558
28 1558
69 1558
66 1558
45 1558
75 1558
23 1558
111 1558
64 1559
48 1559
45 1559
49 1559
27 1559
18 1559
73 1551
48 1560
27 1560
163 1560
48 1561
27 1561
45 1561
49 1561
64 1562
48 1562
28 1562
45 1562
49 1562
75 1561
37 1383
53 1536
75 1536
49 1536
64 1563
48 1563
49 1563
28 1563
75 1563
18 1540
160 1540
33 1540
53 1563
27 1563
160 1563
111 1563
45 1563
40 1536
64 1536
48 1536
45 1536
18 1536
33 1536
33 1563
48 1564
27 1564
67 1564
45 1564
74 1542
53 1564
73 1564
49 1564
111 1564
34 1542
73 1542
33 1542
64 1565
48 1565
75 1565
46 1565
40 1565
49 1565
27 1565
28 1565
111 1565
71 1565
73 1565
45 1565
74 1566
27 1566
73 1566
28 1566
75 1566
49 1566
66 1566
48 1566
45 1566
111 1566
33 1566
27 1567
163 1567
40 1567
28 1567
177 1567
169 1567
64 1567
28 1542
48 1568
27 1568
67 1568
169 1568
28 1568
177 1569
64 1569
169 1569
177 1568
160 1568
64 1568
53 1568
49 1568
64 1570
53 1570
48 1570
40 1570
49 1570
28 1571
40 1572
177 1572
160 1572
169 1572
33 1572
75 1559
40 1559
64 1550
48 1550
27 1550
45 1550
48 1573
45 1573
27 1573
73 1573
28 1573
75 1573
49 1573
73 1574
49 1574
27 1574
48 1574
45 1574
40 1574
26 1538
27 1538
45 1538
37 1538
53 1537
18 1537
28 1575
177 1575
160 1575
37 766
24 766
71 766
66 766
67 766
111 766
49 766
53 766
105 758
37 1565
24 1565
81 1565
33 1565
66 1565
74 1565
67 1565
45 798
40 798
49 1533
64 1556
45 1556
48 1533
45 1533
75 1533
67 1533
48 1576
27 1576
73 1576
28 1576
45 1576
75 1576
64 1577
27 1577
28 1577
45 1577
40 1577
27 1570
64 1578
48 1578
27 1578
45 1578
49 1578
53 1578
28 1578
33 1578
163 1578
48 798
28 798
111 798
73 798
74 766
64 1566
105 759
73 1557
64 1557
40 1557
160 1557
28 1579
45 1579
40 1579
111 1579
49 1579
28 1580
124 1541
81 1541
160 1551
111 1551
71 1551
33 1551
169 1538
160 1538
177 1581
160 1581
48 1581
28 1581
18 1581
111 1581
64 1582
48 1582
27 1582
28 1582
177 1582
160 1582
75 1538
18 1538
71 1538
49 1538
27 1581
27 1583
28 1583
75 1583
81 1583
163 1583
49 1583
45 1560
49 1560
73 1550
75 1550
160 1550
28 1560
160 1560
45 1583
64 1583
48 1583
48 1584
27 1584
64 1571
27 1571
45 1571
111 1571
49 1571
48 1549
27 1549
49 1549
75 1549
160 1549
28 1584
160 1584
48 1545
27 1545
160 1545
28 1585
49 1585
66 1586
48 1586
27 1586
28 1586
37 1586
111 1586
105 766
27 1587
177 1587
160 1587
169 1588
75 1588
64 1587
34 1587
49 1587
177 1588
75 1578
28 1589
45 1589
48 1589
75 1589
18 1589
160 1589
49 1589
26 773
27 773
45 773
111 773
53 798
18 1583
53 1565
75 1590
75 1591
73 1592
28 1592
45 1592
49 1592
18 1533
49 1593
64 1594
48 1594
27 1594
45 1594
75 1594
49 1594
28 1594
48 1595
67 1595
28 1595
73 1595
45 1595
111 1595
49 1595
81 1595
169 1596
169 1554
28 1554
64 1549
197 1549
73 1555
75 1555
27 1597
28 1597
40 1597
49 1597
27 1593
28 1593
75 1593
18 1593
160 1593
163 1593
74 1593
45 1593
53 1594
64 1593
48 1593
27 1590
28 1590
163 1590
27 1598
28 1598
48 1598
45 1598
75 1598
18 1598
74 1563
40 1563
48 1599
27 1599
169 1599
28 1599
18 1555
28 1570
45 1570
67 1573
111 1573
160 1573
69 1573
64 1558
74 1558
105 1558
123 1600
123 1601
166 1601
123 1602
166 1603
123 1603
166 1602
123 1604
123 1605
187 1604
166 1604
123 1606
53 1606
187 1606
166 1607
123 1607
123 1608
123 1609
123 1610
166 1609
187 1609
166 1611
123 1611
187 1612
123 1612
187 1613
166 1613
123 1613
166 1610
187 1611
53 1607
187 1614
123 1614
166 1615
190 1616
168 1617
168 1618
187 1615
190 1615
166 1619
166 1620
123 1621
187 1621
175 1621
187 1610
187 1603
187 1608
217 1622
123 1622
166 1623
123 1623
123 1624
166 1624
123 1625
166 1626
123 1626
123 1627
166 1628
123 1628
166 1622
123 1629
123 1630
166 1630
166 1631
123 1631
166 1625
187 1630
218 1630
166 1629
123 1632
166 1633
123 1633
218 1633
123 1634
166 1634
218 1634
219 1631
218 1631
187 1623
187 1624
123 1635
166 1632
123 1636
123 1637
123 1638
123 1639
139 1639
139 1636
166 1637
187 1638
166 1639
123 1640
123 1641
187 1641
123 1642
123 1643
123 1644
166 1644
166 1645
187 1640
166 1643
166 1641
166 1640
187 1644
187 1626
175 1626
168 1626
123 1646
123 1647
123 1648
123 1645
123 1649
123 1650
123 1651
187 1649
166 1650
123 1652
187 1653
123 1653
177 1609
187 1654
187 1645
166 1649
166 1654
175 1653
166 1653
175 1649
168 1649
187 1650
123 1654
166 1655
123 1655
166 1627
187 1655
187 1646
166 1646
166 1648
166 1651
166 1621
166 1656
123 1656
187 1627
177 1627
166 1657
123 1657
218 1657
166 1652
187 1648
217 1626
123 1658
166 1658
166 1600
139 1600
166 1659
166 1636
123 1660
217 1651
220 1651
175 1651
177 1651
187 1651
123 1661
166 1661
139 1661
218 1651
217 1662
53 1662
187 1662
166 1662
169 1662
123 1662
166 1663
190 1664
166 1664
166 1665
166 1666
168 1664
217 1636
168 1636
172 1636
173 1636
179 1636
187 1636
187 1664
190 1663
187 1666
221 1636
183 1636
222 1636
223 1636
187 1667
166 1667
187 1663
222 1666
190 1636
217 1668
220 1668
166 1668
123 1668
217 1669
166 1614
166 1670
123 1670
123 1669
217 1670
168 1669
170 1669
168 1668
187 1668
166 1671
123 1672
123 1673
123 1674
166 1674
174 1672
217 1672
168 1672
217 1673
220 1673
175 1673
217 1675
220 1675
187 1673
166 1672
175 1672
170 1673
170 1672
187 1674
187 1672
217 1674
175 1674
187 1671
168 1673
187 1622
166 1669
187 1625
174 1622
175 1622
168 1622
170 1622
217 1625
169 1622
123 1671
175 1625
224 1625
169 1673
224 1673
175 1669
166 1673
166 1612
220 1622
175 1654
224 1654
187 1670
166 1676
123 1676
139 1612
168 1637
123 1677
166 1638
166 1677
217 1677
177 1677
177 1636
187 1678
123 1679
139 1679
168 1680
123 1681
123 1682
168 1683
123 1684
166 1682
123 1683
175 1683
166 1685
166 1684
168 1612
123 1675
168 1686
167 1686
175 1686
166 1675
166 1606
168 1687
166 1678
168 1678
175 1678
172 1686
187 1686
166 1688
166 1679
169 1686
168 1689
175 1675
217 1676
187 1676
169 1676
175 1676
168 1688
166 1681
166 1683
187 1682
187 1684
187 1675
187 1679
169 1678
217 1682
53 1682
175 1682
187 1690
139 1690
168 1690
175 1680
166 1691
123 1691
123 1692
166 1693
123 1693
123 1694
187 1691
175 1644
166 1692
206 1695
156 1695
1 1695
53 1695
122 1695
184 1695
4 1695
34 1695
165 1695
154 1695
71 1695
101 1695
49 1695
165 1696
154 1696
24 1696
101 1696
207 1695
24 1695
168 1695
72 1695
117 1695
11 1695
1 1697
4 1697
154 1697
24 1697
101 1697
23 1695
156 1697
53 1697
122 1697
184 1697
193 1697
165 1697
206 1697
140 1697
117 1697
34 1697
195 1697
7 1697
49 1697
1 1698
117 1698
184 1698
4 1698
154 1698
23 1698
101 1698
49 1698
1 1696
122 1696
184 1696
4 1696
11 1696
207 1696
207 1698
168 1698
11 1698
24 1698
121 1697
23 1697
117 1696
72 1696
156 1696
23 1696
53 1698
160 1698
71 1698
168 1696
68 1695
37 1695
37 1697
72 1697
160 1697
121 1696
53 1696
34 1696
37 1696
207 1697
168 1697
193 1695
40 1058
49 1058
205 1058
47 1058
71 1058
110 1058
160 1058
21 1698
156 1698
122 1698
34 1698
121 1698
165 1698
195 1058
193 1058
72 1058
37 1698
206 1698
198 1058
26 1059
156 1699
1 1699
53 1699
122 1699
4 1699
34 1699
23 1699
24 1699
101 1699
26 1698
184 1699
154 1699
165 1699
44 1698
52 1695
21 1695
72 1698
193 1698
125 1695
206 1699
168 1699
206 1696
44 1695
7 1695
121 1695
7 1698
212 1698
52 1698
117 1699
37 1699
71 1699
191 1698
140 1698
205 1695
81 1024
193 1059
4 1059
26 1695
2 1024
71 1024
66 1066
156 1059
106 1695
123 1066
28 1695
198 1695
125 1059
26 1066
66 1024
161 1066
71 1697
2 1695
195 1024
53 1700
184 1700
34 1700
154 1700
168 1700
23 1700
24 1700
72 1699
1 1700
66 1700
72 1700
49 1700
121 1699
66 1699
140 1699
156 1700
122 1700
4 1700
165 1700
206 1700
37 1700
71 1700
125 1699
101 1700
207 1699
121 1700
207 1700
49 1699
160 1699
140 1700
1 987
184 987
121 987
168 987
72 987
24 987
198 1697
165 987
101 987
140 1696
125 1697
205 1697
206 987
195 987
209 1697
11 1697
23 987
154 987
209 987
191 1697
193 987
207 987
21 1697
74 987
49 987
139 1697
105 1697
75 1053
121 1053
26 1699
11 1699
52 1699
72 1053
71 1052
74 1053
193 1053
68 1053
47 1053
210 1053
26 1053
206 1701
1 1701
53 1701
140 1701
122 1701
184 1701
34 1701
165 1701
154 1701
168 1701
23 1701
71 1701
101 1701
139 986
33 987
195 986
101 986
206 1702
1 1702
140 1702
122 1702
184 1702
191 1702
168 1702
23 1702
160 1702
156 1702
53 1702
4 1702
34 1702
37 1702
165 1702
27 986
23 986
49 986
160 986
27 987
191 987
207 985
160 987
37 986
71 986
198 986
72 1702
4 1701
139 1701
72 1701
139 987
195 1702
198 1702
209 1702
101 1702
212 987
27 1702
154 1702
139 1702
24 1702
208 1702
71 1702
49 1702
121 985
23 985
207 1702
121 1702
27 985
156 1701
121 1701
37 1701
210 985
208 985
101 985
139 985
49 985
207 1701
191 1701
34 985
160 985
209 1696
195 1696
209 1700
49 1696
161 1696
193 1696
210 987
139 1700
26 1702
125 1696
206 1703
1 1703
53 1703
140 1703
122 1703
4 1703
34 1703
139 1703
121 1703
168 1703
24 1703
71 1703
101 1703
49 1703
160 1700
40 1696
71 1696
160 1696
193 1702
27 1696
139 1696
184 1703
165 1703
154 1703
72 1703
191 1703
160 1703
208 1703
110 1696
37 1703
23 1703
110 1700
193 1700
44 1700
117 1700
191 1696
1 1704
5 1704
29 1704
7 1704
9 1704
125 1704
22 1704
125 1705
11 1705
52 1705
47 1705
24 1705
21 1705
11 1704
52 1704
20 1705
22 1705
12 1705
1 1705
107 1705
29 1705
7 1705
205 1704
20 1704
21 1704
15 1704
26 1704
40 1704
71 1704
107 1704
124 1704
12 1704
24 1704
42 1705
5 1706
125 1706
11 1706
52 1706
21 1706
126 1704
205 1705
52 378
1 1707
107 1707
5 1707
7 1707
125 378
60 378
3 1704
28 1704
6 1704
23 1704
60 1704
47 1704
86 378
9 378
205 378
40 378
107 378
15 378
26 378
2 378
16 378
4 378
17 378
23 1705
154 1705
125 1707
11 1707
12 1707
21 1707
22 1707
74 1707
6 1707
23 1707
60 1705
4 1707
52 1707
47 1707
24 1707
53 1707
64 1707
67 1707
17 1707
25 1708
184 1708
1 1709
17 1709
117 1709
16 1709
34 1709
7 1709
23 1709
1 1710
34 1710
154 1710
120 1709
28 1709
66 1709
2 1709
67 1709
24 1709
22 1709
53 1710
117 1710
2 1710
4 1710
101 1710
1 1711
117 1711
66 1711
34 1711
17 1711
24 1711
21 1711
22 1711
71 1711
53 1709
37 1709
47 1709
4 1709
66 1710
68 1710
17 1710
7 1710
47 1710
24 1710
21 1710
53 1711
37 1711
23 1711
26 1711
68 1711
67 1711
30 1711
49 1711
2 1711
28 1711
11 1711
22 1710
21 1709
67 1710
23 1710
16 1711
49 1709
11 1709
28 1710
49 1710
64 1710
6 1710
69 1710
52 1710
26 1710
75 1710
121 1710
1 1712
7 1712
25 1710
81 1710
6 1712
52 1712
34 1712
23 1712
49 1712
22 1712
117 1712
11 1712
21 1712
2 1712
72 1712
24 1712
207 1712
47 1712
207 1710
207 1708
75 1708
11 1710
88 1712
29 1712
154 1712
1 1708
6 1708
139 1708
15 1710
120 1710
4 1712
5 1712
15 1712
67 1712
17 1712
81 1712
125 1712
205 1712
9 1712
121 1712
28 1712
68 1712
16 1712
37 1712
34 1708
28 1708
22 1708
49 1708
106 1708
33 1708
53 1708
17 1708
23 1708
68 1709
122 1708
24 1708
15 1709
101 1709
156 1709
26 1709
121 1709
120 1708
122 1709
117 1708
4 1708
40 1709
11 1708
21 1708
184 1709
44 1709
52 1709
2 1708
68 1708
74 1708
168 1708
159 1708
168 1709
152 1709
195 1709
60 1709
1 1713
11 1713
71 1709
27 1709
111 1709
60 1712
125 1714
52 1714
205 1714
42 1714
20 1714
1 1714
29 1714
7 1714
20 1712
120 1712
11 1714
21 1714
22 1714
107 1714
60 1714
74 1714
34 1714
195 1714
5 1714
6 1714
154 1714
23 1714
40 1714
152 1714
9 1714
28 1714
123 1714
47 1714
106 1712
24 1714
12 1714
207 1714
121 1714
168 1714
63 1714
64 1714
34 1713
110 1713
23 1713
120 1713
49 1713
1 1715
117 1715
4 1715
17 1715
24 1715
21 1715
122 1713
117 1713
17 1713
7 1713
47 1713
24 1713
22 1713
53 1713
2 1713
16 1713
4 1713
21 1713
154 1713
66 1713
101 1713
26 1713
68 1713
37 1713
121 1713
28 1713
15 1713
125 1713
52 1713
41 1707
15 1707
2 1707
28 1707
26 1707
27 1707
60 1707
3 1707
120 1707
27 1710
193 1709
64 1709
30 1710
72 1710
33 1710
15 1708
27 1708
71 1708
53 1716
15 1716
2 1716
34 1716
28 1716
37 1716
23 1716
47 1716
24 1716
71 1716
1 1716
122 1716
117 1716
68 1716
4 1716
11 1716
101 1716
49 1716
48 1713
67 1713
123 1716
7 1716
125 1716
52 1716
22 1716
154 1716
21 1716
207 1716
160 1716
26 1716
16 1716
17 1716
121 1716
44 1716
106 1716
66 1716
156 1716
33 1713
67 1716
27 1716
64 1716
40 1716
33 1709
81 1709
74 1711
27 1711
33 1711
15 1711
4 1711
47 1711
156 1711
122 1711
7 1711
52 1711
120 1711
123 1709
121 1711
156 1717
1 1717
53 1717
117 1717
2 1717
37 1717
154 1717
47 1717
24 1717
21 1717
195 1711
122 1705
41 1705
106 1705
29 1710
5 1705
2 1705
4 1705
28 1705
6 1705
25 1705
9 1705
160 1705
15 1705
16 1710
53 1705
34 1705
120 1705
64 1705
207 1705
17 1705
34 1707
81 1707
126 1705
88 1704
207 1704
154 1704
1 1718
67 1718
24 1718
4 1704
10 1704
5 1718
23 1718
169 1719
219 1719
177 1719
218 1719
39 1719
225 1719
202 1719
226 1719
219 1720
218 1720
202 1721
219 1721
75 1721
225 1721
227 1721
83 1721
218 1721
219 1722
225 1723
219 1723
227 1723
177 1723
218 1723
53 1722
225 1722
177 1722
227 1722
218 1722
169 1722
183 1722
228 1722
170 1722
225 1724
219 1724
227 1724
225 1725
218 1725
229 1723
230 1723
228 1723
75 1723
166 1723
218 1724
217 1724
228 1724
168 1724
170 1724
226 1724
177 1725
230 1722
39 1723
170 1723
177 1724
230 1724
231 1724
166 1724
175 1724
232 1725
219 1725
231 1725
219 1726
227 1726
217 1727
228 1727
168 1727
170 1727
218 1727
177 1727
53 1728
233 1728
219 1728
234 1728
232 1728
227 1725
232 1723
227 1729
231 1722
227 1730
39 1727
225 1727
177 1728
231 1726
39 1722
219 1727
227 1728
230 1728
217 1722
230 1726
227 1727
218 1726
225 1726
232 1726
233 1731
218 1731
39 1732
233 1732
219 1732
231 1732
202 1732
219 1733
170 1734
202 1734
202 1733
227 1733
217 1733
170 1733
218 1733
219 1735
218 1735
202 1735
227 1735
225 1735
177 1735
217 1735
170 1735
53 1735
225 1733
219 1736
218 1736
226 1736
177 1736
225 1736
202 1737
219 1737
170 1736
217 1736
202 1736
53 1736
219 1734
219 1738
53 1739
174 1739
175 1739
170 1739
71 1739
218 1739
226 1739
202 1739
219 1739
168 1739
177 1739
227 1739
219 1740
218 1740
169 1740
170 1740
177 1740
228 1740
202 1740
219 1741
219 1742
225 1742
169 1742
177 1742
218 1742
218 1741
169 1741
217 1741
177 1741
170 1741
225 1741
166 1741
228 1741
227 1741
53 1741
217 1742
228 1742
168 1742
170 1742
225 1743
169 1743
177 1743
170 1743
218 1743
225 1744
219 1744
227 1744
218 1744
219 1745
227 1745
177 1745
218 1745
177 1744
170 1744
202 1744
169 1744
217 1745
170 1745
225 1745
166 1744
228 1745
219 1746
218 1746
225 1747
218 1747
217 1744
228 1744
177 1747
170 1747
230 1744
183 1744
227 1746
219 1747
227 1747
168 1745
225 1746
166 1746
230 1747
166 1726
170 1726
177 1726
228 1726
217 1726
169 1726
168 1726
166 1722
225 1728
174 1726
183 1726
226 1726
53 1726
166 1728
202 1726
202 1748
219 1748
218 1748
166 1749
219 1749
218 1749
202 1750
219 1750
177 1749
170 1749
219 1751
218 1751
218 1752
177 1748
202 1752
169 1752
219 1752
219 1753
218 1753
202 1753
177 1753
177 1752
219 1754
169 1753
202 1754
177 1754
218 1754
225 1749
53 1753
170 1753
227 1753
169 1748
167 1755
217 1756
53 1756
175 1756
168 1756
218 1756
174 1757
168 1757
169 1758
219 1758
227 1758
177 1758
217 1757
218 1757
232 1759
177 1757
174 1755
168 1755
174 1756
177 1756
170 1756
169 1756
219 1756
227 1756
218 1755
192 1755
170 1757
170 1758
169 1757
219 1757
228 1736
225 1737
177 1737
28 1736
168 1736
218 1737
202 1760
219 1760
217 1760
53 1760
170 1760
218 1760
226 1760
228 1760
225 1761
202 1761
219 1761
177 1761
170 1761
218 1761
168 1760
225 1760
177 1760
228 1761
227 1760
64 1760
202 1762
219 1762
169 1736
219 1763
53 1763
218 1763
169 1764
218 1764
217 1764
168 1765
170 1763
218 1765
183 1764
168 1764
225 1765
174 1765
217 1765
177 1764
170 1764
183 1765
169 1763
177 1763
202 1763
219 1764
170 1765
177 1765
192 1765
219 1765
169 1766
218 1766
177 1766
219 1767
218 1767
217 1767
174 1767
170 1767
169 1768
219 1768
219 1766
170 1766
169 1767
177 1767
226 1767
53 1767
202 1767
219 1769
168 1767
53 1766
217 1766
168 1766
167 1766
174 1766
175 1766
202 1769
177 1769
226 1766
217 1769
168 1769
175 1769
166 1763
227 1769
218 1769
175 1755
174 1769
219 1770
217 1770
168 1770
218 1770
226 1770
174 1770
170 1770
53 1770
177 1770
192 1770
123 1770
169 1770
217 1739
183 1739
202 1770
225 1770
53 1719
202 1771
28 1770
175 1770
219 1772
177 1773
218 1773
169 1774
177 1774
170 1774
218 1774
168 1773
169 1773
170 1773
219 1773
170 1755
217 1755
219 1755
53 1755
177 1755
183 1756
28 1755
169 1755
202 1755
202 1775
219 1775
202 1776
169 1776
219 1776
218 1776
166 1756
177 1775
166 1776
183 1755
169 1775
218 1775
187 1755
39 1755
226 1727
53 1727
232 1724
202 1777
225 1740
227 1740
219 1777
225 1777
217 1777
170 1777
218 1777
226 1777
177 1777
202 1746
219 1778
225 1778
228 1778
168 1778
170 1778
167 1778
218 1778
169 1746
177 1746
177 1778
228 1746
168 1746
170 1746
219 1779
227 1778
202 1778
217 1778
220 1768
168 1768
170 1768
167 1780
174 1780
217 1780
175 1780
168 1780
170 1780
218 1768
217 1768
174 1768
192 1768
183 1757
170 1769
167 1757
192 1757
53 1757
169 1769
183 1769
177 1768
192 1780
220 1780
220 1757
183 1780
187 1780
218 1780
169 1720
177 1720
170 1720
225 1720
166 1781
219 1781
166 1720
166 1782
227 1720
169 1783
202 1784
202 1749
227 1749
225 1754
169 1749
169 1754
219 1785
177 1785
225 1785
218 1785
177 1786
232 1786
219 1786
202 1785
202 1786
227 1786
225 1787
169 1787
219 1787
174 1754
170 1754
233 1785
218 1786
187 1749
170 1752
169 1780
177 1788
218 1788
226 1788
177 1780
169 1788
170 1788
219 1788
219 1780
218 1789
226 1789
217 1788
175 1757
219 1789
177 1789
39 1757
187 1757
39 1788
177 1790
169 1790
219 1790
169 1789
53 1780
34 1791
37 1791
1 1791
53 1791
2 1791
68 1791
154 1791
47 1791
24 1791
71 1791
1 1792
53 1792
122 1792
117 1792
66 1792
68 1792
4 1792
34 1792
110 1792
37 1792
154 1792
24 1792
101 1792
49 1792
33 1792
125 1791
168 1791
23 1791
11 1791
205 1791
53 1793
117 1793
184 1793
4 1793
37 1793
154 1793
121 1793
168 1793
24 1793
101 1793
195 1791
27 1791
198 1791
49 1791
66 1793
34 1793
23 1793
1 1793
122 1793
26 1793
21 1793
71 1793
184 1792
26 1792
23 1792
49 1793
1 1794
117 1794
184 1794
26 1794
34 1794
195 1794
37 1794
154 1794
168 1794
23 1794
40 1794
71 1794
101 1794
33 1794
21 1791
121 1791
81 1791
156 1791
15 1793
168 1792
2 1794
68 1794
28 1794
49 1794
117 1791
4 1791
101 1791
110 1791
28 1791
2 1793
68 1793
81 1793
1 1795
34 1795
191 1795
154 1795
121 1795
168 1795
53 1796
68 1796
4 1796
34 1796
37 1796
24 1796
1 1797
53 1797
68 1797
34 1797
27 1797
37 1797
168 1797
11 1797
24 1797
23 1797
1 1796
168 1796
23 1796
16 1797
154 1797
121 1797
21 1797
49 1796
15 1797
44 1797
2 1797
4 1797
75 1797
52 1797
47 1797
22 1797
101 1797
74 1797
30 1797
49 1797
156 1796
117 1796
71 1796
120 1796
21 1796
122 1797
117 1797
184 1797
84 1797
11 1796
2 1795
68 1795
4 1795
23 1795
11 1795
24 1795
15 1796
154 1796
101 1796
160 1797
1 1798
53 1798
26 1798
4 1798
34 1798
37 1798
168 1798
23 1798
49 1798
53 1795
26 1795
66 1795
27 1795
71 1795
49 1795
26 1797
26 1796
66 1797
125 1797
117 1798
184 1798
16 1798
154 1798
75 1798
11 1798
24 1798
71 1798
101 1798
156 1797
40 1797
71 1797
64 1796
160 1796
34 1799
67 1799
160 1799
49 1799
122 1796
193 1797
72 1798
160 1798
160 1795
81 1797
117 1795
37 1795
66 1796
193 1796
72 1797
81 1796
53 1799
70 1799
66 1799
4 1799
23 1799
71 1799
101 1799
198 1797
121 1796
2 1796
75 1796
1 1800
53 1800
125 1800
23 1800
22 1800
1 1801
34 1801
7 1801
11 1801
24 1801
22 1801
207 1800
4 1800
28 1800
11 1800
52 1800
2 1800
16 1800
21 1800
81 1800
16 1801
154 1801
23 1801
125 1801
52 1801
205 1800
1 1802
2 1802
11 1802
52 1802
21 1802
22 1802
207 1803
23 1803
11 1803
21 1803
125 1804
11 1804
52 1804
21 1804
1 1803
2 1803
68 1803
16 1803
28 1803
154 1803
52 1803
117 1801
47 1801
15 1804
22 1804
24 1800
207 1801
121 1801
160 1801
106 1801
205 1801
20 1801
53 1801
21 1801
22 1803
2 1804
28 1804
23 1804
205 1804
20 1804
2 1801
28 1801
1 1804
47 1804
24 1804
5 1804
7 1804
83 1801
15 1801
72 1801
64 1803
117 1803
4 1803
24 1803
81 1803
1 1805
122 1805
4 1805
101 1805
1 1806
122 1806
4 1806
23 1806
101 1806
125 1805
154 1805
11 1805
47 1805
24 1805
23 1805
156 1805
37 1805
117 1805
34 1805
53 1806
117 1806
26 1806
34 1806
37 1806
207 1805
165 1805
68 1805
53 1805
71 1805
72 1805
26 1805
160 1805
168 1805
49 1805
53 1807
122 1807
117 1807
4 1807
34 1807
71 1807
101 1807
52 1805
22 1805
7 1805
121 1805
21 1805
154 1806
11 1806
52 1806
24 1806
22 1806
210 1805
7 1806
47 1806
206 1805
205 1805
125 1806
121 1806
21 1806
168 1806
156 1806
71 1806
49 1806
33 1806
1 1807
207 1807
154 1807
52 1807
205 1807
47 1807
66 1805
17 1805
30 1805
2 1806
205 1806
1 1808
53 1808
117 1808
2 1808
68 1808
34 1808
37 1808
154 1808
47 1808
24 1808
21 1808
22 1808
125 1808
23 1808
4 1808
71 1808
101 1808
66 1808
30 1808
168 1808
81 1808
49 1808
121 1808
156 1808
122 1808
11 1808
52 1808
26 1808
7 1808
160 1808
16 1808
64 1808
47 1798
207 1808
75 1808
1 1809
68 1809
27 1809
28 1809
154 1809
21 1809
49 1809
1 1810
34 1810
23 1810
27 1808
123 1808
66 1798
67 1798
156 1798
81 1798
56 1808
34 1809
67 1809
37 1809
40 1809
71 1809
53 1809
26 1809
168 1809
23 1809
40 1808
2 1809
68 1798
11 1809
24 1809
66 1809
17 1808
121 1798
17 1798
160 1809
75 1809
53 1811
34 1811
23 1811
49 1811
1 1811
66 1811
4 1811
154 1811
168 1811
160 1811
101 1811
122 1811
26 1811
27 1811
37 1811
71 1811
53 1810
2 1810
68 1810
37 1810
24 1810
72 1811
40 1811
122 1810
4 1810
160 1810
101 1810
49 1810
28 1811
106 1811
81 1811
64 1809
4 1809
81 1809
66 1810
110 1810
168 1810
71 1810
101 1809
106 1809
74 1811
74 1809
156 1811
2 1811
17 1811
64 1811
195 1811
26 1810
198 1810
195 1809
111 1809
111 1811
156 1810
24 1807
1 1812
53 1812
122 1812
4 1812
23 1812
66 1807
48 1807
28 1807
156 1807
26 1807
2 1807
37 1807
11 1807
49 1807
23 1807
21 1807
81 1792
71 1792
121 1807
64 1792
7 1807
125 1807
156 1792
156 1812
140 1812
26 1812
34 1812
37 1812
40 1812
101 1812
121 1792
47 1792
209 1792
68 1807
22 1807
16 1807
125 1792
11 1792
168 1807
1 1813
117 1813
66 1813
67 1813
28 1813
37 1813
75 1813
121 1813
23 1813
24 1813
81 1813
40 1813
49 1813
53 1794
66 1794
67 1794
184 1807
52 1792
206 1807
2 1792
154 1812
121 1812
27 1807
120 1807
165 1812
53 1813
2 1813
34 1813
22 1813
17 1807
30 1792
67 1807
81 1807
47 1794
24 1794
21 1794
117 1812
206 1792
165 1792
25 1813
16 1813
11 1813
120 1813
21 1813
71 1813
27 1813
154 1813
168 1813
68 1813
47 1813
101 1813
75 1807
106 1807
124 1807
206 1814
156 1814
1 1814
53 1814
184 1814
26 1814
4 1814
34 1814
37 1814
154 1814
168 1814
23 1814
24 1814
122 1814
117 1814
117 1815
66 1815
34 1815
27 1815
154 1815
168 1815
23 1815
24 1815
71 1815
101 1815
49 1815
53 1815
68 1815
4 1815
156 1816
53 1816
122 1816
4 1816
165 1816
30 1816
27 1814
71 1814
101 1814
165 1814
1 1815
184 1815
37 1815
156 1815
122 1815
206 1815
195 1815
206 1816
1 1816
140 1816
184 1816
206 1817
156 1817
1 1817
122 1817
4 1817
165 1817
23 1817
101 1817
53 1817
34 1817
121 1817
154 1816
23 1816
101 1816
49 1816
44 1815
165 1815
195 1814
72 1814
34 1816
37 1816
121 1816
168 1816
72 1816
24 1816
11 1815
121 1815
47 1815
21 1815
121 1814
198 1816
208 1816
110 1814
71 1816
49 1814
207 1814
160 1814
184 1817
37 1817
168 1817
24 1817
208 1814
2 1814
193 1814
47 1814
66 1814
11 1814
68 1814
107 1814
139 1814
53 1818
117 1818
66 1818
34 1818
37 1818
154 1818
24 1818
71 1818
49 1818
184 1818
28 1818
121 1818
23 1818
81 1818
156 1818
1 1818
122 1818
26 1818
4 1818
72 1818
156 1819
122 1819
4 1819
165 1819
101 1819
68 1818
26 1815
33 1815
53 1819
117 1819
184 1819
34 1819
37 1819
154 1819
168 1819
49 1819
101 1818
1 1819
121 1819
23 1819
11 1819
24 1819
40 1819
71 1819
140 1818
11 1818
2 1818
47 1818
193 1819
168 1818
2 1815
64 1819
195 1819
75 1819
106 1819
66 1819
47 1819
28 1814
165 1818
16 1819
33 1819
207 1818
110 1818
27 1818
17 1818
21 1818
28 1819
68 1819
16 1818
207 1815
52 1815
11 1065
111 1818
193 1818
160 1818
64 1820
74 1820
27 1820
160 1820
75 1811
24 1811
1 1820
67 1820
168 1820
23 1820
81 1820
49 1820
68 1811
66 1820
34 1820
110 1820
68 1820
195 1820
121 1811
75 1820
106 1820
111 1820
16 1811
67 1811
53 1820
4 1820
37 1820
11 1820
71 1820
184 1811
1 1821
53 1821
117 1821
26 1821
66 1821
2 1821
17 1821
23 1821
11 1821
24 1821
122 1821
4 1821
71 1821
110 1821
21 1821
81 1821
49 1821
33 1821
34 1821
68 1821
121 1821
66 1715
2 1715
6 1715
23 1715
11 1715
81 1715
15 1821
37 1821
101 1821
28 1821
27 1821
52 1821
16 1821
40 1821
106 1821
154 1821
53 1822
4 1822
34 1822
1 1822
37 1822
23 1822
160 1822
101 1822
49 1822
26 1822
110 1822
17 1822
154 1822
66 1822
168 1822
27 1822
72 1822
81 1822
121 1822
122 1822
206 1822
170 1822
40 1822
33 1822
71 1822
1 1799
2 1799
68 1799
37 1799
154 1799
21 1799
67 1795
81 1795
15 1795
16 1795
28 1795
72 1795
21 1795
101 1795
74 1795
2 1798
122 1795
47 1795
120 1795
1 1823
53 1823
122 1823
26 1823
34 1823
27 1823
56 1823
192 1823
168 1823
23 1823
160 1823
40 1823
101 1823
4 1823
37 1823
81 1823
66 1823
24 1823
1 1824
53 1824
122 1824
4 1824
37 1824
72 1824
23 1824
160 1824
24 1824
7 1823
121 1823
49 1823
26 1824
16 1824
34 1824
168 1824
49 1824
156 1823
40 1824
17 1823
71 1823
64 1823
74 1823
1 1825
34 1825
195 1825
23 1825
101 1824
56 1824
121 1824
191 1824
154 1823
67 1823
33 1823
75 1824
71 1824
106 1823
53 1825
122 1825
66 1825
17 1825
37 1825
121 1825
81 1825
101 1825
117 1823
47 1823
191 1823
44 1823
2 1823
68 1823
11 1823
72 1823
123 1823
122 1798
207 1798
21 1798
52 1798
193 1798
27 1798
30 1798
1 1826
53 1826
4 1826
37 1826
154 1826
23 1826
160 1826
81 1826
168 1826
1 1827
122 1827
191 1827
168 1827
53 1827
4 1827
37 1827
23 1827
24 1827
101 1827
156 1826
34 1826
71 1826
101 1826
53 1828
122 1828
4 1828
34 1828
37 1828
23 1828
71 1828
168 1828
160 1828
34 1827
71 1827
156 1827
121 1827
47 1827
27 1826
1 1829
53 1829
122 1829
66 1829
4 1829
37 1829
23 1829
24 1829
101 1829
66 1826
1 1828
26 1827
49 1827
66 1827
117 1827
21 1827
122 1826
26 1826
49 1826
154 1829
160 1827
68 1827
154 1827
72 1827
156 1829
26 1829
34 1829
168 1829
24 1828
2 1827
117 1828
154 1828
101 1828
121 1828
81 1828
156 1828
211 1826
68 1829
49 1829
26 1828
66 1828
16 1827
11 1827
52 1827
24 1826
117 1829
110 1829
160 1829
1 1830
53 1830
140 1830
122 1830
4 1830
34 1830
37 1830
154 1830
121 1830
24 1830
71 1830
49 1830
206 1830
207 1830
195 1830
27 1830
168 1830
160 1830
208 1830
156 1830
184 1830
72 1830
23 1830
198 1830
139 1830
165 1830
195 1831
123 1831
1 1832
207 1832
34 1832
139 1832
168 1832
160 1832
209 1830
64 1830
101 1830
68 1831
34 1831
27 1831
67 1831
23 1831
49 1831
26 1830
191 1830
193 1830
1 1831
122 1831
208 1831
81 1830
11 1831
1 1833
53 1833
140 1833
184 1833
34 1833
110 1833
37 1833
154 1833
168 1833
23 1833
11 1833
24 1833
81 1833
49 1833
66 1830
33 1830
53 1831
37 1831
154 1831
168 1831
24 1831
184 1831
26 1831
4 1831
72 1831
101 1831
206 1833
156 1833
122 1833
4 1833
165 1833
110 1830
193 1833
121 1833
117 1831
207 1831
191 1831
193 1831
71 1831
207 1834
154 1834
121 1834
168 1834
23 1834
24 1834
81 1834
49 1834
206 1835
1 1835
184 1835
207 1835
26 1835
37 1835
168 1835
23 1835
194 1830
111 1830
66 1831
110 1831
33 1831
7 1830
72 1833
71 1833
1 1836
53 1836
184 1836
207 1836
66 1836
34 1836
195 1836
121 1836
168 1836
23 1836
209 1836
71 1836
101 1836
11 1830
11 1794
81 1056
83 1794
205 1794
17 1794
156 1794
207 1794
121 1794
4 1794
52 1794
16 1794
75 1794
193 1794
27 1794
125 1794
81 1794
110 1794
106 1794
40 1810
110 1826
117 1826
207 1826
72 1808
193 1826
72 1826
75 1810
117 1810
64 1810
27 1810
191 1810
15 1812
68 1812
49 1812
207 1812
24 1812
160 1812
207 1806
184 1812
168 1812
71 1812
72 1829
33 1829
71 1829
72 1812
184 1829
191 1829
11 1829
193 1792
27 1812
110 1812
121 1829
140 1829
27 1829
15 1806
184 1806
1 1837
53 1837
4 1837
34 1837
101 1837
122 1813
195 1813
106 1813
64 1813
160 1813
184 1813
52 1813
4 1813
74 1813
15 1813
30 1813
207 1813
156 1821
205 1821
47 1821
44 1813
156 1813
26 1813
17 1813
48 1813
7 1813
1 1838
53 1838
122 1838
4 1838
34 1838
37 1838
23 1838
101 1838
168 1838
72 1838
160 1838
34 1839
27 1839
49 1839
74 1838
27 1838
49 1838
195 1839
120 1839
1 1839
74 1839
23 1839
160 1839
75 1838
27 1825
168 1825
49 1825
66 1838
71 1838
154 1838
156 1838
195 1838
193 1822
40 1838
106 1838
26 1838
75 1822
53 1840
122 1840
66 1840
4 1840
34 1840
37 1840
101 1840
68 1838
17 1838
53 1839
4 1839
121 1839
168 1839
121 1838
139 1838
165 1838
191 1838
111 1839
64 1838
67 1838
156 1841
53 1841
117 1841
4 1841
34 1841
37 1841
121 1841
168 1841
23 1841
24 1841
27 1796
40 1796
1 1841
44 1841
17 1841
154 1841
33 1796
64 1841
160 1841
74 1796
68 1841
193 1841
208 1841
66 1841
49 1841
26 1841
56 1841
11 1841
191 1796
24 1822
40 1841
122 1841
71 1841
101 1841
72 1841
211 1841
22 1841
27 1841
156 1799
56 1799
168 1799
24 1799
207 1841
198 1796
209 1833
208 1833
206 1842
156 1842
1 1842
53 1842
122 1842
4 1842
165 1842
23 1842
209 1842
208 1842
101 1842
156 1834
1 1834
53 1834
68 1834
4 1834
34 1834
198 1834
37 1834
101 1834
34 1842
184 1842
26 1833
195 1833
101 1833
122 1834
184 1834
26 1834
2 1834
110 1834
71 1834
71 1842
66 1834
17 1833
160 1834
140 1814
191 1814
198 1814
210 1814
209 1814
193 1834
165 1834
209 1834
210 1816
160 1816
209 1816
25 1833
198 1842
193 1842
160 1833
140 1842
88 1833
207 1833
197 1833
2 1819
208 1834
139 1833
140 1834
11 1834
37 1842
168 1842
206 1834
33 1834
64 1834
117 1834
191 1833
117 1842
73 1819
81 1819
64 1833
66 1833
2 1833
68 1833
28 1833
33 1833
154 1842
156 1831
125 1831
121 1831
21 1831
195 1816
156 1843
1 1843
53 1843
122 1843
4 1843
160 1843
101 1843
210 1842
1 1844
53 1844
184 1844
207 1844
34 1844
168 1844
72 1844
23 1844
66 1844
195 1844
27 1844
110 1844
37 1844
154 1844
208 1844
71 1844
101 1844
49 1844
198 1833
53 1832
122 1832
4 1832
165 1832
156 1832
184 1832
154 1832
72 1832
23 1832
71 1832
101 1832
49 1832
195 1832
206 1832
209 1832
121 1832
208 1832
198 1843
210 1843
160 1842
140 1832
212 1842
198 1832
37 1832
156 1844
122 1844
4 1844
160 1844
74 1830
206 1844
210 1844
165 1844
139 1844
11 1844
111 1844
24 1844
121 1842
165 1843
72 1843
23 1843
209 1843
64 1844
210 1832
117 1832
121 1844
49 1842
207 1842
26 1832
66 1832
27 1832
33 1832
72 1842
198 1844
125 1844
64 1832
81 1832
191 1832
210 1833
206 1843
208 1843
193 1832
154 1843
168 1843
206 1845
1 1845
122 1845
34 1845
165 1845
154 1845
23 1845
101 1845
49 1845
64 1817
49 1817
154 1817
117 1817
71 1817
4 1845
184 1845
198 1845
37 1845
168 1845
156 1845
53 1845
117 1845
71 1845
16 1793
195 1793
40 1793
66 1817
207 1817
121 1845
24 1845
198 1817
160 1817
195 1817
72 1817
26 1845
160 1845
81 1817
11 1817
40 1845
26 1817
160 1793
106 1793
1 1846
53 1846
26 1846
68 1846
34 1846
37 1846
106 1846
71 1846
74 1822
74 1846
66 1846
23 1846
27 1846
67 1846
75 1846
49 1846
64 1822
40 1846
2 1822
68 1822
56 1822
195 1822
106 1822
64 1846
160 1846
208 1794
208 1792
160 1792
15 1794
160 1794
22 1794
207 1792
140 1792
28 1792
72 1792
64 1794
120 1794
16 1792
156 1847
1 1847
53 1847
122 1847
4 1847
165 1847
23 1847
101 1847
206 1847
184 1847
72 1847
198 1847
210 1847
117 1847
209 1847
117 1816
154 1847
140 1817
140 1847
168 1847
121 1843
34 1843
195 1843
71 1843
49 1843
140 1845
40 1816
121 1847
74 1845
156 1848
1 1848
122 1848
4 1848
165 1848
53 1848
66 1845
122 1837
198 1837
37 1837
154 1837
72 1837
23 1837
49 1837
64 1845
156 1849
1 1849
53 1849
4 1849
168 1849
23 1849
66 1849
34 1849
37 1849
71 1849
101 1849
49 1849
206 1848
23 1848
101 1848
27 1849
198 1848
156 1837
24 1837
71 1837
206 1849
122 1849
207 1849
198 1849
210 1849
165 1849
154 1849
191 1847
206 1850
156 1850
1 1850
140 1850
122 1850
4 1850
165 1850
23 1850
101 1850
2 1845
168 1848
53 1850
155 1850
121 1849
160 1837
168 1837
37 1848
110 1837
123 1837
26 1837
66 1837
68 1845
184 1848
191 1848
110 1845
53 1851
66 1851
34 1851
71 1851
1 1852
122 1852
4 1852
193 1852
154 1852
23 1852
11 1852
24 1852
101 1852
1 1851
213 1851
4 1851
154 1851
23 1851
24 1851
101 1851
156 1851
122 1851
53 1852
34 1852
160 1852
49 1852
37 1851
168 1851
160 1851
49 1851
168 1852
81 1853
1 1853
66 1853
195 1853
27 1853
208 1853
49 1853
207 1852
121 1852
184 1852
64 1852
71 1852
165 1851
184 1850
154 1850
168 1850
40 1850
26 1852
195 1852
27 1852
37 1852
106 1852
34 1853
66 1852
28 1852
194 1852
72 1851
1 1854
74 1854
27 1854
168 1854
23 1854
49 1854
53 1854
122 1854
4 1854
28 1854
154 1854
24 1854
101 1854
68 1852
26 1854
68 1854
34 1854
37 1854
11 1854
71 1854
206 1852
208 1852
23 1853
111 1852
53 1853
28 1853
64 1854
66 1854
195 1854
140 1851
121 1851
160 1854
26 1853
68 1853
37 1853
11 1853
106 1853
24 1853
209 1852
208 1851
111 1853
72 1852
40 1852
193 1851
74 1853
184 1853
168 1853
123 1853
110 1852
27 1851
4 1853
154 1853
121 1853
71 1853
33 1853
140 1852
2 1854
207 1850
34 1850
198 1850
160 1850
49 1850
34 1848
71 1848
49 1848
206 1851
198 1851
191 1851
66 1848
48 1848
160 1848
33 1848
207 1851
37 1850
71 1850
209 1851
154 1848
121 1848
11 1848
24 1848
208 1848
193 1848
125 1848
72 1848
26 1848
195 1848
195 1850
208 1850
74 1848
27 1848
40 1848
156 1855
1 1855
53 1855
122 1855
4 1855
34 1855
165 1855
23 1855
101 1855
207 1848
40 1851
195 1851
117 1850
24 1850
192 1848
75 1851
74 1851
72 1849
160 1849
206 1855
72 1855
28 1848
140 1855
184 1851
26 1851
67 1715
121 1715
7 1715
49 1715
64 1799
75 1799
28 1799
27 1799
122 1799
117 1799
26 1799
44 1799
16 1799
7 1799
11 1799
47 1799
120 1799
22 1799
67 1796
110 1799
15 1799
124 1799
110 1795
40 1799
33 1826
27 1828
66 1855
64 1855
195 1855
208 1826
165 1826
193 1828
27 1855
168 1855
49 1855
110 1855
160 1855
208 1855
75 1855
68 1826
68 1855
71 1855
37 1855
75 1826
206 1826
195 1826
26 1855
67 1855
154 1855
184 1855
207 1855
17 1855
11 1855
40 1826
1 1856
26 1856
2 1856
68 1856
195 1856
27 1856
11 1856
106 1856
111 1856
24 1856
81 1856
49 1856
117 1856
34 1856
17 1856
23 1856
160 1856
22 1856
64 1856
75 1856
33 1856
122 1820
117 1820
101 1820
154 1856
168 1856
40 1856
53 1856
4 1856
37 1856
67 1856
74 1856
110 1856
207 1820
71 1856
66 1856
72 1856
68 1837
27 1793
165 1793
121 1837
193 1793
156 1793
28 1715
154 1708
27 1857
110 1857
67 1857
72 1857
23 1857
160 1857
64 1839
75 1839
40 1839
211 1839
68 1839
67 1839
24 1839
21 1839
71 1839
106 1839
66 1839
81 1839
168 1846
111 1846
24 1846
154 1839
37 1839
11 1839
52 1839
159 1839
26 1839
117 1855
24 1855
21 1855
195 1849
26 1849
64 1849
30 1849
81 1849
75 1828
49 1828
74 1849
87 1848
75 1849
40 1849
140 1849
74 1855
106 1855
7 1855
40 1855
2 1849
208 1849
33 1855
72 1828
117 1849
121 1855
53 1858
66 1858
34 1858
110 1858
191 1858
23 1858
160 1858
49 1858
33 1858
64 1858
75 1858
1 1858
122 1858
4 1858
27 1858
37 1858
168 1858
71 1858
101 1858
207 1858
198 1858
210 1858
154 1858
74 1858
195 1858
16 1858
156 1858
17 1858
24 1858
17 1810
81 1810
11 1810
33 1810
83 1858
120 1858
121 1810
74 1826
67 1858
64 1826
40 1858
154 1810
68 1858
26 1820
17 1820
208 1820
111 1795
75 1795
72 1799
111 1799
81 1799
33 1795
156 1795
44 1795
22 1795
123 1799
123 1795
110 1809
121 1809
81 1827
193 1808
184 1827
123 1827
17 1827
207 1827
140 1827
140 1808
74 1808
64 1827
27 1827
81 1713
67 1821
22 1821
75 1713
205 1716
106 1713
27 1713
168 1716
74 1716
159 1716
40 1807
159 1713
156 1713
195 1807
159 1807
71 1713
72 1846
122 1846
4 1846
110 1846
17 1846
195 1846
121 1846
7 1846
81 1846
110 1854
72 1854
110 1811
140 1858
43 1858
117 1858
56 1858
7 1858
121 1854
208 1858
11 1858
26 1858
2 1858
39 1851
106 1854
207 1854
75 1854
3 1858
184 1854
193 1855
72 1858
44 1828
39 1837
208 1837
117 1837
184 1837
15 1829
124 1829
16 1829
11 1837
15 1837
2 1837
7 1837
206 1828
2 1829
165 1837
52 1812
21 1812
87 1828
21 1829
207 1829
44 1829
198 1828
195 1821
7 1821
39 1821
184 1791
88 1791
26 1791
160 1791
15 1791
66 1791
52 1791
110 1065
21 1065
122 1791
71 1065
123 1791
72 1791
64 1065
81 1065
207 1791
64 1791
75 1791
207 1715
72 1713
34 1859
195 1859
23 1859
208 1859
49 1859
33 1859
26 1850
66 1850
33 1850
23 1860
214 1860
110 1850
26 1843
1 1860
184 1860
207 1860
66 1860
4 1860
34 1860
195 1860
198 1860
37 1860
168 1860
160 1860
208 1860
101 1860
49 1860
72 1850
123 1850
37 1843
72 1860
48 1860
110 1860
40 1860
209 1850
207 1843
154 1860
111 1860
192 1850
26 1844
47 1844
81 1844
74 1860
122 1860
71 1860
117 1844
27 1860
106 1860
139 1860
1 1859
53 1859
37 1859
154 1859
24 1859
71 1859
101 1859
121 1850
193 1850
184 1843
74 1850
2 1850
24 1860
33 1860
81 1850
53 1860
117 1860
209 1860
140 1843
81 1852
11 1850
111 1850
106 1844
206 1860
168 1859
121 1860
123 1860
40 1844
33 1844
27 1850
210 1850
16 1860
74 1859
27 1859
72 1859
193 1844
211 1850
117 1843
210 1860
165 1860
184 1859
66 1859
33 1852
2 1860
68 1860
1 1840
27 1840
168 1840
72 1840
23 1840
26 1840
71 1840
49 1840
33 1840
156 1840
117 1840
75 1840
11 1840
24 1840
160 1840
163 1823
47 1840
111 1823
111 1841
70 1840
56 1840
121 1840
17 1840
40 1840
88 1840
67 1840
193 1840
21 1840
74 1840
68 1840
2 1840
154 1840
22 1840
165 1841
209 1841
44 1840
52 1840
24 1838
64 1840
165 1840
195 1840
195 1823
207 1793
28 1793
18 1815
111 1815
72 1815
110 1815
160 1815
40 1815
140 1815
16 1815
125 1815
198 1815
193 1815
40 1817
140 1791
22 1815
40 1791
30 1791
11 1793
33 1793
72 1793
44 1791
47 1793
17 1837
110 1793
27 1837
193 1837
40 1837
191 1837
56 1809
208 1809
15 1798
123 1798
111 1798
28 1798
87 1798
72 1809
140 1809
211 1809
125 1809
64 1861
1 1861
34 1861
27 1861
67 1861
28 1861
6 1861
30 1861
32 1861
49 1861
7 1861
8 1861
60 1861
11 1861
2 1861
62 1861
16 1861
17 1861
23 1861
52 1861
20 1861
21 1861
10 1861
1 1862
15 1862
26 1862
66 1862
2 1862
62 1862
16 1862
4 1862
34 1862
28 1862
17 1862
45 1862
7 1862
8 1862
30 1862
23 1862
11 1862
24 1862
40 1862
49 1862
6 1862
9 1862
12 1862
41 1862
3 1862
5 1862
10 1862
22 1862
68 1862
48 1862
94 1862
67 1862
47 1862
52 1862
20 1862
21 1862
15 1861
48 1861
3 1861
4 1861
45 1861
9 1861
12 1861
41 1861
24 1861
33 1861
25 1861
60 1862
14 1862
1 1863
15 1863
2 1863
4 1863
34 1863
27 1863
6 1863
7 1863
8 1863
23 1863
11 1863
52 1863
12 1863
54 1863
24 1863
21 1863
53 1861
26 1861
39 1862
32 1862
122 1861
1 1864
15 1864
26 1864
2 1864
68 1864
62 1864
16 1864
27 1864
6 1864
17 1864
7 1864
9 1864
10 1864
60 1864
23 1864
11 1864
12 1864
41 1864
24 1864
22 1864
32 1864
5 1861
37 1861
47 1861
13 1862
73 1861
53 1862
122 1862
39 1861
1 1865
15 1865
5 1865
6 1865
8 1865
10 1865
11 1865
12 1865
13 1865
14 1865
1 1866
3 1866
5 1866
6 1866
17 1866
10 1866
41 1866
1 1867
17 1867
7 1867
26 1865
82 1865
3 1865
27 1865
7 1865
75 1865
41 1865
40 1865
32 1865
49 1865
6 1868
10 1868
2 1865
42 1865
16 1868
17 1868
7 1868
60 1868
11 1868
32 1868
16 1865
1 1868
107 1868
5 1868
15 1868
26 1868
3 1868
8 1868
52 1868
12 1868
26 1867
27 1867
6 1867
40 1867
2 1868
23 1868
14 1868
41 1868
49 1868
80 1868
42 1868
20 1868
21 1868
25 1868
124 1868
30 1865
21 1865
29 1865
60 1865
29 1868
51 1868
50 1868
13 1868
23 1865
47 1865
5 1867
10 1867
11 1867
14 1867
22 1868
27 1868
156 1865
58 1865
80 1865
63 1865
20 1865
28 1868
24 1868
16 1866
7 1866
23 1866
11 1866
20 1866
25 1866
15 1866
26 1866
94 1866
27 1866
45 1866
80 1866
14 1866
54 1866
63 1866
48 1868
92 1868
30 1868
25 1865
24 1865
31 1865
47 1868
9 1868
2 1866
34 1866
8 1866
12 1866
24 1866
21 1866
22 1866
15 1867
16 1867
23 1867
12 1867
47 1867
63 1867
29 1867
97 1867
44 1866
62 1866
47 1866
114 1868
17 1865
64 1868
66 1868
39 1868
54 1868
109 1868
9 1866
42 1866
8 1867
94 1865
104 1865
79 1865
106 1865
54 1865
110 1868
126 1868
63 1868
4 1866
195 1866
13 1866
49 1866
46 1865
79 1866
106 1866
1 1869
53 1869
7 1869
80 1869
50 1869
126 1869
10 1869
14 1869
1 1870
25 1870
5 1870
6 1870
29 1870
7 1870
8 1870
80 1870
10 1870
11 1870
12 1870
14 1870
41 1870
6 1871
10 1871
53 1871
58 1871
80 1871
126 1871
1 1871
26 1871
94 1871
27 1871
5 1871
29 1871
7 1871
13 1871
41 1871
40 1871
49 1871
26 1870
16 1870
4 1870
17 1870
37 1870
23 1870
47 1870
24 1870
32 1870
104 1870
46 1870
54 1870
31 1870
49 1870
64 1870
2 1870
68 1870
48 1870
94 1870
27 1870
63 1870
67 1869
6 1869
23 1869
54 1869
58 1870
126 1870
42 1870
20 1870
13 1870
107 1871
104 1871
28 1871
79 1871
14 1871
33 1871
11 1871
20 1871
31 1871
22 1871
17 1869
29 1869
22 1869
49 1869
1 1872
26 1872
27 1872
5 1872
6 1872
17 1872
80 1872
10 1872
14 1872
41 1872
17 1871
45 1871
64 1872
15 1872
4 1872
7 1872
37 1872
8 1872
21 1872
49 1872
22 1870
26 1869
27 1869
13 1869
31 1869
33 1869
12 1869
65 1871
47 1871
58 1869
5 1869
8 1869
47 1869
1 1873
15 1873
2 1873
16 1873
3 1873
5 1873
6 1873
17 1873
8 1873
10 1873
23 1873
11 1873
12 1873
14 1873
41 1873
24 1873
20 1873
22 1873
39 1873
29 1873
7 1873
60 1873
26 1873
13 1873
32 1873
4 1873
28 1873
45 1873
52 1873
21 1873
42 1873
80 1862
43 1873
80 1873
64 1862
9 1873
126 1862
42 1862
37 1862
24 1869
11 1869
15 1870
34 1870
21 1870
25 1869
15 1869
46 1869
41 1869
63 1869
32 1869
117 1869
79 1869
30 1870
93 1869
106 1869
65 1869
66 1869
48 1869
104 1869
30 1869
2 1869
102 1869
21 1869
40 1869
16 1874
10 1874
1 1875
2 1875
16 1875
4 1875
5 1875
28 1875
6 1875
17 1875
7 1875
8 1875
9 1875
10 1875
60 1875
23 1875
11 1875
52 1875
12 1875
24 1875
15 1875
26 1875
62 1875
27 1875
14 1875
41 1875
32 1875
34 1875
21 1875
71 1875
49 1875
34 1874
73 1874
6 1874
41 1874
32 1874
1 1876
25 1876
15 1876
26 1876
16 1876
3 1876
4 1876
27 1876
5 1876
17 1876
45 1876
7 1876
37 1876
8 1876
9 1876
60 1876
23 1876
11 1876
52 1876
24 1876
21 1876
1 1874
15 1874
62 1874
4 1874
28 1874
17 1874
7 1874
9 1874
60 1874
23 1874
11 1874
12 1874
81 1875
22 1875
66 1875
3 1875
20 1875
1 1877
16 1877
4 1877
34 1877
5 1877
6 1877
17 1877
7 1877
8 1877
10 1877
60 1877
23 1877
11 1877
24 1877
154 1875
45 1874
2 1874
5 1874
8 1874
52 1874
47 1874
24 1874
20 1874
1 1878
25 1878
15 1878
3 1878
5 1878
6 1878
17 1878
45 1878
1 1879
140 1879
88 1879
43 1879
56 1879
165 1879
23 1879
47 1879
24 1879
81 1879
101 1879
49 1879
53 1879
85 1879
122 1879
66 1879
4 1879
34 1879
17 1879
71 1879
1 1880
53 1880
85 1880
66 1880
34 1880
37 1880
23 1880
47 1880
24 1880
81 1880
71 1880
26 1879
2 1879
16 1879
67 1879
154 1879
52 1879
117 1879
15 1879
6 1879
5 1879
8 1879
9 1879
117 1878
7 1878
8 1878
154 1878
11 1878
52 1878
47 1878
21 1878
44 1879
1 1881
117 1881
15 1881
93 1881
6 1881
17 1881
7 1881
8 1881
154 1881
52 1881
47 1881
24 1881
81 1881
155 1879
21 1879
22 1879
156 1879
7 1879
37 1879
156 1880
117 1880
4 1880
53 1878
66 1878
44 1878
2 1878
16 1878
34 1878
56 1878
23 1878
24 1878
81 1878
22 1878
71 1878
25 1879
72 1879
122 1878
26 1878
4 1878
155 1878
35 1879
11 1879
140 1880
122 1880
45 1880
101 1878
2 1881
9 1881
20 1881
28 1878
125 1878
10 1878
60 1878
9 1878
16 1881
60 1881
21 1881
22 1881
4 1881
125 1881
11 1881
12 1881
42 1881
156 1878
5 1881
10 1881
23 1881
101 1881
42 1878
85 1881
66 1881
34 1881
71 1881
156 1881
12 1878
20 1878
140 1881
122 1881
55 1881
155 1881
44 1881
53 1881
62 1881
56 1881
26 1881
14 1881
40 1881
157 1881
37 1878
41 1878
67 1881
45 1881
3 1881
158 1881
36 1881
158 1878
157 1878
1 1882
117 1882
15 1882
2 1882
16 1882
155 1882
8 1882
154 1882
11 1882
47 1882
24 1882
21 1882
101 1882
156 1883
1 1883
53 1883
140 1883
122 1883
117 1883
15 1883
44 1883
2 1883
16 1883
34 1883
55 1883
17 1883
24 1883
21 1883
81 1883
71 1883
53 1882
44 1882
23 1882
81 1882
154 1883
11 1883
52 1883
4 1883
47 1883
101 1883
156 1882
85 1882
34 1882
17 1882
56 1882
7 1882
71 1882
122 1882
22 1882
85 1883
23 1883
52 1882
55 1882
72 1882
7 1883
8 1883
74 1882
93 1882
125 1882
12 1882
20 1882
28 1882
56 1883
22 1883
88 1882
155 1883
72 1883
88 1883
66 1883
26 1882
4 1882
5 1882
125 1883
60 1882
9 1882
91 1883
92 1883
27 1883
20 1883
209 1882
27 1882
49 1882
99 1883
75 1883
93 1883
67 1882
37 1882
66 1882
68 1882
60 1883
42 1882
68 1883
157 1882
156 1884
1 1884
117 1884
17 1884
8 1884
154 1884
23 1884
11 1884
47 1884
24 1884
21 1884
81 1884
22 1884
93 1884
60 1884
52 1884
12 1884
28 1884
85 1884
26 1884
66 1884
2 1884
84 1884
62 1884
4 1884
34 1884
37 1884
71 1884
101 1884
7 1884
5 1884
155 1884
15 1884
16 1884
92 1884
53 1884
88 1884
55 1884
49 1884
27 1884
157 1884
32 1884
64 1884
67 1884
68 1884
56 1884
125 1884
44 1884
42 1884
122 1884
3 1884
33 1884
156 1885
1 1885
53 1885
2 1885
34 1885
5 1885
17 1885
155 1885
7 1885
8 1885
47 1885
24 1885
21 1885
81 1885
101 1885
45 1884
37 1881
75 1884
6 1884
9 1884
1 1886
26 1886
27 1886
6 1886
79 1886
7 1886
75 1886
76 1886
52 1886
13 1886
46 1886
25 1886
15 1886
2 1886
10 1886
14 1886
1 1887
29 1887
80 1887
10 1887
65 1886
30 1886
31 1886
49 1886
48 1886
17 1886
33 1886
68 1886
47 1886
8 1886
11 1886
12 1886
41 1886
24 1886
20 1886
21 1886
5 1886
40 1886
26 1887
58 1887
5 1887
6 1887
17 1887
7 1887
37 1887
8 1887
11 1887
13 1887
47 1887
14 1887
24 1887
40 1887
126 1887
65 1887
16 1887
27 1887
79 1887
46 1887
21 1887
31 1887
49 1887
76 1887
32 1887
33 1887
15 1887
107 1887
3 1887
4 1887
35 1887
23 1887
54 1887
63 1887
22 1887
64 1887
30 1887
37 1886
54 1886
3 1886
25 1887
48 1887
34 1887
75 1887
29 1886
107 1886
16 1886
4 1886
80 1886
22 1886
42 1886
58 1886
1 1888
5 1888
6 1888
10 1888
14 1888
2 1876
68 1876
34 1876
28 1876
6 1876
87 1876
75 1876
12 1876
42 1876
41 1876
20 1876
32 1876
33 1876
53 1876
62 1876
10 1876
40 1876
64 1876
43 1876
18 1876
49 1876
48 1876
67 1876
30 1876
92 1876
84 1876
110 1876
156 1876
14 1876
81 1876
15 1880
2 1880
17 1880
56 1880
155 1880
8 1880
154 1880
52 1880
21 1880
101 1880
157 1880
88 1880
26 1880
16 1880
7 1880
60 1880
11 1880
22 1880
49 1880
67 1880
44 1880
33 1880
49 1881
72 1881
43 1880
1 1889
15 1889
26 1889
2 1889
62 1889
16 1889
27 1889
5 1889
6 1889
17 1889
8 1889
10 1889
23 1889
11 1889
24 1889
21 1889
32 1889
49 1889
7 1889
9 1889
52 1889
12 1889
20 1889
64 1890
1 1890
2 1890
48 1890
34 1890
27 1890
5 1890
28 1890
6 1890
45 1890
7 1890
10 1890
23 1890
11 1890
49 1890
153 1889
67 1889
60 1890
12 1890
14 1890
47 1889
60 1889
3 1889
50 1889
42 1889
14 1889
22 1889
16 1890
8 1890
9 1890
47 1890
24 1890
20 1890
21 1890
37 1889
33 1889
62 1890
52 1890
42 1890
32 1890
53 1889
15 1890
4 1890
17 1890
28 1889
37 1890
81 1890
26 1890
102 1889
61 1889
4 1889
22 1890
41 1889
3 1890
34 1889
64 1889
29 1889
64 1873
50 1873
71 1873
27 1873
86 1889
19 1889
205 1889
66 1889
53 1873
66 1873
34 1873
37 1873
16 1863
3 1863
5 1863
17 1863
51 1873
19 1873
102 1873
86 1873
120 1873
35 1889
13 1889
107 1873
45 1889
80 1889
59 1873
161 1873
154 1873
126 1889
62 1873
126 1873
31 1873
54 1873
63 1873
113 1873
25 1873
58 1889
48 1873
67 1873
30 1873
49 1873
68 1889
71 1889
59 1889
104 1889
51 1889
1 1891
28 1891
6 1891
17 1891
13 1891
14 1891
41 1891
1 1892
2 1892
28 1892
6 1892
17 1892
7 1892
8 1892
10 1892
11 1892
52 1892
20 1892
27 1891
5 1891
29 1891
7 1891
10 1891
40 1891
80 1891
60 1891
22 1891
40 1868
10 1893
26 1892
16 1892
5 1892
30 1892
23 1892
27 1892
12 1892
14 1892
22 1892
45 1868
1 1893
15 1893
26 1893
16 1893
92 1893
3 1893
6 1893
17 1893
7 1893
8 1893
23 1893
11 1893
24 1893
32 1893
4 1892
47 1892
41 1892
2 1893
4 1893
9 1893
52 1893
12 1893
20 1893
21 1893
49 1893
25 1891
26 1891
2 1891
16 1891
67 1891
11 1891
20 1891
32 1891
49 1891
3 1892
29 1892
49 1892
82 1891
54 1891
15 1891
62 1891
37 1891
24 1891
25 1892
94 1892
13 1892
46 1892
33 1892
64 1893
66 1893
5 1893
54 1893
41 1893
34 1868
4 1868
15 1892
9 1892
21 1892
94 1891
104 1891
76 1891
46 1891
31 1891
3 1891
30 1891
45 1893
14 1893
104 1868
24 1892
54 1892
32 1892
31 1868
1 1894
29 1894
80 1894
126 1894
10 1894
58 1894
6 1894
7 1894
14 1894
50 1894
19 1894
103 1894
13 1894
94 1894
5 1894
79 1894
31 1894
71 1894
12 1894
3 1894
69 1894
23 1894
54 1894
41 1894
11 1894
22 1894
17 1894
2 1894
16 1894
6 1895
8 1895
10 1895
14 1895
41 1895
83 1870
123 1895
1 1895
27 1895
5 1895
17 1895
29 1895
7 1895
80 1895
11 1895
12 1895
20 1895
33 1895
3 1895
126 1895
42 1895
26 1895
47 1895
15 1895
16 1895
36 1895
37 1895
23 1895
63 1895
21 1895
12 1887
41 1887
60 1895
40 1895
50 1895
13 1895
54 1895
3 1870
83 1886
23 1886
126 1886
22 1895
71 1886
58 1895
28 1870
31 1895
32 1895
20 1887
50 1886
52 1895
24 1895
32 1888
49 1888
15 1888
34 1888
27 1888
7 1888
30 1888
75 1888
46 1888
24 1888
40 1888
1 1896
25 1896
68 1896
34 1896
27 1896
79 1896
75 1896
76 1896
31 1896
49 1896
33 1896
64 1888
86 1888
29 1888
8 1888
11 1888
52 1888
12 1888
20 1888
21 1888
17 1896
30 1896
5 1897
6 1897
10 1897
52 1897
12 1897
41 1897
17 1888
3 1888
16 1888
4 1888
23 1888
22 1888
31 1888
41 1888
34 1892
26 1888
66 1888
92 1888
47 1888
54 1888
1 1897
28 1897
23 1897
24 1897
25 1897
15 1897
2 1897
16 1897
3 1897
17 1897
29 1897
8 1897
9 1897
11 1897
14 1897
21 1897
22 1897
48 1897
4 1896
5 1896
6 1896
7 1896
10 1896
23 1896
11 1896
14 1896
7 1897
60 1897
13 1897
62 1892
45 1892
104 1888
79 1892
25 1888
79 1888
13 1888
63 1888
94 1888
2 1888
15 1896
26 1896
16 1896
29 1896
8 1896
9 1896
28 1888
48 1888
15 1871
16 1871
12 1871
2 1871
8 1871
23 1871
58 1872
28 1872
29 1872
13 1872
47 1872
126 1872
50 1871
56 1872
20 1872
99 1871
54 1871
3 1871
42 1871
4 1871
50 1872
31 1872
60 1871
16 1872
23 1872
3 1872
12 1872
11 1872
52 1872
37 1871
19 1872
42 1872
46 1871
19 1871
21 1871
63 1872
33 1872
13 1861
42 1861
27 1862
54 1862
81 1861
1 1898
117 1898
16 1898
3 1898
73 1898
28 1898
6 1898
17 1898
8 1898
9 1898
125 1898
60 1898
23 1898
11 1898
41 1898
32 1898
49 1898
15 1898
7 1898
10 1898
24 1898
20 1898
21 1898
61 1861
54 1861
22 1861
68 1861
94 1861
85 1862
43 1862
33 1862
26 1898
2 1898
27 1898
13 1898
14 1898
28 1895
30 1895
49 1895
4 1895
100 1895
34 1895
1 1899
6 1899
17 1899
8 1899
80 1899
10 1899
11 1899
106 1899
12 1899
14 1899
20 1899
1 1900
26 1900
4 1900
27 1900
6 1900
17 1900
45 1900
10 1900
23 1900
11 1900
54 1900
41 1900
21 1900
33 1900
2 1900
60 1900
52 1900
47 1900
49 1900
5 1900
29 1900
7 1900
80 1900
37 1900
75 1900
13 1900
14 1900
16 1900
79 1900
8 1900
126 1900
22 1900
31 1900
32 1900
2 1872
34 1872
1 1901
6 1901
7 1901
80 1901
10 1901
154 1872
65 1872
46 1872
1 1902
58 1902
80 1902
10 1902
12 1902
6 1902
51 1902
13 1902
53 1894
5 1902
29 1902
7 1902
23 1902
14 1902
20 1902
21 1902
27 1901
76 1901
14 1901
126 1902
59 1894
26 1901
16 1901
47 1901
41 1901
40 1901
82 1901
92 1901
4 1901
5 1901
17 1901
23 1901
11 1901
12 1901
21 1901
29 1901
24 1901
104 1894
39 1901
104 1901
79 1901
75 1901
31 1901
126 1901
22 1901
27 1894
33 1894
34 1894
28 1894
30 1894
49 1894
16 1902
17 1902
11 1902
15 1894
51 1894
48 1901
30 1901
46 1901
32 1901
49 1901
65 1901
13 1901
33 1901
3 1901
50 1901
19 1901
104 1902
61 1894
26 1902
4 1902
27 1902
47 1902
25 1901
20 1894
50 1902
52 1902
24 1902
81 1902
15 1901
20 1901
104 1872
26 1894
53 1900
15 1900
86 1900
104 1900
76 1900
1 1903
6 1903
10 1903
64 1903
26 1903
27 1903
29 1903
79 1903
7 1903
40 1903
31 1903
15 1903
66 1903
16 1903
4 1903
17 1903
37 1903
12 1903
13 1903
22 1903
32 1903
34 1898
5 1898
52 1898
22 1898
37 1898
12 1898
64 1898
40 1898
47 1898
64 1904
43 1904
66 1904
48 1904
27 1904
28 1904
6 1904
30 1904
46 1904
32 1904
49 1904
4 1898
17 1904
7 1904
10 1904
60 1904
23 1904
11 1904
52 1904
1 1905
26 1905
6 1905
7 1905
9 1905
10 1905
23 1905
11 1905
52 1905
24 1905
20 1905
32 1905
53 1905
15 1905
2 1905
16 1905
34 1905
28 1905
17 1905
37 1905
8 1905
60 1905
12 1905
13 1905
41 1905
21 1905
49 1905
1 1904
53 1904
15 1904
26 1904
16 1904
4 1904
34 1904
5 1904
12 1904
41 1904
24 1904
94 1898
66 1898
62 1898
45 1898
71 1898
33 1898
47 1891
23 1891
207 1886
60 1886
106 1886
43 1886
50 1870
79 1891
35 1870
45 1870
33 1870
79 1870
48 1891
4 1891
35 1886
1 1906
66 1906
16 1906
34 1906
5 1906
28 1906
17 1906
9 1906
60 1906
23 1906
11 1906
52 1906
12 1906
21 1906
15 1906
26 1906
2 1906
27 1906
99 1906
7 1906
8 1906
154 1906
47 1906
24 1906
20 1906
4 1906
55 1906
79 1906
81 1906
22 1906
157 1906
14 1906
67 1906
101 1906
125 1906
53 1906
155 1906
6 1906
30 1906
25 1906
10 1906
1 1907
28 1907
17 1907
11 1907
14 1907
85 1906
117 1906
37 1906
44 1906
56 1906
3 1906
49 1906
43 1906
122 1906
84 1906
45 1906
53 1886
5 1903
8 1903
11 1903
14 1903
21 1903
58 1903
80 1903
52 1903
24 1903
126 1903
45 1888
80 1888
25 1903
41 1903
49 1903
76 1888
64 1886
39 1886
104 1887
45 1886
52 1887
67 1887
65 1888
2 1903
23 1903
47 1903
20 1903
33 1888
32 1886
66 1886
46 1903
94 1886
2 1887
54 1903
68 1888
63 1903
53 1903
48 1863
26 1863
62 1863
28 1863
9 1863
22 1863
49 1863
47 1863
20 1863
1 1908
15 1908
26 1908
34 1908
28 1908
6 1908
17 1908
9 1908
10 1908
23 1908
11 1908
52 1908
49 1908
64 1863
45 1863
14 1863
41 1863
32 1863
10 1863
60 1863
67 1863
68 1863
30 1863
2 1908
16 1908
47 1908
41 1908
24 1908
32 1908
110 1863
42 1863
33 1863
37 1863
7 1908
8 1908
12 1908
61 1908
68 1908
62 1908
60 1908
13 1908
21 1908
40 1863
20 1908
66 1863
85 1863
154 1863
48 1908
3 1908
67 1908
18 1908
140 1863
82 1909
3 1909
6 1909
35 1909
50 1909
10 1909
23 1909
14 1909
22 1909
9 1909
42 1909
1 1909
15 1909
28 1909
17 1909
7 1909
126 1909
60 1909
12 1909
13 1909
2 1909
16 1909
21 1909
19 1909
48 1889
29 1909
80 1909
103 1889
64 1909
25 1909
91 1909
26 1909
27 1909
5 1909
67 1909
11 1909
8 1909
30 1909
20 1909
53 1909
62 1909
34 1909
45 1909
52 1909
24 1909
47 1909
40 1889
32 1909
59 1909
102 1909
156 1909
4 1909
1 1910
6 1910
7 1910
10 1910
13 1910
14 1910
41 1910
1 1911
6 1911
17 1911
29 1911
80 1911
10 1911
13 1911
2 1911
16 1911
50 1911
12 1911
19 1911
42 1911
102 1911
47 1911
14 1911
20 1911
22 1911
5 1911
7 1911
126 1911
31 1911
26 1911
27 1911
29 1910
12 1910
42 1910
15 1911
11 1911
58 1910
80 1910
31 1910
1 1912
5 1912
6 1912
29 1912
7 1912
80 1912
10 1912
13 1912
14 1912
40 1911
126 1910
23 1911
41 1911
24 1911
21 1911
26 1912
27 1912
104 1912
79 1912
75 1912
41 1912
31 1912
49 1912
33 1912
25 1910
35 1911
49 1911
53 1911
16 1910
5 1910
17 1910
35 1910
11 1910
3 1911
1 1913
27 1913
6 1913
133 1913
7 1913
13 1913
20 1913
31 1913
49 1913
15 1910
102 1910
79 1910
80 1913
10 1913
14 1913
45 1911
20 1910
22 1910
5 1913
29 1913
79 1913
47 1913
41 1913
52 1911
16 1912
17 1912
12 1912
47 1912
126 1912
51 1911
25 1912
46 1912
58 1911
28 1911
3 1910
50 1910
23 1910
19 1910
69 1911
58 1912
11 1912
22 1912
3 1912
45 1912
106 1912
63 1911
8 1911
2 1912
23 1912
20 1912
64 1910
25 1864
3 1864
4 1864
34 1864
28 1864
8 1864
21 1864
20 1864
64 1864
30 1864
49 1864
66 1864
82 1864
39 1864
45 1864
52 1864
13 1864
43 1864
48 1864
67 1864
1 1914
26 1914
16 1914
4 1914
34 1914
6 1914
17 1914
7 1914
8 1914
60 1914
11 1914
12 1914
24 1914
49 1914
1 1915
16 1915
23 1915
47 1864
2 1914
28 1914
23 1914
20 1914
22 1914
26 1915
2 1915
4 1915
28 1915
6 1915
17 1915
36 1915
45 1915
7 1915
8 1915
60 1915
11 1915
41 1915
49 1915
43 1915
9 1915
12 1915
24 1915
20 1915
15 1915
68 1915
10 1915
52 1915
37 1864
33 1864
15 1914
62 1914
3 1914
9 1914
52 1914
21 1914
81 1914
1 1916
16 1916
3 1916
28 1916
17 1916
60 1916
23 1916
11 1916
12 1916
13 1916
41 1916
156 1864
5 1864
154 1864
81 1864
34 1915
83 1864
155 1864
99 1864
56 1864
35 1864
14 1864
22 1915
47 1915
25 1914
66 1914
48 1914
27 1914
41 1914
32 1914
48 1915
81 1915
64 1877
15 1877
66 1877
48 1877
67 1877
28 1877
12 1877
41 1877
32 1877
49 1877
26 1877
2 1877
62 1877
9 1877
20 1877
22 1877
156 1908
52 1877
21 1877
5 1908
27 1908
43 1877
45 1877
30 1877
53 1877
4 1908
22 1908
81 1877
84 1908
39 1877
3 1877
40 1908
64 1908
30 1908
33 1877
15 1907
2 1907
68 1907
16 1907
4 1907
7 1907
8 1907
23 1907
24 1907
22 1907
34 1907
60 1907
52 1907
47 1907
9 1907
156 1907
5 1907
79 1907
41 1907
93 1906
3 1907
37 1907
12 1907
20 1907
154 1907
64 1907
43 1907
25 1907
26 1907
27 1907
6 1907
74 1907
55 1907
21 1907
81 1907
10 1907
99 1881
91 1907
66 1907
67 1907
30 1907
48 1907
27 1878
122 1907
53 1907
13 1907
27 1881
125 1907
67 1878
40 1907
62 1907
41 1906
46 1907
99 1878
62 1906
45 1907
2 1902
15 1902
107 1902
42 1902
20 1867
21 1867
58 1867
80 1867
42 1867
40 1902
50 1867
22 1867
46 1902
41 1902
3 1902
19 1902
22 1902
53 1902
25 1902
65 1902
31 1902
49 1902
19 1865
8 1902
96 1902
47 1910
83 1910
30 1902
63 1902
33 1902
83 1902
126 1867
54 1902
126 1865
22 1865
67 1865
32 1902
102 1902
53 1865
28 1865
60 1902
107 1865
28 1902
30 1911
107 1909
86 1909
18 1911
92 1909
41 1909
41 1890
33 1890
53 1890
68 1890
156 1890
85 1890
13 1890
61 1890
74 1890
67 1890
30 1890
5 1914
122 1914
10 1914
73 1914
67 1914
53 1914
40 1914
47 1914
122 1916
26 1916
2 1916
62 1916
4 1916
34 1916
7 1916
8 1916
24 1916
20 1916
81 1916
155 1914
37 1914
30 1914
56 1914
99 1914
71 1914
15 1916
5 1916
6 1916
52 1916
27 1916
30 1916
117 1914
125 1914
67 1916
155 1916
45 1916
47 1916
43 1914
13 1914
45 1902
48 1910
104 1910
45 1910
46 1910
49 1910
15 1913
2 1913
16 1913
58 1913
11 1913
52 1913
12 1913
26 1910
9 1910
51 1910
2 1910
37 1910
23 1913
107 1910
39 1910
92 1910
27 1910
30 1910
75 1910
63 1910
40 1910
59 1910
22 1913
81 1910
94 1910
26 1913
116 1913
17 1913
8 1913
43 1901
2 1901
84 1901
68 1901
38 1901
32 1910
8 1910
52 1910
21 1910
4 1910
59 1901
50 1913
58 1901
1 1917
2 1917
16 1917
4 1917
28 1917
17 1917
7 1917
8 1917
9 1917
60 1917
23 1917
11 1917
52 1917
12 1917
20 1917
5 1917
154 1917
122 1917
25 1917
26 1917
30 1917
1 1918
74 1918
16 1918
3 1918
5 1918
17 1918
155 1918
99 1918
7 1918
8 1918
154 1918
23 1918
11 1918
52 1918
47 1918
24 1918
49 1918
154 1916
22 1916
47 1917
24 1917
22 1917
15 1917
56 1917
49 1917
117 1916
21 1916
60 1918
156 1917
155 1917
36 1917
125 1917
21 1917
3 1917
81 1917
117 1917
34 1917
45 1914
67 1917
117 1918
56 1918
9 1918
21 1918
154 1914
54 1914
27 1917
87 1917
35 1914
93 1917
158 1917
6 1917
101 1917
93 1918
125 1918
53 1916
156 1918
1 1919
53 1919
4 1919
24 1919
101 1919
156 1919
15 1919
66 1919
44 1919
16 1919
7 1919
8 1919
11 1919
52 1919
47 1919
22 1919
161 1883
49 1883
161 1882
140 1882
165 1882
12 1883
36 1883
5 1883
9 1883
3 1883
122 1919
117 1919
155 1919
71 1919
36 1882
165 1919
72 1919
161 1919
23 1919
2 1919
17 1919
9 1919
21 1919
140 1919
1 1920
117 1920
4 1920
155 1920
24 1920
101 1920
209 1919
85 1919
34 1919
81 1919
55 1919
56 1919
1 1921
7 1921
8 1921
9 1921
11 1921
52 1921
47 1921
21 1921
117 1921
4 1921
17 1921
155 1921
24 1921
81 1921
22 1921
101 1921
55 1921
2 1921
36 1921
37 1921
125 1921
154 1921
88 1921
5 1921
26 1921
67 1921
23 1921
44 1921
16 1921
56 1921
15 1921
156 1921
68 1921
34 1921
27 1921
12 1921
72 1921
53 1921
71 1921
25 1921
93 1921
3 1921
122 1921
165 1921
54 1921
209 1921
60 1921
10 1921
20 1921
140 1921
1 1922
6 1922
17 1922
29 1922
79 1922
7 1922
10 1922
31 1922
58 1922
80 1922
126 1922
107 1922
11 1922
14 1922
41 1922
53 1922
26 1922
4 1922
8 1922
2 1922
12 1922
47 1922
54 1922
51 1922
5 1922
3 1922
46 1922
71 1922
1 1923
16 1923
3 1923
27 1923
28 1923
6 1923
17 1923
9 1923
10 1923
12 1923
13 1923
42 1923
20 1923
32 1923
49 1923
15 1923
2 1923
23 1923
11 1923
24 1923
21 1923
25 1923
26 1923
62 1923
67 1923
45 1923
7 1923
33 1923
4 1923
8 1923
41 1923
18 1923
64 1924
1 1924
2 1924
16 1924
3 1924
34 1924
28 1924
6 1924
45 1924
80 1924
9 1924
23 1924
11 1924
52 1924
12 1924
41 1924
20 1924
21 1924
81 1924
22 1924
32 1924
13 1876
64 1923
34 1923
7 1924
8 1924
60 1924
14 1923
51 1923
66 1876
39 1876
73 1876
15 1924
66 1924
27 1924
10 1924
13 1924
24 1924
49 1924
68 1924
39 1924
67 1924
52 1923
68 1923
62 1924
5 1924
14 1924
33 1924
82 1923
42 1924
43 1923
66 1923
39 1923
30 1923
47 1923
63 1923
22 1923
17 1924
50 1924
47 1924
25 1893
27 1893
28 1893
34 1893
37 1893
60 1893
33 1893
39 1893
1 1925
26 1925
2 1925
16 1925
4 1925
6 1925
17 1925
7 1925
8 1925
11 1925
52 1925
24 1925
21 1925
33 1925
62 1893
36 1893
30 1893
22 1893
84 1925
28 1925
9 1925
10 1925
12 1925
41 1925
20 1925
67 1893
40 1893
23 1925
32 1925
49 1925
15 1925
3 1925
34 1925
5 1925
60 1925
119 1925
13 1925
53 1893
29 1893
28 1866
33 1866
33 1868
32 1866
61 1866
29 1866
52 1866
35 1868
62 1868
85 1866
67 1866
37 1866
68 1893
66 1892
47 1893
140 1925
25 1925
66 1925
67 1925
81 1893
30 1925
140 1893
48 1893
84 1893
13 1893
27 1922
13 1922
34 1922
23 1922
49 1922
104 1922
140 1887
56 1887
40 1922
40 1879
1 1926
17 1926
7 1926
8 1926
125 1926
154 1926
52 1926
47 1926
101 1926
92 1879
27 1879
68 1879
55 1879
161 1879
209 1879
158 1879
125 1879
13 1879
45 1901
5 1927
6 1927
29 1927
7 1927
80 1927
51 1927
10 1927
23 1927
11 1927
12 1927
14 1927
22 1927
1 1927
50 1927
59 1927
13 1927
102 1927
58 1928
29 1928
80 1928
50 1928
10 1928
102 1928
14 1928
103 1928
93 1901
107 1901
19 1927
103 1901
58 1927
103 1927
52 1901
10 1929
126 1927
53 1901
51 1901
107 1913
28 1927
94 1901
42 1901
3 1927
52 1927
102 1894
1 1928
6 1928
17 1928
31 1928
126 1913
28 1929
6 1929
14 1929
140 1927
26 1927
16 1927
27 1927
31 1927
49 1927
17 1927
100 1927
7 1928
126 1928
53 1927
13 1928
22 1928
71 1901
34 1901
34 1865
75 1869
20 1869
16 1869
45 1865
52 1869
19 1869
3 1869
50 1865
52 1865
45 1891
12 1891
9 1869
102 1865
86 1869
60 1869
8 1891
117 1926
16 1926
60 1926
62 1917
23 1926
155 1926
158 1926
11 1926
15 1926
27 1926
5 1926
67 1926
6 1926
30 1926
12 1926
62 1926
20 1926
2 1926
9 1926
24 1926
81 1926
21 1926
22 1926
28 1926
3 1926
34 1926
40 1917
37 1926
4 1926
56 1926
93 1926
26 1926
68 1917
36 1926
64 1917
66 1926
18 1926
64 1926
99 1917
55 1926
157 1926
99 1926
126 1891
9 1891
52 1891
42 1891
18 1868
33 1891
41 1917
37 1917
63 1917
10 1917
63 1914
32 1917
33 1917
53 1917
110 1917
91 1917
45 1917
88 1881
161 1881
165 1881
209 1881
73 1881
74 1881
28 1881
33 1881
68 1881
125 1880
20 1884
88 1906
30 1884
66 1921
41 1884
48 1884
72 1884
64 1878
125 1874
21 1874
85 1878
82 1878
49 1878
30 1878
88 1878
55 1878
46 1878
73 1878
62 1878
110 1878
47 1876
66 1890
39 1890
110 1890
26 1874
154 1874
155 1874
99 1874
81 1874
22 1874
68 1874
60 1879
48 1878
3 1879
30 1879
83 1878
68 1926
53 1874
122 1874
37 1874
117 1874
88 1926
110 1879
99 1879
101 1874
67 1874
74 1878
33 1878
1 1930
26 1930
4 1930
34 1930
6 1930
17 1930
10 1930
13 1930
14 1930
33 1930
46 1900
3 1900
1 1931
5 1931
6 1931
17 1931
29 1931
7 1931
80 1931
10 1931
47 1931
14 1931
54 1931
20 1931
107 1900
94 1900
12 1900
107 1930
5 1930
29 1930
7 1930
80 1930
43 1930
25 1900
1 1932
5 1932
7 1932
80 1932
28 1931
126 1930
126 1931
34 1900
133 1900
3 1874
156 1926
48 1926
45 1926
84 1874
30 1874
14 1874
13 1874
1 1933
16 1933
27 1933
5 1933
6 1933
80 1933
10 1933
13 1933
14 1933
27 1899
58 1899
29 1899
126 1899
7 1899
31 1899
50 1899
103 1899
7 1933
126 1933
29 1933
50 1933
5 1899
53 1899
31 1933
104 1933
79 1933
58 1933
13 1899
3 1899
15 1899
2 1899
16 1899
81 1899
39 1933
23 1899
64 1899
61 1899
56 1861
43 1861
5 1915
66 1861
119 1861
14 1861
62 1905
4 1905
30 1905
64 1905
43 1905
48 1905
27 1905
67 1905
33 1905
155 1861
22 1905
85 1861
92 1874
33 1874
25 1874
66 1874
39 1874
27 1874
49 1874
48 1874
160 1877
63 1862
91 1862
61 1862
81 1862
25 1862
156 1862
1 1934
7 1934
8 1934
154 1934
11 1934
52 1934
47 1934
24 1934
21 1934
81 1934
22 1934
117 1934
15 1934
5 1934
17 1934
23 1934
101 1934
157 1934
122 1934
56 1934
20 1934
71 1934
16 1934
9 1934
6 1934
2 1934
4 1934
125 1934
60 1934
12 1934
155 1934
43 1934
44 1934
26 1883
34 1934
156 1934
3 1934
37 1934
68 1934
53 1934
26 1934
66 1934
140 1934
85 1934
55 1934
99 470
158 1934
158 1883
32 1934
67 1934
42 1883
107 1903
28 1903
75 1903
207 1883
37 1883
10 1883
67 1883
33 1883
43 1883
82 1907
67 1875
13 1875
140 1907
47 1875
111 1875
73 1907
61 1907
14 1878
53 1913
51 1913
37 1913
25 1913
82 1913
46 1913
104 1913
103 1913
106 1913
3 1913
33 1913
92 1913
76 1913
36 1901
64 1913
39 1913
28 1913
62 1901
60 1913
70 1913
44 1913
4 1913
54 1913
43 1913
63 1901
94 1913
5 1928
62 1913
30 1913
42 1913
9 1913
123 1901
26 1899
35 1899
37 1899
52 1899
21 1899
92 1870
25 1899
47 1899
41 1899
40 1899
49 1899
106 1870
76 1870
82 1870
40 1870
9 1899
66 1870
61 1870
62 1899
1 1935
15 1935
16 1935
34 1935
17 1935
7 1935
11 1935
52 1935
24 1935
21 1935
117 1935
23 1935
81 1935
88 1935
9 1935
125 1935
154 1935
47 1935
22 1935
101 1935
85 1935
71 1926
38 1926
67 1935
53 1926
49 1926
26 1935
2 1935
4 1935
49 1935
88 1918
34 1918
53 1918
20 1918
81 1918
96 1910
13 1867
3 1867
59 1867
19 1867
9 1867
54 1867
53 1867
35 1867
47 1873
107 1867
208 1867
2 1867
102 1867
31 1867
24 1867
28 1910
46 1867
32 1867
54 1910
60 1867
61 1867
140 1867
4 1867
53 1910
67 1867
48 1867
41 1867
31 1931
26 1931
4 1931
41 1931
49 1931
1 1936
106 1900
107 1931
27 1931
11 1931
12 1931
22 1931
103 1931
7 1936
80 1936
10 1936
31 1930
1 1937
107 1937
104 1937
28 1937
29 1937
79 1937
7 1937
80 1937
126 1937
31 1937
27 1937
6 1937
10 1937
5 1937
13 1931
58 1937
23 1937
1 1938
26 1938
16 1938
5 1938
80 1938
10 1938
13 1938
39 1931
14 1937
54 1937
40 1937
100 1937
13 1937
25 1908
125 1908
37 1908
45 1908
81 1908
73 1908
33 1908
71 1908
85 1908
56 1908
53 1908
66 1908
94 1917
64 1914
44 1917
25 1877
27 1877
68 1914
68 1877
13 1877
25 1872
79 1872
133 1902
22 1872
35 1872
4 1865
79 1902
106 1872
45 1869
94 1902
30 1872
122 1869
9 1865
120 1865
43 1866
117 1866
66 1866
30 1866
140 1898
64 1866
74 1866
50 1866
30 1898
53 1866
82 1892
39 1891
28 1886
42 1892
40 1892
21 1891
68 1891
63 1891
104 1892
48 1892
63 1892
64 1892
78 1892
110 1892
51 1891
76 1892
31 1892
91 1891
75 1891
86 1891
110 1914
87 1914
14 1914
156 1914
160 1914
61 1893
85 1893
122 1868
53 1924
48 1909
37 1909
29 1924
54 1890
119 1890
56 1890
33 1909
43 1924
30 1924
81 1909
49 1909
46 1890
120 1890
56 1924
71 1924
106 1924
43 1875
25 1875
33 1875
45 1875
37 1875
64 1875
53 1875
156 1875
36 1875
79 1932
31 1932
76 1903
6 1932
17 1932
8 1932
10 1932
11 1932
12 1932
13 1932
41 1932
20 1932
33 1903
4 1932
34 1903
9 1903
2 1932
16 1932
37 1932
23 1932
52 1932
21 1932
19 1903
51 1903
29 1932
14 1932
6 1883
45 1883
79 1883
157 1883
30 1883
25 1898
25 1904
2 1904
62 1904
21 1904
61 1898
68 1898
43 1898
67 1898
48 1898
9 1904
20 1904
53 1898
85 1898
85 1904
67 1904
8 1904
33 1904
68 1904
3 1904
13 1904
19 1891
128 1891
65 1870
133 1870
53 1864
43 1863
25 1863
106 1863
53 1863
81 1863
117 1864
122 1864
73 1864
33 1914
61 1863
124 1863
13 1863
40 1864
35 1892
80 1892
92 1892
44 1892
39 1888
67 1888
39 1892
60 1888
67 1892
75 1892
37 1892
93 1888
9 1888
74 1892
81 1867
28 1867
45 1867
51 1867
52 1867
156 1873
49 1867
66 1867
85 1867
126 1866
40 1866
64 1867
34 1867
30 1867
43 1867
25 1867
74 1919
154 1919
49 1919
79 1884
125 1919
85 1921
67 1919
60 1919
88 1919
158 1919
27 1919
43 1884
48 1921
38 1919
121 1919
26 1919
25 1919
157 1919
5 1919
40 1906
64 1906
64 1921
1 1939
53 1939
85 1939
117 1939
2 1939
34 1939
56 1939
37 1939
24 1939
81 1939
75 1926
157 1879
122 1935
68 1935
37 1935
17 1939
7 1939
154 1939
60 1939
11 1939
47 1939
22 1939
101 1939
23 1939
110 1935
161 1926
66 1939
71 1939
92 1935
104 1903
35 1888
3 1903
61 1903
107 1911
59 1911
68 1873
58 1873
61 1911
67 1911
104 1873
28 1938
103 1938
1 1940
5 1940
6 1940
7 1940
80 1940
14 1940
123 1940
10 1940
29 1940
126 1940
100 1940
28 1940
64 1940
28 1922
58 1940
81 1922
76 1940
31 1940
38 1940
49 1940
33 1940
154 1877
47 1877
88 1874
37 1877
85 1877
91 1877
14 1877
82 1921
45 1882
38 1882
32 1882
64 1882
158 1882
40 1882
3 1882
10 1882
93 1919
33 1882
73 1882
119 1882
157 1921
83 1882
62 1882
30 1882
64 1941
88 1941
27 1941
160 1941
81 1941
49 1941
72 1941
64 1942
27 1942
75 1942
160 1943
160 1944
64 1945
27 1945
160 1945
163 1945
49 1945
27 1946
18 1946
160 1946
27 1947
75 1947
163 1947
27 1948
168 1948
72 1948
160 1948
64 1949
27 1949
75 1949
49 1949
64 1950
27 1950
28 1950
160 1950
49 1950
64 1951
27 1951
168 1951
160 1951
111 1951
49 1951
64 1952
184 1952
27 1952
37 1952
160 1952
111 1952
49 1952
72 1951
184 1951
23 1951
11 1951
27 1953
53 1954
27 1954
160 1954
49 1954
33 1954
27 1955
169 1955
160 1955
111 1955
18 1954
64 1956
27 1956
18 1956
160 1956
49 1956
53 1956
169 1956
28 1956
111 1956
64 1955
49 1955
88 1956
27 1957
160 1957
49 1957
64 1957
169 1957
168 1957
168 1955
27 1958
168 1958
160 1958
64 1959
27 1959
160 1959
111 1959
49 1959
64 1960
27 1960
49 1960
27 1961
23 1961
160 1961
111 1961
49 1961
64 1962
64 1963
53 1963
27 1963
160 1963
49 1963
53 1209
37 1209
33 1209
64 1964
75 1964
160 1964
49 1964
64 1965
27 1965
111 1965
168 1965
72 1965
160 1965
163 1965
71 1965
49 1965
75 1966
168 1966
168 1967
160 1967
111 1967
64 1967
27 1967
23 1967
49 1967
27 1962
168 1962
160 1962
111 1962
49 1962
27 1968
28 1968
49 1968
53 1969
27 1969
160 1969
49 1969
64 1970
53 1970
27 1970
111 1970
49 1970
168 1970
168 1971
64 1972
27 1972
111 1972
49 1972
168 1972
72 1971
160 1971
18 1959
168 1959
160 1942
111 1942
49 1942
139 1973
75 1973
18 1945
168 1956
18 1957
111 1957
18 1958
49 1958
28 1957
169 1958
169 1963
27 1974
75 1974
75 1957
72 1945
64 1975
34 1975
27 1975
23 1975
160 1975
111 1975
49 1975
195 1975
160 1949
111 1949
75 1961
27 1966
160 1966
111 1966
27 1976
18 1976
160 1976
64 1977
27 1977
111 1977
49 1977
75 1975
163 1975
168 1975
33 1282
195 1282
53 1952
163 1952
40 1952
168 1282
18 1282
160 1282
111 1282
75 1952
71 1952
139 1952
168 1952
72 1952
28 1958
27 1978
169 1978
160 1978
169 1979
27 1979
28 1979
27 1980
160 1980
111 1980
48 1950
75 1950
195 1981
27 1981
23 1981
160 1981
111 1981
111 1950
71 1950
64 1982
27 1982
160 1982
49 1982
64 1983
27 1983
160 1983
49 1983
64 1984
27 1984
111 1984
49 1984
75 1984
160 1984
72 1982
37 1982
111 1982
71 1982
75 1981
72 1981
64 1985
184 1985
27 1985
139 1985
168 1985
160 1985
111 1985
163 1985
211 1985
49 1985
72 1985
64 1986
195 1986
27 1986
139 1986
168 1986
160 1986
111 1986
72 1986
177 1978
184 1986
207 1986
23 1986
160 1972
64 1987
111 1987
49 1987
75 1186
40 1186
48 1965
3 896
20 896
6 895
53 1988
26 1988
2 1988
68 1988
62 1988
48 1988
16 1988
34 1988
67 1988
28 1988
17 1988
30 1988
23 1988
11 1988
47 1988
24 1988
20 1988
21 1988
22 1988
49 1988
33 1988
87 895
106 896
15 1988
27 1988
7 1988
37 1988
52 1988
119 1988
83 1988
85 1988
70 1988
43 1988
73 1988
74 895
52 896
71 896
1 1988
9 1988
159 896
139 895
119 895
111 895
1 1989
74 1989
68 1989
48 1989
34 1989
195 1989
27 1989
116 1989
37 1989
75 1989
120 1989
71 1989
49 1989
53 1990
66 1990
48 1990
27 1990
69 1990
30 1990
75 1990
23 1990
49 1990
53 1989
84 1989
24 1989
64 1989
15 1989
67 1989
30 1989
23 1989
40 1989
33 1989
7 1989
119 1989
1 1991
53 1991
34 1991
69 1991
106 1991
24 1991
49 1991
66 1991
27 1991
23 1991
71 1991
26 1991
4 1991
17 1991
37 1991
11 1991
21 1991
1 1992
53 1992
122 1992
68 1992
4 1992
34 1992
27 1992
17 1992
7 1992
23 1992
24 1992
49 1992
75 1991
6 1991
56 1991
33 1991
1 1993
53 1993
68 1993
27 1993
67 1993
154 1993
49 1993
74 1991
62 1992
67 1992
101 1992
68 1991
53 1994
85 1994
16 1994
4 1994
34 1994
56 1994
49 1994
33 1994
1 1994
43 1994
15 1994
26 1994
17 1994
30 1994
21 1994
81 1994
22 1994
68 1994
62 1994
3 1994
67 1994
47 1994
64 1995
1 1995
53 1995
15 1995
2 1995
62 1995
16 1995
34 1995
17 1995
7 1995
37 1995
60 1995
23 1995
11 1995
52 1995
47 1995
24 1995
21 1995
22 1995
67 1995
49 1995
1 1996
53 1996
43 1996
66 1996
2 1996
68 1996
3 1996
34 1996
27 1996
23 1996
11 1996
24 1996
81 1996
22 1996
49 1996
33 1996
64 1994
25 1994
8 1994
75 1994
168 1994
23 1994
11 1994
24 1994
68 1995
33 1995
66 1994
2 1994
27 1994
7 1994
37 1994
52 1994
83 1994
88 1995
44 1995
3 1995
4 1995
48 1994
26 1995
66 1995
27 1995
87 1995
72 1995
8 1995
70 1994
73 1994
45 1994
154 1994
84 1994
15 1996
16 1996
17 1996
37 1996
8 1996
60 1996
21 1996
121 1994
43 1995
125 1995
30 1995
110 1994
28 1994
69 1994
1 685
15 685
8 685
11 685
21 685
67 685
26 685
64 1997
48 1997
34 1997
27 1997
67 1997
45 1997
23 1997
49 1997
53 1998
70 1998
2 1998
48 1998
34 1998
27 1998
116 1998
67 1998
37 1998
83 1998
24 1998
21 1998
49 1998
33 1998
1 1997
74 1997
106 1997
71 1997
53 1997
70 1997
15 1997
66 1997
2 1997
68 1997
62 1997
75 1997
11 1997
24 1997
33 1997
116 1997
83 1997
85 1997
26 1998
16 1998
1 1999
53 1999
43 1999
66 1999
68 1999
34 1999
27 1999
116 1999
67 1999
37 1999
23 1999
11 1999
24 1999
49 1999
33 1999
64 1999
70 1999
48 1999
16 1999
30 1999
21 1999
71 1999
106 1999
4 1997
21 1997
85 1999
83 1999
75 1999
40 1999
64 2000
53 2000
85 2000
70 2000
26 2000
66 2000
16 2000
34 2000
27 2000
17 2000
30 2000
11 2000
47 2000
83 2000
24 2000
21 2000
49 2000
33 2000
1 2000
43 2000
15 2000
2 2000
68 2000
4 2000
7 2000
37 2000
23 2000
52 2000
91 2000
56 2000
1 2001
53 2001
26 2001
66 2001
68 2001
4 2001
34 2001
37 2001
11 2001
24 2001
81 2001
22 2001
33 2001
15 2001
17 2001
7 2001
71 2001
49 2001
67 2000
81 2000
22 2000
154 2000
88 2000
122 2000
62 2000
71 2000
60 2000
43 2001
23 2001
160 2000
64 2001
67 2001
69 2001
27 2001
154 2001
69 2000
74 2000
121 2000
48 2001
30 2001
8 2000
87 2000
160 2001
85 2001
2 2001
62 2001
37 729
66 1998
106 1998
120 1998
23 1998
64 1998
160 1998
68 1998
62 1998
28 1998
74 1998
69 1998
75 1998
71 1998
15 1998
11 1998
111 1998
4 1998
64 2002
53 2002
34 2002
73 2002
67 2002
49 2002
1 2003
68 2003
62 2003
16 2003
4 2003
34 2003
7 2003
23 2003
24 2003
21 2003
22 2003
1 2002
66 2002
17 2002
154 2002
121 2002
23 2002
24 2002
21 2002
22 2002
33 2002
43 2002
68 2002
4 2002
27 2002
37 2002
11 2002
52 2002
81 2002
30 2002
15 2002
62 2002
16 2002
47 2002
2 2002
71 1995
85 2002
26 2002
45 2002
83 2002
70 2002
48 2002
27 2003
17 2003
33 2003
74 2002
122 2002
7 2002
75 2002
69 2002
85 1995
110 2002
193 2002
28 1995
64 2003
53 2003
85 2003
48 2003
67 2003
81 2003
49 2003
1 1990
1 2004
53 2004
2 2004
68 2004
4 2004
34 2004
17 2004
37 2004
23 2004
24 2004
49 2004
33 2004
66 2004
16 2004
11 2004
106 2004
27 2004
154 2004
120 2004
70 1990
34 1990
73 1990
67 1990
37 1990
193 1990
106 1990
52 1990
33 1990
26 2004
72 2004
52 2004
67 2004
87 2004
53 2005
66 2005
68 2005
34 2005
27 2005
37 2005
111 2005
49 2005
64 2005
74 2005
26 2005
2 2005
48 2005
67 2005
17 2005
23 2005
11 2005
83 2005
24 2005
71 2005
81 2004
1 2005
33 2005
4 2005
64 2004
85 2004
70 2004
48 2004
73 2004
160 2005
1 2006
33 2006
119 2002
26 2003
66 2003
2 2003
37 2003
121 2003
11 2003
47 2003
66 2006
68 2006
4 2006
23 2006
1 2007
53 2007
26 2007
66 2007
4 2007
17 2007
7 2007
121 2007
23 2007
21 2007
22 2007
49 2007
33 2007
74 2003
30 2003
53 2006
15 2006
26 2006
2 2006
34 2006
27 2006
17 2006
7 2006
11 2006
24 2006
21 2006
49 2006
67 2006
37 2006
71 2006
119 2003
15 2007
2 2007
68 2007
62 2007
16 2007
34 2007
27 2007
37 2007
24 2007
67 2007
11 2007
15 2003
154 2007
154 2003
16 2006
30 2006
121 2006
22 2006
64 2007
30 2007
40 2007
81 2006
73 2006
160 2006
81 2007
74 2006
72 2007
75 2000
40 2002
120 2000
31 2000
193 2000
48 2000
18 2000
42 2002
1 2008
26 2008
66 2008
2 2008
68 2008
34 2008
195 2008
120 2008
71 2008
49 2008
62 1100
48 1100
195 1100
30 1100
32 1100
33 1100
53 1100
26 1100
37 1100
160 1100
11 1100
1 732
1 2009
2 2009
68 2009
34 2009
27 2009
106 2009
120 2009
24 2009
49 2009
33 2009
73 2009
53 2009
11 2009
71 2003
6 2003
8 2003
25 2003
60 2003
52 2003
40 2003
43 2003
75 2003
88 2003
28 2003
70 2003
73 2003
64 2010
48 2010
34 2010
73 2010
67 2010
23 2010
83 2010
120 2010
49 2010
66 2010
1 2011
74 2011
53 2011
48 2011
75 2011
15 2011
2 2011
68 2011
34 2011
27 2011
23 2011
11 2011
106 2011
111 2011
24 2011
49 2011
33 2011
24 2012
81 2012
49 2012
1 2012
23 2012
1 2013
53 2013
23 2013
81 2013
49 2013
64 2013
70 2013
64 2012
53 2012
66 2012
34 2012
27 2012
33 2012
194 2012
16 2001
52 2001
66 2013
34 2013
21 2013
22 2013
33 2013
74 2001
21 2001
4 2013
26 2013
16 2013
37 2013
11 2013
27 2013
17 2013
75 2013
71 2013
40 2001
87 2001
17 2012
11 2012
67 2012
40 2012
16 2012
4 2012
7 2012
22 2012
30 2012
15 2012
26 2012
68 2012
37 2012
43 2013
48 2013
52 2013
24 2013
106 2000
70 2001
75 2012
45 2001
125 2012
4 1988
87 1988
81 1988
1 2014
53 2014
26 2014
68 2014
16 2014
34 2014
67 2014
193 2014
23 2014
21 2014
33 2014
15 2014
2 2014
27 2014
24 2014
81 2014
22 2014
49 2014
66 1988
43 2014
48 2014
17 2014
71 1988
3 1988
116 1988
8 2014
125 2014
121 2014
11 2014
52 2014
119 2014
56 1988
154 2014
3 2014
7 2014
60 2014
47 2014
159 1988
64 2015
53 2015
66 2015
27 2015
30 2015
23 2015
160 2015
40 2015
49 2015
1 2015
74 2015
106 2015
34 2015
120 2015
68 2015
22 2015
41 2015
16 2015
17 2015
121 2015
24 2015
21 2015
4 2015
75 2015
168 2015
33 2015
34 1993
23 1993
160 1993
22 1993
122 2015
26 2015
7 2015
163 2015
1 2016
27 2016
23 2016
160 2016
163 2016
49 2016
37 2015
71 2015
56 2015
168 2016
88 2015
40 729
85 729
75 729
11 729
110 729
60 729
43 1998
84 729
7 729
52 2009
16 2009
111 2009
48 2017
27 2017
73 2017
53 2018
15 2018
68 2018
34 2018
27 2018
67 2018
75 2018
49 2018
33 2018
66 2018
4 2018
17 2018
23 2018
37 2018
11 2018
52 2018
24 2018
7 2018
106 2005
21 2005
168 2018
1 2018
16 2018
193 2018
21 2018
22 2018
70 2005
119 2018
16 2005
40 2005
2 2018
120 2018
4 2014
37 2014
64 2014
62 2014
64 1988
74 2014
85 2014
70 2014
30 2014
56 2014
83 2014
205 2014
66 2014
40 1988
75 2014
160 2014
53 2008
62 2008
27 2008
116 2008
67 2008
37 2008
30 2008
139 2008
76 2008
111 2008
83 2008
24 2008
23 2008
33 2008
48 2008
45 2008
120 895
87 912
41 912
28 912
116 912
6 912
88 912
70 912
40 912
48 912
18 895
195 912
53 2019
34 2019
27 2019
67 2019
23 2019
71 2019
49 2019
33 2019
16 2019
74 2008
43 2008
15 2008
2 1989
11 1989
4 2008
11 2008
70 2008
73 2008
21 2008
106 2008
1 2019
74 2019
26 2019
66 2019
68 2019
120 2019
43 1997
37 1997
16 1997
160 1997
73 1997
195 896
1 910
6 910
7 910
120 910
7 896
110 896
111 896
1 2020
7 2020
23 2020
120 2020
49 2020
53 2020
48 2020
34 2020
27 2020
67 2020
69 2020
11 2020
106 2020
119 2020
74 896
75 896
62 2020
30 2020
120 896
64 2020
43 2020
7 1993
66 2016
34 2016
67 2016
22 2016
53 2016
4 2016
17 2016
7 2016
11 2016
71 2016
33 2016
74 2016
120 2016
68 2016
62 2016
37 2016
24 2016
40 2016
56 2016
121 2016
21 2016
16 2016
64 1993
121 1991
64 1991
87 1991
30 1991
184 1991
16 1991
7 1991
76 1991
52 1991
22 1991
28 2015
192 1991
159 1991
111 1991
120 1991
40 1991
11 1993
87 2015
17 1993
154 1991
1 2021
23 2021
120 2021
53 2021
122 2021
4 2021
195 2021
27 2021
17 2021
24 2021
49 2021
26 2021
34 2021
168 2021
106 2021
15 2021
56 2021
21 2021
22 2021
66 2021
2 2021
68 2021
87 2021
37 2021
71 2021
206 2021
11 2021
119 2021
111 2021
207 2021
7 2021
121 2021
74 2021
81 2021
75 2021
40 2021
84 2021
160 2021
30 2021
16 2021
33 2021
64 2021
76 2021
74 2012
121 2012
52 2012
26 2016
193 2016
47 2016
21 2012
56 2012
106 2012
48 2016
75 1993
81 1993
5 2007
15 1993
45 2016
47 2012
75 2007
2 2012
3 2007
56 2007
4 1993
121 1993
87 2012
162 2012
209 2012
81 2016
47 2007
52 2007
71 2012
66 1993
24 1993
74 2007
69 2012
64 2016
30 2016
6 1993
193 1993
21 1993
119 2012
62 2012
117 2007
120 1990
24 1990
64 1990
53 2022
68 2022
34 2022
75 2022
23 2022
11 2022
73 685
4 1999
81 1999
74 685
6 1994
71 1994
119 1994
60 1994
9 2014
125 1994
71 2014
53 910
43 910
68 910
67 910
11 910
119 910
24 910
22 910
156 910
15 910
116 910
66 910
85 910
62 910
4 910
17 910
193 910
154 910
60 910
75 910
40 1998
111 910
20 910
87 1998
30 910
160 910
73 1998
73 910
64 2023
1 2023
53 2023
85 2023
70 2023
66 2023
34 2023
27 2023
67 2023
17 2023
60 2023
23 2023
21 2023
22 2023
49 2023
15 2023
26 2023
2 2023
68 2023
4 2023
7 2023
37 2023
11 2023
47 2023
24 2023
43 2023
30 2023
81 2023
33 2023
70 1995
83 1995
62 2023
8 2023
52 2023
121 1995
16 2023
121 2023
10 1995
81 1995
48 2023
71 2023
205 1995
125 2023
101 1995
74 2023
69 2023
41 2002
64 2018
48 2018
117 1993
73 1993
37 1993
165 1993
101 1993
40 1993
74 1993
70 1993
30 1993
71 1993
26 1993
33 1993
56 1993
87 1993
2 1993
48 1993
120 1993
117 2018
30 2018
81 2018
17 1998
30 1998
47 731
71 731
87 731
22 1998
117 729
64 2009
74 2009
2 732
116 726
193 726
70 1162
23 2009
53 2024
66 2024
68 2024
48 2024
23 2024
33 2024
1 2024
34 2024
27 2024
111 2024
71 2024
49 2024
64 2008
52 2008
16 2024
67 2024
70 1989
66 1989
43 1989
4 1989
1 2025
68 2025
34 2025
37 2025
23 2025
160 2025
21 2025
49 2025
120 2012
156 2016
52 2016
2 2016
27 2025
7 2025
11 2025
24 2025
22 2025
16 2025
26 2025
4 2025
67 2025
17 2025
56 2025
121 2025
119 2025
52 2025
33 2025
87 2016
119 2016
154 2012
117 2013
15 2013
15 2022
66 2022
39 2022
48 2022
69 2022
49 2022
81 2022
21 2022
33 2022
64 2022
27 2022
73 2022
85 2022
70 2022
62 2022
67 2022
16 2022
1 2022
195 2022
106 2022
159 2022
71 2022
64 2026
67 2026
33 2026
70 2026
66 2026
48 2026
27 2026
45 2026
49 2026
34 2026
73 2026
7 2026
23 2026
1 2026
74 2026
53 2026
62 2026
16 2026
4 2026
37 2026
24 2026
68 2026
106 2026
43 2026
195 2026
69 2026
30 2026
81 2026
16 910
52 910
26 910
74 910
2 910
120 884
70 910
68 2020
111 2020
24 2020
33 2020
74 2020
124 2020
75 2020
40 2020
26 2020
66 2020
83 2020
22 2020
28 2020
81 2020
4 2020
70 2020
73 2020
53 2025
195 2025
40 2025
66 2025
8 2025
75 2025
47 2025
101 2025
87 2025
43 2025
117 2025
81 2025
71 2025
74 2025
154 2025
15 2025
125 2025
88 1999
15 1999
26 1999
46 1999
1 2017
53 2017
66 2017
2 2017
4 2017
34 2017
37 2017
23 2017
120 2017
71 2017
85 2017
68 2017
24 2017
49 2017
111 1999
120 1999
85 2006
196 2006
52 2006
110 2006
119 2006
119 2007
125 2007
73 2007
72 2006
64 2006
62 2006
70 2006
87 2007
87 2005
81 2005
15 2005
7 2005
81 1989
120 2005
2 1991
101 2015
81 1991
1 2027
53 2027
16 2027
4 2027
34 2027
27 2027
23 2027
11 2027
24 2027
49 2027
1 2028
66 2028
68 2028
27 2028
23 2028
22 2028
49 2028
15 718
106 718
120 718
81 718
15 729
106 729
69 1997
30 1997
7 1997
21 732
71 2009
67 2009
193 2009
154 2009
70 2009
26 2009
66 2009
48 2009
37 2009
32 2009
75 732
40 732
85 2009
15 2009
159 2009
4 2009
195 2009
81 2009
69 2004
193 2004
121 1990
71 1990
195 2004
74 2004
64 2019
48 2019
22 2019
27 2029
28 2029
75 2029
160 2029
16 1992
52 1992
120 1992
22 1992
30 2019
1 2010
117 2010
69 2010
30 2010
160 2010
53 2010
26 2010
17 2010
121 2010
24 2010
21 2010
22 2010
33 2010
15 2010
68 2010
16 2010
4 2010
8 2010
125 2010
60 2010
47 2010
27 2010
81 2010
2 2010
5 2010
7 2010
11 2010
62 2010
110 2010
52 2010
121 2026
75 1988
73 2011
64 2011
67 2011
69 2011
40 2011
15 2004
121 2004
21 2004
22 2004
154 2011
30 2011
70 2011
43 2011
16 2011
111 2018
71 2018
26 2018
101 2018
154 2018
121 2018
56 2018
160 2018
74 2018
60 2018
18 2018
87 2018
69 1162
154 1162
121 1098
64 2030
1 2030
53 2030
34 2030
27 2030
60 2030
23 2030
81 2030
22 2030
49 2030
33 2030
15 2030
66 2030
48 2030
30 2030
20 912
43 2030
2 2030
68 2030
62 2030
16 2030
3 2030
4 2030
67 2030
17 2030
11 2030
24 2030
21 2030
7 2030
37 2030
84 2030
73 2030
28 2030
69 2030
88 2030
52 2030
47 2030
83 2030
26 2030
8 2030
125 2030
85 2030
45 2030
25 2030
40 2030
74 2030
70 2030
18 2030
20 2030
193 2030
52 2015
53 2028
4 2028
34 2028
7 2028
24 2028
26 2028
67 2028
17 2028
37 2028
75 2028
40 2028
33 2028
56 2028
72 2028
121 2028
71 2028
64 2028
87 2028
45 2028
160 2028
122 2028
195 2028
11 2015
5 2015
154 2015
81 2015
74 2028
168 2028
106 2028
28 2026
110 1998
116 2026
2 2026
11 2026
111 2026
83 2026
84 2007
110 2007
42 2007
87 2002
41 2007
71 2002
193 2012
110 2012
120 2007
71 2007
73 2012
84 2012
160 2012
160 2007
120 2002
105 910
74 731
16 2008
47 2008
195 2017
67 2017
64 2024
70 2024
105 2024
75 2024
37 2024
11 2024
83 2024
24 2024
70 2017
75 2017
111 2017
64 2017
116 2017
110 2017
119 2017
33 2017
16 2017
30 2017
111 1989
8 2012
124 2013
121 2013
69 2013
32 2013
68 2013
168 2013
2 2013
67 2013
72 2012
122 2012
156 2012
30 2024
21 2024
22 2024
116 2009
69 2009
40 2009
1 2031
53 2031
66 2031
4 2031
34 2031
17 2031
37 2031
23 2031
24 2031
22 2031
49 2031
7 2031
154 2031
121 2031
122 2031
27 2031
75 2031
106 2031
52 2031
47 2031
120 2031
26 2031
2 2031
72 2031
74 2031
168 2031
85 2031
87 2031
111 2031
67 2031
33 2031
68 2031
195 2031
11 2031
43 2031
15 2031
71 2031
25 2031
117 2031
16 2031
64 2031
8 2031
40 2031
101 2031
62 2031
15 2020
21 2020
2 2020
3 2020
116 2020
17 2020
16 2020
154 2020
37 2020
47 2020
87 1994
117 2014
45 2014
87 2003
37 2010
101 2014
101 2010
117 2003
84 2018
75 2006
195 2018
40 2018
16 1993
195 1993
84 1993
26 1992
37 1992
121 1992
71 1992
160 2019
52 2019
66 1992
2 1992
195 1992
111 1992
33 1992
17 2019
37 2019
75 2019
24 2019
2 2019
21 2019
4 2019
106 2019
15 2019
99 2014
192 2014
72 2014
116 2030
71 2030
40 2014
87 2013
212 2013
30 2013
119 2013
7 2013
2 2025
154 2013
74 2013
195 2006
48 2006
43 2004
45 2004
12 2006
40 2004
11 2028
67 2015
120 2028
110 2028
81 2028
111 2028
16 2028
47 2028
83 2028
101 2028
2 2028
154 912
53 2032
85 2032
2 2032
68 2032
48 2032
34 2032
17 2032
23 2032
11 2032
47 2032
24 2032
21 2032
49 2032
33 2032
106 912
83 912
74 912
120 912
209 912
75 2030
64 2032
15 2032
66 2032
62 2032
16 2032
3 2032
4 2032
67 2032
20 2032
81 2032
22 2032
3 2004
30 2004
71 2004
88 2006
43 2006
3 2006
8 2006
69 2006
116 1994
20 1995
45 1995
124 1994
72 1994
74 1994
40 1994
84 1995
111 1995
110 1995
88 2022
43 2022
26 2022
111 2022
37 2022
40 2017
4 2022
24 2022
2 2022
194 2022
87 2022
119 2022
17 2022
83 2022
116 2022
74 2022
121 2022
64 1992
30 1992
81 1992
75 1992
40 1992
74 1992
192 1992
106 1992
69 1992
154 1992
11 1992
15 1992
72 1992
168 1098
120 1098
70 1098
52 1098
81 2011
15 1990
2 1990
11 1990
119 1990
52 2021
6 2016
154 2016
106 2016
218 2033
177 2033
202 1743
219 1743
183 2034
218 2034
226 2034
217 1743
228 1743
139 1743
170 2033
226 2033
217 2033
174 2035
53 2033
174 2033
168 2033
192 1743
217 2036
226 2036
168 2036
174 1747
192 1747
217 1747
64 1747
168 1747
177 2035
217 1774
228 1774
168 1774
226 1774
174 2036
139 2036
170 2036
228 1747
192 2036
218 2036
177 2036
167 1747
139 1747
225 2036
231 2036
228 2036
226 1747
217 2035
53 2035
170 2035
218 2035
226 2035
227 2036
166 2037
226 2037
219 2036
227 2035
139 1774
53 2038
225 2038
219 2038
177 2038
227 2038
231 2038
219 2034
177 2034
227 2034
225 2039
219 2039
177 2039
227 2039
231 2039
225 2037
219 2040
227 2040
231 2040
202 2034
166 2036
225 2040
166 2033
219 2033
219 1774
202 2038
53 2036
235 2036
186 2036
218 2038
229 2036
202 1774
174 1774
169 2038
170 2038
166 1774
202 2035
169 2036
219 2041
219 2035
139 2035
202 2041
166 2035
169 2035
139 2041
219 2037
202 2036
219 2042
202 2042
177 2037
218 2037
202 2037
139 2037
166 2039
232 2036
192 2033
202 2039
166 2041
202 2033
166 2038
225 2033
53 1774
168 1743
166 2034
236 2036
237 2036
218 2043
237 2037
227 2037
169 1747
53 1747
192 2035
218 2040
169 2034
166 1743
238 1728
229 1728
231 1728
239 1728
226 1728
218 1728
239 2044
240 1728
203 1728
202 1728
203 2044
139 2044
237 1728
236 1728
241 1747
202 1747
139 1728
240 1747
242 1728
123 2045
225 2046
239 2047
239 2048
139 2048
203 2049
123 2049
238 2046
218 2046
239 2050
241 2045
202 2045
203 2046
232 2046
123 2051
166 2052
219 2052
219 2053
166 2053
219 2054
123 2055
166 2055
219 2056
166 2056
219 2055
218 2056
219 2057
226 2056
166 2057
219 2058
218 2055
226 2055
123 2056
166 2054
123 2054
123 2053
123 2059
177 2059
166 2058
219 2060
166 2061
123 2061
139 2061
166 2060
139 2060
218 2061
239 2062
218 2063
166 2062
239 2051
123 2064
166 1660
202 2061
218 2058
123 2052
177 2056
202 2060
218 2052
202 2064
223 2065
239 2065
243 2066
166 2051
219 2061
166 2063
123 2060
241 2053
202 2051
231 2061
225 2067
166 2067
219 2067
218 2067
231 2067
166 2068
219 2068
225 2068
227 2068
232 2068
219 2069
218 2070
218 2068
230 2068
177 2068
170 2068
227 2033
230 2036
225 2069
227 2069
218 2069
219 2071
219 2072
231 2072
202 2069
169 2067
139 2067
231 2068
219 2043
219 2073
219 2070
166 2070
166 2071
166 2073
202 2043
226 2068
228 2068
217 2068
244 2068
53 2068
171 2068
229 2068
235 2068
202 2068
53 2043
166 2043
169 2068
219 2074
53 2071
202 2075
202 2074
202 2070
177 2067
241 2033
237 2068
53 2074
227 2067
53 2069
166 2069
240 2068
202 2073
202 2076
202 2067
202 2071
217 2067
170 2067
53 2067
202 2077
219 2077
226 2067
227 2073
227 2078
218 2078
232 2067
219 2079
228 2067
53 2078
177 2078
170 2078
231 2078
223 2068
177 2073
217 2080
225 2080
227 2080
230 2080
226 2080
233 2080
53 2080
232 2080
231 2080
177 2080
170 2080
53 2081
225 2081
231 2081
227 2082
239 2082
239 2083
237 2083
168 2080
239 2080
228 2080
202 2084
239 2085
239 2086
203 2080
203 2084
239 2084
239 2087
245 2080
238 2080
225 2084
230 2084
227 2084
232 2084
218 2080
53 2084
166 2084
237 2082
233 2082
232 2082
233 2049
219 2088
166 2089
170 2089
219 2089
239 2089
53 2049
227 2049
232 2049
227 2081
202 2049
232 2081
239 2090
241 2091
239 2049
203 2081
239 2092
239 2081
233 2084
231 2086
225 2086
239 2093
227 2093
232 2093
233 2094
232 2094
225 2093
218 2084
231 2084
245 2083
245 2084
237 2084
245 2086
233 2093
233 2086
227 2094
246 2084
228 2084
240 2093
225 2094
245 2093
233 2095
232 2083
230 2093
53 2093
231 2094
53 2096
166 2096
219 2096
202 2096
123 2096
166 2097
219 2097
218 2096
219 2098
225 2062
219 2062
53 2099
219 2099
218 2099
166 2099
123 2099
166 2098
183 2100
170 2100
218 2100
226 2100
231 2062
123 2100
219 2100
202 2098
232 2099
225 2099
227 2099
231 2099
202 2099
218 2098
225 2098
177 2098
226 2098
202 2100
53 2098
231 2098
202 2062
177 2099
53 2101
177 2101
227 2101
123 2102
218 2101
231 2101
166 2102
219 2103
225 2101
225 2102
177 2102
232 2103
231 2103
170 2101
202 2102
232 2101
219 2102
227 2102
177 2104
227 2104
232 2104
166 2100
239 2102
225 2100
219 2101
239 2103
203 2102
218 2062
236 2101
237 2101
239 2066
203 2098
53 2097
202 2097
239 2100
241 2101
166 2101
123 2101
241 2100
237 2100
239 2101
225 2060
239 2099
53 2060
53 2100
171 2100
242 2105
219 2106
53 2106
233 2106
232 2106
230 2106
239 2106
233 2107
230 2108
233 2108
219 2108
227 2108
232 2108
231 2108
53 2108
225 2108
234 2108
229 2108
170 2108
218 2108
233 2109
232 2109
230 2095
245 2095
232 2095
225 2109
231 2109
233 2110
232 2110
217 2108
226 2108
245 2111
229 2094
233 2112
218 2094
230 2094
239 2111
230 2110
202 2108
239 2107
239 2109
239 2110
239 2112
239 2095
203 2108
239 2094
225 2095
223 2095
223 2110
239 2108
225 2106
53 2095
234 2095
228 2095
227 2095
227 2106
240 2108
231 2110
177 2108
228 2108
225 2107
227 2107
232 2107
230 2107
227 2109
247 2108
227 2112
230 2112
177 2054
218 2054
53 2054
166 2113
219 2113
219 2114
166 2114
202 2114
202 2113
219 2115
166 2115
219 2116
202 2116
177 2114
166 2117
202 2056
219 2118
177 2118
177 2097
217 2118
170 2118
228 2118
228 2097
174 2118
168 2118
177 2119
218 2097
227 2097
225 2097
218 2115
177 2115
217 2097
218 2118
226 2097
202 2118
219 2119
166 2120
219 2120
225 2118
166 2119
218 2119
218 2120
202 2119
226 2118
71 2118
217 2100
217 2121
177 2100
218 2121
177 2121
166 2121
219 2121
219 2122
226 2121
225 2121
202 2121
218 2071
170 2054
225 2074
226 2115
166 2074
170 2121
177 2074
225 2104
218 2104
226 2104
170 2104
217 2104
228 2104
169 2115
217 2115
170 2115
168 2115
53 2115
166 2123
219 2123
218 2123
177 2123
217 2123
168 2123
174 2115
226 2123
174 2123
170 2123
166 2124
219 2124
167 2123
217 2124
167 2124
53 2124
174 2124
192 2124
168 2124
177 2124
218 2114
177 2116
169 2121
53 2119
166 2116
218 2116
192 2123
123 2116
227 2098
169 2118
53 2114
241 2104
168 2104
169 2123
53 2123
139 2118
192 2115
218 2124
123 2114
53 2118
218 2074
166 2118
175 2118
169 2119
202 2120
225 2071
169 2054
202 2125
219 2125
139 2121
166 2078
219 2078
202 2123
171 2074
218 2113
177 2113
202 2057
202 2117
202 2122
166 2122
170 2097
226 2054
232 2102
169 2126
219 2126
225 2126
227 2126
232 2126
177 2126
218 2126
231 2126
202 2126
232 2088
219 2104
123 2067
177 2072
166 2072
225 2072
166 2126
53 2126
177 2046
227 2046
53 2046
171 2046
227 2072
232 2072
53 2072
169 2072
170 2126
226 2046
226 2126
235 2126
218 2072
202 2046
229 2126
169 2104
238 2104
123 2072
219 2046
239 2046
123 2126
166 2104
218 2089
227 2088
202 2088
123 2104
123 2088
238 2102
202 2104
241 2126
203 2126
237 2126
239 2072
170 2072
203 2104
203 2088
239 2088
227 2089
232 2089
202 2072
203 2072
239 2104
53 2104
237 2072
123 2046
167 2067
171 2067
231 2104
53 2102
238 2067
177 2040
230 2040
233 2040
169 2040
232 2040
202 2089
192 2040
169 2089
239 2091
123 2040
226 2040
123 2089
225 2089
225 2091
219 2091
123 2091
227 2091
233 2091
230 2091
231 2091
233 2036
227 2127
53 2127
230 2127
226 2127
217 2127
174 2127
168 2127
170 2127
228 2127
170 2091
231 2127
218 2127
232 2091
202 2127
225 2110
239 2040
202 2091
203 2040
53 2091
170 2040
247 2127
241 2127
177 2127
203 2110
239 2127
202 2040
233 2127
203 2089
203 2127
225 2127
232 2127
237 2091
240 2036
15 2128
48 2128
45 2128
9 2128
11 2128
42 2128
20 2128
21 2128
1 2129
15 2129
66 2129
23 2129
11 2129
24 2129
21 2129
22 2129
32 2129
49 2129
1 2128
78 2128
62 2128
16 2128
4 2128
34 2128
67 2128
28 2128
7 2128
37 2128
23 2128
24 2128
63 2128
32 2128
77 2128
12 2128
78 2129
9 2129
10 2129
42 2129
20 2129
66 2128
81 2128
16 2129
3 2129
34 2129
27 2129
67 2129
45 2129
7 2129
37 2129
83 2129
33 2129
216 2128
30 2128
12 2129
201 2128
83 2128
22 2128
3 2128
14 2129
49 2128
33 2128
1 2130
27 2130
22 2130
93 2128
248 2128
68 2128
47 2128
48 2129
39 2128
18 2128
64 2128
43 2128
5 2128
27 2128
61 2129
26 2128
53 2128
66 2131
61 2131
39 2131
48 2131
16 2131
3 2131
27 2131
73 2131
67 2131
49 2131
91 2132
39 2132
82 2132
20 2132
32 2132
78 2132
28 2132
63 2132
49 2132
78 2133
42 2133
20 2133
32 2133
62 2133
39 2133
34 2133
27 2133
18 2133
14 2133
21 2133
42 2132
34 2132
23 2132
47 2132
54 2132
64 2131
62 2131
45 2131
40 2131
108 2131
32 2131
33 2131
28 2133
9 2133
24 2133
63 2133
12 2133
108 2133
1 2132
85 2132
66 2132
61 2132
62 2132
48 2132
3 2132
27 2132
73 2132
67 2132
45 2132
111 2132
83 2132
24 2132
200 2132
33 2132
111 2133
16 2133
3 2133
108 2132
73 2133
64 2132
74 2132
69 2132
21 2132
25 2132
16 2132
30 2132
22 2132
14 2132
15 2132
90 2132
43 2132
18 2132
120 2132
102 2132
248 2132
42 2131
20 2131
61 2134
48 2134
27 2134
105 2134
200 2134
108 2134
49 2134
33 2134
28 2135
204 2134
73 2134
28 2134
40 2134
73 2136
49 2136
64 2136
66 2136
39 2136
48 2136
45 2136
30 2136
83 2136
61 2136
27 2136
61 2137
78 2137
62 2137
48 2137
3 2137
27 2137
28 2137
37 2137
23 2137
63 2137
21 2137
32 2137
33 2137
67 2137
49 2137
82 2138
69 2138
32 2138
61 2138
39 2138
92 2138
108 2138
33 2138
3 2138
28 2138
42 2138
20 2138
64 2138
48 2138
11 2138
83 2138
49 2138
43 2137
39 2137
45 2137
83 2137
20 2137
108 2137
61 2139
73 2139
33 2139
61 2140
62 2140
39 2140
27 2140
83 2140
63 2140
20 2140
108 2140
49 2140
27 2138
73 2138
21 2138
61 2141
3 2141
28 2141
42 2141
20 2141
40 2141
49 2141
48 2141
83 2141
62 2142
28 2142
42 2142
102 2142
20 2142
62 2141
39 2141
28 2143
49 2143
48 2144
28 2144
102 2144
108 2144
39 2143
42 2143
102 2143
28 2145
18 2145
82 2131
34 2131
63 2131
78 2146
34 2146
42 2146
20 2146
32 2146
15 2137
34 2137
18 2137
42 2137
64 2137
249 2137
111 2137
40 2137
30 2137
42 2147
20 2147
78 2148
34 2148
28 2148
42 2148
20 2148
64 2148
61 2148
39 2148
27 2148
73 2148
69 2148
111 2148
32 2148
49 2148
62 2148
108 2148
48 2148
37 2148
83 2148
33 2148
61 2147
62 2147
73 2147
83 2147
108 2147
48 2149
34 2149
73 2149
67 2149
108 2149
49 2149
66 2147
48 2147
27 2147
111 2147
63 2147
49 2147
33 2147
16 2148
18 2148
28 2147
37 2147
21 2147
61 2135
48 2135
3 2135
78 2135
42 2135
20 2135
21 2135
62 2135
27 2135
18 2149
123 2148
28 2150
42 2150
108 2150
24 2148
78 2147
24 2147
3 2147
123 1364
81 1364
73 1364
120 1364
39 1364
45 2135
37 2135
23 2135
111 2135
83 2135
24 2135
34 2135
18 2135
32 2135
49 2135
66 2135
39 2135
67 2135
69 2135
200 2135
3 2148
39 2139
28 2139
69 2139
42 2139
20 2139
81 2139
32 2139
49 2139
62 2134
39 2134
111 2134
42 2134
20 2134
23 2134
78 2134
18 2134
21 2134
34 2151
28 2151
14 2151
32 2151
248 2151
73 2151
33 2133
20 2151
78 2151
21 2151
64 2146
25 2146
39 2146
3 2151
20 2152
9 2151
42 2151
15 2151
39 2152
48 2152
73 2152
28 2152
69 2152
42 2152
32 2152
49 2152
10 2151
45 2151
27 2151
23 2151
15 2152
34 2152
27 2152
23 2152
43 2151
62 2151
16 2151
69 2151
39 2151
11 2151
49 2151
66 2151
61 2151
124 2151
12 2151
54 2151
63 2151
28 2146
24 2151
108 2151
48 2151
33 2151
120 2133
3 2146
15 2133
30 2151
7 2151
69 2146
53 2133
15 2146
27 2146
54 2146
49 2146
61 2146
48 2146
61 2133
48 2133
69 2133
200 2133
49 2133
66 2152
78 2152
9 2152
10 2152
24 2152
63 2152
21 2152
108 2152
33 2152
14 2152
62 2146
11 2146
108 2146
66 2146
45 2146
23 2146
63 2146
12 2146
14 2146
22 2146
73 2146
21 2146
9 2146
15 2138
66 2138
78 2138
18 2138
46 2151
25 2151
201 2146
9 2138
201 2151
201 2152
67 2151
120 2146
28 2153
42 2153
20 2153
21 2153
32 2153
49 2153
66 2153
78 2153
62 2153
39 2153
16 2153
3 2153
34 2153
12 2153
33 2153
61 2153
48 2153
73 2153
69 2153
111 2153
200 2153
83 2153
63 2153
108 2153
27 2153
82 2153
123 2153
64 2140
34 2140
28 2140
32 2140
48 2140
78 2140
42 2140
21 2140
3 2140
16 2140
18 2140
75 2153
40 2153
15 2142
48 2142
3 2142
45 2142
75 2142
63 2142
21 2142
49 2142
78 2142
82 2142
32 2142
39 2142
16 2142
27 2142
37 2142
83 2142
108 2142
33 2142
34 2154
9 2154
12 2154
42 2154
14 2154
41 2154
24 2154
20 2154
25 2155
6 2155
33 2155
20 2155
9 2156
248 2156
34 2156
20 2156
12 2156
9 2155
78 2157
27 2157
28 2157
9 2157
20 2157
32 2157
28 2155
1 2155
7 2155
42 2157
21 2157
3 2157
12 2157
42 2155
61 2157
14 2157
32 2155
27 2155
12 2155
34 2157
33 2157
15 2157
48 2157
49 2157
62 2157
108 2157
78 2155
108 2155
66 2155
48 2155
82 2155
14 2155
21 2155
49 2155
3 2155
73 2155
15 2155
16 2155
24 2155
34 2155
78 2154
28 2154
6 2154
54 2154
63 2154
21 2154
32 2154
1 2154
15 2154
27 2154
7 2154
37 2154
23 2154
11 2154
81 2154
108 2154
49 2154
78 2156
39 2157
10 2155
6 2156
10 2156
42 2156
7 2157
45 2155
23 2155
11 2155
41 2155
40 2155
114 2155
32 2156
15 2156
21 2156
24 2156
26 2155
37 2155
39 2156
3 2156
28 2156
49 2156
7 2156
62 2155
1 2156
16 2156
37 2156
23 2156
11 2156
39 2155
39 2154
16 2154
33 2154
1 2157
16 2157
41 2157
27 2156
14 2156
97 2156
10 2157
1 2151
66 2157
73 2157
37 2157
63 2157
26 2151
6 2151
37 2151
120 2151
53 2157
63 2156
64 2157
25 2157
69 2157
45 2157
100 2157
46 2157
97 2157
18 2155
64 2156
65 2155
22 2155
66 2156
53 2155
53 2156
248 2154
25 2156
69 2155
248 2155
89 2155
81 2158
111 2159
33 2159
69 2160
75 2160
28 2159
200 2158
108 2158
82 2158
3 2158
67 2158
28 2158
33 2158
49 2158
27 2161
20 2162
32 2162
27 2163
40 2163
61 2164
39 2164
73 2164
28 2164
69 2164
114 2164
61 2163
39 2163
14 2164
32 2164
3 2164
73 2161
32 2161
49 2161
3 2161
64 2161
61 2161
39 2161
69 2161
30 2161
78 2161
28 2161
42 2161
108 2161
15 2162
61 2162
78 2162
62 2162
34 2162
27 2162
28 2162
23 2162
42 2162
83 2162
21 2162
49 2162
43 2164
15 2164
30 2164
20 2164
15 2165
66 2165
62 2165
16 2165
3 2165
67 2165
28 2165
45 2165
12 2165
14 2165
20 2165
21 2165
22 2165
32 2165
49 2165
66 2164
27 2164
64 2165
25 2165
39 2165
27 2165
30 2165
33 2165
23 2164
64 2164
62 2164
45 2164
37 2164
83 2164
63 2164
49 2164
28 2163
32 2163
15 2161
34 2161
45 2161
23 2161
20 2161
21 2161
42 2164
34 2164
16 2161
63 2161
54 2164
14 2161
23 2157
78 2164
83 2157
114 2157
111 2164
21 2164
108 2164
33 2161
62 2161
83 2161
7 2161
114 2161
78 2166
42 2166
20 2166
21 2166
61 2167
62 2167
39 2167
48 2167
34 2167
45 2167
108 2167
32 2167
23 2166
49 2166
61 2168
62 2168
48 2168
3 2168
105 2168
45 2168
23 2168
42 2168
21 2168
108 2168
32 2168
33 2168
78 2167
42 2167
20 2167
69 2167
75 2138
81 2138
40 2138
64 2153
73 2140
40 2140
62 2138
23 2138
12 2138
78 2169
28 2169
18 2169
23 2169
12 2169
14 2169
81 2169
22 2169
32 2169
74 2128
73 2128
14 2128
108 2128
1 2170
2 2170
78 2170
16 2170
3 2170
28 2170
7 2170
12 2170
42 2170
20 2170
21 2170
22 2170
32 2170
2 2169
34 2169
27 2169
67 2169
69 2169
120 2169
49 2169
1 2169
15 2169
62 2169
39 2169
16 2169
3 2169
45 2169
7 2169
83 2169
24 2169
20 2169
21 2169
64 2169
53 2169
46 2128
25 2169
66 2169
61 2169
42 2169
15 2170
9 2170
11 2170
64 2170
74 2170
27 2170
30 2170
75 2170
40 2170
49 2170
84 2128
74 2169
30 2169
75 2169
33 2169
2 2128
73 2169
105 2128
69 2128
9 2132
48 2169
28 2130
32 2130
248 2130
15 2130
2 2130
78 2130
9 2130
11 2130
42 2130
20 2130
21 2130
16 2130
34 2130
6 2130
7 2130
12 2130
33 2130
87 2130
62 2171
42 2171
20 2171
108 2171
3 2172
61 2172
20 2172
39 2171
61 2171
3 2171
73 2171
18 2171
32 2171
40 2171
48 2172
18 2172
200 2173
49 2173
108 2174
73 2167
15 2148
11 2148
3 2167
120 2167
21 2167
33 2167
23 2167
28 2131
23 2131
22 2131
78 2131
21 2131
67 2136
111 2136
82 2136
92 2136
3 2136
120 2136
108 2136
34 2136
63 2136
20 2136
21 2136
62 2136
23 2136
42 2136
48 2175
73 2175
69 2175
200 2175
49 2175
28 2176
28 2177
200 2177
49 2177
33 2177
61 2175
64 2178
67 2178
28 2178
200 2178
108 2178
49 2178
20 2178
81 2178
102 2178
48 2178
42 2178
33 2178
42 2177
102 2177
83 2177
20 2177
108 2177
48 2177
40 2177
75 2143
40 2179
81 2180
28 2179
49 2179
39 2179
48 2179
200 2179
28 2181
32 2181
49 2181
28 2182
48 2183
3 2183
49 2183
28 2183
40 2183
33 2183
39 2162
3 2162
30 2162
40 2162
61 2184
39 2184
63 2184
20 2184
40 2184
49 2184
48 2162
69 2162
200 2162
18 2184
42 2184
32 2184
78 2184
48 2184
33 2184
34 2184
47 2129
1 2166
53 2166
15 2166
66 2166
68 2166
62 2166
16 2166
34 2166
67 2166
37 2166
9 2166
11 2166
24 2166
81 2166
22 2166
108 2166
32 2166
114 2128
61 2128
111 2129
64 2129
74 2129
30 2129
111 2128
2 2132
114 2132
54 2128
28 2166
62 2129
18 2166
2 2166
48 2166
3 2166
7 2166
30 2166
83 2166
63 2166
33 2166
65 2132
75 2132
45 2166
47 2166
68 2129
28 2129
10 2166
81 2132
27 2166
53 2132
7 2132
11 2132
89 2129
73 2166
61 2155
78 2185
62 2185
3 2185
34 2185
28 2185
69 2185
83 2185
20 2185
108 2185
114 2185
2 2155
5 2155
38 2155
64 2155
73 2185
7 2185
12 2185
41 2185
32 2185
49 2185
33 2185
39 2185
14 2185
78 2165
34 2165
83 2165
63 2165
108 2165
114 2165
61 2185
45 2185
46 2155
54 2155
48 2165
69 2165
64 2185
74 2185
66 2185
27 2185
89 2185
30 2185
23 2185
46 2185
63 2185
30 2157
11 2157
24 2157
22 2157
6 2185
40 2165
73 2165
23 2165
18 2165
18 2157
42 2165
40 2157
9 2185
65 2157
6 2157
81 2155
26 2157
68 2157
248 2157
41 2165
202 2186
219 2186
66 2142
61 2142
66 2187
61 2187
62 2187
39 2187
48 2187
3 2187
63 2187
49 2187
33 2187
34 2142
64 2183
75 2183
64 2142
67 2142
40 2142
200 2142
89 2152
62 2152
64 2152
82 2152
65 2152
61 2152
18 2152
111 2152
71 2152
54 2152
53 2152
16 2152
25 2161
3 2152
45 2153
54 2153
16 2162
18 2162
63 2162
108 2162
33 2162
48 2161
25 2152
216 2152
45 2152
30 2152
28 2188
45 2188
81 2188
40 2188
200 2188
108 2188
49 2188
28 2189
42 2189
20 2189
108 2189
33 2189
61 2189
39 2189
27 2189
67 2189
45 2189
200 2189
49 2189
53 2189
48 2189
200 2190
49 2190
68 2168
27 2168
73 2168
69 2168
81 2137
45 2148
25 2148
75 2148
63 2148
21 2148
24 2137
75 2137
78 2139
62 2139
48 2139
21 2139
63 2139
11 2135
48 2145
67 2145
49 2145
75 2145
105 2145
200 2145
27 2159
40 2159
200 2159
49 2159
73 2129
2 2129
63 2129
108 2129
71 2129
53 2129
26 1364
74 1364
9 1364
30 1364
75 1364
87 2129
81 2129
39 2129
93 2129
248 2129
139 2129
26 2129
28 2180
42 2180
20 2180
40 2180
32 2180
53 2145
48 2158
28 2191
48 2191
69 2192
67 2193
40 2193
33 2193
75 2193
64 2187
45 2187
75 2187
21 2187
40 2187
200 2187
27 2187
42 2187
20 2187
32 2187
34 2187
111 2187
201 2187
28 2187
83 2187
78 2187
78 2172
39 2172
42 2172
63 2172
49 2172
62 2172
9 2161
66 2161
40 2151
41 2161
12 2161
11 2161
18 2151
46 2152
47 2152
53 2161
67 2161
46 2161
40 2161
37 2152
24 2161
200 2161
43 2161
111 2161
75 2177
91 2183
27 2183
67 2172
102 2172
200 2172
108 2172
62 2183
61 2183
200 2183
108 2183
39 2183
42 2183
20 2183
61 2150
48 2150
49 2150
73 2192
81 2176
40 2174
168 2194
28 2194
200 2194
108 2194
75 2194
40 2194
250 2160
23 2133
45 2133
7 2133
90 2133
1 2133
11 2133
65 2133
9 2169
64 2133
67 2133
100 2133
30 2133
25 2133
108 2169
47 2133
22 2133
40 2133
74 2133
75 2133
248 2133
41 2133
87 2133
81 2133
66 2133
105 2138
67 2138
30 2138
34 2138
45 2138
14 2138
63 2138
111 2138
43 2138
75 2152
25 2138
16 2138
24 2138
40 2152
48 2174
28 2174
73 2195
200 2195
108 2195
33 2171
27 2171
200 2171
49 2171
48 2171
64 2171
61 2190
73 2190
45 2162
73 2162
18 2153
82 2162
201 2162
64 2162
75 2162
251 2161
27 2149
75 2149
40 2149
61 2149
28 2149
45 2149
20 2149
64 2150
27 2150
67 2150
73 2150
69 2150
45 2150
49 2174
48 2156
120 2156
108 2156
2 2156
24 2146
73 2156
59 2156
111 2156
2 2133
10 2133
62 2156
45 2156
18 2156
90 2156
83 2156
84 2156
47 2156
22 2156
33 2156
10 2154
4 2133
40 2156
32 2196
248 2196
248 2169
3 2154
73 2154
9 2196
39 2170
48 2170
34 2170
45 2170
114 2169
77 2169
114 2170
37 2169
47 2169
62 2154
40 2169
41 2169
83 2154
120 2154
66 2154
48 2154
114 2154
68 2154
22 2154
248 2170
1 2196
15 2196
2 2196
16 2196
4 2196
34 2196
7 2196
11 2196
24 2196
21 2196
49 2196
78 2196
56 2169
63 2169
84 2154
45 2154
38 2154
43 2154
18 2154
30 2154
23 2170
26 2154
2 2154
77 2154
74 2154
37 2196
42 2196
14 2196
20 2196
6 2169
47 2154
71 2154
6 2196
23 2196
22 2196
25 2154
89 2154
40 2154
53 2196
81 2196
26 2196
12 2196
33 2196
4 2154
5 2154
53 2154
69 2154
78 2141
16 2141
23 2141
34 2139
83 2139
108 2139
3 2139
64 2139
27 2139
45 2139
111 2139
27 2141
21 2141
53 2139
200 2139
91 2141
18 2141
108 2141
33 2141
201 2141
45 2141
78 2197
62 2197
48 2197
16 2197
27 2197
28 2197
41 2197
63 2197
20 2197
49 2197
3 2197
69 2197
38 2197
32 2197
73 2197
108 2197
64 2184
92 2184
3 2184
27 2184
73 2184
69 2184
111 2184
66 2197
61 2197
39 2197
18 2197
42 2197
14 2197
33 2197
251 2197
39 2195
67 2195
69 2195
45 2195
63 2195
49 2195
105 2183
67 2183
81 2183
41 2196
9 2198
111 2198
42 2198
20 2198
28 2199
9 2199
10 2199
24 2199
81 2199
15 2198
16 2198
21 2198
26 2198
7 2198
37 2198
248 2198
6 2199
11 2199
42 2199
32 2199
12 2198
3 2198
28 2198
6 2198
32 2198
49 2198
5 2198
23 2198
39 2200
14 2200
39 2201
34 2201
27 2201
69 2201
114 2201
78 2198
10 2198
11 2198
66 2198
62 2198
27 2198
14 2198
24 2198
69 2198
33 2198
32 2201
78 2201
21 2201
27 2200
28 2200
114 2198
73 2198
108 2198
47 2185
6 2201
12 2201
28 2201
108 2201
1 2200
15 2200
66 2200
78 2200
62 2200
16 2200
34 2200
6 2200
9 2200
10 2200
11 2200
12 2200
20 2200
22 2200
32 2200
1 2201
15 2201
16 2201
7 2201
9 2201
10 2201
11 2201
14 2201
20 2201
78 2199
7 2199
12 2199
20 2199
84 2185
68 2185
16 2185
1 2199
53 2199
15 2199
62 2199
16 2199
5 2199
37 2199
18 2199
108 2199
1 2198
68 2155
68 2201
23 2201
54 2201
41 2201
62 2201
34 2198
26 2201
22 2201
41 2198
66 2201
37 2201
24 2201
63 2201
3 2201
120 2198
49 2201
63 2198
22 2198
4 2155
53 2198
43 2198
5 2201
31 2201
45 2198
75 2198
18 2198
40 2198
18 2201
38 2198
48 2198
83 2198
54 2198
90 2155
25 2201
89 2201
46 2201
33 2201
64 2198
65 2201
74 2198
39 2198
15 2185
248 2185
2 2198
3 2199
67 2199
45 2199
22 2199
67 2198
2 2201
73 2201
30 2201
30 2198
63 2199
42 2201
48 2160
40 2160
49 2160
39 2160
111 2146
33 2146
16 2146
30 2146
40 2146
47 2146
2 2146
18 2146
83 2146
15 2131
74 2146
75 2146
10 2146
74 2131
248 2146
82 2133
54 2133
75 2180
73 2163
69 2163
108 2163
49 2163
43 2163
20 2163
3 2163
21 2163
39 2166
120 2166
14 2166
61 2166
105 2166
111 2166
97 2166
54 2166
40 2166
71 2166
82 2166
74 2166
200 2166
84 2166
123 2166
67 2187
120 2187
28 2184
120 2184
190 2202
177 2202
170 2202
167 2203
173 2203
174 2203
190 2204
177 2204
170 2204
185 2205
177 2205
170 2205
217 2204
173 2204
167 2206
185 2206
173 2206
174 2206
177 2206
170 2206
176 2204
185 2204
174 2204
190 2205
217 2205
176 2205
167 2205
174 2205
167 2204
176 2203
177 2203
170 2203
185 2203
176 2207
185 2207
173 2207
177 2207
172 2203
172 2204
187 2204
170 2207
176 612
160 612
190 2207
167 2207
187 2205
183 612
252 612
177 2208
170 2208
217 2206
183 2207
160 549
183 2203
75 612
187 2207
190 612
252 2203
168 2205
217 2207
252 2204
53 2204
217 612
185 612
190 2209
217 2203
168 2203
183 552
186 2210
253 2210
254 2210
255 2210
170 2210
256 2210
180 2210
182 2210
186 2211
244 2212
186 2212
170 2212
181 2212
182 2212
186 2213
254 2213
170 2213
181 2213
248 2212
173 2214
257 2214
255 2214
170 2214
182 2214
186 2214
181 2214
244 2214
244 2215
186 2215
255 2215
258 2215
170 2215
182 2215
176 2214
118 2214
254 2215
254 2212
255 2212
244 2210
258 2210
248 2210
176 2215
248 2215
258 2212
259 2214
260 2214
248 2214
176 2210
252 2210
53 2212
261 2210
257 2213
254 2214
261 2214
254 2211
170 2211
182 2211
262 2212
180 2212
181 2210
53 2210
176 2212
248 2213
253 2214
188 2212
160 2214
173 2210
190 2216
177 2217
176 2217
170 2217
187 2217
190 2217
173 2218
177 2218
190 2219
177 2219
176 2216
185 2216
170 2216
177 2216
217 2217
185 2217
173 2217
261 2216
190 2220
190 2218
176 2221
177 2221
170 2221
217 2221
139 2219
139 2217
190 2222
170 2218
160 2221
190 2223
176 2218
187 2218
187 2224
190 2224
177 2224
139 2223
139 2216
217 2216
252 2216
187 2216
160 2216
217 2224
28 2224
170 2224
263 2210
244 2225
258 2225
170 2225
248 2225
254 2225
264 2225
256 2225
253 2215
264 2215
256 2215
253 2225
259 2225
257 2210
186 2225
176 2226
264 2226
170 2226
256 2226
248 2226
258 2226
177 2226
254 2226
263 2226
262 2210
222 2210
176 2225
217 2226
253 2226
179 2226
262 2226
257 2225
262 2215
263 2215
263 2225
177 2225
173 2226
264 2210
118 2210
53 2215
255 2225
259 2226
265 2225
266 2225
173 2225
179 2225
173 2227
53 2225
182 2225
160 2225
177 2215
222 2225
244 2226
28 2210
139 2225
217 2215
181 2215
267 2210
188 2210
252 2215
160 2210
255 2226
173 2228
177 2228
168 2228
177 2223
217 2229
176 2229
173 2229
177 2229
188 2229
176 2228
170 2228
254 2229
170 2229
190 2228
173 2230
177 2230
179 2229
172 2230
188 2230
190 2230
268 2228
174 2228
188 2228
167 2229
139 2230
173 2220
177 2220
173 2223
167 2228
174 2229
139 2220
179 2228
268 2229
172 2229
160 2230
217 2228
217 2223
172 2228
179 2230
217 2230
176 2230
221 2229
269 2229
263 2229
170 2231
217 2232
173 2232
179 2232
177 2232
170 2232
188 2232
244 2233
253 2233
261 2233
170 2233
267 2233
217 2234
176 2234
244 2234
222 2234
170 2234
253 2232
262 2232
263 2232
180 2232
268 2232
269 2232
262 2233
177 2233
221 2232
176 2235
170 2235
180 2235
181 2235
182 2235
244 2236
253 2236
261 2236
170 2236
265 2236
267 2236
262 2234
265 2234
244 2211
253 2211
248 2211
176 2233
186 2234
180 2234
182 2234
176 2231
254 2231
259 2231
181 2211
186 2233
181 2233
182 2233
244 2235
253 2235
254 2235
259 2235
262 2235
263 2235
177 2235
256 2236
265 2233
267 2211
182 2232
253 2234
258 2234
254 2236
177 2236
176 2236
186 2236
262 2236
259 2236
258 2236
252 2236
182 2236
217 2235
244 2231
261 2231
265 2231
259 2233
263 2236
261 2234
263 2234
177 2234
252 2211
186 2231
262 2231
179 2215
167 2232
176 2211
259 2211
186 2235
259 2215
253 2212
252 2235
254 2233
75 2236
180 2233
221 2211
181 2231
182 2231
182 2213
183 2235
179 2235
180 2211
217 2212
270 2211
253 2231
254 2234
118 2235
265 2212
176 2232
254 2232
217 2236
28 2234
244 2232
186 2232
181 2232
267 2234
244 2213
268 2235
221 2235
271 2235
258 2235
272 2212
173 2213
256 2233
263 2233
28 2232
267 2212
53 2235
181 2236
179 2236
180 2236
53 2236
53 2233
177 2231
139 2232
270 2231
252 2233
256 2235
256 2234
53 2232
53 2211
53 2234
252 2213
222 2233
262 2237
254 2237
170 2237
265 2237
170 2238
180 2238
182 2238
261 2212
217 2237
182 2237
222 2215
180 2215
188 2235
172 2232
28 2235
176 2237
263 2237
180 2237
222 2236
257 2211
190 2239
177 2240
170 2240
176 2240
53 2240
185 2240
174 2240
173 2240
177 2241
170 2241
190 2241
187 2242
177 2242
168 2242
170 2242
167 2240
176 2243
177 2243
170 2243
217 2243
187 2243
190 2243
217 2240
187 2244
190 2244
177 2244
170 2244
176 2241
185 2241
173 2241
53 2241
176 2244
217 2244
185 2244
190 2240
172 2240
252 2207
180 2240
173 2243
174 2243
190 2245
177 2245
179 2240
173 2244
180 2243
167 2241
186 2241
174 2241
187 2241
172 2241
118 2218
252 2241
177 2246
183 2240
187 2240
217 2241
170 2245
185 2243
168 2244
176 2242
217 2242
160 2240
179 2241
190 2242
183 2243
183 2241
160 2244
53 2244
168 2207
268 2244
176 2245
185 2245
160 2241
53 2218
190 2246
187 2222
177 2222
170 2222
168 2241
53 2243
174 2207
191 2240
176 2222
185 2242
173 2242
190 2247
176 2246
170 2246
190 2248
190 2249
187 2246
187 2250
190 2250
177 2250
168 2250
168 2251
168 2246
252 2246
268 2246
168 2249
268 2242
160 2242
168 2252
173 2222
139 2249
217 2222
53 2222
190 2252
252 2242
187 2249
190 2253
244 2242
254 2242
182 2242
176 2254
170 2254
167 2255
172 2255
173 2255
177 2255
188 2255
176 2255
170 2255
268 2256
269 2256
254 2256
173 2256
179 2256
170 2256
182 2256
188 2256
176 2256
181 2256
183 2255
179 2255
268 2257
167 2257
185 2257
174 2257
188 2257
268 2255
185 2255
269 2255
254 2255
182 2255
186 2255
181 2255
244 2256
259 2256
174 2255
259 2255
265 2255
265 2254
258 2256
183 2256
244 2254
176 2257
177 2257
170 2257
181 2257
182 2257
53 2254
174 2254
182 2254
185 2256
252 2256
177 2254
186 2256
258 2255
179 2237
177 2237
183 2237
244 2237
253 2237
177 2258
170 2258
265 2258
217 2259
170 2259
221 2236
253 2258
262 2258
267 2258
244 2260
253 2260
170 2260
256 2260
177 2260
252 2260
265 2260
217 2258
256 2258
263 2258
180 2258
267 2260
217 2260
263 2260
221 2237
173 2237
188 2237
176 2259
262 2259
177 2259
267 2259
254 2260
253 2259
254 2259
179 2259
180 2259
183 2258
254 2258
268 2237
263 2259
187 2260
221 2258
221 2259
259 2234
167 2237
174 2237
186 2237
265 2259
176 2258
244 2258
261 2258
183 2259
71 2259
160 2234
259 2237
83 2234
262 2260
187 2234
186 2258
186 2260
222 2260
180 2260
173 2259
53 2260
53 2259
190 2258
183 2234
179 2258
190 2259
255 2258
259 2258
252 2258
188 2259
267 2237
268 2259
269 2258
261 2237
179 2234
221 2260
[truncated: 208,199 more chars]
