# Supplementary material for: A general rule on the organization of biodiversity in Earth’s biogeographical regions
Source: Nat Ecol Evol. 2025 Jun 4;9(7):1193–204. doi: 10.1038/s41559-025-02724-5 (PMC12240819; doi:10.1038/s41559-025-02724-5)
Supplement: Supplementary file 4 — R code and objects to replicate to estimate biogeographical sectors. [file 41559_2025_2724_MOESM4_ESM.zip › 01_Infomap_Amphibian.tree]

# '-s100 -N100 Input/Ip_Amph_1Deg_OccAll.net Output' -> 16013 nodes partitioned in 1m 38s from codelength 12.376290443 in one level to codelength 9.204899683 in 5 levels.
# path flow name node:
1:1:1:1 0.00272266 "Trachycephalus typhonius" 15801
1:1:1:2 0.00247172 "Leptodactylus fuscus" 12535
1:1:1:3 0.00242404 "Boana punctata" 10162
1:1:1:4 0.002414 "Dendropsophus minutus" 11182
1:1:1:5 0.0023588 "Elachistocleis ovalis" 11356
1:1:1:6 0.00228352 "Scinax x-signatus" 15425
1:1:1:7 0.00221326 "Boana geographica" 10130
1:1:1:8 0.00218063 "Rhinella marina" 15246
1:1:1:9 0.00217562 "Siphonops annulatus" 15504
1:1:1:10 0.00204513 "Adenomera hylaedactyla" 9474
1:1:1:11 0.00196483 "Rhinella margaritifera" 15245
1:1:1:12 0.0018494 "Pithecopus hypochondrialis" 14164
1:1:1:13 0.00184438 "Boana raniceps" 10163
1:1:1:14 0.00179921 "Scinax ruber" 15416
1:1:1:15 0.0017691 "Pseudis paradoxa" 14811
1:1:1:16 0.00159846 "Leptodactylus mystaceus" 12555
1:1:1:17 0.00155078 "Lithobates palmipes" 12745
1:1:1:18 0.00152067 "Rhaebo guttatus" 15189
1:1:1:19 0.00151314 "Boana boans" 10110
1:1:1:20 0.00140273 "Leptodactylus bolivianus" 12520
1:1:1:21 0.00136258 "Pipa pipa" 14159
1:1:1:22 0.00136007 "Adenomera andreae" 9468
1:1:1:23 0.00135756 "Osteocephalus taurinus" 13766
1:1:1:24 0.00135505 "Leptodactylus petersii" 12565
1:1:1:25 0.00133498 "Dendropsophus microcephalus" 11178
1:1:1:26 0.00132996 "Ctenophryne geayi" 11084
1:1:1:27 0.00130738 "Allobates femoralis" 9547
1:1:1:28 0.00128228 "Sphaenorhynchus lacteus" 15534
1:1:1:29 0.00125217 "Lithodytes lineatus" 12765
1:1:1:30 0.00124966 "Boana cinerascens" 10115
1:1:1:31 0.00124464 "Dendropsophus leucophyllatus" 11169
1:1:1:32 0.00123962 "Hamptophryne boliviana" 11750
1:1:1:33 0.00122708 "Callimedusa tomopterna" 10546
1:1:1:34 0.00119696 "Amazophrynella minuta" 9603
1:1:1:35 0.00119195 "Ceratophrys cornuta" 10642
1:1:1:36 0.00118191 "Phyllomedusa bicolor" 14098
1:1:1:37 0.00117689 "Leptodactylus knudseni" 12541
1:1:1:38 0.00117438 "Boana fasciata" 10127
1:1:1:39 0.00117187 "Leptodactylus rhodomystax" 12571
1:1:1:40 0.00113172 "Phyllomedusa vaillantii" 14111
1:1:1:41 0.00110412 "Boana lanciformis" 10139
1:1:1:42 0.00110412 "Leptodactylus leptodactyloides" 12548
1:1:1:43 0.00110161 "Dendropsophus marmoratus" 11173
1:1:1:44 0.00107652 "Trachycephalus resinifictrix" 15800
1:1:1:45 0.00106648 "Caecilia tentaculata" 10537
1:1:1:46 0.00105895 "Leptodactylus pentadactylus" 12563
1:1:1:47 0.00105142 "Boana calcarata" 10113
1:1:1:48 0.00103888 "Dendropsophus parviceps" 11191
1:1:1:49 0.00103888 "Osteocephalus buckleyi" 13753
1:1:1:50 0.00101378 "Leptodactylus stenodema" 12580
1:1:1:51 0.00100625 "Pseudopaludicola boliviana" 14852
1:1:1:52 0.00100625 "Scinax nebulosus" 15406
1:1:1:53 0.00100123 "Ameerega trivittata" 9653
1:1:1:54 0.000963594 "Scinax boesemani" 15372
1:1:1:55 0.000951047 "Potamotyphlus kaupii" 14301
1:1:1:56 0.000933482 "Ameerega hahneli" 9638
1:1:1:57 0.000873257 "Osteocephalus leprieurii" 13761
1:1:1:58 0.000853182 "Scinax garbei" 15394
1:1:1:59 0.000833107 "Pristimantis fenestratus" 14457
1:1:1:60 0.000792958 "Allobates marchesianus" 9559
1:1:1:61 0.000722696 "Allophryne ruthveni" 9579
1:1:1:62 0.00070513 "Rhinella castaneotica" 15217
1:1:1:63 0.000695093 "Phyllomedusa tarsius" 14108
1:1:1:64 0.000680037 "Chiasmocleis shudikarensis" 10698
1:1:1:65 0.000675018 "Hydrolaetare schmidti" 11838
1:1:1:66 0.000634868 "Ranitomeya ventrimaculata" 15085
1:1:1:67 0.000629849 "Scinax cruentommus" 15383
1:1:1:68 0.000624831 "Dendropsophus melanargyreus" 11175
1:1:1:69 0.000622321 "Dendropsophus triangulum" 11216
1:1:1:70 0.000602246 "Ameerega picta" 9644
1:1:1:71 0.000599737 "Engystomops freibergi" 11484
1:1:1:72 0.000584681 "Dendropsophus riveroi" 11200
1:1:1:73 0.000582171 "Boana wavrini" 10178
1:1:1:74 0.000564606 "Trachycephalus coriaceus" 15792
1:1:1:75 0.000559587 "Bolitoglossa altamazonica" 10208
1:1:1:76 0.000521947 "Dendropsophus leali" 11168
1:1:1:77 0.000511909 "Physalaemus ephippifer" 14128
1:1:1:78 0.000494344 "Allobates brunneus" 9542
1:1:1:79 0.000476778 "Pipa snethlageae" 14160
1:1:1:80 0.000444157 "Dendropsophus brevifrons" 11144
1:1:1:81 0.000436629 "Chiasmocleis bassleri" 10681
1:1:1:82 0.000436629 "Dendropsophus sarayacuensis" 11206
1:1:1:83 0.000434119 "Cruziohyla craspedopus" 11062
1:1:1:84 0.000429101 "Pristimantis vilarsi" 14743
1:1:1:85 0.000411535 "Sphaenorhynchus carneus" 15532
1:1:1:86 0.000406516 "Osteocephalus cabrerai" 13754
1:1:1:87 0.000404007 "Boana multifasciata" 10149
1:1:1:88 0.00039146 "Dendropsophus bifurcus" 11139
1:1:1:89 0.00039146 "Dendropsophus rhodopeplus" 11199
1:1:1:90 0.000388951 "Pristimantis altamazonicus" 14330
1:1:1:91 0.000371385 "Scarthyla goinorum" 15362
1:1:1:92 0.000368876 "Oreobates quixensis" 13658
1:1:1:93 0.000363857 "21708" 6974
1:1:1:94 0.000363857 "22071" 7069
1:1:1:95 0.000361348 "20624" 6718
1:1:1:96 0.000361348 "Sphaenorhynchus dorisae" 15533
1:1:1:97 0.000358838 "21707" 6973
1:1:1:98 0.000358838 "22067" 7065
1:1:1:99 0.000358838 "Adelphobates quinquevittatus" 9467
1:1:1:100 0.000356329 "Dendropsophus rossalleni" 11202
1:1:1:101 0.00035382 "23507" 7405
1:1:1:102 0.00035131 "22070" 7068
1:1:1:103 0.00035131 "Synapturanus mirandaribeiroi" 15644
1:1:1:104 0.000348801 "20984" 6797
1:1:1:105 0.000348801 "Teratohyla midas" 15714
1:1:1:106 0.000346292 "23868" 7484
1:1:1:107 0.000343782 "Dendropsophus miyatai" 11183
1:1:1:108 0.000343782 "Dendropsophus walfordi" 11220
1:1:1:109 0.000341273 "23147" 7320
1:1:1:110 0.000341273 "23867" 7483
1:1:1:111 0.000338764 "21344" 6883
1:1:1:112 0.000336254 "21343" 6882
1:1:1:113 0.000336254 "21711" 6977
1:1:1:114 0.000336254 "22068" 7066
1:1:1:115 0.000333745 "23508" 7406
1:1:1:116 0.000331236 "20985" 6798
1:1:1:117 0.000331236 "Edalorhina perezi" 11349
1:1:1:118 0.000331236 "Lysapsus bolivianus" 12945
1:1:1:119 0.000328726 "21710" 6976
1:1:1:120 0.000326217 "22784" 7232
1:1:1:121 0.000326217 "23866" 7482
1:1:1:122 0.000326217 "Pristimantis martiae" 14545
1:1:1:123 0.000323707 "22069" 7067
1:1:1:124 0.000323707 "Lysapsus caraya" 12946
1:1:1:125 0.000323707 "Pristimantis peruvianus" 14610
1:1:1:126 0.000321198 "21345" 6884
1:1:1:127 0.000321198 "22427" 7152
1:1:1:128 0.000318689 "21709" 6975
1:1:1:129 0.000318689 "22066" 7064
1:1:1:130 0.000318689 "Dendropsophus koechlini" 11167
1:1:1:131 0.000316179 "20625" 6719
1:1:1:132 0.000316179 "22428" 7153
1:1:1:133 0.000316179 "24950" 7693
1:1:1:134 0.000316179 "Hemiphractus scutatus" 11767
1:1:1:135 0.000316179 "Leptodactylus discodactylus" 12530
1:1:1:136 0.00031367 "23146" 7319
1:1:1:137 0.000311161 "23506" 7404
1:1:1:138 0.000308651 "21706" 6972
1:1:1:139 0.000308651 "22426" 7151
1:1:1:140 0.000308651 "22786" 7234
1:1:1:141 0.000308651 "Atelopus spumarius" 10016
1:1:1:142 0.000306142 "22785" 7233
1:1:1:143 0.000306142 "24589" 7625
1:1:1:144 0.000303633 "21347" 6886
1:1:1:145 0.000303633 "22787" 7235
1:1:1:146 0.000303633 "24227" 7556
1:1:1:147 0.000303633 "Pithecopus palliatus" 14168
1:1:1:148 0.000301123 "23509" 7407
1:1:1:149 0.000301123 "24949" 7692
1:1:1:150 0.000298614 "21348" 6887
1:1:1:151 0.000298614 "23145" 7318
1:1:1:152 0.000298614 "Dendropsophus acreanus" 11130
1:1:1:153 0.000296104 "23148" 7321
1:1:1:154 0.000296104 "23869" 7485
1:1:1:155 0.000296104 "24228" 7557
1:1:1:156 0.000296104 "24588" 7624
1:1:1:157 0.000296104 "24590" 7626
1:1:1:158 0.000296104 "Phyzelaphryne miriamae" 14153
1:1:1:159 0.000293595 "Scinax rostratus" 15415
1:1:1:160 0.000293595 "23870" 7486
1:1:1:161 0.000293595 "Dendropsophus bokermanni" 11142
1:1:1:162 0.000291086 "21346" 6885
1:1:1:163 0.000291086 "23510" 7408
1:1:1:164 0.000291086 "23511" 7409
1:1:1:165 0.000291086 "24591" 7627
1:1:1:166 0.000291086 "Chiasmocleis avilapiresae" 10680
1:1:1:167 0.000291086 "Elachistocleis helianneae" 11354
1:1:1:168 0.000291086 "Strabomantis sulcatus" 15611
1:1:1:169 0.000288576 "21351" 6890
1:1:1:170 0.000288576 "21705" 6971
1:1:1:171 0.000288576 "22424" 7149
1:1:1:172 0.000288576 "24229" 7558
1:1:1:173 0.000288576 "Pristimantis carvalhoi" 14387
1:1:1:174 0.000286067 "21350" 6889
1:1:1:175 0.000286067 "22430" 7155
1:1:1:176 0.000286067 "23150" 7323
1:1:1:177 0.000286067 "24230" 7559
1:1:1:178 0.000286067 "24951" 7694
1:1:1:179 0.000286067 "Pipa arrabali" 14154
1:1:1:180 0.000283558 "21704" 6970
1:1:1:181 0.000283558 "22065" 7063
1:1:1:182 0.000283558 "22429" 7154
1:1:1:183 0.000283558 "22431" 7156
1:1:1:184 0.000281048 "21703" 6969
1:1:1:185 0.000281048 "22072" 7070
1:1:1:186 0.000281048 "22425" 7150
1:1:1:187 0.000281048 "23149" 7322
1:1:1:188 0.000281048 "23505" 7403
1:1:1:189 0.000281048 "25311" 7767
1:1:1:190 0.000281048 "Chiasmocleis hudsoni" 10689
1:1:1:191 0.000278539 "Pleurodema brachyops" 14274
1:1:1:192 0.000278539 "20986" 6799
1:1:1:193 0.000278539 "21349" 6888
1:1:1:194 0.000278539 "22789" 7237
1:1:1:195 0.000278539 "23873" 7489
1:1:1:196 0.00027603 "22788" 7236
1:1:1:197 0.00027603 "22790" 7238
1:1:1:198 0.00027603 "22793" 7241
1:1:1:199 0.00027603 "23151" 7324
1:1:1:200 0.00027603 "23152" 7325
1:1:1:201 0.00027603 "23871" 7487
1:1:1:202 0.00027603 "23874" 7490
1:1:1:203 0.00027603 "23875" 7491
1:1:1:204 0.00027352 "22432" 7157
1:1:1:205 0.00027352 "22791" 7239
1:1:1:206 0.00027352 "22792" 7240
1:1:1:207 0.00027352 "23512" 7410
1:1:1:208 0.00027352 "23872" 7488
1:1:1:209 0.000271011 "21712" 6978
1:1:1:210 0.000271011 "22064" 7062
1:1:1:211 0.000271011 "22433" 7158
1:1:1:212 0.000271011 "23153" 7326
1:1:1:213 0.000271011 "24235" 7564
1:1:1:214 0.000268502 "20987" 6800
1:1:1:215 0.000268502 "20991" 6804
1:1:1:216 0.000268502 "23516" 7414
1:1:1:217 0.000268502 "23876" 7492
1:1:1:218 0.000268502 "24226" 7555
1:1:1:219 0.000265992 "21720" 6986
1:1:1:220 0.000265992 "24232" 7561
1:1:1:221 0.000263483 "21713" 6979
1:1:1:222 0.000263483 "22073" 7071
1:1:1:223 0.000263483 "22434" 7159
1:1:1:224 0.000263483 "23513" 7411
1:1:1:225 0.000263483 "23514" 7412
1:1:1:226 0.000263483 "24231" 7560
1:1:1:227 0.000260973 "22063" 7061
1:1:1:228 0.000260973 "22074" 7072
1:1:1:229 0.000260973 "24233" 7562
1:1:1:230 0.000260973 "Allobates trilineatus" 9574
1:1:1:231 0.000260973 "Osteocephalus oophagus" 13763
1:1:1:232 0.000258464 "22435" 7160
1:1:1:233 0.000258464 "22794" 7242
1:1:1:234 0.000258464 "23517" 7415
1:1:1:235 0.000258464 "24234" 7563
1:1:1:236 0.000258464 "Phyllomedusa camba" 14101
1:1:1:237 0.000255955 "20990" 6803
1:1:1:238 0.000255955 "21714" 6980
1:1:1:239 0.000255955 "21721" 6987
1:1:1:240 0.000255955 "23877" 7493
1:1:1:241 0.000255955 "24236" 7565
1:1:1:242 0.000255955 "24237" 7566
1:1:1:243 0.000255955 "Niceforonia nigrovittata" 13347
1:1:1:244 0.000253445 "19208" 6439
1:1:1:245 0.000253445 "21715" 6981
1:1:1:246 0.000253445 "22075" 7073
1:1:1:247 0.000253445 "22795" 7243
1:1:1:248 0.000253445 "23154" 7327
1:1:1:249 0.000253445 "23515" 7413
1:1:1:250 0.000253445 "24595" 7631
1:1:1:251 0.000250936 "Leptodactylus pallidirostris" 12560
1:1:1:252 0.000250936 "18847" 6361
1:1:1:253 0.000250936 "18848" 6362
1:1:1:254 0.000250936 "19207" 6438
1:1:1:255 0.000250936 "20626" 6720
1:1:1:256 0.000250936 "22079" 7077
1:1:1:257 0.000250936 "23155" 7328
1:1:1:258 0.000250936 "23156" 7329
1:1:1:259 0.000250936 "23157" 7330
1:1:1:260 0.000250936 "24587" 7623
1:1:1:261 0.000250936 "24952" 7695
1:1:1:262 0.000250936 "Pristimantis marmoratus" 14543
1:1:1:263 0.000250936 "Rhaebo ceratophrys" 15186
1:1:1:264 0.000248427 "19568" 6511
1:1:1:265 0.000248427 "22080" 7078
1:1:1:266 0.000248427 "22797" 7245
1:1:1:267 0.000248427 "23865" 7481
1:1:1:268 0.000245917 "21354" 6893
1:1:1:269 0.000245917 "22438" 7163
1:1:1:270 0.000245917 "22796" 7244
1:1:1:271 0.000245917 "24238" 7567
1:1:1:272 0.000245917 "24596" 7632
1:1:1:273 0.000245917 "Leptodactylus longirostris" 12550
1:1:1:274 0.000243408 "22436" 7161
1:1:1:275 0.000243408 "22439" 7164
1:1:1:276 0.000243408 "23878" 7494
1:1:1:277 0.000243408 "24592" 7628
1:1:1:278 0.000240899 "19567" 6510
1:1:1:279 0.000240899 "21355" 6894
1:1:1:280 0.000240899 "21719" 6985
1:1:1:281 0.000240899 "22437" 7162
1:1:1:282 0.000240899 "22798" 7246
1:1:1:283 0.000240899 "23518" 7416
1:1:1:284 0.000240899 "23879" 7495
1:1:1:285 0.000240899 "24597" 7633
1:1:1:286 0.000240899 "25673" 7844
1:1:1:287 0.000240899 "Phyllomedusa boliviana" 14099
1:1:1:288 0.000238389 "21352" 6891
1:1:1:289 0.000238389 "21366" 6905
1:1:1:290 0.000238389 "22077" 7075
1:1:1:291 0.000238389 "22078" 7076
1:1:1:292 0.000238389 "Pristimantis ockendeni" 14577
1:1:1:293 0.000238389 "Pristimantis variabilis" 14733
1:1:1:294 0.00023588 "20989" 6802
1:1:1:295 0.00023588 "21716" 6982
1:1:1:296 0.00023588 "21717" 6983
1:1:1:297 0.00023588 "23158" 7331
1:1:1:298 0.00023588 "23519" 7417
1:1:1:299 0.00023588 "24598" 7634
1:1:1:300 0.00023588 "24957" 7700
1:1:1:301 0.00023588 "Leptodactylus riveroi" 12573
1:1:1:302 0.00023337 "18846" 6360
1:1:1:303 0.00023337 "20988" 6801
1:1:1:304 0.00023337 "21353" 6892
1:1:1:305 0.00023337 "22081" 7079
1:1:1:306 0.00023337 "22440" 7165
1:1:1:307 0.00023337 "23520" 7418
1:1:1:308 0.00023337 "24239" 7568
1:1:1:309 0.00023337 "24956" 7699
1:1:1:310 0.00023337 "25312" 7768
1:1:1:311 0.000230861 "19206" 6437
1:1:1:312 0.000230861 "19209" 6440
1:1:1:313 0.000230861 "21360" 6899
1:1:1:314 0.000230861 "21365" 6904
1:1:1:315 0.000230861 "21718" 6984
1:1:1:316 0.000230861 "21722" 6988
1:1:1:317 0.000230861 "22076" 7074
1:1:1:318 0.000228352 "19928" 6585
1:1:1:319 0.000228352 "20992" 6805
1:1:1:320 0.000228352 "22799" 7247
1:1:1:321 0.000228352 "23880" 7496
1:1:1:322 0.000225842 "19566" 6509
1:1:1:323 0.000225842 "19927" 6584
1:1:1:324 0.000225842 "20265" 6639
1:1:1:325 0.000225842 "20628" 6722
1:1:1:326 0.000225842 "21726" 6992
1:1:1:327 0.000225842 "22800" 7248
1:1:1:328 0.000225842 "24958" 7701
1:1:1:329 0.000225842 "Chiasmocleis ventrimaculata" 10700
1:1:1:330 0.000223333 "22082" 7080
1:1:1:331 0.000223333 "22441" 7166
1:1:1:332 0.000223333 "22801" 7249
1:1:1:333 0.000223333 "24593" 7629
1:1:1:334 0.000223333 "24594" 7630
1:1:1:335 0.000220824 "18845" 6359
1:1:1:336 0.000220824 "19205" 6436
1:1:1:337 0.000220824 "19926" 6583
1:1:1:338 0.000220824 "20629" 6723
1:1:1:339 0.000220824 "21356" 6895
1:1:1:340 0.000220824 "21357" 6896
1:1:1:341 0.000220824 "21359" 6898
1:1:1:342 0.000220824 "21361" 6900
1:1:1:343 0.000220824 "21362" 6901
1:1:1:344 0.000220824 "21364" 6903
1:1:1:345 0.000220824 "21367" 6906
1:1:1:346 0.000220824 "23144" 7317
1:1:1:347 0.000220824 "23159" 7332
1:1:1:348 0.000220824 "23160" 7333
1:1:1:349 0.000220824 "23881" 7497
1:1:1:350 0.000220824 "24599" 7635
1:1:1:351 0.000220824 "25319" 7775
1:1:1:352 0.000218314 "19565" 6508
1:1:1:353 0.000218314 "21358" 6897
1:1:1:354 0.000218314 "21723" 6989
1:1:1:355 0.000218314 "22442" 7167
1:1:1:356 0.000218314 "23161" 7334
1:1:1:357 0.000218314 "24240" 7569
1:1:1:358 0.000218314 "25320" 7776
1:1:1:359 0.000218314 "Pristimantis malkini" 14540
1:1:1:360 0.000215805 "19204" 6435
1:1:1:361 0.000215805 "19569" 6512
1:1:1:362 0.000215805 "19929" 6586
1:1:1:363 0.000215805 "20274" 6648
1:1:1:364 0.000215805 "21005" 6818
1:1:1:365 0.000215805 "21006" 6819
1:1:1:366 0.000215805 "21363" 6902
1:1:1:367 0.000215805 "21725" 6991
1:1:1:368 0.000215805 "23521" 7419
1:1:1:369 0.000215805 "24953" 7696
1:1:1:370 0.000215805 "Dendrobates leucomelas" 11119
1:1:1:371 0.000213296 "18842" 6356
1:1:1:372 0.000213296 "18844" 6358
1:1:1:373 0.000213296 "19564" 6507
1:1:1:374 0.000213296 "20289" 6663
1:1:1:375 0.000213296 "20627" 6721
1:1:1:376 0.000213296 "20631" 6725
1:1:1:377 0.000213296 "20993" 6806
1:1:1:378 0.000213296 "20994" 6807
1:1:1:379 0.000213296 "21008" 6821
1:1:1:380 0.000213296 "21724" 6990
1:1:1:381 0.000213296 "22085" 7083
1:1:1:382 0.000213296 "26034" 7923
1:1:1:383 0.000213296 "Pristimantis zeuctotylus" 14760
1:1:1:384 0.000210786 "Rhinella acutirostris" 15205
1:1:1:385 0.000210786 "20288" 6662
1:1:1:386 0.000210786 "20630" 6724
1:1:1:387 0.000210786 "21000" 6813
1:1:1:388 0.000210786 "21003" 6816
1:1:1:389 0.000210786 "21004" 6817
1:1:1:390 0.000210786 "21727" 6993
1:1:1:391 0.000210786 "22083" 7081
1:1:1:392 0.000210786 "22802" 7250
1:1:1:393 0.000210786 "24959" 7702
1:1:1:394 0.000210786 "Rhaebo glaberrimus" 15188
1:1:1:395 0.000208277 "18843" 6357
1:1:1:396 0.000208277 "20647" 6741
1:1:1:397 0.000208277 "21001" 6814
1:1:1:398 0.000208277 "22084" 7082
1:1:1:399 0.000208277 "22086" 7084
1:1:1:400 0.000208277 "22443" 7168
1:1:1:401 0.000208277 "22803" 7251
1:1:1:402 0.000208277 "23882" 7498
1:1:1:403 0.000208277 "24954" 7697
1:1:1:404 0.000208277 "24960" 7703
1:1:1:405 0.000208277 "25313" 7769
1:1:1:406 0.000208277 "25318" 7774
1:1:1:407 0.000205768 "19203" 6434
1:1:1:408 0.000205768 "19924" 6581
1:1:1:409 0.000205768 "20648" 6742
1:1:1:410 0.000205768 "20995" 6808
1:1:1:411 0.000205768 "20996" 6809
1:1:1:412 0.000205768 "21007" 6820
1:1:1:413 0.000205768 "22444" 7169
1:1:1:414 0.000205768 "23162" 7335
1:1:1:415 0.000205768 "23883" 7499
1:1:1:416 0.000205768 "24241" 7570
1:1:1:417 0.000205768 "24600" 7636
1:1:1:418 0.000205768 "24955" 7698
1:1:1:419 0.000203258 "18486" 6277
1:1:1:420 0.000203258 "19925" 6582
1:1:1:421 0.000203258 "20266" 6640
1:1:1:422 0.000203258 "20997" 6810
1:1:1:423 0.000203258 "20999" 6812
1:1:1:424 0.000203258 "22445" 7170
1:1:1:425 0.000203258 "22804" 7252
1:1:1:426 0.000203258 "23522" 7420
1:1:1:427 0.000203258 "24242" 7571
1:1:1:428 0.000203258 "Dendropsophus haraldschultzi" 11163
1:1:1:429 0.000200749 "19563" 6506
1:1:1:430 0.000200749 "20275" 6649
1:1:1:431 0.000200749 "20276" 6650
1:1:1:432 0.000200749 "20287" 6661
1:1:1:433 0.000200749 "20636" 6730
1:1:1:434 0.000200749 "20637" 6731
1:1:1:435 0.000200749 "20645" 6739
1:1:1:436 0.000200749 "20649" 6743
1:1:1:437 0.000200749 "20998" 6811
1:1:1:438 0.000200749 "21002" 6815
1:1:1:439 0.000200749 "21368" 6907
1:1:1:440 0.000200749 "23163" 7336
1:1:1:441 0.000200749 "24601" 7637
1:1:1:442 0.000200749 "25314" 7770
1:1:1:443 0.000200749 "25674" 7845
1:1:1:444 0.000200749 "Caecilia gracilis" 10524
1:1:1:445 0.000200749 "Osteocephalus planiceps" 13764
1:1:1:446 0.000198239 "18485" 6276
1:1:1:447 0.000198239 "20646" 6740
1:1:1:448 0.000198239 "22805" 7253
1:1:1:449 0.000198239 "23164" 7337
1:1:1:450 0.000198239 "25679" 7850
1:1:1:451 0.000198239 "Pristimantis conspicillatus" 14405
1:1:1:452 0.000198239 "Scinax funereus" 15391
1:1:1:453 0.00019573 "19202" 6433
1:1:1:454 0.00019573 "19914" 6571
1:1:1:455 0.00019573 "20632" 6726
1:1:1:456 0.00019573 "20635" 6729
1:1:1:457 0.00019573 "20640" 6734
1:1:1:458 0.00019573 "20642" 6736
1:1:1:459 0.00019573 "20643" 6737
1:1:1:460 0.00019573 "20644" 6738
1:1:1:461 0.00019573 "21728" 6994
1:1:1:462 0.00019573 "22087" 7085
1:1:1:463 0.00019573 "23523" 7421
1:1:1:464 0.000193221 "Dendropsophus minusculus" 11181
1:1:1:465 0.000193221 "19921" 6578
1:1:1:466 0.000193221 "20273" 6647
1:1:1:467 0.000193221 "20633" 6727
1:1:1:468 0.000193221 "20634" 6728
1:1:1:469 0.000193221 "20638" 6732
1:1:1:470 0.000193221 "20641" 6735
1:1:1:471 0.000193221 "21009" 6822
1:1:1:472 0.000193221 "22088" 7086
1:1:1:473 0.000193221 "22446" 7171
1:1:1:474 0.000193221 "22807" 7255
1:1:1:475 0.000193221 "23884" 7500
1:1:1:476 0.000190711 "18484" 6275
1:1:1:477 0.000190711 "20279" 6653
1:1:1:478 0.000190711 "20281" 6655
1:1:1:479 0.000190711 "20286" 6660
1:1:1:480 0.000190711 "20639" 6733
1:1:1:481 0.000190711 "21369" 6908
1:1:1:482 0.000190711 "21729" 6995
1:1:1:483 0.000190711 "22089" 7087
1:1:1:484 0.000190711 "24961" 7704
1:1:1:485 0.000190711 "25675" 7846
1:1:1:486 0.000190711 "25680" 7851
1:1:1:487 0.000190711 "Allobates fuscellus" 9549
1:1:1:488 0.000190711 "Leptodactylus diedrus" 12529
1:1:1:489 0.000188202 "19913" 6570
1:1:1:490 0.000188202 "19916" 6573
1:1:1:491 0.000188202 "20271" 6645
1:1:1:492 0.000188202 "20278" 6652
1:1:1:493 0.000188202 "20280" 6654
1:1:1:494 0.000188202 "22447" 7172
1:1:1:495 0.000188202 "22448" 7173
1:1:1:496 0.000188202 "22449" 7174
1:1:1:497 0.000188202 "22806" 7254
1:1:1:498 0.000188202 "23166" 7339
1:1:1:499 0.000188202 "23524" 7422
1:1:1:500 0.000188202 "24243" 7572
1:1:1:501 0.000188202 "Anomaloglossus baeobatrachus" 9788
1:1:1:502 0.000185693 "18482" 6273
1:1:1:503 0.000185693 "18483" 6274
1:1:1:504 0.000185693 "19562" 6505
1:1:1:505 0.000185693 "19915" 6572
1:1:1:506 0.000185693 "19919" 6576
1:1:1:507 0.000185693 "19920" 6577
1:1:1:508 0.000185693 "19922" 6579
1:1:1:509 0.000185693 "19930" 6587
1:1:1:510 0.000185693 "20267" 6641
1:1:1:511 0.000185693 "20277" 6651
1:1:1:512 0.000185693 "20290" 6664
1:1:1:513 0.000185693 "21731" 6997
1:1:1:514 0.000185693 "22808" 7256
1:1:1:515 0.000185693 "23165" 7338
1:1:1:516 0.000185693 "23885" 7501
1:1:1:517 0.000185693 "24602" 7638
1:1:1:518 0.000185693 "25316" 7772
1:1:1:519 0.000185693 "25676" 7847
1:1:1:520 0.000183183 "19923" 6580
1:1:1:521 0.000183183 "20282" 6656
1:1:1:522 0.000183183 "20283" 6657
1:1:1:523 0.000183183 "20284" 6658
1:1:1:524 0.000183183 "21370" 6909
1:1:1:525 0.000183183 "21730" 6996
1:1:1:526 0.000183183 "22090" 7088
1:1:1:527 0.000183183 "22450" 7175
1:1:1:528 0.000183183 "23525" 7423
1:1:1:529 0.000183183 "25315" 7771
1:1:1:530 0.000183183 "25317" 7773
1:1:1:531 0.000183183 "26038" 7927
1:1:1:532 0.000183183 "Pristimantis ventrimarmoratus" 14736
1:1:1:533 0.000180674 "19201" 6432
1:1:1:534 0.000180674 "19553" 6496
1:1:1:535 0.000180674 "19561" 6504
1:1:1:536 0.000180674 "19918" 6575
1:1:1:537 0.000180674 "20270" 6644
1:1:1:538 0.000180674 "20272" 6646
1:1:1:539 0.000180674 "22809" 7257
1:1:1:540 0.000180674 "23167" 7340
1:1:1:541 0.000180674 "25678" 7849
1:1:1:542 0.000180674 "26037" 7926
1:1:1:543 0.000178165 "19187" 6418
1:1:1:544 0.000178165 "19560" 6503
1:1:1:545 0.000178165 "19917" 6574
1:1:1:546 0.000178165 "20268" 6642
1:1:1:547 0.000178165 "21371" 6910
1:1:1:548 0.000178165 "26035" 7924
1:1:1:549 0.000178165 "26039" 7928
1:1:1:550 0.000175655 "19200" 6431
1:1:1:551 0.000175655 "20285" 6659
1:1:1:552 0.000175655 "21372" 6911
1:1:1:553 0.000175655 "21732" 6998
1:1:1:554 0.000175655 "22091" 7089
1:1:1:555 0.000175655 "25677" 7848
1:1:1:556 0.000175655 "26036" 7925
1:1:1:557 0.000175655 "26398" 8007
1:1:1:558 0.000173146 "20269" 6643
1:1:1:559 0.000173146 "23168" 7341
1:1:1:560 0.000173146 "26040" 7929
1:1:1:561 0.000173146 "26397" 8006
1:1:1:562 0.000170636 "19559" 6502
1:1:1:563 0.000170636 "21012" 6825
1:1:1:564 0.000170636 "22451" 7176
1:1:1:565 0.000170636 "23526" 7424
1:1:1:566 0.000170636 "24603" 7639
1:1:1:567 0.000170636 "Adelphobates galactonotus" 9466
1:1:1:568 0.000170636 "Leptodactylus rhodonotus" 12572
1:1:1:569 0.000168127 "18120" 6187
1:1:1:570 0.000168127 "19911" 6568
1:1:1:571 0.000168127 "20650" 6744
1:1:1:572 0.000168127 "21010" 6823
1:1:1:573 0.000168127 "21373" 6912
1:1:1:574 0.000168127 "23169" 7342
1:1:1:575 0.000168127 "25321" 7777
1:1:1:576 0.000168127 "26396" 8005
1:1:1:577 0.000168127 "Noblella myrmecoides" 13363
1:1:1:578 0.000168127 "19195" 6426
1:1:1:579 0.000165618 "18119" 6186
1:1:1:580 0.000165618 "19554" 6497
1:1:1:581 0.000165618 "21011" 6824
1:1:1:582 0.000165618 "23886" 7502
1:1:1:583 0.000165618 "24244" 7573
1:1:1:584 0.000165618 "24962" 7705
1:1:1:585 0.000165618 "Dendropsophus schubarti" 11208
1:1:1:586 0.000163108 "19558" 6501
1:1:1:587 0.000163108 "21733" 6999
1:1:1:588 0.000163108 "22092" 7090
1:1:1:589 0.000163108 "23527" 7425
1:1:1:590 0.000160599 "19546" 6489
1:1:1:591 0.000160599 "19547" 6490
1:1:1:592 0.000160599 "19552" 6495
1:1:1:593 0.000160599 "19555" 6498
1:1:1:594 0.000160599 "19912" 6569
1:1:1:595 0.000160599 "22093" 7091
1:1:1:596 0.000160599 "22810" 7258
1:1:1:597 0.000160599 "23170" 7343
1:1:1:598 0.000160599 "24245" 7574
1:1:1:599 0.000160599 "Leptodactylus paraensis" 12561
1:1:1:600 0.00015809 "18122" 6189
1:1:1:601 0.00015809 "19193" 6424
1:1:1:602 0.00015809 "19906" 6563
1:1:1:603 0.00015809 "22452" 7177
1:1:1:604 0.00015809 "23528" 7426
1:1:1:605 0.00015809 "23529" 7427
1:1:1:606 0.00015809 "Pristimantis lanthanites" 14514
1:1:1:607 0.00015558 "17759" 6098
1:1:1:608 0.00015558 "19557" 6500
1:1:1:609 0.00015558 "21013" 6826
1:1:1:610 0.00015558 "26399" 8008
1:1:1:611 0.000153071 "Physalaemus fischeri" 14133
1:1:1:612 0.000153071 "18121" 6188
1:1:1:613 0.000153071 "19910" 6567
1:1:1:614 0.000153071 "22811" 7259
1:1:1:615 0.000153071 "24604" 7640
1:1:1:616 0.000153071 "Dendrobates tinctorius" 11121
1:1:1:617 0.000153071 "Hyloxalus peruvianus" 11974
1:1:1:618 0.000150562 "17760" 6099
1:1:1:619 0.000150562 "19199" 6430
1:1:1:620 0.000150562 "19551" 6494
1:1:1:621 0.000150562 "20651" 6745
1:1:1:622 0.000150562 "23887" 7503
1:1:1:623 0.000150562 "24246" 7575
1:1:1:624 0.000150562 "Otophryne pyburni" 13777
1:1:1:625 0.000150562 "Pristimantis lacrimosus" 14512
1:1:1:626 0.000150562 "Scinax chiquitanus" 15379
1:1:1:627 0.000148052 "18118" 6185
1:1:1:628 0.000148052 "19556" 6499
1:1:1:629 0.000148052 "24963" 7706
1:1:1:630 0.000148052 "26758" 8092
1:1:1:631 0.000148052 "Rhinella proboscidea" 15256
1:1:1:632 0.000145543 "19907" 6564
1:1:1:633 0.000145543 "22812" 7260
1:1:1:634 0.000145543 "23171" 7344
1:1:1:635 0.000145543 "24605" 7641
1:1:1:636 0.000143034 "Pseudopaludicola llanera" 14856
1:1:1:637 0.000143034 "19909" 6566
1:1:1:638 0.000143034 "21374" 6913
1:1:1:639 0.000143034 "23530" 7428
1:1:1:640 0.000143034 "24247" 7576
1:1:1:641 0.000143034 "Pristimantis diadematus" 14432
1:1:1:642 0.000140524 "21734" 7000
1:1:1:643 0.000140524 "25322" 7778
1:1:1:644 0.000140524 "25681" 7852
1:1:1:645 0.000140524 "Hyalinobatrachium taylori" 11832
1:1:1:646 0.000138015 "18828" 6342
1:1:1:647 0.000138015 "17399" 6012
1:1:1:648 0.000138015 "17761" 6100
1:1:1:649 0.000138015 "19194" 6425
1:1:1:650 0.000138015 "19908" 6565
1:1:1:651 0.000138015 "23889" 7505
1:1:1:652 0.000135505 "18473" 6264
1:1:1:653 0.000135505 "17398" 6011
1:1:1:654 0.000135505 "17758" 6097
1:1:1:655 0.000135505 "21014" 6827
1:1:1:656 0.000135505 "22453" 7178
1:1:1:657 0.000135505 "23888" 7504
1:1:1:658 0.000135505 "Callimedusa atelopoides" 10541
1:1:1:659 0.000135505 "Rhinella roqueana" 15259
1:1:1:660 0.000135505 "Synapturanus salseri" 15646
1:1:1:661 0.000132996 "19550" 6493
1:1:1:662 0.000132996 "23172" 7345
1:1:1:663 0.000132996 "23504" 7402
1:1:1:664 0.000132996 "24248" 7577
1:1:1:665 0.000132996 "24606" 7642
1:1:1:666 0.000132996 "24964" 7707
1:1:1:667 0.000130487 "18833" 6347
1:1:1:668 0.000130487 "19192" 6423
1:1:1:669 0.000127977 "18474" 6265
1:1:1:670 0.000127977 "19548" 6491
1:1:1:671 0.000127977 "Chiasmocleis antenori" 10678
1:1:1:672 0.000125468 "23890" 7506
1:1:1:673 0.000125468 "25323" 7779
1:1:1:674 0.000122959 "19549" 6492
1:1:1:675 0.000122959 "Boana ornatissima" 10151
1:1:1:676 0.000122959 "Pseudopaludicola ceratophyes" 14854
1:1:1:677 0.000120449 "19198" 6429
1:1:1:678 0.000120449 "23531" 7429
1:1:1:679 0.000120449 "25324" 7780
1:1:1:680 0.000120449 "Ranitomeya uakarii" 15082
1:1:1:681 0.00011794 "18114" 6181
1:1:1:682 0.00011794 "19188" 6419
1:1:1:683 0.00011794 "19191" 6422
1:1:1:684 0.00011794 "Engystomops petersi" 11487
1:1:1:685 0.00011794 "Scinax parkeri" 15409
1:1:1:686 0.000115431 "18109" 6176
1:1:1:687 0.000115431 "22813" 7261
1:1:1:688 0.000115431 "24965" 7708
1:1:1:689 0.000115431 "Hyalinobatrachium munozorum" 11823
1:1:1:690 0.000115431 "Leptodactylus wagneri" 12589
1:1:1:691 0.000115431 "Pristimantis eurydactylus" 14451
1:1:1:692 0.000112921 "17750" 6089
1:1:1:693 0.000112921 "18113" 6180
1:1:1:694 0.000112921 "17757" 6096
1:1:1:695 0.000110412 "19196" 6427
1:1:1:696 0.000110412 "22094" 7092
1:1:1:697 0.000110412 "Allobates conspicuus" 9545
1:1:1:698 0.000107902 "19197" 6428
1:1:1:699 0.000105393 "17755" 6094
1:1:1:700 0.000105393 "17756" 6095
1:1:1:701 0.000105393 "18469" 6260
1:1:1:702 0.000105393 "18829" 6343
1:1:1:703 0.000105393 "19189" 6420
1:1:1:704 0.000105393 "22454" 7179
1:1:1:705 0.000102884 "17037" 5920
1:1:1:706 0.000102884 "17039" 5922
1:1:1:707 0.000102884 "Hemiphractus proboscideus" 11766
1:1:1:708 0.000100374 "18110" 6177
1:1:1:709 0.000100374 "18830" 6344
1:1:1:710 0.000100374 "18115" 6182
1:1:1:711 0.000100374 "18117" 6184
1:1:1:712 0.000100374 "18834" 6348
1:1:1:713 0.000100374 "Pristimantis toftae" 14720
1:1:1:714 9.7865e-05 "18831" 6345
1:1:1:715 9.7865e-05 "18116" 6183
1:1:1:716 9.7865e-05 "21375" 6914
1:1:1:717 9.7865e-05 "22095" 7093
1:1:1:718 9.7865e-05 "Adelophryne gutturosa" 9460
1:1:1:719 9.7865e-05 "Pristimantis chiastonotus" 14394
1:1:1:720 9.7865e-05 "Rhinella martyi" 15247
1:1:1:721 9.7865e-05 "Synapturanus rabus" 15645
1:1:1:722 9.53557e-05 "17038" 5921
1:1:1:723 9.53557e-05 "17397" 6010
1:1:1:724 9.53557e-05 "18470" 6261
1:1:1:725 9.53557e-05 "18472" 6263
1:1:1:726 9.53557e-05 "Rhinella beebei" 15214
1:1:1:727 9.53557e-05 "18477" 6268
1:1:1:728 9.53557e-05 "19190" 6421
1:1:1:729 9.53557e-05 "21735" 7001
1:1:1:730 9.53557e-05 "Rhinella dapsilis" 15223
1:1:1:731 9.28463e-05 "17754" 6093
1:1:1:732 9.28463e-05 "18835" 6349
1:1:1:733 9.28463e-05 "21736" 7002
1:1:1:734 9.28463e-05 "22096" 7094
1:1:1:735 9.28463e-05 "21737" 7003
1:1:1:736 9.0337e-05 "17391" 6004
1:1:1:737 9.0337e-05 "18471" 6262
1:1:1:738 9.0337e-05 "18475" 6266
1:1:1:739 9.0337e-05 "18476" 6267
1:1:1:740 9.0337e-05 "21376" 6915
1:1:1:741 9.0337e-05 "Dendropsophus pauiniensis" 11192
1:1:1:742 9.0337e-05 "22097" 7095
1:1:1:743 9.0337e-05 "22456" 7181
1:1:1:744 8.78276e-05 "18832" 6346
1:1:1:745 8.78276e-05 "18837" 6351
1:1:1:746 8.78276e-05 "22455" 7180
1:1:1:747 8.78276e-05 "Boana microderma" 10148
1:1:1:748 8.78276e-05 "Leptodactylus myersi" 12554
1:1:1:749 8.78276e-05 "Pristimantis skydmainos" 14690
1:1:1:750 8.78276e-05 "22814" 7262
1:1:1:751 8.53182e-05 "18111" 6178
1:1:1:752 8.53182e-05 "Chiasmocleis tridactyla" 10699
1:1:1:753 8.28089e-05 "17036" 5919
1:1:1:754 8.28089e-05 "Hemiphractus helioi" 11764
1:1:1:755 8.28089e-05 "22815" 7263
1:1:1:756 8.02995e-05 "17753" 6092
1:1:1:757 8.02995e-05 "18112" 6179
1:1:1:758 7.77902e-05 "17035" 5918
1:1:1:759 7.77902e-05 "17395" 6008
1:1:1:760 7.77902e-05 "Scinax wandae" 15424
1:1:1:761 7.77902e-05 "Adenomera heyeri" 9473
1:1:1:762 7.77902e-05 "Teratohyla amelie" 15713
1:1:1:763 7.77902e-05 "Trachycephalus hadroceps" 15794
1:1:1:764 7.52808e-05 "17396" 6009
1:1:1:765 7.52808e-05 "17751" 6090
1:1:1:766 7.52808e-05 "Ranitomeya sirensis" 15080
1:1:1:767 7.27714e-05 "17392" 6005
1:1:1:768 7.27714e-05 "17752" 6091
1:1:1:769 7.27714e-05 "Adelophryne adiastola" 9458
1:1:1:770 7.27714e-05 "Ameerega parvula" 9641
1:1:1:771 7.27714e-05 "Oscaecilia bassleri" 13738
1:1:1:772 7.27714e-05 "Pristimantis gutturalis" 14475
1:1:1:773 7.02621e-05 "17394" 6007
1:1:1:774 6.77527e-05 "17393" 6006
1:1:1:775 6.77527e-05 "Boana nympha" 10150
1:1:1:776 6.77527e-05 "Hyalinobatrachium crurifasciatum" 11809
1:1:1:777 6.77527e-05 "Osteocephalus elkejungingerae" 13757
1:1:1:778 6.52434e-05 "Boana hobbsi" 10135
1:1:1:779 6.52434e-05 "Dryaderces pearsoni" 11283
1:1:1:780 6.52434e-05 "Leptodactylus didymus" 12528
1:1:1:781 6.52434e-05 "Pristimantis mendax" 14551
1:1:1:782 6.52434e-05 "Rhinatrema bivittatum" 15198
1:1:1:783 6.52434e-05 "Scinax proboscideus" 15413
1:1:1:784 6.02246e-05 "Leptodactylus lithonaetes" 12549
1:1:1:785 6.02246e-05 "Allobates myersi" 9562
1:1:1:786 6.02246e-05 "Brasilotyphlus braziliensis" 10433
1:1:1:787 6.02246e-05 "Scinax trilineatus" 15422
1:1:1:788 5.77153e-05 "Hydrolaetare dantasi" 11837
1:1:1:789 5.77153e-05 "Pristimantis orcus" 14582
1:1:1:790 5.52059e-05 "Osteocephalus yasuni" 13768
1:1:1:791 5.52059e-05 "Scinax ictericus" 15397
1:1:1:792 5.52059e-05 "Tepuihyla tuberculosa" 15710
1:1:1:793 5.26966e-05 "Boana dentei" 10123
1:1:1:794 5.26966e-05 "Scinax pedromedinae" 15410
1:1:1:795 5.01872e-05 "Dendropsophus timbeba" 11214
1:1:1:796 5.01872e-05 "Dendropsophus xapuriensis" 11222
1:1:1:797 5.01872e-05 "Osteocephalus subtilis" 13765
1:1:1:798 5.01872e-05 "Pristimantis inguinalis" 14492
1:1:1:799 5.01872e-05 "Ranitomeya duellmani" 15075
1:1:1:800 5.01872e-05 "Ranitomeya vanzolinii" 15083
1:1:1:801 4.76778e-05 "Scinax blairi" 15371
1:1:1:802 4.76778e-05 "Ameerega macero" 9640
1:1:1:803 4.76778e-05 "Ameerega petersi" 9643
1:1:1:804 4.76778e-05 "Chiasmocleis carvalhoi" 10683
1:1:1:805 4.76778e-05 "Chiasmocleis lacrimae" 10691
1:1:1:806 4.76778e-05 "Lysapsus laevis" 12947
1:1:1:807 4.76778e-05 "Scinax karenanneae" 15400
1:1:1:808 4.26591e-05 "Allobates gasconi" 9550
1:1:1:809 4.26591e-05 "Allobates vanzolinius" 9576
1:1:1:810 4.26591e-05 "Ameerega bilinguis" 9632
1:1:1:811 4.26591e-05 "Scinax lindsayi" 15402
1:1:1:812 4.01498e-05 "Boana hutchinsi" 10136
1:1:1:813 4.01498e-05 "Rhinella lescurei" 15239
1:1:1:814 3.76404e-05 "Dendropsophus mathiassoni" 11174
1:1:1:815 3.76404e-05 "Aparasphenodon venezolanus" 9843
1:1:1:816 3.76404e-05 "Phyllomedusa coelestis" 14102
1:1:1:817 3.76404e-05 "Pristimantis acuminatus" 14321
1:1:1:818 3.76404e-05 "Pristimantis aureolineatus" 14347
1:1:1:819 3.76404e-05 "Pristimantis buccinator" 14372
1:1:1:820 3.76404e-05 "Pristimantis imitatrix" 14486
1:1:1:821 3.5131e-05 "Anomaloglossus surinamensis" 9807
1:1:1:822 3.5131e-05 "Hyloscirtus albopunctulatus" 11905
1:1:1:823 3.5131e-05 "Osteocephalus deridens" 13756
1:1:1:824 3.5131e-05 "Osteocephalus fuscifacies" 13758
1:1:1:825 3.5131e-05 "Pipa aspera" 14155
1:1:1:826 3.5131e-05 "Pristimantis aaptus" 14313
1:1:1:827 3.26217e-05 "Scinax kennedyi" 15401
1:1:1:828 3.01123e-05 "Adelphobates castaneoticus" 9465
1:1:1:829 3.01123e-05 "Hyalinobatrachium kawense" 11820
1:1:1:830 3.01123e-05 "Rhaebo anderssoni" 15181
1:1:1:831 2.7603e-05 "Pristimantis zimmermanae" 14761
1:1:1:832 2.50936e-05 "Agalychnis hulli" 9519
1:1:1:833 2.50936e-05 "Nectocaecilia petersii" 13304
1:1:1:834 2.25842e-05 "Allobates granti" 9552
1:1:1:835 2.25842e-05 "Amazophrynella bokermanni" 9602
1:1:1:836 2.25842e-05 "Chiasmocleis anatipes" 10677
1:1:1:837 2.25842e-05 "Microcaecilia rabei" 13169
1:1:1:838 2.25842e-05 "Osteocephalus castaneicola" 13755
1:1:1:839 2.25842e-05 "Osteocephalus heyeri" 13759
1:1:1:840 2.25842e-05 "Pristimantis enigmaticus" 14443
1:1:1:841 2.25842e-05 "Scinax iquitorum" 15398
1:1:1:842 2.00749e-05 "Hyalinobatrachium mondolfii" 11822
1:1:1:843 2.00749e-05 "Allobates zaparo" 9577
1:1:1:844 2.00749e-05 "Ameerega simulans" 9651
1:1:1:845 2.00749e-05 "Dendropsophus tintinnabulum" 11215
1:1:1:846 2.00749e-05 "Hyalinobatrachium nouraguense" 11824
1:1:1:847 2.00749e-05 "Microcaecilia taylori" 13170
1:1:1:848 2.00749e-05 "Pristimantis orphnolaimus" 14587
1:1:1:849 1.75655e-05 "Hyalinobatrachium tricolor" 11833
1:1:1:850 1.75655e-05 "Leptodactylus nesiotus" 12558
1:1:1:851 1.75655e-05 "Microcaecilia unicolor" 13171
1:1:1:852 1.75655e-05 "Ranitomeya reticulata" 15079
1:1:1:853 1.50562e-05 "Allobates melanolaemus" 9561
1:1:1:854 1.50562e-05 "Anomaloglossus stepheni" 9806
1:1:1:855 1.50562e-05 "Bolitoglossa paraensis" 10291
1:1:1:856 1.50562e-05 "Dendropsophus gaucheri" 11159
1:1:1:857 1.50562e-05 "Dendropsophus juliani" 11166
1:1:1:858 1.50562e-05 "Elachistocleis carvalhoi" 11352
1:1:1:859 1.50562e-05 "Hyalinobatrachium ruedai" 11829
1:1:1:860 1.50562e-05 "Pristimantis lythrodes" 14538
1:1:1:861 1.50562e-05 "Pristimantis omeviridis" 14580
1:1:1:862 1.25468e-05 "Anomaloglossus verbeeksnyderorum" 9811
1:1:1:863 1.25468e-05 "Atelopus franciscus" 9986
1:1:1:864 1.25468e-05 "Caecilia bokermanni" 10516
1:1:1:865 1.25468e-05 "Chiasmocleis jimi" 10690
1:1:1:866 1.25468e-05 "Cochranella guayasamini" 10786
1:1:1:867 1.25468e-05 "Dendropsophus frosti" 11157
1:1:1:868 1.25468e-05 "Pristimantis achuar" 14318
1:1:1:869 1.25468e-05 "Pristimantis padiali" 14589
1:1:1:870 1.25468e-05 "Pristimantis tantanti" 14710
1:1:1:871 1.25468e-05 "Pseudopaludicola canga" 14853
1:1:1:872 1.25468e-05 "Stefania evansi" 15580
1:1:1:873 1.00374e-05 "Allobates cepedai" 9544
1:1:1:874 1.00374e-05 "Allobates crombiei" 9546
1:1:1:875 1.00374e-05 "Allobates masniger" 9560
1:1:1:876 1.00374e-05 "Allobates paleovarzensis" 9567
1:1:1:877 1.00374e-05 "Ameerega pongoensis" 9646
1:1:1:878 1.00374e-05 "Anomaloglossus leopardus" 9796
1:1:1:879 1.00374e-05 "Anomaloglossus tamacuarensis" 9808
1:1:1:880 1.00374e-05 "Atelopus andinus" 9968
1:1:1:881 1.00374e-05 "Boana tetete" 10177
1:1:1:882 1.00374e-05 "Caecilia pressula" 10534
1:1:1:883 1.00374e-05 "Dendropsophus allenorum" 11131
1:1:1:884 1.00374e-05 "Ranitomeya amazonica" 15072
1:1:1:885 1.00374e-05 "Ranitomeya fantastica" 15076
1:1:1:886 1.00374e-05 "Ranitomeya flavovittata" 15077
1:1:1:887 7.52808e-06 "Leptodactylus turimiquensis" 12584
1:1:1:888 7.52808e-06 "Ameerega cainarachi" 9636
1:1:1:889 7.52808e-06 "Ameerega pulchripecta" 9647
1:1:1:890 7.52808e-06 "Boana leucocheila" 10143
1:1:1:891 7.52808e-06 "Chiasmocleis magnova" 10693
1:1:1:892 7.52808e-06 "Dendropsophus reichlei" 11197
1:1:1:893 7.52808e-06 "Microcaecilia dermatophaga" 13164
1:1:1:894 7.52808e-06 "Myersiohyla neblinaria" 13261
1:1:1:895 7.52808e-06 "Pristimantis luscombei" 14533
1:1:1:896 7.52808e-06 "Ranitomeya benedicta" 15073
1:1:1:897 7.52808e-06 "Ranitomeya imitator" 15078
1:1:1:898 7.52808e-06 "Rhinella magnussoni" 15243
1:1:1:899 7.52808e-06 "Vitreorana ritae" 15902
1:1:1:900 7.52808e-06 "Scinax baumgardneri" 15370
1:1:1:901 5.01872e-06 "Allobates mandelorum" 9558
1:1:1:902 5.01872e-06 "Hyalinobatrachium orientale" 11825
1:1:1:903 5.01872e-06 "Mannophryne leonardoi" 12957
1:1:1:904 5.01872e-06 "Pristimantis cantitans" 14381
1:1:1:905 5.01872e-06 "Pristimantis yaviensis" 14756
1:1:1:906 5.01872e-06 "Rhinella alata" 15206
1:1:1:907 5.01872e-06 "Flectonotus fitzgeraldi" 11561
1:1:1:908 5.01872e-06 "Allobates picachos" 9568
1:1:1:909 5.01872e-06 "Allobates sanmartini" 9570
1:1:1:910 5.01872e-06 "Ameerega ignipedis" 9639
1:1:1:911 5.01872e-06 "Ameerega pepperi" 9642
1:1:1:912 5.01872e-06 "Ameerega rubriventris" 9648
1:1:1:913 5.01872e-06 "Ameerega yoshina" 9654
1:1:1:914 5.01872e-06 "Anomaloglossus blanci" 9790
1:1:1:915 5.01872e-06 "Cochranella geijskesi" 10784
1:1:1:916 5.01872e-06 "Dendropsophus joannae" 11165
1:1:1:917 5.01872e-06 "Elachistocleis bumbameuboi" 11351
1:1:1:918 5.01872e-06 "Hamptophryne alios" 11749
1:1:1:919 5.01872e-06 "Hyloxalus azureiventris" 11940
1:1:1:920 5.01872e-06 "Leptodactylus lauramiriamae" 12547
1:1:1:921 5.01872e-06 "Pristimantis avius" 14351
1:1:1:922 5.01872e-06 "Pristimantis memorans" 14550
1:1:1:923 5.01872e-06 "Pristimantis waoranii" 14751
1:1:1:924 5.01872e-06 "Ranitomeya variabilis" 15084
1:1:1:925 5.01872e-06 "Stefania tamacuarina" 15592
1:1:1:926 5.01872e-06 "Stefania marahuaquensis" 15583
1:1:1:927 2.50936e-06 "Allobates undulatus" 9575
1:1:1:928 2.50936e-06 "Anomaloglossus guanayensis" 9794
1:1:1:929 2.50936e-06 "Hyalinobatrachium eccentricum" 11812
1:1:1:930 2.50936e-06 "Pristimantis turumiquirensis" 14727
1:1:1:931 2.50936e-06 "Leptodactylus validus" 12585
1:1:1:932 2.50936e-06 "Mannophryne trinitatis" 12963
1:1:1:933 2.50936e-06 "Pristimantis urichi" 14731
1:1:1:934 2.50936e-06 "Adelastes hylonomos" 9457
1:1:1:935 2.50936e-06 "Allobates amissibilis" 9540
1:1:1:936 2.50936e-06 "Allobates caeruleodactylus" 9543
1:1:1:937 2.50936e-06 "Allobates nidicola" 9563
1:1:1:938 2.50936e-06 "Allobates ornatus" 9566
1:1:1:939 2.50936e-06 "Allobates spumaponens" 9571
1:1:1:940 2.50936e-06 "Allobates subfolionidificans" 9572
1:1:1:941 2.50936e-06 "Anomaloglossus degranvillei" 9792
1:1:1:942 2.50936e-06 "Anomaloglossus dewynteri" 9793
1:1:1:943 2.50936e-06 "Anomaloglossus parimae" 9800
1:1:1:944 2.50936e-06 "Anomaloglossus triunfo" 9810
1:1:1:945 2.50936e-06 "Anomaloglossus wothuja" 9812
1:1:1:946 2.50936e-06 "Atelopus dimorphus" 9980
1:1:1:947 2.50936e-06 "Atelopus flavescens" 9985
1:1:1:948 2.50936e-06 "Atelopus reticulatus" 10011
1:1:1:949 2.50936e-06 "Atelopus siranus" 10015
1:1:1:950 2.50936e-06 "Boana fuentei" 10129
1:1:1:951 2.50936e-06 "Callimedusa baltea" 10542
1:1:1:952 2.50936e-06 "Centrolene azulae" 10609
1:1:1:953 2.50936e-06 "Ceuthomantis aracamuni" 10648
1:1:1:954 2.50936e-06 "Ceuthomantis cavernibardus" 10649
1:1:1:955 2.50936e-06 "Chiasmocleis devriesi" 10687
1:1:1:956 2.50936e-06 "Chimerella corleone" 10702
1:1:1:957 2.50936e-06 "Cochranella riveroi" 10794
1:1:1:958 2.50936e-06 "Dendrobates nubeculosus" 11120
1:1:1:959 2.50936e-06 "Dendropsophus cachimbo" 11145
1:1:1:960 2.50936e-06 "Dendropsophus minimus" 11180
1:1:1:961 2.50936e-06 "Dryaderces inframaculata" 11282
1:1:1:962 2.50936e-06 "Hydrolaetare caparu" 11836
1:1:1:963 2.50936e-06 "Hyla imitator" 11848
1:1:1:964 2.50936e-06 "Hyloxalus chlorocraspedus" 11946
1:1:1:965 2.50936e-06 "Hyloxalus craspedoceps" 11948
1:1:1:966 2.50936e-06 "Hyloxalus eleutherodactylus" 11951
1:1:1:967 2.50936e-06 "Hyloxalus faciopunctulatus" 11954
1:1:1:968 2.50936e-06 "Hyloxalus patitae" 11972
1:1:1:969 2.50936e-06 "Microcaecilia grandis" 13165
1:1:1:970 2.50936e-06 "Microcaecilia iwokramae" 13166
1:1:1:971 2.50936e-06 "Minyobates steyermarki" 13246
1:1:1:972 2.50936e-06 "Noblella peruviana" 13365
1:1:1:973 2.50936e-06 "Nymphargus chancas" 13453
1:1:1:974 2.50936e-06 "Oscaecilia koepckeorum" 13740
1:1:1:975 2.50936e-06 "Pristimantis bearsei" 14358
1:1:1:976 2.50936e-06 "Pristimantis citriogaster" 14398
1:1:1:977 2.50936e-06 "Pristimantis delius" 14428
1:1:1:978 2.50936e-06 "Pristimantis grandoculis" 14472
1:1:1:979 2.50936e-06 "Pristimantis guaiquinimensis" 14474
1:1:1:980 2.50936e-06 "Pristimantis iiap" 14484
1:1:1:981 2.50936e-06 "Pristimantis pruinatus" 14629
1:1:1:982 2.50936e-06 "Pristimantis seorsus" 14681
1:1:1:983 2.50936e-06 "Pristimantis tanyrhynchus" 14711
1:1:1:984 2.50936e-06 "Pristimantis vilcabambae" 14744
1:1:1:985 2.50936e-06 "Proceratophrys concavitympanum" 14775
1:1:1:986 2.50936e-06 "Ranitomeya defleri" 15074
1:1:1:987 2.50936e-06 "Ranitomeya summersi" 15081
1:1:1:988 2.50936e-06 "Ranitomeya yavaricola" 15086
1:1:1:989 2.50936e-06 "Rhinella fissipes" 15228
1:1:1:990 2.50936e-06 "Rhinella nesiotes" 15249
1:1:1:991 2.50936e-06 "Rulyrana saxiscandens" 15306
1:1:1:992 2.50936e-06 "Scinax jolyi" 15399
1:1:1:993 2.50936e-06 "Stefania breweri" 15578
1:1:1:994 2.50936e-06 "Tepuihyla shushupe" 15709
1:1:1:995 2.50936e-06 "Teratohyla adenocheira" 15712
1:1:1:996 2.50936e-06 "Anomaloglossus shrevei" 9805
1:1:1:997 2.50936e-06 "Cochranella duidaeana" 10780
1:1:1:998 2.50936e-06 "Dischidodactylus colonnelloi" 11276
1:1:1:999 2.50936e-06 "Dischidodactylus duidensis" 11277
1:1:1:1000 2.50936e-06 "Metaphryniscus sosai" 13150
1:1:1:1001 2.50936e-06 "Myersiohyla aromatica" 13257
1:1:1:1002 2.50936e-06 "Myersiohyla inparquesi" 13258
1:1:1:1003 2.50936e-06 "Myersiohyla loveridgei" 13260
1:1:1:1004 2.50936e-06 "Pristimantis marahuaka" 14541
1:1:1:1005 2.50936e-06 "Stefania goini" 15582
1:1:1:1006 2.50936e-06 "Tepuihyla aecii" 15703
1:1:1:1007 2.50936e-06 "Tepuihyla luteolabris" 15706
1:1:2:1 0.00242655 "Leptodactylus latrans" 12546
1:1:2:2 0.00239393 "Rhinella granulosa" 15230
1:1:2:3 0.00182932 "Dendropsophus nanus" 11186
1:1:2:4 0.00157086 "Physalaemus cuvieri" 14126
1:1:2:5 0.00118693 "Scinax fuscomarginatus" 15392
1:1:2:6 0.00109157 "Scinax fuscovarius" 15393
1:1:2:7 0.00100625 "Leptodactylus podicipinus" 12567
1:1:2:8 0.000958575 "Dermatonotus muelleri" 11232
1:1:2:9 0.000918426 "Siphonops paulensis" 15506
1:1:2:10 0.000915916 "Boana albopunctata" 10104
1:1:2:11 0.000732733 "Leptodactylus syphax" 12581
1:1:2:12 0.000654943 "Pseudopaludicola mystacalis" 14858
1:1:2:13 0.000642396 "Leptodactylus labyrinthicus" 12543
1:1:2:14 0.00062734 "Dendropsophus rubicundulus" 11203
1:1:2:15 0.000612284 "Chiasmocleis albopunctata" 10676
1:1:2:16 0.000554569 "Physalaemus nattereri" 14145
1:1:2:17 0.000529475 "Pithecopus azureus" 14162
1:1:2:18 0.000496853 "Physalaemus marmoratus" 14142
1:1:2:19 0.000461722 "Physalaemus centralis" 14122
1:1:2:20 0.000388951 "Rhinella rubescens" 15260
1:1:2:21 0.000378913 "Rhinella icterica" 15233
1:1:2:22 0.000321198 "Leptodactylus furnarius" 12534
1:1:2:23 0.000293595 "Leptodactylus pustulatus" 12569
1:1:2:24 0.000281048 "Rhinella ocellata" 15251
1:1:2:25 0.000265992 "Ameerega flavopicta" 9637
1:1:2:26 0.000250936 "Pseudopaludicola saltica" 14861
1:1:2:27 0.000245917 "Aplastodiscus perviridis" 9859
1:1:2:28 0.000245917 "Pseudis bolbodactyla" 14807
1:1:2:29 0.000198239 "Boana lundii" 10144
1:1:2:30 0.000178165 "27137" 8196
1:1:2:31 0.000178165 "27854" 8360
1:1:2:32 0.000175655 "Adenomera martinezi" 9477
1:1:2:33 0.000168127 "26777" 8111
1:1:2:34 0.000165618 "Leptodactylus sertanejo" 12577
1:1:2:35 0.000163108 "Pseudis platensis" 14812
1:1:2:36 0.000160599 "26412" 8021
1:1:2:37 0.000160599 "27136" 8195
1:1:2:38 0.00015809 "26052" 7941
1:1:2:39 0.00015558 "26053" 7942
1:1:2:40 0.00015558 "26413" 8022
1:1:2:41 0.00015558 "26773" 8107
1:1:2:42 0.00015558 "26776" 8110
1:1:2:43 0.00015558 "28571" 8533
1:1:2:44 0.000153071 "Dendropsophus anataliasiasi" 11133
1:1:2:45 0.000150562 "25693" 7864
1:1:2:46 0.000150562 "27495" 8277
1:1:2:47 0.000148052 "25332" 7788
1:1:2:48 0.000148052 "26772" 8106
1:1:2:49 0.000148052 "27133" 8192
1:1:2:50 0.000148052 "27494" 8276
1:1:2:51 0.000148052 "Barycholos ternetzi" 10057
1:1:2:52 0.000145543 "25333" 7789
1:1:2:53 0.000145543 "26411" 8020
1:1:2:54 0.000145543 "26415" 8024
1:1:2:55 0.000145543 "26774" 8108
1:1:2:56 0.000143034 "25691" 7862
1:1:2:57 0.000143034 "26051" 7940
1:1:2:58 0.000143034 "26054" 7943
1:1:2:59 0.000143034 "26414" 8023
1:1:2:60 0.000143034 "26416" 8025
1:1:2:61 0.000143034 "28212" 8445
1:1:2:62 0.000140524 "25692" 7863
1:1:2:63 0.000140524 "27493" 8275
1:1:2:64 0.000140524 "27853" 8359
1:1:2:65 0.000138015 "25690" 7861
1:1:2:66 0.000138015 "26402" 8011
1:1:2:67 0.000138015 "26775" 8109
1:1:2:68 0.000138015 "27132" 8191
1:1:2:69 0.000138015 "27134" 8193
1:1:2:70 0.000135505 "25694" 7865
1:1:2:71 0.000135505 "26055" 7944
1:1:2:72 0.000135505 "26417" 8026
1:1:2:73 0.000135505 "26771" 8105
1:1:2:74 0.000132996 "25331" 7787
1:1:2:75 0.000132996 "25689" 7860
1:1:2:76 0.000132996 "26050" 7939
1:1:2:77 0.000132996 "26057" 7946
1:1:2:78 0.000132996 "26400" 8009
1:1:2:79 0.000132996 "26418" 8027
1:1:2:80 0.000132996 "27123" 8182
1:1:2:81 0.000132996 "27131" 8190
1:1:2:82 0.000132996 "27135" 8194
1:1:2:83 0.000132996 "27492" 8274
1:1:2:84 0.000130487 "24972" 7715
1:1:2:85 0.000130487 "26056" 7945
1:1:2:86 0.000130487 "26763" 8097
1:1:2:87 0.000130487 "27482" 8264
1:1:2:88 0.000130487 "Ischnocnema juipoca" 12290
1:1:2:89 0.000127977 "24607" 7643
1:1:2:90 0.000127977 "24973" 7716
1:1:2:91 0.000127977 "25682" 7853
1:1:2:92 0.000127977 "26049" 7938
1:1:2:93 0.000127977 "26762" 8096
1:1:2:94 0.000127977 "26764" 8098
1:1:2:95 0.000127977 "26765" 8099
1:1:2:96 0.000127977 "27124" 8183
1:1:2:97 0.000127977 "27483" 8265
1:1:2:98 0.000127977 "28567" 8529
1:1:2:99 0.000125468 "24612" 7648
1:1:2:100 0.000125468 "25330" 7786
1:1:2:101 0.000125468 "25696" 7867
1:1:2:102 0.000125468 "26044" 7933
1:1:2:103 0.000125468 "26045" 7934
1:1:2:104 0.000125468 "26401" 8010
1:1:2:105 0.000125468 "26405" 8014
1:1:2:106 0.000125468 "26406" 8015
1:1:2:107 0.000125468 "26409" 8018
1:1:2:108 0.000125468 "26759" 8093
1:1:2:109 0.000125468 "26770" 8104
1:1:2:110 0.000125468 "27484" 8266
1:1:2:111 0.000125468 "28208" 8441
1:1:2:112 0.000125468 "28211" 8444
1:1:2:113 0.000125468 "28570" 8532
1:1:2:114 0.000122959 "24252" 7581
1:1:2:115 0.000122959 "24253" 7582
1:1:2:116 0.000122959 "25683" 7854
1:1:2:117 0.000122959 "25684" 7855
1:1:2:118 0.000122959 "26041" 7930
1:1:2:119 0.000122959 "26043" 7932
1:1:2:120 0.000122959 "26403" 8012
1:1:2:121 0.000122959 "26407" 8016
1:1:2:122 0.000122959 "26410" 8019
1:1:2:123 0.000122959 "26760" 8094
1:1:2:124 0.000122959 "26766" 8100
1:1:2:125 0.000122959 "27125" 8184
1:1:2:126 0.000122959 "27852" 8358
1:1:2:127 0.000120449 "24249" 7578
1:1:2:128 0.000120449 "24613" 7649
1:1:2:129 0.000120449 "24966" 7709
1:1:2:130 0.000120449 "24971" 7714
1:1:2:131 0.000120449 "25334" 7790
1:1:2:132 0.000120449 "25695" 7866
1:1:2:133 0.000120449 "26042" 7931
1:1:2:134 0.000120449 "26404" 8013
1:1:2:135 0.000120449 "26761" 8095
1:1:2:136 0.000120449 "26767" 8101
1:1:2:137 0.000120449 "27130" 8189
1:1:2:138 0.000120449 "27485" 8267
1:1:2:139 0.000120449 "28204" 8437
1:1:2:140 0.000120449 "28568" 8530
1:1:2:141 0.000120449 "28926" 8616
1:1:2:142 0.000120449 "Dendropsophus tritaeniatus" 11217
1:1:2:143 0.00011794 "24611" 7647
1:1:2:144 0.00011794 "24967" 7710
1:1:2:145 0.00011794 "24970" 7713
1:1:2:146 0.00011794 "25329" 7785
1:1:2:147 0.00011794 "26408" 8017
1:1:2:148 0.00011794 "27843" 8349
1:1:2:149 0.00011794 "27844" 8350
1:1:2:150 0.00011794 "27851" 8357
1:1:2:151 0.00011794 "28203" 8436
1:1:2:152 0.00011794 "28569" 8531
1:1:2:153 0.000115431 "24250" 7579
1:1:2:154 0.000115431 "24608" 7644
1:1:2:155 0.000115431 "25325" 7781
1:1:2:156 0.000115431 "25326" 7782
1:1:2:157 0.000115431 "26046" 7935
1:1:2:158 0.000115431 "27126" 8185
1:1:2:159 0.000115431 "27490" 8272
1:1:2:160 0.000115431 "27491" 8273
1:1:2:161 0.000115431 "28205" 8438
1:1:2:162 0.000115431 "Dendropsophus cruzi" 11150
1:1:2:163 0.000112921 "23532" 7430
1:1:2:164 0.000112921 "23892" 7508
1:1:2:165 0.000112921 "23893" 7509
1:1:2:166 0.000112921 "24609" 7645
1:1:2:167 0.000112921 "24969" 7712
1:1:2:168 0.000112921 "25685" 7856
1:1:2:169 0.000112921 "26768" 8102
1:1:2:170 0.000112921 "27128" 8187
1:1:2:171 0.000112921 "27129" 8188
1:1:2:172 0.000112921 "27846" 8352
1:1:2:173 0.000112921 "27849" 8355
1:1:2:174 0.000112921 "28207" 8440
1:1:2:175 0.000112921 "28209" 8442
1:1:2:176 0.000112921 "28210" 8443
1:1:2:177 0.000112921 "Odontophrynus cultripes" 13501
1:1:2:178 0.000110412 "23891" 7507
1:1:2:179 0.000110412 "24251" 7580
1:1:2:180 0.000110412 "24610" 7646
1:1:2:181 0.000110412 "25327" 7783
1:1:2:182 0.000110412 "25335" 7791
1:1:2:183 0.000110412 "26047" 7936
1:1:2:184 0.000110412 "26769" 8103
1:1:2:185 0.000110412 "27486" 8268
1:1:2:186 0.000110412 "27487" 8269
1:1:2:187 0.000110412 "27489" 8271
1:1:2:188 0.000110412 "27845" 8351
1:1:2:189 0.000110412 "28564" 8526
1:1:2:190 0.000110412 "28565" 8527
1:1:2:191 0.000110412 "28925" 8615
1:1:2:192 0.000110412 "28927" 8617
1:1:2:193 0.000110412 "Pseudopaludicola ternetzi" 14862
1:1:2:194 0.000110412 "Rhinella cerradensis" 15219
1:1:2:195 0.000107902 "23533" 7431
1:1:2:196 0.000107902 "24254" 7583
1:1:2:197 0.000107902 "24614" 7650
1:1:2:198 0.000107902 "24968" 7711
1:1:2:199 0.000107902 "24974" 7717
1:1:2:200 0.000107902 "25328" 7784
1:1:2:201 0.000107902 "25686" 7857
1:1:2:202 0.000107902 "25687" 7858
1:1:2:203 0.000107902 "25688" 7859
1:1:2:204 0.000107902 "26048" 7937
1:1:2:205 0.000107902 "27847" 8353
1:1:2:206 0.000107902 "27848" 8354
1:1:2:207 0.000107902 "27850" 8356
1:1:2:208 0.000107902 "28206" 8439
1:1:2:209 0.000107902 "28566" 8528
1:1:2:210 0.000105393 "27127" 8186
1:1:2:211 0.000102884 "23173" 7346
1:1:2:212 0.000102884 "27488" 8270
1:1:2:213 0.000100374 "23535" 7433
1:1:2:214 0.000100374 "23895" 7511
1:1:2:215 0.000100374 "24615" 7651
1:1:2:216 0.000100374 "24975" 7718
1:1:2:217 0.000100374 "24977" 7720
1:1:2:218 0.000100374 "25336" 7792
1:1:2:219 9.7865e-05 "23534" 7432
1:1:2:220 9.7865e-05 "24255" 7584
1:1:2:221 9.53557e-05 "24976" 7719
1:1:2:222 9.28463e-05 "23174" 7347
1:1:2:223 9.28463e-05 "23894" 7510
1:1:2:224 9.28463e-05 "23896" 7512
1:1:2:225 9.0337e-05 "24256" 7585
1:1:2:226 9.0337e-05 "24616" 7652
1:1:2:227 9.0337e-05 "Bokermannohyla pseudopseudis" 10200
1:1:2:228 8.78276e-05 "23536" 7434
1:1:2:229 8.78276e-05 "24617" 7653
1:1:2:230 8.78276e-05 "Ameerega braccata" 9635
1:1:2:231 8.53182e-05 "24257" 7586
1:1:2:232 7.77902e-05 "Ololygon luizotavioi" 13609
1:1:2:233 7.02621e-05 "Pseudis tocantins" 14813
1:1:2:234 5.26966e-05 "Boana goiana" 10132
1:1:2:235 5.01872e-05 "Dendropsophus elianeae" 11156
1:1:2:236 4.51685e-05 "Rhinella veredas" 15273
1:1:2:237 4.26591e-05 "Chiasmocleis mehelyi" 10695
1:1:2:238 3.76404e-05 "Pseudis fusca" 14809
1:1:2:239 3.5131e-05 "Ischnocnema penaxavantinho" 12298
1:1:2:240 3.01123e-05 "Chiasmocleis centralis" 10684
1:1:2:241 3.01123e-05 "Proceratophrys salvatori" 14787
1:1:2:242 3.01123e-05 "Scinax constrictus" 15380
1:1:2:243 2.25842e-05 "Ameerega berohoka" 9631
1:1:2:244 2.25842e-05 "Bokermannohyla sazimai" 10204
1:1:2:245 2.25842e-05 "Proceratophrys goyana" 14779
1:1:2:246 1.75655e-05 "Allobates goianus" 9551
1:1:2:247 1.75655e-05 "Ololygon centralis" 13599
1:1:2:248 1.50562e-05 "Proceratophrys vielliardi" 14790
1:1:2:249 1.25468e-05 "Boana cipoensis" 10116
1:1:2:250 1.25468e-05 "Bokermannohyla martinsi" 10197
1:1:2:251 1.25468e-05 "Elachistocleis matogrosso" 11355
1:1:2:252 1.25468e-05 "Leptodactylus camaquara" 12523
1:1:2:253 1.25468e-05 "Scinax tigrinus" 15421
1:1:2:254 1.25468e-05 "Thoropa megatympanum" 15769
1:1:2:255 1.00374e-05 "Pithecopus oreades" 14167
1:1:2:256 1.00374e-05 "Scinax cabralensis" 15374
1:1:2:257 7.52808e-06 "Ololygon canastrensis" 13596
1:1:2:258 7.52808e-06 "Pithecopus ayeaye" 14161
1:1:2:259 7.52808e-06 "Pristimantis dundeei" 14441
1:1:2:260 7.52808e-06 "Rhinella diptycha" 15224
1:1:2:261 5.01872e-06 "Boana phaeopleura" 10155
1:1:2:262 5.01872e-06 "Dendropsophus araguaya" 11136
1:1:2:263 5.01872e-06 "Dendropsophus cerradensis" 11147
1:1:2:264 5.01872e-06 "Oreobates crepitans" 13646
1:1:2:265 5.01872e-06 "Oreobates heterodactylus" 13651
1:1:2:266 5.01872e-06 "Pleurodema fuscomaculatum" 14279
1:1:2:267 5.01872e-06 "Scinax maracaya" 15404
1:1:2:268 2.50936e-06 "Boana buriti" 10111
1:1:2:269 2.50936e-06 "Boana ericae" 10124
1:1:2:270 2.50936e-06 "Bokermannohyla ibitiguara" 10190
1:1:2:271 2.50936e-06 "Bokermannohyla ravida" 10201
1:1:2:272 2.50936e-06 "Bokermannohyla sagarana" 10202
1:1:2:273 2.50936e-06 "Leptodactylus tapiti" 12582
1:1:2:274 2.50936e-06 "Phyllomedusa araguari" 14096
1:1:2:275 2.50936e-06 "Pithecopus centralis" 14163
1:1:2:276 2.50936e-06 "Pseudopaludicola riopiedadensis" 14860
1:1:2:277 2.50936e-06 "Rhinella scitula" 15264
1:1:3:1 0.00118693 "Leptodactylus mystacinus" 12556
1:1:3:2 0.000765355 "Odontophrynus americanus" 13497
1:1:3:3 0.000659962 "Scinax nasicus" 15405
1:1:3:4 0.000602246 "Leptodactylus elenae" 12531
1:1:3:5 0.000559587 "Physalaemus biligonigerus" 14119
1:1:3:6 0.000542022 "Scinax squalirostris" 15418
1:1:3:7 0.000534494 "Leptodactylus chaquensis" 12524
1:1:3:8 0.00046925 "Leptodactylus gracilis" 12536
1:1:3:9 0.000451685 "Physalaemus albonotatus" 14115
1:1:3:10 0.000441647 "Leptodactylus latinasus" 12545
1:1:3:11 0.000419063 "Pseudopaludicola falcipes" 14855
1:1:3:12 0.000388951 "Elachistocleis bicolor" 11350
1:1:3:13 0.000303633 "Leptodactylus bufonius" 12521
1:1:3:14 0.000303633 "Boana pulchella" 10161
1:1:3:15 0.000298614 "Phyllomedusa sauvagii" 14107
1:1:3:16 0.000281048 "Scinax acuminatus" 15366
1:1:3:17 0.00027603 "Dendropsophus sanborni" 11205
1:1:3:18 0.00027603 "Lysapsus limellum" 12948
1:1:3:19 0.000253445 "Ololygon berthae" 13594
1:1:3:20 0.000248427 "Ceratophrys cranwelli" 10643
1:1:3:21 0.000193221 "Odontophrynus lavillai" 13502
1:1:3:22 0.000193221 "30371" 8946
1:1:3:23 0.000188202 "Adenomera diptyx" 9472
1:1:3:24 0.000185693 "Rhinella fernandezae" 15226
1:1:3:25 0.000183183 "30730" 9023
1:1:3:26 0.000178165 "Scinax granulatus" 15395
1:1:3:27 0.000168127 "30370" 8945
1:1:3:28 0.000165618 "Physalaemus riograndensis" 14148
1:1:3:29 0.000163108 "Pseudis minuta" 14810
1:1:3:30 0.000153071 "Rhinella bergi" 15215
1:1:3:31 0.000153071 "Physalaemus gracilis" 14134
1:1:3:32 0.000150562 "30006" 8862
1:1:3:33 0.000150562 "30007" 8863
1:1:3:34 0.000148052 "29290" 8705
1:1:3:35 0.000148052 "Ceratophrys ornata" 10645
1:1:3:36 0.000143034 "Lepidobatrachus asper" 12407
1:1:3:37 0.000143034 "Leptodactylus laticeps" 12544
1:1:3:38 0.000143034 "29650" 8787
1:1:3:39 0.000140524 "30005" 8861
1:1:3:40 0.000138015 "29647" 8784
1:1:3:41 0.000138015 "30010" 8866
1:1:3:42 0.000138015 "Limnomedusa macroglossa" 12660
1:1:3:43 0.000138015 "Physalaemus henselii" 14135
1:1:3:44 0.000138015 "Rhinella dorbignyi" 15225
1:1:3:45 0.000135505 "Lepidobatrachus laevis" 12408
1:1:3:46 0.000135505 "28930" 8620
1:1:3:47 0.000132996 "29287" 8702
1:1:3:48 0.000132996 "30004" 8860
1:1:3:49 0.000130487 "Chacophrys pierottii" 10652
1:1:3:50 0.000130487 "29286" 8701
1:1:3:51 0.000130487 "29646" 8783
1:1:3:52 0.000130487 "30729" 9022
1:1:3:53 0.000125468 "30002" 8858
1:1:3:54 0.000125468 "30008" 8864
1:1:3:55 0.000122959 "29649" 8786
1:1:3:56 0.000122959 "30369" 8944
1:1:3:57 0.000120449 "30361" 8936
1:1:3:58 0.000120449 "30362" 8937
1:1:3:59 0.000120449 "29648" 8785
1:1:3:60 0.000120449 "30009" 8865
1:1:3:61 0.000120449 "Phyllomedusa tetraploidea" 14109
1:1:3:62 0.00011794 "29283" 8698
1:1:3:63 0.00011794 "29643" 8780
1:1:3:64 0.00011794 "Melanophryniscus klappenbachi" 13105
1:1:3:65 0.00011794 "28929" 8619
1:1:3:66 0.00011794 "29289" 8704
1:1:3:67 0.00011794 "30364" 8939
1:1:3:68 0.00011794 "30365" 8940
1:1:3:69 0.000115431 "30001" 8857
1:1:3:70 0.000115431 "Luetkenotyphlus brasiliensis" 12933
1:1:3:71 0.000112921 "27842" 8348
1:1:3:72 0.000112921 "29642" 8779
1:1:3:73 0.000112921 "30721" 9014
1:1:3:74 0.000112921 "28928" 8618
1:1:3:75 0.000112921 "29288" 8703
1:1:3:76 0.000112921 "29645" 8782
1:1:3:77 0.000110412 "27121" 8180
1:1:3:78 0.000110412 "27122" 8181
1:1:3:79 0.000110412 "27481" 8263
1:1:3:80 0.000110412 "28924" 8614
1:1:3:81 0.000110412 "29644" 8781
1:1:3:82 0.000110412 "Lepidobatrachus llanensis" 12409
1:1:3:83 0.000110412 "30003" 8859
1:1:3:84 0.000110412 "30368" 8943
1:1:3:85 0.000110412 "30728" 9021
1:1:3:86 0.000107902 "28923" 8613
1:1:3:87 0.000107902 "29284" 8699
1:1:3:88 0.000107902 "30366" 8941
1:1:3:89 0.000107902 "30367" 8942
1:1:3:90 0.000107902 "30727" 9020
1:1:3:91 0.000107902 "Chthonerpeton indistinctum" 10774
1:1:3:92 0.000107902 "Pleurodema bibroni" 14272
1:1:3:93 0.000105393 "27120" 8179
1:1:3:94 0.000105393 "28563" 8525
1:1:3:95 0.000105393 "Melanophryniscus atroluteus" 13098
1:1:3:96 0.000102884 "27479" 8261
1:1:3:97 0.000102884 "30723" 9016
1:1:3:98 0.000102884 "31081" 9085
1:1:3:99 0.000100374 "28562" 8524
1:1:3:100 0.000100374 "29282" 8697
1:1:3:101 0.000100374 "31088" 9092
1:1:3:102 9.7865e-05 "27118" 8177
1:1:3:103 9.7865e-05 "27119" 8178
1:1:3:104 9.7865e-05 "28201" 8434
1:1:3:105 9.7865e-05 "28202" 8435
1:1:3:106 9.7865e-05 "28922" 8612
1:1:3:107 9.7865e-05 "29641" 8778
1:1:3:108 9.7865e-05 "30360" 8935
1:1:3:109 9.7865e-05 "31085" 9089
1:1:3:110 9.7865e-05 "31089" 9093
1:1:3:111 9.53557e-05 "27480" 8262
1:1:3:112 9.53557e-05 "27841" 8347
1:1:3:113 9.53557e-05 "28920" 8610
1:1:3:114 9.53557e-05 "31080" 9084
1:1:3:115 9.53557e-05 "30363" 8938
1:1:3:116 9.53557e-05 "30722" 9015
1:1:3:117 9.53557e-05 "30726" 9019
1:1:3:118 9.28463e-05 "27840" 8346
1:1:3:119 9.28463e-05 "28561" 8523
1:1:3:120 9.28463e-05 "28921" 8611
1:1:3:121 9.28463e-05 "29285" 8700
1:1:3:122 9.28463e-05 "30000" 8856
1:1:3:123 9.28463e-05 "30724" 9017
1:1:3:124 9.28463e-05 "31084" 9088
1:1:3:125 9.0337e-05 "29280" 8695
1:1:3:126 9.0337e-05 "29640" 8777
1:1:3:127 9.0337e-05 "30720" 9013
1:1:3:128 9.0337e-05 "31086" 9090
1:1:3:129 9.0337e-05 "31087" 9091
1:1:3:130 9.0337e-05 "Scinax perereca" 15411
1:1:3:131 9.0337e-05 "Trachycephalus imitatrix" 15795
1:1:3:132 8.78276e-05 "27478" 8260
1:1:3:133 8.78276e-05 "28197" 8430
1:1:3:134 8.78276e-05 "28200" 8433
1:1:3:135 8.78276e-05 "28558" 8520
1:1:3:136 8.78276e-05 "28919" 8609
1:1:3:137 8.78276e-05 "29279" 8694
1:1:3:138 8.78276e-05 "29281" 8696
1:1:3:139 8.78276e-05 "30725" 9018
1:1:3:140 8.53182e-05 "28559" 8521
1:1:3:141 8.53182e-05 "28560" 8522
1:1:3:142 8.53182e-05 "31440" 9146
1:1:3:143 8.28089e-05 "28198" 8431
1:1:3:144 8.28089e-05 "28917" 8607
1:1:3:145 8.28089e-05 "29639" 8776
1:1:3:146 8.28089e-05 "31446" 9152
1:1:3:147 8.02995e-05 "27839" 8345
1:1:3:148 8.02995e-05 "28199" 8432
1:1:3:149 8.02995e-05 "28557" 8519
1:1:3:150 8.02995e-05 "28918" 8608
1:1:3:151 8.02995e-05 "29277" 8692
1:1:3:152 8.02995e-05 "31082" 9086
1:1:3:153 8.02995e-05 "31441" 9147
1:1:3:154 8.02995e-05 "31447" 9153
1:1:3:155 8.02995e-05 "31448" 9154
1:1:3:156 8.02995e-05 "Scinax uruguayus" 15423
1:1:3:157 7.77902e-05 "27477" 8259
1:1:3:158 7.77902e-05 "27838" 8344
1:1:3:159 7.77902e-05 "29278" 8693
1:1:3:160 7.77902e-05 "31807" 9212
1:1:3:161 7.52808e-05 "31442" 9148
1:1:3:162 7.52808e-05 "32166" 9265
1:1:3:163 7.52808e-05 "Proceratophrys avelinoi" 14771
1:1:3:164 7.27714e-05 "27837" 8343
1:1:3:165 7.27714e-05 "29999" 8855
1:1:3:166 7.27714e-05 "31083" 9087
1:1:3:167 7.27714e-05 "Leptodactylus plaumanni" 12566
1:1:3:168 7.02621e-05 "29638" 8775
1:1:3:169 7.02621e-05 "31445" 9151
1:1:3:170 7.02621e-05 "31800" 9205
1:1:3:171 7.02621e-05 "31802" 9207
1:1:3:172 7.02621e-05 "32162" 9261
1:1:3:173 7.02621e-05 "32163" 9262
1:1:3:174 6.77527e-05 "31443" 9149
1:1:3:175 6.77527e-05 "31806" 9211
1:1:3:176 6.77527e-05 "Boana bischoffi" 10109
1:1:3:177 6.52434e-05 "29637" 8774
1:1:3:178 6.52434e-05 "31444" 9150
1:1:3:179 6.52434e-05 "31805" 9210
1:1:3:180 6.52434e-05 "32165" 9264
1:1:3:181 6.2734e-05 "29276" 8691
1:1:3:182 6.2734e-05 "30359" 8934
1:1:3:183 6.2734e-05 "31801" 9206
1:1:3:184 6.2734e-05 "32164" 9263
1:1:3:185 6.02246e-05 "29998" 8854
1:1:3:186 6.02246e-05 "31079" 9083
1:1:3:187 6.02246e-05 "31439" 9145
1:1:3:188 6.02246e-05 "32161" 9260
1:1:3:189 6.02246e-05 "Rhinella achavali" 15203
1:1:3:190 5.77153e-05 "Melanophryniscus tumifrons" 13119
1:1:3:191 5.52059e-05 "31803" 9208
1:1:3:192 5.52059e-05 "Phyllomedusa iheringii" 14104
1:1:3:193 5.26966e-05 "30357" 8932
1:1:3:194 5.26966e-05 "30358" 8933
1:1:3:195 5.26966e-05 "30719" 9012
1:1:3:196 5.26966e-05 "31804" 9209
1:1:3:197 5.26966e-05 "32522" 9300
1:1:3:198 5.26966e-05 "32523" 9301
1:1:3:199 5.01872e-05 "29997" 8853
1:1:3:200 5.01872e-05 "30716" 9009
1:1:3:201 5.01872e-05 "30717" 9010
1:1:3:202 5.01872e-05 "Boana leptolineata" 10142
1:1:3:203 4.76778e-05 "30356" 8931
1:1:3:204 4.76778e-05 "30718" 9011
1:1:3:205 4.76778e-05 "Boana caingua" 10112
1:1:3:206 4.51685e-05 "32160" 9259
1:1:3:207 4.26591e-05 "29996" 8852
1:1:3:208 4.26591e-05 "Physalaemus cuqui" 14125
1:1:3:209 4.26591e-05 "Argenteohyla siemersi" 9869
1:1:3:210 4.26591e-05 "Physalaemus fernandezae" 14132
1:1:3:211 4.01498e-05 "31078" 9082
1:1:3:212 4.01498e-05 "Physalaemus santafecinus" 14150
1:1:3:213 4.01498e-05 "31799" 9204
1:1:3:214 4.01498e-05 "Rhinella henseli" 15231
1:1:3:215 3.76404e-05 "31077" 9081
1:1:3:216 3.76404e-05 "31437" 9143
1:1:3:217 3.76404e-05 "31438" 9144
1:1:3:218 3.76404e-05 "32521" 9299
1:1:3:219 3.5131e-05 "31798" 9203
1:1:3:220 3.26217e-05 "31797" 9202
1:1:3:221 3.01123e-05 "Melanophryniscus fulvoguttatus" 13104
1:1:3:222 3.01123e-05 "32156" 9255
1:1:3:223 3.01123e-05 "32157" 9256
1:1:3:224 3.01123e-05 "32158" 9257
1:1:3:225 3.01123e-05 "32159" 9258
1:1:3:226 3.01123e-05 "Ischnocnema henselii" 12286
1:1:3:227 3.01123e-05 "Proceratophrys bigibbosa" 14772
1:1:3:228 2.7603e-05 "32516" 9294
1:1:3:229 2.7603e-05 "32517" 9295
1:1:3:230 2.7603e-05 "32518" 9296
1:1:3:231 2.7603e-05 "32519" 9297
1:1:3:232 2.7603e-05 "32520" 9298
1:1:3:233 2.7603e-05 "32877" 9322
1:1:3:234 2.7603e-05 "Sphaenorhynchus surdus" 15540
1:1:3:235 2.50936e-05 "Odontophrynus cordobae" 13500
1:1:3:236 2.50936e-05 "32883" 9328
1:1:3:237 2.50936e-05 "Trachycephalus dibernardoi" 15793
1:1:3:238 2.25842e-05 "32879" 9324
1:1:3:239 2.25842e-05 "32880" 9325
1:1:3:240 2.25842e-05 "32881" 9326
1:1:3:241 2.25842e-05 "32882" 9327
1:1:3:242 2.25842e-05 "33240" 9352
1:1:3:243 2.25842e-05 "33241" 9353
1:1:3:244 2.25842e-05 "33242" 9354
1:1:3:245 2.25842e-05 "Crossodactylus schmidti" 11057
1:1:3:246 2.00749e-05 "32878" 9323
1:1:3:247 2.00749e-05 "33239" 9351
1:1:3:248 2.00749e-05 "Physalaemus lisei" 14140
1:1:3:249 1.75655e-05 "Physalaemus nanus" 14144
1:1:3:250 1.50562e-05 "Boana guentheri" 10133
1:1:3:251 1.50562e-05 "Melanophryniscus devincenzii" 13101
1:1:3:252 1.50562e-05 "Proceratophrys brauni" 14774
1:1:3:253 1.50562e-05 "Pseudis cardosoi" 14808
1:1:3:254 1.25468e-05 "Melanophryniscus cupreuscapularis" 13100
1:1:3:255 1.25468e-05 "Dendrophryniscus berthalutzae" 11123
1:1:3:256 1.25468e-05 "Melanophryniscus sanmartini" 13115
1:1:3:257 1.00374e-05 "Ameerega boehmei" 9633
1:1:3:258 1.00374e-05 "Melanophryniscus paraguayensis" 13112
1:1:3:259 1.00374e-05 "Boana curupi" 10121
1:1:3:260 1.00374e-05 "Boana marginata" 10145
1:1:3:261 1.00374e-05 "Boana stellae" 10174
1:1:3:262 1.00374e-05 "Hylodes meridionalis" 11882
1:1:3:263 1.00374e-05 "Melanophryniscus montevidensis" 13108
1:1:3:264 7.52808e-06 "Adenomera araucaria" 9469
1:1:3:265 7.52808e-06 "Boana joaquini" 10138
1:1:3:266 7.52808e-06 "Cycloramphus valae" 11108
1:1:3:267 7.52808e-06 "Elachistocleis erythrogaster" 11353
1:1:3:268 7.52808e-06 "Melanophryniscus krauczuki" 13106
1:1:3:269 7.52808e-06 "Thoropa saxatilis" 15772
1:1:3:270 5.01872e-06 "Melanophryniscus cambaraensis" 13099
1:1:3:271 5.01872e-06 "Melanophryniscus dorsalis" 13102
1:1:3:272 5.01872e-06 "Melanophryniscus orejasmirandai" 13110
1:1:3:273 5.01872e-06 "Melanophryniscus pachyrhynus" 13111
1:1:3:274 5.01872e-06 "Ololygon aromothyella" 13591
1:1:3:275 2.50936e-06 "Dendrophryniscus krausae" 11126
1:1:3:276 2.50936e-06 "Dendrophryniscus stawiarskyi" 11129
1:1:3:277 2.50936e-06 "Melanophryniscus admirabilis" 13096
1:1:3:278 2.50936e-06 "Melanophryniscus langonei" 13107
1:1:3:279 2.50936e-06 "Melanophryniscus simplex" 13116
1:1:3:280 2.50936e-06 "Melanophryniscus spectabilis" 13117
1:1:3:281 2.50936e-06 "Vitreorana parvula" 15901
1:1:4:1 0.000426591 "28576" 8538
1:1:4:2 0.000409026 "28217" 8450
1:1:4:3 0.000386441 "28218" 8451
1:1:4:4 0.000378913 "Boana faber" 10126
1:1:4:5 0.000363857 "28575" 8537
1:1:4:6 0.000343782 "28216" 8449
1:1:4:7 0.000326217 "28574" 8536
1:1:4:8 0.000321198 "27500" 8282
1:1:4:9 0.000311161 "27859" 8365
1:1:4:10 0.000303633 "28933" 8623
1:1:4:11 0.000298614 "28219" 8452
1:1:4:12 0.000278539 "28932" 8622
1:1:4:13 0.00027603 "29292" 8707
1:1:4:14 0.000260973 "27499" 8281
1:1:4:15 0.000255955 "27497" 8279
1:1:4:16 0.000253445 "28573" 8535
1:1:4:17 0.000248427 "27857" 8363
1:1:4:18 0.000243408 "Dendropsophus decipiens" 11151
1:1:4:19 0.000238389 "Phyllomedusa burmeisteri" 14100
1:1:4:20 0.00023588 "26061" 7950
1:1:4:21 0.00023337 "27858" 8364
1:1:4:22 0.00023337 "29651" 8788
1:1:4:23 0.000228352 "28215" 8448
1:1:4:24 0.000225842 "26421" 8030
1:1:4:25 0.000220824 "28572" 8534
1:1:4:26 0.000220824 "29291" 8706
1:1:4:27 0.000218314 "25341" 7797
1:1:4:28 0.000218314 "25701" 7872
1:1:4:29 0.000218314 "27140" 8199
1:1:4:30 0.000218314 "Trachycephalus mesophaeus" 15798
1:1:4:31 0.000213296 "26780" 8114
1:1:4:32 0.000213296 "26781" 8115
1:1:4:33 0.000210786 "27498" 8280
1:1:4:34 0.000208277 "28214" 8447
1:1:4:35 0.000198239 "27856" 8362
1:1:4:36 0.000198239 "28931" 8621
1:1:4:37 0.000198239 "30011" 8867
1:1:4:38 0.000190711 "26420" 8029
1:1:4:39 0.000185693 "24981" 7724
1:1:4:40 0.000185693 "26060" 7949
1:1:4:41 0.000185693 "27138" 8197
1:1:4:42 0.000180674 "Leptodactylus spixi" 12579
1:1:4:43 0.000180674 "Proceratophrys boiei" 14773
1:1:4:44 0.000178165 "27855" 8361
1:1:4:45 0.000175655 "24982" 7725
1:1:4:46 0.000175655 "Dendropsophus elegans" 11155
1:1:4:47 0.000175655 "27496" 8278
1:1:4:48 0.000170636 "28213" 8446
1:1:4:49 0.000168127 "Ceratophrys aurita" 10640
1:1:4:50 0.000165618 "23904" 7520
1:1:4:51 0.000165618 "24263" 7592
1:1:4:52 0.000165618 "24622" 7658
1:1:4:53 0.000165618 "25700" 7871
1:1:4:54 0.000163108 "25340" 7796
1:1:4:55 0.000163108 "Boana semilineata" 10172
1:1:4:56 0.000160599 "24623" 7659
1:1:4:57 0.000160599 "Trachycephalus nigromaculatus" 15799
1:1:4:58 0.00015809 "27139" 8198
1:1:4:59 0.00015558 "Boana albomarginata" 10102
1:1:4:60 0.00015558 "26778" 8112
1:1:4:61 0.000153071 "23544" 7442
1:1:4:62 0.000153071 "Itapotihyla langsdorffii" 12324
1:1:4:63 0.000153071 "Vitreorana uranoscopa" 15903
1:1:4:64 0.000150562 "24264" 7593
1:1:4:65 0.000150562 "26779" 8113
1:1:4:66 0.000148052 "23905" 7521
1:1:4:67 0.000148052 "Haddadus binotatus" 11747
1:1:4:68 0.000145543 "26419" 8028
1:1:4:69 0.000145543 "Ischnocnema nasuta" 12293
1:1:4:70 0.000143034 "23903" 7519
1:1:4:71 0.000140524 "23545" 7443
1:1:4:72 0.000135505 "Scinax eurydice" 15389
1:1:4:73 0.000135505 "Thoropa miliaris" 15770
1:1:4:74 0.000125468 "Pipa carvalhoi" 14156
1:1:4:75 0.000125468 "Ischnocnema guentheri" 12285
1:1:4:76 0.000122959 "23185" 7358
1:1:4:77 0.000120449 "Scinax alter" 15368
1:1:4:78 0.00011794 "Rhinella hoogmoedi" 15232
1:1:4:79 0.00011794 "Vitreorana eurygnatha" 15898
1:1:4:80 0.000112921 "Rhinella crucifer" 15222
1:1:4:81 9.28463e-05 "Dendropsophus microps" 11179
1:1:4:82 9.0337e-05 "Leptodactylus natalensis" 12557
1:1:4:83 8.78276e-05 "Allobates olfersioides" 9565
1:1:4:84 8.78276e-05 "Macrogenioglottus alipioi" 12949
1:1:4:85 8.28089e-05 "Boana prasina" 10159
1:1:4:86 7.27714e-05 "Dendropsophus seniculus" 11209
1:1:4:87 7.02621e-05 "Rhinella pombali" 15255
1:1:4:88 7.02621e-05 "Adenomera bokermanni" 9470
1:1:4:89 7.02621e-05 "Adenomera marmorata" 9476
1:1:4:90 6.77527e-05 "Aparasphenodon brunoi" 9842
1:1:4:91 6.77527e-05 "Ischnocnema lactea" 12291
1:1:4:92 6.52434e-05 "Physalaemus olfersii" 14147
1:1:4:93 6.2734e-05 "Gastrotheca fissipes" 11593
1:1:4:94 6.2734e-05 "Rhinella ornata" 15252
1:1:4:95 6.02246e-05 "Scinax cuspidatus" 15385
1:1:4:96 6.02246e-05 "Boana pardalis" 10153
1:1:4:97 6.02246e-05 "Ololygon argyreornata" 13589
1:1:4:98 5.77153e-05 "Dendropsophus anceps" 11134
1:1:4:99 5.52059e-05 "Dendropsophus bipunctatus" 11140
1:1:4:100 5.52059e-05 "Pristimantis ramagii" 14644
1:1:4:101 5.52059e-05 "Leptodactylus notoaktites" 12559
1:1:4:102 5.52059e-05 "Scinax hayii" 15396
1:1:4:103 5.26966e-05 "Phyllodytes luteolus" 14090
1:1:4:104 5.26966e-05 "Scinax auratus" 15369
1:1:4:105 5.26966e-05 "Fritziana goeldii" 11564
1:1:4:106 5.26966e-05 "Pithecopus rohdei" 14169
1:1:4:107 5.01872e-05 "Sphaenorhynchus prasinus" 15539
1:1:4:108 5.01872e-05 "Gastrotheca microdiscus" 11607
1:1:4:109 5.01872e-05 "Ololygon flavoguttata" 13600
1:1:4:110 5.01872e-05 "Physalaemus maculiventris" 14141
1:1:4:111 4.76778e-05 "Aplastodiscus arildae" 9849
1:1:4:112 4.51685e-05 "Stereocyclops incrassatus" 15596
1:1:4:113 4.26591e-05 "Physalaemus signifer" 14151
1:1:4:114 4.26591e-05 "Bokermannohyla saxicola" 10203
1:1:4:115 4.26591e-05 "Aplastodiscus leucopygius" 9857
1:1:4:116 4.26591e-05 "Brachycephalus ephippium" 10425
1:1:4:117 4.26591e-05 "Ischnocnema parva" 12297
1:1:4:118 4.26591e-05 "Ololygon rizibilis" 13616
1:1:4:119 4.01498e-05 "Scinax cretatus" 15381
1:1:4:120 4.01498e-05 "Leptodactylus cunicularius" 12526
1:1:4:121 4.01498e-05 "Boana polytaenia" 10157
1:1:4:122 3.76404e-05 "Boana atlantica" 10106
1:1:4:123 3.76404e-05 "Proceratophrys schirchi" 14788
1:1:4:124 3.76404e-05 "Cycloramphus eleutherodactylus" 11096
1:1:4:125 3.76404e-05 "Hylodes nasus" 11883
1:1:4:126 3.76404e-05 "Phyllomedusa distincta" 14103
1:1:4:127 3.5131e-05 "Boana pombali" 10158
1:1:4:128 3.5131e-05 "Cycloramphus fuliginosus" 11097
1:1:4:129 3.5131e-05 "Phyllodytes acuminatus" 14086
1:1:4:130 3.5131e-05 "Sphaenorhynchus palustris" 15537
1:1:4:131 3.5131e-05 "Scinax caldarum" 15375
1:1:4:132 3.5131e-05 "Chiasmocleis leucosticta" 10692
1:1:4:133 3.5131e-05 "Proceratophrys appendiculata" 14770
1:1:4:134 3.26217e-05 "Aplastodiscus albosignatus" 9848
1:1:4:135 3.26217e-05 "Dendropsophus berthalutzae" 11138
1:1:4:136 3.26217e-05 "Dendropsophus jimi" 11164
1:1:4:137 3.01123e-05 "Frostius pernambucensis" 11567
1:1:4:138 3.01123e-05 "Bokermannohyla hylax" 10189
1:1:4:139 3.01123e-05 "Crossodactylus aeneus" 11048
1:1:4:140 3.01123e-05 "Fritziana fissilis" 11563
1:1:4:141 3.01123e-05 "Leptodactylus flavopictus" 12532
1:1:4:142 3.01123e-05 "Myersiella microps" 13256
1:1:4:143 3.01123e-05 "Ololygon obtriangulata" 13613
1:1:4:144 3.01123e-05 "Ololygon perpusilla" 13614
1:1:4:145 2.7603e-05 "Chiasmocleis schubarti" 10697
1:1:4:146 2.7603e-05 "Physalaemus crombiei" 14124
1:1:4:147 2.7603e-05 "Ololygon longilinea" 13608
1:1:4:148 2.7603e-05 "Dendropsophus baileyi" 11137
1:1:4:149 2.7603e-05 "Hylodes asper" 11872
1:1:4:150 2.7603e-05 "Hylodes lateristrigatus" 11880
1:1:4:151 2.7603e-05 "Phasmahyla guttata" 13895
1:1:4:152 2.7603e-05 "Sphaenorhynchus caramaschii" 15531
1:1:4:153 2.50936e-05 "Phyllodytes melanomystax" 14092
1:1:4:154 2.50936e-05 "Pristimantis vinhai" 14745
1:1:4:155 2.50936e-05 "Proceratophrys laticeps" 14780
1:1:4:156 2.50936e-05 "Bokermannohyla astartea" 10182
1:1:4:157 2.50936e-05 "Crossodactylus gaudichaudii" 11054
1:1:4:158 2.50936e-05 "Fritziana ohausi" 11565
1:1:4:159 2.50936e-05 "Ololygon hiemalis" 13602
1:1:4:160 2.50936e-05 "Phasmahyla cochranae" 13893
1:1:4:161 2.50936e-05 "Proceratophrys fryi" 14778
1:1:4:162 2.50936e-05 "Scinax crospedospilus" 15382
1:1:4:163 2.25842e-05 "Sphaenorhynchus planicola" 15538
1:1:4:164 2.25842e-05 "Bokermannohyla circumdata" 10185
1:1:4:165 2.25842e-05 "Cycloramphus lutzorum" 11101
1:1:4:166 2.25842e-05 "Dendropsophus werneri" 11221
1:1:4:167 2.00749e-05 "Dendropsophus haddadi" 11162
1:1:4:168 2.00749e-05 "Physalaemus aguirrei" 14113
1:1:4:169 2.00749e-05 "Pristimantis paulodutrai" 14601
1:1:4:170 2.00749e-05 "Phasmahyla jandaia" 13896
1:1:4:171 2.00749e-05 "Dendrophryniscus leucomystax" 11127
1:1:4:172 2.00749e-05 "Ischnocnema verrucosa" 12303
1:1:4:173 2.00749e-05 "Ololygon brieni" 13595
1:1:4:174 2.00749e-05 "Ololygon carnevallii" 13597
1:1:4:175 2.00749e-05 "Ololygon catharinae" 13598
1:1:4:176 1.75655e-05 "Xenohyla eugenioi" 15920
1:1:4:177 1.75655e-05 "Aplastodiscus cavicola" 9851
1:1:4:178 1.75655e-05 "Arcovomer passarellii" 9867
1:1:4:179 1.75655e-05 "Crossodactylus caramaschii" 11050
1:1:4:180 1.75655e-05 "Dendrophryniscus brevipollicatus" 11124
1:1:4:181 1.75655e-05 "Dendropsophus giesleri" 11160
1:1:4:182 1.75655e-05 "Gastrotheca albolineata" 11575
1:1:4:183 1.75655e-05 "Ololygon humilis" 13603
1:1:4:184 1.75655e-05 "Proceratophrys melanopogon" 14781
1:1:4:185 1.75655e-05 "Scinax cardosoi" 15377
1:1:4:186 1.75655e-05 "Sphaenorhynchus orophilus" 15536
1:1:4:187 1.50562e-05 "Aplastodiscus ibirapitanga" 9856
1:1:4:188 1.50562e-05 "Gabohyla pauloalvini" 11568
1:1:4:189 1.50562e-05 "Gastrotheca fulvorufa" 11595
1:1:4:190 1.50562e-05 "Phasmahyla exilis" 13894
1:1:4:191 1.50562e-05 "Physalaemus obtectus" 14146
1:1:4:192 1.50562e-05 "Bokermannohyla luctuosa" 10196
1:1:4:193 1.50562e-05 "Brachycephalus didactylus" 10424
1:1:4:194 1.50562e-05 "Brachycephalus hermogenesi" 10427
1:1:4:195 1.50562e-05 "Crossodactylus dispar" 11053
1:1:4:196 1.50562e-05 "Ololygon v-signata" 13619
1:1:4:197 1.50562e-05 "Phrynomedusa marginata" 14044
1:1:4:198 1.50562e-05 "Thoropa lutzi" 15768
1:1:4:199 1.50562e-05 "Rhinella abei" 15201
1:1:4:200 1.25468e-05 "Agalychnis aspera" 9513
1:1:4:201 1.25468e-05 "Agalychnis granulosa" 9518
1:1:4:202 1.25468e-05 "Bokermannohyla caramaschii" 10183
1:1:4:203 1.25468e-05 "Eleutherodactylus bilineatus" 11376
1:1:4:204 1.25468e-05 "Phyllodytes kautskyi" 14089
1:1:4:205 1.25468e-05 "Phyllodytes wuchereri" 14095
1:1:4:206 1.25468e-05 "Ololygon machadoi" 13610
1:1:4:207 1.25468e-05 "Aplastodiscus callipygius" 9850
1:1:4:208 1.25468e-05 "Chiasmocleis atlantica" 10679
1:1:4:209 1.25468e-05 "Holoaden luederwaldti" 11793
1:1:4:210 1.25468e-05 "Hylodes ornatus" 11884
1:1:4:211 1.25468e-05 "Hylodes sazimai" 11890
1:1:4:212 1.25468e-05 "Ischnocnema hoehnei" 12287
1:1:4:213 1.25468e-05 "Megaelosia goeldii" 13018
1:1:4:214 1.25468e-05 "Phrynomedusa vanzolinii" 14045
1:1:4:215 1.25468e-05 "Scinax duartei" 15387
1:1:4:216 1.25468e-05 "Scinax similis" 15417
1:1:4:217 1.25468e-05 "Thoropa petropolitana" 15771
1:1:4:218 1.25468e-05 "Aplastodiscus ehrhardti" 9853
1:1:4:219 1.25468e-05 "Dendropsophus nahdereri" 11185
1:1:4:220 1.00374e-05 "Chiasmocleis capixaba" 10682
1:1:4:221 1.00374e-05 "Dasypops schirchi" 11117
1:1:4:222 1.00374e-05 "Frostius erythrophthalmus" 11566
1:1:4:223 1.00374e-05 "Ololygon agilis" 13585
1:1:4:224 1.00374e-05 "Phyllodytes edelmoi" 14087
1:1:4:225 1.00374e-05 "Phyllodytes gyrinaethes" 14088
1:1:4:226 1.00374e-05 "Aplastodiscus albofrenatus" 9847
1:1:4:227 1.00374e-05 "Boana claresignata" 10117
1:1:4:228 1.00374e-05 "Cycloramphus boraceiensis" 11090
1:1:4:229 1.00374e-05 "Cycloramphus brasiliensis" 11091
1:1:4:230 1.00374e-05 "Hylodes heyeri" 11879
1:1:4:231 1.00374e-05 "Hylodes phyllodes" 11887
1:1:4:232 1.00374e-05 "Hylodes regius" 11889
1:1:4:233 1.00374e-05 "Ololygon albicans" 13586
1:1:4:234 1.00374e-05 "Ololygon littoralis" 13606
1:1:4:235 1.00374e-05 "Ololygon trapicheiroi" 13618
1:1:4:236 1.00374e-05 "Physalaemus jordanensis" 14138
1:1:4:237 1.00374e-05 "Physalaemus spiniger" 14152
1:1:4:238 1.00374e-05 "Rhinella pygmaea" 15257
1:1:4:239 1.00374e-05 "Stereocyclops parkeri" 15597
1:1:4:240 1.00374e-05 "Xenohyla truncata" 15921
1:1:4:241 1.00374e-05 "Zachaenus parvulus" 15983
1:1:4:242 1.00374e-05 "Cycloramphus bolitoglossus" 11089
1:1:4:243 1.00374e-05 "Scythrophrys sawayae" 15492
1:1:4:244 7.52808e-06 "Adelophryne pachydactyla" 9462
1:1:4:245 7.52808e-06 "Brachycephalus alipioi" 10422
1:1:4:246 7.52808e-06 "Crossodactylodes bokermanni" 11046
1:1:4:247 7.52808e-06 "Dendrophryniscus proboscideus" 11128
1:1:4:248 7.52808e-06 "Dendropsophus dutrai" 11153
1:1:4:249 7.52808e-06 "Leptodactylus viridis" 12588
1:1:4:250 7.52808e-06 "Physalaemus erikae" 14129
1:1:4:251 7.52808e-06 "Physalaemus maximus" 14143
1:1:4:252 7.52808e-06 "Aplastodiscus eugenioi" 9854
1:1:4:253 7.52808e-06 "Bokermannohyla carvalhoi" 10184
1:1:4:254 7.52808e-06 "Crossodactylus grandis" 11055
1:1:4:255 7.52808e-06 "Cycloramphus granulosus" 11098
1:1:4:256 7.52808e-06 "Cycloramphus semipalmatus" 11106
1:1:4:257 7.52808e-06 "Dendropsophus meridianus" 11177
1:1:4:258 7.52808e-06 "Dendropsophus pseudomeridianus" 11196
1:1:4:259 7.52808e-06 "Euparkerella cochranae" 11513
1:1:4:260 7.52808e-06 "Gastrotheca ernestoi" 11590
1:1:4:261 7.52808e-06 "Ischnocnema bolbodactyla" 12281
1:1:4:262 7.52808e-06 "Ischnocnema octavioi" 12294
1:1:4:263 7.52808e-06 "Siphonops hardyi" 15505
1:1:4:264 7.52808e-06 "Boana semiguttata" 10171
1:1:4:265 7.52808e-06 "Cycloramphus asper" 11087
1:1:4:266 7.52808e-06 "Proceratophrys subguttata" 14789
1:1:4:267 5.01872e-06 "Aplastodiscus sibilatus" 9860
1:1:4:268 5.01872e-06 "Aplastodiscus weygoldti" 9861
1:1:4:269 5.01872e-06 "Boana exastis" 10125
1:1:4:270 5.01872e-06 "Cycloramphus migueli" 11102
1:1:4:271 5.01872e-06 "Dendrophryniscus carvalhoi" 11125
1:1:4:272 5.01872e-06 "Dendropsophus novaisi" 11188
1:1:4:273 5.01872e-06 "Ololygon skuki" 13617
1:1:4:274 5.01872e-06 "Phasmahyla spectabilis" 13897
1:1:4:275 5.01872e-06 "Phyllodytes maculosus" 14091
1:1:4:276 5.01872e-06 "Physalaemus caete" 14120
1:1:4:277 5.01872e-06 "Physalaemus irroratus" 14137
1:1:4:278 5.01872e-06 "Stereocyclops histrio" 15595
1:1:4:279 5.01872e-06 "Crossodactylus trachystomus" 11058
1:1:4:280 5.01872e-06 "Hylodes otavioi" 11885
1:1:4:281 5.01872e-06 "Ischnocnema izecksohni" 12289
1:1:4:282 5.01872e-06 "Ololygon ranki" 13615
1:1:4:283 5.01872e-06 "Phyllomedusa itacolomi" 14105
1:1:4:284 5.01872e-06 "Pithecopus megacephalus" 14165
1:1:4:285 5.01872e-06 "Scinax curicica" 15384
1:1:4:286 5.01872e-06 "Adenomera thomei" 9479
1:1:4:287 5.01872e-06 "Aplastodiscus flumineus" 9855
1:1:4:288 5.01872e-06 "Aplastodiscus musicus" 9858
1:1:4:289 5.01872e-06 "Boana clepsydra" 10118
1:1:4:290 5.01872e-06 "Boana latistriata" 10140
1:1:4:291 5.01872e-06 "Bokermannohyla gouveai" 10188
1:1:4:292 5.01872e-06 "Cycloramphus acangatan" 11086
1:1:4:293 5.01872e-06 "Cycloramphus duseni" 11095
1:1:4:294 5.01872e-06 "Cycloramphus ohausi" 11104
1:1:4:295 5.01872e-06 "Cycloramphus rhyakonastes" 11105
1:1:4:296 5.01872e-06 "Cycloramphus stejnegeri" 11107
1:1:4:297 5.01872e-06 "Euparkerella brasiliensis" 11512
1:1:4:298 5.01872e-06 "Holoaden bradei" 11792
1:1:4:299 5.01872e-06 "Hylodes babax" 11873
1:1:4:300 5.01872e-06 "Hylodes cardosoi" 11874
1:1:4:301 5.01872e-06 "Hylodes charadranaetes" 11875
1:1:4:302 5.01872e-06 "Hylodes glaber" 11878
1:1:4:303 5.01872e-06 "Hylodes magalhaesi" 11881
1:1:4:304 5.01872e-06 "Ischnocnema erythromera" 12283
1:1:4:305 5.01872e-06 "Ischnocnema gualteri" 12284
1:1:4:306 5.01872e-06 "Ischnocnema holti" 12288
1:1:4:307 5.01872e-06 "Ischnocnema spanios" 12301
1:1:4:308 5.01872e-06 "Ischnocnema venancioi" 12302
1:1:4:309 5.01872e-06 "Luetkenotyphlus insulanus" 12934
1:1:4:310 5.01872e-06 "Ololygon atrata" 13592
1:1:4:311 5.01872e-06 "Ololygon melloi" 13611
1:1:4:312 5.01872e-06 "Physalaemus atlanticus" 14117
1:1:4:313 5.01872e-06 "Trachycephalus lepidus" 15797
1:1:4:314 5.01872e-06 "Adenomera nana" 9478
1:1:4:315 5.01872e-06 "Aplastodiscus cochranae" 9852
1:1:4:316 5.01872e-06 "Cycloramphus diringshofeni" 11094
1:1:4:317 5.01872e-06 "Ischnocnema manezinho" 12292
1:1:4:318 5.01872e-06 "Phrynomedusa appendiculata" 14043
1:1:4:319 2.50936e-06 "Boana freicanecae" 10128
1:1:4:320 2.50936e-06 "Boana secedens" 10170
1:1:4:321 2.50936e-06 "Bokermannohyla lucianae" 10195
1:1:4:322 2.50936e-06 "Chiasmocleis alagoana" 10675
1:1:4:323 2.50936e-06 "Chiasmocleis cordeiroi" 10685
1:1:4:324 2.50936e-06 "Chiasmocleis crucis" 10686
1:1:4:325 2.50936e-06 "Chiasmocleis gnoma" 10688
1:1:4:326 2.50936e-06 "Chiasmocleis sapiranga" 10696
1:1:4:327 2.50936e-06 "Chthonerpeton noctinectes" 10775
1:1:4:328 2.50936e-06 "Crossodactylodes izecksohni" 11047
1:1:4:329 2.50936e-06 "Crossodactylus cyclospinus" 11051
1:1:4:330 2.50936e-06 "Crossodactylus dantei" 11052
1:1:4:331 2.50936e-06 "Crossodactylus lutzorum" 11056
1:1:4:332 2.50936e-06 "Dendropsophus ruschii" 11204
1:1:4:333 2.50936e-06 "Dendropsophus studerae" 11212
1:1:4:334 2.50936e-06 "Euparkerella tridactyla" 11515
1:1:4:335 2.50936e-06 "Gastrotheca flamma" 11594
1:1:4:336 2.50936e-06 "Ischnocnema epipeda" 12282
1:1:4:337 2.50936e-06 "Ischnocnema oea" 12295
1:1:4:338 2.50936e-06 "Leptodactylus hylodes" 12538
1:1:4:339 2.50936e-06 "Ololygon arduous" 13588
1:1:4:340 2.50936e-06 "Ololygon heyeri" 13601
1:1:4:341 2.50936e-06 "Ololygon muriciensis" 13612
1:1:4:342 2.50936e-06 "Phasmahyla timbo" 13898
1:1:4:343 2.50936e-06 "Phyllodytes punctatus" 14093
1:1:4:344 2.50936e-06 "Phyllodytes tuberculosus" 14094
1:1:4:345 2.50936e-06 "Physalaemus camacan" 14121
1:1:4:346 2.50936e-06 "Proceratophrys moehringi" 14782
1:1:4:347 2.50936e-06 "Proceratophrys paviotii" 14785
1:1:4:348 2.50936e-06 "Sphaenorhynchus bromelicola" 15530
1:1:4:349 2.50936e-06 "Sphaenorhynchus mirim" 15535
1:1:4:350 2.50936e-06 "Zachaenus carvalhoi" 15982
1:1:4:351 2.50936e-06 "Boana beckeri" 10108
1:1:4:352 2.50936e-06 "Boana stenocephala" 10175
1:1:4:353 2.50936e-06 "Bokermannohyla nanuzae" 10198
1:1:4:354 2.50936e-06 "Bokermannohyla vulcaniae" 10205
1:1:4:355 2.50936e-06 "Crossodactylus bokermanni" 11049
1:1:4:356 2.50936e-06 "Hylodes uai" 11891
1:1:4:357 2.50936e-06 "Leptodactylus cupreus" 12527
1:1:4:358 2.50936e-06 "Physalaemus deimaticus" 14127
1:1:4:359 2.50936e-06 "Physalaemus erythros" 14130
1:1:4:360 2.50936e-06 "Physalaemus evangelistai" 14131
1:1:4:361 2.50936e-06 "Proceratophrys cururu" 14777
1:1:4:362 2.50936e-06 "Proceratophrys palustris" 14784
1:1:4:363 2.50936e-06 "Pseudopaludicola mineira" 14857
1:1:4:364 2.50936e-06 "Scinax pinimus" 15412
1:1:4:365 2.50936e-06 "Boana cymbalum" 10122
1:1:4:366 2.50936e-06 "Bokermannohyla ahenea" 10180
1:1:4:367 2.50936e-06 "Bokermannohyla feioi" 10187
1:1:4:368 2.50936e-06 "Bokermannohyla ibitipoca" 10191
1:1:4:369 2.50936e-06 "Bokermannohyla izecksohni" 10193
1:1:4:370 2.50936e-06 "Bokermannohyla langei" 10194
1:1:4:371 2.50936e-06 "Brachycephalus brunneus" 10423
1:1:4:372 2.50936e-06 "Brachycephalus ferruginus" 10426
1:1:4:373 2.50936e-06 "Brachycephalus pernix" 10429
1:1:4:374 2.50936e-06 "Brachycephalus pombali" 10430
1:1:4:375 2.50936e-06 "Brachycephalus vertebralis" 10431
1:1:4:376 2.50936e-06 "Chiasmocleis mantiqueira" 10694
1:1:4:377 2.50936e-06 "Cycloramphus bandeirensis" 11088
1:1:4:378 2.50936e-06 "Cycloramphus carvalhoi" 11092
1:1:4:379 2.50936e-06 "Cycloramphus juimirim" 11100
1:1:4:380 2.50936e-06 "Cycloramphus mirandaribeiroi" 11103
1:1:4:381 2.50936e-06 "Euparkerella robusta" 11514
1:1:4:382 2.50936e-06 "Holoaden pholeter" 11794
1:1:4:383 2.50936e-06 "Hylodes amnicola" 11871
1:1:4:384 2.50936e-06 "Hylodes dactylocinus" 11876
1:1:4:385 2.50936e-06 "Hylodes fredi" 11877
1:1:4:386 2.50936e-06 "Hylodes pipilans" 11888
1:1:4:387 2.50936e-06 "Hylodes vanzolinii" 11892
1:1:4:388 2.50936e-06 "Ischnocnema paranaensis" 12296
1:1:4:389 2.50936e-06 "Ischnocnema pusilla" 12299
1:1:4:390 2.50936e-06 "Ischnocnema sambaqui" 12300
1:1:4:391 2.50936e-06 "Leptodactylus jolyi" 12540
1:1:4:392 2.50936e-06 "Leptodactylus marambaiae" 12552
1:1:4:393 2.50936e-06 "Megaelosia apuana" 13015
1:1:4:394 2.50936e-06 "Megaelosia bocainensis" 13016
1:1:4:395 2.50936e-06 "Megaelosia boticariana" 13017
1:1:4:396 2.50936e-06 "Megaelosia jordanensis" 13019
1:1:4:397 2.50936e-06 "Megaelosia lutzae" 13020
1:1:4:398 2.50936e-06 "Megaelosia massarti" 13021
1:1:4:399 2.50936e-06 "Melanophryniscus alipioi" 13097
1:1:4:400 2.50936e-06 "Melanophryniscus moreirae" 13109
1:1:4:401 2.50936e-06 "Melanophryniscus peritus" 13113
1:1:4:402 2.50936e-06 "Mimosiphonops vermiculatus" 13227
1:1:4:403 2.50936e-06 "Ololygon angrensis" 13587
1:1:4:404 2.50936e-06 "Ololygon ariadne" 13590
1:1:4:405 2.50936e-06 "Ololygon belloni" 13593
1:1:4:406 2.50936e-06 "Ololygon insperata" 13604
1:1:4:407 2.50936e-06 "Ololygon jureia" 13605
1:1:4:408 2.50936e-06 "Ololygon littoreus" 13607
1:1:4:409 2.50936e-06 "Paratelmatobius gaigeae" 13828
1:1:4:410 2.50936e-06 "Paratelmatobius lutzii" 13829
1:1:4:411 2.50936e-06 "Paratelmatobius mantiqueira" 13830
1:1:4:412 2.50936e-06 "Physalaemus angrensis" 14116
1:1:4:413 2.50936e-06 "Physalaemus barrioi" 14118
1:1:4:414 2.50936e-06 "Physalaemus insperatus" 14136
1:1:4:415 2.50936e-06 "Physalaemus rupestris" 14149
1:1:4:416 2.50936e-06 "Proceratophrys moratoi" 14783
1:1:4:417 2.50936e-06 "Proceratophrys phyllostomus" 14786
1:1:4:418 2.50936e-06 "Dendropsophus rhea" 11198
1:1:4:419 2.50936e-06 "Brachycephalus izecksohni" 10428
1:1:4:420 2.50936e-06 "Cycloramphus cedrensis" 11093
1:1:4:421 2.50936e-06 "Cycloramphus izecksohni" 11099
1:1:4:422 2.50936e-06 "Hylodes perplicatus" 11886
1:1:5:1 0.000850673 "Boana crepitans" 10120
1:1:5:2 0.000449175 "Leptodactylus troglodytes" 12583
1:1:5:3 0.000336254 "Dendropsophus soaresi" 11210
1:1:5:4 0.000333745 "Pleurodema diplolister" 14278
1:1:5:5 0.000283558 "Dendropsophus branneri" 11143
1:1:5:6 0.000268502 "Pithecopus nordestinus" 14166
1:1:5:7 0.000255955 "Corythomantis greeningi" 10930
1:1:5:8 0.000248427 "Leptodactylus vastus" 12586
1:1:5:9 0.000248427 "Odontophrynus carvalhoi" 13499
1:1:5:10 0.000198239 "Physalaemus albifrons" 14114
1:1:5:11 0.000178165 "Rhinella jimi" 15236
1:1:5:12 0.000163108 "Proceratophrys cristiceps" 14776
1:1:5:13 0.000140524 "25339" 7795
1:1:5:14 0.000135505 "25697" 7868
1:1:5:15 0.000132996 "24621" 7657
1:1:5:16 0.000130487 "24980" 7723
1:1:5:17 0.000125468 "24262" 7591
1:1:5:18 0.000125468 "26058" 7947
1:1:5:19 0.000125468 "26059" 7948
1:1:5:20 0.000120449 "24979" 7722
1:1:5:21 0.000120449 "25699" 7870
1:1:5:22 0.000120449 "Leptodactylus caatingae" 12522
1:1:5:23 0.00011794 "25337" 7793
1:1:5:24 0.000115431 "25338" 7794
1:1:5:25 0.000115431 "25698" 7869
1:1:5:26 0.000115431 "Scinax pachycrus" 15408
1:1:5:27 0.000112921 "23184" 7357
1:1:5:28 0.000107902 "24620" 7656
1:1:5:29 0.000105393 "23543" 7441
1:1:5:30 0.000105393 "24619" 7655
1:1:5:31 0.000105393 "24978" 7721
1:1:5:32 0.000102884 "23902" 7518
1:1:5:33 0.000102884 "Physalaemus kroyeri" 14139
1:1:5:34 0.000100374 "23182" 7355
1:1:5:35 0.000100374 "23900" 7516
1:1:5:36 0.000100374 "24260" 7589
1:1:5:37 0.000100374 "24261" 7590
1:1:5:38 9.7865e-05 "23175" 7348
1:1:5:39 9.7865e-05 "23541" 7439
1:1:5:40 9.7865e-05 "23542" 7440
1:1:5:41 9.7865e-05 "23901" 7517
1:1:5:42 9.53557e-05 "22825" 7273
1:1:5:43 9.28463e-05 "22458" 7183
1:1:5:44 9.28463e-05 "23181" 7354
1:1:5:45 9.28463e-05 "23183" 7356
1:1:5:46 9.28463e-05 "Physalaemus cicada" 14123
1:1:5:47 9.0337e-05 "23176" 7349
1:1:5:48 9.0337e-05 "23540" 7438
1:1:5:49 9.0337e-05 "24259" 7588
1:1:5:50 9.0337e-05 "24618" 7654
1:1:5:51 8.78276e-05 "22098" 7096
1:1:5:52 8.78276e-05 "22101" 7099
1:1:5:53 8.78276e-05 "22462" 7187
1:1:5:54 8.78276e-05 "22818" 7266
1:1:5:55 8.78276e-05 "22824" 7272
1:1:5:56 8.78276e-05 "Dendropsophus oliveirai" 11189
1:1:5:57 8.53182e-05 "21738" 7004
1:1:5:58 8.53182e-05 "22102" 7100
1:1:5:59 8.53182e-05 "22457" 7182
1:1:5:60 8.53182e-05 "22463" 7188
1:1:5:61 8.53182e-05 "22816" 7264
1:1:5:62 8.53182e-05 "22817" 7265
1:1:5:63 8.53182e-05 "22822" 7270
1:1:5:64 8.53182e-05 "23180" 7353
1:1:5:65 8.53182e-05 "Elachistocleis piauiensis" 11359
1:1:5:66 8.28089e-05 "22099" 7097
1:1:5:67 8.28089e-05 "22459" 7184
1:1:5:68 8.28089e-05 "22461" 7186
1:1:5:69 8.28089e-05 "22821" 7269
1:1:5:70 8.28089e-05 "22823" 7271
1:1:5:71 8.28089e-05 "23179" 7352
1:1:5:72 8.28089e-05 "23897" 7513
1:1:5:73 8.28089e-05 "24258" 7587
1:1:5:74 8.02995e-05 "22819" 7267
1:1:5:75 8.02995e-05 "23539" 7437
1:1:5:76 7.77902e-05 "21739" 7005
1:1:5:77 7.77902e-05 "22820" 7268
1:1:5:78 7.77902e-05 "23177" 7350
1:1:5:79 7.77902e-05 "23178" 7351
1:1:5:80 7.77902e-05 "23538" 7436
1:1:5:81 7.77902e-05 "23898" 7514
1:1:5:82 7.77902e-05 "23899" 7515
1:1:5:83 7.52808e-05 "22100" 7098
1:1:5:84 7.52808e-05 "22460" 7185
1:1:5:85 7.52808e-05 "22464" 7189
1:1:5:86 7.52808e-05 "23537" 7435
1:1:5:87 6.2734e-05 "21740" 7006
1:1:5:88 6.2734e-05 "21741" 7007
1:1:5:89 5.77153e-05 "Bokermannohyla alvarengai" 10181
1:1:5:90 4.76778e-05 "Trachycephalus atlas" 15791
1:1:5:91 2.7603e-05 "Ceratophrys joazeirensis" 10644
1:1:5:92 2.7603e-05 "Phyllomedusa bahiana" 14097
1:1:5:93 1.50562e-05 "Scinax camposseabrai" 15376
1:1:5:94 1.25468e-05 "Rupirana cardosoi" 15309
1:1:5:95 7.52808e-06 "Bokermannohyla oxente" 10199
1:1:5:96 5.01872e-06 "Adelophryne baturitensis" 9459
1:1:5:97 5.01872e-06 "Bokermannohyla itapoty" 10192
1:1:5:98 5.01872e-06 "Haddadus aramunha" 11746
1:1:5:99 2.50936e-06 "Adelophryne maranguapensis" 9461
1:1:5:100 2.50936e-06 "Bokermannohyla diamantina" 10186
1:1:5:101 2.50936e-06 "Chthonerpeton arii" 10773
1:1:6:1 0.000376404 "Rhinella spinulosa" 15266
1:1:6:2 0.000228352 "25310" 7766
1:1:6:3 0.000225842 "26756" 8090
1:1:6:4 0.000218314 "26395" 8004
1:1:6:5 0.000213296 "25672" 7843
1:1:6:6 0.000193221 "26757" 8091
1:1:6:7 0.000170636 "Pleurodema marmoratum" 14282
1:1:6:8 0.000168127 "26033" 7922
1:1:6:9 0.000168127 "26394" 8003
1:1:6:10 0.000160599 "24948" 7691
1:1:6:11 0.00015809 "26755" 8089
1:1:6:12 0.000150562 "Rhinella poeppigii" 15254
1:1:6:13 0.000145543 "25309" 7765
1:1:6:14 0.000127977 "Gastrotheca testudinea" 11631
1:1:6:15 0.000122959 "24947" 7690
1:1:6:16 0.000110412 "Gastrotheca marsupiata" 11606
1:1:6:17 0.000107902 "27117" 8176
1:1:6:18 0.000100374 "26032" 7921
1:1:6:19 8.78276e-05 "Pleurodema cinereum" 14276
1:1:6:20 8.28089e-05 "Leptodactylus griseigularis" 12537
1:1:6:21 8.02995e-05 "25671" 7842
1:1:6:22 7.77902e-05 "26393" 8002
1:1:6:23 6.77527e-05 "Telmatobius marmoratus" 15680
1:1:6:24 6.52434e-05 "Oreobates cruralis" 13647
1:1:6:25 6.2734e-05 "Pristimantis platydactylus" 14622
1:1:6:26 5.77153e-05 "Rhinella veraguensis" 15272
1:1:6:27 5.52059e-05 "25307" 7763
1:1:6:28 5.52059e-05 "27116" 8175
1:1:6:29 5.26966e-05 "Hyalinobatrachium bergeri" 11806
1:1:6:30 5.26966e-05 "Pristimantis pharangobates" 14615
1:1:6:31 5.01872e-05 "Melanophryniscus rubriventris" 13114
1:1:6:32 5.01872e-05 "25308" 7764
1:1:6:33 5.01872e-05 "26392" 8001
1:1:6:34 5.01872e-05 "Hyloscirtus armatus" 11908
1:1:6:35 5.01872e-05 "Pristimantis olivaceus" 14579
1:1:6:36 5.01872e-05 "Rhinella leptoscelis" 15238
1:1:6:37 4.76778e-05 "Rulyrana spiculata" 15307
1:1:6:38 4.76778e-05 "26754" 8088
1:1:6:39 4.51685e-05 "24946" 7689
1:1:6:40 4.26591e-05 "27836" 8342
1:1:6:41 4.26591e-05 "Cochranella nola" 10790
1:1:6:42 4.26591e-05 "Dendropsophus delarivai" 11152
1:1:6:43 4.01498e-05 "27476" 8258
1:1:6:44 4.01498e-05 "Rhinella limensis" 15240
1:1:6:45 4.01498e-05 "Scinax castroviejoi" 15378
1:1:6:46 3.5131e-05 "Pristimantis danae" 14424
1:1:6:47 3.26217e-05 "27115" 8174
1:1:6:48 3.26217e-05 "28195" 8428
1:1:6:49 3.26217e-05 "Boana albonigra" 10103
1:1:6:50 3.26217e-05 "Telmatobius jelskii" 15678
1:1:6:51 3.26217e-05 "Telmatobius simonsi" 15689
1:1:6:52 3.26217e-05 "Boana marianitae" 10146
1:1:6:53 3.01123e-05 "Rhinella tacana" 15269
1:1:6:54 2.7603e-05 "26031" 7920
1:1:6:55 2.7603e-05 "Rhinella inca" 15234
1:1:6:56 2.7603e-05 "Oreobates sanderi" 13660
1:1:6:57 2.7603e-05 "Caecilia marcusi" 10528
1:1:6:58 2.50936e-05 "Yunganastes mercedesae" 15980
1:1:6:59 2.25842e-05 "27475" 8257
1:1:6:60 2.25842e-05 "27835" 8341
1:1:6:61 2.25842e-05 "Pristimantis divnae" 14436
1:1:6:62 2.00749e-05 "27114" 8173
1:1:6:63 2.00749e-05 "Rhinella stanlaii" 15267
1:1:6:64 1.75655e-05 "24223" 7552
1:1:6:65 1.75655e-05 "26390" 7999
1:1:6:66 1.75655e-05 "26753" 8087
1:1:6:67 1.75655e-05 "Oreobates saxatilis" 13661
1:1:6:68 1.50562e-05 "24945" 7688
1:1:6:69 1.50562e-05 "25305" 7761
1:1:6:70 1.50562e-05 "25670" 7841
1:1:6:71 1.50562e-05 "26029" 7918
1:1:6:72 1.50562e-05 "26030" 7919
1:1:6:73 1.50562e-05 "26751" 8085
1:1:6:74 1.50562e-05 "26752" 8086
1:1:6:75 1.50562e-05 "27113" 8172
1:1:6:76 1.50562e-05 "Telmatobius arequipensis" 15663
1:1:6:77 1.50562e-05 "Telmatobius rimac" 15687
1:1:6:78 1.50562e-05 "Atelopus loettersi" 9993
1:1:6:79 1.50562e-05 "Boana callipleura" 10114
1:1:6:80 1.50562e-05 "Oreobates choristolemma" 13645
1:1:6:81 1.25468e-05 "25306" 7762
1:1:6:82 1.25468e-05 "25666" 7837
1:1:6:83 1.25468e-05 "25668" 7839
1:1:6:84 1.25468e-05 "25669" 7840
1:1:6:85 1.25468e-05 "26028" 7917
1:1:6:86 1.25468e-05 "26389" 7998
1:1:6:87 1.25468e-05 "26391" 8000
1:1:6:88 1.25468e-05 "27474" 8256
1:1:6:89 1.25468e-05 "28194" 8427
1:1:6:90 1.25468e-05 "Nymphargus siren" 13476
1:1:6:91 1.25468e-05 "Rhinella manu" 15244
1:1:6:92 1.25468e-05 "Oreobates amarakaeri" 13641
1:1:6:93 1.25468e-05 "Ameerega boliviana" 9634
1:1:6:94 1.25468e-05 "Boana balzani" 10107
1:1:6:95 1.25468e-05 "Pristimantis llojsintuta" 14530
1:1:6:96 1.25468e-05 "Rhinella quechua" 15258
1:1:6:97 1.25468e-05 "Telmatobius verrucosus" 15695
1:1:6:98 1.25468e-05 "Yunganastes fraudator" 15979
1:1:6:99 1.25468e-05 "Rhinella justinianoi" 15237
1:1:6:100 1.00374e-05 "24944" 7687
1:1:6:101 1.00374e-05 "27111" 8170
1:1:6:102 1.00374e-05 "27472" 8254
1:1:6:103 1.00374e-05 "27834" 8340
1:1:6:104 1.00374e-05 "28554" 8516
1:1:6:105 1.00374e-05 "28914" 8604
1:1:6:106 1.00374e-05 "Telmatobius huayra" 15675
1:1:6:107 1.00374e-05 "Oreobates lehri" 13653
1:1:6:108 1.00374e-05 "Ameerega shihuemoy" 9649
1:1:6:109 1.00374e-05 "Boana gladiator" 10131
1:1:6:110 1.00374e-05 "Gastrotheca excubitor" 11592
1:1:6:111 1.00374e-05 "Oreobates granulosus" 13650
1:1:6:112 1.00374e-05 "Oreobates zongoensis" 13663
1:1:6:113 1.00374e-05 "Telmatobius timens" 15691
1:1:6:114 1.00374e-05 "Yunganastes bisignatus" 15978
1:1:6:115 1.00374e-05 "Oreobates ibischi" 13652
1:1:6:116 1.00374e-05 "Pristimantis samaipatae" 14671
1:1:6:117 7.52808e-06 "25667" 7838
1:1:6:118 7.52808e-06 "26027" 7916
1:1:6:119 7.52808e-06 "26750" 8084
1:1:6:120 7.52808e-06 "27112" 8171
1:1:6:121 7.52808e-06 "27473" 8255
1:1:6:122 7.52808e-06 "28193" 8426
1:1:6:123 7.52808e-06 "28553" 8515
1:1:6:124 7.52808e-06 "Telmatobius gigas" 15673
1:1:6:125 7.52808e-06 "Telmatobius peruvianus" 15684
1:1:6:126 7.52808e-06 "Gastrotheca pacchamama" 11616
1:1:6:127 7.52808e-06 "Niceforonia lucida" 13344
1:1:6:128 7.52808e-06 "Oreobates pereger" 13657
1:1:6:129 7.52808e-06 "Pristimantis rhabdolaemus" 14651
1:1:6:130 7.52808e-06 "Nymphargus pluvialis" 13471
1:1:6:131 7.52808e-06 "Noblella ritarasquinae" 13367
1:1:6:132 7.52808e-06 "Yunganastes ashkapara" 15977
1:1:6:133 7.52808e-06 "Oreobates sanctaecrucis" 13659
1:1:6:134 7.52808e-06 "Yunganastes pluvicanorus" 15981
1:1:6:135 5.01872e-06 "25665" 7836
1:1:6:136 5.01872e-06 "26026" 7915
1:1:6:137 5.01872e-06 "26388" 7997
1:1:6:138 5.01872e-06 "28913" 8603
1:1:6:139 5.01872e-06 "29273" 8688
1:1:6:140 5.01872e-06 "Hyloscirtus charazani" 11912
1:1:6:141 5.01872e-06 "Rhinella arequipensis" 15211
1:1:6:142 5.01872e-06 "Telmatobius zapahuirensis" 15698
1:1:6:143 5.01872e-06 "Boana palaestes" 10152
1:1:6:144 5.01872e-06 "Gastrotheca rebeccae" 11625
1:1:6:145 5.01872e-06 "Nymphargus phenax" 13470
1:1:6:146 5.01872e-06 "Truebella tothastes" 15813
1:1:6:147 5.01872e-06 "Allobates alessandroi" 9538
1:1:6:148 5.01872e-06 "Bryophryne zonalis" 10462
1:1:6:149 5.01872e-06 "Pristimantis pluvialis" 14624
1:1:6:150 5.01872e-06 "Psychrophrynella bagrecito" 14939
1:1:6:151 5.01872e-06 "Psychrophrynella chirihampatu" 14940
1:1:6:152 5.01872e-06 "Gastrotheca ochoai" 11611
1:1:6:153 5.01872e-06 "Adenomera coca" 9471
1:1:6:154 5.01872e-06 "Gastrotheca piperata" 11621
1:1:6:155 5.01872e-06 "Microkayla chacaltaya" 13203
1:1:6:156 5.01872e-06 "Microkayla teqta" 13221
1:1:6:157 5.01872e-06 "Nannophryne apolobambica" 13263
1:1:6:158 5.01872e-06 "Noblella carrascoicola" 13356
1:1:6:159 5.01872e-06 "Nymphargus bejaranoi" 13448
1:1:6:160 5.01872e-06 "Oreobates madidi" 13656
1:1:6:161 5.01872e-06 "Oreobates yanucu" 13662
1:1:6:162 5.01872e-06 "Telmatobius sanborni" 15688
1:1:6:163 2.50936e-06 "27833" 8339
1:1:6:164 2.50936e-06 "28192" 8425
1:1:6:165 2.50936e-06 "28912" 8602
1:1:6:166 2.50936e-06 "29272" 8687
1:1:6:167 2.50936e-06 "29632" 8769
1:1:6:168 2.50936e-06 "30711" 9004
1:1:6:169 2.50936e-06 "Microkayla kallawaya" 13214
1:1:6:170 2.50936e-06 "Telmatobius intermedius" 15677
1:1:6:171 2.50936e-06 "Telmatobius ventriflavum" 15694
1:1:6:172 2.50936e-06 "Bolitoglossa digitigrada" 10234
1:1:6:173 2.50936e-06 "Bryophryne flammiventris" 10457
1:1:6:174 2.50936e-06 "Dendropsophus vraemi" 11219
1:1:6:175 2.50936e-06 "Gastrotheca pachachacae" 11617
1:1:6:176 2.50936e-06 "Oreobates ayacucho" 13642
1:1:6:177 2.50936e-06 "Oreobates machiguenga" 13655
1:1:6:178 2.50936e-06 "Pristimantis scitulus" 14677
1:1:6:179 2.50936e-06 "Bryophryne bakersfield" 10454
1:1:6:180 2.50936e-06 "Bryophryne cophites" 10456
1:1:6:181 2.50936e-06 "Bryophryne hanssaueri" 10459
1:1:6:182 2.50936e-06 "Bryophryne nubilosus" 10460
1:1:6:183 2.50936e-06 "Bryophryne phuyuhampatu" 10461
1:1:6:184 2.50936e-06 "Centrolene sabini" 10634
1:1:6:185 2.50936e-06 "Epicrionops peruvianus" 11497
1:1:6:186 2.50936e-06 "Gastrotheca antoniiochoai" 11577
1:1:6:187 2.50936e-06 "Gastrotheca nebulanastes" 11609
1:1:6:188 2.50936e-06 "Noblella madreselva" 13362
1:1:6:189 2.50936e-06 "Noblella pygmaea" 13366
1:1:6:190 2.50936e-06 "Oreobates gemcare" 13649
1:1:6:191 2.50936e-06 "Pristimantis cosnipatae" 14410
1:1:6:192 2.50936e-06 "Pristimantis lindae" 14527
1:1:6:193 2.50936e-06 "Pristimantis salaputium" 14669
1:1:6:194 2.50936e-06 "Psychrophrynella usurpator" 14941
1:1:6:195 2.50936e-06 "Bryophryne abramalagae" 10453
1:1:6:196 2.50936e-06 "Bryophryne bustamantei" 10455
1:1:6:197 2.50936e-06 "Bryophryne gymnotis" 10458
1:1:6:198 2.50936e-06 "Nannophryne corynetes" 13264
1:1:6:199 2.50936e-06 "Ameerega yungicola" 9655
1:1:6:200 2.50936e-06 "Atelopus tricolor" 10019
1:1:6:201 2.50936e-06 "Cochranella phryxa" 10791
1:1:6:202 2.50936e-06 "Dendropsophus coffea" 11148
1:1:6:203 2.50936e-06 "Gastrotheca lauzuricae" 11602
1:1:6:204 2.50936e-06 "Microkayla adenopleura" 13200
1:1:6:205 2.50936e-06 "Microkayla ankohuma" 13201
1:1:6:206 2.50936e-06 "Microkayla boettgeri" 13202
1:1:6:207 2.50936e-06 "Microkayla chaupi" 13204
1:1:6:208 2.50936e-06 "Microkayla colla" 13205
1:1:6:209 2.50936e-06 "Microkayla condoriri" 13206
1:1:6:210 2.50936e-06 "Microkayla guillei" 13207
1:1:6:211 2.50936e-06 "Microkayla harveyi" 13208
1:1:6:212 2.50936e-06 "Microkayla huayna" 13209
1:1:6:213 2.50936e-06 "Microkayla iani" 13210
1:1:6:214 2.50936e-06 "Microkayla iatamasi" 13211
1:1:6:215 2.50936e-06 "Microkayla illampu" 13212
1:1:6:216 2.50936e-06 "Microkayla illimani" 13213
1:1:6:217 2.50936e-06 "Microkayla katantika" 13215
1:1:6:218 2.50936e-06 "Microkayla melanocheira" 13217
1:1:6:219 2.50936e-06 "Microkayla pinguis" 13218
1:1:6:220 2.50936e-06 "Microkayla quimsacruzis" 13219
1:1:6:221 2.50936e-06 "Microkayla saltator" 13220
1:1:6:222 2.50936e-06 "Microkayla wettsteini" 13222
1:1:6:223 2.50936e-06 "Gastrotheca splendens" 11629
1:1:6:224 2.50936e-06 "Microkayla kempffi" 13216
1:1:6:225 2.50936e-06 "Rhinella amboroensis" 15208
1:1:6:226 2.50936e-06 "Telmatobius yuracare" 15697
1:1:7:1 0.000484306 "20623" 6717
1:1:7:2 0.000449175 "20983" 6796
1:1:7:3 0.000358838 "20263" 6637
1:1:7:4 0.000336254 "20264" 6638
1:1:7:5 0.000263483 "21702" 6968
1:1:7:6 0.000255955 "20982" 6795
1:1:7:7 0.000245917 "19905" 6562
1:1:7:8 0.000245917 "21342" 6881
1:1:7:9 0.000203258 "22062" 7060
1:1:7:10 0.000200749 "19904" 6561
1:1:7:11 0.000163108 "19545" 6488
1:1:7:12 0.000107902 "Hyloscirtus phyllognathus" 11926
1:1:7:13 8.78276e-05 "Cochranella resplendens" 10793
1:1:7:14 8.28089e-05 "Pristimantis croceoinguinis" 14414
1:1:7:15 4.76778e-05 "Agalychnis buckleyi" 9514
1:1:7:16 4.76778e-05 "Rulyrana flavopunctata" 15304
1:1:7:17 4.26591e-05 "Allobates insperatus" 9555
1:1:7:18 4.26591e-05 "Hyloxalus bocagei" 11942
1:1:7:19 4.26591e-05 "Epicrionops petersi" 11498
1:1:7:20 4.26591e-05 "Hemiphractus bubalus" 11762
1:1:7:21 4.26591e-05 "Nymphargus posadae" 13472
1:1:7:22 4.26591e-05 "Pristimantis quaquaversus" 14640
1:1:7:23 3.76404e-05 "Microcaecilia albiceps" 13163
1:1:7:24 3.76404e-05 "Caecilia disossea" 10521
1:1:7:25 3.76404e-05 "Gastrotheca longipes" 11605
1:1:7:26 3.5131e-05 "Gastrotheca weinlandii" 11634
1:1:7:27 3.26217e-05 "Pristimantis buckleyi" 14373
1:1:7:28 3.26217e-05 "Espadarana audax" 11508
1:1:7:29 3.01123e-05 "Hyloscirtus lindae" 11921
1:1:7:30 3.01123e-05 "Nyctimantis rugiceps" 13415
1:1:7:31 3.01123e-05 "Pristimantis katoptroides" 14507
1:1:7:32 3.01123e-05 "Rhinella festae" 15227
1:1:7:33 2.7603e-05 "Chimerella mariaelenae" 10703
1:1:7:34 2.7603e-05 "Osteocephalus mutabor" 13762
1:1:7:35 2.7603e-05 "Pristimantis galdi" 14464
1:1:7:36 2.7603e-05 "Pristimantis paululus" 14602
1:1:7:37 2.7603e-05 "Pristimantis trachyblepharis" 14722
1:1:7:38 2.7603e-05 "Strabomantis cornutus" 15605
1:1:7:39 2.50936e-05 "Osornophryne bufoniformis" 13745
1:1:7:40 2.50936e-05 "Osteocephalus verruciger" 13767
1:1:7:41 2.50936e-05 "Pristimantis pseudoacuminatus" 14630
1:1:7:42 2.25842e-05 "Gastrotheca andaquiensis" 11576
1:1:7:43 2.25842e-05 "Hyloxalus pulchellus" 11976
1:1:7:44 2.25842e-05 "Pristimantis petersi" 14611
1:1:7:45 2.25842e-05 "Pristimantis incomptus" 14490
1:1:7:46 2.00749e-05 "Bolitoglossa palmata" 10289
1:1:7:47 2.00749e-05 "Hyloxalus sauli" 11982
1:1:7:48 2.00749e-05 "Niceforonia elassodiscus" 13341
1:1:7:49 2.00749e-05 "Nymphargus mariae" 13464
1:1:7:50 2.00749e-05 "Pristimantis kichwarum" 14509
1:1:7:51 2.00749e-05 "Pristimantis limoncochensis" 14526
1:1:7:52 2.00749e-05 "Espadarana durrellorum" 11510
1:1:7:53 2.00749e-05 "Hyloxalus italoi" 11961
1:1:7:54 1.75655e-05 "Bolitoglossa equatoriana" 10240
1:1:7:55 1.75655e-05 "Hyloscirtus torrenticola" 11936
1:1:7:56 1.75655e-05 "Pristimantis eriphus" 14446
1:1:7:57 1.75655e-05 "Hyloxalus shuar" 11983
1:1:7:58 1.75655e-05 "Noblella lochites" 13360
1:1:7:59 1.75655e-05 "Pristimantis unistrigatus" 14729
1:1:7:60 1.50562e-05 "Nymphargus garciae" 13456
1:1:7:61 1.50562e-05 "Osornophryne guacamayo" 13747
1:1:7:62 1.50562e-05 "Pristimantis chloronotus" 14396
1:1:7:63 1.50562e-05 "Pristimantis epacrus" 14444
1:1:7:64 1.50562e-05 "Pristimantis gladiator" 14468
1:1:7:65 1.50562e-05 "Pristimantis supernatis" 14704
1:1:7:66 1.50562e-05 "Pristimantis thymelensis" 14719
1:1:7:67 1.50562e-05 "Pristimantis vicarius" 14740
1:1:7:68 1.50562e-05 "Hyloscirtus psarolaimus" 11929
1:1:7:69 1.50562e-05 "Nymphargus cochranae" 13454
1:1:7:70 1.50562e-05 "Pristimantis nigrogriseus" 14573
1:1:7:71 1.50562e-05 "Pristimantis riveti" 14658
1:1:7:72 1.25468e-05 "Caecilia orientalis" 10531
1:1:7:73 1.25468e-05 "Gastrotheca orophylax" 11613
1:1:7:74 1.25468e-05 "Hyloscirtus tigrinus" 11935
1:1:7:75 1.25468e-05 "Niceforonia dolops" 13340
1:1:7:76 1.25468e-05 "Pristimantis pugnax" 14633
1:1:7:77 1.25468e-05 "Atelopus nepiozomus" 10003
1:1:7:78 1.25468e-05 "Pristimantis atratus" 14344
1:1:7:79 1.25468e-05 "Pristimantis pecki" 14603
1:1:7:80 1.25468e-05 "Pristimantis prolatus" 14627
1:1:7:81 1.25468e-05 "Telmatobius niger" 15682
1:1:7:82 1.00374e-05 "Centrolene medemi" 10624
1:1:7:83 1.00374e-05 "Gastrotheca aureomaculata" 11581
1:1:7:84 1.00374e-05 "Nymphargus megacheirus" 13465
1:1:7:85 1.00374e-05 "Osteocephalus alboguttatus" 13752
1:1:7:86 1.00374e-05 "Pristimantis corniger" 14407
1:1:7:87 1.00374e-05 "Pristimantis leoni" 14519
1:1:7:88 1.00374e-05 "Pristimantis myersi" 14567
1:1:7:89 1.00374e-05 "Atelopus ignescens" 9990
1:1:7:90 1.00374e-05 "Gastrotheca litonedis" 11603
1:1:7:91 1.00374e-05 "Hyloxalus vertebralis" 11991
1:1:7:92 1.00374e-05 "Leucostethus fugax" 12647
1:1:7:93 1.00374e-05 "Pristimantis cryophilius" 14418
1:1:7:94 1.00374e-05 "Pristimantis exoristus" 14452
1:1:7:95 1.00374e-05 "Pristimantis inusitatus" 14494
1:1:7:96 1.00374e-05 "Pristimantis proserpens" 14628
1:1:7:97 7.52808e-06 "Centrolene bacatum" 10610
1:1:7:98 7.52808e-06 "Dendropsophus manonegra" 11172
1:1:7:99 7.52808e-06 "Gastrotheca espeletia" 11591
1:1:7:100 7.52808e-06 "Niceforonia peraccai" 13348
1:1:7:101 7.52808e-06 "Pristimantis altamnis" 14331
1:1:7:102 7.52808e-06 "Pristimantis colonensis" 14401
1:1:7:103 7.52808e-06 "Pristimantis festae" 14458
1:1:7:104 7.52808e-06 "Pristimantis glandulosus" 14469
1:1:7:105 7.52808e-06 "Pristimantis leptolophus" 14521
1:1:7:106 7.52808e-06 "Pristimantis repens" 14647
1:1:7:107 7.52808e-06 "Pristimantis tamsitti" 14709
1:1:7:108 7.52808e-06 "Allobates kingsburyi" 9557
1:1:7:109 7.52808e-06 "Atelopus petersi" 10007
1:1:7:110 7.52808e-06 "Caecilia abitaguae" 10514
1:1:7:111 7.52808e-06 "Callimedusa ecuatoriana" 10544
1:1:7:112 7.52808e-06 "Hyloscirtus staufferorum" 11933
1:1:7:113 7.52808e-06 "Pristimantis condor" 14403
1:1:7:114 7.52808e-06 "Pristimantis kirklandi" 14510
1:1:7:115 7.52808e-06 "Pristimantis librarius" 14524
1:1:7:116 7.52808e-06 "Pristimantis orcesi" 14581
1:1:7:117 7.52808e-06 "Pristimantis rubicundus" 14663
1:1:7:118 7.52808e-06 "Pristimantis spinosus" 14694
1:1:7:119 7.52808e-06 "Pristimantis truebae" 14724
1:1:7:120 7.52808e-06 "Rulyrana mcdiarmidi" 15305
1:1:7:121 5.01872e-06 "Atelopus simulatus" 10014
1:1:7:122 5.01872e-06 "Callimedusa perinesos" 10545
1:1:7:123 5.01872e-06 "Centrolene huilense" 10619
1:1:7:124 5.01872e-06 "Centrolene solitaria" 10638
1:1:7:125 5.01872e-06 "Gastrotheca ruizi" 11627
1:1:7:126 5.01872e-06 "Hyalinobatrachium pellucidum" 11828
1:1:7:127 5.01872e-06 "Hyloscirtus caucanus" 11911
1:1:7:128 5.01872e-06 "Hyloxalus saltuarius" 11981
1:1:7:129 5.01872e-06 "Niceforonia brunnea" 13339
1:1:7:130 5.01872e-06 "Osornophryne puruanta" 13749
1:1:7:131 5.01872e-06 "Pristimantis devillei" 14430
1:1:7:132 5.01872e-06 "Pristimantis farisorum" 14455
1:1:7:133 5.01872e-06 "Pristimantis hernandezi" 14479
1:1:7:134 5.01872e-06 "Pristimantis ignicolor" 14483
1:1:7:135 5.01872e-06 "Pristimantis leucopus" 14522
1:1:7:136 5.01872e-06 "Pristimantis lividus" 14529
1:1:7:137 5.01872e-06 "Pristimantis obmutescens" 14575
1:1:7:138 5.01872e-06 "Pristimantis siopelus" 14689
1:1:7:139 5.01872e-06 "Pristimantis sulculus" 14703
1:1:7:140 5.01872e-06 "Rhinella cristinae" 15221
1:1:7:141 5.01872e-06 "Atelopus arthuri" 9970
1:1:7:142 5.01872e-06 "Atelopus boulengeri" 9973
1:1:7:143 5.01872e-06 "Caecilia dunni" 10522
1:1:7:144 5.01872e-06 "Excidobates condor" 11537
1:1:7:145 5.01872e-06 "Hyloxalus cevallosi" 11945
1:1:7:146 5.01872e-06 "Hyloxalus exasperatus" 11952
1:1:7:147 5.01872e-06 "Hyloxalus fallax" 11955
1:1:7:148 5.01872e-06 "Hyloxalus maculosus" 11965
1:1:7:149 5.01872e-06 "Noblella personina" 13364
1:1:7:150 5.01872e-06 "Nymphargus cariticommatus" 13450
1:1:7:151 5.01872e-06 "Osornophryne antisana" 13744
1:1:7:152 5.01872e-06 "Pristimantis actites" 14320
1:1:7:153 5.01872e-06 "Pristimantis baryecuus" 14356
1:1:7:154 5.01872e-06 "Pristimantis ganonotus" 14465
1:1:7:155 5.01872e-06 "Pristimantis pycnodermis" 14637
1:1:7:156 5.01872e-06 "Pristimantis thymalopsoides" 14718
1:1:7:157 2.50936e-06 "Centrolene pipilata" 10631
1:1:7:158 2.50936e-06 "Centrolene sanchezi" 10635
1:1:7:159 2.50936e-06 "Chthonerpeton onorei" 10776
1:1:7:160 2.50936e-06 "Dendropsophus praestans" 11195
1:1:7:161 2.50936e-06 "Hyloscirtus pantostictus" 11925
1:1:7:162 2.50936e-06 "Hyloxalus fuliginosus" 11957
1:1:7:163 2.50936e-06 "Nymphargus anomalus" 13445
1:1:7:164 2.50936e-06 "Nymphargus laurae" 13460
1:1:7:165 2.50936e-06 "Nymphargus nephelophila" 13467
1:1:7:166 2.50936e-06 "Nymphargus oreonympha" 13469
1:1:7:167 2.50936e-06 "Nymphargus wileyi" 13479
1:1:7:168 2.50936e-06 "Osornophryne cofanorum" 13746
1:1:7:169 2.50936e-06 "Osornophryne sumacoensis" 13750
1:1:7:170 2.50936e-06 "Pristimantis cremnobates" 14411
1:1:7:171 2.50936e-06 "Pristimantis ernesti" 14447
1:1:7:172 2.50936e-06 "Pristimantis huicundo" 14480
1:1:7:173 2.50936e-06 "Pristimantis incanus" 14488
1:1:7:174 2.50936e-06 "Pristimantis ocreatus" 14578
1:1:7:175 2.50936e-06 "Pristimantis ortizi" 14588
1:1:7:176 2.50936e-06 "Pristimantis zoilae" 14762
1:1:7:177 2.50936e-06 "Allobates fratisenescus" 9548
1:1:7:178 2.50936e-06 "Atelopus bomolochos" 9972
1:1:7:179 2.50936e-06 "Atelopus palmatus" 10006
1:1:7:180 2.50936e-06 "Caecilia crassisquama" 10519
1:1:7:181 2.50936e-06 "Centrolene condor" 10613
1:1:7:182 2.50936e-06 "Ceratophrys testudo" 10647
1:1:7:183 2.50936e-06 "Hyloscirtus pacha" 11923
1:1:7:184 2.50936e-06 "Hyloxalus marmoreoventris" 11967
1:1:7:185 2.50936e-06 "Hyloxalus mystax" 11969
1:1:7:186 2.50936e-06 "Hyloxalus parcus" 11971
1:1:7:187 2.50936e-06 "Hyloxalus peculiaris" 11973
1:1:7:188 2.50936e-06 "Hyloxalus pumilus" 11978
1:1:7:189 2.50936e-06 "Lynchius simmonsi" 12943
1:1:7:190 2.50936e-06 "Pristimantis gentryi" 14466
1:1:7:191 2.50936e-06 "Pristimantis modipeplus" 14558
1:1:7:192 2.50936e-06 "Pristimantis pastazensis" 14599
1:1:7:193 2.50936e-06 "Pristimantis simonbolivari" 14685
1:1:8:1 0.000429101 "Rhinella arenarum" 15210
1:1:8:2 0.000180674 "Pleurodema nebulosum" 14283
1:1:8:3 0.00015558 "Odontophrynus occidentalis" 13503
1:1:8:4 0.000107902 "Boana riojana" 10165
1:1:8:5 9.7865e-05 "Pleurodema tucumanum" 14285
1:1:8:6 7.77902e-05 "Pleurodema borellii" 14273
1:1:8:7 6.02246e-05 "Pleurodema guayapae" 14280
1:1:8:8 5.26966e-05 "31076" 9080
1:1:8:9 4.76778e-05 "29636" 8773
1:1:8:10 4.76778e-05 "31436" 9142
1:1:8:11 4.51685e-05 "31075" 9079
1:1:8:12 4.51685e-05 "31435" 9141
1:1:8:13 4.51685e-05 "31796" 9201
1:1:8:14 4.51685e-05 "Melanophryniscus stelzneri" 13118
1:1:8:15 4.51685e-05 "29995" 8851
1:1:8:16 4.01498e-05 "30355" 8930
1:1:8:17 4.01498e-05 "29635" 8772
1:1:8:18 3.76404e-05 "30715" 9008
1:1:8:19 3.5131e-05 "31795" 9200
1:1:8:20 3.26217e-05 "29275" 8690
1:1:8:21 3.26217e-05 "31434" 9140
1:1:8:22 2.7603e-05 "31794" 9199
1:1:8:23 2.50936e-05 "Boana cordobae" 10119
1:1:8:24 2.25842e-05 "30713" 9006
1:1:8:25 2.25842e-05 "30714" 9007
1:1:8:26 2.25842e-05 "31074" 9078
1:1:8:27 2.25842e-05 "32155" 9254
1:1:8:28 2.25842e-05 "32876" 9321
1:1:8:29 2.00749e-05 "Odontophrynus barrioi" 13498
1:1:8:30 2.00749e-05 "31433" 9139
1:1:8:31 2.00749e-05 "32515" 9293
1:1:8:32 2.00749e-05 "33237" 9349
1:1:8:33 2.00749e-05 "33238" 9350
1:1:8:34 2.00749e-05 "33598" 9374
1:1:8:35 1.75655e-05 "29994" 8850
1:1:8:36 1.75655e-05 "30354" 8929
1:1:8:37 1.75655e-05 "31073" 9077
1:1:8:38 1.75655e-05 "31793" 9198
1:1:8:39 1.75655e-05 "32875" 9320
1:1:8:40 1.75655e-05 "33236" 9348
1:1:8:41 1.50562e-05 "30353" 8928
1:1:8:42 1.50562e-05 "Melanophryniscus estebani" 13103
1:1:8:43 1.50562e-05 "Odontophrynus achalensis" 13496
1:1:8:44 1.50562e-05 "31432" 9138
1:1:8:45 1.50562e-05 "31791" 9196
1:1:8:46 1.50562e-05 "33235" 9347
1:1:8:47 1.50562e-05 "33596" 9372
1:1:8:48 1.50562e-05 "33597" 9373
1:1:8:49 1.50562e-05 "33955" 9384
1:1:8:50 1.25468e-05 "29274" 8689
1:1:8:51 1.25468e-05 "29634" 8771
1:1:8:52 1.25468e-05 "29993" 8849
1:1:8:53 1.25468e-05 "30712" 9005
1:1:8:54 1.25468e-05 "31072" 9076
1:1:8:55 1.25468e-05 "32151" 9250
1:1:8:56 1.25468e-05 "32152" 9251
1:1:8:57 1.25468e-05 "32871" 9316
1:1:8:58 1.25468e-05 "32872" 9317
1:1:8:59 1.25468e-05 "33231" 9343
1:1:8:60 1.25468e-05 "33591" 9367
1:1:8:61 1.25468e-05 "33592" 9368
1:1:8:62 1.25468e-05 "33595" 9371
1:1:8:63 1.25468e-05 "33954" 9383
1:1:8:64 1.25468e-05 "33956" 9385
1:1:8:65 1.25468e-05 "33957" 9386
1:1:8:66 1.25468e-05 "34313" 9392
1:1:8:67 1.00374e-05 "Rhinella achalensis" 15202
1:1:8:68 1.00374e-05 "31431" 9137
1:1:8:69 1.00374e-05 "31792" 9197
1:1:8:70 1.00374e-05 "32153" 9252
1:1:8:71 1.00374e-05 "32154" 9253
1:1:8:72 1.00374e-05 "32511" 9289
1:1:8:73 1.00374e-05 "32512" 9290
1:1:8:74 1.00374e-05 "32513" 9291
1:1:8:75 1.00374e-05 "32514" 9292
1:1:8:76 1.00374e-05 "32873" 9318
1:1:8:77 1.00374e-05 "32874" 9319
1:1:8:78 1.00374e-05 "33232" 9344
1:1:8:79 1.00374e-05 "33233" 9345
1:1:8:80 1.00374e-05 "33234" 9346
1:1:8:81 1.00374e-05 "33593" 9369
1:1:8:82 1.00374e-05 "33594" 9370
1:1:8:83 1.00374e-05 "33952" 9381
1:1:8:84 1.00374e-05 "34315" 9394
1:1:8:85 1.00374e-05 "34674" 9404
1:1:8:86 1.00374e-05 "34312" 9391
1:1:8:87 1.00374e-05 "34314" 9393
1:1:8:88 1.00374e-05 "Atelognathus reverberii" 9965
1:1:8:89 7.52808e-06 "33953" 9382
1:1:8:90 7.52808e-06 "34675" 9405
1:1:8:91 5.01872e-06 "Pleurodema kriegi" 14281
1:1:8:92 5.01872e-06 "Rhinella bernardoi" 15216
1:1:8:93 5.01872e-06 "29633" 8770
1:1:8:94 5.01872e-06 "29992" 8848
1:1:8:95 5.01872e-06 "30352" 8927
1:1:8:96 5.01872e-06 "31071" 9075
1:1:8:97 5.01872e-06 "Gastrotheca gracilis" 11597
1:1:8:98 5.01872e-06 "Oreobates discoidalis" 13648
1:1:8:99 2.50936e-06 "Pleurodema cordobae" 14277
1:1:9:1 0.000258464 "18841" 6355
1:1:9:2 0.000253445 "18480" 6271
1:1:9:3 0.000253445 "18840" 6354
1:1:9:4 0.000240899 "18481" 6272
1:1:9:5 0.000210786 "18479" 6270
1:1:9:6 0.000173146 "18839" 6353
1:1:9:7 0.00015809 "18478" 6269
1:1:9:8 0.00011794 "18838" 6352
1:1:9:9 6.2734e-05 "Boana sibleszi" 10173
1:1:9:10 6.02246e-05 "Leptodactylus rugosus" 12574
1:1:9:11 3.5131e-05 "Boana tepuiana" 10176
1:1:9:12 3.5131e-05 "Pristimantis pulvinatus" 14636
1:1:9:13 2.7603e-05 "Rhaebo nasicus" 15193
1:1:9:14 2.25842e-05 "Hyalinobatrachium iaspidiense" 11817
1:1:9:15 2.25842e-05 "Otophryne steyermarki" 13779
1:1:9:16 2.00749e-05 "Boana lemai" 10141
1:1:9:17 1.75655e-05 "Otophryne robusta" 13778
1:1:9:18 1.75655e-05 "Stefania scalae" 15590
1:1:9:19 1.50562e-05 "Boana roraima" 10166
1:1:9:20 1.50562e-05 "Rhinatrema nigrum" 15199
1:1:9:21 1.50562e-05 "Vitreorana gorzulae" 15899
1:1:9:22 1.25468e-05 "Boana jimenezi" 10137
1:1:9:23 1.25468e-05 "Tepuihyla exophthalma" 15705
1:1:9:24 1.25468e-05 "Tepuihyla rodriguezi" 15708
1:1:9:25 1.00374e-05 "Anomaloglossus rufulus" 9804
1:1:9:26 1.00374e-05 "Leptodactylus sabanensis" 12575
1:1:9:27 1.00374e-05 "Pristimantis muchimuk" 14562
1:1:9:28 1.00374e-05 "Scinax exiguus" 15390
1:1:9:29 1.00374e-05 "Stefania ginesi" 15581
1:1:9:30 1.00374e-05 "Tepuihyla edelcae" 15704
1:1:9:31 1.00374e-05 "Anomaloglossus kaiei" 9795
1:1:9:32 1.00374e-05 "Nesorohyla kanaima" 13331
1:1:9:33 1.00374e-05 "Oreophrynella macconnelli" 13732
1:1:9:34 1.00374e-05 "Pristimantis jester" 14500
1:1:9:35 1.00374e-05 "Tepuihyla warreni" 15711
1:1:9:36 1.00374e-05 "Vitreorana helenae" 15900
1:1:9:37 7.52808e-06 "Pristimantis abakapa" 14314
1:1:9:38 7.52808e-06 "Scinax danae" 15386
1:1:9:39 7.52808e-06 "Adenomera lutzi" 9475
1:1:9:40 7.52808e-06 "Anomaloglossus beebei" 9789
1:1:9:41 7.52808e-06 "Ceuthomantis smaragdinus" 10651
1:1:9:42 7.52808e-06 "Myersiohyla liliae" 13259
1:1:9:43 7.52808e-06 "Stefania ackawaio" 15576
1:1:9:44 7.52808e-06 "Stefania ayangannae" 15577
1:1:9:45 7.52808e-06 "Stefania coxi" 15579
1:1:9:46 5.01872e-06 "Oreophrynella vasquezi" 13736
1:1:9:47 5.01872e-06 "Stefania satelles" 15589
1:1:9:48 5.01872e-06 "Tepuihyla obscura" 15707
1:1:9:49 5.01872e-06 "Adelophryne patamona" 9463
1:1:9:50 5.01872e-06 "Anomaloglossus megacephalus" 9797
1:1:9:51 5.01872e-06 "Anomaloglossus praderioi" 9802
1:1:9:52 5.01872e-06 "Anomaloglossus roraima" 9803
1:1:9:53 5.01872e-06 "Elachistocleis surumu" 11362
1:1:9:54 5.01872e-06 "Oreophrynella dendronastes" 13730
1:1:9:55 5.01872e-06 "Oreophrynella nigra" 13733
1:1:9:56 5.01872e-06 "Pristimantis saltissimus" 14670
1:1:9:57 5.01872e-06 "Rhinatrema shiv" 15200
1:1:9:58 5.01872e-06 "Stefania roraimae" 15588
1:1:9:59 5.01872e-06 "Stefania woodleyi" 15593
1:1:9:60 2.50936e-06 "Anomaloglossus breweri" 9791
1:1:9:61 2.50936e-06 "Anomaloglossus murisipanensis" 9799
1:1:9:62 2.50936e-06 "Anomaloglossus parkerae" 9801
1:1:9:63 2.50936e-06 "Anomaloglossus tepuyensis" 9809
1:1:9:64 2.50936e-06 "Centrolene lema" 10621
1:1:9:65 2.50936e-06 "Oreophrynella cryptica" 13729
1:1:9:66 2.50936e-06 "Oreophrynella huberi" 13731
1:1:9:67 2.50936e-06 "Pristimantis auricarens" 14349
1:1:9:68 2.50936e-06 "Pristimantis imthurni" 14487
1:1:9:69 2.50936e-06 "Pristimantis jamescameroni" 14499
1:1:9:70 2.50936e-06 "Stefania schuberti" 15591
1:1:9:71 2.50936e-06 "Hyalinobatrachium ignioculus" 11819
1:1:9:72 2.50936e-06 "Oreophrynella quelchii" 13734
1:1:9:73 2.50936e-06 "Oreophrynella seegobini" 13735
1:1:9:74 2.50936e-06 "Oreophrynella weiassipuensis" 13737
1:1:9:75 2.50936e-06 "Pristimantis aureoventris" 14348
1:1:9:76 2.50936e-06 "Pristimantis dendrobatoides" 14429
1:1:9:77 2.50936e-06 "Pristimantis yuruaniensis" 14758
1:1:9:78 2.50936e-06 "Stefania riveroi" 15587
1:1:10:1:1 7.27714e-05 "Nannophryne variegata" 13265
1:1:10:1:2 5.77153e-05 "Batrachyla taeniata" 10089
1:1:10:1:3 5.52059e-05 "Batrachyla leptopus" 10087
1:1:10:1:4 5.26966e-05 "Hylorina sylvatica" 11904
1:1:10:1:5 5.01872e-05 "Eupsophus calcaratus" 11520
1:1:10:1:6 4.26591e-05 "33589" 9365
1:1:10:1:7 4.26591e-05 "Batrachyla antartandica" 10085
1:1:10:1:8 4.01498e-05 "33948" 9377
1:1:10:1:9 4.01498e-05 "33949" 9378
1:1:10:1:10 3.76404e-05 "33588" 9364
1:1:10:1:11 3.5131e-05 "34309" 9388
1:1:10:1:12 3.26217e-05 "33227" 9339
1:1:10:1:13 3.26217e-05 "33947" 9376
1:1:10:1:14 3.26217e-05 "34308" 9387
1:1:10:1:15 3.26217e-05 "Alsodes australis" 9580
1:1:10:1:16 3.01123e-05 "34669" 9399
1:1:10:1:17 3.01123e-05 "Rhinoderma darwinii" 15276
1:1:10:1:18 2.7603e-05 "33228" 9340
1:1:10:1:19 2.7603e-05 "34668" 9398
1:1:10:1:20 2.7603e-05 "35028" 9407
1:1:10:1:21 2.7603e-05 "35029" 9408
1:1:10:1:22 2.7603e-05 "35387" 9415
1:1:10:1:23 2.50936e-05 "Eupsophus emiliopugini" 11521
1:1:10:1:24 2.25842e-05 "35386" 9414
1:1:10:1:25 2.25842e-05 "35388" 9416
1:1:10:1:26 2.25842e-05 "Rhinella rubropunctata" 15261
1:1:10:1:27 2.00749e-05 "Eupsophus vertebralis" 11523
1:1:10:1:28 2.00749e-05 "35746" 9422
1:1:10:1:29 2.00749e-05 "35747" 9423
1:1:10:1:30 2.00749e-05 "36106" 9431
1:1:10:1:31 2.00749e-05 "Chaltenobatrachus grandisonae" 10663
1:1:10:1:32 1.75655e-05 "35748" 9424
1:1:10:1:33 1.75655e-05 "36107" 9432
1:1:10:1:34 1.50562e-05 "36108" 9433
1:1:10:1:35 1.25468e-05 "Telmatobufo australis" 15699
1:1:10:1:36 7.52808e-06 "Telmatobufo bullocki" 15700
1:1:10:1:37 7.52808e-06 "36466" 9438
1:1:10:1:38 7.52808e-06 "Alsodes gargola" 9584
1:1:10:1:39 7.52808e-06 "Alsodes valdiviensis" 9593
1:1:10:1:40 7.52808e-06 "Batrachyla nibaldoi" 10088
1:1:10:1:41 5.01872e-06 "Alsodes barrioi" 9581
1:1:10:1:42 5.01872e-06 "Alsodes coppingeri" 9583
1:1:10:1:43 5.01872e-06 "Alsodes kaweshkari" 9587
1:1:10:1:44 2.50936e-06 "36827" 9444
1:1:10:1:45 2.50936e-06 "37190" 9450
1:1:10:1:46 2.50936e-06 "Alsodes monticola" 9589
1:1:10:1:47 2.50936e-06 "Atelognathus ceii" 9961
1:1:10:1:48 2.50936e-06 "Atelognathus nitoi" 9962
1:1:10:1:49 2.50936e-06 "Batrachyla fitzroya" 10086
1:1:10:1:50 2.50936e-06 "Insuetophrynus acarpicus" 12280
1:1:10:2:1 8.53182e-05 "Pleurodema thaul" 14284
1:1:10:2:2 4.76778e-05 "Calyptocephalella gayi" 10581
1:1:10:2:3 3.26217e-05 "Rhinella arunco" 15212
1:1:10:2:4 2.7603e-05 "32868" 9313
1:1:10:2:5 2.50936e-05 "32508" 9286
1:1:10:2:6 2.25842e-05 "31790" 9195
1:1:10:2:7 2.25842e-05 "32509" 9287
1:1:10:2:8 2.00749e-05 "32150" 9249
1:1:10:2:9 2.00749e-05 "32869" 9314
1:1:10:2:10 2.00749e-05 "Alsodes nodosus" 9591
1:1:10:2:11 2.00749e-05 "Eupsophus roseus" 11522
1:1:10:2:12 2.00749e-05 "Rhinoderma rufum" 15277
1:1:10:2:13 1.50562e-05 "31789" 9194
1:1:10:2:14 1.50562e-05 "32149" 9248
1:1:10:2:15 1.50562e-05 "32510" 9288
1:1:10:2:16 1.50562e-05 "Telmatobufo venustus" 15702
1:1:10:2:17 1.25468e-05 "31429" 9135
1:1:10:2:18 1.25468e-05 "31430" 9136
1:1:10:2:19 1.00374e-05 "30710" 9003
1:1:10:2:20 1.00374e-05 "32870" 9315
1:1:10:2:21 7.52808e-06 "31070" 9074
1:1:10:2:22 7.52808e-06 "Alsodes montanus" 9588
1:1:10:2:23 5.01872e-06 "31069" 9073
1:1:10:2:24 5.01872e-06 "Alsodes vanzolinii" 9594
1:1:10:2:25 5.01872e-06 "Telmatobufo ignotus" 15701
1:1:10:2:26 5.01872e-06 "Alsodes hugoi" 9585
1:1:10:2:27 2.50936e-06 "Alsodes cantillanensis" 9582
1:1:10:2:28 2.50936e-06 "Alsodes tumultuosus" 9592
1:1:10:3:1 0.000188202 "Pleurodema bufoninum" 14275
1:1:10:3:2 5.01872e-06 "33950" 9379
1:1:10:3:3 5.01872e-06 "33951" 9380
1:1:10:3:4 5.01872e-06 "34311" 9390
1:1:10:3:5 5.01872e-06 "34670" 9400
1:1:10:3:6 5.01872e-06 "34671" 9401
1:1:10:3:7 5.01872e-06 "34672" 9402
1:1:10:3:8 5.01872e-06 "34673" 9403
1:1:10:3:9 5.01872e-06 "35030" 9409
1:1:10:3:10 5.01872e-06 "35031" 9410
1:1:10:3:11 5.01872e-06 "35032" 9411
1:1:10:3:12 5.01872e-06 "35033" 9412
1:1:10:3:13 5.01872e-06 "35034" 9413
1:1:10:3:14 5.01872e-06 "35390" 9418
1:1:10:3:15 5.01872e-06 "35391" 9419
1:1:10:3:16 5.01872e-06 "36467" 9439
1:1:10:3:17 5.01872e-06 "36468" 9440
1:1:10:3:18 5.01872e-06 "36828" 9445
1:1:10:3:19 5.01872e-06 "36829" 9446
1:1:10:3:20 5.01872e-06 "37189" 9449
1:1:10:3:21 2.50936e-06 "35392" 9420
1:1:10:3:22 2.50936e-06 "35393" 9421
1:1:10:3:23 2.50936e-06 "35750" 9426
1:1:10:3:24 2.50936e-06 "35751" 9427
1:1:10:3:25 2.50936e-06 "35752" 9428
1:1:10:3:26 2.50936e-06 "35753" 9429
1:1:10:3:27 2.50936e-06 "35754" 9430
1:1:10:3:28 2.50936e-06 "36109" 9434
1:1:10:3:29 2.50936e-06 "36110" 9435
1:1:10:3:30 2.50936e-06 "36111" 9436
1:1:10:3:31 2.50936e-06 "36112" 9437
1:1:10:3:32 2.50936e-06 "36469" 9441
1:1:10:3:33 2.50936e-06 "36470" 9442
1:1:10:3:34 2.50936e-06 "36471" 9443
1:1:10:3:35 2.50936e-06 "36830" 9447
1:1:10:3:36 2.50936e-06 "36831" 9448
1:1:10:4:1 1.75655e-05 "33230" 9342
1:1:10:4:2 1.75655e-05 "33590" 9366
1:1:10:4:3 7.52808e-06 "Alsodes neuquensis" 9590
1:1:10:4:4 5.01872e-06 "Atelognathus praebasalticus" 9964
1:1:10:4:5 2.50936e-06 "Atelognathus patagonicus" 9963
1:1:10:5:1 3.01123e-05 "33229" 9341
1:1:10:5:2 5.01872e-06 "Alsodes igneus" 9586
1:1:10:5:3 5.01872e-06 "Alsodes verrucosus" 9595
1:1:10:5:4 2.50936e-06 "Alsodes vittatus" 9596
1:1:10:6:1 1.00374e-05 "35389" 9417
1:1:10:6:2 1.00374e-05 "Atelognathus salai" 9966
1:1:10:6:3 5.01872e-06 "35749" 9425
1:1:11:1 0.000281048 "22423" 7148
1:1:11:2 0.000258464 "22783" 7231
1:1:11:3 0.000135505 "22422" 7147
1:1:11:4 0.00011794 "23143" 7316
1:1:11:5 9.28463e-05 "22782" 7230
1:1:11:6 5.26966e-05 "Cochranella erminea" 10781
1:1:11:7 4.01498e-05 "23503" 7401
1:1:11:8 3.01123e-05 "Scinax oreites" 15407
1:1:11:9 3.01123e-05 "Gastrotheca peruana" 11618
1:1:11:10 2.7603e-05 "Dendropsophus aperomeus" 11135
1:1:11:11 2.7603e-05 "Hyloxalus nexipus" 11970
1:1:11:12 2.7603e-05 "Hyloxalus littoralis" 11964
1:1:11:13 2.50936e-05 "Pristimantis bromeliaceus" 14371
1:1:11:14 2.50936e-05 "23142" 7315
1:1:11:15 2.50936e-05 "Gastrotheca monticola" 11608
1:1:11:16 2.50936e-05 "Pristimantis rhodostichus" 14654
1:1:11:17 2.25842e-05 "23502" 7400
1:1:11:18 2.00749e-05 "Noblella heyeri" 13359
1:1:11:19 1.75655e-05 "Leucostethus argyrogaster" 12644
1:1:11:20 1.75655e-05 "Pristimantis percnopterus" 14607
1:1:11:21 1.75655e-05 "Ameerega bassleri" 9630
1:1:11:22 1.75655e-05 "Pristimantis lirellus" 14528
1:1:11:23 1.75655e-05 "23863" 7479
1:1:11:24 1.75655e-05 "Hyloxalus insulatus" 11960
1:1:11:25 1.50562e-05 "Atelopus pulcher" 10009
1:1:11:26 1.50562e-05 "Pristimantis nephophilus" 14570
1:1:11:27 1.50562e-05 "Pristimantis rufioculis" 14665
1:1:11:28 1.25468e-05 "Hyloxalus sordidatus" 11984
1:1:11:29 1.25468e-05 "Pristimantis schultei" 14676
1:1:11:30 1.25468e-05 "Telmatobius brevipes" 15666
1:1:11:31 1.00374e-05 "Excidobates captivus" 11536
1:1:11:32 1.00374e-05 "Atelopus seminiferus" 10013
1:1:11:33 1.00374e-05 "Pristimantis corrugatus" 14409
1:1:11:34 1.00374e-05 "Telmatobius truebae" 15692
1:1:11:35 1.00374e-05 "Pristimantis simonsii" 14686
1:1:11:36 7.52808e-06 "Excidobates mysteriosus" 11538
1:1:11:37 7.52808e-06 "Hyloscirtus diabolus" 11916
1:1:11:38 7.52808e-06 "Noblella lynchi" 13361
1:1:11:39 7.52808e-06 "Pristimantis ardalonychus" 14341
1:1:11:40 7.52808e-06 "Pristimantis melanogaster" 14548
1:1:11:41 7.52808e-06 "Pristimantis wagteri" 14749
1:1:11:42 7.52808e-06 "Rhinella arborescandens" 15209
1:1:11:43 7.52808e-06 "Telmatobius atahualpai" 15664
1:1:11:44 7.52808e-06 "Ctenophryne carpish" 11083
1:1:11:45 7.52808e-06 "Niceforonia fallaciosa" 13342
1:1:11:46 7.52808e-06 "Rhinella vellardi" 15271
1:1:11:47 5.01872e-06 "Pristimantis metabates" 14554
1:1:11:48 5.01872e-06 "Pristimantis serendipitus" 14682
1:1:11:49 5.01872e-06 "Atelopus epikeisthos" 9982
1:1:11:50 5.01872e-06 "Bolitoglossa peruviana" 10292
1:1:11:51 5.01872e-06 "Centrolene muelleri" 10625
1:1:11:52 5.01872e-06 "Colostethus poecilonotus" 10807
1:1:11:53 5.01872e-06 "Hyloxalus idiomelus" 11958
1:1:11:54 5.01872e-06 "Hyloxalus utcubambensis" 11989
1:1:11:55 5.01872e-06 "Pristimantis infraguttatus" 14491
1:1:11:56 5.01872e-06 "Pristimantis karcharias" 14505
1:1:11:57 5.01872e-06 "Gastrotheca oresbios" 11612
1:1:11:58 5.01872e-06 "Gastrotheca phalarosa" 11619
1:1:11:59 5.01872e-06 "Gastrotheca phelloderma" 11620
1:1:11:60 5.01872e-06 "Hyalinobatrachium anachoretus" 11804
1:1:11:61 5.01872e-06 "Niceforonia araiodactyla" 13337
1:1:11:62 5.01872e-06 "Phrynopus valquii" 14079
1:1:11:63 5.01872e-06 "Pristimantis deyi" 14431
1:1:11:64 5.01872e-06 "Pristimantis stictoboubonus" 14697
1:1:11:65 5.01872e-06 "Pristimantis cordovae" 14406
1:1:11:66 2.50936e-06 "Callimedusa duellmani" 10543
1:1:11:67 2.50936e-06 "Centrolene lemniscatum" 10622
1:1:11:68 2.50936e-06 "Gastrotheca abdita" 11573
1:1:11:69 2.50936e-06 "Hyloxalus aeruginosus" 11937
1:1:11:70 2.50936e-06 "Hyloxalus mittermeieri" 11968
1:1:11:71 2.50936e-06 "Hyloxalus spilotogaster" 11985
1:1:11:72 2.50936e-06 "Pristimantis atrabracus" 14343
1:1:11:73 2.50936e-06 "Pristimantis avicuporum" 14350
1:1:11:74 2.50936e-06 "Pristimantis cuneirostris" 14422
1:1:11:75 2.50936e-06 "Telmatobius colanensis" 15671
1:1:11:76 2.50936e-06 "Atelopus pyrodactylus" 10010
1:1:11:77 2.50936e-06 "Gastrotheca aguaruna" 11574
1:1:11:78 2.50936e-06 "Gastrotheca dysprosita" 11589
1:1:11:79 2.50936e-06 "Gastrotheca spectabilis" 11628
1:1:11:80 2.50936e-06 "Hyloxalus leucophaeus" 11963
1:1:11:81 2.50936e-06 "Hyloxalus pulcherrimus" 11977
1:1:11:82 2.50936e-06 "Pristimantis pataikos" 14600
1:1:11:83 2.50936e-06 "Telmatobius necopinus" 15681
1:1:11:84 2.50936e-06 "Gastrotheca ossilaginis" 11614
1:1:11:85 2.50936e-06 "Phrynopus anancites" 14046
1:1:11:86 2.50936e-06 "Phrynopus capitalis" 14052
1:1:11:87 2.50936e-06 "Phrynopus dumicola" 14057
1:1:11:88 2.50936e-06 "Phrynopus personatus" 14072
1:1:11:89 2.50936e-06 "Pristimantis meridionalis" 14552
1:1:11:90 2.50936e-06 "Telmatobius hockingi" 15674
1:1:11:91 2.50936e-06 "Phrynopus thompsoni" 14076
1:1:11:92 2.50936e-06 "Telmatobius degener" 15672
1:1:11:93 2.50936e-06 "Telmatobius thompsoni" 15690
1:1:12:1 0.000143034 "17033" 5916
1:1:12:2 0.000140524 "17032" 5915
1:1:12:3 0.000122959 "17031" 5914
1:1:12:4 0.000120449 "16672" 5833
1:1:12:5 0.000107902 "17034" 5917
1:1:12:6 0.000100374 "16671" 5832
1:1:12:7 7.02621e-05 "Elachistocleis surinamensis" 11361
1:1:12:8 4.26591e-05 "Rhinella sternosignata" 15268
1:1:12:9 3.76404e-05 "Flectonotus pygmaeus" 11562
1:1:12:10 3.5131e-05 "Phyllomedusa trinitatis" 14110
1:1:12:11 2.7603e-05 "Dendropsophus luteoocellatus" 11171
1:1:12:12 1.75655e-05 "Boana alemani" 10105
1:1:12:13 1.75655e-05 "Strabomantis biporcatus" 15600
1:1:12:14 1.25468e-05 "Allobates pittieri" 9569
1:1:12:15 1.25468e-05 "Bolitoglossa borburata" 10214
1:1:12:16 1.25468e-05 "Gastrotheca ovifera" 11615
1:1:12:17 1.25468e-05 "Gastrotheca walkeri" 11633
1:1:12:18 1.25468e-05 "Hyalinobatrachium fragile" 11815
1:1:12:19 1.00374e-05 "Caecilia flavopunctata" 10523
1:1:12:20 1.00374e-05 "Hyalinobatrachium guairarepanense" 11816
1:1:12:21 1.00374e-05 "Mannophryne molinai" 12958
1:1:12:22 1.00374e-05 "Pristimantis incertus" 14489
1:1:12:23 1.00374e-05 "Pristimantis terraebolivaris" 14715
1:1:12:24 1.00374e-05 "Rhinella sclerocephala" 15265
1:1:12:25 7.52808e-06 "Agalychnis medinae" 9521
1:1:12:26 7.52808e-06 "Dendropsophus yaracuyanus" 11223
1:1:12:27 7.52808e-06 "Mannophryne herminae" 12954
1:1:12:28 7.52808e-06 "Pristimantis bicumulus" 14362
1:1:12:29 7.52808e-06 "Vitreorana antisthenesi" 15897
1:1:12:30 5.01872e-06 "Celsiella revocata" 10605
1:1:12:31 5.01872e-06 "Mannophryne caquetio" 12951
1:1:12:32 5.01872e-06 "Pristimantis riveroi" 14657
1:1:12:33 2.50936e-06 "Allobates bromelicola" 9541
1:1:12:34 2.50936e-06 "Gastrotheca williamsoni" 11635
1:1:12:35 2.50936e-06 "Hyalinobatrachium orocostale" 11826
1:1:12:36 2.50936e-06 "Mannophryne neblina" 12959
1:1:12:37 2.50936e-06 "Mannophryne speeri" 12962
1:1:12:38 2.50936e-06 "Mannophryne yustizi" 12967
1:1:12:39 2.50936e-06 "Phyllomedusa neildi" 14106
1:1:12:40 2.50936e-06 "Pristimantis reticulatus" 14649
1:1:12:41 2.50936e-06 "Pristimantis rozei" 14662
1:1:12:42 2.50936e-06 "Pristimantis stenodiscus" 14695
1:1:12:43 2.50936e-06 "Mannophryne oblitterata" 12960
1:1:12:44 2.50936e-06 "Mannophryne vulcano" 12966
1:1:13:1 0.000200749 "24225" 7554
1:1:13:2 0.00011794 "24586" 7622
1:1:13:3 9.0337e-05 "23864" 7480
1:1:13:4 8.53182e-05 "24585" 7621
1:1:13:5 5.01872e-05 "24224" 7553
1:1:13:6 4.01498e-05 "Osteocephalus leoniae" 13760
1:1:13:7 2.00749e-05 "24584" 7620
1:1:13:8 1.25468e-05 "Gastrotheca griswoldi" 11598
1:1:13:9 1.25468e-05 "Telmatobius carrillae" 15668
1:1:13:10 1.25468e-05 "Pristimantis cruciocularis" 14416
1:1:13:11 1.00374e-05 "Ameerega silverstonei" 9650
1:1:13:12 1.00374e-05 "Leptodactylus pascoensis" 12562
1:1:13:13 1.00374e-05 "Phrynopus dagmarae" 14056
1:1:13:14 1.00374e-05 "Telmatobius brevirostris" 15667
1:1:13:15 7.52808e-06 "Gastrotheca stictopleura" 11630
1:1:13:16 7.52808e-06 "Phrynopus kauneorum" 14063
1:1:13:17 7.52808e-06 "Rhinella chavin" 15220
1:1:13:18 7.52808e-06 "Telmatobius punctatus" 15686
1:1:13:19 7.52808e-06 "Boana aguilari" 10101
1:1:13:20 7.52808e-06 "Pristimantis bipunctatus" 14363
1:1:13:21 5.01872e-06 "Phrynopus daemon" 14055
1:1:13:22 5.01872e-06 "Phrynopus vestigiatus" 14080
1:1:13:23 5.01872e-06 "Pristimantis pulchridormientes" 14635
1:1:13:24 5.01872e-06 "Phrynopus horstpauli" 14059
1:1:13:25 5.01872e-06 "Rhinella multiverrucosa" 15248
1:1:13:26 5.01872e-06 "Pristimantis minutulus" 14555
1:1:13:27 5.01872e-06 "Telmatobius brachydactylus" 15665
1:1:13:28 5.01872e-06 "Phrynopus bufoides" 14051
1:1:13:29 5.01872e-06 "Phrynopus inti" 14061
1:1:13:30 5.01872e-06 "Pristimantis albertus" 14328
1:1:13:31 5.01872e-06 "Pristimantis attenboroughi" 14345
1:1:13:32 5.01872e-06 "Pristimantis sagittulus" 14668
1:1:13:33 5.01872e-06 "Rhinella yunga" 15275
1:1:13:34 2.50936e-06 "Gastrotheca zeugocystis" 11636
1:1:13:35 2.50936e-06 "Nymphargus mixomaculatus" 13466
1:1:13:36 2.50936e-06 "Phrynopus lapidoides" 14065
1:1:13:37 2.50936e-06 "Phrynopus lechriorhynchus" 14066
1:1:13:38 2.50936e-06 "Phrynopus unchog" 14078
1:1:13:39 2.50936e-06 "Pristimantis nebulosus" 14569
1:1:13:40 2.50936e-06 "Phrynopus barthlenae" 14049
1:1:13:41 2.50936e-06 "Phrynopus heimorum" 14058
1:1:13:42 2.50936e-06 "Phrynopus interstinctus" 14060
1:1:13:43 2.50936e-06 "Phrynopus kotosh" 14064
1:1:13:44 2.50936e-06 "Phrynopus tautzorum" 14075
1:1:13:45 2.50936e-06 "Ameerega planipaleae" 9645
1:1:13:46 2.50936e-06 "Ameerega smaragdina" 9652
1:1:13:47 2.50936e-06 "Atelopus oxapampae" 10005
1:1:13:48 2.50936e-06 "Boana melanopleura" 10147
1:1:13:49 2.50936e-06 "Ctenophryne barbatula" 11082
1:1:13:50 2.50936e-06 "Edalorhina nasuta" 11348
1:1:13:51 2.50936e-06 "Gastrotheca carinaceps" 11583
1:1:13:52 2.50936e-06 "Noblella duellmani" 13358
1:1:13:53 2.50936e-06 "Nymphargus ocellatus" 13468
1:1:13:54 2.50936e-06 "Oreobates lundbergi" 13654
1:1:13:55 2.50936e-06 "Phrynopus auriculatus" 14047
1:1:13:56 2.50936e-06 "Phrynopus badius" 14048
1:1:13:57 2.50936e-06 "Phrynopus bracki" 14050
1:1:13:58 2.50936e-06 "Phrynopus curator" 14054
1:1:13:59 2.50936e-06 "Phrynopus miroslawae" 14067
1:1:13:60 2.50936e-06 "Phrynopus nicoleae" 14069
1:1:13:61 2.50936e-06 "Phrynopus paucari" 14071
1:1:13:62 2.50936e-06 "Phrynopus pesantesi" 14074
1:1:13:63 2.50936e-06 "Phrynopus tribulosus" 14077
1:1:13:64 2.50936e-06 "Pristimantis adiastolus" 14323
1:1:13:65 2.50936e-06 "Pristimantis aniptopalmatus" 14336
1:1:13:66 2.50936e-06 "Pristimantis boucephalus" 14366
1:1:13:67 2.50936e-06 "Pristimantis leucorrhinus" 14523
1:1:13:68 2.50936e-06 "Pristimantis lucasi" 14532
1:1:13:69 2.50936e-06 "Pristimantis ornatus" 14585
1:1:13:70 2.50936e-06 "Pristimantis rhabdocnemus" 14650
1:1:13:71 2.50936e-06 "Pristimantis royi" 14661
1:1:13:72 2.50936e-06 "Pristimantis spectabilis" 14692
1:1:13:73 2.50936e-06 "Pristimantis stictogaster" 14698
1:1:13:74 2.50936e-06 "Rhinella yanachaga" 15274
1:1:13:75 2.50936e-06 "Gastrotheca atympana" 11580
1:1:13:76 2.50936e-06 "Phrynopus juninensis" 14062
1:1:13:77 2.50936e-06 "Phrynopus montium" 14068
1:1:13:78 2.50936e-06 "Phrynopus oblivius" 14070
1:1:13:79 2.50936e-06 "Phrynopus peruanus" 14073
1:1:13:80 2.50936e-06 "Pristimantis pardalinus" 14595
1:1:13:81 2.50936e-06 "Pristimantis puipui" 14634
1:1:13:82 2.50936e-06 "Truebella skoptes" 15812
1:1:13:83 2.50936e-06 "Phrynopus chaparroi" 14053
1:1:13:84 2.50936e-06 "Pristimantis ashaninka" 14342
1:1:13:85 2.50936e-06 "Pristimantis bounides" 14368
1:1:13:86 2.50936e-06 "Pristimantis humboldti" 14481
1:1:13:87 2.50936e-06 "Rhinella iserni" 15235
1:1:14:1 0.000148052 "21701" 6967
1:1:14:2 0.000138015 "22061" 7059
1:1:14:3 0.000100374 "22421" 7146
1:1:14:4 4.76778e-05 "Epicrionops bicolor" 11493
1:1:14:5 4.26591e-05 "Leptodactylus labrosus" 12542
1:1:14:6 3.5131e-05 "22060" 7058
1:1:14:7 2.7603e-05 "Pristimantis phoxocephalus" 14617
1:1:14:8 2.50936e-05 "Pristimantis lymani" 14536
1:1:14:9 2.00749e-05 "Pristimantis colodactylus" 14399
1:1:14:10 1.75655e-05 "Hyloxalus elachyhistus" 11950
1:1:14:11 1.50562e-05 "Lynchius flavomaculatus" 12939
1:1:14:12 1.50562e-05 "Pristimantis cryptomelas" 14419
1:1:14:13 1.50562e-05 "Pristimantis muscosus" 14564
1:1:14:14 1.50562e-05 "22420" 7145
1:1:14:15 1.25468e-05 "Pristimantis versicolor" 14738
1:1:14:16 1.25468e-05 "Epipedobates anthonyi" 11500
1:1:14:17 1.25468e-05 "Lithobates bwana" 12725
1:1:14:18 1.00374e-05 "Ctenophryne aequatorialis" 11080
1:1:14:19 1.00374e-05 "Pristimantis cajamarcensis" 14378
1:1:14:20 1.00374e-05 "Engystomops randi" 11491
1:1:14:21 1.00374e-05 "Pristimantis sternothylax" 14696
1:1:14:22 7.52808e-06 "Gastrotheca lojana" 11604
1:1:14:23 7.52808e-06 "Hyloxalus anthracinus" 11938
1:1:14:24 7.52808e-06 "Pristimantis orestes" 14583
1:1:14:25 7.52808e-06 "Atelopus podocarpus" 10008
1:1:14:26 7.52808e-06 "Gastrotheca lateonota" 11601
1:1:14:27 5.01872e-06 "Atelopus exiguus" 9983
1:1:14:28 5.01872e-06 "Atelopus nanay" 10002
1:1:14:29 5.01872e-06 "Pristimantis bambu" 14355
1:1:14:30 5.01872e-06 "Pristimantis philipi" 14616
1:1:14:31 5.01872e-06 "Pristimantis vidua" 14741
1:1:14:32 5.01872e-06 "Telmatobius vellardi" 15693
1:1:14:33 5.01872e-06 "22780" 7228
1:1:14:34 5.01872e-06 "Engystomops puyango" 11490
1:1:14:35 5.01872e-06 "Pristimantis rhodoplichus" 14653
1:1:14:36 2.50936e-06 "Gastrotheca psychrophila" 11624
1:1:14:37 2.50936e-06 "Hyloscirtus tapichalaca" 11934
1:1:14:38 2.50936e-06 "Nymphargus buenaventura" 13449
1:1:14:39 2.50936e-06 "Pristimantis balionotus" 14354
1:1:14:40 2.50936e-06 "Pristimantis percultus" 14608
1:1:14:41 2.50936e-06 "Rhinella amabilis" 15207
1:1:14:42 2.50936e-06 "Telmatobius cirrhacelis" 15670
1:1:14:43 2.50936e-06 "Gastrotheca galeata" 11596
1:1:14:44 2.50936e-06 "Hyloxalus sylvaticus" 11987
1:1:14:45 2.50936e-06 "Lynchius nebulanastes" 12940
1:1:14:46 2.50936e-06 "Lynchius oblitus" 12941
1:1:14:47 2.50936e-06 "Lynchius parkeri" 12942
1:1:14:48 2.50936e-06 "Lynchius tabaconas" 12944
1:1:14:49 2.50936e-06 "Pristimantis anemerus" 14334
1:1:14:50 2.50936e-06 "Pristimantis aquilonaris" 14340
1:1:14:51 2.50936e-06 "Pristimantis bellator" 14359
1:1:14:52 2.50936e-06 "Pristimantis bustamante" 14374
1:1:14:53 2.50936e-06 "Pristimantis caeruleonotus" 14377
1:1:14:54 2.50936e-06 "Pristimantis coronatus" 14408
1:1:14:55 2.50936e-06 "Pristimantis wiensi" 14752
1:1:14:56 2.50936e-06 "Telmatobius ignavus" 15676
1:1:15:1 9.7865e-05 "28556" 8518
1:1:15:2 9.28463e-05 "28916" 8606
1:1:15:3 8.02995e-05 "28196" 8429
1:1:15:4 5.52059e-05 "28915" 8605
1:1:15:5 3.76404e-05 "28555" 8517
1:1:15:6 1.75655e-05 "Oreobates barituensis" 13643
1:1:15:7 1.50562e-05 "Elachistocleis skotogaster" 11360
1:1:15:8 1.25468e-05 "Oreobates berdemenos" 13644
1:1:15:9 1.25468e-05 "Rhinella rumbolli" 15263
1:1:15:10 1.00374e-05 "Telmatobius oxycephalus" 15683
1:1:15:11 5.01872e-06 "Gastrotheca christiani" 11584
1:1:15:12 5.01872e-06 "Rhinella gallardoi" 15229
1:1:15:13 2.50936e-06 "Gastrotheca chrysosticta" 11585
1:1:16:1 5.77153e-05 "22781" 7229
1:1:16:2 3.01123e-05 "23141" 7314
1:1:16:3 1.00374e-05 "Pristimantis pinguis" 14619
1:1:16:4 7.52808e-06 "Centrolene hesperium" 10618
1:1:16:5 7.52808e-06 "Pristimantis ceuthospilus" 14392
1:1:16:6 7.52808e-06 "Pristimantis petrobardus" 14612
1:1:16:7 7.52808e-06 "Telmatobius latirostris" 15679
1:1:16:8 5.01872e-06 "Cochranella euhystrix" 10782
1:1:16:9 5.01872e-06 "Gastrotheca aratia" 11578
1:1:16:10 5.01872e-06 "Pristimantis ventriguttatus" 14735
1:1:16:11 2.50936e-06 "Pristimantis amydrotus" 14333
1:1:16:12 2.50936e-06 "Pristimantis chimu" 14395
1:1:16:13 2.50936e-06 "Pristimantis mariaelenae" 14542
1:1:16:14 2.50936e-06 "Pristimantis phalaroinguinis" 14613
1:1:16:15 2.50936e-06 "Pristimantis stipa" 14700
1:1:17:1 0.000115431 "18836" 6350
1:1:17:2 2.50936e-06 "Anomaloglossus ayarzaguenai" 9787
1:1:17:3 2.50936e-06 "Anomaloglossus moffetti" 9798
1:1:17:4 2.50936e-06 "Boana rhythmica" 10164
1:1:17:5 2.50936e-06 "Ceuthomantis duellmani" 10650
1:1:17:6 2.50936e-06 "Hyalinobatrachium mesai" 11821
1:1:17:7 2.50936e-06 "Pristimantis sarisarinama" 14674
1:1:17:8 2.50936e-06 "Stefania oculosa" 15584
1:1:17:9 2.50936e-06 "Stefania percristata" 15585
1:1:17:10 2.50936e-06 "Stefania riae" 15586
1:1:18:1 1.50562e-05 "Rhinella atacamensis" 15213
1:1:18:2 5.01872e-06 "29991" 8847
1:1:18:3 5.01872e-06 "30350" 8925
1:1:18:4 5.01872e-06 "30351" 8926
1:1:18:5 2.50936e-06 "29270" 8686
1:1:18:6 2.50936e-06 "29630" 8768
1:1:18:7 2.50936e-06 "29990" 8846
1:1:19:1 1.00374e-05 "Telmatobius chusmisensis" 15669
1:1:19:2 1.00374e-05 "27832" 8338
1:1:19:3 5.01872e-06 "27471" 8253
1:1:19:4 2.50936e-06 "27831" 8337
1:1:19:5 2.50936e-06 "Telmatobius philippii" 15685
1:1:20:1 7.52808e-06 "34310" 9389
1:1:20:2 2.50936e-06 "Atelognathus solitarius" 9967
1:1:21:1 5.01872e-06 "28552" 8514
1:1:21:2 2.50936e-06 "Telmatobius vilamensis" 15696
1:2:1:1:1 0.00129734 "Anaxyrus americanus" 9735
1:2:1:1:2 0.00113423 "Lithobates catesbeianus" 12727
1:2:1:1:3 0.0010715 "Pseudacris crucifer" 14795
1:2:1:1:4 0.000966104 "Dryophytes chrysoscelis" 11288
1:2:1:1:5 0.00094101 "Lithobates clamitans" 12730
1:2:1:1:6 0.000923444 "Notophthalmus viridescens" 13379
1:2:1:1:7 0.000845654 "Ambystoma maculatum" 9620
1:2:1:1:8 0.000843145 "Acris crepitans" 9455
1:2:1:1:9 0.000725205 "Lithobates palustris" 12746
1:2:1:1:10 0.00070513 "Dryophytes versicolor" 11299
1:2:1:1:11 0.000597228 "Ambystoma laterale" 9615
1:2:1:1:12 0.000592209 "Hemidactylium scutatum" 11761
1:2:1:1:13 0.000574643 "Lithobates septentrionalis" 12750
1:2:1:1:14 0.000554569 "Plethodon cinereus" 14219
1:2:1:1:15 0.000516928 "Anaxyrus fowleri" 9744
1:2:1:1:16 0.000464232 "Ambystoma opacum" 9622
1:2:1:1:17 0.000426591 "Lithobates sphenocephalus" 12754
1:2:1:1:18 0.000411535 "Desmognathus fuscus" 11246
1:2:1:1:19 0.000409026 "Gastrophryne carolinensis" 11569
1:2:1:1:20 0.000388951 "Ambystoma texanum" 9627
1:2:1:1:21 0.000373895 "Plethodon glutinosus" 14226
1:2:1:1:22 0.00035131 "Dryophytes cinereus" 11289
1:2:1:1:23 0.000338764 "Scaphiopus holbrookii" 15360
1:2:1:1:24 0.000336254 "Eurycea bislineata" 11524
1:2:1:1:25 0.000303633 "Pseudotriton ruber" 14938
1:2:1:1:26 0.000291086 "Siren intermedia" 15507
1:2:1:1:27 0.000286067 "Eurycea cirrigera" 11525
1:2:1:1:28 0.000268502 "Eurycea longicauda" 11528
1:2:1:1:29 0.000248427 "Ambystoma talpoideum" 9626
1:2:1:1:30 0.000245917 "Gyrinophilus porphyriticus" 11744
1:2:1:1:31 0.000240899 "Lithobates areolatus" 12722
1:2:1:1:32 0.000238389 "Pseudotriton montanus" 14937
1:2:1:1:33 0.000223333 "Pseudacris feriarum" 14796
1:2:1:1:34 0.000213296 "Dryophytes squirellus" 11297
1:2:1:1:35 0.000208277 "Cryptobranchus alleganiensis" 11070
1:2:1:1:36 0.000200749 "Eurycea quadridigitata" 11531
1:2:1:1:37 0.00019573 "Pseudacris streckeri" 14804
1:2:1:1:38 0.000193221 "Eurycea guttolineata" 11526
1:2:1:1:39 0.000188202 "Dryophytes gratiosus" 11293
1:2:1:1:40 0.000183183 "Ambystoma jeffersonianum" 9614
1:2:1:1:41 0.000180674 "Acris gryllus" 9456
1:2:1:1:42 0.000175655 "Desmognathus auriculatus" 11243
1:2:1:1:43 0.000175655 "Eurycea lucifuga" 11529
1:2:1:1:44 0.000163108 "Dryophytes avivoca" 11287
1:2:1:1:45 0.00015809 "Pseudacris fouquettei" 14797
1:2:1:1:46 0.000153071 "Anaxyrus terrestris" 9755
1:2:1:1:47 0.000143034 "8737" 3636
1:2:1:1:48 0.000143034 "Scaphiopus hurterii" 15361
1:2:1:1:49 0.000140524 "8377" 3512
1:2:1:1:50 0.000140524 "8378" 3513
1:2:1:1:51 0.000140524 "Amphiuma tridactylum" 9734
1:2:1:1:52 0.000140524 "Dryophytes femoralis" 11292
1:2:1:1:53 0.000138015 "Pseudacris triseriata" 14805
1:2:1:1:54 0.000135505 "9099" 3765
1:2:1:1:55 0.000135505 "Anaxyrus quercicus" 9752
1:2:1:1:56 0.000132996 "9455" 3883
1:2:1:1:57 0.000132996 "Amphiuma means" 9733
1:2:1:1:58 0.000132996 "Necturus beyeri" 13319
1:2:1:1:59 0.000130487 "8738" 3637
1:2:1:1:60 0.000127977 "8379" 3514
1:2:1:1:61 0.000127977 "9456" 3884
1:2:1:1:62 0.000125468 "8735" 3634
1:2:1:1:63 0.000125468 "8736" 3635
1:2:1:1:64 0.000125468 "8740" 3639
1:2:1:1:65 0.000125468 "9458" 3886
1:2:1:1:66 0.000125468 "9459" 3887
1:2:1:1:67 0.000125468 "9814" 4004
1:2:1:1:68 0.000125468 "Plethodon albagula" 14212
1:2:1:1:69 0.000125468 "Pseudacris brachyphona" 14791
1:2:1:1:70 0.000122959 "9098" 3764
1:2:1:1:71 0.000122959 "9100" 3766
1:2:1:1:72 0.000122959 "9813" 4003
1:2:1:1:73 0.000122959 "Desmognathus monticola" 11249
1:2:1:1:74 0.000120449 "8376" 3511
1:2:1:1:75 0.000120449 "8741" 3640
1:2:1:1:76 0.000120449 "9092" 3758
1:2:1:1:77 0.000120449 "9093" 3759
1:2:1:1:78 0.000120449 "9094" 3760
1:2:1:1:79 0.000120449 "9101" 3767
1:2:1:1:80 0.000120449 "9454" 3882
1:2:1:1:81 0.000120449 "9460" 3888
1:2:1:1:82 0.000120449 "9815" 4005
1:2:1:1:83 0.00011794 "8019" 3394
1:2:1:1:84 0.00011794 "8382" 3517
1:2:1:1:85 0.00011794 "8742" 3641
1:2:1:1:86 0.00011794 "9453" 3881
1:2:1:1:87 0.00011794 "9812" 4002
1:2:1:1:88 0.00011794 "9816" 4006
1:2:1:1:89 0.00011794 "9817" 4007
1:2:1:1:90 0.00011794 "10175" 4126
1:2:1:1:91 0.000115431 "8020" 3395
1:2:1:1:92 0.000115431 "8381" 3516
1:2:1:1:93 0.000115431 "9452" 3880
1:2:1:1:94 0.000115431 "9457" 3885
1:2:1:1:95 0.000115431 "9819" 4009
1:2:1:1:96 0.000115431 "10171" 4125
1:2:1:1:97 0.000115431 "10176" 4127
1:2:1:1:98 0.000115431 "Lithobates capito" 12726
1:2:1:1:99 0.000112921 "8018" 3393
1:2:1:1:100 0.000112921 "8021" 3396
1:2:1:1:101 0.000112921 "8024" 3399
1:2:1:1:102 0.000112921 "8383" 3518
1:2:1:1:103 0.000112921 "8726" 3625
1:2:1:1:104 0.000112921 "8743" 3642
1:2:1:1:105 0.000112921 "9818" 4008
1:2:1:1:106 0.000112921 "Desmognathus ochrophaeus" 11250
1:2:1:1:107 0.000112921 "Lithobates grylio" 12732
1:2:1:1:108 0.000112921 "Siren lacertina" 15508
1:2:1:1:109 0.000110412 "8023" 3398
1:2:1:1:110 0.000110412 "8732" 3631
1:2:1:1:111 0.000110412 "9085" 3751
1:2:1:1:112 0.000110412 "9095" 3761
1:2:1:1:113 0.000110412 "9097" 3763
1:2:1:1:114 0.000110412 "9809" 3999
1:2:1:1:115 0.000110412 "9810" 4000
1:2:1:1:116 0.000110412 "9811" 4001
1:2:1:1:117 0.000110412 "10177" 4128
1:2:1:1:118 0.000107902 "8022" 3397
1:2:1:1:119 0.000107902 "8380" 3515
1:2:1:1:120 0.000107902 "8384" 3519
1:2:1:1:121 0.000107902 "8725" 3624
1:2:1:1:122 0.000107902 "10170" 4124
1:2:1:1:123 0.000107902 "Plethodon serratus" 14245
1:2:1:1:124 0.000105393 "8739" 3638
1:2:1:1:125 0.000105393 "9096" 3762
1:2:1:1:126 0.000105393 "10169" 4123
1:2:1:1:127 0.000105393 "Pseudacris nigrita" 14800
1:2:1:1:128 0.000105393 "Pseudacris ornata" 14802
1:2:1:1:129 0.000102884 "9086" 3752
1:2:1:1:130 0.000102884 "Plethodon dorsalis" 14221
1:2:1:1:131 0.000100374 "8011" 3386
1:2:1:1:132 0.000100374 "8014" 3389
1:2:1:1:133 0.000100374 "9804" 3994
1:2:1:1:134 0.000100374 "10178" 4129
1:2:1:1:135 9.7865e-05 "7658" 3272
1:2:1:1:136 9.7865e-05 "7659" 3273
1:2:1:1:137 9.7865e-05 "7661" 3275
1:2:1:1:138 9.7865e-05 "7662" 3276
1:2:1:1:139 9.7865e-05 "7663" 3277
1:2:1:1:140 9.7865e-05 "8012" 3387
1:2:1:1:141 9.7865e-05 "8734" 3633
1:2:1:1:142 9.7865e-05 "9451" 3879
1:2:1:1:143 9.53557e-05 "8013" 3388
1:2:1:1:144 9.53557e-05 "8017" 3392
1:2:1:1:145 9.53557e-05 "8368" 3503
1:2:1:1:146 9.53557e-05 "8373" 3508
1:2:1:1:147 9.53557e-05 "8374" 3509
1:2:1:1:148 9.53557e-05 "8375" 3510
1:2:1:1:149 9.53557e-05 "8733" 3632
1:2:1:1:150 9.53557e-05 "9091" 3757
1:2:1:1:151 9.53557e-05 "10179" 4130
1:2:1:1:152 9.53557e-05 "Aneides aeneus" 9767
1:2:1:1:153 9.28463e-05 "7650" 3264
1:2:1:1:154 9.28463e-05 "7655" 3269
1:2:1:1:155 9.28463e-05 "7656" 3270
1:2:1:1:156 9.28463e-05 "7657" 3271
1:2:1:1:157 9.28463e-05 "8010" 3385
1:2:1:1:158 9.28463e-05 "8015" 3390
1:2:1:1:159 9.28463e-05 "9444" 3872
1:2:1:1:160 9.28463e-05 "9450" 3878
1:2:1:1:161 9.28463e-05 "9805" 3995
1:2:1:1:162 9.28463e-05 "Pseudacris ocularis" 14801
1:2:1:1:163 9.0337e-05 "7302" 3147
1:2:1:1:164 9.0337e-05 "7654" 3268
1:2:1:1:165 9.0337e-05 "7664" 3278
1:2:1:1:166 9.0337e-05 "8369" 3504
1:2:1:1:167 9.0337e-05 "8727" 3626
1:2:1:1:168 9.0337e-05 "8728" 3627
1:2:1:1:169 9.0337e-05 "9449" 3877
1:2:1:1:170 8.78276e-05 "7660" 3274
1:2:1:1:171 8.78276e-05 "8005" 3380
1:2:1:1:172 8.78276e-05 "8016" 3391
1:2:1:1:173 8.78276e-05 "8365" 3500
1:2:1:1:174 8.78276e-05 "8366" 3501
1:2:1:1:175 8.78276e-05 "8370" 3505
1:2:1:1:176 8.78276e-05 "8371" 3506
1:2:1:1:177 8.78276e-05 "9087" 3753
1:2:1:1:178 8.78276e-05 "9445" 3873
1:2:1:1:179 8.78276e-05 "9807" 3997
1:2:1:1:180 8.78276e-05 "10164" 4118
1:2:1:1:181 8.78276e-05 "10538" 4264
1:2:1:1:182 8.53182e-05 "7299" 3144
1:2:1:1:183 8.53182e-05 "7648" 3262
1:2:1:1:184 8.53182e-05 "8007" 3382
1:2:1:1:185 8.53182e-05 "8367" 3502
1:2:1:1:186 8.53182e-05 "8372" 3507
1:2:1:1:187 8.53182e-05 "8731" 3630
1:2:1:1:188 8.53182e-05 "10163" 4117
1:2:1:1:189 8.53182e-05 "10166" 4120
1:2:1:1:190 8.28089e-05 "7295" 3140
1:2:1:1:191 8.28089e-05 "7303" 3148
1:2:1:1:192 8.28089e-05 "7304" 3149
1:2:1:1:193 8.28089e-05 "7305" 3150
1:2:1:1:194 8.28089e-05 "7647" 3261
1:2:1:1:195 8.28089e-05 "7649" 3263
1:2:1:1:196 8.28089e-05 "8006" 3381
1:2:1:1:197 8.28089e-05 "8730" 3629
1:2:1:1:198 8.28089e-05 "9084" 3750
1:2:1:1:199 8.28089e-05 "9088" 3754
1:2:1:1:200 8.28089e-05 "9446" 3874
1:2:1:1:201 8.28089e-05 "9803" 3993
1:2:1:1:202 8.28089e-05 "9808" 3998
1:2:1:1:203 8.28089e-05 "10165" 4119
1:2:1:1:204 8.02995e-05 "6942" 3016
1:2:1:1:205 8.02995e-05 "7298" 3143
1:2:1:1:206 8.02995e-05 "7300" 3145
1:2:1:1:207 8.02995e-05 "7301" 3146
1:2:1:1:208 8.02995e-05 "7665" 3279
1:2:1:1:209 8.02995e-05 "8729" 3628
1:2:1:1:210 8.02995e-05 "9447" 3875
1:2:1:1:211 8.02995e-05 "9448" 3876
1:2:1:1:212 8.02995e-05 "9806" 3996
1:2:1:1:213 8.02995e-05 "10167" 4121
1:2:1:1:214 8.02995e-05 "10539" 4265
1:2:1:1:215 8.02995e-05 "Lithobates heckscheri" 12733
1:2:1:1:216 7.77902e-05 "6940" 3014
1:2:1:1:217 7.77902e-05 "7293" 3138
1:2:1:1:218 7.77902e-05 "7297" 3142
1:2:1:1:219 7.77902e-05 "7653" 3267
1:2:1:1:220 7.77902e-05 "8008" 3383
1:2:1:1:221 7.77902e-05 "8724" 3623
1:2:1:1:222 7.77902e-05 "10523" 4261
1:2:1:1:223 7.52808e-05 "6939" 3013
1:2:1:1:224 7.52808e-05 "6941" 3015
1:2:1:1:225 7.52808e-05 "7294" 3139
1:2:1:1:226 7.52808e-05 "7306" 3151
1:2:1:1:227 7.52808e-05 "8009" 3384
1:2:1:1:228 7.52808e-05 "9089" 3755
1:2:1:1:229 7.52808e-05 "9090" 3756
1:2:1:1:230 7.52808e-05 "10168" 4122
1:2:1:1:231 7.52808e-05 "10524" 4262
1:2:1:1:232 7.52808e-05 "Plethodon cylindraceus" 14220
1:2:1:1:233 7.27714e-05 "6938" 3012
1:2:1:1:234 7.27714e-05 "6943" 3017
1:2:1:1:235 7.27714e-05 "6944" 3018
1:2:1:1:236 7.27714e-05 "6946" 3020
1:2:1:1:237 7.27714e-05 "6947" 3021
1:2:1:1:238 7.27714e-05 "7296" 3141
1:2:1:1:239 7.27714e-05 "7651" 3265
1:2:1:1:240 7.27714e-05 "10525" 4263
1:2:1:1:241 7.27714e-05 "10898" 4384
1:2:1:1:242 7.02621e-05 "6586" 2887
1:2:1:1:243 7.02621e-05 "6587" 2888
1:2:1:1:244 7.02621e-05 "6945" 3019
1:2:1:1:245 7.02621e-05 "7652" 3266
1:2:1:1:246 7.02621e-05 "10899" 4385
1:2:1:1:247 6.77527e-05 "6581" 2882
1:2:1:1:248 6.77527e-05 "6582" 2883
1:2:1:1:249 6.77527e-05 "7290" 3135
1:2:1:1:250 6.77527e-05 "7292" 3137
1:2:1:1:251 6.52434e-05 "6580" 2881
1:2:1:1:252 6.52434e-05 "6583" 2884
1:2:1:1:253 6.52434e-05 "Ambystoma annulatum" 9606
1:2:1:1:254 6.52434e-05 "Plethodon wehrlei" 14256
1:2:1:1:255 6.2734e-05 "6584" 2885
1:2:1:1:256 6.2734e-05 "6933" 3007
1:2:1:1:257 6.2734e-05 "6934" 3008
1:2:1:1:258 6.2734e-05 "6937" 3011
1:2:1:1:259 6.2734e-05 "6948" 3022
1:2:1:1:260 6.2734e-05 "7289" 3134
1:2:1:1:261 6.2734e-05 "10900" 4386
1:2:1:1:262 6.2734e-05 "Lithobates virgatipes" 12761
1:2:1:1:263 6.02246e-05 "6585" 2886
1:2:1:1:264 6.02246e-05 "6935" 3009
1:2:1:1:265 6.02246e-05 "7646" 3260
1:2:1:1:266 6.02246e-05 "Eurycea multiplicata" 11530
1:2:1:1:267 5.77153e-05 "6225" 2749
1:2:1:1:268 5.77153e-05 "6226" 2750
1:2:1:1:269 5.77153e-05 "6932" 3006
1:2:1:1:270 5.77153e-05 "6936" 3010
1:2:1:1:271 5.77153e-05 "7288" 3133
1:2:1:1:272 5.77153e-05 "Necturus punctatus" 13320
1:2:1:1:273 5.52059e-05 "6224" 2748
1:2:1:1:274 5.52059e-05 "6588" 2889
1:2:1:1:275 5.52059e-05 "6589" 2890
1:2:1:1:276 5.52059e-05 "7287" 3132
1:2:1:1:277 5.52059e-05 "7291" 3136
1:2:1:1:278 5.52059e-05 "8364" 3499
1:2:1:1:279 5.26966e-05 "5865" 2594
1:2:1:1:280 5.26966e-05 "5866" 2595
1:2:1:1:281 5.26966e-05 "6227" 2751
1:2:1:1:282 5.26966e-05 "6228" 2752
1:2:1:1:283 5.26966e-05 "6930" 3004
1:2:1:1:284 5.26966e-05 "6931" 3005
1:2:1:1:285 5.26966e-05 "8004" 3379
1:2:1:1:286 5.01872e-05 "5867" 2596
1:2:1:1:287 5.01872e-05 "6229" 2753
1:2:1:1:288 5.01872e-05 "6572" 2873
1:2:1:1:289 5.01872e-05 "6574" 2875
1:2:1:1:290 5.01872e-05 "6575" 2876
1:2:1:1:291 5.01872e-05 "6576" 2877
1:2:1:1:292 5.01872e-05 "6577" 2878
1:2:1:1:293 5.01872e-05 "6929" 3003
1:2:1:1:294 5.01872e-05 "11260" 4500
1:2:1:1:295 5.01872e-05 "Desmognathus quadramaculatus" 11253
1:2:1:1:296 5.01872e-05 "Pseudobranchus striatus" 14814
1:2:1:1:297 5.01872e-05 "Stereochilus marginatus" 15594
1:2:1:1:298 4.76778e-05 "5868" 2597
1:2:1:1:299 4.76778e-05 "5869" 2598
1:2:1:1:300 4.76778e-05 "6215" 2739
1:2:1:1:301 4.76778e-05 "6216" 2740
1:2:1:1:302 4.76778e-05 "6573" 2874
1:2:1:1:303 4.76778e-05 "6578" 2879
1:2:1:1:304 4.76778e-05 "6928" 3002
1:2:1:1:305 4.76778e-05 "7286" 3131
1:2:1:1:306 4.76778e-05 "11259" 4499
1:2:1:1:307 4.76778e-05 "Eurycea spelaea" 11532
1:2:1:1:308 4.76778e-05 "Plethodon ventralis" 14253
1:2:1:1:309 4.76778e-05 "Plethodon websteri" 14255
1:2:1:1:310 4.76778e-05 "Pseudacris brimleyi" 14792
1:2:1:1:311 4.51685e-05 "5508" 2420
1:2:1:1:312 4.51685e-05 "5509" 2421
1:2:1:1:313 4.51685e-05 "5510" 2422
1:2:1:1:314 4.51685e-05 "5848" 2577
1:2:1:1:315 4.51685e-05 "5854" 2583
1:2:1:1:316 4.51685e-05 "5856" 2585
1:2:1:1:317 4.51685e-05 "5870" 2599
1:2:1:1:318 4.51685e-05 "5871" 2600
1:2:1:1:319 4.51685e-05 "5872" 2601
1:2:1:1:320 4.51685e-05 "6212" 2736
1:2:1:1:321 4.51685e-05 "6213" 2737
1:2:1:1:322 4.51685e-05 "6214" 2738
1:2:1:1:323 4.51685e-05 "6221" 2745
1:2:1:1:324 4.51685e-05 "6230" 2754
1:2:1:1:325 4.51685e-05 "6231" 2755
1:2:1:1:326 4.51685e-05 "7645" 3259
1:2:1:1:327 4.51685e-05 "11620" 4607
1:2:1:1:328 4.51685e-05 "Eurycea wilderae" 11535
1:2:1:1:329 4.51685e-05 "Plethodon electromorphus" 14223
1:2:1:1:330 4.51685e-05 "Plethodon richmondi" 14243
1:2:1:1:331 4.26591e-05 "5511" 2423
1:2:1:1:332 4.26591e-05 "5512" 2424
1:2:1:1:333 4.26591e-05 "5849" 2578
1:2:1:1:334 4.26591e-05 "5850" 2579
1:2:1:1:335 4.26591e-05 "5851" 2580
1:2:1:1:336 4.26591e-05 "5855" 2584
1:2:1:1:337 4.26591e-05 "5863" 2592
1:2:1:1:338 4.26591e-05 "5864" 2593
1:2:1:1:339 4.26591e-05 "5873" 2602
1:2:1:1:340 4.26591e-05 "6209" 2733
1:2:1:1:341 4.26591e-05 "6210" 2734
1:2:1:1:342 4.26591e-05 "6211" 2735
1:2:1:1:343 4.26591e-05 "6217" 2741
1:2:1:1:344 4.26591e-05 "6220" 2744
1:2:1:1:345 4.26591e-05 "6579" 2880
1:2:1:1:346 4.26591e-05 "Ambystoma barbouri" 9607
1:2:1:1:347 4.26591e-05 "Plethodon hoffmani" 14227
1:2:1:1:348 4.01498e-05 "5488" 2400
1:2:1:1:349 4.01498e-05 "5489" 2401
1:2:1:1:350 4.01498e-05 "5490" 2402
1:2:1:1:351 4.01498e-05 "5491" 2403
1:2:1:1:352 4.01498e-05 "5492" 2404
1:2:1:1:353 4.01498e-05 "5493" 2405
1:2:1:1:354 4.01498e-05 "5494" 2406
1:2:1:1:355 4.01498e-05 "5495" 2407
1:2:1:1:356 4.01498e-05 "5500" 2412
1:2:1:1:357 4.01498e-05 "5501" 2413
1:2:1:1:358 4.01498e-05 "5507" 2419
1:2:1:1:359 4.01498e-05 "5845" 2574
1:2:1:1:360 4.01498e-05 "5847" 2576
1:2:1:1:361 4.01498e-05 "5852" 2581
1:2:1:1:362 4.01498e-05 "5853" 2582
1:2:1:1:363 4.01498e-05 "5857" 2586
1:2:1:1:364 4.01498e-05 "5860" 2589
1:2:1:1:365 4.01498e-05 "5861" 2590
1:2:1:1:366 4.01498e-05 "5862" 2591
1:2:1:1:367 4.01498e-05 "5874" 2603
1:2:1:1:368 4.01498e-05 "6222" 2746
1:2:1:1:369 4.01498e-05 "6223" 2747
1:2:1:1:370 4.01498e-05 "6570" 2871
1:2:1:1:371 4.01498e-05 "6571" 2872
1:2:1:1:372 4.01498e-05 "Dryophytes andersonii" 11284
1:2:1:1:373 3.76404e-05 "5125" 2202
1:2:1:1:374 3.76404e-05 "5485" 2397
1:2:1:1:375 3.76404e-05 "5496" 2408
1:2:1:1:376 3.76404e-05 "5497" 2409
1:2:1:1:377 3.76404e-05 "5499" 2411
1:2:1:1:378 3.76404e-05 "5502" 2414
1:2:1:1:379 3.76404e-05 "5503" 2415
1:2:1:1:380 3.76404e-05 "5504" 2416
1:2:1:1:381 3.76404e-05 "5505" 2417
1:2:1:1:382 3.76404e-05 "5506" 2418
1:2:1:1:383 3.76404e-05 "5514" 2426
1:2:1:1:384 3.76404e-05 "5846" 2575
1:2:1:1:385 3.76404e-05 "5859" 2588
1:2:1:1:386 3.76404e-05 "5875" 2604
1:2:1:1:387 3.76404e-05 "5876" 2605
1:2:1:1:388 3.76404e-05 "5877" 2606
1:2:1:1:389 3.76404e-05 "6207" 2731
1:2:1:1:390 3.76404e-05 "6208" 2732
1:2:1:1:391 3.76404e-05 "6218" 2742
1:2:1:1:392 3.76404e-05 "6219" 2743
1:2:1:1:393 3.76404e-05 "Ambystoma cingulatum" 9610
1:2:1:1:394 3.76404e-05 "Ambystoma mabeei" 9618
1:2:1:1:395 3.76404e-05 "Desmognathus aeneus" 11241
1:2:1:1:396 3.5131e-05 "5486" 2398
1:2:1:1:397 3.5131e-05 "5487" 2399
1:2:1:1:398 3.5131e-05 "5498" 2410
1:2:1:1:399 3.5131e-05 "5513" 2425
1:2:1:1:400 3.5131e-05 "6569" 2870
1:2:1:1:401 3.5131e-05 "Desmognathus ocoee" 11251
1:2:1:1:402 3.5131e-05 "Plethodon angusticlavius" 14214
1:2:1:1:403 3.26217e-05 "5126" 2203
1:2:1:1:404 3.26217e-05 "5128" 2205
1:2:1:1:405 3.26217e-05 "5129" 2206
1:2:1:1:406 3.26217e-05 "5130" 2207
1:2:1:1:407 3.26217e-05 "5131" 2208
1:2:1:1:408 3.26217e-05 "5151" 2228
1:2:1:1:409 3.26217e-05 "5152" 2229
1:2:1:1:410 3.26217e-05 "5515" 2427
1:2:1:1:411 3.26217e-05 "5858" 2587
1:2:1:1:412 3.26217e-05 "6568" 2869
1:2:1:1:413 3.26217e-05 "6927" 3001
1:2:1:1:414 3.01123e-05 "4768" 2003
1:2:1:1:415 3.01123e-05 "4769" 2004
1:2:1:1:416 3.01123e-05 "4770" 2005
1:2:1:1:417 3.01123e-05 "5127" 2204
1:2:1:1:418 3.01123e-05 "5153" 2230
1:2:1:1:419 3.01123e-05 "5154" 2231
1:2:1:1:420 3.01123e-05 "5155" 2232
1:2:1:1:421 3.01123e-05 "5878" 2607
1:2:1:1:422 3.01123e-05 "6235" 2756
1:2:1:1:423 3.01123e-05 "Notophthalmus perstriatus" 13378
1:2:1:1:424 2.7603e-05 "4765" 2000
1:2:1:1:425 2.7603e-05 "4766" 2001
1:2:1:1:426 2.7603e-05 "4767" 2002
1:2:1:1:427 2.7603e-05 "4771" 2006
1:2:1:1:428 2.7603e-05 "4772" 2007
1:2:1:1:429 2.7603e-05 "4773" 2008
1:2:1:1:430 2.7603e-05 "4774" 2009
1:2:1:1:431 2.7603e-05 "4792" 2027
1:2:1:1:432 2.7603e-05 "4793" 2028
1:2:1:1:433 2.7603e-05 "5132" 2209
1:2:1:1:434 2.7603e-05 "5133" 2210
1:2:1:1:435 2.7603e-05 "5134" 2211
1:2:1:1:436 2.7603e-05 "5135" 2212
1:2:1:1:437 2.7603e-05 "5136" 2213
1:2:1:1:438 2.7603e-05 "5137" 2214
1:2:1:1:439 2.7603e-05 "5141" 2218
1:2:1:1:440 2.7603e-05 "5142" 2219
1:2:1:1:441 2.7603e-05 "5143" 2220
1:2:1:1:442 2.7603e-05 "5144" 2221
1:2:1:1:443 2.7603e-05 "5145" 2222
1:2:1:1:444 2.7603e-05 "5146" 2223
1:2:1:1:445 2.7603e-05 "5147" 2224
1:2:1:1:446 2.7603e-05 "5148" 2225
1:2:1:1:447 2.7603e-05 "5149" 2226
1:2:1:1:448 2.7603e-05 "5150" 2227
1:2:1:1:449 2.7603e-05 "6926" 3000
1:2:1:1:450 2.50936e-05 "4785" 2020
1:2:1:1:451 2.50936e-05 "4791" 2026
1:2:1:1:452 2.50936e-05 "5138" 2215
1:2:1:1:453 2.50936e-05 "5140" 2217
1:2:1:1:454 2.50936e-05 "6567" 2868
1:2:1:1:455 2.50936e-05 "Desmognathus marmoratus" 11248
1:2:1:1:456 2.50936e-05 "Desmognathus wrighti" 11256
1:2:1:1:457 2.50936e-05 "Eurycea tynerensis" 11533
1:2:1:1:458 2.50936e-05 "Gyrinophilus palleucus" 11743
1:2:1:1:459 2.50936e-05 "Plethodon kentucki" 14231
1:2:1:1:460 2.25842e-05 "4405" 1786
1:2:1:1:461 2.25842e-05 "4406" 1787
1:2:1:1:462 2.25842e-05 "4775" 2010
1:2:1:1:463 2.25842e-05 "4780" 2015
1:2:1:1:464 2.25842e-05 "4783" 2018
1:2:1:1:465 2.25842e-05 "4784" 2019
1:2:1:1:466 2.25842e-05 "4786" 2021
1:2:1:1:467 2.25842e-05 "4787" 2022
1:2:1:1:468 2.25842e-05 "4789" 2024
1:2:1:1:469 2.25842e-05 "4790" 2025
1:2:1:1:470 2.25842e-05 "Anaxyrus houstonensis" 9746
1:2:1:1:471 2.25842e-05 "Desmognathus welteri" 11255
1:2:1:1:472 2.25842e-05 "Plethodon kisatchie" 14233
1:2:1:1:473 2.25842e-05 "Pseudacris kalmi" 14798
1:2:1:1:474 2.00749e-05 "4407" 1788
1:2:1:1:475 2.00749e-05 "4408" 1789
1:2:1:1:476 2.00749e-05 "4409" 1790
1:2:1:1:477 2.00749e-05 "4424" 1804
1:2:1:1:478 2.00749e-05 "4425" 1805
1:2:1:1:479 2.00749e-05 "4426" 1806
1:2:1:1:480 2.00749e-05 "4427" 1807
1:2:1:1:481 2.00749e-05 "4776" 2011
1:2:1:1:482 2.00749e-05 "4779" 2014
1:2:1:1:483 2.00749e-05 "4781" 2016
1:2:1:1:484 2.00749e-05 "4782" 2017
1:2:1:1:485 2.00749e-05 "4788" 2023
1:2:1:1:486 2.00749e-05 "4797" 2029
1:2:1:1:487 2.00749e-05 "5139" 2216
1:2:1:1:488 2.00749e-05 "Plethodon montanus" 14237
1:2:1:1:489 1.75655e-05 "4423" 1803
1:2:1:1:490 1.75655e-05 "4433" 1813
1:2:1:1:491 1.75655e-05 "4434" 1814
1:2:1:1:492 1.75655e-05 "4435" 1815
1:2:1:1:493 1.75655e-05 "Ambystoma bishopi" 9608
1:2:1:1:494 1.75655e-05 "Desmognathus apalachicolae" 11242
1:2:1:1:495 1.75655e-05 "Desmognathus orestes" 11252
1:2:1:1:496 1.75655e-05 "Plethodon yonahlossee" 14258
1:2:1:1:497 1.50562e-05 "4062" 1584
1:2:1:1:498 1.50562e-05 "4063" 1585
1:2:1:1:499 1.50562e-05 "4064" 1586
1:2:1:1:500 1.50562e-05 "4422" 1802
1:2:1:1:501 1.50562e-05 "4428" 1808
1:2:1:1:502 1.50562e-05 "4429" 1809
1:2:1:1:503 1.50562e-05 "4430" 1810
1:2:1:1:504 1.50562e-05 "4431" 1811
1:2:1:1:505 1.50562e-05 "4432" 1812
1:2:1:1:506 1.50562e-05 "4436" 1816
1:2:1:1:507 1.50562e-05 "4437" 1817
1:2:1:1:508 1.50562e-05 "4438" 1818
1:2:1:1:509 1.50562e-05 "4798" 2030
1:2:1:1:510 1.50562e-05 "Desmognathus carolinensis" 11244
1:2:1:1:511 1.50562e-05 "Desmognathus imitator" 11247
1:2:1:1:512 1.50562e-05 "Desmognathus santeetlah" 11254
1:2:1:1:513 1.25468e-05 "4065" 1587
1:2:1:1:514 1.25468e-05 "4066" 1588
1:2:1:1:515 1.25468e-05 "4067" 1589
1:2:1:1:516 1.25468e-05 "4068" 1590
1:2:1:1:517 1.25468e-05 "4069" 1591
1:2:1:1:518 1.25468e-05 "Plethodon metcalfi" 14236
1:2:1:1:519 1.25468e-05 "Plethodon punctatus" 14242
1:2:1:1:520 1.25468e-05 "Plethodon teyahalee" 14250
1:2:1:1:521 1.00374e-05 "3702" 1388
1:2:1:1:522 1.00374e-05 "3704" 1390
1:2:1:1:523 1.00374e-05 "4070" 1592
1:2:1:1:524 1.00374e-05 "4074" 1596
1:2:1:1:525 1.00374e-05 "4075" 1597
1:2:1:1:526 1.00374e-05 "4076" 1598
1:2:1:1:527 1.00374e-05 "4077" 1599
1:2:1:1:528 1.00374e-05 "4078" 1600
1:2:1:1:529 1.00374e-05 "4079" 1601
1:2:1:1:530 1.00374e-05 "4080" 1602
1:2:1:1:531 1.00374e-05 "4439" 1819
1:2:1:1:532 1.00374e-05 "4440" 1820
1:2:1:1:533 1.00374e-05 "Eurycea junaluska" 11527
1:2:1:1:534 1.00374e-05 "Plethodon caddoensis" 14217
1:2:1:1:535 7.52808e-06 "3703" 1389
1:2:1:1:536 7.52808e-06 "3705" 1391
1:2:1:1:537 7.52808e-06 "3706" 1392
1:2:1:1:538 7.52808e-06 "3707" 1393
1:2:1:1:539 7.52808e-06 "3708" 1394
1:2:1:1:540 7.52808e-06 "3709" 1395
1:2:1:1:541 7.52808e-06 "3710" 1396
1:2:1:1:542 7.52808e-06 "3717" 1403
1:2:1:1:543 7.52808e-06 "3718" 1404
1:2:1:1:544 7.52808e-06 "3719" 1405
1:2:1:1:545 7.52808e-06 "4071" 1593
1:2:1:1:546 7.52808e-06 "4072" 1594
1:2:1:1:547 7.52808e-06 "4081" 1603
1:2:1:1:548 7.52808e-06 "4082" 1604
1:2:1:1:549 7.52808e-06 "4083" 1605
1:2:1:1:550 7.52808e-06 "4441" 1821
1:2:1:1:551 7.52808e-06 "4442" 1822
1:2:1:1:552 7.52808e-06 "4443" 1823
1:2:1:1:553 7.52808e-06 "Desmognathus abditus" 11240
1:2:1:1:554 7.52808e-06 "Eurycea wallacei" 11534
1:2:1:1:555 7.52808e-06 "Plethodon jordani" 14230
1:2:1:1:556 7.52808e-06 "Plethodon virginia" 14254
1:2:1:1:557 5.01872e-06 "3358" 1205
1:2:1:1:558 5.01872e-06 "3720" 1406
1:2:1:1:559 5.01872e-06 "4084" 1606
1:2:1:1:560 5.01872e-06 "4444" 1824
1:2:1:1:561 5.01872e-06 "Phaeognathus hubrichti" 13892
1:2:1:1:562 5.01872e-06 "Plethodon aureolus" 14216
1:2:1:1:563 5.01872e-06 "Plethodon fourchensis" 14225
1:2:1:1:564 5.01872e-06 "Plethodon kiamichi" 14232
1:2:1:1:565 5.01872e-06 "Plethodon meridianus" 14235
1:2:1:1:566 5.01872e-06 "Plethodon nettingi" 14239
1:2:1:1:567 5.01872e-06 "Plethodon ouachitae" 14240
1:2:1:1:568 5.01872e-06 "Plethodon shermani" 14248
1:2:1:1:569 5.01872e-06 "Plethodon welleri" 14257
1:2:1:1:570 2.50936e-06 "5163" 2234
1:2:1:1:571 2.50936e-06 "Desmognathus folkertsi" 11245
1:2:1:1:572 2.50936e-06 "Gyrinophilus subterraneus" 11745
1:2:1:1:573 2.50936e-06 "Lithobates sevosus" 12751
1:2:1:1:574 2.50936e-06 "Plethodon amplus" 14213
1:2:1:1:575 2.50936e-06 "Plethodon cheoah" 14218
1:2:1:1:576 2.50936e-06 "Plethodon hubrichti" 14228
1:2:1:1:577 2.50936e-06 "Plethodon petraeus" 14241
1:2:1:1:578 2.50936e-06 "Plethodon sequoyah" 14244
1:2:1:1:579 2.50936e-06 "Plethodon shenandoah" 14246
1:2:1:1:580 2.50936e-06 "Plethodon sherando" 14247
1:2:1:1:581 2.50936e-06 "Urspelerpes brucei" 15888
1:2:1:2:1 0.00156584 "Ambystoma tigrinum" 9628
1:2:1:2:2 0.000890823 "Anaxyrus woodhousii" 9756
1:2:1:2:3 0.000883295 "Ambystoma mavortium" 9621
1:2:1:2:4 0.000800486 "Anaxyrus cognatus" 9740
1:2:1:2:5 0.000710149 "Spea bombifrons" 15518
1:2:1:2:6 0.00062734 "Anaxyrus punctatus" 9751
1:2:1:2:7 0.000524456 "Scaphiopus couchii" 15359
1:2:1:2:8 0.000524456 "Spea multiplicata" 15521
1:2:1:2:9 0.000496853 "Gastrophryne olivacea" 11571
1:2:1:2:10 0.000401498 "Lithobates blairi" 12724
1:2:1:2:11 0.000386441 "Anaxyrus debilis" 9742
1:2:1:2:12 0.000383932 "Lithobates berlandieri" 12723
1:2:1:2:13 0.000371385 "Dryophytes arenicolor" 11286
1:2:1:2:14 0.000316179 "Craugastor augusti" 10935
1:2:1:2:15 0.000281048 "Anaxyrus speciosus" 9754
1:2:1:2:16 0.000215805 "Incilius nebulifer" 12242
1:2:1:2:17 0.000205768 "Pseudacris clarkii" 14794
1:2:1:2:18 0.000120449 "Lithobates chiricahuensis" 12729
1:2:1:2:19 0.000107902 "Incilius alvarius" 12217
1:2:1:2:20 0.000102884 "Anaxyrus microscaphus" 9749
1:2:1:2:21 0.000100374 "Lithobates yavapaiensis" 12763
1:2:1:2:22 7.02621e-05 "9443" 3871
1:2:1:2:23 7.02621e-05 "10162" 4116
1:2:1:2:24 6.77527e-05 "10522" 4260
1:2:1:2:25 6.52434e-05 "9083" 3749
1:2:1:2:26 6.52434e-05 "9802" 3992
1:2:1:2:27 6.52434e-05 "10883" 4383
1:2:1:2:28 6.2734e-05 "11242" 4497
1:2:1:2:29 6.2734e-05 "11243" 4498
1:2:1:2:30 6.2734e-05 "11602" 4605
1:2:1:2:31 6.2734e-05 "11603" 4606
1:2:1:2:32 5.77153e-05 "8363" 3498
1:2:1:2:33 5.77153e-05 "8723" 3622
1:2:1:2:34 5.77153e-05 "9441" 3869
1:2:1:2:35 5.77153e-05 "9442" 3870
1:2:1:2:36 5.77153e-05 "10882" 4382
1:2:1:2:37 5.77153e-05 "11961" 4704
1:2:1:2:38 5.52059e-05 "9801" 3991
1:2:1:2:39 5.52059e-05 "10152" 4106
1:2:1:2:40 5.52059e-05 "10160" 4114
1:2:1:2:41 5.52059e-05 "10520" 4258
1:2:1:2:42 5.52059e-05 "10521" 4259
1:2:1:2:43 5.52059e-05 "Eleutherodactylus guttilatus" 11408
1:2:1:2:44 5.52059e-05 "Eleutherodactylus marnockii" 11431
1:2:1:2:45 5.26966e-05 "9082" 3748
1:2:1:2:46 5.26966e-05 "9790" 3980
1:2:1:2:47 5.26966e-05 "9792" 3982
1:2:1:2:48 5.26966e-05 "9800" 3990
1:2:1:2:49 5.26966e-05 "10151" 4105
1:2:1:2:50 5.26966e-05 "10161" 4115
1:2:1:2:51 5.26966e-05 "11960" 4703
1:2:1:2:52 5.26966e-05 "12680" 4877
1:2:1:2:53 5.01872e-05 "8722" 3621
1:2:1:2:54 5.01872e-05 "9791" 3981
1:2:1:2:55 5.01872e-05 "10873" 4373
1:2:1:2:56 5.01872e-05 "11600" 4603
1:2:1:2:57 4.76778e-05 "8721" 3620
1:2:1:2:58 4.76778e-05 "9081" 3747
1:2:1:2:59 4.76778e-05 "9431" 3859
1:2:1:2:60 4.76778e-05 "9434" 3862
1:2:1:2:61 4.76778e-05 "11241" 4496
1:2:1:2:62 4.76778e-05 "11601" 4604
1:2:1:2:63 4.76778e-05 "11956" 4699
1:2:1:2:64 4.76778e-05 "12320" 4793
1:2:1:2:65 4.76778e-05 "12322" 4795
1:2:1:2:66 4.76778e-05 "12679" 4876
1:2:1:2:67 4.51685e-05 "8003" 3378
1:2:1:2:68 4.51685e-05 "8357" 3492
1:2:1:2:69 4.51685e-05 "8362" 3497
1:2:1:2:70 4.51685e-05 "9070" 3736
1:2:1:2:71 4.51685e-05 "9074" 3740
1:2:1:2:72 4.51685e-05 "9430" 3858
1:2:1:2:73 4.51685e-05 "9433" 3861
1:2:1:2:74 4.51685e-05 "9435" 3863
1:2:1:2:75 4.51685e-05 "9799" 3989
1:2:1:2:76 4.51685e-05 "10153" 4107
1:2:1:2:77 4.51685e-05 "10157" 4111
1:2:1:2:78 4.51685e-05 "10159" 4113
1:2:1:2:79 4.51685e-05 "10513" 4251
1:2:1:2:80 4.26591e-05 "7998" 3373
1:2:1:2:81 4.26591e-05 "8001" 3376
1:2:1:2:82 4.26591e-05 "8361" 3496
1:2:1:2:83 4.26591e-05 "8709" 3608
1:2:1:2:84 4.26591e-05 "8717" 3616
1:2:1:2:85 4.26591e-05 "9069" 3735
1:2:1:2:86 4.26591e-05 "9071" 3737
1:2:1:2:87 4.26591e-05 "9073" 3739
1:2:1:2:88 4.26591e-05 "9075" 3741
1:2:1:2:89 4.26591e-05 "9432" 3860
1:2:1:2:90 4.26591e-05 "9436" 3864
1:2:1:2:91 4.26591e-05 "9440" 3868
1:2:1:2:92 4.26591e-05 "9797" 3987
1:2:1:2:93 4.26591e-05 "9798" 3988
1:2:1:2:94 4.26591e-05 "10150" 4104
1:2:1:2:95 4.26591e-05 "10158" 4112
1:2:1:2:96 4.26591e-05 "11962" 4705
1:2:1:2:97 4.01498e-05 "7285" 3130
1:2:1:2:98 4.01498e-05 "7638" 3252
1:2:1:2:99 4.01498e-05 "7995" 3370
1:2:1:2:100 4.01498e-05 "7997" 3372
1:2:1:2:101 4.01498e-05 "8002" 3377
1:2:1:2:102 4.01498e-05 "8358" 3493
1:2:1:2:103 4.01498e-05 "8360" 3495
1:2:1:2:104 4.01498e-05 "8713" 3612
1:2:1:2:105 4.01498e-05 "8720" 3619
1:2:1:2:106 4.01498e-05 "9072" 3738
1:2:1:2:107 4.01498e-05 "9438" 3866
1:2:1:2:108 4.01498e-05 "9439" 3867
1:2:1:2:109 4.01498e-05 "9789" 3979
1:2:1:2:110 4.01498e-05 "9796" 3986
1:2:1:2:111 4.01498e-05 "10156" 4110
1:2:1:2:112 4.01498e-05 "10517" 4255
1:2:1:2:113 4.01498e-05 "10518" 4256
1:2:1:2:114 4.01498e-05 "10880" 4380
1:2:1:2:115 4.01498e-05 "11234" 4489
1:2:1:2:116 3.76404e-05 "6564" 2865
1:2:1:2:117 3.76404e-05 "6565" 2866
1:2:1:2:118 3.76404e-05 "6925" 2999
1:2:1:2:119 3.76404e-05 "7637" 3251
1:2:1:2:120 3.76404e-05 "7644" 3258
1:2:1:2:121 3.76404e-05 "7996" 3371
1:2:1:2:122 3.76404e-05 "7999" 3374
1:2:1:2:123 3.76404e-05 "8000" 3375
1:2:1:2:124 3.76404e-05 "8359" 3494
1:2:1:2:125 3.76404e-05 "8711" 3610
1:2:1:2:126 3.76404e-05 "8714" 3613
1:2:1:2:127 3.76404e-05 "8718" 3617
1:2:1:2:128 3.76404e-05 "8719" 3618
1:2:1:2:129 3.76404e-05 "9078" 3744
1:2:1:2:130 3.76404e-05 "9079" 3745
1:2:1:2:131 3.76404e-05 "9080" 3746
1:2:1:2:132 3.76404e-05 "9437" 3865
1:2:1:2:133 3.76404e-05 "9793" 3983
1:2:1:2:134 3.76404e-05 "9794" 3984
1:2:1:2:135 3.76404e-05 "9795" 3985
1:2:1:2:136 3.76404e-05 "10519" 4257
1:2:1:2:137 3.76404e-05 "10874" 4374
1:2:1:2:138 3.76404e-05 "10881" 4381
1:2:1:2:139 3.76404e-05 "11240" 4495
1:2:1:2:140 3.76404e-05 "11596" 4599
1:2:1:2:141 3.76404e-05 "Eleutherodactylus campi" 11377
1:2:1:2:142 3.5131e-05 "6562" 2863
1:2:1:2:143 3.5131e-05 "6563" 2864
1:2:1:2:144 3.5131e-05 "6924" 2998
1:2:1:2:145 3.5131e-05 "7284" 3129
1:2:1:2:146 3.5131e-05 "7636" 3250
1:2:1:2:147 3.5131e-05 "7988" 3363
1:2:1:2:148 3.5131e-05 "8348" 3483
1:2:1:2:149 3.5131e-05 "8349" 3484
1:2:1:2:150 3.5131e-05 "8354" 3489
1:2:1:2:151 3.5131e-05 "8355" 3490
1:2:1:2:152 3.5131e-05 "8356" 3491
1:2:1:2:153 3.5131e-05 "8708" 3607
1:2:1:2:154 3.5131e-05 "8712" 3611
1:2:1:2:155 3.5131e-05 "8716" 3615
1:2:1:2:156 3.5131e-05 "9068" 3734
1:2:1:2:157 3.5131e-05 "9076" 3742
1:2:1:2:158 3.5131e-05 "9077" 3743
1:2:1:2:159 3.5131e-05 "9429" 3857
1:2:1:2:160 3.5131e-05 "10516" 4254
1:2:1:2:161 3.5131e-05 "10875" 4375
1:2:1:2:162 3.5131e-05 "11235" 4490
1:2:1:2:163 3.5131e-05 "11957" 4700
1:2:1:2:164 3.5131e-05 "Notophthalmus meridionalis" 13377
1:2:1:2:165 3.26217e-05 "6201" 2725
1:2:1:2:166 3.26217e-05 "6202" 2726
1:2:1:2:167 3.26217e-05 "6561" 2862
1:2:1:2:168 3.26217e-05 "7635" 3249
1:2:1:2:169 3.26217e-05 "7994" 3369
1:2:1:2:170 3.26217e-05 "8353" 3488
1:2:1:2:171 3.26217e-05 "8706" 3605
1:2:1:2:172 3.26217e-05 "8707" 3606
1:2:1:2:173 3.26217e-05 "8715" 3614
1:2:1:2:174 3.26217e-05 "9067" 3733
1:2:1:2:175 3.26217e-05 "9428" 3856
1:2:1:2:176 3.26217e-05 "10149" 4103
1:2:1:2:177 3.26217e-05 "10154" 4108
1:2:1:2:178 3.26217e-05 "10155" 4109
1:2:1:2:179 3.26217e-05 "10515" 4253
1:2:1:2:180 3.26217e-05 "10879" 4379
1:2:1:2:181 3.26217e-05 "11236" 4491
1:2:1:2:182 3.01123e-05 "6194" 2718
1:2:1:2:183 3.01123e-05 "7276" 3121
1:2:1:2:184 3.01123e-05 "7628" 3242
1:2:1:2:185 3.01123e-05 "7629" 3243
1:2:1:2:186 3.01123e-05 "7631" 3245
1:2:1:2:187 3.01123e-05 "7634" 3248
1:2:1:2:188 3.01123e-05 "7640" 3254
1:2:1:2:189 3.01123e-05 "7987" 3362
1:2:1:2:190 3.01123e-05 "7989" 3364
1:2:1:2:191 3.01123e-05 "7990" 3365
1:2:1:2:192 3.01123e-05 "7991" 3366
1:2:1:2:193 3.01123e-05 "8346" 3481
1:2:1:2:194 3.01123e-05 "8347" 3482
1:2:1:2:195 3.01123e-05 "8710" 3609
1:2:1:2:196 3.01123e-05 "9066" 3732
1:2:1:2:197 3.01123e-05 "9427" 3855
1:2:1:2:198 3.01123e-05 "10514" 4252
1:2:1:2:199 3.01123e-05 "11239" 4494
1:2:1:2:200 3.01123e-05 "11597" 4600
1:2:1:2:201 3.01123e-05 "11599" 4602
1:2:1:2:202 3.01123e-05 "11958" 4701
1:2:1:2:203 3.01123e-05 "11959" 4702
1:2:1:2:204 3.01123e-05 "12318" 4791
1:2:1:2:205 2.7603e-05 "6193" 2717
1:2:1:2:206 2.7603e-05 "6554" 2855
1:2:1:2:207 2.7603e-05 "6566" 2867
1:2:1:2:208 2.7603e-05 "6916" 2990
1:2:1:2:209 2.7603e-05 "6922" 2996
1:2:1:2:210 2.7603e-05 "6923" 2997
1:2:1:2:211 2.7603e-05 "7269" 3114
1:2:1:2:212 2.7603e-05 "7270" 3115
1:2:1:2:213 2.7603e-05 "7271" 3116
1:2:1:2:214 2.7603e-05 "7275" 3120
1:2:1:2:215 2.7603e-05 "7277" 3122
1:2:1:2:216 2.7603e-05 "7280" 3125
1:2:1:2:217 2.7603e-05 "7282" 3127
1:2:1:2:218 2.7603e-05 "7283" 3128
1:2:1:2:219 2.7603e-05 "7630" 3244
1:2:1:2:220 2.7603e-05 "7639" 3253
1:2:1:2:221 2.7603e-05 "7641" 3255
1:2:1:2:222 2.7603e-05 "7642" 3256
1:2:1:2:223 2.7603e-05 "7643" 3257
1:2:1:2:224 2.7603e-05 "7986" 3361
1:2:1:2:225 2.7603e-05 "7993" 3368
1:2:1:2:226 2.7603e-05 "8351" 3486
1:2:1:2:227 2.7603e-05 "9788" 3978
1:2:1:2:228 2.7603e-05 "10877" 4377
1:2:1:2:229 2.7603e-05 "10878" 4378
1:2:1:2:230 2.7603e-05 "11237" 4492
1:2:1:2:231 2.7603e-05 "11238" 4493
1:2:1:2:232 2.7603e-05 "11598" 4601
1:2:1:2:233 2.7603e-05 "12319" 4792
1:2:1:2:234 2.50936e-05 "5470" 2382
1:2:1:2:235 2.50936e-05 "5471" 2383
1:2:1:2:236 2.50936e-05 "5832" 2561
1:2:1:2:237 2.50936e-05 "5834" 2563
1:2:1:2:238 2.50936e-05 "6200" 2724
1:2:1:2:239 2.50936e-05 "6203" 2727
1:2:1:2:240 2.50936e-05 "6204" 2728
1:2:1:2:241 2.50936e-05 "6560" 2861
1:2:1:2:242 2.50936e-05 "6915" 2989
1:2:1:2:243 2.50936e-05 "6917" 2991
1:2:1:2:244 2.50936e-05 "6918" 2992
1:2:1:2:245 2.50936e-05 "6919" 2993
1:2:1:2:246 2.50936e-05 "6920" 2994
1:2:1:2:247 2.50936e-05 "6921" 2995
1:2:1:2:248 2.50936e-05 "7278" 3123
1:2:1:2:249 2.50936e-05 "7279" 3124
1:2:1:2:250 2.50936e-05 "7281" 3126
1:2:1:2:251 2.50936e-05 "7632" 3246
1:2:1:2:252 2.50936e-05 "7633" 3247
1:2:1:2:253 2.50936e-05 "7992" 3367
1:2:1:2:254 2.50936e-05 "8350" 3485
1:2:1:2:255 2.50936e-05 "8352" 3487
1:2:1:2:256 2.50936e-05 "10509" 4247
1:2:1:2:257 2.50936e-05 "10876" 4376
1:2:1:2:258 2.50936e-05 "Anaxyrus retiformis" 9753
1:2:1:2:259 2.25842e-05 "5833" 2562
1:2:1:2:260 2.25842e-05 "6195" 2719
1:2:1:2:261 2.25842e-05 "6196" 2720
1:2:1:2:262 2.25842e-05 "6555" 2856
1:2:1:2:263 2.25842e-05 "6556" 2857
1:2:1:2:264 2.25842e-05 "6558" 2859
1:2:1:2:265 2.25842e-05 "6559" 2860
1:2:1:2:266 2.25842e-05 "7985" 3360
1:2:1:2:267 2.25842e-05 "9426" 3854
1:2:1:2:268 2.25842e-05 "9787" 3977
1:2:1:2:269 2.00749e-05 "5474" 2386
1:2:1:2:270 2.00749e-05 "5830" 2559
1:2:1:2:271 2.00749e-05 "5831" 2560
1:2:1:2:272 2.00749e-05 "5835" 2564
1:2:1:2:273 2.00749e-05 "6197" 2721
1:2:1:2:274 2.00749e-05 "6198" 2722
1:2:1:2:275 2.00749e-05 "6557" 2858
1:2:1:2:276 2.00749e-05 "7272" 3117
1:2:1:2:277 2.00749e-05 "7273" 3118
1:2:1:2:278 2.00749e-05 "7274" 3119
1:2:1:2:279 2.00749e-05 "9065" 3731
1:2:1:2:280 1.75655e-05 "5475" 2387
1:2:1:2:281 1.75655e-05 "5476" 2388
1:2:1:2:282 1.75655e-05 "5477" 2389
1:2:1:2:283 1.75655e-05 "5836" 2565
1:2:1:2:284 1.75655e-05 "5837" 2566
1:2:1:2:285 1.75655e-05 "5838" 2567
1:2:1:2:286 1.75655e-05 "5839" 2568
1:2:1:2:287 1.75655e-05 "6199" 2723
1:2:1:2:288 1.75655e-05 "8705" 3604
1:2:1:2:289 1.75655e-05 "10148" 4102
1:2:1:2:290 1.50562e-05 "Aneides hardii" 9770
1:2:1:2:291 1.00374e-05 "10506" 4245
1:2:1:2:292 1.00374e-05 "10507" 4246
1:2:1:2:293 1.00374e-05 "Chiropterotriton priscus" 10735
1:2:1:2:294 7.52808e-06 "10867" 4369
1:2:1:2:295 7.52808e-06 "11228" 4485
1:2:1:2:296 7.52808e-06 "11589" 4594
1:2:1:2:297 5.01872e-06 "11227" 4484
1:2:1:2:298 5.01872e-06 "11949" 4695
1:2:1:2:299 5.01872e-06 "Plethodon neomexicanus" 14238
1:2:1:2:300 2.50936e-06 "8704" 3603
1:2:1:2:301 2.50936e-06 "Lithobates lemosespinali" 12736
1:2:1:2:302 2.50936e-06 "Lithobates subaquavocalis" 12755
1:2:1:3:1 0.0022785 "Lithobates sylvaticus" 12756
1:2:1:3:2 0.00158592 "Lithobates pipiens" 12747
1:2:1:3:3 0.00138768 "Pseudacris maculata" 14799
1:2:1:3:4 0.00039397 "Anaxyrus hemiophrys" 9745
1:2:1:3:5 4.01498e-05 "5484" 2396
1:2:1:3:6 3.5131e-05 "5844" 2573
1:2:1:3:7 3.01123e-05 "6205" 2729
1:2:1:3:8 3.01123e-05 "6206" 2730
1:2:1:3:9 2.7603e-05 "5110" 2187
1:2:1:3:10 2.7603e-05 "5119" 2196
1:2:1:3:11 2.7603e-05 "5120" 2197
1:2:1:3:12 2.7603e-05 "5121" 2198
1:2:1:3:13 2.7603e-05 "5123" 2200
1:2:1:3:14 2.7603e-05 "5124" 2201
1:2:1:3:15 2.50936e-05 "4747" 1982
1:2:1:3:16 2.50936e-05 "4759" 1994
1:2:1:3:17 2.50936e-05 "4760" 1995
1:2:1:3:18 2.50936e-05 "5111" 2188
1:2:1:3:19 2.50936e-05 "5122" 2199
1:2:1:3:20 2.50936e-05 "5481" 2393
1:2:1:3:21 2.50936e-05 "5483" 2395
1:2:1:3:22 2.50936e-05 "5841" 2570
1:2:1:3:23 2.50936e-05 "5842" 2571
1:2:1:3:24 2.50936e-05 "5843" 2572
1:2:1:3:25 2.25842e-05 "4404" 1785
1:2:1:3:26 2.25842e-05 "4748" 1983
1:2:1:3:27 2.25842e-05 "4761" 1996
1:2:1:3:28 2.25842e-05 "4764" 1999
1:2:1:3:29 2.25842e-05 "5112" 2189
1:2:1:3:30 2.25842e-05 "5113" 2190
1:2:1:3:31 2.25842e-05 "5114" 2191
1:2:1:3:32 2.25842e-05 "5115" 2192
1:2:1:3:33 2.25842e-05 "5116" 2193
1:2:1:3:34 2.25842e-05 "5117" 2194
1:2:1:3:35 2.25842e-05 "5118" 2195
1:2:1:3:36 2.25842e-05 "5472" 2384
1:2:1:3:37 2.25842e-05 "5473" 2385
1:2:1:3:38 2.25842e-05 "5478" 2390
1:2:1:3:39 2.25842e-05 "5479" 2391
1:2:1:3:40 2.25842e-05 "5480" 2392
1:2:1:3:41 2.25842e-05 "5482" 2394
1:2:1:3:42 2.25842e-05 "5840" 2569
1:2:1:3:43 2.25842e-05 "6913" 2987
1:2:1:3:44 2.00749e-05 "4042" 1567
1:2:1:3:45 2.00749e-05 "4389" 1770
1:2:1:3:46 2.00749e-05 "4390" 1771
1:2:1:3:47 2.00749e-05 "4391" 1772
1:2:1:3:48 2.00749e-05 "4400" 1781
1:2:1:3:49 2.00749e-05 "4403" 1784
1:2:1:3:50 2.00749e-05 "4749" 1984
1:2:1:3:51 2.00749e-05 "4750" 1985
1:2:1:3:52 2.00749e-05 "4751" 1986
1:2:1:3:53 2.00749e-05 "4752" 1987
1:2:1:3:54 2.00749e-05 "4754" 1989
1:2:1:3:55 2.00749e-05 "4755" 1990
1:2:1:3:56 2.00749e-05 "4756" 1991
1:2:1:3:57 2.00749e-05 "4758" 1993
1:2:1:3:58 2.00749e-05 "4762" 1997
1:2:1:3:59 2.00749e-05 "4763" 1998
1:2:1:3:60 1.75655e-05 "4041" 1566
1:2:1:3:61 1.75655e-05 "4387" 1768
1:2:1:3:62 1.75655e-05 "4388" 1769
1:2:1:3:63 1.75655e-05 "4392" 1773
1:2:1:3:64 1.75655e-05 "4393" 1774
1:2:1:3:65 1.75655e-05 "4394" 1775
1:2:1:3:66 1.75655e-05 "4395" 1776
1:2:1:3:67 1.75655e-05 "4410" 1791
1:2:1:3:68 1.75655e-05 "4416" 1797
1:2:1:3:69 1.75655e-05 "4417" 1798
1:2:1:3:70 1.75655e-05 "4418" 1799
1:2:1:3:71 1.75655e-05 "4419" 1800
1:2:1:3:72 1.75655e-05 "4420" 1801
1:2:1:3:73 1.75655e-05 "4753" 1988
1:2:1:3:74 1.75655e-05 "4757" 1992
1:2:1:3:75 1.75655e-05 "4777" 2012
1:2:1:3:76 1.75655e-05 "4778" 2013
1:2:1:3:77 1.50562e-05 "4032" 1557
1:2:1:3:78 1.50562e-05 "4033" 1558
1:2:1:3:79 1.50562e-05 "4034" 1559
1:2:1:3:80 1.50562e-05 "4035" 1560
1:2:1:3:81 1.50562e-05 "4040" 1565
1:2:1:3:82 1.50562e-05 "4045" 1570
1:2:1:3:83 1.50562e-05 "4046" 1571
1:2:1:3:84 1.50562e-05 "4048" 1573
1:2:1:3:85 1.50562e-05 "4396" 1777
1:2:1:3:86 1.50562e-05 "4397" 1778
1:2:1:3:87 1.50562e-05 "4398" 1779
1:2:1:3:88 1.50562e-05 "4399" 1780
1:2:1:3:89 1.50562e-05 "4401" 1782
1:2:1:3:90 1.50562e-05 "4402" 1783
1:2:1:3:91 1.50562e-05 "4411" 1792
1:2:1:3:92 1.50562e-05 "4412" 1793
1:2:1:3:93 1.50562e-05 "4413" 1794
1:2:1:3:94 1.50562e-05 "4414" 1795
1:2:1:3:95 1.50562e-05 "4415" 1796
1:2:1:3:96 1.25468e-05 "3681" 1371
1:2:1:3:97 1.25468e-05 "3682" 1372
1:2:1:3:98 1.25468e-05 "4028" 1553
1:2:1:3:99 1.25468e-05 "4029" 1554
1:2:1:3:100 1.25468e-05 "4030" 1555
1:2:1:3:101 1.25468e-05 "4031" 1556
1:2:1:3:102 1.25468e-05 "4036" 1561
1:2:1:3:103 1.25468e-05 "4037" 1562
1:2:1:3:104 1.25468e-05 "4038" 1563
1:2:1:3:105 1.25468e-05 "4043" 1568
1:2:1:3:106 1.25468e-05 "4044" 1569
1:2:1:3:107 1.25468e-05 "4047" 1572
1:2:1:3:108 1.25468e-05 "4049" 1574
1:2:1:3:109 1.25468e-05 "4050" 1575
1:2:1:3:110 1.00374e-05 "2588" 795
1:2:1:3:111 1.00374e-05 "2589" 796
1:2:1:3:112 1.00374e-05 "2590" 797
1:2:1:3:113 1.00374e-05 "2954" 998
1:2:1:3:114 1.00374e-05 "3302" 1160
1:2:1:3:115 1.00374e-05 "3303" 1161
1:2:1:3:116 1.00374e-05 "3663" 1353
1:2:1:3:117 1.00374e-05 "3664" 1354
1:2:1:3:118 1.00374e-05 "3665" 1355
1:2:1:3:119 1.00374e-05 "3671" 1361
1:2:1:3:120 1.00374e-05 "3672" 1362
1:2:1:3:121 1.00374e-05 "3673" 1363
1:2:1:3:122 1.00374e-05 "3677" 1367
1:2:1:3:123 1.00374e-05 "3678" 1368
1:2:1:3:124 1.00374e-05 "3679" 1369
1:2:1:3:125 1.00374e-05 "3680" 1370
1:2:1:3:126 1.00374e-05 "3683" 1373
1:2:1:3:127 1.00374e-05 "3684" 1374
1:2:1:3:128 1.00374e-05 "3690" 1380
1:2:1:3:129 1.00374e-05 "3691" 1381
1:2:1:3:130 1.00374e-05 "3692" 1382
1:2:1:3:131 1.00374e-05 "3693" 1383
1:2:1:3:132 1.00374e-05 "3694" 1384
1:2:1:3:133 1.00374e-05 "3695" 1385
1:2:1:3:134 1.00374e-05 "3696" 1386
1:2:1:3:135 1.00374e-05 "3697" 1387
1:2:1:3:136 1.00374e-05 "4025" 1550
1:2:1:3:137 1.00374e-05 "4027" 1552
1:2:1:3:138 1.00374e-05 "4039" 1564
1:2:1:3:139 1.00374e-05 "4051" 1576
1:2:1:3:140 1.00374e-05 "4052" 1577
1:2:1:3:141 1.00374e-05 "4053" 1578
1:2:1:3:142 1.00374e-05 "4054" 1579
1:2:1:3:143 1.00374e-05 "4055" 1580
1:2:1:3:144 1.00374e-05 "4056" 1581
1:2:1:3:145 1.00374e-05 "4057" 1582
1:2:1:3:146 1.00374e-05 "4058" 1583
1:2:1:3:147 7.52808e-06 "2574" 781
1:2:1:3:148 7.52808e-06 "2575" 782
1:2:1:3:149 7.52808e-06 "2576" 783
1:2:1:3:150 7.52808e-06 "2577" 784
1:2:1:3:151 7.52808e-06 "2587" 794
1:2:1:3:152 7.52808e-06 "2591" 798
1:2:1:3:153 7.52808e-06 "2594" 801
1:2:1:3:154 7.52808e-06 "2936" 980
1:2:1:3:155 7.52808e-06 "2937" 981
1:2:1:3:156 7.52808e-06 "2938" 982
1:2:1:3:157 7.52808e-06 "2939" 983
1:2:1:3:158 7.52808e-06 "2940" 984
1:2:1:3:159 7.52808e-06 "2943" 987
1:2:1:3:160 7.52808e-06 "2944" 988
1:2:1:3:161 7.52808e-06 "2945" 989
1:2:1:3:162 7.52808e-06 "2946" 990
1:2:1:3:163 7.52808e-06 "2947" 991
1:2:1:3:164 7.52808e-06 "2948" 992
1:2:1:3:165 7.52808e-06 "2949" 993
1:2:1:3:166 7.52808e-06 "2950" 994
1:2:1:3:167 7.52808e-06 "2951" 995
1:2:1:3:168 7.52808e-06 "2952" 996
1:2:1:3:169 7.52808e-06 "2953" 997
1:2:1:3:170 7.52808e-06 "3304" 1162
1:2:1:3:171 7.52808e-06 "3305" 1163
1:2:1:3:172 7.52808e-06 "3306" 1164
1:2:1:3:173 7.52808e-06 "3307" 1165
1:2:1:3:174 7.52808e-06 "3308" 1166
1:2:1:3:175 7.52808e-06 "3309" 1167
1:2:1:3:176 7.52808e-06 "3310" 1168
1:2:1:3:177 7.52808e-06 "3311" 1169
1:2:1:3:178 7.52808e-06 "3312" 1170
1:2:1:3:179 7.52808e-06 "3313" 1171
1:2:1:3:180 7.52808e-06 "3314" 1172
1:2:1:3:181 7.52808e-06 "3315" 1173
1:2:1:3:182 7.52808e-06 "3316" 1174
1:2:1:3:183 7.52808e-06 "3317" 1175
1:2:1:3:184 7.52808e-06 "3332" 1190
1:2:1:3:185 7.52808e-06 "3666" 1356
1:2:1:3:186 7.52808e-06 "3667" 1357
1:2:1:3:187 7.52808e-06 "3668" 1358
1:2:1:3:188 7.52808e-06 "3669" 1359
1:2:1:3:189 7.52808e-06 "3670" 1360
1:2:1:3:190 7.52808e-06 "3674" 1364
1:2:1:3:191 7.52808e-06 "3675" 1365
1:2:1:3:192 7.52808e-06 "3676" 1366
1:2:1:3:193 7.52808e-06 "3685" 1375
1:2:1:3:194 7.52808e-06 "3686" 1376
1:2:1:3:195 7.52808e-06 "3688" 1378
1:2:1:3:196 7.52808e-06 "3689" 1379
1:2:1:3:197 7.52808e-06 "4026" 1551
1:2:1:3:198 5.01872e-06 "3344" 1191
1:2:1:3:199 5.01872e-06 "3345" 1192
1:2:1:3:200 5.01872e-06 "3346" 1193
1:2:1:3:201 5.01872e-06 "3347" 1194
1:2:1:3:202 5.01872e-06 "3348" 1195
1:2:1:3:203 5.01872e-06 "3349" 1196
1:2:1:3:204 5.01872e-06 "3350" 1197
1:2:1:3:205 5.01872e-06 "3351" 1198
1:2:1:3:206 5.01872e-06 "3352" 1199
1:2:1:3:207 5.01872e-06 "3353" 1200
1:2:1:3:208 5.01872e-06 "3354" 1201
1:2:1:3:209 5.01872e-06 "3355" 1202
1:2:1:3:210 5.01872e-06 "3356" 1203
1:2:1:3:211 5.01872e-06 "3357" 1204
1:2:1:3:212 5.01872e-06 "3711" 1397
1:2:1:3:213 5.01872e-06 "3712" 1398
1:2:1:3:214 5.01872e-06 "3713" 1399
1:2:1:3:215 5.01872e-06 "3714" 1400
1:2:1:3:216 5.01872e-06 "3715" 1401
1:2:1:3:217 5.01872e-06 "3716" 1402
1:2:1:3:218 5.01872e-06 "4073" 1595
1:2:1:3:219 5.01872e-06 "5162" 2233
1:2:1:3:220 5.01872e-06 "1856" 351
1:2:1:3:221 5.01872e-06 "1857" 352
1:2:1:3:222 5.01872e-06 "1858" 353
1:2:1:3:223 5.01872e-06 "2216" 556
1:2:1:3:224 5.01872e-06 "2217" 557
1:2:1:3:225 5.01872e-06 "2218" 558
1:2:1:3:226 5.01872e-06 "2219" 559
1:2:1:3:227 5.01872e-06 "2220" 560
1:2:1:3:228 5.01872e-06 "2221" 561
1:2:1:3:229 5.01872e-06 "2222" 562
1:2:1:3:230 5.01872e-06 "2223" 563
1:2:1:3:231 5.01872e-06 "2224" 564
1:2:1:3:232 5.01872e-06 "2225" 565
1:2:1:3:233 5.01872e-06 "2578" 785
1:2:1:3:234 5.01872e-06 "2579" 786
1:2:1:3:235 5.01872e-06 "2580" 787
1:2:1:3:236 5.01872e-06 "2581" 788
1:2:1:3:237 5.01872e-06 "2582" 789
1:2:1:3:238 5.01872e-06 "2583" 790
1:2:1:3:239 5.01872e-06 "2584" 791
1:2:1:3:240 5.01872e-06 "2585" 792
1:2:1:3:241 5.01872e-06 "2586" 793
1:2:1:3:242 5.01872e-06 "2592" 799
1:2:1:3:243 5.01872e-06 "2593" 800
1:2:1:3:244 5.01872e-06 "2941" 985
1:2:1:3:245 5.01872e-06 "2942" 986
1:2:1:3:246 5.01872e-06 "2955" 999
1:2:1:3:247 5.01872e-06 "2956" 1000
1:2:1:3:248 5.01872e-06 "2957" 1001
1:2:1:3:249 5.01872e-06 "2962" 1006
1:2:1:3:250 5.01872e-06 "2963" 1007
1:2:1:3:251 5.01872e-06 "2964" 1008
1:2:1:3:252 5.01872e-06 "2965" 1009
1:2:1:3:253 5.01872e-06 "2966" 1010
1:2:1:3:254 5.01872e-06 "2967" 1011
1:2:1:3:255 5.01872e-06 "3318" 1176
1:2:1:3:256 5.01872e-06 "3319" 1177
1:2:1:3:257 5.01872e-06 "3320" 1178
1:2:1:3:258 5.01872e-06 "3321" 1179
1:2:1:3:259 5.01872e-06 "3322" 1180
1:2:1:3:260 5.01872e-06 "3323" 1181
1:2:1:3:261 5.01872e-06 "3324" 1182
1:2:1:3:262 5.01872e-06 "3325" 1183
1:2:1:3:263 5.01872e-06 "3326" 1184
1:2:1:3:264 5.01872e-06 "3327" 1185
1:2:1:3:265 5.01872e-06 "3328" 1186
1:2:1:3:266 5.01872e-06 "3329" 1187
1:2:1:3:267 5.01872e-06 "3330" 1188
1:2:1:3:268 5.01872e-06 "3331" 1189
1:2:1:3:269 5.01872e-06 "3687" 1377
1:2:1:3:270 5.01872e-06 "3721" 1407
1:2:1:3:271 5.01872e-06 "4803" 2031
1:2:1:3:272 2.50936e-06 "1098" 1
1:2:1:3:273 2.50936e-06 "1099" 2
1:2:1:3:274 2.50936e-06 "1100" 3
1:2:1:3:275 2.50936e-06 "1101" 4
1:2:1:3:276 2.50936e-06 "1102" 5
1:2:1:3:277 2.50936e-06 "1103" 6
1:2:1:3:278 2.50936e-06 "1104" 7
1:2:1:3:279 2.50936e-06 "1105" 8
1:2:1:3:280 2.50936e-06 "1106" 9
1:2:1:3:281 2.50936e-06 "1107" 10
1:2:1:3:282 2.50936e-06 "1108" 11
1:2:1:3:283 2.50936e-06 "1109" 12
1:2:1:3:284 2.50936e-06 "1110" 13
1:2:1:3:285 2.50936e-06 "1111" 14
1:2:1:3:286 2.50936e-06 "1112" 15
1:2:1:3:287 2.50936e-06 "1113" 16
1:2:1:3:288 2.50936e-06 "1114" 17
1:2:1:3:289 2.50936e-06 "1115" 18
1:2:1:3:290 2.50936e-06 "1116" 19
1:2:1:3:291 2.50936e-06 "1117" 20
1:2:1:3:292 2.50936e-06 "1118" 21
1:2:1:3:293 2.50936e-06 "1456" 109
1:2:1:3:294 2.50936e-06 "1457" 110
1:2:1:3:295 2.50936e-06 "1458" 111
1:2:1:3:296 2.50936e-06 "1459" 112
1:2:1:3:297 2.50936e-06 "1460" 113
1:2:1:3:298 2.50936e-06 "1461" 114
1:2:1:3:299 2.50936e-06 "1462" 115
1:2:1:3:300 2.50936e-06 "1463" 116
1:2:1:3:301 2.50936e-06 "1464" 117
1:2:1:3:302 2.50936e-06 "1465" 118
1:2:1:3:303 2.50936e-06 "1466" 119
1:2:1:3:304 2.50936e-06 "1467" 120
1:2:1:3:305 2.50936e-06 "1468" 121
1:2:1:3:306 2.50936e-06 "1469" 122
1:2:1:3:307 2.50936e-06 "1470" 123
1:2:1:3:308 2.50936e-06 "1471" 124
1:2:1:3:309 2.50936e-06 "1472" 125
1:2:1:3:310 2.50936e-06 "1473" 126
1:2:1:3:311 2.50936e-06 "1474" 127
1:2:1:3:312 2.50936e-06 "1475" 128
1:2:1:3:313 2.50936e-06 "1476" 129
1:2:1:3:314 2.50936e-06 "1477" 130
1:2:1:3:315 2.50936e-06 "1478" 131
1:2:1:3:316 2.50936e-06 "1479" 132
1:2:1:3:317 2.50936e-06 "1480" 133
1:2:1:3:318 2.50936e-06 "1481" 134
1:2:1:3:319 2.50936e-06 "1482" 135
1:2:1:3:320 2.50936e-06 "1483" 136
1:2:1:3:321 2.50936e-06 "1484" 137
1:2:1:3:322 2.50936e-06 "1485" 138
1:2:1:3:323 2.50936e-06 "1486" 139
1:2:1:3:324 2.50936e-06 "1487" 140
1:2:1:3:325 2.50936e-06 "1488" 141
1:2:1:3:326 2.50936e-06 "1489" 142
1:2:1:3:327 2.50936e-06 "1490" 143
1:2:1:3:328 2.50936e-06 "1491" 144
1:2:1:3:329 2.50936e-06 "1492" 145
1:2:1:3:330 2.50936e-06 "1493" 146
1:2:1:3:331 2.50936e-06 "1494" 147
1:2:1:3:332 2.50936e-06 "1495" 148
1:2:1:3:333 2.50936e-06 "1496" 149
1:2:1:3:334 2.50936e-06 "1497" 150
1:2:1:3:335 2.50936e-06 "1498" 151
1:2:1:3:336 2.50936e-06 "1499" 152
1:2:1:3:337 2.50936e-06 "1500" 153
1:2:1:3:338 2.50936e-06 "1501" 154
1:2:1:3:339 2.50936e-06 "1502" 155
1:2:1:3:340 2.50936e-06 "1503" 156
1:2:1:3:341 2.50936e-06 "1816" 311
1:2:1:3:342 2.50936e-06 "1817" 312
1:2:1:3:343 2.50936e-06 "1818" 313
1:2:1:3:344 2.50936e-06 "1819" 314
1:2:1:3:345 2.50936e-06 "1820" 315
1:2:1:3:346 2.50936e-06 "1821" 316
1:2:1:3:347 2.50936e-06 "1822" 317
1:2:1:3:348 2.50936e-06 "1823" 318
1:2:1:3:349 2.50936e-06 "1824" 319
1:2:1:3:350 2.50936e-06 "1825" 320
1:2:1:3:351 2.50936e-06 "1826" 321
1:2:1:3:352 2.50936e-06 "1827" 322
1:2:1:3:353 2.50936e-06 "1828" 323
1:2:1:3:354 2.50936e-06 "1829" 324
1:2:1:3:355 2.50936e-06 "1830" 325
1:2:1:3:356 2.50936e-06 "1831" 326
1:2:1:3:357 2.50936e-06 "1832" 327
1:2:1:3:358 2.50936e-06 "1833" 328
1:2:1:3:359 2.50936e-06 "1834" 329
1:2:1:3:360 2.50936e-06 "1835" 330
1:2:1:3:361 2.50936e-06 "1836" 331
1:2:1:3:362 2.50936e-06 "1837" 332
1:2:1:3:363 2.50936e-06 "1838" 333
1:2:1:3:364 2.50936e-06 "1839" 334
1:2:1:3:365 2.50936e-06 "1840" 335
1:2:1:3:366 2.50936e-06 "1841" 336
1:2:1:3:367 2.50936e-06 "1842" 337
1:2:1:3:368 2.50936e-06 "1843" 338
1:2:1:3:369 2.50936e-06 "1844" 339
1:2:1:3:370 2.50936e-06 "1845" 340
1:2:1:3:371 2.50936e-06 "1846" 341
1:2:1:3:372 2.50936e-06 "1847" 342
1:2:1:3:373 2.50936e-06 "1848" 343
1:2:1:3:374 2.50936e-06 "1849" 344
1:2:1:3:375 2.50936e-06 "1850" 345
1:2:1:3:376 2.50936e-06 "1851" 346
1:2:1:3:377 2.50936e-06 "1852" 347
1:2:1:3:378 2.50936e-06 "1853" 348
1:2:1:3:379 2.50936e-06 "1854" 349
1:2:1:3:380 2.50936e-06 "1855" 350
1:2:1:3:381 2.50936e-06 "1859" 354
1:2:1:3:382 2.50936e-06 "1860" 355
1:2:1:3:383 2.50936e-06 "1861" 356
1:2:1:3:384 2.50936e-06 "1862" 357
1:2:1:3:385 2.50936e-06 "1863" 358
1:2:1:3:386 2.50936e-06 "2177" 517
1:2:1:3:387 2.50936e-06 "2178" 518
1:2:1:3:388 2.50936e-06 "2179" 519
1:2:1:3:389 2.50936e-06 "2180" 520
1:2:1:3:390 2.50936e-06 "2181" 521
1:2:1:3:391 2.50936e-06 "2182" 522
1:2:1:3:392 2.50936e-06 "2183" 523
1:2:1:3:393 2.50936e-06 "2184" 524
1:2:1:3:394 2.50936e-06 "2185" 525
1:2:1:3:395 2.50936e-06 "2186" 526
1:2:1:3:396 2.50936e-06 "2187" 527
1:2:1:3:397 2.50936e-06 "2188" 528
1:2:1:3:398 2.50936e-06 "2189" 529
1:2:1:3:399 2.50936e-06 "2190" 530
1:2:1:3:400 2.50936e-06 "2192" 532
1:2:1:3:401 2.50936e-06 "2193" 533
1:2:1:3:402 2.50936e-06 "2201" 541
1:2:1:3:403 2.50936e-06 "2202" 542
1:2:1:3:404 2.50936e-06 "2203" 543
1:2:1:3:405 2.50936e-06 "2204" 544
1:2:1:3:406 2.50936e-06 "2205" 545
1:2:1:3:407 2.50936e-06 "2206" 546
1:2:1:3:408 2.50936e-06 "2207" 547
1:2:1:3:409 2.50936e-06 "2208" 548
1:2:1:3:410 2.50936e-06 "2209" 549
1:2:1:3:411 2.50936e-06 "2210" 550
1:2:1:3:412 2.50936e-06 "2211" 551
1:2:1:3:413 2.50936e-06 "2212" 552
1:2:1:3:414 2.50936e-06 "2213" 553
1:2:1:3:415 2.50936e-06 "2214" 554
1:2:1:3:416 2.50936e-06 "2215" 555
1:2:1:3:417 2.50936e-06 "2226" 566
1:2:1:3:418 2.50936e-06 "2227" 567
1:2:1:3:419 2.50936e-06 "2228" 568
1:2:1:3:420 2.50936e-06 "2229" 569
1:2:1:3:421 2.50936e-06 "2230" 570
1:2:1:3:422 2.50936e-06 "2231" 571
1:2:1:3:423 2.50936e-06 "2232" 572
1:2:1:3:424 2.50936e-06 "2233" 573
1:2:1:3:425 2.50936e-06 "2234" 574
1:2:1:3:426 2.50936e-06 "2235" 575
1:2:1:3:427 2.50936e-06 "2236" 576
1:2:1:3:428 2.50936e-06 "2237" 577
1:2:1:3:429 2.50936e-06 "2238" 578
1:2:1:3:430 2.50936e-06 "2239" 579
1:2:1:3:431 2.50936e-06 "2240" 580
1:2:1:3:432 2.50936e-06 "2241" 581
1:2:1:3:433 2.50936e-06 "2536" 746
1:2:1:3:434 2.50936e-06 "2537" 747
1:2:1:3:435 2.50936e-06 "2538" 748
1:2:1:3:436 2.50936e-06 "2539" 749
1:2:1:3:437 2.50936e-06 "2540" 750
1:2:1:3:438 2.50936e-06 "2541" 751
1:2:1:3:439 2.50936e-06 "2542" 752
1:2:1:3:440 2.50936e-06 "2543" 753
1:2:1:3:441 2.50936e-06 "2544" 754
1:2:1:3:442 2.50936e-06 "2545" 755
1:2:1:3:443 2.50936e-06 "2546" 756
1:2:1:3:444 2.50936e-06 "2547" 757
1:2:1:3:445 2.50936e-06 "2548" 758
1:2:1:3:446 2.50936e-06 "2549" 759
1:2:1:3:447 2.50936e-06 "2563" 770
1:2:1:3:448 2.50936e-06 "2564" 771
1:2:1:3:449 2.50936e-06 "2570" 777
1:2:1:3:450 2.50936e-06 "2571" 778
1:2:1:3:451 2.50936e-06 "2572" 779
1:2:1:3:452 2.50936e-06 "2595" 802
1:2:1:3:453 2.50936e-06 "2596" 803
1:2:1:3:454 2.50936e-06 "2597" 804
1:2:1:3:455 2.50936e-06 "2598" 805
1:2:1:3:456 2.50936e-06 "2599" 806
1:2:1:3:457 2.50936e-06 "2600" 807
1:2:1:3:458 2.50936e-06 "2601" 808
1:2:1:3:459 2.50936e-06 "2602" 809
1:2:1:3:460 2.50936e-06 "2603" 810
1:2:1:3:461 2.50936e-06 "2604" 811
1:2:1:3:462 2.50936e-06 "2903" 965
1:2:1:3:463 2.50936e-06 "2904" 966
1:2:1:3:464 2.50936e-06 "2906" 967
1:2:1:3:465 2.50936e-06 "2958" 1002
1:2:1:3:466 2.50936e-06 "2959" 1003
1:2:1:3:467 2.50936e-06 "2960" 1004
1:2:1:3:468 2.50936e-06 "2961" 1005
1:2:1:3:469 2.50936e-06 "2994" 1012
1:2:1:3:470 2.50936e-06 "2995" 1013
1:2:1:4:1 0.000752808 "Anaxyrus boreas" 9737
1:2:1:4:2 0.000414044 "Rana luteiventris" 15054
1:2:1:4:3 0.000404007 "Ambystoma macrodactylum" 9619
1:2:1:4:4 0.000404007 "Pseudacris regilla" 14803
1:2:1:4:5 0.000301123 "Spea intermontana" 15520
1:2:1:4:6 9.28463e-05 "Ascaphus montanus" 9939
1:2:1:4:7 3.5131e-05 "Plethodon idahoensis" 14229
1:2:1:4:8 3.26217e-05 "5108" 2185
1:2:1:4:9 3.26217e-05 "5109" 2186
1:2:1:4:10 3.01123e-05 "5107" 2184
1:2:1:4:11 3.01123e-05 "5461" 2373
1:2:1:4:12 3.01123e-05 "5463" 2375
1:2:1:4:13 3.01123e-05 "5464" 2376
1:2:1:4:14 3.01123e-05 "5469" 2381
1:2:1:4:15 3.01123e-05 "Dicamptodon aterrimus" 11271
1:2:1:4:16 2.7603e-05 "5101" 2178
1:2:1:4:17 2.7603e-05 "5103" 2180
1:2:1:4:18 2.7603e-05 "5104" 2181
1:2:1:4:19 2.7603e-05 "5821" 2550
1:2:1:4:20 2.7603e-05 "6184" 2708
1:2:1:4:21 2.7603e-05 "6185" 2709
1:2:1:4:22 2.7603e-05 "6186" 2710
1:2:1:4:23 2.7603e-05 "6189" 2713
1:2:1:4:24 2.50936e-05 "5462" 2374
1:2:1:4:25 2.50936e-05 "5466" 2378
1:2:1:4:26 2.50936e-05 "5824" 2553
1:2:1:4:27 2.50936e-05 "5827" 2556
1:2:1:4:28 2.50936e-05 "6182" 2706
1:2:1:4:29 2.50936e-05 "6183" 2707
1:2:1:4:30 2.50936e-05 "6187" 2711
1:2:1:4:31 2.50936e-05 "6192" 2716
1:2:1:4:32 2.50936e-05 "6544" 2845
1:2:1:4:33 2.50936e-05 "6545" 2846
1:2:1:4:34 2.50936e-05 "6553" 2854
1:2:1:4:35 2.25842e-05 "4740" 1975
1:2:1:4:36 2.25842e-05 "4746" 1981
1:2:1:4:37 2.25842e-05 "5102" 2179
1:2:1:4:38 2.25842e-05 "5105" 2182
1:2:1:4:39 2.25842e-05 "5465" 2377
1:2:1:4:40 2.25842e-05 "5467" 2379
1:2:1:4:41 2.25842e-05 "5468" 2380
1:2:1:4:42 2.25842e-05 "5822" 2551
1:2:1:4:43 2.25842e-05 "5826" 2555
1:2:1:4:44 2.25842e-05 "5829" 2558
1:2:1:4:45 2.25842e-05 "6181" 2705
1:2:1:4:46 2.25842e-05 "6188" 2712
1:2:1:4:47 2.25842e-05 "6190" 2714
1:2:1:4:48 2.25842e-05 "6191" 2715
1:2:1:4:49 2.25842e-05 "6547" 2848
1:2:1:4:50 2.25842e-05 "6551" 2852
1:2:1:4:51 2.25842e-05 "6552" 2853
1:2:1:4:52 2.25842e-05 "6900" 2974
1:2:1:4:53 2.25842e-05 "6908" 2982
1:2:1:4:54 2.25842e-05 "6909" 2983
1:2:1:4:55 2.25842e-05 "7626" 3240
1:2:1:4:56 2.00749e-05 "3650" 1340
1:2:1:4:57 2.00749e-05 "4744" 1979
1:2:1:4:58 2.00749e-05 "5106" 2183
1:2:1:4:59 2.00749e-05 "5823" 2552
1:2:1:4:60 2.00749e-05 "5828" 2557
1:2:1:4:61 2.00749e-05 "6542" 2843
1:2:1:4:62 2.00749e-05 "6543" 2844
1:2:1:4:63 2.00749e-05 "6546" 2847
1:2:1:4:64 2.00749e-05 "6549" 2850
1:2:1:4:65 2.00749e-05 "6550" 2851
1:2:1:4:66 2.00749e-05 "6907" 2981
1:2:1:4:67 2.00749e-05 "6910" 2984
1:2:1:4:68 2.00749e-05 "6911" 2985
1:2:1:4:69 2.00749e-05 "7268" 3113
1:2:1:4:70 2.00749e-05 "7627" 3241
1:2:1:4:71 2.00749e-05 "8345" 3480
1:2:1:4:72 1.75655e-05 "3289" 1147
1:2:1:4:73 1.75655e-05 "4378" 1759
1:2:1:4:74 1.75655e-05 "4741" 1976
1:2:1:4:75 1.75655e-05 "4742" 1977
1:2:1:4:76 1.75655e-05 "4743" 1978
1:2:1:4:77 1.75655e-05 "5825" 2554
1:2:1:4:78 1.75655e-05 "6180" 2704
1:2:1:4:79 1.75655e-05 "6540" 2841
1:2:1:4:80 1.75655e-05 "6548" 2849
1:2:1:4:81 1.75655e-05 "6901" 2975
1:2:1:4:82 1.75655e-05 "6902" 2976
1:2:1:4:83 1.75655e-05 "6903" 2977
1:2:1:4:84 1.75655e-05 "6904" 2978
1:2:1:4:85 1.75655e-05 "6905" 2979
1:2:1:4:86 1.75655e-05 "6906" 2980
1:2:1:4:87 1.75655e-05 "6912" 2986
1:2:1:4:88 1.75655e-05 "7266" 3111
1:2:1:4:89 1.75655e-05 "7625" 3239
1:2:1:4:90 1.75655e-05 "7983" 3358
1:2:1:4:91 1.50562e-05 "3288" 1146
1:2:1:4:92 1.50562e-05 "3290" 1148
1:2:1:4:93 1.50562e-05 "3659" 1349
1:2:1:4:94 1.50562e-05 "4379" 1760
1:2:1:4:95 1.50562e-05 "4380" 1761
1:2:1:4:96 1.50562e-05 "4381" 1762
1:2:1:4:97 1.50562e-05 "4386" 1767
1:2:1:4:98 1.50562e-05 "4745" 1980
1:2:1:4:99 1.50562e-05 "6541" 2842
1:2:1:4:100 1.50562e-05 "7267" 3112
1:2:1:4:101 1.50562e-05 "7622" 3236
1:2:1:4:102 1.50562e-05 "7984" 3359
1:2:1:4:103 1.25468e-05 "2925" 969
1:2:1:4:104 1.25468e-05 "2926" 970
1:2:1:4:105 1.25468e-05 "2927" 971
1:2:1:4:106 1.25468e-05 "2928" 972
1:2:1:4:107 1.25468e-05 "3287" 1145
1:2:1:4:108 1.25468e-05 "3658" 1348
1:2:1:4:109 1.25468e-05 "3660" 1350
1:2:1:4:110 1.25468e-05 "3661" 1351
1:2:1:4:111 1.25468e-05 "4018" 1543
1:2:1:4:112 1.25468e-05 "4019" 1544
1:2:1:4:113 1.25468e-05 "4020" 1545
1:2:1:4:114 1.25468e-05 "4021" 1546
1:2:1:4:115 1.25468e-05 "4022" 1547
1:2:1:4:116 1.25468e-05 "4023" 1548
1:2:1:4:117 1.25468e-05 "4024" 1549
1:2:1:4:118 1.25468e-05 "4382" 1763
1:2:1:4:119 1.25468e-05 "4383" 1764
1:2:1:4:120 1.25468e-05 "4384" 1765
1:2:1:4:121 1.25468e-05 "4385" 1766
1:2:1:4:122 1.25468e-05 "7261" 3106
1:2:1:4:123 1.25468e-05 "7262" 3107
1:2:1:4:124 1.25468e-05 "7263" 3108
1:2:1:4:125 1.25468e-05 "7264" 3109
1:2:1:4:126 1.25468e-05 "7265" 3110
1:2:1:4:127 1.25468e-05 "7623" 3237
1:2:1:4:128 1.25468e-05 "7624" 3238
1:2:1:4:129 1.00374e-05 "2929" 973
1:2:1:4:130 1.00374e-05 "2930" 974
1:2:1:4:131 1.00374e-05 "2933" 977
1:2:1:4:132 1.00374e-05 "2934" 978
1:2:1:4:133 1.00374e-05 "2935" 979
1:2:1:4:134 1.00374e-05 "3291" 1149
1:2:1:4:135 1.00374e-05 "3292" 1150
1:2:1:4:136 1.00374e-05 "3293" 1151
1:2:1:4:137 1.00374e-05 "3294" 1152
1:2:1:4:138 1.00374e-05 "3295" 1153
1:2:1:4:139 1.00374e-05 "3296" 1154
1:2:1:4:140 1.00374e-05 "3297" 1155
1:2:1:4:141 1.00374e-05 "3299" 1157
1:2:1:4:142 1.00374e-05 "3300" 1158
1:2:1:4:143 1.00374e-05 "3301" 1159
1:2:1:4:144 1.00374e-05 "3654" 1344
1:2:1:4:145 1.00374e-05 "3655" 1345
1:2:1:4:146 1.00374e-05 "3656" 1346
1:2:1:4:147 1.00374e-05 "3657" 1347
1:2:1:4:148 1.00374e-05 "3662" 1352
1:2:1:4:149 1.00374e-05 "4015" 1540
1:2:1:4:150 1.00374e-05 "4016" 1541
1:2:1:4:151 1.00374e-05 "4017" 1542
1:2:1:4:152 1.00374e-05 "4377" 1758
1:2:1:4:153 7.52808e-06 "2565" 772
1:2:1:4:154 7.52808e-06 "2566" 773
1:2:1:4:155 7.52808e-06 "2567" 774
1:2:1:4:156 7.52808e-06 "2568" 775
1:2:1:4:157 7.52808e-06 "2931" 975
1:2:1:4:158 7.52808e-06 "2932" 976
1:2:1:4:159 7.52808e-06 "3298" 1156
1:2:1:4:160 7.52808e-06 "8344" 3479
1:2:1:4:161 5.01872e-06 "2191" 531
1:2:1:4:162 5.01872e-06 "2194" 534
1:2:1:4:163 5.01872e-06 "2195" 535
1:2:1:4:164 5.01872e-06 "2196" 536
1:2:1:4:165 5.01872e-06 "2197" 537
1:2:1:4:166 5.01872e-06 "2198" 538
1:2:1:4:167 5.01872e-06 "2199" 539
1:2:1:4:168 5.01872e-06 "2200" 540
1:2:1:4:169 5.01872e-06 "2550" 760
1:2:1:4:170 5.01872e-06 "2551" 761
1:2:1:4:171 5.01872e-06 "2552" 762
1:2:1:4:172 5.01872e-06 "2569" 776
1:2:1:4:173 5.01872e-06 "2573" 780
1:2:1:4:174 2.50936e-06 "Anaxyrus nelsoni" 9750
1:2:1:5:1 0.000150562 "Taricha granulosa" 15651
1:2:1:5:2 0.000122959 "Ambystoma gracile" 9612
1:2:1:5:3 0.000120449 "Ascaphus truei" 9940
1:2:1:5:4 0.00011794 "Ensatina eschscholtzii" 11492
1:2:1:5:5 7.27714e-05 "Rana aurora" 15033
1:2:1:5:6 7.02621e-05 "Rana cascadae" 15035
1:2:1:5:7 6.02246e-05 "Dicamptodon tenebrosus" 11274
1:2:1:5:8 6.02246e-05 "Plethodon vehiculum" 14252
1:2:1:5:9 5.77153e-05 "6898" 2972
1:2:1:5:10 5.52059e-05 "5819" 2548
1:2:1:5:11 5.52059e-05 "7257" 3102
1:2:1:5:12 5.26966e-05 "5818" 2547
1:2:1:5:13 5.01872e-05 "6897" 2971
1:2:1:5:14 5.01872e-05 "Aneides ferreus" 9768
1:2:1:5:15 4.76778e-05 "5458" 2370
1:2:1:5:16 4.76778e-05 "6537" 2838
1:2:1:5:17 4.76778e-05 "7258" 3103
1:2:1:5:18 4.51685e-05 "5457" 2369
1:2:1:5:19 4.51685e-05 "5817" 2546
1:2:1:5:20 4.51685e-05 "6178" 2702
1:2:1:5:21 4.51685e-05 "6538" 2839
1:2:1:5:22 4.51685e-05 "Rana pretiosa" 15061
1:2:1:5:23 4.26591e-05 "6179" 2703
1:2:1:5:24 4.01498e-05 "5459" 2371
1:2:1:5:25 4.01498e-05 "6177" 2701
1:2:1:5:26 4.01498e-05 "6539" 2840
1:2:1:5:27 4.01498e-05 "6899" 2973
1:2:1:5:28 3.76404e-05 "5096" 2173
1:2:1:5:29 3.76404e-05 "5097" 2174
1:2:1:5:30 3.5131e-05 "5820" 2549
1:2:1:5:31 3.26217e-05 "5098" 2175
1:2:1:5:32 3.26217e-05 "5099" 2176
1:2:1:5:33 3.26217e-05 "5100" 2177
1:2:1:5:34 3.26217e-05 "5460" 2372
1:2:1:5:35 3.01123e-05 "4739" 1974
1:2:1:5:36 3.01123e-05 "Plethodon dunni" 14222
1:2:1:5:37 2.7603e-05 "4735" 1970
1:2:1:5:38 2.7603e-05 "4736" 1971
1:2:1:5:39 2.7603e-05 "4737" 1972
1:2:1:5:40 2.7603e-05 "Aneides vagrans" 9772
1:2:1:5:41 2.50936e-05 "4373" 1754
1:2:1:5:42 2.50936e-05 "4734" 1969
1:2:1:5:43 2.50936e-05 "4738" 1973
1:2:1:5:44 2.50936e-05 "Rhyacotriton variegatus" 15295
1:2:1:5:45 2.00749e-05 "Aneides flavipunctatus" 9769
1:2:1:5:46 2.00749e-05 "Dicamptodon copei" 11272
1:2:1:5:47 2.00749e-05 "Plethodon vandykei" 14251
1:2:1:5:48 1.75655e-05 "3651" 1341
1:2:1:5:49 1.75655e-05 "3652" 1342
1:2:1:5:50 1.75655e-05 "3653" 1343
1:2:1:5:51 1.75655e-05 "4013" 1538
1:2:1:5:52 1.75655e-05 "4014" 1539
1:2:1:5:53 1.75655e-05 "4374" 1755
1:2:1:5:54 1.75655e-05 "4376" 1757
1:2:1:5:55 1.75655e-05 "Rhyacotriton cascadae" 15292
1:2:1:5:56 1.50562e-05 "4375" 1756
1:2:1:5:57 1.50562e-05 "Plethodon larselli" 14234
1:2:1:5:58 1.25468e-05 "4012" 1537
1:2:1:5:59 1.25468e-05 "Rhyacotriton olympicus" 15294
1:2:1:5:60 1.00374e-05 "Batrachoseps wrighti" 10080
1:2:1:5:61 1.00374e-05 "Plethodon elongatus" 14224
1:2:1:5:62 1.00374e-05 "Plethodon stormi" 14249
1:2:1:5:63 1.00374e-05 "Rhyacotriton kezeri" 15293
1:2:1:5:64 7.52808e-06 "2556" 763
1:2:1:5:65 7.52808e-06 "2557" 764
1:2:1:5:66 7.52808e-06 "2558" 765
1:2:1:5:67 7.52808e-06 "2559" 766
1:2:1:5:68 7.52808e-06 "2560" 767
1:2:1:5:69 7.52808e-06 "2561" 768
1:2:1:5:70 7.52808e-06 "2562" 769
1:2:1:5:71 7.52808e-06 "2924" 968
1:2:1:5:72 5.01872e-06 "Hydromantes shastae" 11841
1:2:1:5:73 5.01872e-06 "Plethodon asupak" 14215
1:2:1:6:1 8.02995e-05 "Rana boylii" 15034
1:2:1:6:2 6.02246e-05 "Rana draytonii" 15041
1:2:1:6:3 6.02246e-05 "Spea hammondii" 15519
1:2:1:6:4 4.76778e-05 "Taricha sierrae" 15653
1:2:1:6:5 4.76778e-05 "7618" 3232
1:2:1:6:6 4.51685e-05 "7981" 3356
1:2:1:6:7 4.51685e-05 "8342" 3477
1:2:1:6:8 4.26591e-05 "7620" 3234
1:2:1:6:9 4.26591e-05 "8339" 3474
1:2:1:6:10 4.26591e-05 "8702" 3601
1:2:1:6:11 4.26591e-05 "Aneides lugubris" 9771
1:2:1:6:12 4.01498e-05 "7259" 3104
1:2:1:6:13 4.01498e-05 "7979" 3354
1:2:1:6:14 3.76404e-05 "7980" 3355
1:2:1:6:15 3.76404e-05 "8340" 3475
1:2:1:6:16 3.76404e-05 "9063" 3729
1:2:1:6:17 3.76404e-05 "9785" 3976
1:2:1:6:18 3.5131e-05 "7982" 3357
1:2:1:6:19 3.5131e-05 "9064" 3730
1:2:1:6:20 3.5131e-05 "Taricha torosa" 15654
1:2:1:6:21 3.26217e-05 "7619" 3233
1:2:1:6:22 3.26217e-05 "8341" 3476
1:2:1:6:23 3.26217e-05 "Hydromantes platycephalus" 11840
1:2:1:6:24 3.26217e-05 "8700" 3599
1:2:1:6:25 3.26217e-05 "Anaxyrus californicus" 9738
1:2:1:6:26 3.01123e-05 "8701" 3600
1:2:1:6:27 3.01123e-05 "9424" 3852
1:2:1:6:28 3.01123e-05 "9425" 3853
1:2:1:6:29 3.01123e-05 "Pseudacris cadaverina" 14793
1:2:1:6:30 2.7603e-05 "Batrachoseps attenuatus" 10063
1:2:1:6:31 2.7603e-05 "10145" 4101
1:2:1:6:32 2.50936e-05 "7621" 3235
1:2:1:6:33 2.50936e-05 "8343" 3478
1:2:1:6:34 2.50936e-05 "Ambystoma californiense" 9609
1:2:1:6:35 2.50936e-05 "8703" 3602
1:2:1:6:36 2.25842e-05 "7260" 3105
1:2:1:6:37 1.75655e-05 "Batrachoseps nigriventris" 10074
1:2:1:6:38 1.50562e-05 "Batrachoseps gregarius" 10068
1:2:1:6:39 1.25468e-05 "Batrachoseps major" 10072
1:2:1:6:40 1.00374e-05 "Anaxyrus canorus" 9739
1:2:1:6:41 1.00374e-05 "Batrachoseps campi" 10064
1:2:1:6:42 1.00374e-05 "Rana muscosa" 15056
1:2:1:6:43 7.52808e-06 "Batrachoseps diabolicus" 10065
1:2:1:6:44 7.52808e-06 "Rana sierrae" 15066
1:2:1:6:45 7.52808e-06 "Batrachoseps gavilanensis" 10067
1:2:1:6:46 5.01872e-06 "Batrachoseps kawia" 10070
1:2:1:6:47 5.01872e-06 "Batrachoseps regius" 10075
1:2:1:6:48 5.01872e-06 "Batrachoseps relictus" 10076
1:2:1:6:49 5.01872e-06 "Batrachoseps robustus" 10077
1:2:1:6:50 5.01872e-06 "Hydromantes brunus" 11839
1:2:1:6:51 5.01872e-06 "Dicamptodon ensatus" 11273
1:2:1:6:52 5.01872e-06 "Taricha rivularis" 15652
1:2:1:6:53 5.01872e-06 "Batrachoseps gabrieli" 10066
1:2:1:6:54 5.01872e-06 "Batrachoseps incognitus" 10069
1:2:1:6:55 5.01872e-06 "Batrachoseps minor" 10073
1:2:1:6:56 5.01872e-06 "Batrachoseps simatus" 10078
1:2:1:6:57 5.01872e-06 "Batrachoseps stebbinsi" 10079
1:2:1:6:58 2.50936e-06 "Anaxyrus exsul" 9743
1:2:1:6:59 2.50936e-06 "Batrachoseps luciae" 10071
1:2:1:7:1 3.01123e-05 "6914" 2988
1:2:1:7:2 2.50936e-06 "Anaxyrus baxteri" 9736
1:2:2:1:1 0.000283558 "Smilisca baudinii" 15509
1:2:2:1:2 0.00027352 "Leptodactylus melanonotus" 12553
1:2:2:1:3 0.000271011 "Hypopachus variolosus" 12179
1:2:2:1:4 0.000198239 "Lithobates vaillanti" 12759
1:2:2:1:5 0.000188202 "Hyalinobatrachium fleischmanni" 11814
1:2:2:1:6 0.000180674 "15209" 5490
1:2:2:1:7 0.000173146 "14849" 5401
1:2:2:1:8 0.000170636 "Scinax staufferi" 15419
1:2:2:1:9 0.000170636 "15212" 5493
1:2:2:1:10 0.000168127 "15211" 5492
1:2:2:1:11 0.000160599 "15210" 5491
1:2:2:1:12 0.00015809 "Rhinophrynus dorsalis" 15278
1:2:2:1:13 0.000153071 "Agalychnis callidryas" 9515
1:2:2:1:14 0.000148052 "Incilius valliceps" 12251
1:2:2:1:15 0.000148052 "14486" 5298
1:2:2:1:16 0.000145543 "14487" 5299
1:2:2:1:17 0.000143034 "14488" 5300
1:2:2:1:18 0.000135505 "14485" 5297
1:2:2:1:19 0.000130487 "14850" 5402
1:2:2:1:20 0.000130487 "15208" 5489
1:2:2:1:21 0.000120449 "14851" 5403
1:2:2:1:22 0.000120449 "14848" 5400
1:2:2:1:23 0.000112921 "15571" 5583
1:2:2:1:24 0.000110412 "14125" 5197
1:2:2:1:25 0.000107902 "Tlalocohyla loquax" 15774
1:2:2:1:26 0.000102884 "14847" 5399
1:2:2:1:27 0.000100374 "14126" 5198
1:2:2:1:28 9.7865e-05 "Tlalocohyla picta" 15775
1:2:2:1:29 9.7865e-05 "15572" 5584
1:2:2:1:30 9.28463e-05 "Craugastor loki" 10973
1:2:2:1:31 8.78276e-05 "14491" 5303
1:2:2:1:32 8.53182e-05 "14489" 5301
1:2:2:1:33 8.53182e-05 "14492" 5304
1:2:2:1:34 8.28089e-05 "Gastrophryne elegans" 11570
1:2:2:1:35 8.28089e-05 "15573" 5585
1:2:2:1:36 7.77902e-05 "14845" 5398
1:2:2:1:37 7.77902e-05 "Agalychnis moreletii" 9522
1:2:2:1:38 7.77902e-05 "15570" 5582
1:2:2:1:39 7.27714e-05 "14490" 5302
1:2:2:1:40 7.27714e-05 "15934" 5672
1:2:2:1:41 7.02621e-05 "14127" 5199
1:2:2:1:42 7.02621e-05 "Bolitoglossa mexicana" 10271
1:2:2:1:43 6.77527e-05 "14128" 5200
1:2:2:1:44 6.77527e-05 "Lithobates maculatus" 12739
1:2:2:1:45 6.2734e-05 "15574" 5586
1:2:2:1:46 5.77153e-05 "Dermophis mexicanus" 11236
1:2:2:1:47 5.52059e-05 "13043" 4965
1:2:2:1:48 5.26966e-05 "14129" 5201
1:2:2:1:49 5.01872e-05 "14130" 5202
1:2:2:1:50 5.01872e-05 "14131" 5203
1:2:2:1:51 5.01872e-05 "14132" 5204
1:2:2:1:52 5.01872e-05 "Triprion spinosus" 15805
1:2:2:1:53 4.76778e-05 "13413" 5041
1:2:2:1:54 4.76778e-05 "13772" 5112
1:2:2:1:55 4.76778e-05 "Eleutherodactylus leprus" 11424
1:2:2:1:56 4.76778e-05 "Smilisca cyanosticta" 15510
1:2:2:1:57 4.76778e-05 "Incilius luetkenii" 12236
1:2:2:1:58 4.51685e-05 "13770" 5110
1:2:2:1:59 4.51685e-05 "13771" 5111
1:2:2:1:60 4.26591e-05 "13053" 4967
1:2:2:1:61 4.26591e-05 "13412" 5040
1:2:2:1:62 4.26591e-05 "16294" 5751
1:2:2:1:63 4.26591e-05 "Triprion petasatus" 15803
1:2:2:1:64 4.01498e-05 "13052" 4966
1:2:2:1:65 4.01498e-05 "Bolitoglossa rufescens" 10304
1:2:2:1:66 4.01498e-05 "Eleutherodactylus pipilans" 11451
1:2:2:1:67 4.01498e-05 "Ptychohyla hypomykter" 14993
1:2:2:1:68 3.76404e-05 "Craugastor alfredi" 10932
1:2:2:1:69 3.76404e-05 "Craugastor laticeps" 10970
1:2:2:1:70 3.5131e-05 "13411" 5039
1:2:2:1:71 3.5131e-05 "Craugastor lineatus" 10972
1:2:2:1:72 3.5131e-05 "Plectrohyla guatemalensis" 14201
1:2:2:1:73 3.26217e-05 "Plectrohyla matudai" 14205
1:2:2:1:74 3.01123e-05 "Bolitoglossa yucatana" 10329
1:2:2:1:75 2.7603e-05 "13410" 5038
1:2:2:1:76 2.7603e-05 "Incilius canaliferus" 12222
1:2:2:1:77 2.50936e-05 "Bromeliohyla bromeliacia" 10450
1:2:2:1:78 2.25842e-05 "Bolitoglossa dofleini" 10236
1:2:2:1:79 2.25842e-05 "Bolitoglossa nympha" 10280
1:2:2:1:80 2.25842e-05 "Craugastor chac" 10944
1:2:2:1:81 2.25842e-05 "Oedipina elongata" 13560
1:2:2:1:82 2.25842e-05 "Plectrohyla hartwegi" 14202
1:2:2:1:83 2.25842e-05 "Ptychohyla euthysanota" 14992
1:2:2:1:84 2.00749e-05 "Dendropsophus robertmertensi" 11201
1:2:2:1:85 1.75655e-05 "Dryophytes walkeri" 11300
1:2:2:1:86 1.75655e-05 "Incilius campbelli" 12221
1:2:2:1:87 1.75655e-05 "Lithobates macroglossa" 12738
1:2:2:1:88 1.75655e-05 "Bolitoglossa occidentalis" 10283
1:2:2:1:89 1.75655e-05 "Duellmanohyla schmidtorum" 11307
1:2:2:1:90 1.75655e-05 "Craugastor rupinius" 11009
1:2:2:1:91 1.50562e-05 "Bolitoglossa lincolni" 10263
1:2:2:1:92 1.50562e-05 "Craugastor rivulus" 11005
1:2:2:1:93 1.50562e-05 "Craugastor xucanebi" 11028
1:2:2:1:94 1.50562e-05 "Gymnopis syntrema" 11742
1:2:2:1:95 1.50562e-05 "Bolitoglossa salvinii" 10305
1:2:2:1:96 1.50562e-05 "Bolitoglossa xibalba" 10327
1:2:2:1:97 1.50562e-05 "Craugastor brocchi" 10943
1:2:2:1:98 1.50562e-05 "Incilius ibarrai" 12233
1:2:2:1:99 1.50562e-05 "Plectrohyla sagorum" 14209
1:2:2:1:100 1.50562e-05 "Hypopachus barberi" 12176
1:2:2:1:101 1.50562e-05 "Incilius porteri" 12246
1:2:2:1:102 1.25468e-05 "Craugastor yucatanensis" 11029
1:2:2:1:103 1.25468e-05 "Bolitoglossa hartwegi" 10249
1:2:2:1:104 1.25468e-05 "Craugastor palenque" 10991
1:2:2:1:105 1.25468e-05 "Incilius bocourti" 12220
1:2:2:1:106 1.25468e-05 "Plectrohyla ixil" 14203
1:2:2:1:107 1.25468e-05 "Craugastor sabrinus" 11010
1:2:2:1:108 1.25468e-05 "Craugastor amniscola" 10933
1:2:2:1:109 1.25468e-05 "Craugastor stuarti" 11018
1:2:2:1:110 1.25468e-05 "Incilius tutelarius" 12250
1:2:2:1:111 1.25468e-05 "Ptychohyla salvadorensis" 14997
1:2:2:1:112 1.00374e-05 "Bolitoglossa alberchi" 10207
1:2:2:1:113 1.00374e-05 "Incilius macrocristatus" 12237
1:2:2:1:114 1.00374e-05 "Ptychohyla macrotympanum" 14996
1:2:2:1:115 1.00374e-05 "Bolitoglossa cuchumatana" 10230
1:2:2:1:116 1.00374e-05 "Bolitoglossa helmrichi" 10251
1:2:2:1:117 1.00374e-05 "Bolitoglossa mulleri" 10276
1:2:2:1:118 1.00374e-05 "Bolitoglossa odonnelli" 10284
1:2:2:1:119 1.00374e-05 "Craugastor psephosypharus" 10999
1:2:2:1:120 1.00374e-05 "Craugastor sandersoni" 11013
1:2:2:1:121 1.00374e-05 "Plectrohyla quecchi" 14208
1:2:2:1:122 1.00374e-05 "Craugastor greggi" 10963
1:2:2:1:123 1.00374e-05 "Eleutherodactylus rubrimaculatus" 11460
1:2:2:1:124 1.00374e-05 "Bolitoglossa conanti" 10227
1:2:2:1:125 1.00374e-05 "Exerodonta catracha" 11541
1:2:2:1:126 1.00374e-05 "Lithobates lenca" 12737
1:2:2:1:127 1.00374e-05 "Oedipina ignea" 13565
1:2:2:1:128 7.52808e-06 "Bolitoglossa rostrata" 10303
1:2:2:1:129 7.52808e-06 "Charadrahyla chaneque" 10666
1:2:2:1:130 7.52808e-06 "Craugastor pelorus" 10993
1:2:2:1:131 7.52808e-06 "Duellmanohyla chamulae" 11302
1:2:2:1:132 7.52808e-06 "Exerodonta bivocata" 11540
1:2:2:1:133 7.52808e-06 "Plectrohyla acanthodes" 14194
1:2:2:1:134 7.52808e-06 "Bolitoglossa omniumsanctorum" 10285
1:2:2:1:135 7.52808e-06 "Craugastor bocourti" 10941
1:2:2:1:136 7.52808e-06 "Ecnomiohyla minera" 11336
1:2:2:1:137 7.52808e-06 "Lithobates juliani" 12735
1:2:2:1:138 7.52808e-06 "Nyctanolis pernix" 13398
1:2:2:1:139 7.52808e-06 "Bolitoglossa franklini" 10244
1:2:2:1:140 7.52808e-06 "Bolitoglossa morio" 10274
1:2:2:1:141 7.52808e-06 "Bolitoglossa stuarti" 10314
1:2:2:1:142 7.52808e-06 "Craugastor matudai" 10975
1:2:2:1:143 7.52808e-06 "Craugastor montanus" 10984
1:2:2:1:144 7.52808e-06 "Plectrohyla avia" 14195
1:2:2:1:145 7.52808e-06 "Plectrohyla lacertosa" 14204
1:2:2:1:146 7.52808e-06 "Pseudoeurycea rex" 14838
1:2:2:1:147 7.52808e-06 "Bolitoglossa copinhorum" 10229
1:2:2:1:148 7.52808e-06 "Leptodactylus silvanimbus" 12578
1:2:2:1:149 5.01872e-06 "Craugastor megalotympanum" 10977
1:2:2:1:150 5.01872e-06 "Craugastor vulcani" 11027
1:2:2:1:151 5.01872e-06 "Incilius cavifrons" 12223
1:2:2:1:152 5.01872e-06 "Pseudoeurycea orchimelas" 14836
1:2:2:1:153 5.01872e-06 "Bolitoglossa zapoteca" 10331
1:2:2:1:154 5.01872e-06 "Bolitoglossa veracrucis" 10325
1:2:2:1:155 5.01872e-06 "Craugastor glaucus" 10961
1:2:2:1:156 5.01872e-06 "Cryptotriton alvarezdeltoroi" 11073
1:2:2:1:157 5.01872e-06 "Exerodonta chimalapa" 11542
1:2:2:1:158 5.01872e-06 "Ixalotriton niger" 12325
1:2:2:1:159 5.01872e-06 "Quilticohyla zoque" 15029
1:2:2:1:160 5.01872e-06 "Bolitoglossa daryorum" 10231
1:2:2:1:161 5.01872e-06 "Bolitoglossa eremia" 10241
1:2:2:1:162 5.01872e-06 "Bolitoglossa la" 10260
1:2:2:1:163 5.01872e-06 "Bolitoglossa tenebrosa" 10321
1:2:2:1:164 5.01872e-06 "Bradytriton silus" 10432
1:2:2:1:165 5.01872e-06 "Craugastor rostralis" 11006
1:2:2:1:166 5.01872e-06 "Dendrotriton rabbi" 11229
1:2:2:1:167 5.01872e-06 "Oedipina motaguae" 13569
1:2:2:1:168 5.01872e-06 "Quilticohyla sanctaecrucis" 15028
1:2:2:1:169 5.01872e-06 "Bolitoglossa engelhardti" 10238
1:2:2:1:170 5.01872e-06 "Bolitoglossa flavimembris" 10242
1:2:2:1:171 5.01872e-06 "Bolitoglossa flaviventris" 10243
1:2:2:1:172 5.01872e-06 "Bolitoglossa kaqchikelorum" 10259
1:2:2:1:173 5.01872e-06 "Bolitoglossa pacaya" 10288
1:2:2:1:174 5.01872e-06 "Dendrotriton xolocalcae" 11231
1:2:2:1:175 5.01872e-06 "Incilius tacanensis" 12249
1:2:2:1:176 5.01872e-06 "Oedipina taylori" 13581
1:2:2:1:177 5.01872e-06 "Bolitoglossa heiroreias" 10250
1:2:2:1:178 5.01872e-06 "Craugastor charadra" 10945
1:2:2:1:179 5.01872e-06 "Craugastor coffeus" 10947
1:2:2:1:180 5.01872e-06 "Craugastor emleni" 10954
1:2:2:1:181 5.01872e-06 "Ecnomiohyla salvaje" 11338
1:2:2:1:182 5.01872e-06 "Oedipina chortiorum" 13556
1:2:2:1:183 5.01872e-06 "Oedipina salvadorensis" 13578
1:2:2:1:184 5.01872e-06 "Plectrohyla psiloderma" 14207
1:2:2:1:185 2.50936e-06 "Ecnomiohyla valancifer" 11341
1:2:2:1:186 2.50936e-06 "Thorius narismagnus" 15756
1:2:2:1:187 2.50936e-06 "Thorius minutissimus" 15753
1:2:2:1:188 2.50936e-06 "Craugastor pozo" 10998
1:2:2:1:189 2.50936e-06 "Craugastor silvicola" 11014
1:2:2:1:190 2.50936e-06 "Craugastor taylori" 11023
1:2:2:1:191 2.50936e-06 "Ixalotriton parvus" 12326
1:2:2:1:192 2.50936e-06 "Bolitoglossa centenorum" 10220
1:2:2:1:193 2.50936e-06 "Bolitoglossa huehuetenanguensis" 10253
1:2:2:1:194 2.50936e-06 "Bolitoglossa jacksoni" 10256
1:2:2:1:195 2.50936e-06 "Bolitoglossa tzultacaj" 10323
1:2:2:1:196 2.50936e-06 "Bolitoglossa zacapensis" 10330
1:2:2:1:197 2.50936e-06 "Craugastor daryi" 10951
1:2:2:1:198 2.50936e-06 "Craugastor inachus" 10968
1:2:2:1:199 2.50936e-06 "Cryptotriton monzoni" 11074
1:2:2:1:200 2.50936e-06 "Cryptotriton sierraminensis" 11077
1:2:2:1:201 2.50936e-06 "Cryptotriton veraepacis" 11078
1:2:2:1:202 2.50936e-06 "Cryptotriton xucaneborum" 11079
1:2:2:1:203 2.50936e-06 "Dendrotriton chujorum" 11225
1:2:2:1:204 2.50936e-06 "Dendrotriton cuchumatanus" 11226
1:2:2:1:205 2.50936e-06 "Dendrotriton kekchiorum" 11227
1:2:2:1:206 2.50936e-06 "Exerodonta perkinsi" 11544
1:2:2:1:207 2.50936e-06 "Incilius aurarius" 12219
1:2:2:1:208 2.50936e-06 "Plectrohyla glandulosa" 14200
1:2:2:1:209 2.50936e-06 "Plectrohyla pokomchi" 14206
1:2:2:1:210 2.50936e-06 "Plectrohyla teuchestes" 14211
1:2:2:1:211 2.50936e-06 "Ptychohyla dendrophasma" 14991
1:2:2:1:212 2.50936e-06 "Bolitoglossa meliana" 10270
1:2:2:1:213 2.50936e-06 "Bolitoglossa ninadormida" 10279
1:2:2:1:214 2.50936e-06 "Bolitoglossa psephena" 10297
1:2:2:1:215 2.50936e-06 "Dendrotriton bromeliacius" 11224
1:2:2:1:216 2.50936e-06 "Dendrotriton megarhinus" 11228
1:2:2:1:217 2.50936e-06 "Oedipina stenopodia" 13580
1:2:2:1:218 2.50936e-06 "Oedipina tzutujilorum" 13583
1:2:2:1:219 2.50936e-06 "Plectrohyla tecunumani" 14210
1:2:2:1:220 2.50936e-06 "Pseudoeurycea goebeli" 14822
1:2:2:1:221 2.50936e-06 "Bolitoglossa carri" 10217
1:2:2:1:222 2.50936e-06 "Bolitoglossa celaque" 10219
1:2:2:1:223 2.50936e-06 "Bolitoglossa diaphora" 10233
1:2:2:1:224 2.50936e-06 "Bolitoglossa dunni" 10237
1:2:2:1:225 2.50936e-06 "Bolitoglossa suchitanensis" 10316
1:2:2:1:226 2.50936e-06 "Bolitoglossa synoria" 10317
1:2:2:1:227 2.50936e-06 "Bromeliohyla melacaena" 10452
1:2:2:1:228 2.50936e-06 "Craugastor cyanochthebius" 10950
1:2:2:1:229 2.50936e-06 "Craugastor milesi" 10981
1:2:2:1:230 2.50936e-06 "Craugastor nefrens" 10985
1:2:2:1:231 2.50936e-06 "Cryptotriton nasalis" 11075
1:2:2:1:232 2.50936e-06 "Dendrotriton sanctibarbarus" 11230
1:2:2:1:233 2.50936e-06 "Duellmanohyla soralia" 11308
1:2:2:1:234 2.50936e-06 "Nototriton brodiei" 13382
1:2:2:1:235 2.50936e-06 "Oedipina capitalina" 13554
1:2:2:1:236 2.50936e-06 "Oedipina tomasi" 13582
1:2:2:1:237 2.50936e-06 "Plectrohyla calvata" 14196
1:2:2:1:238 2.50936e-06 "Plectrohyla dasypus" 14198
1:2:2:1:239 2.50936e-06 "Plectrohyla exquisita" 14199
1:2:2:2:1 0.000225842 "Dryophytes wrightorum" 11301
1:2:2:2:2 0.00015558 "Ambystoma velasci" 9629
1:2:2:2:3 0.000125468 "Incilius occidentalis" 12243
1:2:2:2:4 0.00011794 "Anaxyrus compactilis" 9741
1:2:2:2:5 0.000112921 "Dryophytes eximius" 11291
1:2:2:2:6 0.000105393 "13396" 5030
1:2:2:2:7 0.000105393 "13757" 5102
1:2:2:2:8 0.000100374 "12315" 4788
1:2:2:2:9 0.000100374 "Smilisca fodiens" 15512
1:2:2:2:10 9.7865e-05 "Eleutherodactylus nitidus" 11439
1:2:2:2:11 9.28463e-05 "13036" 4958
1:2:2:2:12 9.28463e-05 "Hypopachus ustus" 12178
1:2:2:2:13 9.0337e-05 "13756" 5101
1:2:2:2:14 9.0337e-05 "13758" 5103
1:2:2:2:15 8.78276e-05 "Isthmura bellii" 12317
1:2:2:2:16 8.78276e-05 "Lithobates forreri" 12731
1:2:2:2:17 8.28089e-05 "13397" 5031
1:2:2:2:18 8.28089e-05 "Tlalocohyla smithii" 15776
1:2:2:2:19 8.28089e-05 "13761" 5106
1:2:2:2:20 8.02995e-05 "12676" 4873
1:2:2:2:21 8.02995e-05 "13760" 5105
1:2:2:2:22 8.02995e-05 "Agalychnis dacnicolor" 9516
1:2:2:2:23 8.02995e-05 "Lithobates magnaocularis" 12740
1:2:2:2:24 7.77902e-05 "12314" 4787
1:2:2:2:25 7.77902e-05 "12675" 4872
1:2:2:2:26 7.77902e-05 "13759" 5104
1:2:2:2:27 7.52808e-05 "11954" 4697
1:2:2:2:28 7.52808e-05 "13037" 4959
1:2:2:2:29 7.27714e-05 "Ambystoma rosaceum" 9624
1:2:2:2:30 7.02621e-05 "Craugastor vocalis" 11026
1:2:2:2:31 7.02621e-05 "13762" 5107
1:2:2:2:32 6.77527e-05 "11593" 4596
1:2:2:2:33 6.77527e-05 "13400" 5034
1:2:2:2:34 6.77527e-05 "Anaxyrus mexicanus" 9748
1:2:2:2:35 6.52434e-05 "11232" 4487
1:2:2:2:36 6.52434e-05 "12316" 4789
1:2:2:2:37 6.52434e-05 "13398" 5032
1:2:2:2:38 6.52434e-05 "Exerodonta smaragdina" 11545
1:2:2:2:39 6.2734e-05 "13399" 5033
1:2:2:2:40 6.2734e-05 "14118" 5190
1:2:2:2:41 6.2734e-05 "14119" 5191
1:2:2:2:42 6.02246e-05 "11592" 4595
1:2:2:2:43 6.02246e-05 "11953" 4696
1:2:2:2:44 6.02246e-05 "12677" 4874
1:2:2:2:45 5.77153e-05 "11233" 4488
1:2:2:2:46 5.77153e-05 "11955" 4698
1:2:2:2:47 5.77153e-05 "13038" 4960
1:2:2:2:48 5.77153e-05 "Incilius marmoreus" 12238
1:2:2:2:49 5.77153e-05 "Lithobates montezumae" 12742
1:2:2:2:50 5.52059e-05 "Lithobates pustulosus" 12749
1:2:2:2:51 5.26966e-05 "12678" 4875
1:2:2:2:52 5.26966e-05 "13040" 4962
1:2:2:2:53 5.01872e-05 "11231" 4486
1:2:2:2:54 5.01872e-05 "13039" 4961
1:2:2:2:55 5.01872e-05 "Incilius mazatlanensis" 12239
1:2:2:2:56 5.01872e-05 "Lithobates zweifeli" 12764
1:2:2:2:57 5.01872e-05 "Sarcohyla hapsa" 15341
1:2:2:2:58 4.76778e-05 "10512" 4250
1:2:2:2:59 4.76778e-05 "10871" 4371
1:2:2:2:60 4.76778e-05 "10872" 4372
1:2:2:2:61 4.76778e-05 "14122" 5194
1:2:2:2:62 4.76778e-05 "Anaxyrus kelloggi" 9747
1:2:2:2:63 4.76778e-05 "Lithobates tarahumarae" 12757
1:2:2:2:64 4.51685e-05 "10511" 4249
1:2:2:2:65 4.51685e-05 "11594" 4597
1:2:2:2:66 4.51685e-05 "Triprion spatulatus" 15804
1:2:2:2:67 4.26591e-05 "Craugastor occidentalis" 10988
1:2:2:2:68 4.26591e-05 "Craugastor tarahumaraensis" 11021
1:2:2:2:69 4.26591e-05 "Lithobates neovolcanicus" 12743
1:2:2:2:70 4.01498e-05 "11595" 4598
1:2:2:2:71 4.01498e-05 "Eleutherodactylus interorbitalis" 11414
1:2:2:2:72 3.5131e-05 "12317" 4790
1:2:2:2:73 3.5131e-05 "Craugastor hobartsmithi" 10967
1:2:2:2:74 3.26217e-05 "10510" 4248
1:2:2:2:75 3.26217e-05 "10870" 4370
1:2:2:2:76 3.01123e-05 "Lithobates megapoda" 12741
1:2:2:2:77 3.01123e-05 "Lithobates psilonota" 12748
1:2:2:2:78 2.25842e-05 "Eleutherodactylus angustidigitorum" 11369
1:2:2:2:79 2.25842e-05 "Incilius mccoyi" 12240
1:2:2:2:80 2.00749e-05 "Eleutherodactylus pallidus" 11443
1:2:2:2:81 1.75655e-05 "Incilius perplexus" 12244
1:2:2:2:82 1.25468e-05 "Eleutherodactylus rufescens" 11461
1:2:2:2:83 1.00374e-05 "Ambystoma ordinarium" 9623
1:2:2:2:84 1.00374e-05 "Ambystoma silvense" 9625
1:2:2:2:85 1.00374e-05 "Eleutherodactylus orarius" 11442
1:2:2:2:86 1.00374e-05 "Ambystoma granulosum" 9613
1:2:2:2:87 7.52808e-06 "Eleutherodactylus modestus" 11436
1:2:2:2:88 7.52808e-06 "Isthmura sierraoccidentalis" 12323
1:2:2:2:89 5.01872e-06 "Eleutherodactylus grunwaldi" 11405
1:2:2:2:90 5.01872e-06 "Eleutherodactylus nietoi" 11438
1:2:2:2:91 5.01872e-06 "Eleutherodactylus teretistes" 11470
1:2:2:2:92 5.01872e-06 "Pseudoeurycea longicauda" 14827
1:2:2:2:93 5.01872e-06 "Smilisca dentata" 15511
1:2:2:2:94 5.01872e-06 "Pseudoeurycea altamontana" 14815
1:2:2:2:95 5.01872e-06 "Pseudoeurycea tlilicxitl" 14844
1:2:2:2:96 2.50936e-06 "Ambystoma amblycephalum" 9605
1:2:2:2:97 2.50936e-06 "Ambystoma flavipiperatum" 9611
1:2:2:2:98 2.50936e-06 "Eleutherodactylus colimotl" 11380
1:2:2:2:99 2.50936e-06 "Eleutherodactylus erendirae" 11390
1:2:2:2:100 2.50936e-06 "Eleutherodactylus floresvillelai" 11393
1:2:2:2:101 2.50936e-06 "Eleutherodactylus jaliscoensis" 11416
1:2:2:2:102 2.50936e-06 "Eleutherodactylus manantlanensis" 11429
1:2:2:2:103 2.50936e-06 "Eleutherodactylus saxatilis" 11464
1:2:2:2:104 2.50936e-06 "Eleutherodactylus wixarika" 11480
1:2:2:2:105 2.50936e-06 "Incilius pisinnus" 12245
1:2:2:2:106 2.50936e-06 "Ambystoma leorae" 9616
1:2:2:2:107 2.50936e-06 "Ambystoma lermaense" 9617
1:2:2:2:108 2.50936e-06 "Eleutherodactylus grandis" 11402
1:2:2:2:109 2.50936e-06 "Pseudoeurycea robertsi" 14839
1:2:2:3:1 0.000203258 "13763" 5108
1:2:2:3:2 0.000143034 "13764" 5109
1:2:2:3:3 0.000135505 "13403" 5037
1:2:2:3:4 0.000125468 "13402" 5036
1:2:2:3:5 0.00011794 "14123" 5195
1:2:2:3:6 0.000102884 "13042" 4964
1:2:2:3:7 9.53557e-05 "13041" 4963
1:2:2:3:8 7.77902e-05 "12681" 4878
1:2:2:3:9 7.52808e-05 "13401" 5035
1:2:2:3:10 5.52059e-05 "Rheohyla miotympanum" 15197
1:2:2:3:11 4.76778e-05 "Lithobates spectabilis" 12753
1:2:2:3:12 4.51685e-05 "Craugastor berkenbuschii" 10939
1:2:2:3:13 4.01498e-05 "Bolitoglossa platydactyla" 10295
1:2:2:3:14 4.01498e-05 "Craugastor mexicanus" 10980
1:2:2:3:15 4.01498e-05 "Eleutherodactylus cystignathoides" 11384
1:2:2:3:16 3.26217e-05 "Craugastor decoratus" 10952
1:2:2:3:17 3.01123e-05 "Dryophytes plicatus" 11296
1:2:2:3:18 3.01123e-05 "Eleutherodactylus verrucipes" 11476
1:2:2:3:19 2.7603e-05 "Eleutherodactylus longipes" 11426
1:2:2:3:20 2.50936e-05 "Craugastor rhodopis" 11004
1:2:2:3:21 2.25842e-05 "Pseudoeurycea leprosa" 14825
1:2:2:3:22 1.75655e-05 "Sarcohyla arborescandens" 15333
1:2:2:3:23 1.75655e-05 "Ptychohyla zophodes" 14998
1:2:2:3:24 1.50562e-05 "Aquiloeurycea cephalica" 9863
1:2:2:3:25 1.50562e-05 "Dryophytes euphorbiaceus" 11290
1:2:2:3:26 1.50562e-05 "Isthmura gigantea" 12320
1:2:2:3:27 1.25468e-05 "Charadrahyla taeniopus" 10672
1:2:2:3:28 1.25468e-05 "Chiropterotriton orculus" 10733
1:2:2:3:29 1.25468e-05 "Aquiloeurycea cafetalera" 9862
1:2:2:3:30 1.25468e-05 "Megastomatohyla mixomaculata" 13023
1:2:2:3:31 1.00374e-05 "Lithobates johni" 12734
1:2:2:3:32 7.52808e-06 "Sarcohyla robertsorum" 15348
1:2:2:3:33 7.52808e-06 "Exerodonta xera" 11547
1:2:2:3:34 7.52808e-06 "Incilius cristatus" 12227
1:2:2:3:35 7.52808e-06 "Parvimolge townsendi" 13834
1:2:2:3:36 7.52808e-06 "Pseudoeurycea lynchi" 14828
1:2:2:3:37 7.52808e-06 "Tlalocohyla godmani" 15773
1:2:2:3:38 5.01872e-06 "Ambystoma altamirani" 9604
1:2:2:3:39 5.01872e-06 "Chiropterotriton chondrostega" 10721
1:2:2:3:40 5.01872e-06 "Chiropterotriton magnipes" 10727
1:2:2:3:41 5.01872e-06 "Chiropterotriton multidentatus" 10731
1:2:2:3:42 5.01872e-06 "Chiropterotriton chiropterus" 10720
1:2:2:3:43 5.01872e-06 "Chiropterotriton lavae" 10726
1:2:2:3:44 5.01872e-06 "Chiropterotriton nubilus" 10732
1:2:2:3:45 5.01872e-06 "Isthmura naucampatepetl" 12322
1:2:2:3:46 5.01872e-06 "Megastomatohyla nubicola" 13024
1:2:2:3:47 5.01872e-06 "Pseudoeurycea firscheini" 14820
1:2:2:3:48 5.01872e-06 "Pseudoeurycea gadovii" 14821
1:2:2:3:49 5.01872e-06 "Pseudoeurycea lineola" 14826
1:2:2:3:50 5.01872e-06 "Pseudoeurycea melanomolga" 14829
1:2:2:3:51 5.01872e-06 "Pseudoeurycea nigromaculata" 14833
1:2:2:3:52 5.01872e-06 "Thorius magnipes" 15751
1:2:2:3:53 5.01872e-06 "Thorius minydemus" 15754
1:2:2:3:54 5.01872e-06 "Thorius pennatulus" 15760
1:2:2:3:55 5.01872e-06 "Thorius troglodytes" 15767
1:2:2:3:56 2.50936e-06 "Chiropterotriton arboreus" 10716
1:2:2:3:57 2.50936e-06 "Chiropterotriton chico" 10719
1:2:2:3:58 2.50936e-06 "Chiropterotriton dimidiatus" 10724
1:2:2:3:59 2.50936e-06 "Chiropterotriton mosaueri" 10730
1:2:2:3:60 2.50936e-06 "Chiropterotriton terrestris" 10736
1:2:2:3:61 2.50936e-06 "Aquiloeurycea quetzalanensis" 9865
1:2:2:3:62 2.50936e-06 "Chiropterotriton aureus" 10717
1:2:2:3:63 2.50936e-06 "Chiropterotriton ceronorum" 10718
1:2:2:3:64 2.50936e-06 "Chiropterotriton melipona" 10728
1:2:2:3:65 2.50936e-06 "Chiropterotriton perotensis" 10734
1:2:2:3:66 2.50936e-06 "Chiropterotriton totonacus" 10737
1:2:2:3:67 2.50936e-06 "Eleutherodactylus verruculatus" 11477
1:2:2:3:68 2.50936e-06 "Isthmura corrugata" 12319
1:2:2:3:69 2.50936e-06 "Lithobates chichicuahutla" 12728
1:2:2:3:70 2.50936e-06 "Thorius dubitus" 15746
1:2:2:3:71 2.50936e-06 "Thorius lunaris" 15749
1:2:2:3:72 2.50936e-06 "Thorius munificus" 15755
1:2:2:3:73 2.50936e-06 "Thorius schmidti" 15763
1:2:2:3:74 2.50936e-06 "Thorius spilogaster" 15765
1:2:2:4:1 0.000127977 "14481" 5293
1:2:2:4:2 0.000127977 "14483" 5295
1:2:2:4:3 0.000120449 "14844" 5397
1:2:2:4:4 0.000105393 "14843" 5396
1:2:2:4:5 0.000100374 "14482" 5294
1:2:2:4:6 9.0337e-05 "14120" 5192
1:2:2:4:7 9.0337e-05 "14121" 5193
1:2:2:4:8 6.77527e-05 "Craugastor pygmaeus" 11000
1:2:2:4:9 4.76778e-05 "Dermophis oaxacae" 11237
1:2:2:4:10 4.01498e-05 "Sarcohyla bistincta" 15334
1:2:2:4:11 3.5131e-05 "Exerodonta sumichrasti" 11546
1:2:2:4:12 3.01123e-05 "Craugastor rugulosus" 11008
1:2:2:4:13 2.7603e-05 "Dendropsophus sartori" 11207
1:2:2:4:14 1.75655e-05 "Lithobates sierramadrensis" 12752
1:2:2:4:15 1.75655e-05 "Ptychohyla leonhardschultzei" 14995
1:2:2:4:16 1.50562e-05 "Eleutherodactylus syristes" 11469
1:2:2:4:17 1.25468e-05 "Dryophytes arboricola" 11285
1:2:2:4:18 1.25468e-05 "Sarcohyla floresi" 15340
1:2:2:4:19 1.25468e-05 "Charadrahyla juanitae" 10668
1:2:2:4:20 1.25468e-05 "Pseudoeurycea cochranae" 14818
1:2:2:4:21 1.00374e-05 "Craugastor omiltemanus" 10989
1:2:2:4:22 1.00374e-05 "Eleutherodactylus albolabris" 11367
1:2:2:4:23 1.00374e-05 "Eleutherodactylus maurus" 11432
1:2:2:4:24 1.00374e-05 "Bolitoglossa oaxacensis" 10281
1:2:2:4:25 1.00374e-05 "Craugastor uno" 11025
1:2:2:4:26 1.00374e-05 "Sarcohyla hazelae" 15342
1:2:2:4:27 1.00374e-05 "Sarcohyla pentheter" 15347
1:2:2:4:28 7.52808e-06 "Incilius cycladen" 12228
1:2:2:4:29 7.52808e-06 "Charadrahyla altipotens" 10665
1:2:2:4:30 7.52808e-06 "Exerodonta melanomma" 11543
1:2:2:4:31 7.52808e-06 "Isthmura maxima" 12321
1:2:2:4:32 7.52808e-06 "Sarcohyla crassa" 15338
1:2:2:4:33 5.01872e-06 "Charadrahyla pinorum" 10670
1:2:2:4:34 5.01872e-06 "Eleutherodactylus dilatus" 11386
1:2:2:4:35 5.01872e-06 "Pseudoeurycea mixcoatl" 14830
1:2:2:4:36 5.01872e-06 "Sarcohyla chryses" 15337
1:2:2:4:37 5.01872e-06 "Sarcohyla mykter" 15346
1:2:2:4:38 5.01872e-06 "Thorius omiltemi" 15758
1:2:2:4:39 5.01872e-06 "Bolitoglossa macrinii" 10266
1:2:2:4:40 5.01872e-06 "Pseudoeurycea conanti" 14819
1:2:2:4:41 5.01872e-06 "Pseudoeurycea mixteca" 14831
1:2:2:4:42 5.01872e-06 "Sarcohyla cembra" 15336
1:2:2:4:43 5.01872e-06 "Sarcohyla thorectes" 15349
1:2:2:4:44 2.50936e-06 "Charadrahyla tecuani" 10673
1:2:2:4:45 2.50936e-06 "Charadrahyla trux" 10674
1:2:2:4:46 2.50936e-06 "Craugastor guerreroensis" 10964
1:2:2:4:47 2.50936e-06 "Craugastor saltator" 11012
1:2:2:4:48 2.50936e-06 "Incilius gemmifer" 12230
1:2:2:4:49 2.50936e-06 "Lithobates omiltemanus" 12744
1:2:2:4:50 2.50936e-06 "Pseudoeurycea kuautli" 14824
1:2:2:4:51 2.50936e-06 "Pseudoeurycea tenchalli" 14843
1:2:2:4:52 2.50936e-06 "Quilticohyla erythromma" 15027
1:2:2:4:53 2.50936e-06 "Thorius hankeni" 15747
1:2:2:4:54 2.50936e-06 "Bolitoglossa riletti" 10300
1:2:2:4:55 2.50936e-06 "Charadrahyla sakbah" 10671
1:2:2:4:56 2.50936e-06 "Megastomatohyla pellita" 13025
1:2:2:4:57 2.50936e-06 "Pseudoeurycea amuzga" 14816
1:2:2:4:58 2.50936e-06 "Sarcohyla miahuatlanensis" 15345
1:2:2:4:59 2.50936e-06 "Thorius pinicola" 15761
1:2:2:4:60 2.50936e-06 "Thorius tlaxiacus" 15766
1:2:2:5:1 0.000188202 "14124" 5196
1:2:2:5:2 0.000165618 "14484" 5296
1:2:2:5:3 1.00374e-05 "Pseudoeurycea werleri" 14845
1:2:2:5:4 1.00374e-05 "Sarcohyla cyclada" 15339
1:2:2:5:5 7.52808e-06 "Bolitoglossa chinanteca" 10223
1:2:2:5:6 7.52808e-06 "Bromeliohyla dendroscarta" 10451
1:2:2:5:7 7.52808e-06 "Exerodonta abdivita" 11539
1:2:2:5:8 7.52808e-06 "Isthmura boneti" 12318
1:2:2:5:9 7.52808e-06 "Pseudoeurycea juarezi" 14823
1:2:2:5:10 7.52808e-06 "Sarcohyla ameibothalame" 15332
1:2:2:5:11 5.01872e-06 "Charadrahyla nephila" 10669
1:2:2:5:12 5.01872e-06 "Craugastor galacticorhinus" 10960
1:2:2:5:13 5.01872e-06 "Craugastor polymniae" 10996
1:2:2:5:14 5.01872e-06 "Craugastor spatulatus" 11015
1:2:2:5:15 5.01872e-06 "Duellmanohyla ignicolor" 11303
1:2:2:5:16 5.01872e-06 "Pseudoeurycea mystax" 14832
1:2:2:5:17 5.01872e-06 "Pseudoeurycea papenfussi" 14837
1:2:2:5:18 5.01872e-06 "Pseudoeurycea ruficauda" 14840
1:2:2:5:19 5.01872e-06 "Pseudoeurycea saltator" 14841
1:2:2:5:20 5.01872e-06 "Sarcohyla celata" 15335
1:2:2:5:21 5.01872e-06 "Sarcohyla labeculata" 15343
1:2:2:5:22 5.01872e-06 "Thorius adelos" 15742
1:2:2:5:23 5.01872e-06 "Thorius arboreus" 15743
1:2:2:5:24 5.01872e-06 "Thorius boreas" 15745
1:2:2:5:25 5.01872e-06 "Thorius insperatus" 15748
1:2:2:5:26 5.01872e-06 "Thorius macdougalli" 15750
1:2:2:5:27 5.01872e-06 "Thorius maxillabrochus" 15752
1:2:2:5:28 5.01872e-06 "Thorius narisovalis" 15757
1:2:2:5:29 2.50936e-06 "Charadrahyla esperancensis" 10667
1:2:2:5:30 2.50936e-06 "Incilius spiculatus" 12248
1:2:2:5:31 2.50936e-06 "Megastomatohyla mixe" 13022
1:2:2:5:32 2.50936e-06 "Pseudoeurycea aurantia" 14817
1:2:2:5:33 2.50936e-06 "Pseudoeurycea obesa" 14834
1:2:2:5:34 2.50936e-06 "Pseudoeurycea orchileucos" 14835
1:2:2:5:35 2.50936e-06 "Pseudoeurycea smithi" 14842
1:2:2:5:36 2.50936e-06 "Quilticohyla acrochorda" 15026
1:2:2:5:37 2.50936e-06 "Sarcohyla labedactyla" 15344
1:2:2:5:38 2.50936e-06 "Thorius aureus" 15744
1:2:2:5:39 2.50936e-06 "Thorius papaloae" 15759
1:2:2:5:40 2.50936e-06 "Thorius pulmonaris" 15762
1:2:2:5:41 2.50936e-06 "Thorius smithi" 15764
1:2:2:6:1 0.000436629 "Leptodactylus fragilis" 12533
1:2:2:6:2 6.2734e-05 "12682" 4879
1:2:2:7:1 0.000132996 "15213" 5494
1:2:2:7:2 0.000107902 "15214" 5495
1:2:2:7:3 7.52808e-06 "Incilius leucomyos" 12235
1:2:2:7:4 7.52808e-06 "Oedipina kasios" 13566
1:2:2:7:5 5.01872e-06 "Nototriton limnospectator" 13387
1:2:2:7:6 5.01872e-06 "Craugastor aurilegulus" 10936
1:2:2:7:7 5.01872e-06 "Craugastor stadelmani" 11016
1:2:2:7:8 5.01872e-06 "Duellmanohyla salvavida" 11306
1:2:2:7:9 5.01872e-06 "Nototriton lignicola" 13386
1:2:2:7:10 2.50936e-06 "Atlantihyla spinipollex" 10022
1:2:2:7:11 2.50936e-06 "Bolitoglossa cataguana" 10218
1:2:2:7:12 2.50936e-06 "Bolitoglossa oresbia" 10286
1:2:2:7:13 2.50936e-06 "Bolitoglossa porrasorum" 10296
1:2:2:7:14 2.50936e-06 "Craugastor gutschei" 10966
1:2:2:7:15 2.50936e-06 "Cryptotriton necopinus" 11076
1:2:2:7:16 2.50936e-06 "Isthmohyla insolita" 12308
1:2:2:7:17 2.50936e-06 "Nototriton barbouri" 13381
1:2:2:7:18 2.50936e-06 "Nototriton nelsoni" 13391
1:2:2:7:19 2.50936e-06 "Nototriton tomamorum" 13397
1:2:2:7:20 2.50936e-06 "Oedipina gephyra" 13562
1:2:2:7:21 2.50936e-06 "Oedipina leptopoda" 13568
1:2:2:7:22 2.50936e-06 "Plectrohyla chrysopleura" 14197
1:2:2:7:23 2.50936e-06 "Bolitoglossa decora" 10232
1:2:2:7:24 2.50936e-06 "Nototriton mime" 13390
1:2:2:8:1 8.78276e-05 "12321" 4794
1:2:2:8:2 1.00374e-05 "Aquiloeurycea galeanae" 9864
1:2:2:8:3 7.52808e-06 "Eleutherodactylus dennisi" 11385
1:2:2:8:4 5.01872e-06 "Aquiloeurycea scandens" 9866
1:2:2:8:5 2.50936e-06 "Chiropterotriton cieloensis" 10722
1:2:2:8:6 2.50936e-06 "Chiropterotriton cracens" 10723
1:2:2:8:7 2.50936e-06 "Chiropterotriton infernalis" 10725
1:2:2:8:8 2.50936e-06 "Chiropterotriton miquihuanus" 10729
1:2:2:8:9 2.50936e-06 "Craugastor batrachylus" 10938
1:3:1:1 0.000386441 "20622" 6716
1:3:1:2 0.000368876 "19184" 6415
1:3:1:3 0.00035382 "18104" 6171
1:3:1:4 0.000346292 "18824" 6338
1:3:1:5 0.000331236 "18464" 6255
1:3:1:6 0.000323707 "20262" 6636
1:3:1:7 0.000293595 "19544" 6487
1:3:1:8 0.000245917 "19543" 6486
1:3:1:9 0.00023588 "20621" 6715
1:3:1:10 0.000225842 "18103" 6170
1:3:1:11 0.000203258 "19903" 6560
1:3:1:12 0.000175655 "19902" 6559
1:3:1:13 0.000163108 "20261" 6635
1:3:1:14 0.000135505 "20981" 6794
1:3:1:15 0.000127977 "21341" 6880
1:3:1:16 8.02995e-05 "Pristimantis achatinus" 14317
1:3:1:17 7.52808e-05 "Hyloscirtus palmeri" 11924
1:3:1:18 6.77527e-05 "Boana rosenbergi" 10167
1:3:1:19 5.77153e-05 "Allobates talamancae" 9573
1:3:1:20 5.52059e-05 "Agalychnis spurrelli" 9525
1:3:1:21 5.52059e-05 "Gastrotheca cornuta" 11586
1:3:1:22 5.52059e-05 "Hemiphractus fasciatus" 11763
1:3:1:23 5.52059e-05 "Hyalinobatrachium valerioi" 11834
1:3:1:24 4.76778e-05 "Bolitoglossa biseriata" 10213
1:3:1:25 4.76778e-05 "Diasporus gularis" 11262
1:3:1:26 4.76778e-05 "Leptodactylus ventrimaculatus" 12587
1:3:1:27 4.76778e-05 "Sachatamia ilex" 15313
1:3:1:28 4.51685e-05 "21340" 6879
1:3:1:29 4.51685e-05 "Hyloxalus lehmanni" 11962
1:3:1:30 4.51685e-05 "Nymphargus griffithsi" 13458
1:3:1:31 4.26591e-05 "Boana pellucens" 10154
1:3:1:32 4.26591e-05 "Caecilia guntheri" 10525
1:3:1:33 4.01498e-05 "20980" 6793
1:3:1:34 4.01498e-05 "Craugastor longirostris" 10974
1:3:1:35 3.76404e-05 "Caecilia leucocephala" 10527
1:3:1:36 3.76404e-05 "Hyloscirtus alytolylax" 11906
1:3:1:37 3.76404e-05 "Pristimantis chalceus" 14393
1:3:1:38 3.76404e-05 "Pristimantis latidiscus" 14517
1:3:1:39 3.76404e-05 "Strabomantis cerastes" 15603
1:3:1:40 3.5131e-05 "Niceforonia babax" 13338
1:3:1:41 3.5131e-05 "Nymphargus grandisonae" 13457
1:3:1:42 3.26217e-05 "Boana picturata" 10156
1:3:1:43 3.26217e-05 "Caecilia nigricans" 10529
1:3:1:44 3.26217e-05 "Caecilia subdermalis" 10535
1:3:1:45 3.26217e-05 "Oedipina complex" 13558
1:3:1:46 3.26217e-05 "Strabomantis anomalus" 15599
1:3:1:47 3.01123e-05 "Centrolene peristictum" 10629
1:3:1:48 3.01123e-05 "Trachycephalus jordani" 15796
1:3:1:49 2.7603e-05 "Pristimantis subsigillatus" 14701
1:3:1:50 2.7603e-05 "Scinax quinquefasciatus" 15414
1:3:1:51 2.7603e-05 "Silverstoneia nubicola" 15502
1:3:1:52 2.50936e-05 "Agalychnis psilopygion" 9523
1:3:1:53 2.50936e-05 "Andinobates minutus" 9762
1:3:1:54 2.50936e-05 "Caecilia pachynema" 10532
1:3:1:55 2.50936e-05 "Cochranella mache" 10788
1:3:1:56 2.50936e-05 "Craugastor opimus" 10990
1:3:1:57 2.50936e-05 "Epipedobates boulengeri" 11501
1:3:1:58 2.50936e-05 "Hyalinobatrachium aureoguttatum" 11805
1:3:1:59 2.50936e-05 "Oophaga sylvatica" 13638
1:3:1:60 2.50936e-05 "Pristimantis brevifrons" 14369
1:3:1:61 2.50936e-05 "Pristimantis thectopternus" 14716
1:3:1:62 2.50936e-05 "Pristimantis walkeri" 14750
1:3:1:63 2.50936e-05 "Sachatamia orejuela" 15314
1:3:1:64 2.25842e-05 "Gastrotheca dendronastes" 11587
1:3:1:65 2.25842e-05 "Hyloxalus infraguttatus" 11959
1:3:1:66 2.25842e-05 "Leptodactylus rhodomerus" 12570
1:3:1:67 2.25842e-05 "Pristimantis curtipes" 14423
1:3:1:68 2.25842e-05 "Pristimantis labiosus" 14511
1:3:1:69 2.00749e-05 "Andinobates fulguritus" 9760
1:3:1:70 2.00749e-05 "Bolitoglossa medemi" 10269
1:3:1:71 2.00749e-05 "Cruziohyla calcarifer" 11061
1:3:1:72 2.00749e-05 "Diasporus quidditus" 11266
1:3:1:73 2.00749e-05 "Epipedobates machalilla" 11503
1:3:1:74 2.00749e-05 "Gastrotheca guentheri" 11599
1:3:1:75 2.00749e-05 "Gastrotheca plumbea" 11622
1:3:1:76 2.00749e-05 "Gastrotheca pseustes" 11623
1:3:1:77 2.00749e-05 "Pristimantis acatallelus" 14315
1:3:1:78 2.00749e-05 "Pristimantis palmeri" 14593
1:3:1:79 2.00749e-05 "Rhaebo blombergi" 15184
1:3:1:80 2.00749e-05 "Rhaebo caeruleostictus" 15185
1:3:1:81 2.00749e-05 "Rhaebo hypomelas" 15191
1:3:1:82 1.75655e-05 "Bolitoglossa walkeri" 10326
1:3:1:83 1.75655e-05 "Caecilia perdita" 10533
1:3:1:84 1.75655e-05 "Diasporus tinker" 11268
1:3:1:85 1.75655e-05 "Espadarana callistomma" 11509
1:3:1:86 1.75655e-05 "Hyloxalus awa" 11939
1:3:1:87 1.75655e-05 "Pristimantis celator" 14390
1:3:1:88 1.75655e-05 "Pristimantis esmeraldas" 14449
1:3:1:89 1.75655e-05 "Pristimantis molybrignus" 14559
1:3:1:90 1.75655e-05 "Pristimantis parvillus" 14598
1:3:1:91 1.75655e-05 "Strabomantis zygodactylus" 15612
1:3:1:92 1.50562e-05 "Atelopus spurrelli" 10017
1:3:1:93 1.50562e-05 "Bolitoglossa sima" 10309
1:3:1:94 1.50562e-05 "Centrolene heloderma" 10617
1:3:1:95 1.50562e-05 "Engystomops pustulatus" 11488
1:3:1:96 1.50562e-05 "Nymphargus ignotus" 13459
1:3:1:97 1.50562e-05 "Osornophryne talipes" 13751
1:3:1:98 1.50562e-05 "Pristimantis calcaratus" 14379
1:3:1:99 1.50562e-05 "Pristimantis calcarulatus" 14380
1:3:1:100 1.50562e-05 "Pristimantis duellmani" 14439
1:3:1:101 1.50562e-05 "Pristimantis hectus" 14477
1:3:1:102 1.50562e-05 "Pristimantis juanchoi" 14503
1:3:1:103 1.50562e-05 "Pristimantis roseus" 14660
1:3:1:104 1.50562e-05 "Pristimantis verecundus" 14737
1:3:1:105 1.50562e-05 "Rhaebo andinophrynoides" 15182
1:3:1:106 1.50562e-05 "Scinax sugillatus" 15420
1:3:1:107 1.25468e-05 "Barycholos pulcher" 10056
1:3:1:108 1.25468e-05 "Boana rubracyla" 10168
1:3:1:109 1.25468e-05 "Centrolene ocellifera" 10627
1:3:1:110 1.25468e-05 "Ceratophrys stolzmanni" 10646
1:3:1:111 1.25468e-05 "Dendropsophus columbianus" 11149
1:3:1:112 1.25468e-05 "Gastrotheca riobambae" 11626
1:3:1:113 1.25468e-05 "Hyloscirtus simmonsi" 11932
1:3:1:114 1.25468e-05 "Nymphargus prasinus" 13473
1:3:1:115 1.25468e-05 "Phyllobates aurotaenia" 14081
1:3:1:116 1.25468e-05 "Pristimantis crucifer" 14415
1:3:1:117 1.25468e-05 "Pristimantis gracilis" 14470
1:3:1:118 1.25468e-05 "Pristimantis ornatissimus" 14584
1:3:1:119 1.25468e-05 "Pristimantis orpacobates" 14586
1:3:1:120 1.25468e-05 "Pristimantis polychrus" 14626
1:3:1:121 1.25468e-05 "Pristimantis restrepoi" 14648
1:3:1:122 1.25468e-05 "Pristimantis rosadoi" 14659
1:3:1:123 1.25468e-05 "Pristimantis ruedai" 14664
1:3:1:124 1.25468e-05 "Pristimantis scolodiscus" 14679
1:3:1:125 1.25468e-05 "Pristimantis vertebralis" 14739
1:3:1:126 1.25468e-05 "Silverstoneia erasmios" 15498
1:3:1:127 1.25468e-05 "Strabomantis anatipes" 15598
1:3:1:128 1.00374e-05 "Bolitoglossa chica" 10222
1:3:1:129 1.00374e-05 "Colostethus agilis" 10796
1:3:1:130 1.00374e-05 "Colostethus mertensi" 10805
1:3:1:131 1.00374e-05 "Engystomops montubio" 11486
1:3:1:132 1.00374e-05 "Epipedobates tricolor" 11505
1:3:1:133 1.00374e-05 "Gastrotheca argenteovirens" 11579
1:3:1:134 1.00374e-05 "Hyloscirtus ptychodactylus" 11930
1:3:1:135 1.00374e-05 "Hyloxalus chocoensis" 11947
1:3:1:136 1.00374e-05 "Hyloxalus toachi" 11988
1:3:1:137 1.00374e-05 "Leptodactylus peritoaktites" 12564
1:3:1:138 1.00374e-05 "Oophaga solanensis" 13637
1:3:1:139 1.00374e-05 "Pristimantis apiculatus" 14338
1:3:1:140 1.00374e-05 "Pristimantis appendiculatus" 14339
1:3:1:141 1.00374e-05 "Pristimantis colomai" 14400
1:3:1:142 1.00374e-05 "Pristimantis illotus" 14485
1:3:1:143 1.00374e-05 "Pristimantis muricatus" 14563
1:3:1:144 1.00374e-05 "Pristimantis peraticus" 14606
1:3:1:145 1.00374e-05 "Pristimantis platychilus" 14621
1:3:1:146 1.00374e-05 "Pristimantis pyrrhomerus" 14638
1:3:1:147 1.00374e-05 "Pristimantis quinquagesimus" 14642
1:3:1:148 1.00374e-05 "Pristimantis sanguineus" 14673
1:3:1:149 1.00374e-05 "Pristimantis tenebrionis" 14714
1:3:1:150 1.00374e-05 "Strabomantis cheiroplethus" 15604
1:3:1:151 7.52808e-06 "Centrolene ballux" 10611
1:3:1:152 7.52808e-06 "Centrolene scirtetes" 10637
1:3:1:153 7.52808e-06 "Cochranella litoralis" 10787
1:3:1:154 7.52808e-06 "Cochranella megistra" 10789
1:3:1:155 7.52808e-06 "Dendropsophus carnifex" 11146
1:3:1:156 7.52808e-06 "Ectopoglossus confusus" 11344
1:3:1:157 7.52808e-06 "Ectopoglossus lacrimosus" 11346
1:3:1:158 7.52808e-06 "Engystomops guayaco" 11485
1:3:1:159 7.52808e-06 "Hyloxalus fascianigrus" 11956
1:3:1:160 7.52808e-06 "Nymphargus ruizi" 13475
1:3:1:161 7.52808e-06 "Pristimantis caprifer" 14383
1:3:1:162 7.52808e-06 "Pristimantis crenunguis" 14412
1:3:1:163 7.52808e-06 "Pristimantis eremitus" 14445
1:3:1:164 7.52808e-06 "Pristimantis floridus" 14461
1:3:1:165 7.52808e-06 "Pristimantis laticlavius" 14516
1:3:1:166 7.52808e-06 "Pristimantis ocellatus" 14576
1:3:1:167 7.52808e-06 "Pristimantis silverstonei" 14684
1:3:1:168 7.52808e-06 "Pristimantis viridicans" 14746
1:3:1:169 7.52808e-06 "Pristimantis zophus" 14763
1:3:1:170 7.52808e-06 "Rhaebo colomai" 15187
1:3:1:171 7.52808e-06 "Silverstoneia minutissima" 15501
1:3:1:172 7.52808e-06 "Strabomantis helonotus" 15606
1:3:1:173 5.01872e-06 "Atelopus coynei" 9979
1:3:1:174 5.01872e-06 "Atelopus longibrachius" 9994
1:3:1:175 5.01872e-06 "Bolitoglossa hypacra" 10254
1:3:1:176 5.01872e-06 "Caecilia tenuissima" 10538
1:3:1:177 5.01872e-06 "Colostethus alacris" 10797
1:3:1:178 5.01872e-06 "Colostethus imbricolus" 10800
1:3:1:179 5.01872e-06 "Ectopoglossus absconditus" 11343
1:3:1:180 5.01872e-06 "Engystomops coloradorum" 11483
1:3:1:181 5.01872e-06 "Epicrionops columbianus" 11494
1:3:1:182 5.01872e-06 "Epicrionops marmoratus" 11495
1:3:1:183 5.01872e-06 "Epipedobates narinensis" 11504
1:3:1:184 5.01872e-06 "Hyloscirtus criptico" 11914
1:3:1:185 5.01872e-06 "Nymphargus balionotus" 13447
1:3:1:186 5.01872e-06 "Nymphargus caucanus" 13451
1:3:1:187 5.01872e-06 "Nymphargus luteopunctatus" 13462
1:3:1:188 5.01872e-06 "Oophaga andresi" 13633
1:3:1:189 5.01872e-06 "Paruwrobates erythromos" 13832
1:3:1:190 5.01872e-06 "Paruwrobates whymperi" 13833
1:3:1:191 5.01872e-06 "Phyllobates bicolor" 14082
1:3:1:192 5.01872e-06 "Pristimantis capitonis" 14382
1:3:1:193 5.01872e-06 "Pristimantis chrysops" 14397
1:3:1:194 5.01872e-06 "Pristimantis degener" 14425
1:3:1:195 5.01872e-06 "Pristimantis deinops" 14426
1:3:1:196 5.01872e-06 "Pristimantis diogenes" 14434
1:3:1:197 5.01872e-06 "Pristimantis eugeniae" 14450
1:3:1:198 5.01872e-06 "Pristimantis jaimei" 14498
1:3:1:199 5.01872e-06 "Pristimantis jubatus" 14504
1:3:1:200 5.01872e-06 "Pristimantis loustes" 14531
1:3:1:201 5.01872e-06 "Pristimantis mutabilis" 14566
1:3:1:202 5.01872e-06 "Pristimantis nyctophylax" 14574
1:3:1:203 5.01872e-06 "Pristimantis pteridophilus" 14631
1:3:1:204 5.01872e-06 "Pristimantis quicato" 14641
1:3:1:205 5.01872e-06 "Pristimantis satagius" 14675
1:3:1:206 5.01872e-06 "Pristimantis surdus" 14705
1:3:1:207 5.01872e-06 "Pristimantis viridis" 14747
1:3:1:208 5.01872e-06 "Rhinella paraguas" 15253
1:3:1:209 5.01872e-06 "Silverstoneia dalyi" 15497
1:3:1:210 5.01872e-06 "Silverstoneia gutturalis" 15500
1:3:1:211 2.50936e-06 "Agalychnis danieli" 9517
1:3:1:212 2.50936e-06 "Andinobates victimatus" 9765
1:3:1:213 2.50936e-06 "Atelopus balios" 9971
1:3:1:214 2.50936e-06 "Atelopus carauta" 9974
1:3:1:215 2.50936e-06 "Atelopus elegans" 9981
1:3:1:216 2.50936e-06 "Atelopus famelicus" 9984
1:3:1:217 2.50936e-06 "Atelopus galactogaster" 9987
1:3:1:218 2.50936e-06 "Bolitoglossa hiemalis" 10252
1:3:1:219 2.50936e-06 "Bolitoglossa silverstonei" 10308
1:3:1:220 2.50936e-06 "Centrolene gemmatum" 10615
1:3:1:221 2.50936e-06 "Centrolene guanacarum" 10616
1:3:1:222 2.50936e-06 "Centrolene lynchi" 10623
1:3:1:223 2.50936e-06 "Centrolene paezorum" 10628
1:3:1:224 2.50936e-06 "Colostethus dysprosium" 10798
1:3:1:225 2.50936e-06 "Colostethus jacobuspetersi" 10802
1:3:1:226 2.50936e-06 "Ctenophryne minor" 11085
1:3:1:227 2.50936e-06 "Dendropsophus gryllatus" 11161
1:3:1:228 2.50936e-06 "Epipedobates espinosai" 11502
1:3:1:229 2.50936e-06 "Gastrotheca trachyceps" 11632
1:3:1:230 2.50936e-06 "Hyloscirtus sarampiona" 11931
1:3:1:231 2.50936e-06 "Hyloxalus delatorreae" 11949
1:3:1:232 2.50936e-06 "Hyloxalus maquipucuna" 11966
1:3:1:233 2.50936e-06 "Hyloxalus pinguis" 11975
1:3:1:234 2.50936e-06 "Leucostethus ramirezi" 12648
1:3:1:235 2.50936e-06 "Noblella coloma" 13357
1:3:1:236 2.50936e-06 "Nymphargus armatus" 13446
1:3:1:237 2.50936e-06 "Nymphargus cristinae" 13455
1:3:1:238 2.50936e-06 "Nymphargus luminosus" 13461
1:3:1:239 2.50936e-06 "Nymphargus manduriacu" 13463
1:3:1:240 2.50936e-06 "Oophaga anchicayensis" 13632
1:3:1:241 2.50936e-06 "Oophaga occultator" 13635
1:3:1:242 2.50936e-06 "Phyllobates terribilis" 14084
1:3:1:243 2.50936e-06 "Pristimantis acerus" 14316
1:3:1:244 2.50936e-06 "Pristimantis aemulatus" 14325
1:3:1:245 2.50936e-06 "Pristimantis baiotis" 14353
1:3:1:246 2.50936e-06 "Pristimantis bellona" 14360
1:3:1:247 2.50936e-06 "Pristimantis cacao" 14376
1:3:1:248 2.50936e-06 "Pristimantis cedros" 14389
1:3:1:249 2.50936e-06 "Pristimantis diaphonus" 14433
1:3:1:250 2.50936e-06 "Pristimantis dissimulatus" 14435
1:3:1:251 2.50936e-06 "Pristimantis duende" 14440
1:3:1:252 2.50936e-06 "Pristimantis hamiotae" 14476
1:3:1:253 2.50936e-06 "Pristimantis hybotragus" 14482
1:3:1:254 2.50936e-06 "Pristimantis kelephus" 14508
1:3:1:255 2.50936e-06 "Pristimantis lasalleorum" 14515
1:3:1:256 2.50936e-06 "Pristimantis luteolateralis" 14534
1:3:1:257 2.50936e-06 "Pristimantis myops" 14568
1:3:1:258 2.50936e-06 "Pristimantis pahuma" 14591
1:3:1:259 2.50936e-06 "Pristimantis phalarus" 14614
1:3:1:260 2.50936e-06 "Pristimantis polemistes" 14625
1:3:1:261 2.50936e-06 "Pristimantis quantus" 14639
1:3:1:262 2.50936e-06 "Pristimantis ruidus" 14666
1:3:1:263 2.50936e-06 "Pristimantis signifer" 14683
1:3:1:264 2.50936e-06 "Pristimantis sobetes" 14691
1:3:1:265 2.50936e-06 "Pristimantis taciturnus" 14707
1:3:1:266 2.50936e-06 "Pristimantis xeniolum" 14753
1:3:1:267 2.50936e-06 "Pristimantis xestus" 14754
1:3:1:268 2.50936e-06 "Pristimantis xylochobates" 14755
1:3:1:269 2.50936e-06 "Rhaebo atelopoides" 15183
1:3:1:270 2.50936e-06 "Rhaebo lynchi" 15192
1:3:1:271 2.50936e-06 "Rhaebo olallai" 15194
1:3:1:272 2.50936e-06 "Rhinella lindae" 15241
1:3:1:273 2.50936e-06 "Rhinella tenrec" 15270
1:3:1:274 2.50936e-06 "Silverstoneia punctiventris" 15503
1:3:1:275 2.50936e-06 "Strabomantis cadenai" 15602
1:3:1:276 2.50936e-06 "Strabomantis ruizi" 15610
1:3:2:1 0.000419063 "17017" 5908
1:3:2:2 0.000368876 "17378" 5993
1:3:2:3 0.000326217 "17016" 5907
1:3:2:4 0.000263483 "17380" 5995
1:3:2:5 0.000245917 "16656" 5826
1:3:2:6 0.000225842 "17379" 5994
1:3:2:7 0.000218314 "17377" 5992
1:3:2:8 0.000205768 "17382" 5996
1:3:2:9 0.000173146 "16655" 5825
1:3:2:10 0.000138015 "Rhaebo haematiticus" 15190
1:3:2:11 0.000132996 "15215" 5496
1:3:2:12 0.000122959 "15575" 5587
1:3:2:13 0.000122959 "16296" 5753
1:3:2:14 0.000115431 "Espadarana prosoblepon" 11511
1:3:2:15 0.000110412 "Smilisca phaeota" 15514
1:3:2:16 0.000107902 "15935" 5673
1:3:2:17 0.000102884 "15216" 5497
1:3:2:18 0.000100374 "15576" 5588
1:3:2:19 8.78276e-05 "17740" 6081
1:3:2:20 8.28089e-05 "15936" 5674
1:3:2:21 8.28089e-05 "16295" 5752
1:3:2:22 7.52808e-05 "Leptodactylus savagei" 12576
1:3:2:23 7.27714e-05 "Craugastor fitzingeri" 10957
1:3:2:24 7.27714e-05 "Incilius coccifer" 12225
1:3:2:25 7.27714e-05 "Incilius coniferus" 12226
1:3:2:26 7.02621e-05 "Pristimantis ridens" 14655
1:3:2:27 7.02621e-05 "Teratohyla spinosa" 15716
1:3:2:28 6.52434e-05 "15577" 5589
1:3:2:29 6.2734e-05 "Teratohyla pulverata" 15715
1:3:2:30 6.02246e-05 "Hyalinobatrachium colymbiphyllum" 11808
1:3:2:31 5.77153e-05 "Scinax boulengeri" 15373
1:3:2:32 5.26966e-05 "Gymnopis multiplicata" 11741
1:3:2:33 5.01872e-05 "15217" 5498
1:3:2:34 5.01872e-05 "Craugastor noblei" 10986
1:3:2:35 5.01872e-05 "Sachatamia albomaculata" 15311
1:3:2:36 4.76778e-05 "Lithobates warszewitschii" 12762
1:3:2:37 4.51685e-05 "Cochranella granulosa" 10785
1:3:2:38 4.01498e-05 "Craugastor megacephalus" 10976
1:3:2:39 4.01498e-05 "Diasporus diastema" 11261
1:3:2:40 3.76404e-05 "Bolitoglossa striatula" 10313
1:3:2:41 3.76404e-05 "Dendrobates auratus" 11118
1:3:2:42 3.76404e-05 "Dendropsophus phlebodes" 11194
1:3:2:43 3.76404e-05 "Pristimantis cerasinus" 14391
1:3:2:44 3.26217e-05 "Craugastor lauraster" 10971
1:3:2:45 3.26217e-05 "Cruziohyla sylviae" 11063
1:3:2:46 3.01123e-05 "Cochranella euknemos" 10783
1:3:2:47 3.01123e-05 "Craugastor crassidigitus" 10948
1:3:2:48 3.01123e-05 "Craugastor laevissimus" 10969
1:3:2:49 3.01123e-05 "Oophaga pumilio" 13636
1:3:2:50 3.01123e-05 "Smilisca manisorum" 15513
1:3:2:51 2.7603e-05 "Craugastor bransfordii" 10942
1:3:2:52 2.7603e-05 "Craugastor mimus" 10982
1:3:2:53 2.7603e-05 "Pristimantis caryophyllaceus" 14388
1:3:2:54 2.7603e-05 "Pristimantis cruentus" 14417
1:3:2:55 2.7603e-05 "Smilisca sordida" 15517
1:3:2:56 2.50936e-05 "Boana rufitela" 10169
1:3:2:57 2.50936e-05 "Hyalinobatrachium vireovittatum" 11835
1:3:2:58 2.25842e-05 "Craugastor talamancae" 11020
1:3:2:59 2.00749e-05 "Craugastor gollmeri" 10962
1:3:2:60 2.00749e-05 "Ecnomiohyla miliaria" 11335
1:3:2:61 2.00749e-05 "Scinax elaeochroa" 15388
1:3:2:62 2.00749e-05 "Silverstoneia flotator" 15499
1:3:2:63 1.75655e-05 "Agalychnis saltator" 9524
1:3:2:64 1.75655e-05 "Bolitoglossa colonnea" 10225
1:3:2:65 1.75655e-05 "Craugastor melanostictus" 10978
1:3:2:66 1.75655e-05 "Lithobates taylori" 12758
1:3:2:67 1.75655e-05 "Oscaecilia ochrocephala" 13741
1:3:2:68 1.75655e-05 "Pristimantis altae" 14329
1:3:2:69 1.50562e-05 "Atelopus varius" 10020
1:3:2:70 1.50562e-05 "Bolitoglossa lignicolor" 10262
1:3:2:71 1.50562e-05 "Bolitoglossa robusta" 10302
1:3:2:72 1.50562e-05 "Caecilia volcani" 10540
1:3:2:73 1.50562e-05 "Colostethus panamansis" 10806
1:3:2:74 1.50562e-05 "Craugastor ranoides" 11002
1:3:2:75 1.50562e-05 "Dermophis glandulosus" 11234
1:3:2:76 1.50562e-05 "Dermophis parviceps" 11239
1:3:2:77 1.50562e-05 "Diasporus vocator" 11270
1:3:2:78 1.50562e-05 "Duellmanohyla rufioculis" 11305
1:3:2:79 1.50562e-05 "Hyloscirtus colymba" 11913
1:3:2:80 1.50562e-05 "Incilius melanochlorus" 12241
1:3:2:81 1.50562e-05 "Oedipina uniformis" 13584
1:3:2:82 1.50562e-05 "Phyllobates lugubris" 14083
1:3:2:83 1.25468e-05 "Agalychnis lemur" 9520
1:3:2:84 1.25468e-05 "Craugastor underwoodi" 11024
1:3:2:85 1.25468e-05 "Diasporus hylaeformis" 11263
1:3:2:86 1.25468e-05 "Hyalinobatrachium chirripoi" 11807
1:3:2:87 1.25468e-05 "Hypopachus pictiventris" 12177
1:3:2:88 1.25468e-05 "Isthmohyla picadoi" 12310
1:3:2:89 1.25468e-05 "Lithobates vibicarius" 12760
1:3:2:90 1.25468e-05 "Pristimantis moro" 14561
1:3:2:91 1.25468e-05 "Pristimantis pardalis" 14596
1:3:2:92 1.25468e-05 "Rhinella centralis" 15218
1:3:2:93 1.25468e-05 "Smilisca puma" 15515
1:3:2:94 1.00374e-05 "Agalychnis annae" 9512
1:3:2:95 1.00374e-05 "Bolitoglossa minutula" 10272
1:3:2:96 1.00374e-05 "Bolitoglossa schizodactyla" 10307
1:3:2:97 1.00374e-05 "Bolitoglossa subpalmata" 10315
1:3:2:98 1.00374e-05 "Craugastor podiciferus" 10995
1:3:2:99 1.00374e-05 "Craugastor rugosus" 11007
1:3:2:100 1.00374e-05 "Craugastor stejnegerianus" 11017
1:3:2:101 1.00374e-05 "Duellmanohyla uranochroa" 11309
1:3:2:102 1.00374e-05 "Ecnomiohyla bailarina" 11333
1:3:2:103 1.00374e-05 "Ecnomiohyla fimbrimembra" 11334
1:3:2:104 1.00374e-05 "Incilius aucoinae" 12218
1:3:2:105 1.00374e-05 "Incilius signifer" 12247
1:3:2:106 1.00374e-05 "Isthmohyla pictipes" 12311
1:3:2:107 1.00374e-05 "Isthmohyla pseudopuma" 12312
1:3:2:108 1.00374e-05 "Isthmohyla rivularis" 12313
1:3:2:109 1.00374e-05 "Isthmohyla zeteki" 12316
1:3:2:110 1.00374e-05 "Oedipina alleni" 13551
1:3:2:111 1.00374e-05 "Oedipina cyclocauda" 13559
1:3:2:112 1.00374e-05 "Oedipina koehleri" 13567
1:3:2:113 1.00374e-05 "Oedipina pacificensis" 13572
1:3:2:114 1.00374e-05 "Oedipina savagei" 13579
1:3:2:115 1.00374e-05 "Oophaga granulifera" 13634
1:3:2:116 1.00374e-05 "Ptychohyla legleri" 14994
1:3:2:117 7.52808e-06 "Bolitoglossa alvaradoi" 10209
1:3:2:118 7.52808e-06 "Craugastor aenigmaticus" 10931
1:3:2:119 7.52808e-06 "Craugastor gulosus" 10965
1:3:2:120 7.52808e-06 "Dermophis costaricense" 11233
1:3:2:121 7.52808e-06 "Dermophis gracilior" 11235
1:3:2:122 7.52808e-06 "Dermophis occidentalis" 11238
1:3:2:123 7.52808e-06 "Diasporus ventrimaculatus" 11269
1:3:2:124 7.52808e-06 "Ecnomiohyla sukia" 11339
1:3:2:125 7.52808e-06 "Ecnomiohyla veraguensis" 11342
1:3:2:126 7.52808e-06 "Incilius epioticus" 12229
1:3:2:127 7.52808e-06 "Isthmohyla tica" 12314
1:3:2:128 7.52808e-06 "Oedipina berlini" 13553
1:3:2:129 7.52808e-06 "Oedipina collaris" 13557
1:3:2:130 7.52808e-06 "Oedipina gracilis" 13563
1:3:2:131 7.52808e-06 "Oedipina nica" 13570
1:3:2:132 7.52808e-06 "Oedipina quadra" 13577
1:3:2:133 7.52808e-06 "Phyllobates vittatus" 14085
1:3:2:134 7.52808e-06 "Pristimantis museosus" 14565
1:3:2:135 7.52808e-06 "Scinax altae" 15367
1:3:2:136 5.01872e-06 "Bolitoglossa bramei" 10215
1:3:2:137 5.01872e-06 "Bolitoglossa gomezi" 10245
1:3:2:138 5.01872e-06 "Bolitoglossa kamuk" 10258
1:3:2:139 5.01872e-06 "Bolitoglossa nigrescens" 10278
1:3:2:140 5.01872e-06 "Bolitoglossa tica" 10322
1:3:2:141 5.01872e-06 "Craugastor angelicus" 10934
1:3:2:142 5.01872e-06 "Craugastor blairi" 10940
1:3:2:143 5.01872e-06 "Craugastor chingopetaca" 10946
1:3:2:144 5.01872e-06 "Craugastor escoces" 10955
1:3:2:145 5.01872e-06 "Craugastor monnichorum" 10983
1:3:2:146 5.01872e-06 "Craugastor pechorum" 10992
1:3:2:147 5.01872e-06 "Craugastor rayo" 11003
1:3:2:148 5.01872e-06 "Craugastor tabasarae" 11019
1:3:2:149 5.01872e-06 "Craugastor taurus" 11022
1:3:2:150 5.01872e-06 "Craugastor zunigai" 11030
1:3:2:151 5.01872e-06 "Diasporus citrinobapheus" 11259
1:3:2:152 5.01872e-06 "Duellmanohyla lythrodes" 11304
1:3:2:153 5.01872e-06 "Incilius chompipe" 12224
1:3:2:154 5.01872e-06 "Isthmohyla angustilineata" 12304
1:3:2:155 5.01872e-06 "Isthmohyla debilis" 12305
1:3:2:156 5.01872e-06 "Isthmohyla lancasteri" 12309
1:3:2:157 5.01872e-06 "Nototriton abscondens" 13380
1:3:2:158 5.01872e-06 "Nototriton picadoi" 13392
1:3:2:159 5.01872e-06 "Nototriton richardi" 13394
1:3:2:160 5.01872e-06 "Nototriton saslaya" 13395
1:3:2:161 5.01872e-06 "Oedipina alfaroi" 13550
1:3:2:162 5.01872e-06 "Oedipina poelzi" 13575
1:3:2:163 5.01872e-06 "Oophaga vicentei" 13639
1:3:2:164 2.50936e-06 "Andinobates geminisae" 9761
1:3:2:165 2.50936e-06 "Atelopus chirripoensis" 9977
1:3:2:166 2.50936e-06 "Atelopus limosus" 9992
1:3:2:167 2.50936e-06 "Bolitoglossa anthracina" 10210
1:3:2:168 2.50936e-06 "Bolitoglossa aurae" 10211
1:3:2:169 2.50936e-06 "Bolitoglossa aureogularis" 10212
1:3:2:170 2.50936e-06 "Bolitoglossa cerroensis" 10221
1:3:2:171 2.50936e-06 "Bolitoglossa chucantiensis" 10224
1:3:2:172 2.50936e-06 "Bolitoglossa compacta" 10226
1:3:2:173 2.50936e-06 "Bolitoglossa copia" 10228
1:3:2:174 2.50936e-06 "Bolitoglossa diminuta" 10235
1:3:2:175 2.50936e-06 "Bolitoglossa epimela" 10239
1:3:2:176 2.50936e-06 "Bolitoglossa gracilis" 10246
1:3:2:177 2.50936e-06 "Bolitoglossa insularis" 10255
1:3:2:178 2.50936e-06 "Bolitoglossa jugivagans" 10257
1:3:2:179 2.50936e-06 "Bolitoglossa longissima" 10264
1:3:2:180 2.50936e-06 "Bolitoglossa magnifica" 10267
1:3:2:181 2.50936e-06 "Bolitoglossa marmorea" 10268
1:3:2:182 2.50936e-06 "Bolitoglossa mombachoensis" 10273
1:3:2:183 2.50936e-06 "Bolitoglossa obscura" 10282
1:3:2:184 2.50936e-06 "Bolitoglossa pesrubra" 10293
1:3:2:185 2.50936e-06 "Bolitoglossa pygmaea" 10298
1:3:2:186 2.50936e-06 "Bolitoglossa robinsoni" 10301
1:3:2:187 2.50936e-06 "Bolitoglossa sombra" 10310
1:3:2:188 2.50936e-06 "Bolitoglossa sooyorum" 10311
1:3:2:189 2.50936e-06 "Bolitoglossa splendida" 10312
1:3:2:190 2.50936e-06 "Craugastor azueroensis" 10937
1:3:2:191 2.50936e-06 "Craugastor cuaquero" 10949
1:3:2:192 2.50936e-06 "Craugastor emcelae" 10953
1:3:2:193 2.50936e-06 "Craugastor evanesco" 10956
1:3:2:194 2.50936e-06 "Craugastor fleischmanni" 10958
1:3:2:195 2.50936e-06 "Craugastor gabbi" 10959
1:3:2:196 2.50936e-06 "Craugastor obesus" 10987
1:3:2:197 2.50936e-06 "Craugastor persimilis" 10994
1:3:2:198 2.50936e-06 "Craugastor polyptychus" 10997
1:3:2:199 2.50936e-06 "Craugastor sagui" 11011
1:3:2:200 2.50936e-06 "Diasporus amirae" 11257
1:3:2:201 2.50936e-06 "Diasporus igneus" 11264
1:3:2:202 2.50936e-06 "Diasporus majeensis" 11265
1:3:2:203 2.50936e-06 "Diasporus tigrillo" 11267
1:3:2:204 2.50936e-06 "Ectopoglossus isthminus" 11345
1:3:2:205 2.50936e-06 "Hyalinobatrachium dianae" 11810
1:3:2:206 2.50936e-06 "Hyalinobatrachium talamancae" 11830
1:3:2:207 2.50936e-06 "Incilius guanacaste" 12231
1:3:2:208 2.50936e-06 "Incilius holdridgei" 12232
1:3:2:209 2.50936e-06 "Incilius karenlipsae" 12234
1:3:2:210 2.50936e-06 "Isthmohyla graceae" 12306
1:3:2:211 2.50936e-06 "Isthmohyla infucata" 12307
1:3:2:212 2.50936e-06 "Isthmohyla xanthosticta" 12315
1:3:2:213 2.50936e-06 "Nototriton costaricense" 13383
1:3:2:214 2.50936e-06 "Nototriton gamezi" 13384
1:3:2:215 2.50936e-06 "Nototriton guanacaste" 13385
1:3:2:216 2.50936e-06 "Nototriton major" 13388
1:3:2:217 2.50936e-06 "Nototriton matama" 13389
1:3:2:218 2.50936e-06 "Nototriton picucha" 13393
1:3:2:219 2.50936e-06 "Nototriton tapanti" 13396
1:3:2:220 2.50936e-06 "Oedipina altura" 13552
1:3:2:221 2.50936e-06 "Oedipina carablanca" 13555
1:3:2:222 2.50936e-06 "Oedipina fortunensis" 13561
1:3:2:223 2.50936e-06 "Oedipina grandis" 13564
1:3:2:224 2.50936e-06 "Oedipina nimaso" 13571
1:3:2:225 2.50936e-06 "Oedipina paucidentata" 13574
1:3:2:226 2.50936e-06 "Oedipina pseudouniformis" 13576
1:3:2:227 2.50936e-06 "Oscaecilia osae" 13742
1:3:3:1 0.000338764 "18465" 6256
1:3:3:2 0.000298614 "18825" 6339
1:3:3:3 0.000293595 "18105" 6172
1:3:3:4 0.000243408 "18466" 6257
1:3:3:5 0.000220824 "17744" 6083
1:3:3:6 0.000200749 "18106" 6173
1:3:3:7 0.000168127 "17745" 6084
1:3:3:8 0.000153071 "19185" 6416
1:3:3:9 8.02995e-05 "Ctenophryne aterrima" 11081
1:3:3:10 6.52434e-05 "Pristimantis gaigei" 14463
1:3:3:11 6.02246e-05 "Hyloxalus breviquartus" 11944
1:3:3:12 5.01872e-05 "Dendrobates truncatus" 11122
1:3:3:13 3.76404e-05 "Dendropsophus subocularis" 11213
1:3:3:14 3.76404e-05 "Pristimantis penelopus" 14605
1:3:3:15 3.5131e-05 "Pristimantis erythropleura" 14448
1:3:3:16 3.5131e-05 "Rheobates pseudopalmatus" 15196
1:3:3:17 3.01123e-05 "Bolitoglossa lozanoi" 10265
1:3:3:18 3.01123e-05 "Colostethus pratti" 10808
1:3:3:19 3.01123e-05 "Craugastor metriosistus" 10979
1:3:3:20 3.01123e-05 "Leucostethus fraterdanieli" 12646
1:3:3:21 3.01123e-05 "Niceforonia mantipus" 13345
1:3:3:22 2.7603e-05 "Caecilia thompsoni" 10539
1:3:3:23 2.7603e-05 "Strabomantis bufoniformis" 15601
1:3:3:24 2.50936e-05 "Colostethus inguinalis" 10801
1:3:3:25 2.50936e-05 "Pristimantis boulengeri" 14367
1:3:3:26 2.25842e-05 "Hyloscirtus larinopygion" 11919
1:3:3:27 2.25842e-05 "Pristimantis viejas" 14742
1:3:3:28 2.00749e-05 "Bolitoglossa ramosi" 10299
1:3:3:29 2.00749e-05 "Centrolene savagei" 10636
1:3:3:30 2.00749e-05 "Cryptobatrachus fuhrmanni" 11066
1:3:3:31 2.00749e-05 "Pristimantis piceus" 14618
1:3:3:32 1.75655e-05 "Centrolene robledoi" 10633
1:3:3:33 1.75655e-05 "Cochranella xanthocheridia" 10795
1:3:3:34 1.75655e-05 "Oscaecilia polyzona" 13743
1:3:3:35 1.75655e-05 "Pristimantis permixtus" 14609
1:3:3:36 1.75655e-05 "Pristimantis uranobates" 14730
1:3:3:37 1.75655e-05 "Rulyrana susatamai" 15308
1:3:3:38 1.50562e-05 "Allobates niputidea" 9564
1:3:3:39 1.50562e-05 "Bolitoglossa phalarosoma" 10294
1:3:3:40 1.50562e-05 "Nymphargus chami" 13452
1:3:3:41 1.50562e-05 "Pristimantis fallax" 14454
1:3:3:42 1.50562e-05 "Sachatamia punctulata" 15315
1:3:3:43 1.25468e-05 "Caecilia occidentalis" 10530
1:3:3:44 1.25468e-05 "Diasporus anthrax" 11258
1:3:3:45 1.25468e-05 "Leucostethus brachistriatus" 12645
1:3:3:46 1.25468e-05 "Microcaecilia pricei" 13168
1:3:3:47 1.25468e-05 "Nymphargus rosada" 13474
1:3:3:48 1.25468e-05 "Pristimantis dorsopictus" 14438
1:3:3:49 1.25468e-05 "Pristimantis racemus" 14643
1:3:3:50 1.00374e-05 "Andinobates bombetes" 9757
1:3:3:51 1.00374e-05 "Andinobates daleswansoni" 9758
1:3:3:52 1.00374e-05 "Andinobates opisthomelas" 9763
1:3:3:53 1.00374e-05 "Bolitoglossa tatamae" 10319
1:3:3:54 1.00374e-05 "Bolitoglossa vallecula" 10324
1:3:3:55 1.00374e-05 "Centrolene quindianum" 10632
1:3:3:56 1.00374e-05 "Dendropsophus norandinus" 11187
1:3:3:57 1.00374e-05 "Epicrionops parkeri" 11496
1:3:3:58 1.00374e-05 "Hyloxalus ramosi" 11979
1:3:3:59 1.00374e-05 "Pristimantis aurantiguttatus" 14346
1:3:3:60 1.00374e-05 "Pristimantis johannesdei" 14501
1:3:3:61 1.00374e-05 "Strabomantis necopinus" 15609
1:3:3:62 7.52808e-06 "Centrolene antioquiense" 10608
1:3:3:63 7.52808e-06 "Gastrotheca bufona" 11582
1:3:3:64 7.52808e-06 "Niceforonia latens" 13343
1:3:3:65 7.52808e-06 "Osornophryne percrassa" 13748
1:3:3:66 7.52808e-06 "Pristimantis angustilineatus" 14335
1:3:3:67 7.52808e-06 "Pristimantis lemur" 14518
1:3:3:68 7.52808e-06 "Pristimantis maculosus" 14539
1:3:3:69 7.52808e-06 "Pristimantis paisa" 14592
1:3:3:70 7.52808e-06 "Pristimantis ptochus" 14632
1:3:3:71 7.52808e-06 "Pristimantis simoterus" 14688
1:3:3:72 7.52808e-06 "Pristimantis suetus" 14702
1:3:3:73 7.52808e-06 "Sachatamia electrops" 15312
1:3:3:74 5.01872e-06 "Atelopus sanjosei" 10012
1:3:3:75 5.01872e-06 "Caecilia caribea" 10517
1:3:3:76 5.01872e-06 "Colostethus thorntoni" 10810
1:3:3:77 5.01872e-06 "Colostethus yaguara" 10812
1:3:3:78 5.01872e-06 "Dendropsophus bogerti" 11141
1:3:3:79 5.01872e-06 "Gastrotheca dunni" 11588
1:3:3:80 5.01872e-06 "Hyloscirtus antioquia" 11907
1:3:3:81 5.01872e-06 "Niceforonia adenobrachia" 13335
1:3:3:82 5.01872e-06 "Pristimantis alalocophus" 14327
1:3:3:83 5.01872e-06 "Pristimantis cabrerai" 14375
1:3:3:84 5.01872e-06 "Pristimantis factiosus" 14453
1:3:3:85 5.01872e-06 "Pristimantis helvolus" 14478
1:3:3:86 5.01872e-06 "Pristimantis jaguensis" 14497
1:3:3:87 5.01872e-06 "Pristimantis parectatus" 14597
1:3:3:88 5.01872e-06 "Pristimantis scoloblepharus" 14678
1:3:3:89 5.01872e-06 "Pristimantis scopaeus" 14680
1:3:3:90 5.01872e-06 "Rhinella macrorhina" 15242
1:3:3:91 5.01872e-06 "Rhinella ruizi" 15262
1:3:3:92 2.50936e-06 "Atelopus nocturnus" 10004
1:3:3:93 2.50936e-06 "Atopophrynus syntomopus" 10023
1:3:3:94 2.50936e-06 "Caecilia antioquiaensis" 10515
1:3:3:95 2.50936e-06 "Colostethus furviventris" 10799
1:3:3:96 2.50936e-06 "Colostethus lynchi" 10804
1:3:3:97 2.50936e-06 "Colostethus ucumari" 10811
1:3:3:98 2.50936e-06 "Hemiphractus johnsoni" 11765
1:3:3:99 2.50936e-06 "Hyloxalus betancuri" 11941
1:3:3:100 2.50936e-06 "Hyloxalus borjai" 11943
1:3:3:101 2.50936e-06 "Hyloxalus excisus" 11953
1:3:3:102 2.50936e-06 "Nymphargus spilotus" 13477
1:3:3:103 2.50936e-06 "Pristimantis actinolaimus" 14319
1:3:3:104 2.50936e-06 "Pristimantis fetosus" 14459
1:3:3:105 2.50936e-06 "Pristimantis leopardus" 14520
1:3:3:106 2.50936e-06 "Pristimantis lichenoides" 14525
1:3:3:107 2.50936e-06 "Pristimantis mars" 14544
1:3:3:108 2.50936e-06 "Pristimantis simoteriscus" 14687
1:3:3:109 2.50936e-06 "Pristimantis stictus" 14699
1:3:3:110 2.50936e-06 "Pristimantis torrenticola" 14721
1:3:3:111 2.50936e-06 "Pristimantis tribulosus" 14723
1:3:3:112 2.50936e-06 "Pristimantis veletis" 14734
1:3:3:113 2.50936e-06 "Rhinella nicefori" 15250
1:3:4:1 0.00031367 "Engystomops pustulosus" 11489
1:3:4:2 0.000253445 "Leptodactylus insularum" 12539
1:3:4:3 0.000130487 "17746" 6085
1:3:4:4 0.000125468 "17027" 5911
1:3:4:5 0.000115431 "Boana pugnax" 10160
1:3:4:6 0.000112921 "17387" 6000
1:3:4:7 0.000110412 "17028" 5912
1:3:4:8 0.000107902 "16668" 5829
1:3:4:9 0.000105393 "Scarthyla vigilans" 15363
1:3:4:10 9.7865e-05 "17030" 5913
1:3:4:11 9.7865e-05 "17386" 5999
1:3:4:12 9.28463e-05 "Leptodactylus poecilochilus" 12568
1:3:4:13 9.0337e-05 "Caecilia subnigricans" 10536
1:3:4:14 8.02995e-05 "17388" 6001
1:3:4:15 8.02995e-05 "Typhlonectes natans" 15843
1:3:4:16 7.77902e-05 "16670" 5831
1:3:4:17 7.77902e-05 "17385" 5998
1:3:4:18 7.77902e-05 "Elachistocleis pearsei" 11358
1:3:4:19 7.52808e-05 "17026" 5910
1:3:4:20 7.27714e-05 "17025" 5909
1:3:4:21 7.27714e-05 "17384" 5997
1:3:4:22 7.02621e-05 "Craugastor raniformis" 11001
1:3:4:23 6.2734e-05 "Smilisca sila" 15516
1:3:4:24 6.02246e-05 "Elachistocleis panamensis" 11357
1:3:4:25 6.02246e-05 "Phyllomedusa venusta" 14112
1:3:4:26 5.52059e-05 "16669" 5830
1:3:4:27 5.26966e-05 "Ceratophrys calcarata" 10641
1:3:4:28 4.26591e-05 "Pseudopaludicola pusilla" 14859
1:3:4:29 3.5131e-05 "Pipa parva" 14158
1:3:4:30 1.50562e-05 "Pristimantis yukpa" 14757
1:3:4:31 1.25468e-05 "Caecilia isthmica" 10526
1:3:4:32 1.25468e-05 "Cryptobatrachus pedroruizi" 11067
1:3:4:33 1.25468e-05 "Pristimantis rivasi" 14656
1:3:4:34 1.00374e-05 "Cryptobatrachus remotus" 11068
1:3:4:35 1.00374e-05 "Hyalinobatrachium tatayoi" 11831
1:3:4:36 1.00374e-05 "Pristimantis fasciatus" 14456
1:3:4:37 7.52808e-06 "Pristimantis cuentasi" 14420
1:3:4:38 5.01872e-06 "Hyloscirtus japreria" 11918
1:3:4:39 5.01872e-06 "Mannophryne lamarcai" 12955
1:3:4:40 5.01872e-06 "Pristimantis reclusas" 14645
1:3:4:41 2.50936e-06 "Allobates ignotus" 9554
1:3:4:42 2.50936e-06 "Aromobates ornatissimus" 9878
1:3:4:43 2.50936e-06 "Aromobates tokuko" 9881
1:3:4:44 2.50936e-06 "Dendropsophus amicorum" 11132
1:3:4:45 2.50936e-06 "Ecnomiohyla phantasmagoria" 11337
1:3:4:46 2.50936e-06 "Leptodactylus magistris" 12551
1:3:4:47 2.50936e-06 "Mannophryne larandina" 12956
1:3:4:48 2.50936e-06 "Pristimantis jabonensis" 14496
1:3:4:49 2.50936e-06 "Pristimantis turik" 14726
1:3:4:50 2.50936e-06 "Tachiramantis lassoalcalai" 15648
1:3:5:1 0.000230861 "18467" 6258
1:3:5:2 0.000210786 "18826" 6340
1:3:5:3 0.000200749 "19186" 6417
1:3:5:4 0.000193221 "18827" 6341
1:3:5:5 0.000190711 "18107" 6174
1:3:5:6 0.000185693 "18468" 6259
1:3:5:7 0.000163108 "17748" 6087
1:3:5:8 0.000150562 "18108" 6175
1:3:5:9 0.000145543 "17747" 6086
1:3:5:10 0.000115431 "Pristimantis w-nigrum" 14748
1:3:5:11 0.000100374 "Gastrotheca nicefori" 11610
1:3:5:12 9.0337e-05 "Leptodactylus colombiensis" 12525
1:3:5:13 8.53182e-05 "Centrolene buckleyi" 10612
1:3:5:14 4.76778e-05 "Pristimantis taeniatus" 14708
1:3:5:15 4.51685e-05 "Espadarana andina" 11507
1:3:5:16 3.76404e-05 "Rheobates palmatus" 15195
1:3:5:17 2.7603e-05 "Pristimantis frater" 14462
1:3:5:18 2.50936e-05 "Centrolene daidalea" 10614
1:3:5:19 2.25842e-05 "Bolitoglossa adspersa" 10206
1:3:5:20 2.25842e-05 "Centrolene hybrida" 10620
1:3:5:21 2.00749e-05 "Centrolene notosticta" 10626
1:3:5:22 2.00749e-05 "Hyloxalus vergeli" 11990
1:3:5:23 1.75655e-05 "Hyalinobatrachium ibama" 11818
1:3:5:24 1.75655e-05 "Hyloscirtus bogotensis" 11909
1:3:5:25 1.75655e-05 "Hyloscirtus denticulentus" 11915
1:3:5:26 1.75655e-05 "Microcaecilia nicefori" 13167
1:3:5:27 1.50562e-05 "Agalychnis terranova" 9526
1:3:5:28 1.50562e-05 "Bolitoglossa nicefori" 10277
1:3:5:29 1.50562e-05 "Dendropsophus molitor" 11184
1:3:5:30 1.50562e-05 "Pristimantis elegans" 14442
1:3:5:31 1.50562e-05 "Pristimantis nervicus" 14571
1:3:5:32 1.25468e-05 "Caecilia degenerata" 10520
1:3:5:33 1.25468e-05 "Hyloxalus subpunctatus" 11986
1:3:5:34 1.25468e-05 "Pristimantis medemi" 14546
1:3:5:35 1.25468e-05 "Pristimantis uisae" 14728
1:3:5:36 1.25468e-05 "Rulyrana adiazeta" 15303
1:3:5:37 1.25468e-05 "Tachiramantis douglasi" 15647
1:3:5:38 1.00374e-05 "Atelopus guitarraensis" 9989
1:3:5:39 1.00374e-05 "Bolitoglossa guaneae" 10247
1:3:5:40 1.00374e-05 "Dendropsophus luddeckei" 11170
1:3:5:41 1.00374e-05 "Dendropsophus stingi" 11211
1:3:5:42 1.00374e-05 "Dendropsophus virolinensis" 11218
1:3:5:43 1.00374e-05 "Hyalinobatrachium esmeralda" 11813
1:3:5:44 1.00374e-05 "Hyloscirtus callipeza" 11910
1:3:5:45 1.00374e-05 "Pristimantis acutirostris" 14322
1:3:5:46 1.00374e-05 "Pristimantis anolirex" 14337
1:3:5:47 1.00374e-05 "Pristimantis bicolor" 14361
1:3:5:48 1.00374e-05 "Pristimantis jorgevelosai" 14502
1:3:5:49 1.00374e-05 "Pristimantis merostictus" 14553
1:3:5:50 1.00374e-05 "Strabomantis ingeri" 15607
1:3:5:51 7.52808e-06 "Allobates algorei" 9539
1:3:5:52 7.52808e-06 "Allobates juanii" 9556
1:3:5:53 7.52808e-06 "Andinobates virolinensis" 9766
1:3:5:54 7.52808e-06 "Atelopus lozanoi" 9995
1:3:5:55 7.52808e-06 "Caecilia corpulenta" 10518
1:3:5:56 7.52808e-06 "Centrolene petrophilum" 10630
1:3:5:57 7.52808e-06 "Dendropsophus pelidnus" 11193
1:3:5:58 7.52808e-06 "Niceforonia nana" 13346
1:3:5:59 7.52808e-06 "Pristimantis bogotensis" 14365
1:3:5:60 7.52808e-06 "Pristimantis carlossanchezi" 14384
1:3:5:61 7.52808e-06 "Pristimantis carranguerorum" 14386
1:3:5:62 7.52808e-06 "Pristimantis lynchi" 14537
1:3:5:63 7.52808e-06 "Pristimantis miyatai" 14556
1:3:5:64 7.52808e-06 "Pristimantis nicefori" 14572
1:3:5:65 5.01872e-06 "Andinobates dorisswansonae" 9759
1:3:5:66 5.01872e-06 "Andinobates tolimensis" 9764
1:3:5:67 5.01872e-06 "Atelopus marinkellei" 9997
1:3:5:68 5.01872e-06 "Atelopus mittermeieri" 9998
1:3:5:69 5.01872e-06 "Bolitoglossa pandi" 10290
1:3:5:70 5.01872e-06 "Gastrotheca helenae" 11600
1:3:5:71 5.01872e-06 "Hyloscirtus piceigularis" 11927
1:3:5:72 5.01872e-06 "Pristimantis affinis" 14326
1:3:5:73 5.01872e-06 "Pristimantis bacchus" 14352
1:3:5:74 5.01872e-06 "Pristimantis grandiceps" 14471
1:3:5:75 5.01872e-06 "Pristimantis lutitus" 14535
1:3:5:76 5.01872e-06 "Pristimantis melanoproctus" 14549
1:3:5:77 5.01872e-06 "Pristimantis mnionaetes" 14557
1:3:5:78 5.01872e-06 "Pristimantis mondolfii" 14560
1:3:5:79 5.01872e-06 "Pristimantis padrecarlosi" 14590
1:3:5:80 5.01872e-06 "Pristimantis renjiforum" 14646
1:3:5:81 5.01872e-06 "Pristimantis susaguae" 14706
1:3:5:82 2.50936e-06 "Aromobates saltuensis" 9880
1:3:5:83 2.50936e-06 "Atelopus mandingues" 9996
1:3:5:84 2.50936e-06 "Atelopus muisca" 10000
1:3:5:85 2.50936e-06 "Atelopus tamaense" 10018
1:3:5:86 2.50936e-06 "Bolitoglossa capitana" 10216
1:3:5:87 2.50936e-06 "Bolitoglossa leandrae" 10261
1:3:5:88 2.50936e-06 "Bolitoglossa tamaense" 10318
1:3:5:89 2.50936e-06 "Bolitoglossa yariguiensis" 10328
1:3:5:90 2.50936e-06 "Centrolene acanthidiocephalum" 10606
1:3:5:91 2.50936e-06 "Cryptobatrachus conditus" 11065
1:3:5:92 2.50936e-06 "Dendropsophus garagoensis" 11158
1:3:5:93 2.50936e-06 "Dendropsophus padreluna" 11190
1:3:5:94 2.50936e-06 "Hyla nicefori" 11851
1:3:5:95 2.50936e-06 "Hyloscirtus lynchi" 11922
1:3:5:96 2.50936e-06 "Hyloxalus ruizi" 11980
1:3:5:97 2.50936e-06 "Niceforonia aderca" 13336
1:3:5:98 2.50936e-06 "Nymphargus vicenteruedai" 13478
1:3:5:99 2.50936e-06 "Pristimantis batrachites" 14357
1:3:5:100 2.50936e-06 "Pristimantis dorado" 14437
1:3:5:101 2.50936e-06 "Pristimantis ixalus" 14495
1:3:5:102 2.50936e-06 "Pristimantis spilogaster" 14693
1:3:6:1 0.000188202 "17390" 6003
1:3:6:2 0.000170636 "17749" 6088
1:3:6:3 0.000165618 "17389" 6002
1:3:6:4 2.50936e-05 "Tachiramantis prolixodiscus" 15650
1:3:6:5 2.25842e-05 "Centrolene venezuelense" 10639
1:3:6:6 2.25842e-05 "Hyalinobatrachium pallidum" 11827
1:3:6:7 2.25842e-05 "Pristimantis yustizi" 14759
1:3:6:8 2.00749e-05 "Pristimantis pedimontanus" 14604
1:3:6:9 1.50562e-05 "Hyloscirtus lascinius" 11920
1:3:6:10 1.25468e-05 "Pristimantis tubernasus" 14725
1:3:6:11 1.00374e-05 "Hyloscirtus jahni" 11917
1:3:6:12 1.00374e-05 "Pristimantis gryllus" 14473
1:3:6:13 7.52808e-06 "Dendropsophus meridensis" 11176
1:3:6:14 7.52808e-06 "Hyloscirtus platydactylus" 11928
1:3:6:15 7.52808e-06 "Pristimantis ginesi" 14467
1:3:6:16 7.52808e-06 "Pristimantis lancinii" 14513
1:3:6:17 7.52808e-06 "Scinax manriquei" 15403
1:3:6:18 7.52808e-06 "Tachiramantis lentiginosus" 15649
1:3:6:19 5.01872e-06 "Aromobates mayorgai" 9875
1:3:6:20 5.01872e-06 "Bolitoglossa guaramacalensis" 10248
1:3:6:21 5.01872e-06 "Bolitoglossa orestes" 10287
1:3:6:22 5.01872e-06 "Hyalinobatrachium duranti" 11811
1:3:6:23 5.01872e-06 "Mannophryne collaris" 12952
1:3:6:24 5.01872e-06 "Mannophryne orellana" 12961
1:3:6:25 5.01872e-06 "Mannophryne trujillensis" 12964
1:3:6:26 5.01872e-06 "Pristimantis ameliae" 14332
1:3:6:27 5.01872e-06 "Pristimantis briceni" 14370
1:3:6:28 5.01872e-06 "Pristimantis paramerus" 14594
1:3:6:29 5.01872e-06 "Pristimantis vanadise" 14732
1:3:6:30 2.50936e-06 "Allobates humilis" 9553
1:3:6:31 2.50936e-06 "Aromobates cannatellai" 9871
1:3:6:32 2.50936e-06 "Aromobates capurinensis" 9872
1:3:6:33 2.50936e-06 "Aromobates duranti" 9873
1:3:6:34 2.50936e-06 "Aromobates ericksonae" 9874
1:3:6:35 2.50936e-06 "Aromobates meridensis" 9876
1:3:6:36 2.50936e-06 "Aromobates molinarii" 9877
1:3:6:37 2.50936e-06 "Aromobates orostoma" 9879
1:3:6:38 2.50936e-06 "Aromobates walterarpi" 9882
1:3:6:39 2.50936e-06 "Aromobates zippeli" 9883
1:3:6:40 2.50936e-06 "Atelopus chrysocorallus" 9978
1:3:6:41 2.50936e-06 "Atelopus mucubajiensis" 9999
1:3:6:42 2.50936e-06 "Bolitoglossa mucuyensis" 10275
1:3:6:43 2.50936e-06 "Centrolene altitudinalis" 10607
1:3:6:44 2.50936e-06 "Mannophryne cordilleriana" 12953
1:3:6:45 2.50936e-06 "Mannophryne urticans" 12965
1:3:6:46 2.50936e-06 "Pristimantis boconoensis" 14364
1:3:6:47 2.50936e-06 "Pristimantis colostichos" 14402
1:3:6:48 2.50936e-06 "Pristimantis conservatio" 14404
1:3:6:49 2.50936e-06 "Pristimantis culatensis" 14421
1:3:6:50 2.50936e-06 "Pristimantis flabellidiscus" 14460
1:3:6:51 2.50936e-06 "Pristimantis kareliae" 14506
1:3:6:52 2.50936e-06 "Pristimantis pleurostriatus" 14623
1:3:6:53 2.50936e-06 "Pristimantis rhigophilus" 14652
1:3:6:54 2.50936e-06 "Pristimantis telefericus" 14713
1:3:6:55 2.50936e-06 "Pristimantis thyellus" 14717
1:3:7:1 0.00011794 "16667" 5828
1:3:7:2 0.000110412 "16666" 5827
1:3:7:3 1.25468e-05 "Cryptobatrachus boulengeri" 11064
1:3:7:4 1.00374e-05 "Colostethus ruthveni" 10809
1:3:7:5 7.52808e-06 "Ikakogi tayrona" 12216
1:3:7:6 7.52808e-06 "Pristimantis sanctaemartae" 14672
1:3:7:7 7.52808e-06 "Pristimantis tayrona" 14712
1:3:7:8 5.01872e-06 "Atelopus laetissimus" 9991
1:3:7:9 5.01872e-06 "Atelopus nahumae" 10001
1:3:7:10 5.01872e-06 "Bolitoglossa savagei" 10306
1:3:7:11 5.01872e-06 "Cryptobatrachus ruthveni" 11069
1:3:7:12 5.01872e-06 "Geobatrachus walkeri" 11644
1:3:7:13 5.01872e-06 "Pristimantis cristinae" 14413
1:3:7:14 5.01872e-06 "Pristimantis insignitus" 14493
1:3:7:15 5.01872e-06 "Pristimantis megalops" 14547
1:3:7:16 5.01872e-06 "Pristimantis ruthveni" 14667
1:3:7:17 2.50936e-06 "Atelopus arsyecue" 9969
1:3:7:18 2.50936e-06 "Atelopus carrikeri" 9975
1:3:7:19 2.50936e-06 "Atelopus walkeri" 10021
1:3:7:20 2.50936e-06 "Pristimantis carmelitae" 14385
1:3:7:21 2.50936e-06 "Pristimantis delicatus" 14427
1:3:8:1 0.000260973 "17743" 6082
1:3:8:2 2.00749e-05 "Oedipina parvipes" 13573
1:3:8:3 1.00374e-05 "Cochranella ramirezi" 10792
1:3:8:4 2.50936e-06 "Atelopus certus" 9976
1:3:8:5 2.50936e-06 "Atelopus glyphus" 9988
1:3:8:6 2.50936e-06 "Bolitoglossa taylori" 10320
1:3:8:7 2.50936e-06 "Colostethus latinasus" 10803
1:3:8:8 2.50936e-06 "Diasporus darienensis" 11260
1:3:8:9 2.50936e-06 "Ecnomiohyla thysanota" 11340
1:3:8:10 2.50936e-06 "Ectopoglossus saxatilis" 11347
1:3:8:11 2.50936e-06 "Oscaecilia elongata" 13739
1:3:8:12 2.50936e-06 "Pipa myersi" 14157
1:3:8:13 2.50936e-06 "Pristimantis adnus" 14324
1:3:8:14 2.50936e-06 "Pristimantis pirrensis" 14620
1:3:8:15 2.50936e-06 "Rhinella acrolopha" 15204
1:3:8:16 2.50936e-06 "Strabomantis laticorpus" 15608
1:3:9:1 0.000148052 "Dendropsophus ebraccatus" 11154
2:1:1:1 0.00245415 "Phrynobatrachus natalensis" 14004
2:1:1:2 0.0019046 "Ptychadena oxyrhynchus" 14971
2:1:1:3 0.00165869 "Hildebrandtia ornata" 11790
2:1:1:4 0.00165618 "Ptychadena mascareniensis" 14965
2:1:1:5 0.0015558 "Hemisus guineensis" 11770
2:1:1:6 0.0015282 "Ptychadena anchietae" 14944
2:1:1:7 0.00147048 "Sclerophrys pusilla" 15455
2:1:1:8 0.00132243 "Sclerophrys gutturalis" 15441
2:1:1:9 0.00109408 "Phrynomantis bifasciatus" 14040
2:1:1:10 0.000998725 "Phrynobatrachus mababiensis" 14000
2:1:1:11 0.000938501 "Ptychadena taenioscelis" 14984
2:1:1:12 0.000830598 "Leptopelis bocagii" 12596
2:1:1:13 0.00078543 "Ptychadena porosissima" 14974
2:1:1:14 0.000772883 "Pyxicephalus edulis" 15013
2:1:1:15 0.000757827 "Xenopus muelleri" 15937
2:1:1:16 0.00074528 "Hyperolius kivuensis" 12097
2:1:1:17 0.000725205 "Schismaderma carens" 15364
2:1:1:18 0.000675018 "Chiromantis xerampelina" 10715
2:1:1:19 0.000669999 "Ptychadena mossambica" 14966
2:1:1:20 0.000604756 "Hyperolius benguellensis" 12052
2:1:1:21 0.0005897 "Xenopus petersii" 15939
2:1:1:22 0.000569625 "Arthroleptis stenodactylus" 9925
2:1:1:23 0.000559587 "Ptychadena uzungwensis" 14989
2:1:1:24 0.000557078 "Phrynobatrachus parvulus" 14009
2:1:1:25 0.00054704 "Tomopterna tuberculosa" 15789
2:1:1:26 0.000539512 "Phrynobatrachus perpalmatus" 14010
2:1:1:27 0.000524456 "Sclerophrys garmani" 15439
2:1:1:28 0.000504381 "Hyperolius parallelus" 12126
2:1:1:29 0.000489325 "Sclerophrys lemairii" 15447
2:1:1:30 0.000459213 "Ptychadena guibei" 14958
2:1:1:31 0.000456704 "Hyperolius marginatus" 12110
2:1:1:32 0.00043161 "Phrynobatrachus acridoides" 13955
2:1:1:33 0.000416554 "Breviceps mossambicus" 10443
2:1:1:34 0.000414044 "Hyperolius bocagei" 12055
2:1:1:35 0.000396479 "Ptychadena ansorgii" 14945
2:1:1:36 0.000396479 "Ptychadena grandisonae" 14957
2:1:1:37 0.000383932 "Ptychadena subpunctata" 14982
2:1:1:38 0.000381423 "Xenopus victorianus" 15945
2:1:1:39 0.000373895 "Breviceps poweri" 10445
2:1:1:40 0.000363857 "Amnirana darlingi" 9678
2:1:1:41 0.000358838 "Hyperolius quinquevittatus" 12142
2:1:1:42 0.00031367 "Hyperolius marmoratus" 12112
2:1:1:43 0.000311161 "Ptychadena upembae" 14988
2:1:1:44 0.000301123 "Hyperolius glandicolor" 12083
2:1:1:45 0.000293595 "Tomopterna marmorata" 15785
2:1:1:46 0.000291086 "Mertensophryne taitana" 13144
2:1:1:47 0.000288576 "Hyperolius nasutus" 12118
2:1:1:48 0.000286067 "Hyperolius tuberilinguis" 12167
2:1:1:49 0.000278539 "Arthroleptis xenodactyloides" 9936
2:1:1:50 0.000271011 "Arthroleptis xenochirus" 9935
2:1:1:51 0.000263483 "Afrixalus wittei" 9511
2:1:1:52 0.000255955 "Leptopelis parbocagii" 12627
2:1:1:53 0.000250936 "Phrynomantis affinis" 14038
2:1:1:54 0.000248427 "Afrixalus fornasini" 9491
2:1:1:55 0.000243408 "Hyperolius pusillus" 12139
2:1:1:56 0.000240899 "Afrixalus delicatus" 9486
2:1:1:57 0.00023588 "Arthroleptis lameerei" 9908
2:1:1:58 0.00023337 "Kassina maculata" 12372
2:1:1:59 0.000220824 "Leptopelis flavomaculatus" 12607
2:1:1:60 0.000213296 "Chiromantis petersii" 10713
2:1:1:61 0.000208277 "Leptopelis cynnamomeus" 12604
2:1:1:62 0.000208277 "Poyntonophrynus fenoulheti" 14306
2:1:1:63 0.000205768 "23617" 7467
2:1:1:64 0.000200749 "Hyperolius argus" 12048
2:1:1:65 0.000200749 "Hyperolius mitchelli" 12114
2:1:1:66 0.000198239 "23616" 7466
2:1:1:67 0.00019573 "Ptychadena perplicata" 14972
2:1:1:68 0.00019573 "22539" 7216
2:1:1:69 0.000193221 "23258" 7383
2:1:1:70 0.000190711 "23257" 7382
2:1:1:71 0.000188202 "Hyperolius nasicus" 12117
2:1:1:72 0.000178165 "23974" 7542
2:1:1:73 0.000178165 "22179" 7128
2:1:1:74 0.000178165 "22898" 7299
2:1:1:75 0.000173146 "Ptychadena bunoderma" 14950
2:1:1:76 0.000168127 "Afrixalus brachycnemis" 9483
2:1:1:77 0.000165618 "23975" 7543
2:1:1:78 0.000165618 "Kassina kuvangensis" 12370
2:1:1:79 0.000163108 "26136" 7974
2:1:1:80 0.000160599 "Amnirana lemairei" 9681
2:1:1:81 0.00015809 "Hyperolius substriatus" 12161
2:1:1:82 0.000150562 "23607" 7457
2:1:1:83 0.000150562 "23608" 7458
2:1:1:84 0.000148052 "23612" 7462
2:1:1:85 0.000148052 "26496" 8054
2:1:1:86 0.000148052 "22897" 7298
2:1:1:87 0.000145543 "23967" 7535
2:1:1:88 0.000143034 "24328" 7607
2:1:1:89 0.000140524 "23968" 7536
2:1:1:90 0.000140524 "24334" 7613
2:1:1:91 0.000140524 "26135" 7973
2:1:1:92 0.000138015 "23969" 7537
2:1:1:93 0.000138015 "24335" 7614
2:1:1:94 0.000138015 "24694" 7679
2:1:1:95 0.000138015 "25775" 7895
2:1:1:96 0.000138015 "Poyntonophrynus kavangensis" 14309
2:1:1:97 0.000135505 "23966" 7534
2:1:1:98 0.000135505 "23972" 7540
2:1:1:99 0.000135505 "24325" 7604
2:1:1:100 0.000135505 "24685" 7670
2:1:1:101 0.000135505 "26495" 8053
2:1:1:102 0.000135505 "27574" 8303
2:1:1:103 0.000132996 "23256" 7381
2:1:1:104 0.000132996 "23609" 7459
2:1:1:105 0.000132996 "23615" 7465
2:1:1:106 0.000132996 "23977" 7545
2:1:1:107 0.000132996 "24695" 7680
2:1:1:108 0.000132996 "25045" 7737
2:1:1:109 0.000132996 "25415" 7819
2:1:1:110 0.000132996 "25776" 7896
2:1:1:111 0.000132996 "Leptopelis anchietae" 12590
2:1:1:112 0.000130487 "23611" 7461
2:1:1:113 0.000130487 "23970" 7538
2:1:1:114 0.000130487 "24327" 7606
2:1:1:115 0.000130487 "24686" 7671
2:1:1:116 0.000130487 "24689" 7674
2:1:1:117 0.000127977 "22899" 7300
2:1:1:118 0.000127977 "23259" 7384
2:1:1:119 0.000127977 "23971" 7539
2:1:1:120 0.000127977 "23976" 7544
2:1:1:121 0.000127977 "24324" 7603
2:1:1:122 0.000127977 "24326" 7605
2:1:1:123 0.000127977 "24329" 7608
2:1:1:124 0.000127977 "24684" 7669
2:1:1:125 0.000127977 "25046" 7738
2:1:1:126 0.000127977 "27214" 8221
2:1:1:127 0.000127977 "Pyxicephalus angusticeps" 15012
2:1:1:128 0.000127977 "Sclerophrys fuliginata" 15437
2:1:1:129 0.000127977 "22538" 7215
2:1:1:130 0.000125468 "23965" 7533
2:1:1:131 0.000125468 "23973" 7541
2:1:1:132 0.000125468 "24331" 7610
2:1:1:133 0.000125468 "24332" 7611
2:1:1:134 0.000125468 "24683" 7668
2:1:1:135 0.000125468 "24691" 7676
2:1:1:136 0.000125468 "25054" 7746
2:1:1:137 0.000125468 "25414" 7818
2:1:1:138 0.000122959 "23606" 7456
2:1:1:139 0.000122959 "23610" 7460
2:1:1:140 0.000122959 "24692" 7677
2:1:1:141 0.000122959 "25044" 7736
2:1:1:142 0.000122959 "25048" 7740
2:1:1:143 0.000122959 "25051" 7743
2:1:1:144 0.000122959 "27213" 8220
2:1:1:145 0.000122959 "27933" 8385
2:1:1:146 0.000122959 "Phrynobatrachus rungwensis" 14018
2:1:1:147 0.000120449 "23614" 7464
2:1:1:148 0.000120449 "24330" 7609
2:1:1:149 0.000120449 "24682" 7667
2:1:1:150 0.000120449 "24688" 7673
2:1:1:151 0.000120449 "25043" 7735
2:1:1:152 0.000120449 "25049" 7741
2:1:1:153 0.000120449 "25405" 7809
2:1:1:154 0.000120449 "25406" 7810
2:1:1:155 0.000120449 "25407" 7811
2:1:1:156 0.000120449 "25408" 7812
2:1:1:157 0.000120449 "25409" 7813
2:1:1:158 0.000120449 "25413" 7817
2:1:1:159 0.000120449 "25767" 7887
2:1:1:160 0.000120449 "26853" 8136
2:1:1:161 0.000120449 "26854" 8137
2:1:1:162 0.000120449 "26856" 8139
2:1:1:163 0.000120449 "27573" 8302
2:1:1:164 0.000120449 "Poyntonophrynus beiranus" 14303
2:1:1:165 0.00011794 "24687" 7672
2:1:1:166 0.00011794 "24690" 7675
2:1:1:167 0.00011794 "24693" 7678
2:1:1:168 0.00011794 "25041" 7733
2:1:1:169 0.00011794 "25047" 7739
2:1:1:170 0.00011794 "25053" 7745
2:1:1:171 0.00011794 "26134" 7972
2:1:1:172 0.00011794 "26137" 7975
2:1:1:173 0.00011794 "26855" 8138
2:1:1:174 0.00011794 "Mertensophryne lindneri" 13135
2:1:1:175 0.000115431 "23618" 7468
2:1:1:176 0.000115431 "23964" 7532
2:1:1:177 0.000115431 "24320" 7599
2:1:1:178 0.000115431 "24322" 7601
2:1:1:179 0.000115431 "24333" 7612
2:1:1:180 0.000115431 "24680" 7665
2:1:1:181 0.000115431 "24681" 7666
2:1:1:182 0.000115431 "25042" 7734
2:1:1:183 0.000115431 "25052" 7744
2:1:1:184 0.000115431 "25055" 7747
2:1:1:185 0.000115431 "25410" 7814
2:1:1:186 0.000115431 "25412" 7816
2:1:1:187 0.000115431 "25766" 7886
2:1:1:188 0.000115431 "25768" 7888
2:1:1:189 0.000115431 "25773" 7893
2:1:1:190 0.000115431 "25774" 7894
2:1:1:191 0.000115431 "26494" 8052
2:1:1:192 0.000112921 "21818" 7034
2:1:1:193 0.000112921 "24323" 7602
2:1:1:194 0.000112921 "25040" 7732
2:1:1:195 0.000112921 "25050" 7742
2:1:1:196 0.000112921 "25404" 7808
2:1:1:197 0.000112921 "25411" 7815
2:1:1:198 0.000112921 "25769" 7889
2:1:1:199 0.000112921 "27575" 8304
2:1:1:200 0.000112921 "27934" 8386
2:1:1:201 0.000112921 "29733" 8806
2:1:1:202 0.000110412 "23601" 7451
2:1:1:203 0.000110412 "23619" 7469
2:1:1:204 0.000110412 "23961" 7529
2:1:1:205 0.000110412 "24321" 7600
2:1:1:206 0.000110412 "25772" 7892
2:1:1:207 0.000110412 "26138" 7976
2:1:1:208 0.000110412 "26846" 8129
2:1:1:209 0.000110412 "27215" 8222
2:1:1:210 0.000110412 "Ptychadena obscura" 14970
2:1:1:211 0.000110412 "22178" 7127
2:1:1:212 0.000107902 "22180" 7129
2:1:1:213 0.000107902 "23602" 7452
2:1:1:214 0.000107902 "23960" 7528
2:1:1:215 0.000107902 "23962" 7530
2:1:1:216 0.000107902 "23978" 7546
2:1:1:217 0.000107902 "24319" 7598
2:1:1:218 0.000107902 "24676" 7661
2:1:1:219 0.000107902 "25036" 7728
2:1:1:220 0.000107902 "25039" 7731
2:1:1:221 0.000107902 "25398" 7802
2:1:1:222 0.000107902 "25399" 7803
2:1:1:223 0.000107902 "25763" 7883
2:1:1:224 0.000107902 "25770" 7890
2:1:1:225 0.000107902 "25771" 7891
2:1:1:226 0.000107902 "26124" 7962
2:1:1:227 0.000107902 "26127" 7965
2:1:1:228 0.000107902 "26128" 7966
2:1:1:229 0.000105393 "21820" 7036
2:1:1:230 0.000105393 "23603" 7453
2:1:1:231 0.000105393 "23604" 7454
2:1:1:232 0.000105393 "23613" 7463
2:1:1:233 0.000105393 "23959" 7527
2:1:1:234 0.000105393 "23963" 7531
2:1:1:235 0.000105393 "24679" 7664
2:1:1:236 0.000105393 "25765" 7885
2:1:1:237 0.000105393 "26123" 7961
2:1:1:238 0.000105393 "26487" 8045
2:1:1:239 0.000105393 "26493" 8051
2:1:1:240 0.000105393 "26497" 8055
2:1:1:241 0.000105393 "Amietia angolensis" 9657
2:1:1:242 0.000105393 "Leptopelis mossambicus" 12619
2:1:1:243 0.000102884 "21456" 6941
2:1:1:244 0.000102884 "21817" 7033
2:1:1:245 0.000102884 "23600" 7450
2:1:1:246 0.000102884 "23979" 7547
2:1:1:247 0.000102884 "23980" 7548
2:1:1:248 0.000102884 "24340" 7619
2:1:1:249 0.000102884 "24678" 7663
2:1:1:250 0.000102884 "25037" 7729
2:1:1:251 0.000102884 "25038" 7730
2:1:1:252 0.000102884 "25397" 7801
2:1:1:253 0.000102884 "25764" 7884
2:1:1:254 0.000102884 "25777" 7897
2:1:1:255 0.000102884 "26126" 7964
2:1:1:256 0.000102884 "26129" 7967
2:1:1:257 0.000102884 "26133" 7971
2:1:1:258 0.000102884 "26845" 8128
2:1:1:259 0.000102884 "26857" 8140
2:1:1:260 0.000102884 "27216" 8223
2:1:1:261 0.000102884 "27932" 8384
2:1:1:262 0.000102884 "29012" 8640
2:1:1:263 0.000100374 "22537" 7214
2:1:1:264 0.000100374 "23242" 7367
2:1:1:265 0.000100374 "23605" 7455
2:1:1:266 0.000100374 "23958" 7526
2:1:1:267 0.000100374 "24318" 7597
2:1:1:268 0.000100374 "25035" 7727
2:1:1:269 0.000100374 "25396" 7800
2:1:1:270 0.000100374 "25401" 7805
2:1:1:271 0.000100374 "25403" 7807
2:1:1:272 0.000100374 "25416" 7820
2:1:1:273 0.000100374 "25778" 7898
2:1:1:274 0.000100374 "26131" 7969
2:1:1:275 0.000100374 "26132" 7970
2:1:1:276 0.000100374 "26498" 8056
2:1:1:277 0.000100374 "26847" 8130
2:1:1:278 0.000100374 "21819" 7035
2:1:1:279 9.7865e-05 "21816" 7032
2:1:1:280 9.7865e-05 "23241" 7366
2:1:1:281 9.7865e-05 "23251" 7376
2:1:1:282 9.7865e-05 "24338" 7617
2:1:1:283 9.7865e-05 "24675" 7660
2:1:1:284 9.7865e-05 "24677" 7662
2:1:1:285 9.7865e-05 "24700" 7685
2:1:1:286 9.7865e-05 "25060" 7752
2:1:1:287 9.7865e-05 "25400" 7804
2:1:1:288 9.7865e-05 "25419" 7823
2:1:1:289 9.7865e-05 "26125" 7963
2:1:1:290 9.7865e-05 "26486" 8044
2:1:1:291 9.7865e-05 "26488" 8046
2:1:1:292 9.7865e-05 "26492" 8050
2:1:1:293 9.7865e-05 "26844" 8127
2:1:1:294 9.7865e-05 "26852" 8135
2:1:1:295 9.7865e-05 "27572" 8301
2:1:1:296 9.53557e-05 "22176" 7125
2:1:1:297 9.53557e-05 "22177" 7126
2:1:1:298 9.53557e-05 "22530" 7207
2:1:1:299 9.53557e-05 "22536" 7213
2:1:1:300 9.53557e-05 "23243" 7368
2:1:1:301 9.53557e-05 "24339" 7618
2:1:1:302 9.53557e-05 "25059" 7751
2:1:1:303 9.53557e-05 "25402" 7806
2:1:1:304 9.53557e-05 "25418" 7822
2:1:1:305 9.53557e-05 "25779" 7899
2:1:1:306 9.53557e-05 "26130" 7968
2:1:1:307 9.53557e-05 "26484" 8042
2:1:1:308 9.53557e-05 "27212" 8219
2:1:1:309 9.53557e-05 "28292" 8470
2:1:1:310 9.53557e-05 "28652" 8556
2:1:1:311 9.53557e-05 "29373" 8725
2:1:1:312 9.53557e-05 "Mertensophryne melanopleura" 13138
2:1:1:313 9.28463e-05 "22896" 7297
2:1:1:314 9.28463e-05 "23252" 7377
2:1:1:315 9.28463e-05 "23599" 7449
2:1:1:316 9.28463e-05 "23956" 7524
2:1:1:317 9.28463e-05 "23957" 7525
2:1:1:318 9.28463e-05 "24315" 7594
2:1:1:319 9.28463e-05 "24317" 7596
2:1:1:320 9.28463e-05 "24696" 7681
2:1:1:321 9.28463e-05 "25395" 7799
2:1:1:322 9.28463e-05 "25420" 7824
2:1:1:323 9.28463e-05 "25757" 7877
2:1:1:324 9.28463e-05 "25762" 7882
2:1:1:325 9.28463e-05 "26139" 7977
2:1:1:326 9.28463e-05 "26485" 8043
2:1:1:327 9.28463e-05 "26489" 8047
2:1:1:328 9.28463e-05 "26499" 8057
2:1:1:329 9.28463e-05 "27206" 8213
2:1:1:330 9.28463e-05 "27570" 8299
2:1:1:331 9.28463e-05 "28651" 8555
2:1:1:332 9.0337e-05 "22890" 7291
2:1:1:333 9.0337e-05 "23244" 7369
2:1:1:334 9.0337e-05 "23255" 7380
2:1:1:335 9.0337e-05 "23597" 7447
2:1:1:336 9.0337e-05 "23598" 7448
2:1:1:337 9.0337e-05 "24316" 7595
2:1:1:338 9.0337e-05 "24698" 7683
2:1:1:339 9.0337e-05 "24699" 7684
2:1:1:340 9.0337e-05 "25058" 7750
2:1:1:341 9.0337e-05 "25061" 7753
2:1:1:342 9.0337e-05 "25417" 7821
2:1:1:343 9.0337e-05 "25758" 7878
2:1:1:344 9.0337e-05 "26483" 8041
2:1:1:345 9.0337e-05 "26491" 8049
2:1:1:346 9.0337e-05 "26843" 8126
2:1:1:347 9.0337e-05 "27571" 8300
2:1:1:348 9.0337e-05 "27930" 8382
2:1:1:349 9.0337e-05 "28293" 8471
2:1:1:350 8.78276e-05 "21457" 6942
2:1:1:351 8.78276e-05 "21458" 6943
2:1:1:352 8.78276e-05 "21815" 7031
2:1:1:353 8.78276e-05 "22175" 7124
2:1:1:354 8.78276e-05 "22535" 7212
2:1:1:355 8.78276e-05 "23596" 7446
2:1:1:356 8.78276e-05 "23955" 7523
2:1:1:357 8.78276e-05 "24337" 7616
2:1:1:358 8.78276e-05 "24697" 7682
2:1:1:359 8.78276e-05 "25057" 7749
2:1:1:360 8.78276e-05 "25756" 7876
2:1:1:361 8.78276e-05 "25759" 7879
2:1:1:362 8.78276e-05 "25760" 7880
2:1:1:363 8.78276e-05 "25761" 7881
2:1:1:364 8.78276e-05 "26848" 8131
2:1:1:365 8.78276e-05 "26850" 8133
2:1:1:366 8.78276e-05 "26851" 8134
2:1:1:367 8.78276e-05 "27203" 8210
2:1:1:368 8.78276e-05 "27205" 8212
2:1:1:369 8.78276e-05 "27211" 8218
2:1:1:370 8.78276e-05 "27929" 8381
2:1:1:371 8.78276e-05 "27931" 8383
2:1:1:372 8.78276e-05 "27935" 8387
2:1:1:373 8.78276e-05 "29013" 8641
2:1:1:374 8.53182e-05 "21455" 6940
2:1:1:375 8.53182e-05 "23240" 7365
2:1:1:376 8.53182e-05 "23250" 7375
2:1:1:377 8.53182e-05 "24336" 7615
2:1:1:378 8.53182e-05 "25780" 7900
2:1:1:379 8.53182e-05 "26122" 7960
2:1:1:380 8.53182e-05 "26500" 8058
2:1:1:381 8.53182e-05 "26842" 8125
2:1:1:382 8.53182e-05 "27202" 8209
2:1:1:383 8.53182e-05 "27204" 8211
2:1:1:384 8.53182e-05 "27207" 8214
2:1:1:385 8.53182e-05 "27569" 8298
2:1:1:386 8.53182e-05 "28291" 8469
2:1:1:387 8.53182e-05 "Hyperolius parkeri" 12128
2:1:1:388 8.28089e-05 "22174" 7123
2:1:1:389 8.28089e-05 "22895" 7296
2:1:1:390 8.28089e-05 "23247" 7372
2:1:1:391 8.28089e-05 "23248" 7373
2:1:1:392 8.28089e-05 "25056" 7748
2:1:1:393 8.28089e-05 "25394" 7798
2:1:1:394 8.28089e-05 "25421" 7825
2:1:1:395 8.28089e-05 "26140" 7978
2:1:1:396 8.28089e-05 "26482" 8040
2:1:1:397 8.28089e-05 "26490" 8048
2:1:1:398 8.28089e-05 "27209" 8216
2:1:1:399 8.28089e-05 "27210" 8217
2:1:1:400 8.28089e-05 "27564" 8293
2:1:1:401 8.28089e-05 "28294" 8472
2:1:1:402 8.28089e-05 "28295" 8473
2:1:1:403 8.02995e-05 "21812" 7028
2:1:1:404 8.02995e-05 "21814" 7030
2:1:1:405 8.02995e-05 "22171" 7120
2:1:1:406 8.02995e-05 "22534" 7211
2:1:1:407 8.02995e-05 "22891" 7292
2:1:1:408 8.02995e-05 "22892" 7293
2:1:1:409 8.02995e-05 "23245" 7370
2:1:1:410 8.02995e-05 "23253" 7378
2:1:1:411 8.02995e-05 "23254" 7379
2:1:1:412 8.02995e-05 "25755" 7875
2:1:1:413 8.02995e-05 "25781" 7901
2:1:1:414 8.02995e-05 "26117" 7955
2:1:1:415 8.02995e-05 "26118" 7956
2:1:1:416 8.02995e-05 "26120" 7958
2:1:1:417 8.02995e-05 "26481" 8039
2:1:1:418 8.02995e-05 "26841" 8124
2:1:1:419 8.02995e-05 "27208" 8215
2:1:1:420 8.02995e-05 "28653" 8557
2:1:1:421 8.02995e-05 "29014" 8642
2:1:1:422 8.02995e-05 "29374" 8726
2:1:1:423 8.02995e-05 "21459" 6944
2:1:1:424 7.77902e-05 "21454" 6939
2:1:1:425 7.77902e-05 "21813" 7029
2:1:1:426 7.77902e-05 "22173" 7122
2:1:1:427 7.77902e-05 "22533" 7210
2:1:1:428 7.77902e-05 "22894" 7295
2:1:1:429 7.77902e-05 "23595" 7445
2:1:1:430 7.77902e-05 "25034" 7726
2:1:1:431 7.77902e-05 "26116" 7954
2:1:1:432 7.77902e-05 "26119" 7957
2:1:1:433 7.77902e-05 "26121" 7959
2:1:1:434 7.77902e-05 "26849" 8132
2:1:1:435 7.77902e-05 "27568" 8297
2:1:1:436 7.77902e-05 "28290" 8468
2:1:1:437 7.52808e-05 "21452" 6937
2:1:1:438 7.52808e-05 "21453" 6938
2:1:1:439 7.52808e-05 "21811" 7027
2:1:1:440 7.52808e-05 "22172" 7121
2:1:1:441 7.52808e-05 "22893" 7294
2:1:1:442 7.52808e-05 "23249" 7374
2:1:1:443 7.52808e-05 "27565" 8294
2:1:1:444 7.52808e-05 "Phrynobatrachus bullans" 13969
2:1:1:445 7.52808e-05 "Poyntonophrynus parkeri" 14311
2:1:1:446 7.27714e-05 "21095" 6853
2:1:1:447 7.27714e-05 "25754" 7874
2:1:1:448 7.27714e-05 "26115" 7953
2:1:1:449 7.27714e-05 "26480" 8038
2:1:1:450 7.27714e-05 "26840" 8123
2:1:1:451 7.27714e-05 "27201" 8208
2:1:1:452 7.27714e-05 "27563" 8292
2:1:1:453 7.27714e-05 "27567" 8296
2:1:1:454 7.27714e-05 "27928" 8380
2:1:1:455 7.27714e-05 "28289" 8467
2:1:1:456 7.27714e-05 "28654" 8558
2:1:1:457 7.27714e-05 "Tomopterna luganga" 15784
2:1:1:458 7.02621e-05 "21460" 6945
2:1:1:459 7.02621e-05 "23246" 7371
2:1:1:460 7.02621e-05 "29015" 8643
2:1:1:461 7.02621e-05 "Hyperolius kachalolae" 12094
2:1:1:462 7.02621e-05 "21461" 6946
2:1:1:463 6.77527e-05 "22532" 7209
2:1:1:464 6.77527e-05 "28655" 8559
2:1:1:465 6.77527e-05 "Afrixalus crotalus" 9485
2:1:1:466 6.77527e-05 "Hildebrandtia ornatissima" 11791
2:1:1:467 6.77527e-05 "Ptychadena keilingi" 14961
2:1:1:468 6.52434e-05 "21092" 6850
2:1:1:469 6.52434e-05 "22531" 7208
2:1:1:470 6.52434e-05 "22889" 7290
2:1:1:471 6.52434e-05 "26114" 7952
2:1:1:472 6.52434e-05 "26478" 8036
2:1:1:473 6.52434e-05 "26479" 8037
2:1:1:474 6.52434e-05 "27562" 8291
2:1:1:475 6.2734e-05 "23239" 7364
2:1:1:476 6.2734e-05 "Kassinula wittei" 12380
2:1:1:477 6.02246e-05 "21094" 6852
2:1:1:478 6.02246e-05 "26475" 8033
2:1:1:479 6.02246e-05 "26476" 8034
2:1:1:480 6.02246e-05 "26839" 8122
2:1:1:481 6.02246e-05 "27566" 8295
2:1:1:482 6.02246e-05 "28288" 8466
2:1:1:483 6.02246e-05 "Spelaeophryne methneri" 15522
2:1:1:484 5.77153e-05 "21093" 6851
2:1:1:485 5.77153e-05 "22888" 7289
2:1:1:486 5.77153e-05 "23235" 7360
2:1:1:487 5.77153e-05 "23954" 7522
2:1:1:488 5.77153e-05 "26477" 8035
2:1:1:489 5.77153e-05 "27927" 8379
2:1:1:490 5.77153e-05 "21099" 6857
2:1:1:491 5.52059e-05 "23236" 7361
2:1:1:492 5.52059e-05 "Strongylopus fuelleborni" 15616
2:1:1:493 5.52059e-05 "Leptopelis concolor" 12602
2:1:1:494 5.26966e-05 "23594" 7444
2:1:1:495 5.26966e-05 "27200" 8207
2:1:1:496 5.01872e-05 "23238" 7363
2:1:1:497 5.01872e-05 "26474" 8032
2:1:1:498 5.01872e-05 "26837" 8120
2:1:1:499 5.01872e-05 "21101" 6859
2:1:1:500 4.76778e-05 "22528" 7205
2:1:1:501 4.76778e-05 "22883" 7284
2:1:1:502 4.76778e-05 "22884" 7285
2:1:1:503 4.76778e-05 "22885" 7286
2:1:1:504 4.76778e-05 "23237" 7362
2:1:1:505 4.76778e-05 "26838" 8121
2:1:1:506 4.76778e-05 "Mertensophryne micranotis" 13139
2:1:1:507 4.76778e-05 "21102" 6860
2:1:1:508 4.51685e-05 "22886" 7287
2:1:1:509 4.51685e-05 "22887" 7288
2:1:1:510 4.51685e-05 "Leptopelis argenteus" 12592
2:1:1:511 4.26591e-05 "26113" 7951
2:1:1:512 4.26591e-05 "Hyperolius cinereus" 12065
2:1:1:513 4.01498e-05 "25753" 7873
2:1:1:514 4.01498e-05 "Hyperolius acuticeps" 12044
2:1:1:515 3.76404e-05 "26473" 8031
2:1:1:516 3.76404e-05 "Afrixalus stuhlmanni" 9504
2:1:1:517 3.76404e-05 "Hyperolius mariae" 12111
2:1:1:518 3.5131e-05 "Arthroleptis affinis" 9895
2:1:1:519 3.26217e-05 "22526" 7203
2:1:1:520 3.26217e-05 "22527" 7204
2:1:1:521 3.26217e-05 "Hyperolius raymondi" 12143
2:1:1:522 3.26217e-05 "Scolecomorphus kirkii" 15469
2:1:1:523 3.26217e-05 "Callulina kreffti" 10552
2:1:1:524 3.01123e-05 "Amietia moyerorum" 9667
2:1:1:525 3.01123e-05 "Hyperolius major" 12109
2:1:1:526 3.01123e-05 "Hyperolius pictus" 12132
2:1:1:527 3.01123e-05 "Hyperolius viridis" 12173
2:1:1:528 3.01123e-05 "Afrixalus septentrionalis" 9502
2:1:1:529 2.7603e-05 "Amietia chapini" 9658
2:1:1:530 2.50936e-05 "Arthroleptis reichei" 9922
2:1:1:531 2.50936e-05 "Mertensophryne loveridgei" 13137
2:1:1:532 2.50936e-05 "Strongylopus rhodesianus" 15621
2:1:1:533 2.50936e-05 "Amietia tenuoplicata" 9671
2:1:1:534 2.25842e-05 "Hemisus wittei" 11776
2:1:1:535 2.25842e-05 "Hyperolius pyrrhodictyon" 12141
2:1:1:536 2.25842e-05 "Phrynobatrachus anotis" 13962
2:1:1:537 2.25842e-05 "Afrixalus uluguruensis" 9506
2:1:1:538 2.25842e-05 "Leptopelis grandiceps" 12609
2:1:1:539 2.25842e-05 "Leptopelis uluguruensis" 12634
2:1:1:540 2.00749e-05 "Cacosternum leleupi" 10504
2:1:1:541 2.00749e-05 "Phrynobatrachus cryptotis" 13974
2:1:1:542 2.00749e-05 "Phrynobatrachus ukingensis" 14030
2:1:1:543 2.00749e-05 "Leptopelis vermiculatus" 12636
2:1:1:544 2.00749e-05 "Nectophrynoides tornieri" 13315
2:1:1:545 2.00749e-05 "Scolecomorphus vittatus" 15471
2:1:1:546 1.75655e-05 "Breviceps fichus" 10438
2:1:1:547 1.75655e-05 "Hyperolius pseudargus" 12138
2:1:1:548 1.75655e-05 "Mertensophryne anotis" 13134
2:1:1:549 1.75655e-05 "Nectophrynoides viviparus" 13317
2:1:1:550 1.75655e-05 "Leptopelis parkeri" 12628
2:1:1:551 1.75655e-05 "Sclerophrys brauni" 15429
2:1:1:552 1.50562e-05 "Hyperolius stictus" 12160
2:1:1:553 1.50562e-05 "Mertensophryne uzunguensis" 13146
2:1:1:554 1.50562e-05 "Phrynobatrachus stewartae" 14026
2:1:1:555 1.50562e-05 "Arthroleptides yakusini" 9892
2:1:1:556 1.50562e-05 "Phrynobatrachus uzungwensis" 14032
2:1:1:557 1.25468e-05 "Hoplophryne uluguruensis" 11800
2:1:1:558 1.25468e-05 "Phrynobatrachus pallidus" 14007
2:1:1:559 1.00374e-05 "Afrixalus morerei" 9496
2:1:1:560 1.00374e-05 "Hyperolius atrigularis" 12049
2:1:1:561 1.00374e-05 "Hyperolius rhodesianus" 12145
2:1:1:562 1.00374e-05 "Poyntonophrynus grandisonae" 14307
2:1:1:563 1.00374e-05 "Probreviceps rungwensis" 14768
2:1:1:564 1.00374e-05 "Schistometopum gregorii" 15365
2:1:1:565 1.00374e-05 "Afrixalus sylvaticus" 9505
2:1:1:566 1.00374e-05 "Boulengerula uluguruensis" 10421
2:1:1:567 1.00374e-05 "Probreviceps durirostris" 14764
2:1:1:568 1.00374e-05 "Probreviceps loveridgei" 14765
2:1:1:569 7.52808e-06 "Afrixalus upembae" 9507
2:1:1:570 7.52808e-06 "Arthroleptis francei" 9903
2:1:1:571 7.52808e-06 "Hyperolius minutissimus" 12113
2:1:1:572 7.52808e-06 "Hyperolius seabrai" 12153
2:1:1:573 7.52808e-06 "Hyperolius spinigularis" 12158
2:1:1:574 7.52808e-06 "Hyperolius swynnertoni" 12162
2:1:1:575 7.52808e-06 "Hyperolius vilhenai" 12170
2:1:1:576 7.52808e-06 "Arthroleptis lonnbergi" 9910
2:1:1:577 7.52808e-06 "Hoplophryne rogersi" 11799
2:1:1:578 7.52808e-06 "Hyperolius burgessi" 12059
2:1:1:579 7.52808e-06 "Probreviceps macrodactylus" 14766
2:1:1:580 5.01872e-06 "Amietia inyangae" 9664
2:1:1:581 5.01872e-06 "Amnirana parkeriana" 9685
2:1:1:582 5.01872e-06 "Boulengerula changamwensis" 10415
2:1:1:583 5.01872e-06 "Hemisus barotseensis" 11768
2:1:1:584 5.01872e-06 "Hyperolius friedemanni" 12078
2:1:1:585 5.01872e-06 "Hyperolius inyangae" 12091
2:1:1:586 5.01872e-06 "Hyperolius kibarae" 12095
2:1:1:587 5.01872e-06 "Hyperolius kihangensis" 12096
2:1:1:588 5.01872e-06 "Hyperolius obscurus" 12122
2:1:1:589 5.01872e-06 "Hyperolius polystictus" 12135
2:1:1:590 5.01872e-06 "Leptopelis jordani" 12610
2:1:1:591 5.01872e-06 "Leptopelis parvus" 12629
2:1:1:592 5.01872e-06 "Mertensophryne schmidti" 13143
2:1:1:593 5.01872e-06 "Nothophryne baylissi" 13372
2:1:1:594 5.01872e-06 "Nothophryne inagoensis" 13374
2:1:1:595 5.01872e-06 "Probreviceps rhodesianus" 14767
2:1:1:596 5.01872e-06 "Ptychadena mapacha" 14964
2:1:1:597 5.01872e-06 "Sclerophrys urunguensis" 15465
2:1:1:598 5.01872e-06 "Boulengerula taitana" 10420
2:1:1:599 5.01872e-06 "Afrixalus dorsimaculatus" 9488
2:1:1:600 5.01872e-06 "Arthroleptides martiensseni" 9891
2:1:1:601 5.01872e-06 "Arthroleptis fichika" 9901
2:1:1:602 5.01872e-06 "Arthroleptis tanneri" 9929
2:1:1:603 5.01872e-06 "Arthroleptis xenodactylus" 9937
2:1:1:604 5.01872e-06 "Boulengerula boulengeri" 10414
2:1:1:605 5.01872e-06 "Callulina kisiwamsitu" 10551
2:1:1:606 5.01872e-06 "Callulina stanleyi" 10556
2:1:1:607 5.01872e-06 "Hyperolius tanneri" 12164
2:1:1:608 5.01872e-06 "Hyperolius ukwiva" 12168
2:1:1:609 5.01872e-06 "Nectophrynoides vestergaardi" 13316
2:1:1:610 5.01872e-06 "Phrynobatrachus krefftii" 13997
2:1:1:611 2.50936e-06 "Amietia johnstoni" 9665
2:1:1:612 2.50936e-06 "Arthroleptis carquejai" 9899
2:1:1:613 2.50936e-06 "Arthroleptis kutogundua" 9907
2:1:1:614 2.50936e-06 "Arthroleptis nikeae" 9914
2:1:1:615 2.50936e-06 "Arthroleptis troglodytes" 9930
2:1:1:616 2.50936e-06 "Callulina laphami" 10553
2:1:1:617 2.50936e-06 "Hemisus brachydactylus" 11769
2:1:1:618 2.50936e-06 "Hyperolius bicolor" 12053
2:1:1:619 2.50936e-06 "Hyperolius chelaensis" 12062
2:1:1:620 2.50936e-06 "Hyperolius davenporti" 12071
2:1:1:621 2.50936e-06 "Hyperolius ferreirai" 12076
2:1:1:622 2.50936e-06 "Hyperolius fuscigula" 12080
2:1:1:623 2.50936e-06 "Hyperolius gularis" 12084
2:1:1:624 2.50936e-06 "Hyperolius lupiroensis" 12107
2:1:1:625 2.50936e-06 "Hyperolius rubrovermiculatus" 12148
2:1:1:626 2.50936e-06 "Hyperolius ruvuensis" 12149
2:1:1:627 2.50936e-06 "Hyperolius sheldricki" 12155
2:1:1:628 2.50936e-06 "Leptopelis lebeaui" 12613
2:1:1:629 2.50936e-06 "Leptopelis marginatus" 12616
2:1:1:630 2.50936e-06 "Mertensophryne nyikae" 13142
2:1:1:631 2.50936e-06 "Nectophrynoides poyntoni" 13313
2:1:1:632 2.50936e-06 "Nectophrynoides wendyae" 13318
2:1:1:633 2.50936e-06 "Nothophryne broadleyi" 13373
2:1:1:634 2.50936e-06 "Nothophryne ribauensis" 13375
2:1:1:635 2.50936e-06 "Nothophryne unilurio" 13376
2:1:1:636 2.50936e-06 "Phlyctimantis keithae" 13951
2:1:1:637 2.50936e-06 "Phrynobatrachus breviceps" 13967
2:1:1:638 2.50936e-06 "Phrynobatrachus brevipalmatus" 13968
2:1:1:639 2.50936e-06 "Phrynobatrachus ungujae" 14031
2:1:1:640 2.50936e-06 "Ptychadena boettgeri" 14948
2:1:1:641 2.50936e-06 "Ptychadena broadleyi" 14949
2:1:1:642 2.50936e-06 "Sclerophrys reesi" 15456
2:1:1:643 2.50936e-06 "Strongylopus kilimanjaro" 15618
2:1:1:644 2.50936e-06 "Strongylopus kitumbeine" 15619
2:1:1:645 2.50936e-06 "Strongylopus merumontanus" 15620
2:1:1:646 2.50936e-06 "Vandijkophrynus inyangae" 15892
2:1:1:647 2.50936e-06 "Boulengerula denhardti" 10416
2:1:1:648 2.50936e-06 "Boulengerula niedeni" 10418
2:1:1:649 2.50936e-06 "Callulina dawida" 10548
2:1:1:650 2.50936e-06 "Arthroleptis anotis" 9896
2:1:1:651 2.50936e-06 "Arthroleptis kidogo" 9905
2:1:1:652 2.50936e-06 "Arthroleptis nguruensis" 9913
2:1:1:653 2.50936e-06 "Arthroleptis stridens" 9926
2:1:1:654 2.50936e-06 "Callulina hanseni" 10549
2:1:1:655 2.50936e-06 "Callulina kanga" 10550
2:1:1:656 2.50936e-06 "Callulina meteora" 10554
2:1:1:657 2.50936e-06 "Callulina shengena" 10555
2:1:1:658 2.50936e-06 "Churamiti maridadi" 10777
2:1:1:659 2.50936e-06 "Mertensophryne usambarae" 13145
2:1:1:660 2.50936e-06 "Nectophrynoides cryptus" 13307
2:1:1:661 2.50936e-06 "Nectophrynoides frontierei" 13308
2:1:1:662 2.50936e-06 "Nectophrynoides laevis" 13309
2:1:1:663 2.50936e-06 "Nectophrynoides laticeps" 13310
2:1:1:664 2.50936e-06 "Nectophrynoides minutus" 13311
2:1:1:665 2.50936e-06 "Nectophrynoides paulae" 13312
2:1:1:666 2.50936e-06 "Nectophrynoides pseudotornieri" 13314
2:1:1:667 2.50936e-06 "Parhoplophryne usambarica" 13831
2:1:1:668 2.50936e-06 "Probreviceps uluguruensis" 14769
2:1:1:669 2.50936e-06 "Scolecomorphus uluguruensis" 15470
2:1:2:1 0.00273771 "Kassina senegalensis" 12377
2:1:2:2 0.00223835 "Hemisus marmoratus" 11772
2:1:2:3 0.00220071 "Tomopterna cryptotis" 15777
2:1:2:4 0.00200749 "Hoplobatrachus occipitalis" 11796
2:1:2:5 0.00178917 "Sclerophrys regularis" 15457
2:1:2:6 0.00157839 "Sclerophrys xeros" 15468
2:1:2:7 0.0013124 "Ptychadena schillukorum" 14978
2:1:2:8 0.00129232 "Amnirana galamensis" 9680
2:1:2:9 0.00109659 "Ptychadena pumilio" 14976
2:1:2:10 0.000868239 "Sclerophrys pentoni" 15452
2:1:2:11 0.000845654 "Ptychadena bibroni" 14947
2:1:2:12 0.000818051 "Leptopelis viridis" 12637
2:1:2:13 0.000790448 "Ptychadena trinodis" 14987
2:1:2:14 0.000770373 "Phrynomantis microps" 14041
2:1:2:15 0.000755317 "Xenopus fischbergi" 15930
2:1:2:16 0.000750299 "Hyperolius nitidulus" 12121
2:1:2:17 0.000677527 "Ptychadena tellinii" 14985
2:1:2:18 0.000594718 "Afrixalus weidholzi" 9510
2:1:2:19 0.000579662 "Ptychadena nilotica" 14969
2:1:2:20 0.000574643 "Phrynobatrachus latifrons" 13998
2:1:2:21 0.000539512 "Sclerophrys maculata" 15448
2:1:2:22 0.000506891 "Hyperolius viridiflavus" 12171
2:1:2:23 0.000459213 "Phrynobatrachus francisci" 13979
2:1:2:24 0.000441647 "Sclerophrys steindachneri" 15458
2:1:2:25 0.000439138 "Xenopus tropicalis" 15943
2:1:2:26 0.000421572 "Kassina cassinoides" 12366
2:1:2:27 0.00039146 "Hyperolius igbettensis" 12089
2:1:2:28 0.000386441 "Afrixalus vittiger" 9509
2:1:2:29 0.000343782 "Hyperolius balfouri" 12050
2:1:2:30 0.000336254 "Leptopelis bufonides" 12599
2:1:2:31 0.000228352 "Kassina fusca" 12369
2:1:2:32 0.000213296 "Xenopus poweri" 15940
2:1:2:33 0.000173146 "Ptychadena tournieri" 14986
2:1:2:34 0.000160599 "Ptychadena straeleni" 14980
2:1:2:35 0.000122959 "18193" 6213
2:1:2:36 0.000112921 "18194" 6214
2:1:2:37 0.000112921 "19290" 6460
2:1:2:38 0.000110412 "17090" 5926
2:1:2:39 0.000110412 "17834" 6127
2:1:2:40 0.000110412 "19289" 6459
2:1:2:41 0.000105393 "17833" 6126
2:1:2:42 0.000105393 "18195" 6215
2:1:2:43 0.000102884 "16728" 5836
2:1:2:44 0.000100374 "16727" 5835
2:1:2:45 9.7865e-05 "17821" 6114
2:1:2:46 9.53557e-05 "16367" 5756
2:1:2:47 9.28463e-05 "16729" 5837
2:1:2:48 9.28463e-05 "17088" 5924
2:1:2:49 9.28463e-05 "17817" 6110
2:1:2:50 9.28463e-05 "17818" 6111
2:1:2:51 9.28463e-05 "17819" 6112
2:1:2:52 9.28463e-05 "18187" 6207
2:1:2:53 9.0337e-05 "16007" 5678
2:1:2:54 9.0337e-05 "16366" 5755
2:1:2:55 9.0337e-05 "16368" 5757
2:1:2:56 9.0337e-05 "17461" 6026
2:1:2:57 9.0337e-05 "18930" 6388
2:1:2:58 8.78276e-05 "16006" 5677
2:1:2:59 8.78276e-05 "16008" 5679
2:1:2:60 8.78276e-05 "17825" 6118
2:1:2:61 8.78276e-05 "17835" 6128
2:1:2:62 8.78276e-05 "18561" 6304
2:1:2:63 8.78276e-05 "18562" 6305
2:1:2:64 8.78276e-05 "18923" 6381
2:1:2:65 8.78276e-05 "18924" 6382
2:1:2:66 8.53182e-05 "16005" 5676
2:1:2:67 8.53182e-05 "16369" 5758
2:1:2:68 8.53182e-05 "16726" 5834
2:1:2:69 8.53182e-05 "17091" 5927
2:1:2:70 8.53182e-05 "17453" 6018
2:1:2:71 8.53182e-05 "17816" 6109
2:1:2:72 8.53182e-05 "17824" 6117
2:1:2:73 8.53182e-05 "18557" 6300
2:1:2:74 8.53182e-05 "18928" 6386
2:1:2:75 8.53182e-05 "19291" 6461
2:1:2:76 8.28089e-05 "16730" 5838
2:1:2:77 8.28089e-05 "17110" 5946
2:1:2:78 8.28089e-05 "17457" 6022
2:1:2:79 8.28089e-05 "17458" 6023
2:1:2:80 8.28089e-05 "17826" 6119
2:1:2:81 8.28089e-05 "18196" 6216
2:1:2:82 8.28089e-05 "18556" 6299
2:1:2:83 8.28089e-05 "18560" 6303
2:1:2:84 8.28089e-05 "18927" 6385
2:1:2:85 8.28089e-05 "18929" 6387
2:1:2:86 8.02995e-05 "16004" 5675
2:1:2:87 8.02995e-05 "16365" 5754
2:1:2:88 8.02995e-05 "17102" 5938
2:1:2:89 8.02995e-05 "17105" 5941
2:1:2:90 8.02995e-05 "17107" 5943
2:1:2:91 8.02995e-05 "17108" 5944
2:1:2:92 8.02995e-05 "17109" 5945
2:1:2:93 8.02995e-05 "17111" 5947
2:1:2:94 8.02995e-05 "17112" 5948
2:1:2:95 8.02995e-05 "17456" 6021
2:1:2:96 8.02995e-05 "17459" 6024
2:1:2:97 8.02995e-05 "17470" 6035
2:1:2:98 8.02995e-05 "17472" 6037
2:1:2:99 8.02995e-05 "17473" 6038
2:1:2:100 8.02995e-05 "17822" 6115
2:1:2:101 8.02995e-05 "18189" 6209
2:1:2:102 8.02995e-05 "18559" 6302
2:1:2:103 8.02995e-05 "Hyperolius spatzi" 12157
2:1:2:104 7.77902e-05 "15646" 5592
2:1:2:105 7.77902e-05 "16731" 5839
2:1:2:106 7.77902e-05 "17087" 5923
2:1:2:107 7.77902e-05 "17092" 5928
2:1:2:108 7.77902e-05 "17097" 5933
2:1:2:109 7.77902e-05 "17099" 5935
2:1:2:110 7.77902e-05 "17100" 5936
2:1:2:111 7.77902e-05 "17104" 5940
2:1:2:112 7.77902e-05 "17106" 5942
2:1:2:113 7.77902e-05 "17114" 5950
2:1:2:114 7.77902e-05 "17469" 6034
2:1:2:115 7.77902e-05 "17471" 6036
2:1:2:116 7.77902e-05 "17474" 6039
2:1:2:117 7.77902e-05 "17815" 6108
2:1:2:118 7.77902e-05 "17820" 6113
2:1:2:119 7.77902e-05 "18182" 6202
2:1:2:120 7.77902e-05 "18188" 6208
2:1:2:121 7.77902e-05 "18197" 6217
2:1:2:122 7.77902e-05 "18200" 6220
2:1:2:123 7.77902e-05 "18558" 6301
2:1:2:124 7.77902e-05 "18925" 6383
2:1:2:125 7.77902e-05 "18926" 6384
2:1:2:126 7.52808e-05 "15645" 5591
2:1:2:127 7.52808e-05 "16742" 5850
2:1:2:128 7.52808e-05 "16748" 5856
2:1:2:129 7.52808e-05 "17098" 5934
2:1:2:130 7.52808e-05 "17101" 5937
2:1:2:131 7.52808e-05 "17103" 5939
2:1:2:132 7.52808e-05 "17113" 5949
2:1:2:133 7.52808e-05 "17460" 6025
2:1:2:134 7.52808e-05 "17832" 6125
2:1:2:135 7.52808e-05 "17837" 6130
2:1:2:136 7.52808e-05 "18198" 6218
2:1:2:137 7.52808e-05 "18199" 6219
2:1:2:138 7.52808e-05 "18201" 6221
2:1:2:139 7.52808e-05 "18202" 6222
2:1:2:140 7.52808e-05 "18563" 6306
2:1:2:141 7.52808e-05 "18564" 6307
2:1:2:142 7.27714e-05 "16009" 5680
2:1:2:143 7.27714e-05 "16382" 5771
2:1:2:144 7.27714e-05 "16741" 5849
2:1:2:145 7.27714e-05 "16743" 5851
2:1:2:146 7.27714e-05 "16745" 5853
2:1:2:147 7.27714e-05 "16746" 5854
2:1:2:148 7.27714e-05 "16747" 5855
2:1:2:149 7.27714e-05 "16749" 5857
2:1:2:150 7.27714e-05 "16750" 5858
2:1:2:151 7.27714e-05 "16751" 5859
2:1:2:152 7.27714e-05 "16752" 5860
2:1:2:153 7.27714e-05 "16754" 5862
2:1:2:154 7.27714e-05 "17096" 5932
2:1:2:155 7.27714e-05 "17115" 5951
2:1:2:156 7.27714e-05 "17454" 6019
2:1:2:157 7.27714e-05 "17455" 6020
2:1:2:158 7.27714e-05 "17467" 6032
2:1:2:159 7.27714e-05 "17823" 6116
2:1:2:160 7.27714e-05 "17831" 6124
2:1:2:161 7.02621e-05 "20374" 6688
2:1:2:162 7.02621e-05 "20734" 6770
2:1:2:163 7.02621e-05 "15644" 5590
2:1:2:164 7.02621e-05 "15647" 5593
2:1:2:165 7.02621e-05 "16370" 5759
2:1:2:166 7.02621e-05 "16372" 5761
2:1:2:167 7.02621e-05 "16378" 5767
2:1:2:168 7.02621e-05 "16380" 5769
2:1:2:169 7.02621e-05 "16381" 5770
2:1:2:170 7.02621e-05 "16732" 5840
2:1:2:171 7.02621e-05 "16738" 5846
2:1:2:172 7.02621e-05 "16739" 5847
2:1:2:173 7.02621e-05 "16740" 5848
2:1:2:174 7.02621e-05 "16753" 5861
2:1:2:175 7.02621e-05 "17093" 5929
2:1:2:176 7.02621e-05 "17466" 6031
2:1:2:177 7.02621e-05 "17827" 6120
2:1:2:178 7.02621e-05 "17829" 6122
2:1:2:179 7.02621e-05 "17836" 6129
2:1:2:180 7.02621e-05 "17842" 6135
2:1:2:181 7.02621e-05 "18203" 6223
2:1:2:182 7.02621e-05 "18204" 6224
2:1:2:183 7.02621e-05 "18565" 6308
2:1:2:184 7.02621e-05 "19652" 6534
2:1:2:185 6.77527e-05 "16371" 5760
2:1:2:186 6.77527e-05 "16376" 5765
2:1:2:187 6.77527e-05 "16377" 5766
2:1:2:188 6.77527e-05 "16379" 5768
2:1:2:189 6.77527e-05 "16733" 5841
2:1:2:190 6.77527e-05 "16734" 5842
2:1:2:191 6.77527e-05 "16735" 5843
2:1:2:192 6.77527e-05 "16736" 5844
2:1:2:193 6.77527e-05 "16737" 5845
2:1:2:194 6.77527e-05 "16744" 5852
2:1:2:195 6.77527e-05 "16755" 5863
2:1:2:196 6.77527e-05 "17094" 5930
2:1:2:197 6.77527e-05 "17095" 5931
2:1:2:198 6.77527e-05 "17116" 5952
2:1:2:199 6.77527e-05 "17463" 6028
2:1:2:200 6.77527e-05 "17464" 6029
2:1:2:201 6.77527e-05 "17465" 6030
2:1:2:202 6.77527e-05 "17468" 6033
2:1:2:203 6.77527e-05 "17475" 6040
2:1:2:204 6.77527e-05 "17476" 6041
2:1:2:205 6.77527e-05 "17477" 6042
2:1:2:206 6.77527e-05 "17482" 6047
2:1:2:207 6.77527e-05 "17830" 6123
2:1:2:208 6.77527e-05 "17840" 6133
2:1:2:209 6.77527e-05 "17841" 6134
2:1:2:210 6.77527e-05 "18566" 6309
2:1:2:211 6.77527e-05 "18567" 6310
2:1:2:212 6.52434e-05 "15648" 5594
2:1:2:213 6.52434e-05 "16010" 5681
2:1:2:214 6.52434e-05 "16013" 5684
2:1:2:215 6.52434e-05 "16373" 5762
2:1:2:216 6.52434e-05 "16374" 5763
2:1:2:217 6.52434e-05 "16375" 5764
2:1:2:218 6.52434e-05 "17117" 5953
2:1:2:219 6.52434e-05 "17462" 6027
2:1:2:220 6.52434e-05 "17478" 6043
2:1:2:221 6.52434e-05 "17479" 6044
2:1:2:222 6.52434e-05 "17480" 6045
2:1:2:223 6.52434e-05 "17481" 6046
2:1:2:224 6.52434e-05 "17828" 6121
2:1:2:225 6.52434e-05 "17838" 6131
2:1:2:226 6.52434e-05 "17839" 6132
2:1:2:227 6.52434e-05 "17843" 6136
2:1:2:228 6.52434e-05 "17844" 6137
2:1:2:229 6.52434e-05 "18205" 6225
2:1:2:230 6.52434e-05 "18206" 6226
2:1:2:231 6.52434e-05 "18568" 6311
2:1:2:232 6.2734e-05 "16011" 5682
2:1:2:233 6.2734e-05 "16012" 5683
2:1:2:234 6.2734e-05 "16016" 5687
2:1:2:235 6.2734e-05 "16756" 5864
2:1:2:236 6.2734e-05 "17118" 5954
2:1:2:237 6.2734e-05 "17119" 5955
2:1:2:238 6.2734e-05 "18570" 6313
2:1:2:239 6.02246e-05 "16014" 5685
2:1:2:240 6.02246e-05 "16015" 5686
2:1:2:241 6.02246e-05 "16017" 5688
2:1:2:242 6.02246e-05 "16018" 5689
2:1:2:243 6.02246e-05 "16383" 5772
2:1:2:244 6.02246e-05 "16388" 5777
2:1:2:245 6.02246e-05 "16389" 5778
2:1:2:246 6.02246e-05 "16393" 5782
2:1:2:247 6.02246e-05 "17483" 6048
2:1:2:248 6.02246e-05 "17845" 6138
2:1:2:249 6.02246e-05 "18207" 6227
2:1:2:250 6.02246e-05 "18569" 6312
2:1:2:251 6.02246e-05 "18931" 6389
2:1:2:252 5.77153e-05 "15649" 5595
2:1:2:253 5.77153e-05 "16019" 5690
2:1:2:254 5.77153e-05 "16384" 5773
2:1:2:255 5.77153e-05 "16385" 5774
2:1:2:256 5.77153e-05 "16386" 5775
2:1:2:257 5.77153e-05 "16387" 5776
2:1:2:258 5.77153e-05 "16390" 5779
2:1:2:259 5.77153e-05 "16391" 5780
2:1:2:260 5.77153e-05 "16392" 5781
2:1:2:261 5.77153e-05 "16394" 5783
2:1:2:262 5.77153e-05 "16757" 5865
2:1:2:263 5.77153e-05 "17120" 5956
2:1:2:264 5.77153e-05 "17484" 6049
2:1:2:265 5.77153e-05 "17846" 6139
2:1:2:266 5.77153e-05 "18932" 6390
2:1:2:267 5.77153e-05 "18933" 6391
2:1:2:268 5.77153e-05 "19653" 6535
2:1:2:269 5.52059e-05 "16020" 5691
2:1:2:270 5.52059e-05 "16395" 5784
2:1:2:271 5.52059e-05 "17121" 5957
2:1:2:272 5.52059e-05 "17122" 5958
2:1:2:273 5.52059e-05 "18208" 6228
2:1:2:274 5.52059e-05 "18209" 6229
2:1:2:275 5.52059e-05 "18571" 6314
2:1:2:276 5.52059e-05 "18572" 6315
2:1:2:277 5.52059e-05 "18576" 6319
2:1:2:278 5.52059e-05 "19293" 6463
2:1:2:279 5.52059e-05 "20014" 6611
2:1:2:280 5.26966e-05 "16021" 5692
2:1:2:281 5.26966e-05 "17485" 6050
2:1:2:282 5.26966e-05 "17495" 6060
2:1:2:283 5.26966e-05 "17847" 6140
2:1:2:284 5.26966e-05 "18210" 6230
2:1:2:285 5.26966e-05 "18213" 6233
2:1:2:286 5.26966e-05 "18573" 6316
2:1:2:287 5.26966e-05 "18936" 6394
2:1:2:288 5.01872e-05 "19657" 6539
2:1:2:289 5.01872e-05 "15650" 5596
2:1:2:290 5.01872e-05 "15651" 5597
2:1:2:291 5.01872e-05 "16758" 5866
2:1:2:292 5.01872e-05 "16759" 5867
2:1:2:293 5.01872e-05 "17486" 6051
2:1:2:294 5.01872e-05 "17853" 6146
2:1:2:295 5.01872e-05 "18212" 6232
2:1:2:296 5.01872e-05 "18215" 6235
2:1:2:297 5.01872e-05 "18575" 6318
2:1:2:298 5.01872e-05 "18935" 6393
2:1:2:299 5.01872e-05 "19292" 6462
2:1:2:300 5.01872e-05 "19294" 6464
2:1:2:301 4.76778e-05 "19656" 6538
2:1:2:302 4.76778e-05 "15654" 5600
2:1:2:303 4.76778e-05 "15655" 5601
2:1:2:304 4.76778e-05 "16022" 5693
2:1:2:305 4.76778e-05 "17848" 6141
2:1:2:306 4.76778e-05 "17849" 6142
2:1:2:307 4.76778e-05 "17850" 6143
2:1:2:308 4.76778e-05 "17851" 6144
2:1:2:309 4.76778e-05 "18211" 6231
2:1:2:310 4.76778e-05 "18934" 6392
2:1:2:311 4.76778e-05 "19654" 6536
2:1:2:312 4.51685e-05 "15285" 5500
2:1:2:313 4.51685e-05 "15652" 5598
2:1:2:314 4.51685e-05 "15653" 5599
2:1:2:315 4.51685e-05 "15657" 5603
2:1:2:316 4.51685e-05 "15658" 5604
2:1:2:317 4.51685e-05 "16023" 5694
2:1:2:318 4.51685e-05 "16024" 5695
2:1:2:319 4.51685e-05 "16028" 5699
2:1:2:320 4.51685e-05 "16029" 5700
2:1:2:321 4.51685e-05 "16030" 5701
2:1:2:322 4.51685e-05 "16031" 5702
2:1:2:323 4.51685e-05 "16760" 5868
2:1:2:324 4.51685e-05 "17123" 5959
2:1:2:325 4.51685e-05 "17852" 6145
2:1:2:326 4.51685e-05 "17854" 6147
2:1:2:327 4.51685e-05 "18574" 6317
2:1:2:328 4.51685e-05 "Xenopus fraseri" 15931
2:1:2:329 4.26591e-05 "18937" 6395
2:1:2:330 4.26591e-05 "19296" 6466
2:1:2:331 4.26591e-05 "15284" 5499
2:1:2:332 4.26591e-05 "15656" 5602
2:1:2:333 4.26591e-05 "15659" 5605
2:1:2:334 4.26591e-05 "16025" 5696
2:1:2:335 4.26591e-05 "16026" 5697
2:1:2:336 4.26591e-05 "16027" 5698
2:1:2:337 4.26591e-05 "16396" 5785
2:1:2:338 4.26591e-05 "16761" 5869
2:1:2:339 4.26591e-05 "17124" 5960
2:1:2:340 4.26591e-05 "17487" 6052
2:1:2:341 4.26591e-05 "17494" 6059
2:1:2:342 4.26591e-05 "18214" 6234
2:1:2:343 4.26591e-05 "19655" 6537
2:1:2:344 4.26591e-05 "Hyperolius occidentalis" 12123
2:1:2:345 4.01498e-05 "19295" 6465
2:1:2:346 4.01498e-05 "15660" 5606
2:1:2:347 3.76404e-05 "15286" 5501
2:1:2:348 3.76404e-05 "15287" 5502
2:1:2:349 3.76404e-05 "15288" 5503
2:1:2:350 3.76404e-05 "15661" 5607
2:1:2:351 3.76404e-05 "16032" 5703
2:1:2:352 3.76404e-05 "16762" 5870
2:1:2:353 3.76404e-05 "17132" 5968
2:1:2:354 3.76404e-05 "17488" 6053
2:1:2:355 3.76404e-05 "17490" 6055
2:1:2:356 3.76404e-05 "17491" 6056
2:1:2:357 3.76404e-05 "17492" 6057
2:1:2:358 3.5131e-05 "15289" 5504
2:1:2:359 3.5131e-05 "15297" 5512
2:1:2:360 3.5131e-05 "15662" 5608
2:1:2:361 3.5131e-05 "16397" 5786
2:1:2:362 3.5131e-05 "17125" 5961
2:1:2:363 3.5131e-05 "17133" 5969
2:1:2:364 3.5131e-05 "17493" 6058
2:1:2:365 3.5131e-05 "18938" 6396
2:1:2:366 3.26217e-05 "19297" 6467
2:1:2:367 3.26217e-05 "15290" 5505
2:1:2:368 3.26217e-05 "15295" 5510
2:1:2:369 3.26217e-05 "15296" 5511
2:1:2:370 3.26217e-05 "15663" 5609
2:1:2:371 3.26217e-05 "16033" 5704
2:1:2:372 3.26217e-05 "16773" 5881
2:1:2:373 3.26217e-05 "16776" 5884
2:1:2:374 3.26217e-05 "17131" 5967
2:1:2:375 3.26217e-05 "17135" 5971
2:1:2:376 3.26217e-05 "17489" 6054
2:1:2:377 3.26217e-05 "Pseudhymenochirus merlini" 14806
2:1:2:378 3.01123e-05 "15291" 5506
2:1:2:379 3.01123e-05 "15292" 5507
2:1:2:380 3.01123e-05 "15293" 5508
2:1:2:381 3.01123e-05 "15294" 5509
2:1:2:382 3.01123e-05 "15298" 5513
2:1:2:383 3.01123e-05 "15664" 5610
2:1:2:384 3.01123e-05 "16057" 5728
2:1:2:385 3.01123e-05 "16413" 5802
2:1:2:386 3.01123e-05 "16763" 5871
2:1:2:387 3.01123e-05 "16774" 5882
2:1:2:388 3.01123e-05 "16775" 5883
2:1:2:389 3.01123e-05 "17126" 5962
2:1:2:390 3.01123e-05 "17134" 5970
2:1:2:391 2.7603e-05 "16035" 5706
2:1:2:392 2.7603e-05 "16414" 5803
2:1:2:393 2.7603e-05 "16764" 5872
2:1:2:394 2.7603e-05 "16772" 5880
2:1:2:395 2.50936e-05 "14931" 5411
2:1:2:396 2.50936e-05 "15299" 5514
2:1:2:397 2.50936e-05 "15665" 5611
2:1:2:398 2.50936e-05 "15666" 5612
2:1:2:399 2.50936e-05 "15667" 5613
2:1:2:400 2.50936e-05 "15694" 5640
2:1:2:401 2.50936e-05 "16034" 5705
2:1:2:402 2.50936e-05 "16053" 5724
2:1:2:403 2.50936e-05 "16054" 5725
2:1:2:404 2.50936e-05 "16056" 5727
2:1:2:405 2.50936e-05 "16398" 5787
2:1:2:406 2.50936e-05 "16399" 5788
2:1:2:407 2.50936e-05 "16415" 5804
2:1:2:408 2.50936e-05 "17127" 5963
2:1:2:409 2.50936e-05 "17130" 5966
2:1:2:410 2.50936e-05 "Leptopelis oryi" 12626
2:1:2:411 2.25842e-05 "14925" 5405
2:1:2:412 2.25842e-05 "14927" 5407
2:1:2:413 2.25842e-05 "14928" 5408
2:1:2:414 2.25842e-05 "14929" 5409
2:1:2:415 2.25842e-05 "14930" 5410
2:1:2:416 2.25842e-05 "15693" 5639
2:1:2:417 2.25842e-05 "15695" 5641
2:1:2:418 2.25842e-05 "15696" 5642
2:1:2:419 2.25842e-05 "15697" 5643
2:1:2:420 2.25842e-05 "16036" 5707
2:1:2:421 2.25842e-05 "16055" 5726
2:1:2:422 2.25842e-05 "16400" 5789
2:1:2:423 2.25842e-05 "16401" 5790
2:1:2:424 2.25842e-05 "16402" 5791
2:1:2:425 2.25842e-05 "16765" 5873
2:1:2:426 2.25842e-05 "17128" 5964
2:1:2:427 2.25842e-05 "17129" 5965
2:1:2:428 2.00749e-05 "14924" 5404
2:1:2:429 2.00749e-05 "14932" 5412
2:1:2:430 2.00749e-05 "15300" 5515
2:1:2:431 2.00749e-05 "15335" 5550
2:1:2:432 2.00749e-05 "15336" 5551
2:1:2:433 2.00749e-05 "15338" 5553
2:1:2:434 2.00749e-05 "16403" 5792
2:1:2:435 2.00749e-05 "16416" 5805
2:1:2:436 2.00749e-05 "16766" 5874
2:1:2:437 2.00749e-05 "Sclerophrys djohongensis" 15435
2:1:2:438 1.75655e-05 "14565" 5305
2:1:2:439 1.75655e-05 "14566" 5306
2:1:2:440 1.75655e-05 "14567" 5307
2:1:2:441 1.75655e-05 "14926" 5406
2:1:2:442 1.75655e-05 "14936" 5416
2:1:2:443 1.75655e-05 "14937" 5417
2:1:2:444 1.75655e-05 "14976" 5456
2:1:2:445 1.75655e-05 "14977" 5457
2:1:2:446 1.75655e-05 "14978" 5458
2:1:2:447 1.75655e-05 "15301" 5516
2:1:2:448 1.75655e-05 "15337" 5552
2:1:2:449 1.75655e-05 "15668" 5614
2:1:2:450 1.75655e-05 "16404" 5793
2:1:2:451 1.75655e-05 "16767" 5875
2:1:2:452 1.75655e-05 "16768" 5876
2:1:2:453 1.75655e-05 "14933" 5413
2:1:2:454 1.75655e-05 "15334" 5549
2:1:2:455 1.50562e-05 "16412" 5801
2:1:2:456 1.50562e-05 "16769" 5877
2:1:2:457 1.50562e-05 "16770" 5878
2:1:2:458 1.50562e-05 "16771" 5879
2:1:2:459 1.50562e-05 "Hyperolius papyri" 12125
2:1:2:460 1.50562e-05 "14938" 5418
2:1:2:461 1.50562e-05 "14973" 5453
2:1:2:462 1.50562e-05 "14974" 5454
2:1:2:463 1.50562e-05 "15302" 5517
2:1:2:464 1.50562e-05 "15333" 5548
2:1:2:465 1.50562e-05 "15672" 5618
2:1:2:466 1.50562e-05 "15673" 5619
2:1:2:467 1.50562e-05 "15674" 5620
2:1:2:468 1.50562e-05 "15675" 5621
2:1:2:469 1.50562e-05 "15692" 5638
2:1:2:470 1.50562e-05 "16037" 5708
2:1:2:471 1.50562e-05 "16038" 5709
2:1:2:472 1.50562e-05 "16039" 5710
2:1:2:473 1.50562e-05 "16040" 5711
2:1:2:474 1.50562e-05 "16041" 5712
2:1:2:475 1.50562e-05 "16042" 5713
2:1:2:476 1.25468e-05 "10293" 4168
2:1:2:477 1.25468e-05 "14614" 5354
2:1:2:478 1.25468e-05 "14615" 5355
2:1:2:479 1.25468e-05 "14568" 5308
2:1:2:480 1.25468e-05 "14569" 5309
2:1:2:481 1.25468e-05 "14570" 5310
2:1:2:482 1.25468e-05 "14934" 5414
2:1:2:483 1.25468e-05 "14935" 5415
2:1:2:484 1.25468e-05 "14939" 5419
2:1:2:485 1.25468e-05 "14940" 5420
2:1:2:486 1.25468e-05 "14941" 5421
2:1:2:487 1.25468e-05 "14942" 5422
2:1:2:488 1.25468e-05 "14943" 5423
2:1:2:489 1.25468e-05 "14975" 5455
2:1:2:490 1.25468e-05 "15303" 5518
2:1:2:491 1.25468e-05 "15304" 5519
2:1:2:492 1.25468e-05 "15305" 5520
2:1:2:493 1.25468e-05 "15306" 5521
2:1:2:494 1.25468e-05 "15307" 5522
2:1:2:495 1.25468e-05 "15308" 5523
2:1:2:496 1.25468e-05 "15309" 5524
2:1:2:497 1.25468e-05 "15314" 5529
2:1:2:498 1.25468e-05 "15315" 5530
2:1:2:499 1.25468e-05 "15316" 5531
2:1:2:500 1.25468e-05 "15669" 5615
2:1:2:501 1.25468e-05 "15670" 5616
2:1:2:502 1.25468e-05 "15671" 5617
2:1:2:503 1.25468e-05 "15676" 5622
2:1:2:504 1.25468e-05 "15677" 5623
2:1:2:505 1.25468e-05 "15678" 5624
2:1:2:506 1.25468e-05 "16043" 5714
2:1:2:507 1.25468e-05 "16044" 5715
2:1:2:508 1.25468e-05 "16052" 5723
2:1:2:509 1.25468e-05 "16405" 5794
2:1:2:510 1.25468e-05 "16410" 5799
2:1:2:511 1.25468e-05 "16411" 5800
2:1:2:512 1.00374e-05 "Hyperolius torrentis" 12165
2:1:2:513 1.00374e-05 "Odontobatrachus smithi" 13494
2:1:2:514 1.00374e-05 "13869" 5141
2:1:2:515 1.00374e-05 "13870" 5142
2:1:2:516 1.00374e-05 "14229" 5231
2:1:2:517 1.00374e-05 "14230" 5232
2:1:2:518 1.00374e-05 "14577" 5317
2:1:2:519 1.00374e-05 "14578" 5318
2:1:2:520 1.00374e-05 "14579" 5319
2:1:2:521 1.00374e-05 "14580" 5320
2:1:2:522 1.00374e-05 "14589" 5329
2:1:2:523 1.00374e-05 "14590" 5330
2:1:2:524 1.00374e-05 "14602" 5342
2:1:2:525 1.00374e-05 "14603" 5343
2:1:2:526 1.00374e-05 "14613" 5353
2:1:2:527 1.00374e-05 "14944" 5424
2:1:2:528 1.00374e-05 "14962" 5442
2:1:2:529 1.00374e-05 "14963" 5443
2:1:2:530 1.00374e-05 "15310" 5525
2:1:2:531 1.00374e-05 "15311" 5526
2:1:2:532 1.00374e-05 "15312" 5527
2:1:2:533 1.00374e-05 "15313" 5528
2:1:2:534 1.00374e-05 "15332" 5547
2:1:2:535 1.00374e-05 "15679" 5625
2:1:2:536 1.00374e-05 "15680" 5626
2:1:2:537 1.00374e-05 "15681" 5627
2:1:2:538 1.00374e-05 "15690" 5636
2:1:2:539 1.00374e-05 "15691" 5637
2:1:2:540 1.00374e-05 "16045" 5716
2:1:2:541 1.00374e-05 "16046" 5717
2:1:2:542 1.00374e-05 "16047" 5718
2:1:2:543 1.00374e-05 "16048" 5719
2:1:2:544 1.00374e-05 "16049" 5720
2:1:2:545 1.00374e-05 "16050" 5721
2:1:2:546 1.00374e-05 "16051" 5722
2:1:2:547 1.00374e-05 "16406" 5795
2:1:2:548 1.00374e-05 "16407" 5796
2:1:2:549 1.00374e-05 "16408" 5797
2:1:2:550 1.00374e-05 "16409" 5798
2:1:2:551 7.52808e-06 "14251" 5253
2:1:2:552 7.52808e-06 "14252" 5254
2:1:2:553 7.52808e-06 "14253" 5255
2:1:2:554 7.52808e-06 "14254" 5256
2:1:2:555 7.52808e-06 "14255" 5257
2:1:2:556 7.52808e-06 "Hyperolius baumanni" 12051
2:1:2:557 7.52808e-06 "12071" 4714
2:1:2:558 7.52808e-06 "13127" 4971
2:1:2:559 7.52808e-06 "13487" 5046
2:1:2:560 7.52808e-06 "13488" 5047
2:1:2:561 7.52808e-06 "13508" 5056
2:1:2:562 7.52808e-06 "13509" 5057
2:1:2:563 7.52808e-06 "13510" 5058
2:1:2:564 7.52808e-06 "13861" 5133
2:1:2:565 7.52808e-06 "13868" 5140
2:1:2:566 7.52808e-06 "13871" 5143
2:1:2:567 7.52808e-06 "14205" 5207
2:1:2:568 7.52808e-06 "14206" 5208
2:1:2:569 7.52808e-06 "14227" 5229
2:1:2:570 7.52808e-06 "14228" 5230
2:1:2:571 7.52808e-06 "14231" 5233
2:1:2:572 7.52808e-06 "14242" 5244
2:1:2:573 7.52808e-06 "14571" 5311
2:1:2:574 7.52808e-06 "14572" 5312
2:1:2:575 7.52808e-06 "14574" 5314
2:1:2:576 7.52808e-06 "14575" 5315
2:1:2:577 7.52808e-06 "14576" 5316
2:1:2:578 7.52808e-06 "14581" 5321
2:1:2:579 7.52808e-06 "14582" 5322
2:1:2:580 7.52808e-06 "14583" 5323
2:1:2:581 7.52808e-06 "14584" 5324
2:1:2:582 7.52808e-06 "14585" 5325
2:1:2:583 7.52808e-06 "14586" 5326
2:1:2:584 7.52808e-06 "14587" 5327
2:1:2:585 7.52808e-06 "14588" 5328
2:1:2:586 7.52808e-06 "14591" 5331
2:1:2:587 7.52808e-06 "14592" 5332
2:1:2:588 7.52808e-06 "14598" 5338
2:1:2:589 7.52808e-06 "14599" 5339
2:1:2:590 7.52808e-06 "14600" 5340
2:1:2:591 7.52808e-06 "14601" 5341
2:1:2:592 7.52808e-06 "14616" 5356
2:1:2:593 7.52808e-06 "14617" 5357
2:1:2:594 7.52808e-06 "14945" 5425
2:1:2:595 7.52808e-06 "14946" 5426
2:1:2:596 7.52808e-06 "14947" 5427
2:1:2:597 7.52808e-06 "14948" 5428
2:1:2:598 7.52808e-06 "14949" 5429
2:1:2:599 7.52808e-06 "14950" 5430
2:1:2:600 7.52808e-06 "14951" 5431
2:1:2:601 7.52808e-06 "14952" 5432
2:1:2:602 7.52808e-06 "14953" 5433
2:1:2:603 7.52808e-06 "14956" 5436
2:1:2:604 7.52808e-06 "14957" 5437
2:1:2:605 7.52808e-06 "14958" 5438
2:1:2:606 7.52808e-06 "14959" 5439
2:1:2:607 7.52808e-06 "14960" 5440
2:1:2:608 7.52808e-06 "14961" 5441
2:1:2:609 7.52808e-06 "14964" 5444
2:1:2:610 7.52808e-06 "14970" 5450
2:1:2:611 7.52808e-06 "14971" 5451
2:1:2:612 7.52808e-06 "14972" 5452
2:1:2:613 7.52808e-06 "15317" 5532
2:1:2:614 7.52808e-06 "15318" 5533
2:1:2:615 7.52808e-06 "15319" 5534
2:1:2:616 7.52808e-06 "15320" 5535
2:1:2:617 7.52808e-06 "15321" 5536
2:1:2:618 7.52808e-06 "15322" 5537
2:1:2:619 7.52808e-06 "15323" 5538
2:1:2:620 7.52808e-06 "15324" 5539
2:1:2:621 7.52808e-06 "15328" 5543
2:1:2:622 7.52808e-06 "15329" 5544
2:1:2:623 7.52808e-06 "15330" 5545
2:1:2:624 7.52808e-06 "15331" 5546
2:1:2:625 7.52808e-06 "15682" 5628
2:1:2:626 7.52808e-06 "15683" 5629
2:1:2:627 7.52808e-06 "15684" 5630
2:1:2:628 7.52808e-06 "15686" 5632
2:1:2:629 7.52808e-06 "15687" 5633
2:1:2:630 7.52808e-06 "15688" 5634
2:1:2:631 7.52808e-06 "15689" 5635
2:1:2:632 5.01872e-06 "12094" 4720
2:1:2:633 5.01872e-06 "12453" 4807
2:1:2:634 5.01872e-06 "12454" 4808
2:1:2:635 5.01872e-06 "13171" 4983
2:1:2:636 5.01872e-06 "13172" 4984
2:1:2:637 5.01872e-06 "13531" 5063
2:1:2:638 5.01872e-06 "13891" 5148
2:1:2:639 5.01872e-06 "13892" 5149
2:1:2:640 5.01872e-06 "13893" 5150
2:1:2:641 5.01872e-06 "13894" 5151
2:1:2:642 5.01872e-06 "13895" 5152
2:1:2:643 5.01872e-06 "14256" 5258
2:1:2:644 5.01872e-06 "Astylosternus nganhanus" 9955
2:1:2:645 5.01872e-06 "Crotaphatrema tchabalmbaboensis" 11060
2:1:2:646 5.01872e-06 "Odontobatrachus fouta" 13492
2:1:2:647 5.01872e-06 "Phrynobatrachus sternfeldi" 14025
2:1:2:648 5.01872e-06 "Ptychadena ingeri" 14960
2:1:2:649 5.01872e-06 "Tomopterna milletihorsini" 15786
2:1:2:650 5.01872e-06 "13128" 4972
2:1:2:651 5.01872e-06 "13129" 4973
2:1:2:652 5.01872e-06 "13152" 4980
2:1:2:653 5.01872e-06 "13153" 4981
2:1:2:654 5.01872e-06 "13489" 5048
2:1:2:655 5.01872e-06 "13501" 5053
2:1:2:656 5.01872e-06 "13502" 5054
2:1:2:657 5.01872e-06 "13511" 5059
2:1:2:658 5.01872e-06 "13846" 5118
2:1:2:659 5.01872e-06 "13847" 5119
2:1:2:660 5.01872e-06 "13848" 5120
2:1:2:661 5.01872e-06 "13849" 5121
2:1:2:662 5.01872e-06 "13860" 5132
2:1:2:663 5.01872e-06 "13862" 5134
2:1:2:664 5.01872e-06 "13863" 5135
2:1:2:665 5.01872e-06 "13864" 5136
2:1:2:666 5.01872e-06 "13872" 5144
2:1:2:667 5.01872e-06 "13873" 5145
2:1:2:668 5.01872e-06 "14207" 5209
2:1:2:669 5.01872e-06 "14208" 5210
2:1:2:670 5.01872e-06 "14209" 5211
2:1:2:671 5.01872e-06 "14210" 5212
2:1:2:672 5.01872e-06 "14211" 5213
2:1:2:673 5.01872e-06 "14212" 5214
2:1:2:674 5.01872e-06 "14213" 5215
2:1:2:675 5.01872e-06 "14214" 5216
2:1:2:676 5.01872e-06 "14215" 5217
2:1:2:677 5.01872e-06 "14216" 5218
2:1:2:678 5.01872e-06 "14217" 5219
2:1:2:679 5.01872e-06 "14218" 5220
2:1:2:680 5.01872e-06 "14219" 5221
2:1:2:681 5.01872e-06 "14220" 5222
2:1:2:682 5.01872e-06 "14221" 5223
2:1:2:683 5.01872e-06 "14222" 5224
2:1:2:684 5.01872e-06 "14223" 5225
2:1:2:685 5.01872e-06 "14224" 5226
2:1:2:686 5.01872e-06 "14225" 5227
2:1:2:687 5.01872e-06 "14226" 5228
2:1:2:688 5.01872e-06 "14232" 5234
2:1:2:689 5.01872e-06 "14233" 5235
2:1:2:690 5.01872e-06 "14234" 5236
2:1:2:691 5.01872e-06 "14241" 5243
2:1:2:692 5.01872e-06 "14243" 5245
2:1:2:693 5.01872e-06 "14247" 5249
2:1:2:694 5.01872e-06 "14573" 5313
2:1:2:695 5.01872e-06 "14593" 5333
2:1:2:696 5.01872e-06 "14594" 5334
2:1:2:697 5.01872e-06 "14595" 5335
2:1:2:698 5.01872e-06 "14596" 5336
2:1:2:699 5.01872e-06 "14597" 5337
2:1:2:700 5.01872e-06 "14604" 5344
2:1:2:701 5.01872e-06 "14605" 5345
2:1:2:702 5.01872e-06 "14606" 5346
2:1:2:703 5.01872e-06 "14607" 5347
2:1:2:704 5.01872e-06 "14608" 5348
2:1:2:705 5.01872e-06 "14609" 5349
2:1:2:706 5.01872e-06 "14610" 5350
2:1:2:707 5.01872e-06 "14611" 5351
2:1:2:708 5.01872e-06 "14612" 5352
2:1:2:709 5.01872e-06 "14954" 5434
2:1:2:710 5.01872e-06 "14955" 5435
2:1:2:711 5.01872e-06 "14965" 5445
2:1:2:712 5.01872e-06 "14966" 5446
2:1:2:713 5.01872e-06 "14967" 5447
2:1:2:714 5.01872e-06 "14968" 5448
2:1:2:715 5.01872e-06 "14969" 5449
2:1:2:716 5.01872e-06 "15325" 5540
2:1:2:717 5.01872e-06 "15326" 5541
2:1:2:718 5.01872e-06 "15327" 5542
2:1:2:719 5.01872e-06 "15685" 5631
2:1:2:720 2.50936e-06 "10649" 4291
2:1:2:721 2.50936e-06 "11729" 4620
2:1:2:722 2.50936e-06 "11734" 4623
2:1:2:723 2.50936e-06 "12090" 4717
2:1:2:724 2.50936e-06 "12091" 4718
2:1:2:725 2.50936e-06 "12452" 4806
2:1:2:726 2.50936e-06 "12811" 4897
2:1:2:727 2.50936e-06 "12812" 4898
2:1:2:728 2.50936e-06 "12813" 4899
2:1:2:729 2.50936e-06 "12814" 4900
2:1:2:730 2.50936e-06 "13170" 4982
2:1:2:731 2.50936e-06 "13530" 5062
2:1:2:732 2.50936e-06 "13536" 5064
2:1:2:733 2.50936e-06 "13890" 5147
2:1:2:734 2.50936e-06 "13896" 5153
2:1:2:735 2.50936e-06 "Arthroleptis brevipes" 9898
2:1:2:736 2.50936e-06 "Arthroleptis formosus" 9902
2:1:2:737 2.50936e-06 "Arthroleptis loveridgei" 9911
2:1:2:738 2.50936e-06 "Kassina wazae" 12379
2:1:2:739 2.50936e-06 "Phrynobatrachus albomarginatus" 13959
2:1:2:740 2.50936e-06 "Phrynobatrachus elberti" 13978
2:1:2:741 2.50936e-06 "Phrynobatrachus nanus" 14003
2:1:2:742 2.50936e-06 "Phrynobatrachus pintoi" 14013
2:1:2:743 2.50936e-06 "Phrynobatrachus pygmaeus" 14015
2:1:2:744 2.50936e-06 "11712" 4618
2:1:2:745 2.50936e-06 "12072" 4715
2:1:2:746 2.50936e-06 "12073" 4716
2:1:2:747 2.50936e-06 "12432" 4804
2:1:2:748 2.50936e-06 "12433" 4805
2:1:2:749 2.50936e-06 "12766" 4884
2:1:2:750 2.50936e-06 "12767" 4885
2:1:2:751 2.50936e-06 "12768" 4886
2:1:2:752 2.50936e-06 "12769" 4887
2:1:2:753 2.50936e-06 "12790" 4893
2:1:2:754 2.50936e-06 "12791" 4894
2:1:2:755 2.50936e-06 "12792" 4895
2:1:2:756 2.50936e-06 "12793" 4896
2:1:2:757 2.50936e-06 "13126" 4970
2:1:2:758 2.50936e-06 "13146" 4974
2:1:2:759 2.50936e-06 "13147" 4975
2:1:2:760 2.50936e-06 "13148" 4976
2:1:2:761 2.50936e-06 "13149" 4977
2:1:2:762 2.50936e-06 "13150" 4978
2:1:2:763 2.50936e-06 "13151" 4979
2:1:2:764 2.50936e-06 "13485" 5044
2:1:2:765 2.50936e-06 "13486" 5045
2:1:2:766 2.50936e-06 "13490" 5049
2:1:2:767 2.50936e-06 "13491" 5050
2:1:2:768 2.50936e-06 "13492" 5051
2:1:2:769 2.50936e-06 "13493" 5052
2:1:2:770 2.50936e-06 "13503" 5055
2:1:2:771 2.50936e-06 "13512" 5060
2:1:2:772 2.50936e-06 "13513" 5061
2:1:2:773 2.50936e-06 "13845" 5117
2:1:2:774 2.50936e-06 "13850" 5122
2:1:2:775 2.50936e-06 "13851" 5123
2:1:2:776 2.50936e-06 "13852" 5124
2:1:2:777 2.50936e-06 "13853" 5125
2:1:2:778 2.50936e-06 "13854" 5126
2:1:2:779 2.50936e-06 "13855" 5127
2:1:2:780 2.50936e-06 "13856" 5128
2:1:2:781 2.50936e-06 "13857" 5129
2:1:2:782 2.50936e-06 "13858" 5130
2:1:2:783 2.50936e-06 "13859" 5131
2:1:2:784 2.50936e-06 "13865" 5137
2:1:2:785 2.50936e-06 "13866" 5138
2:1:2:786 2.50936e-06 "13867" 5139
2:1:2:787 2.50936e-06 "13874" 5146
2:1:2:788 2.50936e-06 "14235" 5237
2:1:2:789 2.50936e-06 "14236" 5238
2:1:2:790 2.50936e-06 "14237" 5239
2:1:2:791 2.50936e-06 "14238" 5240
2:1:2:792 2.50936e-06 "14239" 5241
2:1:2:793 2.50936e-06 "14240" 5242
2:1:2:794 2.50936e-06 "14244" 5246
2:1:2:795 2.50936e-06 "14245" 5247
2:1:2:796 2.50936e-06 "14246" 5248
2:1:2:797 2.50936e-06 "14248" 5250
2:1:2:798 2.50936e-06 "14249" 5251
2:1:2:799 2.50936e-06 "14250" 5252
2:1:3:1 0.00118191 "Afrixalus quadrivittatus" 9501
2:1:3:2 0.000920935 "Hyperolius cinnamomeoventris" 12066
2:1:3:3 0.000910898 "Amnirana albolabris" 9675
2:1:3:4 0.000750299 "Sclerophrys funerea" 15438
2:1:3:5 0.000647415 "Arthroleptis poecilonotus" 9920
2:1:3:6 0.000617303 "Chiromantis rufescens" 10714
2:1:3:7 0.000557078 "Leptopelis notatus" 12623
2:1:3:8 0.000539512 "Xenopus epitropicalis" 15928
2:1:3:9 0.000521947 "Hyperolius ocellatus" 12124
2:1:3:10 0.000486816 "Hymenochirus boettgeri" 11992
2:1:3:11 0.000451685 "Afrixalus osorioi" 9499
2:1:3:12 0.000451685 "Amnirana lepus" 9682
2:1:3:13 0.000451685 "Hyperolius tuberculatus" 12166
2:1:3:14 0.000449175 "Phrynobatrachus auritus" 13964
2:1:3:15 0.000444157 "Leptopelis calcaratus" 12600
2:1:3:16 0.000419063 "Leptopelis millsoni" 12617
2:1:3:17 0.000386441 "Hyperolius dartevellei" 12070
2:1:3:18 0.000381423 "Cardioglossa leucomystax" 10595
2:1:3:19 0.000368876 "Hyperolius platyceps" 12133
2:1:3:20 0.000358838 "Arthroleptis variabilis" 9932
2:1:3:21 0.000348801 "Cryptothylax greshoffii" 11071
2:1:3:22 0.000331236 "Ptychadena perreti" 14973
2:1:3:23 0.000321198 "Acanthixalus spinosus" 9454
2:1:3:24 0.000318689 "Afrixalus laevis" 9494
2:1:3:25 0.000306142 "Arthroleptis tuberosus" 9931
2:1:3:26 0.000296104 "Aubria masako" 10024
2:1:3:27 0.000288576 "Leptopelis aubryi" 12593
2:1:3:28 0.000288576 "Sclerophrys gracilipes" 15440
2:1:3:29 0.000278539 "Hyperolius phantasticus" 12129
2:1:3:30 0.00027603 "Arthroleptis sylvaticus" 9927
2:1:3:31 0.000260973 "Leptopelis ocellatus" 12625
2:1:3:32 0.000260973 "Nectophryne afra" 13305
2:1:3:33 0.000258464 "Sclerophrys camerunensis" 15431
2:1:3:34 0.000250936 "19271" 6441
2:1:3:35 0.000250936 "Nectophryne batesii" 13306
2:1:3:36 0.000243408 "19272" 6442
2:1:3:37 0.000243408 "Cardioglossa gratiosa" 10593
2:1:3:38 0.000240899 "Sclerophrys superciliaris" 15459
2:1:3:39 0.00023588 "19631" 6513
2:1:3:40 0.00023337 "Sclerophrys tuberosa" 15463
2:1:3:41 0.000230861 "Hyperolius schoutedeni" 12152
2:1:3:42 0.000228352 "Ptychadena aequiplicata" 14943
2:1:3:43 0.000225842 "Cardioglossa escalerae" 10591
2:1:3:44 0.000220824 "18912" 6370
2:1:3:45 0.000218314 "19632" 6514
2:1:3:46 0.000218314 "Herpele squalostoma" 11778
2:1:3:47 0.000213296 "Xenopus pygmaeus" 15941
2:1:3:48 0.000210786 "18909" 6367
2:1:3:49 0.000210786 "Kassina maculosa" 12374
2:1:3:50 0.000210786 "Phrynobatrachus cornutus" 13972
2:1:3:51 0.000205768 "19991" 6588
2:1:3:52 0.000200749 "Opisthothylax immaculatus" 13640
2:1:3:53 0.000198239 "19273" 6443
2:1:3:54 0.000198239 "Hymenochirus curtipes" 11994
2:1:3:55 0.00019573 "18549" 6292
2:1:3:56 0.00019573 "19274" 6444
2:1:3:57 0.00019573 "20351" 6665
2:1:3:58 0.000193221 "19992" 6589
2:1:3:59 0.000193221 "Leptopelis boulengeri" 12597
2:1:3:60 0.000193221 "Phlyctimantis verrucosus" 13953
2:1:3:61 0.000188202 "18913" 6371
2:1:3:62 0.000188202 "Phrynobatrachus hylaios" 13989
2:1:3:63 0.000183183 "18914" 6372
2:1:3:64 0.000183183 "19275" 6445
2:1:3:65 0.000180674 "19633" 6515
2:1:3:66 0.000180674 "20352" 6666
2:1:3:67 0.000180674 "20711" 6747
2:1:3:68 0.000180674 "Phrynobatrachus africanus" 13958
2:1:3:69 0.000178165 "21071" 6829
2:1:3:70 0.000178165 "Arthroleptis taeniatus" 9928
2:1:3:71 0.000175655 "20353" 6667
2:1:3:72 0.000173146 "19634" 6516
2:1:3:73 0.000173146 "19635" 6517
2:1:3:74 0.000173146 "19993" 6590
2:1:3:75 0.000173146 "19995" 6592
2:1:3:76 0.000173146 "21072" 6830
2:1:3:77 0.000170636 "19276" 6446
2:1:3:78 0.000170636 "20712" 6748
2:1:3:79 0.000170636 "21070" 6828
2:1:3:80 0.000170636 "Cardioglossa gracilis" 10592
2:1:3:81 0.000168127 "18915" 6373
2:1:3:82 0.000168127 "19994" 6591
2:1:3:83 0.000168127 "19996" 6593
2:1:3:84 0.000168127 "20710" 6746
2:1:3:85 0.000168127 "Hyperolius adspersus" 12047
2:1:3:86 0.000165618 "19636" 6518
2:1:3:87 0.000165618 "20713" 6749
2:1:3:88 0.000165618 "21431" 6916
2:1:3:89 0.000163108 "20354" 6668
2:1:3:90 0.000160599 "21432" 6917
2:1:3:91 0.000160599 "Astylosternus batesi" 9949
2:1:3:92 0.000160599 "Phlyctimantis leonardi" 13952
2:1:3:93 0.00015809 "21073" 6831
2:1:3:94 0.00015809 "Hyperolius kuligae" 12099
2:1:3:95 0.00015558 "20355" 6669
2:1:3:96 0.000153071 "18552" 6295
2:1:3:97 0.000153071 "20714" 6750
2:1:3:98 0.000153071 "Conraua crassipes" 10815
2:1:3:99 0.000150562 "Afrixalus equatorialis" 9490
2:1:3:100 0.000148052 "20356" 6670
2:1:3:101 0.000145543 "20715" 6751
2:1:3:102 0.000145543 "22152" 7101
2:1:3:103 0.000145543 "22153" 7102
2:1:3:104 0.000145543 "22513" 7190
2:1:3:105 0.000145543 "Hyperolius hutsebauti" 12088
2:1:3:106 0.000143034 "19637" 6519
2:1:3:107 0.000143034 "21792" 7008
2:1:3:108 0.000143034 "21793" 7009
2:1:3:109 0.000143034 "Leptopelis aubryioides" 12594
2:1:3:110 0.000140524 "19997" 6594
2:1:3:111 0.000140524 "Leptopelis brevirostris" 12598
2:1:3:112 0.000138015 "19277" 6447
2:1:3:113 0.000138015 "21074" 6832
2:1:3:114 0.000135505 "Alexteroon hypsiphonus" 9535
2:1:3:115 0.000135505 "Phrynobatrachus parkeri" 14008
2:1:3:116 0.000132996 "20010" 6607
2:1:3:117 0.000132996 "21433" 6918
2:1:3:118 0.000130487 "19279" 6449
2:1:3:119 0.000130487 "19650" 6532
2:1:3:120 0.000127977 "19278" 6448
2:1:3:121 0.000127977 "22154" 7103
2:1:3:122 0.000125468 "20716" 6752
2:1:3:123 0.000125468 "20729" 6765
2:1:3:124 0.000122959 "18916" 6374
2:1:3:125 0.000122959 "21075" 6833
2:1:3:126 0.000120449 "19645" 6527
2:1:3:127 0.000120449 "19649" 6531
2:1:3:128 0.000120449 "20357" 6671
2:1:3:129 0.000120449 "21434" 6919
2:1:3:130 0.000120449 "22514" 7191
2:1:3:131 0.000120449 "Arthroleptis adelphus" 9893
2:1:3:132 0.00011794 "18553" 6296
2:1:3:133 0.00011794 "19280" 6450
2:1:3:134 0.00011794 "19288" 6458
2:1:3:135 0.00011794 "19638" 6520
2:1:3:136 0.00011794 "Afrixalus paradorsalis" 9500
2:1:3:137 0.000115431 "18917" 6375
2:1:3:138 0.000115431 "19281" 6451
2:1:3:139 0.000115431 "20009" 6606
2:1:3:140 0.000115431 "21794" 7010
2:1:3:141 0.000115431 "Xenopus mellotropicalis" 15936
2:1:3:142 0.000112921 "18554" 6297
2:1:3:143 0.000112921 "18919" 6377
2:1:3:144 0.000112921 "19282" 6452
2:1:3:145 0.000112921 "20008" 6605
2:1:3:146 0.000112921 "20369" 6683
2:1:3:147 0.000112921 "Hemisus olivaceus" 11774
2:1:3:148 0.000110412 "18920" 6378
2:1:3:149 0.000110412 "19286" 6456
2:1:3:150 0.000110412 "19287" 6457
2:1:3:151 0.000110412 "19639" 6521
2:1:3:152 0.000110412 "19646" 6528
2:1:3:153 0.000110412 "20007" 6604
2:1:3:154 0.000110412 "Afrixalus leucostictus" 9495
2:1:3:155 0.000107902 "18918" 6376
2:1:3:156 0.000107902 "19285" 6455
2:1:3:157 0.000107902 "19644" 6526
2:1:3:158 0.000107902 "19648" 6530
2:1:3:159 0.000107902 "19998" 6595
2:1:3:160 0.000107902 "20000" 6597
2:1:3:161 0.000107902 "21435" 6920
2:1:3:162 0.000107902 "18921" 6379
2:1:3:163 0.000105393 "19283" 6453
2:1:3:164 0.000105393 "19647" 6529
2:1:3:165 0.000105393 "19999" 6596
2:1:3:166 0.000105393 "20004" 6601
2:1:3:167 0.000105393 "20005" 6602
2:1:3:168 0.000105393 "20006" 6603
2:1:3:169 0.000105393 "21076" 6834
2:1:3:170 0.000102884 "19284" 6454
2:1:3:171 0.000102884 "20002" 6599
2:1:3:172 0.000102884 "20358" 6672
2:1:3:173 0.000102884 "22873" 7274
2:1:3:174 0.000100374 "19640" 6522
2:1:3:175 0.000100374 "19642" 6524
2:1:3:176 0.000100374 "20001" 6598
2:1:3:177 0.000100374 "20003" 6600
2:1:3:178 0.000100374 "20359" 6673
2:1:3:179 0.000100374 "20717" 6753
2:1:3:180 0.000100374 "Amnirana amnicola" 9676
2:1:3:181 0.000100374 "Hyperolius pardalis" 12127
2:1:3:182 0.000100374 "18555" 6298
2:1:3:183 0.000100374 "18922" 6380
2:1:3:184 9.7865e-05 "19643" 6525
2:1:3:185 9.7865e-05 "20365" 6679
2:1:3:186 9.7865e-05 "20718" 6754
2:1:3:187 9.7865e-05 "22155" 7104
2:1:3:188 9.53557e-05 "19641" 6523
2:1:3:189 9.53557e-05 "20364" 6678
2:1:3:190 9.53557e-05 "20366" 6680
2:1:3:191 9.53557e-05 "20368" 6682
2:1:3:192 9.53557e-05 "21077" 6835
2:1:3:193 9.53557e-05 "21436" 6921
2:1:3:194 9.28463e-05 "20367" 6681
2:1:3:195 9.28463e-05 "21437" 6922
2:1:3:196 9.28463e-05 "21795" 7011
2:1:3:197 9.28463e-05 "22874" 7275
2:1:3:198 9.28463e-05 "19651" 6533
2:1:3:199 9.0337e-05 "20719" 6755
2:1:3:200 9.0337e-05 "21796" 7012
2:1:3:201 9.0337e-05 "22156" 7105
2:1:3:202 9.0337e-05 "22515" 7192
2:1:3:203 9.0337e-05 "Alexteroon obstetricans" 9537
2:1:3:204 8.78276e-05 "Trichobatrachus robustus" 15802
2:1:3:205 8.53182e-05 "20728" 6764
2:1:3:206 8.53182e-05 "21078" 6836
2:1:3:207 8.53182e-05 "Scotobleps gabonicus" 15472
2:1:3:208 8.28089e-05 "Sclerophrys latifrons" 15446
2:1:3:209 8.02995e-05 "Kassina mertensi" 12375
2:1:3:210 8.02995e-05 "Xenopus andrei" 15924
2:1:3:211 7.77902e-05 "20727" 6763
2:1:3:212 7.77902e-05 "21808" 7024
2:1:3:213 7.77902e-05 "Leptopelis rufus" 12631
2:1:3:214 7.52808e-05 "21448" 6933
2:1:3:215 7.27714e-05 "20724" 6760
2:1:3:216 7.02621e-05 "20361" 6675
2:1:3:217 7.02621e-05 "20726" 6762
2:1:3:218 7.02621e-05 "21088" 6846
2:1:3:219 7.02621e-05 "21797" 7013
2:1:3:220 6.77527e-05 "20360" 6674
2:1:3:221 6.77527e-05 "20720" 6756
2:1:3:222 6.77527e-05 "20721" 6757
2:1:3:223 6.77527e-05 "20725" 6761
2:1:3:224 6.77527e-05 "21079" 6837
2:1:3:225 6.77527e-05 "21438" 6923
2:1:3:226 6.77527e-05 "21442" 6927
2:1:3:227 6.77527e-05 "22168" 7117
2:1:3:228 6.77527e-05 "Hyperolius bolifambae" 12056
2:1:3:229 6.77527e-05 "Petropedetes vulpiae" 13891
2:1:3:230 6.52434e-05 "20362" 6676
2:1:3:231 6.52434e-05 "20363" 6677
2:1:3:232 6.52434e-05 "20722" 6758
2:1:3:233 6.52434e-05 "20723" 6759
2:1:3:234 6.52434e-05 "21081" 6839
2:1:3:235 6.52434e-05 "21082" 6840
2:1:3:236 6.52434e-05 "21087" 6845
2:1:3:237 6.52434e-05 "21441" 6926
2:1:3:238 6.52434e-05 "Sclerophrys channingi" 15433
2:1:3:239 6.2734e-05 "21080" 6838
2:1:3:240 6.2734e-05 "21083" 6841
2:1:3:241 6.2734e-05 "21084" 6842
2:1:3:242 6.2734e-05 "21086" 6844
2:1:3:243 6.2734e-05 "21439" 6924
2:1:3:244 6.2734e-05 "21440" 6925
2:1:3:245 6.2734e-05 "21443" 6928
2:1:3:246 6.2734e-05 "21799" 7015
2:1:3:247 6.2734e-05 "21801" 7017
2:1:3:248 6.2734e-05 "21802" 7018
2:1:3:249 6.2734e-05 "21803" 7019
2:1:3:250 6.2734e-05 "21807" 7023
2:1:3:251 6.02246e-05 "21085" 6843
2:1:3:252 6.02246e-05 "21447" 6932
2:1:3:253 6.02246e-05 "21798" 7014
2:1:3:254 6.02246e-05 "22163" 7112
2:1:3:255 5.77153e-05 "21444" 6929
2:1:3:256 5.77153e-05 "21800" 7016
2:1:3:257 5.77153e-05 "21804" 7020
2:1:3:258 5.77153e-05 "22516" 7193
2:1:3:259 5.52059e-05 "21446" 6931
2:1:3:260 5.52059e-05 "22157" 7106
2:1:3:261 5.52059e-05 "22162" 7111
2:1:3:262 5.52059e-05 "Hyperolius koehleri" 12098
2:1:3:263 5.52059e-05 "Phrynobatrachus scapularis" 14021
2:1:3:264 5.26966e-05 "21445" 6930
2:1:3:265 5.26966e-05 "21805" 7021
2:1:3:266 5.26966e-05 "22159" 7108
2:1:3:267 5.26966e-05 "Hyperolius mosaicus" 12116
2:1:3:268 5.01872e-05 "21806" 7022
2:1:3:269 5.01872e-05 "22158" 7107
2:1:3:270 5.01872e-05 "22160" 7109
2:1:3:271 5.01872e-05 "22161" 7110
2:1:3:272 5.01872e-05 "22875" 7276
2:1:3:273 5.01872e-05 "22878" 7279
2:1:3:274 5.01872e-05 "22882" 7283
2:1:3:275 4.76778e-05 "22164" 7113
2:1:3:276 4.76778e-05 "22517" 7194
2:1:3:277 4.76778e-05 "22518" 7195
2:1:3:278 4.76778e-05 "Cardioglossa elegans" 10590
2:1:3:279 4.76778e-05 "Leptopelis zebra" 12640
2:1:3:280 4.76778e-05 "Phrynobatrachus batesii" 13965
2:1:3:281 4.76778e-05 "22877" 7278
2:1:3:282 4.76778e-05 "22879" 7280
2:1:3:283 4.76778e-05 "22876" 7277
2:1:3:284 4.51685e-05 "22880" 7281
2:1:3:285 4.26591e-05 "22167" 7116
2:1:3:286 4.26591e-05 "22519" 7196
2:1:3:287 4.26591e-05 "22520" 7197
2:1:3:288 4.26591e-05 "22521" 7198
2:1:3:289 4.26591e-05 "Hyperolius langi" 12101
2:1:3:290 4.26591e-05 "Xenopus parafraseri" 15938
2:1:3:291 4.26591e-05 "22523" 7200
2:1:3:292 4.26591e-05 "22881" 7282
2:1:3:293 4.01498e-05 "22166" 7115
2:1:3:294 4.01498e-05 "22522" 7199
2:1:3:295 4.01498e-05 "22524" 7201
2:1:3:296 4.01498e-05 "22525" 7202
2:1:3:297 4.01498e-05 "23234" 7359
2:1:3:298 3.76404e-05 "22165" 7114
2:1:3:299 3.5131e-05 "Aubria subsigillata" 10026
2:1:3:300 3.26217e-05 "Nyctibates corrugatus" 13399
2:1:3:301 2.7603e-05 "Hemisus perreti" 11775
2:1:3:302 2.50936e-05 "Phrynobatrachus sandersoni" 14020
2:1:3:303 2.50936e-05 "Sclerophrys buchneri" 15430
2:1:3:304 2.25842e-05 "Conraua goliath" 10817
2:1:3:305 2.00749e-05 "Hyperolius acutirostris" 12045
2:1:3:306 2.00749e-05 "Hyperolius robustus" 12147
2:1:3:307 2.00749e-05 "Phrynobatrachus horsti" 13988
2:1:3:308 1.50562e-05 "Xenopus allofraseri" 15922
2:1:3:309 1.25468e-05 "Xenopus boumbaensis" 15926
2:1:3:310 1.00374e-05 "Cryptothylax minutus" 11072
2:1:3:311 1.00374e-05 "Leptodactylodon albiventris" 12504
2:1:3:312 7.52808e-06 "Cardioglossa congolia" 10588
2:1:3:313 7.52808e-06 "Leptodactylodon ventrimarmoratus" 12517
2:1:3:314 7.52808e-06 "Petropedetes palmipes" 13888
2:1:3:315 5.01872e-06 "Cardioglossa annulata" 10587
2:1:3:316 5.01872e-06 "Hymenochirus boulengeri" 11993
2:1:3:317 5.01872e-06 "Hyperolius bopeleti" 12057
2:1:3:318 5.01872e-06 "Hyperolius brachiofasciatus" 12058
2:1:3:319 5.01872e-06 "Leptodactylodon blanci" 12507
2:1:3:320 5.01872e-06 "Phrynobatrachus giorgii" 13983
2:1:3:321 2.50936e-06 "Amietia amieti" 9656
2:1:3:322 2.50936e-06 "Arthroleptis phrynoides" 9919
2:1:3:323 2.50936e-06 "Astylosternus schioetzi" 9960
2:1:3:324 2.50936e-06 "Hymenochirus feae" 11995
2:1:3:325 2.50936e-06 "Hyperolius ferrugineus" 12077
2:1:3:326 2.50936e-06 "Hyperolius ghesquieri" 12082
2:1:3:327 2.50936e-06 "Hyperolius inornatus" 12090
2:1:3:328 2.50936e-06 "Hyperolius lucani" 12106
2:1:3:329 2.50936e-06 "Hyperolius maestus" 12108
2:1:3:330 2.50936e-06 "Hyperolius protchei" 12137
2:1:3:331 2.50936e-06 "Hyperolius rhizophilus" 12144
2:1:3:332 2.50936e-06 "Hyperolius sankuruensis" 12151
2:1:3:333 2.50936e-06 "Hyperolius stenodactylus" 12159
2:1:3:334 2.50936e-06 "Hyperolius veithi" 12169
2:1:3:335 2.50936e-06 "Leptodactylodon stevarti" 12516
2:1:3:336 2.50936e-06 "Leptopelis crystallinoron" 12603
2:1:3:337 2.50936e-06 "Phrynobatrachus gastoni" 13981
2:1:3:338 2.50936e-06 "Phrynobatrachus mayokoensis" 14001
2:1:3:339 2.50936e-06 "Phrynobatrachus ogoensis" 14006
2:1:3:340 2.50936e-06 "Phrynobatrachus ruthbeateae" 14019
2:1:3:341 2.50936e-06 "Werneria iboundji" 15906
2:1:3:342 2.50936e-06 "Hyperolius jacobseni" 12093
2:1:3:343 2.50936e-06 "Hyperolius polli" 12134
2:1:4:1 0.00090086 "Pyxicephalus adspersus" 15011
2:1:4:2 0.000838126 "Xenopus laevis" 15935
2:1:4:3 0.000632359 "Tomopterna tandyi" 15788
2:1:4:4 0.000602246 "Breviceps adspersus" 10435
2:1:4:5 0.000572134 "Cacosternum boettgeri" 10500
2:1:4:6 0.000424082 "Amietia delalandii" 9659
2:1:4:7 0.000341273 "Tomopterna krugerensis" 15783
2:1:4:8 0.000303633 "Sclerophrys poweri" 15454
2:1:4:9 0.000243408 "Amietia poyntoni" 9669
2:1:4:10 0.000240899 "Strongylopus fasciatus" 15615
2:1:4:11 0.000210786 "Sclerophrys capensis" 15432
2:1:4:12 0.000178165 "Vandijkophrynus gariepensis" 15891
2:1:4:13 0.000168127 "Strongylopus grayii" 15617
2:1:4:14 0.000150562 "Phrynomantis annectens" 14039
2:1:4:15 0.000145543 "30452" 8962
2:1:4:16 0.000138015 "Tomopterna natalensis" 15787
2:1:4:17 0.000132996 "30092" 8884
2:1:4:18 0.000130487 "30093" 8885
2:1:4:19 0.000122959 "30811" 9037
2:1:4:20 0.000115431 "29372" 8724
2:1:4:21 0.000115431 "29732" 8805
2:1:4:22 0.000112921 "Semnodactylus wealii" 15493
2:1:4:23 0.000107902 "29011" 8639
2:1:4:24 0.000107902 "29371" 8723
2:1:4:25 0.000105393 "Amietia fuscigula" 9662
2:1:4:26 0.000102884 "30451" 8961
2:1:4:27 0.000100374 "30810" 9036
2:1:4:28 0.000100374 "Poyntonophrynus vertebralis" 14312
2:1:4:29 9.28463e-05 "30450" 8960
2:1:4:30 8.78276e-05 "31170" 9105
2:1:4:31 8.53182e-05 "29010" 8638
2:1:4:32 8.53182e-05 "29731" 8804
2:1:4:33 8.28089e-05 "Poyntonophrynus dombensis" 14305
2:1:4:34 8.28089e-05 "28650" 8554
2:1:4:35 8.02995e-05 "30091" 8883
2:1:4:36 7.77902e-05 "32240" 9266
2:1:4:37 7.52808e-05 "28649" 8553
2:1:4:38 7.52808e-05 "29008" 8636
2:1:4:39 7.52808e-05 "29009" 8637
2:1:4:40 7.52808e-05 "29368" 8720
2:1:4:41 7.52808e-05 "Cacosternum nanum" 10507
2:1:4:42 7.27714e-05 "29369" 8721
2:1:4:43 7.27714e-05 "29370" 8722
2:1:4:44 7.02621e-05 "30090" 8882
2:1:4:45 7.02621e-05 "31528" 9164
2:1:4:46 6.77527e-05 "30449" 8959
2:1:4:47 6.52434e-05 "29007" 8635
2:1:4:48 6.52434e-05 "29367" 8719
2:1:4:49 6.52434e-05 "29728" 8801
2:1:4:50 6.2734e-05 "29729" 8802
2:1:4:51 6.2734e-05 "30809" 9035
2:1:4:52 6.2734e-05 "32241" 9267
2:1:4:53 6.02246e-05 "28648" 8552
2:1:4:54 6.02246e-05 "31527" 9163
2:1:4:55 6.02246e-05 "31529" 9165
2:1:4:56 6.02246e-05 "31887" 9221
2:1:4:57 6.02246e-05 "31888" 9222
2:1:4:58 6.02246e-05 "Tomopterna delalandii" 15779
2:1:4:59 6.02246e-05 "31883" 9217
2:1:4:60 6.02246e-05 "31884" 9218
2:1:4:61 5.77153e-05 "30089" 8881
2:1:4:62 5.77153e-05 "31169" 9104
2:1:4:63 5.77153e-05 "31885" 9219
2:1:4:64 5.77153e-05 "31880" 9214
2:1:4:65 5.52059e-05 "29366" 8718
2:1:4:66 5.52059e-05 "29730" 8803
2:1:4:67 5.52059e-05 "30088" 8880
2:1:4:68 5.26966e-05 "27924" 8376
2:1:4:69 5.26966e-05 "28647" 8551
2:1:4:70 5.26966e-05 "29006" 8634
2:1:4:71 5.26966e-05 "29727" 8800
2:1:4:72 5.26966e-05 "31168" 9103
2:1:4:73 5.26966e-05 "31886" 9220
2:1:4:74 5.01872e-05 "26834" 8117
2:1:4:75 5.01872e-05 "26835" 8118
2:1:4:76 5.01872e-05 "29726" 8799
2:1:4:77 5.01872e-05 "Hadromophryne natalensis" 11748
2:1:4:78 5.01872e-05 "Hyperolius semidiscus" 12154
2:1:4:79 5.01872e-05 "31520" 9156
2:1:4:80 5.01872e-05 "31879" 9213
2:1:4:81 5.01872e-05 "31881" 9215
2:1:4:82 4.76778e-05 "26836" 8119
2:1:4:83 4.76778e-05 "27557" 8286
2:1:4:84 4.76778e-05 "27561" 8290
2:1:4:85 4.76778e-05 "Poyntonophrynus hoeschi" 14308
2:1:4:86 4.76778e-05 "30448" 8958
2:1:4:87 4.76778e-05 "Breviceps verrucosus" 10449
2:1:4:88 4.76778e-05 "31519" 9155
2:1:4:89 4.51685e-05 "27556" 8285
2:1:4:90 4.51685e-05 "27926" 8378
2:1:4:91 4.51685e-05 "30086" 8878
2:1:4:92 4.51685e-05 "30087" 8879
2:1:4:93 4.51685e-05 "30808" 9034
2:1:4:94 4.51685e-05 "31167" 9102
2:1:4:95 4.51685e-05 "Cacosternum parvum" 10508
2:1:4:96 4.51685e-05 "31882" 9216
2:1:4:97 4.26591e-05 "27194" 8201
2:1:4:98 4.26591e-05 "27195" 8202
2:1:4:99 4.26591e-05 "27197" 8204
2:1:4:100 4.26591e-05 "27199" 8206
2:1:4:101 4.26591e-05 "27558" 8287
2:1:4:102 4.26591e-05 "27923" 8375
2:1:4:103 4.26591e-05 "30085" 8877
2:1:4:104 4.26591e-05 "30447" 8957
2:1:4:105 4.01498e-05 "27196" 8203
2:1:4:106 4.01498e-05 "27198" 8205
2:1:4:107 4.01498e-05 "27560" 8289
2:1:4:108 4.01498e-05 "27917" 8369
2:1:4:109 4.01498e-05 "27918" 8370
2:1:4:110 4.01498e-05 "27925" 8377
2:1:4:111 4.01498e-05 "28287" 8465
2:1:4:112 4.01498e-05 "30807" 9033
2:1:4:113 4.01498e-05 "31526" 9162
2:1:4:114 4.01498e-05 "Afrixalus aureus" 9482
2:1:4:115 3.76404e-05 "26833" 8116
2:1:4:116 3.76404e-05 "27555" 8284
2:1:4:117 3.76404e-05 "27916" 8368
2:1:4:118 3.76404e-05 "29365" 8717
2:1:4:119 3.76404e-05 "Poyntonophrynus damaranus" 14304
2:1:4:120 3.76404e-05 "30446" 8956
2:1:4:121 3.76404e-05 "31165" 9100
2:1:4:122 3.5131e-05 "27559" 8288
2:1:4:123 3.5131e-05 "28277" 8455
2:1:4:124 3.5131e-05 "28278" 8456
2:1:4:125 3.5131e-05 "28286" 8464
2:1:4:126 3.5131e-05 "29725" 8798
2:1:4:127 3.5131e-05 "30445" 8955
2:1:4:128 3.5131e-05 "30444" 8954
2:1:4:129 3.5131e-05 "30803" 9029
2:1:4:130 3.5131e-05 "30804" 9030
2:1:4:131 3.5131e-05 "30805" 9031
2:1:4:132 3.5131e-05 "30806" 9032
2:1:4:133 3.5131e-05 "31166" 9101
2:1:4:134 3.26217e-05 "27919" 8371
2:1:4:135 3.26217e-05 "27920" 8372
2:1:4:136 3.26217e-05 "28646" 8550
2:1:4:137 3.26217e-05 "30084" 8876
2:1:4:138 3.26217e-05 "30443" 8953
2:1:4:139 3.26217e-05 "30437" 8947
2:1:4:140 3.26217e-05 "30440" 8950
2:1:4:141 3.26217e-05 "31525" 9161
2:1:4:142 3.26217e-05 "Vandijkophrynus robinsoni" 15893
2:1:4:143 3.26217e-05 "Vandijkophrynus angusticeps" 15890
2:1:4:144 3.01123e-05 "27193" 8200
2:1:4:145 3.01123e-05 "27554" 8283
2:1:4:146 3.01123e-05 "27921" 8373
2:1:4:147 3.01123e-05 "27922" 8374
2:1:4:148 3.01123e-05 "28279" 8457
2:1:4:149 3.01123e-05 "28285" 8463
2:1:4:150 3.01123e-05 "28638" 8542
2:1:4:151 3.01123e-05 "29005" 8633
2:1:4:152 3.01123e-05 "29364" 8716
2:1:4:153 3.01123e-05 "30438" 8948
2:1:4:154 3.01123e-05 "30439" 8949
2:1:4:155 3.01123e-05 "30441" 8951
2:1:4:156 3.01123e-05 "30442" 8952
2:1:4:157 3.01123e-05 "30802" 9028
2:1:4:158 3.01123e-05 "31159" 9094
2:1:4:159 3.01123e-05 "31160" 9095
2:1:4:160 3.01123e-05 "31164" 9099
2:1:4:161 3.01123e-05 "31523" 9159
2:1:4:162 3.01123e-05 "31524" 9160
2:1:4:163 2.7603e-05 "28645" 8549
2:1:4:164 2.7603e-05 "29724" 8797
2:1:4:165 2.7603e-05 "30798" 9024
2:1:4:166 2.7603e-05 "30800" 9026
2:1:4:167 2.7603e-05 "31163" 9098
2:1:4:168 2.7603e-05 "31521" 9157
2:1:4:169 2.7603e-05 "Cacosternum namaquense" 10505
2:1:4:170 2.50936e-05 "27915" 8367
2:1:4:171 2.50936e-05 "28284" 8462
2:1:4:172 2.50936e-05 "28639" 8543
2:1:4:173 2.50936e-05 "28998" 8626
2:1:4:174 2.50936e-05 "29004" 8632
2:1:4:175 2.50936e-05 "29363" 8715
2:1:4:176 2.50936e-05 "30083" 8875
2:1:4:177 2.50936e-05 "30799" 9025
2:1:4:178 2.50936e-05 "31161" 9096
2:1:4:179 2.50936e-05 "31522" 9158
2:1:4:180 2.50936e-05 "Afrixalus spinifrons" 9503
2:1:4:181 2.50936e-05 "Strongylopus wageri" 15623
2:1:4:182 2.50936e-05 "Breviceps montanus" 10442
2:1:4:183 2.50936e-05 "Cacosternum karooicum" 10502
2:1:4:184 2.50936e-05 "Strongylopus bonaespei" 15614
2:1:4:185 2.25842e-05 "28280" 8458
2:1:4:186 2.25842e-05 "28281" 8459
2:1:4:187 2.25842e-05 "28643" 8547
2:1:4:188 2.25842e-05 "28644" 8548
2:1:4:189 2.25842e-05 "29003" 8631
2:1:4:190 2.25842e-05 "29358" 8710
2:1:4:191 2.25842e-05 "29723" 8796
2:1:4:192 2.25842e-05 "30801" 9027
2:1:4:193 2.25842e-05 "31162" 9097
2:1:4:194 2.25842e-05 "Cacosternum striatum" 10512
2:1:4:195 2.25842e-05 "Hemisus guttatus" 11771
2:1:4:196 2.25842e-05 "Capensibufo tradouwi" 10585
2:1:4:197 2.00749e-05 "28276" 8454
2:1:4:198 2.00749e-05 "28282" 8460
2:1:4:199 2.00749e-05 "28283" 8461
2:1:4:200 2.00749e-05 "28640" 8544
2:1:4:201 2.00749e-05 "28997" 8625
2:1:4:202 2.00749e-05 "29001" 8629
2:1:4:203 2.00749e-05 "29002" 8630
2:1:4:204 2.00749e-05 "30077" 8869
2:1:4:205 2.00749e-05 "Anhydrophryne hewitti" 9773
2:1:4:206 2.00749e-05 "Leptopelis natalensis" 12621
2:1:4:207 1.75655e-05 "27914" 8366
2:1:4:208 1.75655e-05 "28637" 8541
2:1:4:209 1.75655e-05 "28641" 8545
2:1:4:210 1.75655e-05 "28642" 8546
2:1:4:211 1.75655e-05 "28999" 8627
2:1:4:212 1.75655e-05 "29000" 8628
2:1:4:213 1.75655e-05 "29357" 8709
2:1:4:214 1.75655e-05 "29359" 8711
2:1:4:215 1.75655e-05 "29361" 8713
2:1:4:216 1.75655e-05 "29362" 8714
2:1:4:217 1.75655e-05 "29721" 8794
2:1:4:218 1.75655e-05 "29722" 8795
2:1:4:219 1.75655e-05 "30081" 8873
2:1:4:220 1.75655e-05 "Amietia vertebralis" 9673
2:1:4:221 1.75655e-05 "Arthroleptis wahlbergii" 9934
2:1:4:222 1.75655e-05 "Cacosternum rhythmum" 10511
2:1:4:223 1.75655e-05 "Hyperolius poweri" 12136
2:1:4:224 1.75655e-05 "Heleophryne purcelli" 11759
2:1:4:225 1.50562e-05 "28996" 8624
2:1:4:226 1.50562e-05 "29719" 8792
2:1:4:227 1.50562e-05 "30082" 8874
2:1:4:228 1.50562e-05 "30078" 8870
2:1:4:229 1.50562e-05 "Breviceps namaquensis" 10444
2:1:4:230 1.50562e-05 "Breviceps sopranus" 10447
2:1:4:231 1.50562e-05 "Sclerophrys pardalis" 15451
2:1:4:232 1.50562e-05 "Strongylopus springbokensis" 15622
2:1:4:233 1.25468e-05 "28275" 8453
2:1:4:234 1.25468e-05 "28636" 8540
2:1:4:235 1.25468e-05 "30080" 8872
2:1:4:236 1.25468e-05 "Breviceps sylvestris" 10448
2:1:4:237 1.25468e-05 "Leptopelis xenodactylus" 12638
2:1:4:238 1.25468e-05 "29716" 8789
2:1:4:239 1.25468e-05 "30076" 8868
2:1:4:240 1.25468e-05 "Breviceps macrops" 10441
2:1:4:241 1.00374e-05 "28635" 8539
2:1:4:242 1.00374e-05 "29356" 8708
2:1:4:243 1.00374e-05 "29360" 8712
2:1:4:244 1.00374e-05 "29717" 8790
2:1:4:245 1.00374e-05 "29718" 8791
2:1:4:246 1.00374e-05 "29720" 8793
2:1:4:247 1.00374e-05 "30079" 8871
2:1:4:248 1.00374e-05 "Amietia hymenopus" 9663
2:1:4:249 1.00374e-05 "Anhydrophryne rattrayi" 9775
2:1:4:250 1.00374e-05 "Cacosternum thorini" 10513
2:1:4:251 1.00374e-05 "Amietia vandijki" 9672
2:1:4:252 1.00374e-05 "Breviceps gibbosus" 10440
2:1:4:253 1.00374e-05 "Breviceps rosei" 10446
2:1:4:254 1.00374e-05 "Cacosternum capense" 10501
2:1:4:255 7.52808e-06 "Amietia dracomontana" 9661
2:1:4:256 7.52808e-06 "Anhydrophryne ngongoniensis" 9774
2:1:4:257 7.52808e-06 "Breviceps bagginsi" 10436
2:1:4:258 7.52808e-06 "Natalobatrachus bonebergi" 13303
2:1:4:259 7.52808e-06 "Arthroleptella villiersi" 9889
2:1:4:260 7.52808e-06 "Breviceps acutirostris" 10434
2:1:4:261 7.52808e-06 "Breviceps fuscus" 10439
2:1:4:262 7.52808e-06 "Cacosternum aggestum" 10498
2:1:4:263 5.01872e-06 "Cacosternum nanogularum" 10506
2:1:4:264 5.01872e-06 "Heleophryne hewitti" 11757
2:1:4:265 5.01872e-06 "Hyperolius pickersgilli" 12130
2:1:4:266 5.01872e-06 "Vandijkophrynus amatolicus" 15889
2:1:4:267 5.01872e-06 "Arthroleptella bicolor" 9884
2:1:4:268 5.01872e-06 "Arthroleptella landdrosia" 9886
2:1:4:269 5.01872e-06 "Cacosternum australis" 10499
2:1:4:270 5.01872e-06 "Capensibufo deceptus" 10582
2:1:4:271 5.01872e-06 "Capensibufo magistratus" 10583
2:1:4:272 5.01872e-06 "Heleophryne orientalis" 11758
2:1:4:273 5.01872e-06 "Heleophryne regis" 11760
2:1:4:274 5.01872e-06 "Hyperolius horstockii" 12086
2:1:4:275 2.50936e-06 "Tomopterna damarensis" 15778
2:1:4:276 2.50936e-06 "Breviceps branchi" 10437
2:1:4:277 2.50936e-06 "Cacosternum poyntoni" 10510
2:1:4:278 2.50936e-06 "Arthroleptella drewesii" 9885
2:1:4:279 2.50936e-06 "Arthroleptella rugosa" 9887
2:1:4:280 2.50936e-06 "Arthroleptella subvoce" 9888
2:1:4:281 2.50936e-06 "Capensibufo selenophos" 10584
2:1:4:282 2.50936e-06 "Microbatrachella capensis" 13162
2:1:4:283 2.50936e-06 "Poyntonia paludicola" 14302
2:1:4:284 2.50936e-06 "Sclerophrys pantherina" 15450
2:1:4:285 2.50936e-06 "Xenopus gilli" 15932
2:1:5:1 0.000383932 "Phrynobatrachus calcaratus" 13970
2:1:5:2 0.000308651 "Geotrypetes seraphini" 11654
2:1:5:3 0.00027603 "Hyperolius concolor" 12067
2:1:5:4 0.000215805 "Phrynobatrachus gutturosus" 13986
2:1:5:5 0.000198239 "Afrixalus dorsalis" 9487
2:1:5:6 0.00019573 "17812" 6105
2:1:5:7 0.000175655 "Hyperolius guttulatus" 12085
2:1:5:8 0.000160599 "17813" 6106
2:1:5:9 0.000160599 "Hyperolius fusciventris" 12081
2:1:5:10 0.00015809 "17452" 6017
2:1:5:11 0.00015809 "17811" 6104
2:1:5:12 0.00015809 "18173" 6193
2:1:5:13 0.00015558 "18172" 6192
2:1:5:14 0.000150562 "17451" 6016
2:1:5:15 0.000150562 "Leptopelis spiritusnoctis" 12632
2:1:5:16 0.000148052 "18533" 6280
2:1:5:17 0.000143034 "18171" 6191
2:1:5:18 0.000140524 "17449" 6014
2:1:5:19 0.000140524 "17450" 6015
2:1:5:20 0.000138015 "17809" 6102
2:1:5:21 0.000138015 "17810" 6103
2:1:5:22 0.000135505 "18534" 6281
2:1:5:23 0.000135505 "18538" 6285
2:1:5:24 0.000135505 "18893" 6364
2:1:5:25 0.000132996 "18532" 6279
2:1:5:26 0.000130487 "Aubria occidentalis" 10025
2:1:5:27 0.000127977 "18170" 6190
2:1:5:28 0.000127977 "18531" 6278
2:1:5:29 0.000127977 "18536" 6283
2:1:5:30 0.000125468 "18178" 6198
2:1:5:31 0.000125468 "18179" 6199
2:1:5:32 0.000122959 "18174" 6194
2:1:5:33 0.000122959 "18175" 6195
2:1:5:34 0.000122959 "18177" 6197
2:1:5:35 0.000122959 "18535" 6282
2:1:5:36 0.000122959 "18892" 6363
2:1:5:37 0.000122959 "Ptychadena longirostris" 14962
2:1:5:38 0.000120449 "18176" 6196
2:1:5:39 0.000120449 "18180" 6200
2:1:5:40 0.000120449 "18539" 6286
2:1:5:41 0.000120449 "18540" 6287
2:1:5:42 0.000115431 "Afrixalus nigeriensis" 9497
2:1:5:43 0.000110412 "17448" 6013
2:1:5:44 0.000110412 "18537" 6284
2:1:5:45 0.000110412 "Phlyctimantis boulengeri" 13950
2:1:5:46 0.000110412 "Phrynobatrachus alleni" 13960
2:1:5:47 0.000110412 "18184" 6204
2:1:5:48 0.000110412 "18548" 6291
2:1:5:49 0.000110412 "Hyperolius sylvaticus" 12163
2:1:5:50 0.000107902 "17808" 6101
2:1:5:51 0.000105393 "17089" 5925
2:1:5:52 0.000105393 "18181" 6201
2:1:5:53 0.000102884 "17814" 6107
2:1:5:54 0.000102884 "18186" 6206
2:1:5:55 0.000102884 "18547" 6290
2:1:5:56 0.000100374 "18908" 6366
2:1:5:57 9.7865e-05 "Hyperolius lamottei" 12100
2:1:5:58 9.7865e-05 "18185" 6205
2:1:5:59 9.53557e-05 "Amnirana occidentalis" 9684
2:1:5:60 9.53557e-05 "18546" 6289
2:1:5:61 9.53557e-05 "18907" 6365
2:1:5:62 9.28463e-05 "Phrynobatrachus plicatus" 14014
2:1:5:63 9.28463e-05 "18183" 6203
2:1:5:64 9.0337e-05 "18541" 6288
2:1:5:65 9.0337e-05 "Hyperolius picturatus" 12131
2:1:5:66 8.78276e-05 "Sclerophrys togoensis" 15462
2:1:5:67 8.02995e-05 "Ptychadena superciliaris" 14983
2:1:5:68 7.52808e-05 "Phrynobatrachus liberiensis" 13999
2:1:5:69 7.52808e-05 "Phrynobatrachus phyllophilus" 14012
2:1:5:70 6.52434e-05 "Kassina schioetzi" 12376
2:1:5:71 6.52434e-05 "Leptopelis macrotis" 12615
2:1:5:72 6.52434e-05 "Odontobatrachus natator" 13493
2:1:5:73 6.52434e-05 "Ptychadena arnei" 14946
2:1:5:74 6.2734e-05 "Ptychadena retropunctata" 14977
2:1:5:75 6.02246e-05 "Cardioglossa occidentalis" 10599
2:1:5:76 6.02246e-05 "Phrynobatrachus fraterculus" 13980
2:1:5:77 6.02246e-05 "Phrynobatrachus tokba" 14029
2:1:5:78 5.52059e-05 "Hyperolius chlorosteus" 12063
2:1:5:79 5.52059e-05 "Kassina cochranae" 12367
2:1:5:80 5.26966e-05 "Astylosternus occidentalis" 9956
2:1:5:81 5.26966e-05 "Leptopelis occidentalis" 12624
2:1:5:82 5.26966e-05 "Phrynobatrachus guineensis" 13985
2:1:5:83 5.01872e-05 "Conraua alleni" 10813
2:1:5:84 4.76778e-05 "Phrynobatrachus villiersi" 14034
2:1:5:85 4.51685e-05 "Kassina arboricola" 12365
2:1:5:86 4.51685e-05 "Phrynobatrachus annulatus" 13961
2:1:5:87 4.26591e-05 "Hyperolius zonatus" 12175
2:1:5:88 4.01498e-05 "Afrixalus fulvovittatus" 9492
2:1:5:89 3.5131e-05 "Hyperolius soror" 12156
2:1:5:90 3.26217e-05 "Kassina lamottei" 12371
2:1:5:91 2.25842e-05 "Astylosternus laticephalus" 9952
2:1:5:92 2.25842e-05 "Phrynobatrachus ghanensis" 13982
2:1:5:93 1.75655e-05 "Afrixalus vibekensis" 9508
2:1:5:94 1.50562e-05 "Acanthixalus sonjae" 9453
2:1:5:95 1.50562e-05 "Hyperolius viridigulosus" 12172
2:1:5:96 1.50562e-05 "Ptychadena pujoli" 14975
2:1:5:97 1.25468e-05 "Arthroleptis crusculum" 9900
2:1:5:98 1.25468e-05 "Sclerophrys taiensis" 15460
2:1:5:99 1.00374e-05 "Arthroleptis aureoli" 9897
2:1:5:100 1.00374e-05 "Hyperolius bobirensis" 12054
2:1:5:101 1.00374e-05 "Odontobatrachus arndti" 13491
2:1:5:102 1.00374e-05 "Odontobatrachus ziama" 13495
2:1:5:103 7.52808e-06 "Amnirana fonensis" 9679
2:1:5:104 7.52808e-06 "Arthroleptis krokosua" 9906
2:1:5:105 7.52808e-06 "Geotrypetes angeli" 11652
2:1:5:106 7.52808e-06 "Hyperolius nienokouensis" 12119
2:1:5:107 5.01872e-06 "Arthroleptis langeri" 9909
2:1:5:108 5.01872e-06 "Conraua sagyimase" 10819
2:1:5:109 5.01872e-06 "Geotrypetes pseudoangeli" 11653
2:1:5:110 5.01872e-06 "Hyperolius laurenti" 12103
2:1:5:111 5.01872e-06 "Leptopelis bequaerti" 12595
2:1:5:112 5.01872e-06 "Ptychadena submascareniensis" 14981
2:1:5:113 5.01872e-06 "Phrynobatrachus rainerguentheri" 14016
2:1:5:114 2.50936e-06 "Arthroleptis nimbaensis" 9915
2:1:5:115 2.50936e-06 "Arthroleptis zimmeri" 9938
2:1:5:116 2.50936e-06 "Conraua derooi" 10816
2:1:5:117 2.50936e-06 "Hyperolius nimbae" 12120
2:1:5:118 2.50936e-06 "Morerella cyanophthalma" 13255
2:1:5:119 2.50936e-06 "Nimbaphrynoides occidentalis" 13355
2:1:5:120 2.50936e-06 "Phrynobatrachus afiabirago" 13957
2:1:5:121 2.50936e-06 "Phrynobatrachus hieroglyphicus" 13987
2:1:5:122 2.50936e-06 "Phrynobatrachus intermedius" 13991
2:1:5:123 2.50936e-06 "Phrynobatrachus taiensis" 14028
2:1:5:124 2.50936e-06 "Sclerophrys cristiglans" 15434
2:1:5:125 2.50936e-06 "Sclerophrys perreti" 15453
2:1:6:1:1 0.000301123 "27948" 8391
2:1:6:1:2 0.000296104 "28308" 8478
2:1:6:1:3 0.000293595 "27229" 8228
2:1:6:1:4 0.00023337 "27589" 8309
2:1:6:1:5 0.000225842 "27588" 8308
2:1:6:1:6 0.000213296 "26150" 7981
2:1:6:1:7 0.000205768 "28668" 8564
2:1:6:1:8 0.000200749 "26510" 8064
2:1:6:1:9 0.000198239 "29027" 8646
2:1:6:1:10 0.000190711 "26869" 8145
2:1:6:1:11 0.000180674 "27228" 8227
2:1:6:1:12 0.000180674 "28667" 8563
2:1:6:1:13 0.000165618 "28307" 8477
2:1:6:1:14 0.000140524 "26509" 8063
2:1:6:1:15 0.000105393 "26868" 8144
2:1:6:1:16 6.2734e-05 "Mantidactylus betsileanus" 12989
2:1:6:1:17 6.2734e-05 "Mantidactylus femoralis" 12997
2:1:6:1:18 6.2734e-05 "26149" 7980
2:1:6:1:19 5.77153e-05 "Guibemantis liber" 11733
2:1:6:1:20 5.52059e-05 "Mantidactylus mocquardi" 13004
2:1:6:1:21 5.26966e-05 "27587" 8307
2:1:6:1:22 5.26966e-05 "Spinomantis peraccae" 15568
2:1:6:1:23 5.01872e-05 "27227" 8226
2:1:6:1:24 5.01872e-05 "Mantidactylus biporus" 12990
2:1:6:1:25 4.76778e-05 "27947" 8390
2:1:6:1:26 4.76778e-05 "Cophyla grandis" 10867
2:1:6:1:27 4.76778e-05 "Mantidactylus lugubris" 13000
2:1:6:1:28 4.76778e-05 "Plethodontohyla alluaudi" 14259
2:1:6:1:29 4.51685e-05 "Boophis albilabris" 10340
2:1:6:1:30 4.51685e-05 "Boophis madagascariensis" 10375
2:1:6:1:31 4.51685e-05 "Boophis sibilans" 10403
2:1:6:1:32 4.51685e-05 "Guibemantis depressiceps" 11729
2:1:6:1:33 4.51685e-05 "Mantidactylus guttulatus" 12999
2:1:6:1:34 4.51685e-05 "Mantidactylus opiparis" 13006
2:1:6:1:35 4.51685e-05 "Plethodontohyla notosticta" 14266
2:1:6:1:36 4.26591e-05 "Boophis reticulatus" 10395
2:1:6:1:37 4.26591e-05 "Guibemantis bicalcaratus" 11728
2:1:6:1:38 4.01498e-05 "Boophis luteus" 10374
2:1:6:1:39 4.01498e-05 "Cophyla tuberifera" 10877
2:1:6:1:40 4.01498e-05 "Mantidactylus melanopleura" 13003
2:1:6:1:41 4.01498e-05 "Spinomantis aglavei" 15559
2:1:6:1:42 3.76404e-05 "Boophis tephraeomystax" 10408
2:1:6:1:43 3.76404e-05 "Plethodontohyla inguinalis" 14264
2:1:6:1:44 3.5131e-05 "Aglyptodactylus madagascariensis" 9530
2:1:6:1:45 3.5131e-05 "Blommersia grandisonae" 10096
2:1:6:1:46 3.5131e-05 "Boophis goudotii" 10363
2:1:6:1:47 3.5131e-05 "Boophis viridis" 10410
2:1:6:1:48 3.5131e-05 "Guibemantis flavobrunneus" 11731
2:1:6:1:49 3.5131e-05 "Guibemantis pulcher" 11735
2:1:6:1:50 3.5131e-05 "Heterixalus betsileo" 11781
2:1:6:1:51 3.5131e-05 "Mantidactylus argenteus" 12987
2:1:6:1:52 3.5131e-05 "Mantidactylus grandidieri" 12998
2:1:6:1:53 3.26217e-05 "Blommersia domerguei" 10094
2:1:6:1:54 3.26217e-05 "Boophis lichenoides" 10371
2:1:6:1:55 3.26217e-05 "Boophis marojezensis" 10378
2:1:6:1:56 3.26217e-05 "Boophis tasymena" 10407
2:1:6:1:57 3.26217e-05 "Gephyromantis luteus" 11672
2:1:6:1:58 3.26217e-05 "Scaphiophryne spinosa" 15358
2:1:6:1:59 3.01123e-05 "Anodonthyla boulengeri" 9777
2:1:6:1:60 3.01123e-05 "Boophis ankaratra" 10346
2:1:6:1:61 3.01123e-05 "Boophis microtympanum" 10380
2:1:6:1:62 3.01123e-05 "Gephyromantis malagasius" 11674
2:1:6:1:63 3.01123e-05 "Guibemantis tornieri" 11739
2:1:6:1:64 2.7603e-05 "Boophis albipunctatus" 10341
2:1:6:1:65 2.7603e-05 "Boophis boehmei" 10350
2:1:6:1:66 2.7603e-05 "Gephyromantis redimitus" 11679
2:1:6:1:67 2.7603e-05 "Plethodontohyla bipunctata" 14260
2:1:6:1:68 2.50936e-05 "Boophis pauliani" 10386
2:1:6:1:69 2.50936e-05 "Heterixalus rutenbergi" 11787
2:1:6:1:70 2.50936e-05 "Mantella baroni" 12968
2:1:6:1:71 2.50936e-05 "Mantidactylus aerumnalis" 12982
2:1:6:1:72 2.50936e-05 "Mantidactylus brevipalmatus" 12992
2:1:6:1:73 2.50936e-05 "Mantidactylus charlotteae" 12993
2:1:6:1:74 2.50936e-05 "Mantidactylus zipperi" 13011
2:1:6:1:75 2.50936e-05 "Paradoxophyla palmata" 13812
2:1:6:1:76 2.50936e-05 "Plethodontohyla ocellata" 14267
2:1:6:1:77 2.25842e-05 "Boophis picturatus" 10388
2:1:6:1:78 2.00749e-05 "Gephyromantis moseri" 11675
2:1:6:1:79 2.00749e-05 "Boophis guibei" 10364
2:1:6:1:80 2.00749e-05 "Boophis idae" 10367
2:1:6:1:81 2.00749e-05 "Boophis pyrrhus" 10392
2:1:6:1:82 2.00749e-05 "Boophis rappiodes" 10394
2:1:6:1:83 2.00749e-05 "Gephyromantis asper" 11656
2:1:6:1:84 2.00749e-05 "Gephyromantis tschenki" 11691
2:1:6:1:85 2.00749e-05 "Mantidactylus alutus" 12984
2:1:6:1:86 2.00749e-05 "Mantidactylus cowanii" 12994
2:1:6:1:87 2.00749e-05 "Mantidactylus majori" 13002
2:1:6:1:88 2.00749e-05 "Plethodontohyla mihanika" 14265
2:1:6:1:89 2.00749e-05 "Rhombophryne coronata" 15280
2:1:6:1:90 2.00749e-05 "Cophyla pollicaris" 10873
2:1:6:1:91 1.75655e-05 "Spinomantis fimbriatus" 15563
2:1:6:1:92 1.75655e-05 "Aglyptodactylus inguinalis" 9528
2:1:6:1:93 1.75655e-05 "Boophis bottae" 10352
2:1:6:1:94 1.75655e-05 "Boophis calcaratus" 10355
2:1:6:1:95 1.75655e-05 "Boophis erythrodactylus" 10360
2:1:6:1:96 1.75655e-05 "Boophis obscurus" 10383
2:1:6:1:97 1.75655e-05 "Boophis opisthodon" 10385
2:1:6:1:98 1.75655e-05 "Boophis rhodoscelis" 10396
2:1:6:1:99 1.75655e-05 "Cophyla barbouri" 10866
2:1:6:1:100 1.75655e-05 "Dyscophus antongilii" 11330
2:1:6:1:101 1.75655e-05 "Gephyromantis sculpturatus" 11684
2:1:6:1:102 1.75655e-05 "Gephyromantis ventrimaculatus" 11692
2:1:6:1:103 1.75655e-05 "Guibemantis methueni" 11734
2:1:6:1:104 1.75655e-05 "Heterixalus punctatus" 11786
2:1:6:1:105 1.75655e-05 "Plethodontohyla tuberata" 14268
2:1:6:1:106 1.75655e-05 "Scaphiophryne madagascariensis" 15354
2:1:6:1:107 1.50562e-05 "Blommersia blommersae" 10092
2:1:6:1:108 1.50562e-05 "Boophis andohahela" 10342
2:1:6:1:109 1.50562e-05 "Boophis miniatus" 10381
2:1:6:1:110 1.50562e-05 "Boophis periegetes" 10387
2:1:6:1:111 1.50562e-05 "Boophis quasiboehmei" 10393
2:1:6:1:112 1.50562e-05 "Gephyromantis blanci" 11659
2:1:6:1:113 1.50562e-05 "Gephyromantis decaryi" 11663
2:1:6:1:114 1.50562e-05 "Gephyromantis plicifer" 11676
2:1:6:1:115 1.50562e-05 "Guibemantis timidus" 11738
2:1:6:1:116 1.50562e-05 "Heterixalus alboguttatus" 11779
2:1:6:1:117 1.50562e-05 "Heterixalus madagascariensis" 11785
2:1:6:1:118 1.50562e-05 "Spinomantis bertini" 15560
2:1:6:1:119 1.50562e-05 "Spinomantis phantasticus" 15569
2:1:6:1:120 1.50562e-05 "Stumpffia grandis" 15627
2:1:6:1:121 1.50562e-05 "Scaphiophryne matsoko" 15356
2:1:6:1:122 1.25468e-05 "Boophis elenae" 10357
2:1:6:1:123 1.25468e-05 "Boophis rufioculis" 10398
2:1:6:1:124 1.25468e-05 "Gephyromantis enki" 11665
2:1:6:1:125 1.25468e-05 "Gephyromantis spiniferus" 11686
2:1:6:1:126 1.25468e-05 "Guibemantis tasifotsy" 11737
2:1:6:1:127 1.25468e-05 "Mantella crocea" 12972
2:1:6:1:128 1.25468e-05 "Mantella madagascariensis" 12977
2:1:6:1:129 1.25468e-05 "Mantella pulchra" 12981
2:1:6:1:130 1.25468e-05 "Plethodontohyla brevipes" 14261
2:1:6:1:131 1.25468e-05 "Spinomantis elegans" 15562
2:1:6:1:132 1.25468e-05 "Boophis praedictus" 10391
2:1:6:1:133 1.00374e-05 "Mantella laevigata" 12976
2:1:6:1:134 1.00374e-05 "Blommersia angolafa" 10091
2:1:6:1:135 1.00374e-05 "Boophis luciae" 10373
2:1:6:1:136 1.00374e-05 "Boophis popi" 10390
2:1:6:1:137 1.00374e-05 "Boophis spinophis" 10405
2:1:6:1:138 1.00374e-05 "Dyscophus guineti" 11331
2:1:6:1:139 1.00374e-05 "Gephyromantis boulengeri" 11660
2:1:6:1:140 1.00374e-05 "Mantidactylus madecassus" 13001
2:1:6:1:141 1.00374e-05 "Scaphiophryne marmorata" 15355
2:1:6:1:142 7.52808e-06 "Scaphiophryne boribory" 15350
2:1:6:1:143 7.52808e-06 "Blommersia kely" 10097
2:1:6:1:144 7.52808e-06 "Blommersia sarotra" 10098
2:1:6:1:145 7.52808e-06 "Boophis majori" 10376
2:1:6:1:146 7.52808e-06 "Gephyromantis cornutus" 11661
2:1:6:1:147 7.52808e-06 "Gephyromantis leucocephalus" 11670
2:1:6:1:148 7.52808e-06 "Mantella bernhardi" 12969
2:1:6:1:149 7.52808e-06 "Mantella cowanii" 12971
2:1:6:1:150 7.52808e-06 "Mantidactylus delormei" 12996
2:1:6:1:151 5.01872e-06 "Aglyptodactylus chorus" 9527
2:1:6:1:152 5.01872e-06 "Anilany helenae" 9776
2:1:6:1:153 5.01872e-06 "Anodonthyla emilei" 9778
2:1:6:1:154 5.01872e-06 "Anodonthyla montana" 9781
2:1:6:1:155 5.01872e-06 "Anodonthyla moramora" 9782
2:1:6:1:156 5.01872e-06 "Anodonthyla vallani" 9786
2:1:6:1:157 5.01872e-06 "Boophis andrangoloaka" 10343
2:1:6:1:158 5.01872e-06 "Boophis arcanus" 10347
2:1:6:1:159 5.01872e-06 "Boophis boppa" 10351
2:1:6:1:160 5.01872e-06 "Boophis fayi" 10361
2:1:6:1:161 5.01872e-06 "Boophis feonnyala" 10362
2:1:6:1:162 5.01872e-06 "Boophis laurenti" 10369
2:1:6:1:163 5.01872e-06 "Boophis narinsi" 10382
2:1:6:1:164 5.01872e-06 "Boophis piperatus" 10389
2:1:6:1:165 5.01872e-06 "Boophis schuboeae" 10401
2:1:6:1:166 5.01872e-06 "Gephyromantis hintelmannae" 11667
2:1:6:1:167 5.01872e-06 "Gephyromantis silvanus" 11685
2:1:6:1:168 5.01872e-06 "Gephyromantis verrucosus" 11693
2:1:6:1:169 5.01872e-06 "Gephyromantis webbi" 11694
2:1:6:1:170 5.01872e-06 "Guibemantis punctatus" 11736
2:1:6:1:171 5.01872e-06 "Mantidactylus albofrenatus" 12983
2:1:6:1:172 5.01872e-06 "Mantidactylus bourgati" 12991
2:1:6:1:173 5.01872e-06 "Mantidactylus paidroa" 13007
2:1:6:1:174 5.01872e-06 "Mantidactylus tricinctus" 13009
2:1:6:1:175 5.01872e-06 "Spinomantis guibei" 15564
2:1:6:1:176 5.01872e-06 "Stumpffia miery" 15629
2:1:6:1:177 5.01872e-06 "Stumpffia tetradactyla" 15633
2:1:6:1:178 2.50936e-06 "Anodonthyla hutchisoni" 9779
2:1:6:1:179 2.50936e-06 "Anodonthyla jeanbai" 9780
2:1:6:1:180 2.50936e-06 "Anodonthyla nigrigularis" 9783
2:1:6:1:181 2.50936e-06 "Anodonthyla pollicaris" 9784
2:1:6:1:182 2.50936e-06 "Anodonthyla theoi" 9785
2:1:6:1:183 2.50936e-06 "Blommersia dejongi" 10093
2:1:6:1:184 2.50936e-06 "Blommersia galani" 10095
2:1:6:1:185 2.50936e-06 "Blommersia variabilis" 10099
2:1:6:1:186 2.50936e-06 "Boehmantis microtympanum" 10179
2:1:6:1:187 2.50936e-06 "Boophis burgeri" 10354
2:1:6:1:188 2.50936e-06 "Boophis haematopus" 10365
2:1:6:1:189 2.50936e-06 "Boophis haingana" 10366
2:1:6:1:190 2.50936e-06 "Boophis liami" 10370
2:1:6:1:191 2.50936e-06 "Boophis lilianae" 10372
2:1:6:1:192 2.50936e-06 "Boophis mandraka" 10377
2:1:6:1:193 2.50936e-06 "Boophis miadana" 10379
2:1:6:1:194 2.50936e-06 "Boophis sandrae" 10400
2:1:6:1:195 2.50936e-06 "Boophis solomaso" 10404
2:1:6:1:196 2.50936e-06 "Boophis williamsi" 10412
2:1:6:1:197 2.50936e-06 "Gephyromantis eiselti" 11664
2:1:6:1:198 2.50936e-06 "Gephyromantis mafy" 11673
2:1:6:1:199 2.50936e-06 "Gephyromantis runewsweeki" 11681
2:1:6:1:200 2.50936e-06 "Gephyromantis thelenae" 11690
2:1:6:1:201 2.50936e-06 "Guibemantis diphonus" 11730
2:1:6:1:202 2.50936e-06 "Guibemantis wattersoni" 11740
2:1:6:1:203 2.50936e-06 "Madecassophryne truebae" 12950
2:1:6:1:204 2.50936e-06 "Mantella haraldmeieri" 12975
2:1:6:1:205 2.50936e-06 "Mantella milotympanum" 12979
2:1:6:1:206 2.50936e-06 "Mantidactylus ambohimitombi" 12985
2:1:6:1:207 2.50936e-06 "Mantidactylus pauliani" 13008
2:1:6:1:208 2.50936e-06 "Mantidactylus zolitschka" 13012
2:1:6:1:209 2.50936e-06 "Paradoxophyla tiarano" 13813
2:1:6:1:210 2.50936e-06 "Spinomantis brunae" 15561
2:1:6:1:211 2.50936e-06 "Spinomantis microtis" 15566
2:1:6:1:212 2.50936e-06 "Stumpffia kibomena" 15628
2:1:6:1:213 2.50936e-06 "Stumpffia analamaina" 15624
2:1:6:2:1 8.78276e-05 "Mantidactylus curtus" 12995
2:1:6:2:2 8.53182e-05 "Laliostoma labrosum" 12394
2:1:6:2:3 7.02621e-05 "Scaphiophryne calcarata" 15352
2:1:6:2:4 6.77527e-05 "Boophis doulioti" 10356
2:1:6:2:5 5.77153e-05 "28306" 8476
2:1:6:2:6 5.52059e-05 "Dyscophus insularis" 11332
2:1:6:2:7 5.26966e-05 "28666" 8562
2:1:6:2:8 4.76778e-05 "Aglyptodactylus securifer" 9531
2:1:6:2:9 4.76778e-05 "Mantella betsileo" 12970
2:1:6:2:10 4.51685e-05 "Mantidactylus ulcerosus" 13010
2:1:6:2:11 4.26591e-05 "27225" 8224
2:1:6:2:12 4.01498e-05 "27585" 8305
2:1:6:2:13 4.01498e-05 "27226" 8225
2:1:6:2:14 3.5131e-05 "26507" 8061
2:1:6:2:15 3.5131e-05 "Heterixalus luteostriatus" 11784
2:1:6:2:16 3.5131e-05 "Scaphiophryne menabensis" 15357
2:1:6:2:17 3.26217e-05 "26506" 8060
2:1:6:2:18 3.01123e-05 "Scaphiophryne brevis" 15351
2:1:6:2:19 2.7603e-05 "26148" 7979
2:1:6:2:20 2.7603e-05 "26505" 8059
2:1:6:2:21 2.7603e-05 "26865" 8141
2:1:6:2:22 2.7603e-05 "26866" 8142
2:1:6:2:23 2.7603e-05 "28305" 8475
2:1:6:2:24 2.7603e-05 "28665" 8561
2:1:6:2:25 2.7603e-05 "26508" 8062
2:1:6:2:26 2.50936e-05 "27945" 8388
2:1:6:2:27 2.50936e-05 "Blommersia wittei" 10100
2:1:6:2:28 2.25842e-05 "27946" 8389
2:1:6:2:29 2.25842e-05 "28304" 8474
2:1:6:2:30 2.25842e-05 "29025" 8644
2:1:6:2:31 2.25842e-05 "Boophis xerophilus" 10413
2:1:6:2:32 2.00749e-05 "27586" 8306
2:1:6:2:33 2.00749e-05 "29386" 8728
2:1:6:2:34 1.75655e-05 "28664" 8560
2:1:6:2:35 1.75655e-05 "29026" 8645
2:1:6:2:36 1.75655e-05 "29385" 8727
2:1:6:2:37 1.25468e-05 "Boophis occidentalis" 10384
2:1:6:2:38 7.52808e-06 "Aglyptodactylus laticeps" 9529
2:1:6:2:39 7.52808e-06 "Heterixalus carbonei" 11783
2:1:6:2:40 7.52808e-06 "Gephyromantis corvus" 11662
2:1:6:2:41 7.52808e-06 "Mantella expectata" 12974
2:1:6:2:42 5.01872e-06 "Gephyromantis atsingy" 11657
2:1:6:2:43 5.01872e-06 "Heterixalus boettgeri" 11782
2:1:6:2:44 5.01872e-06 "Plethodontohyla fonetana" 14262
2:1:6:2:45 5.01872e-06 "Gephyromantis azzurrae" 11658
2:1:6:2:46 5.01872e-06 "Mantidactylus noralottae" 13005
2:1:6:2:47 5.01872e-06 "Scaphiophryne gottlebei" 15353
2:1:6:2:48 2.50936e-06 "Boophis tampoka" 10406
2:1:6:3:1 0.000165618 "25789" 7902
2:1:6:3:2 0.000143034 "25429" 7826
2:1:6:3:3 0.000135505 "25430" 7827
2:1:6:3:4 2.25842e-05 "Mantella nigricans" 12980
2:1:6:3:5 2.00749e-05 "Mantella ebenaui" 12973
2:1:6:3:6 2.00749e-05 "Boophis brachychir" 10353
2:1:6:3:7 1.75655e-05 "Rhombophryne laevipes" 15283
2:1:6:3:8 1.50562e-05 "Boophis entingae" 10359
2:1:6:3:9 1.50562e-05 "Gephyromantis pseudoasper" 11677
2:1:6:3:10 1.25468e-05 "Boophis axelmeyeri" 10348
2:1:6:3:11 1.25468e-05 "Boophis septentrionalis" 10402
2:1:6:3:12 1.25468e-05 "Boophis vittatus" 10411
2:1:6:3:13 1.25468e-05 "Gephyromantis granulatus" 11666
2:1:6:3:14 1.00374e-05 "Boophis andreonei" 10344
2:1:6:3:15 1.00374e-05 "Cophyla alticola" 10865
2:1:6:3:16 1.00374e-05 "Cophyla olgae" 10871
2:1:6:3:17 1.00374e-05 "Gephyromantis ambohitra" 11655
2:1:6:3:18 1.00374e-05 "Gephyromantis tahotra" 11688
2:1:6:3:19 1.00374e-05 "Gephyromantis tandroka" 11689
2:1:6:3:20 1.00374e-05 "Rhombophryne guentherpetersi" 15282
2:1:6:3:21 1.00374e-05 "Rhombophryne ornata" 15286
2:1:6:3:22 1.00374e-05 "Rhombophryne tany" 15289
2:1:6:3:23 1.00374e-05 "Spinomantis massi" 15565
2:1:6:3:24 7.52808e-06 "Boophis blommersae" 10349
2:1:6:3:25 7.52808e-06 "Cophyla phyllodactyla" 10872
2:1:6:3:26 7.52808e-06 "Gephyromantis zavona" 11695
2:1:6:3:27 7.52808e-06 "Mantella manery" 12978
2:1:6:3:28 5.01872e-06 "Boophis jaegeri" 10368
2:1:6:3:29 5.01872e-06 "Boophis roseipalmatus" 10397
2:1:6:3:30 5.01872e-06 "Boophis sambirano" 10399
2:1:6:3:31 5.01872e-06 "Cophyla milloti" 10869
2:1:6:3:32 5.01872e-06 "Gephyromantis horridus" 11668
2:1:6:3:33 5.01872e-06 "Heterixalus variabilis" 11788
2:1:6:3:34 5.01872e-06 "Stumpffia gimmeli" 15626
2:1:6:3:35 5.01872e-06 "Stumpffia psologlossa" 15630
2:1:6:3:36 2.50936e-06 "Rhombophryne longicrus" 15284
2:1:6:3:37 2.50936e-06 "Rhombophryne testudo" 15290
2:1:6:3:38 2.50936e-06 "Spinomantis nussbaumi" 15567
2:1:6:3:39 2.50936e-06 "Stumpffia be" 15625
2:1:6:3:40 2.50936e-06 "Stumpffia pygmaea" 15631
2:1:6:3:41 2.50936e-06 "Tsingymantis antitra" 15814
2:1:6:3:42 2.50936e-06 "Wakea madinika" 15904
2:1:6:4:1 0.000258464 "25790" 7903
2:1:6:4:2 7.52808e-06 "Gephyromantis striatus" 11687
2:1:6:4:3 7.52808e-06 "Boophis englaenderi" 10358
2:1:6:4:4 7.52808e-06 "Gephyromantis leucomaculatus" 11671
2:1:6:4:5 7.52808e-06 "Rhombophryne coudreaui" 15281
2:1:6:4:6 5.01872e-06 "Cophyla occultans" 10870
2:1:6:4:7 5.01872e-06 "Cophyla tsaratananaensis" 10876
2:1:6:4:8 5.01872e-06 "Gephyromantis schilfi" 11683
2:1:6:4:9 5.01872e-06 "Guibemantis kathrinae" 11732
2:1:6:4:10 5.01872e-06 "Heterixalus andrakata" 11780
2:1:6:4:11 5.01872e-06 "Mantidactylus bellyi" 12988
2:1:6:4:12 5.01872e-06 "Spinomantis tavaratra" 15570
2:1:6:4:13 5.01872e-06 "Stumpffia tridactyla" 15634
2:1:6:4:14 5.01872e-06 "Boophis ulftunni" 10409
2:1:6:4:15 5.01872e-06 "Cophyla tetra" 10875
2:1:6:4:16 5.01872e-06 "Gephyromantis rivicola" 11680
2:1:6:4:17 5.01872e-06 "Gephyromantis salegy" 11682
2:1:6:4:18 5.01872e-06 "Rhombophryne botabota" 15279
2:1:6:4:19 2.50936e-06 "Boophis anjanaharibeensis" 10345
2:1:6:4:20 2.50936e-06 "Cophyla mavomavo" 10868
2:1:6:4:21 2.50936e-06 "Cophyla rava" 10874
2:1:6:4:22 2.50936e-06 "Gephyromantis klemmeri" 11669
2:1:6:4:23 2.50936e-06 "Gephyromantis ranjomavo" 11678
2:1:6:4:24 2.50936e-06 "Plethodontohyla guentheri" 14263
2:1:6:4:25 2.50936e-06 "Rhombophryne minuta" 15285
2:1:6:4:26 2.50936e-06 "Rhombophryne savaka" 15287
2:1:6:4:27 2.50936e-06 "Rhombophryne serratopalpebrosa" 15288
2:1:6:4:28 2.50936e-06 "Rhombophryne vaventy" 15291
2:1:6:4:29 2.50936e-06 "Stumpffia roseifemoralis" 15632
2:1:6:5:1 5.26966e-05 "26867" 8143
2:1:6:5:2 1.50562e-05 "Mantidactylus ambreensis" 12986
2:1:6:5:3 1.25468e-05 "Guibemantis albolineatus" 11727
2:1:7:1 0.000258464 "Chiromantis kelleri" 10712
2:1:7:2 0.000248427 "Poyntonophrynus lughensis" 14310
2:1:7:3 0.000218314 "Sclerophrys dodsoni" 15436
2:1:7:4 0.00019573 "Kassina somalica" 12378
2:1:7:5 0.000185693 "Hildebrandtia macrotympanum" 11789
2:1:7:6 9.7865e-05 "Sclerophrys blanfordii" 15428
2:1:7:7 6.77527e-05 "Kassina maculifer" 12373
2:1:7:8 4.51685e-05 "20742" 6778
2:1:7:9 4.26591e-05 "20743" 6779
2:1:7:10 4.01498e-05 "20024" 6621
2:1:7:11 4.01498e-05 "20383" 6697
2:1:7:12 3.76404e-05 "19666" 6548
2:1:7:13 3.76404e-05 "20384" 6698
2:1:7:14 3.5131e-05 "20023" 6620
2:1:7:15 3.5131e-05 "19665" 6547
2:1:7:16 3.26217e-05 "19663" 6545
2:1:7:17 3.26217e-05 "19664" 6546
2:1:7:18 3.26217e-05 "Pyxicephalus obbianus" 15014
2:1:7:19 3.26217e-05 "19658" 6540
2:1:7:20 3.26217e-05 "20025" 6622
2:1:7:21 3.01123e-05 "18940" 6398
2:1:7:22 3.01123e-05 "19659" 6541
2:1:7:23 3.01123e-05 "18939" 6397
2:1:7:24 3.01123e-05 "21100" 6858
2:1:7:25 2.7603e-05 "19300" 6470
2:1:7:26 2.7603e-05 "20022" 6619
2:1:7:27 2.7603e-05 "20382" 6696
2:1:7:28 2.7603e-05 "Lanzarana largeni" 12397
2:1:7:29 2.7603e-05 "14979" 5459
2:1:7:30 2.7603e-05 "19298" 6468
2:1:7:31 2.7603e-05 "19299" 6469
2:1:7:32 2.50936e-05 "17150" 5986
2:1:7:33 2.50936e-05 "17862" 6155
2:1:7:34 2.50936e-05 "20019" 6616
2:1:7:35 2.50936e-05 "Ptychadena gansi" 14956
2:1:7:36 2.25842e-05 "17509" 6074
2:1:7:37 2.25842e-05 "18941" 6399
2:1:7:38 2.25842e-05 "19302" 6472
2:1:7:39 2.25842e-05 "19662" 6544
2:1:7:40 2.25842e-05 "20741" 6777
2:1:7:41 2.25842e-05 "Phrynomantis somalicus" 14042
2:1:7:42 2.00749e-05 "17149" 5985
2:1:7:43 2.00749e-05 "17510" 6075
2:1:7:44 2.00749e-05 "17869" 6162
2:1:7:45 2.00749e-05 "17870" 6163
2:1:7:46 2.00749e-05 "19301" 6471
2:1:7:47 2.00749e-05 "19303" 6473
2:1:7:48 2.00749e-05 "19660" 6542
2:1:7:49 2.00749e-05 "18581" 6324
2:1:7:50 1.75655e-05 "18942" 6400
2:1:7:51 1.75655e-05 "18947" 6405
2:1:7:52 1.75655e-05 "19304" 6474
2:1:7:53 1.75655e-05 "19306" 6476
2:1:7:54 1.75655e-05 "19307" 6477
2:1:7:55 1.75655e-05 "19661" 6543
2:1:7:56 1.75655e-05 "20021" 6618
2:1:7:57 1.50562e-05 "16061" 5732
2:1:7:58 1.50562e-05 "16421" 5810
2:1:7:59 1.50562e-05 "16422" 5811
2:1:7:60 1.50562e-05 "16782" 5890
2:1:7:61 1.50562e-05 "16783" 5891
2:1:7:62 1.50562e-05 "16790" 5895
2:1:7:63 1.50562e-05 "17144" 5980
2:1:7:64 1.50562e-05 "17151" 5987
2:1:7:65 1.50562e-05 "18582" 6325
2:1:7:66 1.50562e-05 "18583" 6326
2:1:7:67 1.50562e-05 "18584" 6327
2:1:7:68 1.50562e-05 "18585" 6328
2:1:7:69 1.50562e-05 "18587" 6330
2:1:7:70 1.50562e-05 "18588" 6331
2:1:7:71 1.50562e-05 "18589" 6332
2:1:7:72 1.50562e-05 "18943" 6401
2:1:7:73 1.50562e-05 "18944" 6402
2:1:7:74 1.50562e-05 "18945" 6403
2:1:7:75 1.50562e-05 "18946" 6404
2:1:7:76 1.50562e-05 "18948" 6406
2:1:7:77 1.50562e-05 "19305" 6475
2:1:7:78 1.50562e-05 "20020" 6617
2:1:7:79 1.50562e-05 "20381" 6695
2:1:7:80 1.50562e-05 "Tomopterna elegans" 15780
2:1:7:81 1.25468e-05 "15701" 5647
2:1:7:82 1.25468e-05 "15702" 5648
2:1:7:83 1.25468e-05 "16062" 5733
2:1:7:84 1.25468e-05 "16423" 5812
2:1:7:85 1.25468e-05 "16789" 5894
2:1:7:86 1.25468e-05 "16791" 5896
2:1:7:87 1.25468e-05 "17145" 5981
2:1:7:88 1.25468e-05 "17146" 5982
2:1:7:89 1.25468e-05 "17505" 6070
2:1:7:90 1.25468e-05 "17508" 6073
2:1:7:91 1.25468e-05 "17863" 6156
2:1:7:92 1.25468e-05 "17868" 6161
2:1:7:93 1.25468e-05 "18224" 6244
2:1:7:94 1.25468e-05 "18225" 6245
2:1:7:95 1.25468e-05 "18226" 6246
2:1:7:96 1.25468e-05 "18228" 6248
2:1:7:97 1.25468e-05 "18229" 6249
2:1:7:98 1.25468e-05 "18586" 6329
2:1:7:99 1.25468e-05 "20380" 6694
2:1:7:100 1.25468e-05 "20740" 6776
2:1:7:101 1.25468e-05 "16781" 5889
2:1:7:102 1.00374e-05 "16063" 5734
2:1:7:103 1.00374e-05 "16784" 5892
2:1:7:104 1.00374e-05 "16788" 5893
2:1:7:105 1.00374e-05 "17147" 5983
2:1:7:106 1.00374e-05 "17148" 5984
2:1:7:107 1.00374e-05 "17504" 6069
2:1:7:108 1.00374e-05 "17864" 6157
2:1:7:109 1.00374e-05 "17867" 6160
2:1:7:110 1.00374e-05 "18223" 6243
2:1:7:111 1.00374e-05 "18227" 6247
2:1:7:112 7.52808e-06 "17506" 6071
2:1:7:113 7.52808e-06 "17507" 6072
2:1:7:114 7.52808e-06 "17865" 6158
2:1:7:115 7.52808e-06 "17866" 6159
2:1:7:116 5.01872e-06 "13537" 5065
2:1:7:117 5.01872e-06 "13897" 5154
2:1:7:118 5.01872e-06 "14257" 5259
2:1:7:119 5.01872e-06 "14258" 5260
2:1:7:120 5.01872e-06 "14618" 5358
2:1:7:121 5.01872e-06 "14619" 5359
2:1:7:122 2.50936e-06 "13177" 4985
2:1:8:1 0.000160599 "20370" 6684
2:1:8:2 0.00015558 "20730" 6766
2:1:8:3 0.000153071 "21090" 6848
2:1:8:4 0.000143034 "21809" 7025
2:1:8:5 0.000135505 "21449" 6934
2:1:8:6 0.000132996 "21089" 6847
2:1:8:7 0.000130487 "20371" 6685
2:1:8:8 0.000125468 "Leptopelis christyi" 12601
2:1:8:9 0.00011794 "20011" 6608
2:1:8:10 0.00011794 "21450" 6935
2:1:8:11 0.000115431 "21810" 7026
2:1:8:12 0.000112921 "22170" 7119
2:1:8:13 0.000105393 "Hyperolius lateralis" 12102
2:1:8:14 0.000100374 "21091" 6849
2:1:8:15 0.000100374 "22169" 7118
2:1:8:16 9.0337e-05 "20012" 6609
2:1:8:17 9.0337e-05 "20731" 6767
2:1:8:18 8.28089e-05 "20373" 6687
2:1:8:19 8.28089e-05 "20733" 6769
2:1:8:20 8.02995e-05 "20372" 6686
2:1:8:21 8.02995e-05 "20732" 6768
2:1:8:22 8.02995e-05 "22529" 7206
2:1:8:23 7.52808e-05 "20013" 6610
2:1:8:24 6.77527e-05 "21451" 6936
2:1:8:25 4.76778e-05 "Phrynobatrachus dendrobates" 13977
2:1:8:26 4.51685e-05 "Phrynobatrachus graueri" 13984
2:1:8:27 3.26217e-05 "Sclerophrys vittata" 15467
2:1:8:28 3.01123e-05 "Ptychadena christyi" 14951
2:1:8:29 2.7603e-05 "Afrixalus orophilus" 9498
2:1:8:30 2.7603e-05 "Arthroleptis schubotzi" 9923
2:1:8:31 2.7603e-05 "Hyperolius discodactylus" 12074
2:1:8:32 2.50936e-05 "Hyperolius castaneus" 12061
2:1:8:33 2.25842e-05 "Leptopelis kivuensis" 12612
2:1:8:34 2.25842e-05 "Xenopus wittei" 15946
2:1:8:35 2.25842e-05 "Arthroleptis pyrrhoscelis" 9921
2:1:8:36 2.00749e-05 "Arthroleptis adolfifriederici" 9894
2:1:8:37 2.00749e-05 "Xenopus vestitus" 15944
2:1:8:38 1.75655e-05 "Amietia desaegeri" 9660
2:1:8:39 1.75655e-05 "Amietia ruwenzorica" 9670
2:1:8:40 1.75655e-05 "Hyperolius chrysogaster" 12064
2:1:8:41 1.75655e-05 "Phrynobatrachus bequaerti" 13966
2:1:8:42 1.50562e-05 "Hyperolius frontalis" 12079
2:1:8:43 1.50562e-05 "Hyperolius rwandae" 12150
2:1:8:44 1.50562e-05 "Phrynobatrachus acutirostris" 13956
2:1:8:45 1.50562e-05 "Ptychadena chrysogaster" 14952
2:1:8:46 1.50562e-05 "Arthroleptis hematogaster" 9904
2:1:8:47 1.50562e-05 "Callixalus pictus" 10547
2:1:8:48 1.25468e-05 "Cardioglossa cyaneospila" 10589
2:1:8:49 1.25468e-05 "Hyperolius diaphanus" 12072
2:1:8:50 1.25468e-05 "Phrynobatrachus versicolor" 14033
2:1:8:51 1.25468e-05 "Hyperolius leucotaenius" 12105
2:1:8:52 1.00374e-05 "Leptopelis karissimbensis" 12611
2:1:8:53 1.00374e-05 "Hyperolius constellatus" 12068
2:1:8:54 1.00374e-05 "Phrynobatrachus asper" 13963
2:1:8:55 7.52808e-06 "Phrynobatrachus sulfureogularis" 14027
2:1:8:56 7.52808e-06 "Xenopus ruwenzoriensis" 15942
2:1:8:57 7.52808e-06 "Hyperolius leleupi" 12104
2:1:8:58 5.01872e-06 "Boulengerula fischeri" 10417
2:1:8:59 5.01872e-06 "Arthroleptis mossoensis" 9912
2:1:8:60 5.01872e-06 "Hyperolius pustulifer" 12140
2:1:8:61 5.01872e-06 "Leptopelis fiziensis" 12606
2:1:8:62 5.01872e-06 "Leptopelis mtoewaate" 12620
2:1:8:63 5.01872e-06 "Phrynobatrachus petropedetoides" 14011
2:1:8:64 5.01872e-06 "Xenopus itombwensis" 15933
2:1:8:65 2.50936e-06 "Amietia lubrica" 9666
2:1:8:66 2.50936e-06 "Hyperolius jackie" 12092
2:1:8:67 2.50936e-06 "Hyperolius xenorhinus" 12174
2:1:8:68 2.50936e-06 "Leptopelis fenestratus" 12605
2:1:8:69 2.50936e-06 "Phrynobatrachus rouxi" 14017
2:1:8:70 2.50936e-06 "Arthroleptis spinalis" 9924
2:1:8:71 2.50936e-06 "Arthroleptis vercammeni" 9933
2:1:8:72 2.50936e-06 "Cardioglossa inornata" 10594
2:1:8:73 2.50936e-06 "Chrysobatrachus cupreonitens" 10772
2:1:8:74 2.50936e-06 "Laurentophryne parkeri" 12400
2:1:8:75 2.50936e-06 "Leptopelis anebos" 12591
2:1:8:76 2.50936e-06 "Phrynobatrachus dalcqi" 13975
2:1:9:1 0.000268502 "Amietia nutti" 9668
2:1:9:2 0.000143034 "Xenopus clivii" 15927
2:1:9:3 9.53557e-05 "Ptychadena neumanni" 14968
2:1:9:4 9.53557e-05 "Sclerophrys kerinyagae" 15443
2:1:9:5 9.28463e-05 "Conraua beccarii" 10814
2:1:9:6 8.78276e-05 "Phrynobatrachus minutus" 14002
2:1:9:7 8.28089e-05 "Sclerophrys asmarae" 15427
2:1:9:8 6.52434e-05 "18216" 6236
2:1:9:9 6.2734e-05 "18578" 6321
2:1:9:10 5.77153e-05 "17855" 6148
2:1:9:11 5.77153e-05 "18220" 6240
2:1:9:12 5.52059e-05 "17857" 6150
2:1:9:13 5.52059e-05 "18579" 6322
2:1:9:14 5.52059e-05 "Paracassina obscura" 13809
2:1:9:15 5.26966e-05 "17856" 6149
2:1:9:16 5.26966e-05 "18219" 6239
2:1:9:17 5.26966e-05 "18577" 6320
2:1:9:18 5.26966e-05 "Hemisus microscaphus" 11773
2:1:9:19 5.01872e-05 "17138" 5974
2:1:9:20 5.01872e-05 "18218" 6238
2:1:9:21 4.76778e-05 "17497" 6062
2:1:9:22 4.51685e-05 "16777" 5885
2:1:9:23 4.51685e-05 "17496" 6061
2:1:9:24 4.51685e-05 "17498" 6063
2:1:9:25 4.51685e-05 "17499" 6064
2:1:9:26 4.51685e-05 "17860" 6153
2:1:9:27 4.51685e-05 "18217" 6237
2:1:9:28 4.51685e-05 "17500" 6065
2:1:9:29 4.26591e-05 "16778" 5886
2:1:9:30 4.26591e-05 "17858" 6151
2:1:9:31 4.26591e-05 "18580" 6323
2:1:9:32 4.01498e-05 "16418" 5807
2:1:9:33 4.01498e-05 "17139" 5975
2:1:9:34 4.01498e-05 "17140" 5976
2:1:9:35 4.01498e-05 "17859" 6152
2:1:9:36 3.76404e-05 "17136" 5972
2:1:9:37 3.76404e-05 "17137" 5973
2:1:9:38 3.76404e-05 "17501" 6066
2:1:9:39 3.5131e-05 "15339" 5554
2:1:9:40 3.5131e-05 "16417" 5806
2:1:9:41 3.5131e-05 "Tomopterna kachowskii" 15782
2:1:9:42 3.26217e-05 "16779" 5887
2:1:9:43 3.26217e-05 "Leptopelis gramineus" 12608
2:1:9:44 3.26217e-05 "17502" 6067
2:1:9:45 3.01123e-05 "15340" 5555
2:1:9:46 3.01123e-05 "15700" 5646
2:1:9:47 3.01123e-05 "18221" 6241
2:1:9:48 3.01123e-05 "Ptychadena erlangeri" 14954
2:1:9:49 2.7603e-05 "Leptopelis vannutellii" 12635
2:1:9:50 2.7603e-05 "17143" 5979
2:1:9:51 2.7603e-05 "17503" 6068
2:1:9:52 2.7603e-05 "17861" 6154
2:1:9:53 2.50936e-05 "16058" 5729
2:1:9:54 2.50936e-05 "16060" 5731
2:1:9:55 2.50936e-05 "Afrixalus enseticola" 9489
2:1:9:56 2.50936e-05 "17142" 5978
2:1:9:57 2.00749e-05 "15698" 5644
2:1:9:58 2.00749e-05 "15699" 5645
2:1:9:59 2.00749e-05 "16059" 5730
2:1:9:60 2.00749e-05 "16419" 5808
2:1:9:61 2.00749e-05 "16420" 5809
2:1:9:62 2.00749e-05 "16780" 5888
2:1:9:63 2.00749e-05 "18222" 6242
2:1:9:64 2.00749e-05 "Leptopelis ragazzii" 12630
2:1:9:65 2.00749e-05 "Ptychadena cooperi" 14953
2:1:9:66 1.75655e-05 "Leptopelis yaldeni" 12639
2:1:9:67 1.75655e-05 "17141" 5977
2:1:9:68 1.75655e-05 "Paracassina kounhiensis" 13808
2:1:9:69 1.75655e-05 "Sclerophrys langanoensis" 15445
2:1:9:70 1.50562e-05 "Sylvacaecilia grandisonae" 15635
2:1:9:71 1.25468e-05 "Afrixalus clarkei" 9484
2:1:9:72 1.00374e-05 "Phrynobatrachus inexpectatus" 13990
2:1:9:73 7.52808e-06 "Leptopelis susanae" 12633
2:1:9:74 5.01872e-06 "Ptychadena filwoha" 14955
2:1:9:75 5.01872e-06 "Ptychadena nana" 14967
2:1:9:76 2.50936e-06 "Ptychadena wadei" 14990
2:1:9:77 2.50936e-06 "Altiphrynoides malcolmi" 9597
2:1:9:78 2.50936e-06 "Balebreviceps hillmani" 10054
2:1:9:79 2.50936e-06 "Ericabatrachus baleensis" 11506
2:1:9:80 2.50936e-06 "Ptychadena harenna" 14959
2:1:10:1 0.000346292 "18910" 6368
2:1:10:2 0.000303633 "18911" 6369
2:1:10:3 0.000291086 "18550" 6293
2:1:10:4 0.00027352 "18551" 6294
2:1:10:5 0.000130487 "18190" 6210
2:1:10:6 0.000122959 "18192" 6212
2:1:10:7 0.000110412 "18191" 6211
2:1:10:8 5.26966e-05 "Ptychadena stenocephala" 14979
2:1:10:9 3.01123e-05 "Amnirana longipes" 9683
2:1:10:10 3.01123e-05 "Leptopelis nordequatorialis" 12622
2:1:10:11 2.7603e-05 "Astylosternus montanus" 9954
2:1:10:12 2.00749e-05 "Arthroleptis palava" 9917
2:1:10:13 2.00749e-05 "Phrynobatrachus steindachneri" 14024
2:1:10:14 2.00749e-05 "Leptopelis modestus" 12618
2:1:10:15 1.75655e-05 "Hyperolius riggenbachi" 12146
2:1:10:16 1.75655e-05 "Leptodactylodon boulengeri" 12508
2:1:10:17 1.75655e-05 "Leptodactylodon perreti" 12514
2:1:10:18 1.75655e-05 "Petropedetes cameronensis" 13883
2:1:10:19 1.75655e-05 "Hyperolius camerunensis" 12060
2:1:10:20 1.75655e-05 "Cardioglossa nigromaculata" 10598
2:1:10:21 1.75655e-05 "Hyperolius endjami" 12075
2:1:10:22 1.75655e-05 "Leptodactylodon ovatus" 12513
2:1:10:23 1.50562e-05 "Astylosternus diadematus" 9950
2:1:10:24 1.50562e-05 "Astylosternus rheophilus" 9959
2:1:10:25 1.50562e-05 "Petropedetes parkeri" 13889
2:1:10:26 1.50562e-05 "Phrynobatrachus cricogaster" 13973
2:1:10:27 1.50562e-05 "Sclerophrys villiersi" 15466
2:1:10:28 1.50562e-05 "Wolterstorffina parvipalmata" 15917
2:1:10:29 1.25468e-05 "Cardioglossa melanogaster" 10597
2:1:10:30 1.25468e-05 "Conraua robusta" 10818
2:1:10:31 1.25468e-05 "Leptodactylodon bicolor" 12506
2:1:10:32 1.25468e-05 "Phrynobatrachus werneri" 14035
2:1:10:33 1.25468e-05 "Xenopus amieti" 15923
2:1:10:34 1.25468e-05 "Petropedetes johnstoni" 13885
2:1:10:35 1.00374e-05 "Cardioglossa oreas" 10600
2:1:10:36 1.00374e-05 "Cardioglossa pulchra" 10601
2:1:10:37 1.00374e-05 "Idiocranium russeli" 12215
2:1:10:38 1.00374e-05 "Leptodactylodon mertensi" 12511
2:1:10:39 1.00374e-05 "Leptodactylodon polyacanthus" 12515
2:1:10:40 1.00374e-05 "Phrynobatrachus jimzimkusi" 13993
2:1:10:41 1.00374e-05 "Xenopus kobeli" 15934
2:1:10:42 1.00374e-05 "Astylosternus fallax" 9951
2:1:10:43 1.00374e-05 "Didynamipus sjostedti" 11275
2:1:10:44 1.00374e-05 "Werneria mertensiana" 15907
2:1:10:45 7.52808e-06 "Astylosternus ranoides" 9958
2:1:10:46 7.52808e-06 "Cardioglossa schioetzi" 10602
2:1:10:47 7.52808e-06 "Cardioglossa venusta" 10604
2:1:10:48 7.52808e-06 "Hyperolius ademetzi" 12046
2:1:10:49 7.52808e-06 "Phrynobatrachus schioetzi" 14023
2:1:10:50 7.52808e-06 "Werneria bambutensis" 15905
2:1:10:51 7.52808e-06 "Xenopus eysoole" 15929
2:1:10:52 7.52808e-06 "Amnirana asperrima" 9677
2:1:10:53 7.52808e-06 "Astylosternus laurenti" 9953
2:1:10:54 7.52808e-06 "Kassina decorata" 12368
2:1:10:55 7.52808e-06 "Leptodactylodon ornatus" 12512
2:1:10:56 5.01872e-06 "Cardioglossa alsco" 10586
2:1:10:57 5.01872e-06 "Afrixalus lacteus" 9493
2:1:10:58 5.01872e-06 "Arthroleptis nlonakoensis" 9916
2:1:10:59 5.01872e-06 "Astylosternus perreti" 9957
2:1:10:60 5.01872e-06 "Petropedetes euskircheni" 13884
2:1:10:61 5.01872e-06 "Petropedetes newtonii" 13887
2:1:10:62 5.01872e-06 "Petropedetes perreti" 13890
2:1:10:63 2.50936e-06 "Crotaphatrema lamottei" 11059
2:1:10:64 2.50936e-06 "Leptodactylodon axillaris" 12505
2:1:10:65 2.50936e-06 "Phrynobatrachus chukuchuku" 13971
2:1:10:66 2.50936e-06 "Phrynobatrachus njiomock" 14005
2:1:10:67 2.50936e-06 "Wolterstorffina chirioi" 15915
2:1:10:68 2.50936e-06 "Wolterstorffina mirei" 15916
2:1:10:69 2.50936e-06 "Phrynobatrachus danko" 13976
2:1:10:70 2.50936e-06 "Alexteroon jynx" 9536
2:1:10:71 2.50936e-06 "Arlequinus krebsi" 9870
2:1:10:72 2.50936e-06 "Arthroleptis perreti" 9918
2:1:10:73 2.50936e-06 "Cardioglossa manengouba" 10596
2:1:10:74 2.50936e-06 "Cardioglossa trifasciata" 10603
2:1:10:75 2.50936e-06 "Herpele multiplicata" 11777
2:1:10:76 2.50936e-06 "Hyperolius dintelmanni" 12073
2:1:10:77 2.50936e-06 "Leptodactylodon bueanus" 12509
2:1:10:78 2.50936e-06 "Leptodactylodon erythrogaster" 12510
2:1:10:79 2.50936e-06 "Leptodactylodon wildi" 12518
2:1:10:80 2.50936e-06 "Petropedetes juliawurstnerae" 13886
2:1:10:81 2.50936e-06 "Werneria preussi" 15908
2:1:10:82 2.50936e-06 "Werneria submontana" 15909
2:1:10:83 2.50936e-06 "Werneria tandyi" 15910
2:1:11:1 0.000115431 "21097" 6855
2:1:11:2 0.000110412 "Phrynobatrachus scheffleri" 14022
2:1:11:3 0.000107902 "21096" 6854
2:1:11:4 0.000105393 "20737" 6773
2:1:11:5 0.000102884 "20736" 6772
2:1:11:6 0.000100374 "20738" 6774
2:1:11:7 9.7865e-05 "20376" 6690
2:1:11:8 9.7865e-05 "21098" 6856
2:1:11:9 9.7865e-05 "20375" 6689
2:1:11:10 9.0337e-05 "20378" 6692
2:1:11:11 8.78276e-05 "20377" 6691
2:1:11:12 8.78276e-05 "20735" 6771
2:1:11:13 6.52434e-05 "20015" 6612
2:1:11:14 6.52434e-05 "Xenopus borealis" 15925
2:1:11:15 6.2734e-05 "20016" 6613
2:1:11:16 6.2734e-05 "20017" 6614
2:1:11:17 6.2734e-05 "20379" 6693
2:1:11:18 5.01872e-05 "Sclerophrys kisoloensis" 15444
2:1:11:19 4.76778e-05 "20018" 6615
2:1:11:20 4.76778e-05 "20739" 6775
2:1:11:21 4.26591e-05 "Tomopterna wambensis" 15790
2:1:11:22 3.26217e-05 "Cacosternum plimptoni" 10509
2:1:11:23 3.01123e-05 "Amietia wittei" 9674
2:1:11:24 2.7603e-05 "Phrynobatrachus keniensis" 13995
2:1:11:25 2.50936e-05 "Ptychadena mahnerti" 14963
2:1:11:26 2.00749e-05 "Hyperolius montanus" 12115
2:1:11:27 2.00749e-05 "Hyperolius howelli" 12087
2:1:11:28 1.75655e-05 "Hyperolius cystocandicans" 12069
2:1:11:29 1.50562e-05 "Mertensophryne nairobiensis" 13141
2:1:11:30 1.50562e-05 "Tomopterna gallmanni" 15781
2:1:11:31 1.00374e-05 "Mertensophryne lonnbergi" 13136
2:1:11:32 1.00374e-05 "Mertensophryne mocquardi" 13140
2:1:11:33 1.00374e-05 "Leptopelis mackayi" 12614
2:1:11:34 7.52808e-06 "Phrynobatrachus kinangopensis" 13996
2:1:11:35 5.01872e-06 "Boulengerula spawlsi" 10419
2:1:11:36 5.01872e-06 "Sclerophrys turkanae" 15464
2:1:11:37 2.50936e-06 "Cacosternum kinangopensis" 10503
2:1:11:38 2.50936e-06 "Phrynobatrachus irangi" 13992
2:1:11:39 2.50936e-06 "Arthroleptides dutoiti" 9890
2:1:11:40 2.50936e-06 "Phrynobatrachus kakamikro" 13994
2:1:12:1 3.26217e-05 "Sclerophrys kassasii" 15442
2:1:12:2 1.50562e-05 "9932" 4038
2:1:12:3 1.50562e-05 "10651" 4293
2:1:12:4 1.25468e-05 "10291" 4166
2:1:12:5 1.25468e-05 "10292" 4167
2:1:12:6 1.25468e-05 "10652" 4294
2:1:12:7 1.00374e-05 "11011" 4407
2:1:12:8 1.00374e-05 "11371" 4517
2:1:12:9 1.00374e-05 "11372" 4518
2:1:12:10 1.00374e-05 "11373" 4519
2:1:12:11 1.00374e-05 "11732" 4621
2:1:12:12 1.00374e-05 "11733" 4622
2:1:12:13 7.52808e-06 "11012" 4408
2:1:12:14 7.52808e-06 "12093" 4719
2:2:1:1 0.000935991 "Microhyla fissipes" 13177
2:2:1:2 0.000853182 "Polypedates leucomystax" 14289
2:2:1:3 0.000767864 "Microhyla heymonsi" 13180
2:2:1:4 0.000692583 "Hoplobatrachus rugulosus" 11797
2:2:1:5 0.000629849 "Occidozyga lima" 13485
2:2:1:6 0.000612284 "Kaloula pulchra" 12359
2:2:1:7 0.0005897 "Microhyla butleri" 13175
2:2:1:8 0.000537003 "Limnonectes kuhlii" 12685
2:2:1:9 0.000519438 "Odorrana chloronota" 13513
2:2:1:10 0.000511909 "Hylarana erythraea" 11861
2:2:1:11 0.000479288 "Microhyla pulchra" 13194
2:2:1:12 0.000474269 "Zhangixalus feae" 15994
2:2:1:13 0.00047176 "Microhyla berdmorei" 13174
2:2:1:14 0.000456704 "Ingerophrynus macrotis" 12277
2:2:1:15 0.000436629 "Sylvirana nigrovittata" 15641
2:2:1:16 0.000424082 "Raorchestes parvulus" 15114
2:2:1:17 0.000404007 "Hylarana macrodactyla" 11865
2:2:1:18 0.000388951 "Chirixalus nongkhorensis" 10708
2:2:1:19 0.000368876 "Occidozyga martensii" 13487
2:2:1:20 0.000363857 "Rohanixalus vittatus" 15302
2:2:1:21 0.000343782 "Rhacophorus rhodopus" 15170
2:2:1:22 0.000326217 "Kalophrynus interlineatus" 12335
2:2:1:23 0.000326217 "Theloderma asperum" 15719
2:2:1:24 0.000311161 "Hylarana taipehensis" 11869
2:2:1:25 0.000301123 "Megophrys major" 13062
2:2:1:26 0.000286067 "Hylarana lateralis" 11863
2:2:1:27 0.00027352 "Glyphoglossus guttulatus" 11707
2:2:1:28 0.000263483 "12884" 4947
2:2:1:29 0.000255955 "Micryletta inornata" 13224
2:2:1:30 0.000253445 "Rhacophorus kio" 15152
2:2:1:31 0.000250936 "Hydrophylax leptoglossa" 11843
2:2:1:32 0.000245917 "Megophrys parva" 13076
2:2:1:33 0.000240899 "12885" 4948
2:2:1:34 0.00023588 "Megophrys microstoma" 13065
2:2:1:35 0.000230861 "Glyphoglossus molossus" 11709
2:2:1:36 0.000223333 "15408" 5578
2:2:1:37 0.000220824 "15409" 5579
2:2:1:38 0.000218314 "15769" 5669
2:2:1:39 0.000213296 "Limnonectes limborgi" 12691
2:2:1:40 0.000203258 "14326" 5291
2:2:1:41 0.000200749 "Megophrys feae" 13044
2:2:1:42 0.000200749 "Polypedates mutus" 14293
2:2:1:43 0.000200749 "15048" 5486
2:2:1:44 0.000198239 "Leptobrachella pelodytoides" 12452
2:2:1:45 0.00019573 "Odorrana andersonii" 13505
2:2:1:46 0.000190711 "14687" 5393
2:2:1:47 0.000190711 "16489" 5824
2:2:1:48 0.000188202 "16129" 5750
2:2:1:49 0.000185693 "15047" 5485
2:2:1:50 0.000183183 "13965" 5186
2:2:1:51 0.000183183 "15768" 5668
2:2:1:52 0.000180674 "Rhacophorus bipunctatus" 15135
2:2:1:53 0.000180674 "14686" 5392
2:2:1:54 0.000175655 "12882" 4945
2:2:1:55 0.000175655 "12883" 4946
2:2:1:56 0.000175655 "16488" 5823
2:2:1:57 0.000173146 "13245" 5024
2:2:1:58 0.000170636 "14319" 5284
2:2:1:59 0.000168127 "12524" 4857
2:2:1:60 0.000165618 "12525" 4858
2:2:1:61 0.000165618 "13959" 5180
2:2:1:62 0.000165618 "15399" 5569
2:2:1:63 0.000165618 "Chirixalus doriae" 10706
2:2:1:64 0.000163108 "14679" 5385
2:2:1:65 0.000163108 "Limnonectes gyldenstolpei" 12674
2:2:1:66 0.000160599 "13246" 5025
2:2:1:67 0.000160599 "13605" 5099
2:2:1:68 0.000160599 "15039" 5477
2:2:1:69 0.000160599 "15760" 5660
2:2:1:70 0.000160599 "Sylvirana cubitalis" 15636
2:2:1:71 0.000160599 "Theloderma gordoni" 15724
2:2:1:72 0.00015809 "13244" 5023
2:2:1:73 0.00015809 "15407" 5577
2:2:1:74 0.00015558 "12886" 4949
2:2:1:75 0.00015558 "14318" 5283
2:2:1:76 0.00015558 "15759" 5659
2:2:1:77 0.000153071 "13958" 5179
2:2:1:78 0.000153071 "14325" 5290
2:2:1:79 0.000150562 "12158" 4765
2:2:1:80 0.000150562 "13242" 5021
2:2:1:81 0.000150562 "13606" 5100
2:2:1:82 0.000150562 "13966" 5187
2:2:1:83 0.000145543 "17560" 6079
2:2:1:84 0.000145543 "17920" 6166
2:2:1:85 0.000145543 "12522" 4855
2:2:1:86 0.000145543 "16848" 5905
2:2:1:87 0.000143034 "13964" 5185
2:2:1:88 0.000143034 "14678" 5384
2:2:1:89 0.000143034 "15400" 5570
2:2:1:90 0.000143034 "12523" 4856
2:2:1:91 0.000140524 "11799" 4674
2:2:1:92 0.000140524 "12526" 4859
2:2:1:93 0.000140524 "13604" 5098
2:2:1:94 0.000140524 "14680" 5386
2:2:1:95 0.000140524 "15040" 5478
2:2:1:96 0.000140524 "16120" 5742
2:2:1:97 0.000140524 "17559" 6078
2:2:1:98 0.000138015 "12887" 4950
2:2:1:99 0.000138015 "13248" 5027
2:2:1:100 0.000138015 "13599" 5093
2:2:1:101 0.000138015 "15767" 5667
2:2:1:102 0.000135505 "13241" 5020
2:2:1:103 0.000135505 "16480" 5818
2:2:1:104 0.000135505 "16128" 5749
2:2:1:105 0.000132996 "12520" 4853
2:2:1:106 0.000132996 "12888" 4951
2:2:1:107 0.000132996 "13243" 5022
2:2:1:108 0.000132996 "Minervarya chiangmaiensis" 13229
2:2:1:109 0.000132996 "12162" 4769
2:2:1:110 0.000130487 "11798" 4673
2:2:1:111 0.000127977 "14322" 5287
2:2:1:112 0.000127977 "15046" 5484
2:2:1:113 0.000127977 "Kurixalus odontotarsus" 12391
2:2:1:114 0.000127977 "12521" 4854
2:2:1:115 0.000125468 "12881" 4944
2:2:1:116 0.000125468 "13247" 5026
2:2:1:117 0.000122959 "13600" 5094
2:2:1:118 0.000122959 "13960" 5181
2:2:1:119 0.000122959 "14321" 5286
2:2:1:120 0.000122959 "14324" 5289
2:2:1:121 0.000122959 "Rohanixalus hansenae" 15297
2:2:1:122 0.000122959 "12161" 4768
2:2:1:123 0.000120449 "13962" 5183
2:2:1:124 0.000120449 "13963" 5184
2:2:1:125 0.000120449 "14323" 5288
2:2:1:126 0.000120449 "14685" 5391
2:2:1:127 0.000120449 "15406" 5576
2:2:1:128 0.000120449 "Kurixalus verrucosus" 12392
2:2:1:129 0.00011794 "12159" 4766
2:2:1:130 0.00011794 "12527" 4860
2:2:1:131 0.00011794 "14682" 5388
2:2:1:132 0.00011794 "Nanorana aenea" 13277
2:2:1:133 0.00011794 "16487" 5822
2:2:1:134 0.000115431 "12518" 4851
2:2:1:135 0.000115431 "12880" 4943
2:2:1:136 0.000115431 "13598" 5092
2:2:1:137 0.000115431 "Ingerophrynus galeatus" 12273
2:2:1:138 0.000112921 "14320" 5285
2:2:1:139 0.000110412 "14681" 5387
2:2:1:140 0.000110412 "15766" 5666
2:2:1:141 0.000107902 "13240" 5019
2:2:1:142 0.000107902 "13961" 5182
2:2:1:143 0.000107902 "Papurana milleti" 13801
2:2:1:144 0.000105393 "12519" 4852
2:2:1:145 0.000105393 "13601" 5095
2:2:1:146 0.000105393 "13602" 5096
2:2:1:147 0.000105393 "13603" 5097
2:2:1:148 0.000105393 "16123" 5744
2:2:1:149 0.000102884 "13957" 5178
2:2:1:150 0.000102884 "16484" 5819
2:2:1:151 0.000102884 "Hyla simplex" 11856
2:2:1:152 0.000102884 "Limnonectes hascheanus" 12675
2:2:1:153 0.000102884 "12160" 4767
2:2:1:154 0.000100374 "11437" 4570
2:2:1:155 0.000100374 "13597" 5091
2:2:1:156 0.000100374 "16127" 5748
2:2:1:157 0.000100374 "16485" 5820
2:2:1:158 9.7865e-05 "11439" 4572
2:2:1:159 9.7865e-05 "14317" 5282
2:2:1:160 9.7865e-05 "15042" 5480
2:2:1:161 9.7865e-05 "15402" 5572
2:2:1:162 9.7865e-05 "15762" 5662
2:2:1:163 9.7865e-05 "16124" 5745
2:2:1:164 9.53557e-05 "14683" 5389
2:2:1:165 9.53557e-05 "Leptobrachium chapaense" 12477
2:2:1:166 9.28463e-05 "13237" 5016
2:2:1:167 9.28463e-05 "15763" 5663
2:2:1:168 9.28463e-05 "16122" 5743
2:2:1:169 9.28463e-05 "Leptobrachella minima" 12444
2:2:1:170 9.28463e-05 "Sylvirana maosonensis" 15639
2:2:1:171 9.0337e-05 "12528" 4861
2:2:1:172 9.0337e-05 "12529" 4862
2:2:1:173 9.0337e-05 "12889" 4952
2:2:1:174 9.0337e-05 "15041" 5479
2:2:1:175 9.0337e-05 "15043" 5481
2:2:1:176 9.0337e-05 "16845" 5902
[truncated: 262,029 more chars]
