# Supplementary material for: A general rule on the organization of biodiversity in Earth’s biogeographical regions
Source: Nat Ecol Evol. 2025 Jun 4;9(7):1193–204. doi: 10.1038/s41559-025-02724-5 (PMC12240819; doi:10.1038/s41559-025-02724-5)
Supplement: Supplementary file 4 — R code and objects to replicate to estimate biogeographical sectors. [file 41559_2025_2724_MOESM4_ESM.zip › 01_Infomap_Bird.tree]

# '-s1492 -N100 Input/Ip_Bird_1Deg_OccAll.net Output' -> 20513 nodes partitioned in 10m 49s from codelength 13.507981551 in one level to codelength 11.548499117 in 4 levels.
# path flow name node:
1:1:1 0.000717171 "Ardea purpurea" 11537
1:1:2 0.000617185 "Spilopelia senegalensis" 19153
1:1:3 0.000600824 "Ixobrychus minutus" 15259
1:1:4 0.00054015 "Dendrocygna viduata" 13645
1:1:5 0.000532651 "Elanus caeruleus" 13914
1:1:6 0.000516745 "Plegadis falcinellus" 17804
1:1:7 0.000506973 "Rostratula benghalensis" 18756
1:1:8 0.000482886 "Ceryle rudis" 12477
1:1:9 0.000453345 "Apus affinis" 11438
1:1:10 0.000451754 "Accipiter badius" 10789
1:1:11 0.000434711 "Ardeola ralloides" 11548
1:1:12 0.000400852 "Falco biarmicus" 14260
1:1:13 0.000400852 "Dendrocygna bicolor" 13641
1:1:14 0.000385854 "Sarkidiornis melanotos" 18802
1:1:15 0.000381082 "Corvus albus" 13192
1:1:16 0.000380628 "Pycnonotus barbatus" 18432
1:1:17 0.000379037 "Scopus umbretta" 18886
1:1:18 0.000370175 "Ardea melanocephala" 11533
1:1:19 0.000368129 "Milvus aegyptius" 16239
1:1:20 0.000367448 "Turnix sylvaticus" 20136
1:1:21 0.000366539 "Aquila rapax" 11460
1:1:22 0.000354268 "Anhinga rufa" 11246
1:1:23 0.000354268 "Threskiornis aethiopicus" 19776
1:1:24 0.000349496 "Microcarbo africanus" 16183
1:1:25 0.000348132 "Chrysococcyx caprius" 12722
1:1:26 0.000347905 "Ardea goliath" 11528
1:1:27 0.000345178 "Nettapus auritus" 16675
1:1:28 0.000344042 "Alopochen aegyptiaca" 11065
1:1:29 0.000335407 "Clamator jacobinus" 12949
1:1:30 0.000331089 "Charadrius pecuarius" 12583
1:1:31 0.000327908 "Actophilornis africanus" 10882
1:1:32 0.000327681 "Zapornia flavirostra" 20411
1:1:33 0.000327226 "Hirundo smithii" 15041
1:1:34 0.000326772 "Mycteria ibis" 16411
1:1:35 0.000320636 "Bostrychia hagedash" 11877
1:1:36 0.000320636 "Porphyrio alleni" 18029
1:1:37 0.000319954 "Camaroptera brachyura" 12157
1:1:38 0.000317909 "Haliaeetus vocifer" 14842
1:1:39 0.000315637 "Tchagra senegalus" 19648
1:1:40 0.000311774 "Cypsiurus parvus" 13565
1:1:41 0.000309274 "Plectropterus gambensis" 17802
1:1:42 0.000309047 "Halcyon leucocephala" 14830
1:1:43 0.000299957 "Polemaetus bellicosus" 17959
1:1:44 0.000299503 "Terpsiphone viridis" 19682
1:1:45 0.000297458 "Vidua macroura" 20277
1:1:46 0.00029723 "Prinia subflava" 18070
1:1:47 0.000296321 "Pelecanus rufescens" 17232
1:1:48 0.00029564 "Polyboroides typus" 17982
1:1:49 0.000294731 "Corythornis cristatus" 13240
1:1:50 0.000294731 "Micronisus gabar" 16205
1:1:51 0.000293822 "Merops pusillus" 16147
1:1:52 0.00029314 "Clamator glandarius" 12948
1:1:53 0.000291095 "Halcyon senegalensis" 14833
1:1:54 0.000290868 "Dicrurus adsimilis" 13721
1:1:55 0.000288823 "Ciconia microscelis" 12774
1:1:56 0.000288141 "Otus senegalensis" 17016
1:1:57 0.000288141 "Ploceus cucullatus" 17830
1:1:58 0.000287232 "Ardea brachyrhyncha" 11525
1:1:59 0.000286323 "Platalea alba" 17780
1:1:60 0.000286096 "Chrysococcyx klaas" 12725
1:1:61 0.000286096 "Streptopelia semitorquata" 19340
1:1:62 0.000284959 "Terathopius ecaudatus" 19664
1:1:63 0.000284732 "Lophaetus occipitalis" 15719
1:1:64 0.000281324 "Sagittarius serpentarius" 18772
1:1:65 0.000280415 "Ispidina picta" 15248
1:1:66 0.000279506 "Eurystomus glaucurus" 14243
1:1:67 0.000279506 "Indicator minor" 15218
1:1:68 0.000277688 "Halcyon chelicuti" 14826
1:1:69 0.000277461 "Cecropis abyssinica" 12375
1:1:70 0.000277006 "Anastomus lamelligerus" 11232
1:1:71 0.000271325 "Macheiramphus alcinus" 15820
1:1:72 0.000270643 "Megaceryle maxima" 15939
1:1:73 0.000269734 "Numida meleagris" 16772
1:1:74 0.000269507 "Leptoptilos crumenifer" 15569
1:1:75 0.000267007 "Apus caffer" 11445
1:1:76 0.000264735 "Ixobrychus sturmii" 15261
1:1:77 0.000264508 "Cuculus gularis" 13412
1:1:78 0.000264281 "Nilaus afer" 16691
1:1:79 0.000262463 "Cecropis senegalensis" 12380
1:1:80 0.000262463 "Falco ruficollis" 14281
1:1:81 0.00026019 "Kaupifalco monogrammicus" 15280
1:1:82 0.000259963 "Melierax metabates" 16077
1:1:83 0.000258372 "Dendropicos fuscescens" 13652
1:1:84 0.000257009 "Aquila spilogaster" 11461
1:1:85 0.000256554 "Burhinus capensis" 11978
1:1:86 0.000256554 "Glaucidium perlatum" 14653
1:1:87 0.000254055 "Phoeniculus purpureus" 17503
1:1:88 0.000253828 "Motacilla aguimp" 16349
1:1:89 0.000251782 "Bubo lacteus" 11946
1:1:90 0.000251782 "Paragallinula angulata" 17121
1:1:91 0.000250646 "Lagonosticta senegala" 15325
1:1:92 0.000248147 "Circaetus cinereus" 12866
1:1:93 0.000242466 "Lissotis melanogaster" 15660
1:1:94 0.000242238 "Indicator indicator" 15215
1:1:95 0.000241784 "Cuculus solitarius" 13418
1:1:96 0.000241784 "Prionops plumatus" 18090
1:1:97 0.000241557 "Cursorius temminckii" 13426
1:1:98 0.000241557 "Passer griseus" 17163
1:1:99 0.000240648 "Vanellus senegallus" 20240
1:1:100 0.000239966 "Gyps africanus" 14790
1:1:101 0.000238375 "Necrosyrtes monachus" 16601
1:1:102 0.000238148 "Cuculus clamosus" 13410
1:1:103 0.000238148 "Torgos tracheliotos" 19855
1:1:104 0.000236557 "Quelea quelea" 18542
1:1:105 0.000235194 "Crex egregia" 13321
1:1:106 0.000234512 "Columba guinea" 13072
1:1:107 0.000232694 "Ephippiorhynchus senegalensis" 14023
1:1:108 0.00023224 "Podica senegalensis" 17888
1:1:109 0.000232012 "Crithagra mozambica" 13352
1:1:110 0.000231558 "Apaloderma narina" 11406
1:1:111 0.000228831 "Rhinoptilus chalcopterus" 18657
1:1:112 0.000228604 "Chrysococcyx cupreus" 12723
1:1:113 0.000228377 "Netta erythrophthalma" 16672
1:1:114 0.000227695 "Oena capensis" 16843
1:1:115 0.000224968 "Cinnyricinclus leucogaster" 12813
1:1:116 0.000220878 "Lophoceros nasutus" 15725
1:1:117 0.000220423 "Treron calvus" 19899
1:1:118 0.000220196 "Pogoniulus chrysoconus" 17932
1:1:119 0.000219741 "Coracias naevius" 13158
1:1:120 0.000219514 "Chalcomitra senegalensis" 12532
1:1:121 0.000218833 "Agricola pallidus" 10989
1:1:122 0.000218151 "Mirafra rufocinnamomea" 16279
1:1:123 0.000217469 "Rynchops flavirostris" 18770
1:1:124 0.000217015 "Centropus senegalensis" 12413
1:1:125 0.000217015 "Spermestes cucullata" 19133
1:1:126 0.00021656 "Aviceda cuculoides" 11755
1:1:127 0.000215197 "Pterocles exustus" 18306
1:1:128 0.000214969 "Anthus cinnamomeus" 11325
1:1:129 0.000211106 "Strix woodfordii" 19366
1:1:130 0.000210879 "Turtur afer" 20142
1:1:131 0.000210652 "Anthus leucophrys" 11335
1:1:132 0.000210425 "Anas erythrorhyncha" 11217
1:1:133 0.000209516 "Clamator levaillantii" 12950
1:1:134 0.000209516 "Coturnix delegorguei" 13266
1:1:135 0.00020747 "Eremomela icteropygialis" 14048
1:1:136 0.000207243 "Gypohierax angolensis" 14789
1:1:137 0.000207016 "Chlorophoneus sulfureopectus" 12667
1:1:138 0.000205653 "Zosterops senegalensis" 20505
1:1:139 0.000204062 "Hieraaetus wahlbergi" 15001
1:1:140 0.000203607 "Thalassornis leuconotus" 19709
1:1:141 0.000202698 "Anthus similis" 11351
1:1:142 0.000200199 "Tockus erythrorhynchus" 19828
1:1:143 0.000198154 "Centropus grillii" 12405
1:1:144 0.000198154 "Vanellus spinosus" 20241
1:1:145 0.000197699 "Bubo cinerascens" 11944
1:1:146 0.000197472 "Hedydipna collaris" 14873
1:1:147 0.000197017 "Cecropis semirufa" 12379
1:1:148 0.000197017 "Cisticola natalensis" 12926
1:1:149 0.000193382 "Fraseria plumbea" 14367
1:1:150 0.0001927 "Accipiter melanoleucus" 10811
1:1:151 0.000192473 "Anas sparsa" 11228
1:1:152 0.000192018 "Vidua chalybeata" 20270
1:1:153 0.000191564 "Streptopelia decipiens" 19333
1:1:154 0.000190427 "Streptopelia capicola" 19331
1:1:155 0.000189973 "Egretta ardesiaca" 13891
1:1:156 0.000189746 "Pytilia melba" 18538
1:1:157 0.000189518 "Malaconotus blanchoti" 15863
1:1:158 0.00018861 "Struthio camelus" 19368
1:1:159 0.000187473 "Circaetus pectoralis" 12869
1:1:160 0.00018611 "Lanius collaris" 15412
1:1:161 0.00018611 "Merops hirundineus" 16134
1:1:162 0.000185428 "Cisticola brachypterus" 12899
1:1:163 0.000185428 "Eremopterix leucotis" 14059
1:1:164 0.000184292 "Charadrius tricollaris" 12589
1:1:165 0.000182701 "Turdus pelios" 20103
1:1:166 0.000182247 "Emberiza flaviventris" 13950
1:1:167 0.000181565 "Tchagra australis" 19646
1:1:168 0.000180883 "Lamprotornis chalybaeus" 15362
1:1:169 0.000180883 "Uraeginthus bengalus" 20189
1:1:170 0.000180429 "Dendropicos namaquus" 13658
1:1:171 0.000180429 "Neotis denhami" 16650
1:1:172 0.000180202 "Bubo africanus" 11938
1:1:173 0.000179974 "Laniarius aethiopicus" 15378
1:1:174 0.000179293 "Cercotrichas leucophrys" 12455
1:1:175 0.000179065 "Cinnyris cupreus" 12824
1:1:176 0.000179065 "Falco ardosiaceus" 14258
1:1:177 0.000177702 "Colius striatus" 13055
1:1:178 0.000177475 "Estrilda astrild" 14104
1:1:179 0.000176793 "Calherodius leuconotus" 12092
1:1:180 0.000175884 "Anas undulata" 11230
1:1:181 0.000175657 "Turtur tympanistria" 20145
1:1:182 0.00017543 "Coracias caudatus" 13155
1:1:183 0.000175202 "Riparia paludicola" 18745
1:1:184 0.000174066 "Oenanthe familiaris" 16850
1:1:185 0.000173612 "Ptilopsis leucotis" 18400
1:1:186 0.000173384 "Alexandrinus krameri" 11046
1:1:187 0.000173384 "Falco cuvierii" 14266
1:1:188 0.000172475 "Psalidoprocne pristoptera" 18138
1:1:189 0.000172475 "Rhinopomastus aterrimus" 18652
1:1:190 0.000171339 "Euplectes hordeaceus" 14206
1:1:191 0.000169067 "Cisticola erythrops" 12910
1:1:192 0.000168612 "Asio capensis" 11629
1:1:193 0.000168158 "Larus cirrocephalus" 15449
1:1:194 0.000166794 "Accipiter ovampensis" 10817
1:1:195 0.000166567 "Trigonoceps occipitalis" 19949
1:1:196 0.00016634 "Fraseria caerulescens" 14361
1:1:197 0.000165658 "Spatula hottentota" 19115
1:1:198 0.000162931 "Vanellus albiceps" 20223
1:1:199 0.000161795 "Dendropicos goertae" 13654
1:1:200 0.000160886 "Gyps rueppelli" 14796
1:1:201 0.000159523 "Lagonosticta rubricata" 15322
1:1:202 0.000158159 "Centropus superciliosus" 12416
1:1:203 0.000157705 "Coracias abyssinicus" 13152
1:1:204 0.000156569 "20371" 7954
1:1:205 0.000155887 "20730" 8035
1:1:206 0.00015566 "Ptilopsis granti" 18399
1:1:207 0.000154978 "20370" 7953
1:1:208 0.000154296 "Burhinus senegalensis" 11982
1:1:209 0.000153615 "Pogoniulus bilineatus" 17931
1:1:210 0.000152706 "Macronyx croceus" 15838
1:1:211 0.000152478 "20011" 7877
1:1:212 0.000152478 "21090" 8117
1:1:213 0.000151342 "Cisticola chiniana" 12905
1:1:214 0.000150206 "Glareola nuchalis" 14627
1:1:215 0.000150206 "Melocichla mentalis" 16100
1:1:216 0.000149979 "Sarothrura elegans" 18808
1:1:217 0.00014907 "Cossypha heuglini" 13249
1:1:218 0.00014907 "Creatophora cinerea" 13317
1:1:219 0.000148388 "Caprimulgus climacurus" 12253
1:1:220 0.000147479 "Accipiter minullus" 10813
1:1:221 0.000147479 "Cinnyris venustus" 12863
1:1:222 0.000147025 "Vanellus coronatus" 20227
1:1:223 0.000146797 "Buteo auguralis" 11993
1:1:224 0.00014657 "20376" 7959
1:1:225 0.000145434 "20736" 8041
1:1:226 0.000145434 "Ortygospiza atricollis" 16986
1:1:227 0.000145207 "21809" 8294
1:1:228 0.000145207 "Ceblepyris pectoralis" 12374
1:1:229 0.000144979 "Stephanoaetus coronatus" 19281
1:1:230 0.000144525 "Caprimulgus pectoralis" 12271
1:1:231 0.000144525 "Circaetus cinerascens" 12865
1:1:232 0.000144525 "Phoenicopterus roseus" 17499
1:1:233 0.000144298 "Pseudhirundo griseopyga" 18166
1:1:234 0.000143161 "21810" 8295
1:1:235 0.000143161 "Synoicus adansonii" 19492
1:1:236 0.000142707 "Campethera abingoni" 12176
1:1:237 0.000142252 "Euplectes afer" 14196
1:1:238 0.000142025 "Streptopelia roseogrisea" 19339
1:1:239 0.000142025 "21449" 8203
1:1:240 0.000141798 "Cyanomitra olivacea" 13490
1:1:241 0.000141798 "Euplectes macroura" 14209
1:1:242 0.000141798 "Lamprotornis chloropterus" 15363
1:1:243 0.000141344 "Cisticola cantans" 12902
1:1:244 0.000141344 "Cisticola marginatus" 12923
1:1:245 0.000141344 "Merops nubicus" 16141
1:1:246 0.000140662 "Apalis flavida" 11388
1:1:247 0.000140435 "Emberiza tahapisi" 13974
1:1:248 0.00013998 "20731" 8036
1:1:249 0.000139753 "21450" 8204
1:1:250 0.000139753 "Charadrius marginatus" 12575
1:1:251 0.000139526 "Amandava subflava" 11072
1:1:252 0.000139298 "Ciconia abdimii" 12769
1:1:253 0.000139071 "19651" 7802
1:1:254 0.000139071 "Lybius vieilloti" 15806
1:1:255 0.000138162 "Spermestes bicolor" 19132
1:1:256 0.000137935 "Burhinus vermiculatus" 11984
1:1:257 0.000137935 "Hieraaetus ayresii" 14998
1:1:258 0.000137708 "20012" 7878
1:1:259 0.00013748 "20375" 7958
1:1:260 0.00013748 "Streptopelia vinacea" 19343
1:1:261 0.000137026 "Neophedina cincta" 16636
1:1:262 0.000134754 "Anthreptes longuemarei" 11306
1:1:263 0.000134754 "Oriolus larvatus" 16934
1:1:264 0.000134299 "21089" 8116
1:1:265 0.000134299 "Amadina fasciata" 11067
1:1:266 0.000134299 "Dryoscopus gambensis" 13821
1:1:267 0.000134072 "Pluvianus aegyptius" 17880
1:1:268 0.000133845 "Poicephalus meyeri" 17953
1:1:269 0.000132708 "21091" 8118
1:1:270 0.000132708 "22169" 8387
1:1:271 0.000132708 "Urocolius macrourus" 20206
1:1:272 0.000132254 "Dendropicos obsoletus" 13659
1:1:273 0.000131118 "20737" 8042
1:1:274 0.000131118 "Charadrius forbesi" 12571
1:1:275 0.00013089 "22170" 8388
1:1:276 0.000130663 "Sylvietta brachyura" 19422
1:1:277 0.000130436 "20015" 7881
1:1:278 0.000130209 "Eupodotis senegalensis" 14215
1:1:279 0.000129754 "Rhinopomastus cyanomelas" 18654
1:1:280 0.000129754 "Turtur chalcospilos" 20144
1:1:281 0.0001293 "21096" 8123
1:1:282 0.0001293 "Treron waalia" 19917
1:1:283 0.000129073 "Hyliota flavigaster" 15081
1:1:284 0.000129073 "Platysteira cyanea" 17797
1:1:285 0.000128845 "Acrocephalus gracilirostris" 10853
1:1:286 0.000128845 "Euodice cantans" 14159
1:1:287 0.000128164 "20010" 7876
1:1:288 0.000128164 "20735" 8040
1:1:289 0.000128164 "Caprimulgus tristigma" 12279
1:1:290 0.000128164 "Dryoscopus cubla" 13820
1:1:291 0.000128164 "Ptyonoprogne rufigula" 18417
1:1:292 0.000127936 "Scotopelia peli" 18889
1:1:293 0.000127027 "20377" 7960
1:1:294 0.000127027 "20738" 8043
1:1:295 0.000127027 "Rallus caerulescens" 18561
1:1:296 0.0001268 "21097" 8124
1:1:297 0.0001268 "Calandrella cinerea" 12079
1:1:298 0.000126573 "21818" 8303
1:1:299 0.000126573 "Oenanthe pileata" 16866
1:1:300 0.000126346 "Mirafra africana" 16260
1:1:301 0.000126118 "19652" 7803
1:1:302 0.000126118 "21817" 8302
1:1:303 0.000126118 "Cyanomitra verticalis" 13493
1:1:304 0.000125437 "Eurillas virens" 14228
1:1:305 0.000124982 "22179" 8397
1:1:306 0.000124982 "Cinnyris pulchellus" 12849
1:1:307 0.000124755 "Telacanthura ussheri" 19651
1:1:308 0.000124528 "Vanellus tectus" 20243
1:1:309 0.0001243 "20729" 8034
1:1:310 0.0001243 "Gallinago nigripennis" 14442
1:1:311 0.0001243 "Turdoides jardineii" 20036
1:1:312 0.000124073 "21457" 8211
1:1:313 0.000123846 "20016" 7882
1:1:314 0.000121801 "22178" 8396
1:1:315 0.000121801 "Sarothrura rufa" 18812
1:1:316 0.000121574 "Cossypha niveicapilla" 13251
1:1:317 0.000121574 "Fulica cristata" 14383
1:1:318 0.000121574 "Hirundo aethiopica" 15028
1:1:319 0.000121346 "Buphagus africanus" 11975
1:1:320 0.000121346 "Cisticola aridulus" 12895
1:1:321 0.000121119 "20378" 7961
1:1:322 0.000120665 "23257" 8651
1:1:323 0.00012021 "18550" 7562
1:1:324 0.00012021 "21458" 8212
1:1:325 0.000119983 "Ploceus vitellinus" 17871
1:1:326 0.000119756 "21456" 8210
1:1:327 0.000119756 "21816" 8301
1:1:328 0.000119756 "23616" 8735
1:1:329 0.000119756 "Chelictinia riocourii" 12610
1:1:330 0.000119528 "19293" 7732
1:1:331 0.000119528 "Dicrurus ludwigii" 13733
1:1:332 0.000119301 "Campephaga flava" 12162
1:1:333 0.000119074 "Falco alopex" 14256
1:1:334 0.000118847 "21098" 8125
1:1:335 0.000118392 "20372" 7955
1:1:336 0.000118392 "23974" 8811
1:1:337 0.000118165 "22898" 8568
1:1:338 0.000118165 "Turdoides plebejus" 20040
1:1:339 0.000117938 "19650" 7801
1:1:340 0.000117711 "Amblyospiza albifrons" 11161
1:1:341 0.000117711 "Turnix nanus" 20130
1:1:342 0.000117256 "Ardeola rufiventris" 11549
1:1:343 0.000116802 "22539" 8485
1:1:344 0.000116802 "Batis molitor" 11828
1:1:345 0.00011612 "19294" 7733
1:1:346 0.00011612 "Vidua paradisaea" 20282
1:1:347 0.000115665 "Merops bullockoides" 16130
1:1:348 0.000114529 "22538" 8484
1:1:349 0.000114302 "18910" 7637
1:1:350 0.000114075 "23617" 8736
1:1:351 0.000113847 "23615" 8734
1:1:352 0.00011362 "23258" 8652
1:1:353 0.000113393 "20374" 7957
1:1:354 0.000113393 "21819" 8304
1:1:355 0.000112938 "18190" 7479
1:1:356 0.000112938 "Vanellus armatus" 20224
1:1:357 0.000112257 "18551" 7563
1:1:358 0.000112257 "23975" 8812
1:1:359 0.00011203 "20373" 7956
1:1:360 0.00011203 "Euplectes franciscanus" 14203
1:1:361 0.00011203 "Pachycoccyx audeberti" 17067
1:1:362 0.000111802 "18911" 7638
1:1:363 0.000111802 "22897" 8567
1:1:364 0.000111802 "23256" 8650
1:1:365 0.000111575 "24334" 8882
1:1:366 0.000111348 "Quelea erythrops" 18541
1:1:367 0.000110893 "20732" 8037
1:1:368 0.000110893 "21451" 8205
1:1:369 0.000110893 "22177" 8395
1:1:370 0.000110893 "Ploceus ocularis" 17852
1:1:371 0.000110666 "19290" 7729
1:1:372 0.000110439 "24335" 8883
1:1:373 0.000110212 "20013" 7879
1:1:374 0.000110212 "Accipiter tachiro" 10827
1:1:375 0.000110212 "Caprimulgus fossii" 12258
1:1:376 0.000109984 "Oriolus auratus" 16922
1:1:377 0.000109757 "18933" 7660
1:1:378 0.00010953 "19292" 7731
1:1:379 0.00010953 "21095" 8122
1:1:380 0.000109303 "23614" 8733
1:1:381 0.000109303 "Euplectes ardens" 14198
1:1:382 0.000109303 "Peliperdix coqui" 17235
1:1:383 0.000109075 "18934" 7661
1:1:384 0.000109075 "23612" 8731
1:1:385 0.000108621 "19291" 7730
1:1:386 0.000108394 "24694" 8948
1:1:387 0.000108394 "Campephaga phoenicea" 12164
1:1:388 0.000108166 "18191" 7480
1:1:389 0.000108166 "21092" 8119
1:1:390 0.000108166 "Anthoscopus caroli" 11286
1:1:391 0.000107939 "Aquila verreauxii" 11462
1:1:392 0.000107939 "Pyrenestes ostrinus" 18470
1:1:393 0.000107712 "Ploceus intermedius" 17839
1:1:394 0.000107485 "Emberiza cabanisi" 13939
1:1:395 0.000107257 "Iduna natalensis" 15192
1:1:396 0.00010703 "19649" 7800
1:1:397 0.00010703 "22176" 8394
1:1:398 0.000106803 "18549" 7561
1:1:399 0.000106803 "19289" 7728
1:1:400 0.000106803 "Bucorvus abyssinicus" 11969
1:1:401 0.000106803 "Chalcomitra amethystina" 12528
1:1:402 0.000106576 "18578" 7590
1:1:403 0.000106349 "24695" 8949
1:1:404 0.000106121 "23973" 8810
1:1:405 0.000106121 "Merops viridissimus" 16152
1:1:406 0.000105894 "23976" 8813
1:1:407 0.000105894 "27573" 9571
1:1:408 0.000105894 "Oenanthe heuglinii" 16854
1:1:409 0.000105667 "18192" 7481
1:1:410 0.000105667 "18218" 7507
1:1:411 0.000105667 "Ptilopachus petrosus" 18392
1:1:412 0.00010544 "26136" 9243
1:1:413 0.000104985 "26135" 9242
1:1:414 0.000104985 "Bocagia minuta" 11860
1:1:415 0.000104985 "Corvus capensis" 13195
1:1:416 0.000104758 "18579" 7591
1:1:417 0.000104758 "20733" 8038
1:1:418 0.000104758 "23611" 8730
1:1:419 0.000104758 "Accipiter toussenelii" 10828
1:1:420 0.000104758 "Melaniparus guineensis" 16025
1:1:421 0.000104531 "20017" 7883
1:1:422 0.000104303 "Batis erlangeri" 11820
1:1:423 0.000104303 "Halcyon malimbica" 14831
1:1:424 0.000104076 "21811" 8296
1:1:425 0.000104076 "Eremomela scotops" 14050
1:1:426 0.000104076 "Thamnolaea cinnamomeiventris" 19717
1:1:427 0.000103849 "17500" 7334
1:1:428 0.000103849 "23613" 8732
1:1:429 0.000103622 "20734" 8039
1:1:430 0.000103622 "27213" 9489
1:1:431 0.000103622 "Gymnoris dentata" 14784
1:1:432 0.000103622 "Melaenornis edolioides" 15989
1:1:433 0.000103394 "22530" 8476
1:1:434 0.000103394 "Estrilda melpoda" 14110
1:1:435 0.000103167 "18909" 7636
1:1:436 0.000103167 "19288" 7727
1:1:437 0.000103167 "26496" 9323
1:1:438 0.000103167 "Atimastillas flavigula" 11679
1:1:439 0.00010294 "20369" 7952
1:1:440 0.00010294 "21459" 8213
1:1:441 0.00010294 "22899" 8569
1:1:442 0.000102713 "25775" 9164
1:1:443 0.000102713 "28651" 9826
1:1:444 0.000102485 "18577" 7589
1:1:445 0.000102258 "17813" 7375
1:1:446 0.000102258 "27933" 9654
1:1:447 0.000102258 "Gymnoris superciliaris" 14786
1:1:448 0.000102031 "24333" 8881
1:1:449 0.000102031 "29011" 9912
1:1:450 0.000102031 "29371" 9997
1:1:451 0.000102031 "Pternistis afer" 18278
1:1:452 0.000101804 "30452" 10237
1:1:453 0.000101804 "Alcedo quadribrachys" 11022
1:1:454 0.000101804 "Bucorvus leadbeateri" 11970
1:1:455 0.000101804 "Merops superciliosus" 16149
1:1:456 0.000101576 "22537" 8483
1:1:457 0.000101576 "23610" 8729
1:1:458 0.000101576 "23972" 8809
1:1:459 0.000101576 "25054" 9015
1:1:460 0.000101576 "29372" 9998
1:1:461 0.000101349 "25776" 9165
1:1:462 0.000101122 "17812" 7374
1:1:463 0.000101122 "18219" 7508
1:1:464 0.000101122 "21455" 8209
1:1:465 0.000101122 "25052" 9013
1:1:466 0.000101122 "25415" 9088
1:1:467 0.000101122 "Lamprotornis splendidus" 15374
1:1:468 0.000100667 "18552" 7564
1:1:469 0.000100667 "23251" 8645
1:1:470 0.000100667 "Circus ranivorus" 12882
1:1:471 0.00010044 "17451" 7285
1:1:472 0.00010044 "19653" 7804
1:1:473 0.000100213 "26853" 9405
1:1:474 9.99858e-05 "18912" 7639
1:1:475 9.99858e-05 "24693" 8947
1:1:476 9.99858e-05 "Sarothrura pulchra" 18811
1:1:477 9.95313e-05 "22180" 8398
1:1:478 9.95313e-05 "24692" 8946
1:1:479 9.95313e-05 "26495" 9322
1:1:480 9.95313e-05 "29732" 10080
1:1:481 9.90768e-05 "17450" 7284
1:1:482 9.90768e-05 "17499" 7333
1:1:483 9.90768e-05 "24685" 8939
1:1:484 9.90768e-05 "25411" 9084
1:1:485 9.90768e-05 "30092" 10159
1:1:486 9.88496e-05 "17859" 7421
1:1:487 9.88496e-05 "25055" 9016
1:1:488 9.88496e-05 "27214" 9490
1:1:489 9.86223e-05 "21815" 8300
1:1:490 9.86223e-05 "23971" 8808
1:1:491 9.86223e-05 "25035" 8996
1:1:492 9.86223e-05 "Elminia longicauda" 13927
1:1:493 9.83951e-05 "17140" 7245
1:1:494 9.83951e-05 "25770" 9159
1:1:495 9.83951e-05 "28650" 9825
1:1:496 9.83951e-05 "Campethera maculosa" 12180
1:1:497 9.81679e-05 "18180" 7469
1:1:498 9.81679e-05 "20014" 7880
1:1:499 9.81679e-05 "20739" 8044
1:1:500 9.81679e-05 "22171" 8389
1:1:501 9.81679e-05 "22513" 8459
1:1:502 9.79406e-05 "23970" 8807
1:1:503 9.79406e-05 "25053" 9014
1:1:504 9.77134e-05 "19295" 7734
1:1:505 9.77134e-05 "24332" 8880
1:1:506 9.77134e-05 "25051" 9012
1:1:507 9.74861e-05 "17814" 7376
1:1:508 9.74861e-05 "18189" 7478
1:1:509 9.74861e-05 "23969" 8806
1:1:510 9.74861e-05 "24325" 8873
1:1:511 9.74861e-05 "Euplectes axillaris" 14200
1:1:512 9.74861e-05 "Indicator exilis" 15214
1:1:513 9.74861e-05 "Lybius torquatus" 15804
1:1:514 9.74861e-05 "Melaenornis pammelaina" 15992
1:1:515 9.72589e-05 "24675" 8929
1:1:516 9.70316e-05 "21820" 8305
1:1:517 9.70316e-05 "23252" 8646
1:1:518 9.70316e-05 "25414" 9087
1:1:519 9.70316e-05 "26846" 9398
1:1:520 9.70316e-05 "26847" 9399
1:1:521 9.70316e-05 "27574" 9572
1:1:522 9.70316e-05 "29010" 9911
1:1:523 9.70316e-05 "Anas capensis" 11212
1:1:524 9.70316e-05 "Cossypha natalensis" 13250
1:1:525 9.68044e-05 "19655" 7806
1:1:526 9.68044e-05 "23955" 8792
1:1:527 9.68044e-05 "25412" 9085
1:1:528 9.68044e-05 "26129" 9236
1:1:529 9.68044e-05 "Cisticola fulvicapilla" 12913
1:1:530 9.68044e-05 "Hedydipna platura" 14876
1:1:531 9.68044e-05 "Terpsiphone rufiventer" 19679
1:1:532 9.65772e-05 "19272" 7711
1:1:533 9.65772e-05 "25409" 9082
1:1:534 9.63499e-05 "18932" 7659
1:1:535 9.63499e-05 "23956" 8793
1:1:536 9.63499e-05 "25410" 9083
1:1:537 9.61227e-05 "17858" 7420
1:1:538 9.61227e-05 "17860" 7422
1:1:539 9.61227e-05 "19287" 7726
1:1:540 9.61227e-05 "25045" 9006
1:1:541 9.61227e-05 "25774" 9163
1:1:542 9.61227e-05 "26848" 9400
1:1:543 9.61227e-05 "Cercotrichas podobe" 12457
1:1:544 9.58954e-05 "17811" 7373
1:1:545 9.58954e-05 "18540" 7556
1:1:546 9.58954e-05 "22890" 8560
1:1:547 9.58954e-05 "24691" 8945
1:1:548 9.56682e-05 "17449" 7283
1:1:549 9.56682e-05 "17810" 7372
1:1:550 9.56682e-05 "18938" 7665
1:1:551 9.56682e-05 "19271" 7710
1:1:552 9.56682e-05 "22153" 8371
1:1:553 9.56682e-05 "Buphagus erythrorynchus" 11976
1:1:554 9.5441e-05 "22514" 8460
1:1:555 9.5441e-05 "23967" 8804
1:1:556 9.5441e-05 "26128" 9235
1:1:557 9.5441e-05 "Motacilla clara" 16354
1:1:558 9.5441e-05 "Prionops retzii" 18092
1:1:559 9.52137e-05 "18928" 7655
1:1:560 9.52137e-05 "23259" 8653
1:1:561 9.52137e-05 "24330" 8878
1:1:562 9.52137e-05 "25769" 9158
1:1:563 9.52137e-05 "Anthus vaalensis" 11357
1:1:564 9.52137e-05 "Ploceus luteolus" 17842
1:1:565 9.52137e-05 "Pterocles quadricinctus" 18313
1:1:566 9.49865e-05 "18217" 7506
1:1:567 9.49865e-05 "27932" 9653
1:1:568 9.49865e-05 "30093" 10160
1:1:569 9.47592e-05 "18175" 7464
1:1:570 9.47592e-05 "18181" 7470
1:1:571 9.47592e-05 "23596" 8715
1:1:572 9.47592e-05 "24331" 8879
1:1:573 9.47592e-05 "24686" 8940
1:1:574 9.47592e-05 "26130" 9237
1:1:575 9.47592e-05 "Sylvietta rufescens" 19429
1:1:576 9.4532e-05 "19648" 7799
1:1:577 9.4532e-05 "24326" 8874
1:1:578 9.4532e-05 "25050" 9011
1:1:579 9.4532e-05 "Turdus libonyana" 20084
1:1:580 9.43048e-05 "18193" 7482
1:1:581 9.43048e-05 "18576" 7588
1:1:582 9.43048e-05 "24329" 8877
1:1:583 9.43048e-05 "24690" 8944
1:1:584 9.43048e-05 "30811" 10312
1:1:585 9.43048e-05 "Myrmecocichla nigra" 16521
1:1:586 9.40775e-05 "17815" 7377
1:1:587 9.40775e-05 "24336" 8884
1:1:588 9.40775e-05 "25049" 9010
1:1:589 9.40775e-05 "25405" 9078
1:1:590 9.40775e-05 "25413" 9086
1:1:591 9.40775e-05 "26127" 9234
1:1:592 9.40775e-05 "26854" 9406
1:1:593 9.40775e-05 "27572" 9570
1:1:594 9.38503e-05 "18553" 7565
1:1:595 9.38503e-05 "19273" 7712
1:1:596 9.38503e-05 "19286" 7725
1:1:597 9.38503e-05 "20009" 7875
1:1:598 9.38503e-05 "21808" 8293
1:1:599 9.38503e-05 "22175" 8393
1:1:600 9.38503e-05 "Cinnyris chloropygius" 12821
1:1:601 9.3623e-05 "17501" 7335
1:1:602 9.3623e-05 "18176" 7465
1:1:603 9.3623e-05 "24689" 8943
1:1:604 9.3623e-05 "26488" 9315
1:1:605 9.3623e-05 "26489" 9316
1:1:606 9.3623e-05 "29733" 10081
1:1:607 9.3623e-05 "Buteo augur" 11992
1:1:608 9.3623e-05 "Plocepasser mahali" 17808
1:1:609 9.33958e-05 "18939" 7666
1:1:610 9.33958e-05 "22529" 8475
1:1:611 9.33958e-05 "24315" 8863
1:1:612 9.33958e-05 "25768" 9157
1:1:613 9.33958e-05 "25771" 9160
1:1:614 9.33958e-05 "26845" 9397
1:1:615 9.33958e-05 "29012" 9913
1:1:616 9.33958e-05 "Ceuthmochares aereus" 12482
1:1:617 9.31686e-05 "23595" 8714
1:1:618 9.31686e-05 "24324" 8872
1:1:619 9.31686e-05 "24688" 8942
1:1:620 9.31686e-05 "25048" 9009
1:1:621 9.31686e-05 "25408" 9081
1:1:622 9.31686e-05 "26487" 9314
1:1:623 9.31686e-05 "Campethera bennettii" 12177
1:1:624 9.29413e-05 "18174" 7463
1:1:625 9.29413e-05 "18184" 7473
1:1:626 9.29413e-05 "23966" 8803
1:1:627 9.29413e-05 "24684" 8938
1:1:628 9.29413e-05 "25046" 9007
1:1:629 9.27141e-05 "20379" 7962
1:1:630 9.27141e-05 "25044" 9005
1:1:631 9.27141e-05 "Prodotiscus regulus" 18108
1:1:632 9.24868e-05 "18929" 7656
1:1:633 9.24868e-05 "25404" 9077
1:1:634 9.24868e-05 "26486" 9313
1:1:635 9.24868e-05 "27212" 9488
1:1:636 9.24868e-05 "28291" 9739
1:1:637 9.24868e-05 "Anaplectes leuconotos" 11205
1:1:638 9.22596e-05 "22891" 8561
1:1:639 9.22596e-05 "23968" 8805
1:1:640 9.22596e-05 "24327" 8875
1:1:641 9.22596e-05 "24328" 8876
1:1:642 9.22596e-05 "24687" 8941
1:1:643 9.22596e-05 "25395" 9068
1:1:644 9.22596e-05 "25767" 9156
1:1:645 9.22596e-05 "29373" 9999
1:1:646 9.22596e-05 "Dendroperdix sephaena" 13647
1:1:647 9.20324e-05 "17832" 7394
1:1:648 9.20324e-05 "22152" 8370
1:1:649 9.20324e-05 "23608" 8727
1:1:650 9.20324e-05 "28292" 9740
1:1:651 9.20324e-05 "Hylia prasina" 15079
1:1:652 9.18051e-05 "17833" 7395
1:1:653 9.18051e-05 "23607" 8726
1:1:654 9.18051e-05 "Baeopogon indicator" 11779
1:1:655 9.18051e-05 "Euplectes capensis" 14201
1:1:656 9.18051e-05 "Prinia erythroptera" 18053
1:1:657 9.18051e-05 "Vanellus lugubris" 20233
1:1:658 9.15779e-05 "18913" 7640
1:1:659 9.15779e-05 "25047" 9008
1:1:660 9.15779e-05 "29731" 10079
1:1:661 9.15779e-05 "Euplectes orix" 14211
1:1:662 9.15779e-05 "Microparra capensis" 16206
1:1:663 9.13506e-05 "21099" 8126
1:1:664 9.13506e-05 "22536" 8482
1:1:665 9.13506e-05 "26852" 9404
1:1:666 9.11234e-05 "17809" 7371
1:1:667 9.11234e-05 "19278" 7717
1:1:668 9.11234e-05 "19654" 7805
1:1:669 9.11234e-05 "20018" 7884
1:1:670 9.11234e-05 "23250" 8644
1:1:671 9.11234e-05 "25406" 9079
1:1:672 9.11234e-05 "25754" 9143
1:1:673 9.11234e-05 "28652" 9827
1:1:674 9.08962e-05 "18935" 7662
1:1:675 9.08962e-05 "25764" 9153
1:1:676 9.08962e-05 "26126" 9233
1:1:677 9.08962e-05 "27211" 9487
1:1:678 9.08962e-05 "Campethera punctuligera" 12185
1:1:679 9.06689e-05 "17452" 7286
1:1:680 9.06689e-05 "18937" 7664
1:1:681 9.06689e-05 "26851" 9403
1:1:682 9.06689e-05 "28649" 9824
1:1:683 9.06689e-05 "Euplectes albonotatus" 14197
1:1:684 9.04417e-05 "17448" 7282
1:1:685 9.04417e-05 "17825" 7387
1:1:686 9.04417e-05 "18177" 7466
1:1:687 9.04417e-05 "18919" 7646
1:1:688 9.04417e-05 "22896" 8566
1:1:689 9.04417e-05 "23255" 8649
1:1:690 9.04417e-05 "23609" 8728
1:1:691 9.04417e-05 "25407" 9080
1:1:692 9.04417e-05 "30451" 10236
1:1:693 9.02144e-05 "26485" 9312
1:1:694 9.02144e-05 "26491" 9318
1:1:695 9.02144e-05 "Megabyas flammulatus" 15936
1:1:696 9.02144e-05 "Nigrita canicapillus" 16688
1:1:697 9.02144e-05 "Poicephalus fuscicollis" 17951
1:1:698 9.02144e-05 "Pteronetta hartlaubii" 18356
1:1:699 8.99872e-05 "18173" 7462
1:1:700 8.99872e-05 "18554" 7566
1:1:701 8.99872e-05 "22168" 8386
1:1:702 8.99872e-05 "25403" 9076
1:1:703 8.99872e-05 "25773" 9162
1:1:704 8.99872e-05 "26131" 9238
1:1:705 8.99872e-05 "27206" 9482
1:1:706 8.99872e-05 "27934" 9655
1:1:707 8.99872e-05 "29370" 9996
1:1:708 8.99872e-05 "Bias musicus" 11850
1:1:709 8.99872e-05 "Lamprotornis pulcher" 15369
1:1:710 8.976e-05 "17816" 7378
1:1:711 8.976e-05 "18179" 7468
1:1:712 8.976e-05 "18185" 7474
1:1:713 8.976e-05 "23618" 8737
1:1:714 8.976e-05 "27571" 9569
1:1:715 8.976e-05 "27931" 9652
1:1:716 8.976e-05 "Motacilla capensis" 16351
1:1:717 8.976e-05 "Prodotiscus zambesiae" 18109
1:1:718 8.976e-05 "Pytilia afra" 18535
1:1:719 8.95327e-05 "18216" 7505
1:1:720 8.95327e-05 "18541" 7557
1:1:721 8.95327e-05 "25765" 9154
1:1:722 8.95327e-05 "Halcyon albiventris" 14824
1:1:723 8.95327e-05 "Sylvietta virens" 19431
1:1:724 8.95327e-05 "Turtur abyssinicus" 20141
1:1:725 8.93055e-05 "Caprimulgus inornatus" 12261
1:1:726 8.93055e-05 "Corythaeola cristata" 13236
1:1:727 8.90782e-05 "17498" 7332
1:1:728 8.90782e-05 "18536" 7552
1:1:729 8.90782e-05 "19279" 7718
1:1:730 8.90782e-05 "19647" 7798
1:1:731 8.90782e-05 "25036" 8997
1:1:732 8.90782e-05 "25766" 9155
1:1:733 8.90782e-05 "26490" 9317
1:1:734 8.90782e-05 "26856" 9408
1:1:735 8.8851e-05 "18539" 7555
1:1:736 8.8851e-05 "21792" 8277
1:1:737 8.8851e-05 "25772" 9161
1:1:738 8.8851e-05 "26492" 9319
1:1:739 8.8851e-05 "27205" 9481
1:1:740 8.8851e-05 "28290" 9738
1:1:741 8.8851e-05 "Cinnyris mariquensis" 12838
1:1:742 8.8851e-05 "Onychognathus morio" 16877
1:1:743 8.8851e-05 "Ptilostomus afer" 18405
1:1:744 8.8851e-05 "Sporopipes frontalis" 19251
1:1:745 8.86238e-05 "18580" 7592
1:1:746 8.86238e-05 "27207" 9483
1:1:747 8.86238e-05 "27930" 9651
1:1:748 8.83965e-05 "17141" 7246
1:1:749 8.83965e-05 "26125" 9232
1:1:750 8.83965e-05 "27215" 9491
1:1:751 8.83965e-05 "27569" 9567
1:1:752 8.83965e-05 "Indicator variegatus" 15220
1:1:753 8.81693e-05 "18930" 7657
1:1:754 8.81693e-05 "19632" 7783
1:1:755 8.81693e-05 "21431" 8185
1:1:756 8.81693e-05 "25755" 9144
1:1:757 8.81693e-05 "26850" 9402
1:1:758 8.81693e-05 "Campethera nivosa" 12182
1:1:759 8.7942e-05 "21452" 8206
1:1:760 8.7942e-05 "22156" 8374
1:1:761 8.7942e-05 "27208" 9484
1:1:762 8.7942e-05 "Nicator chloris" 16682
1:1:763 8.77148e-05 "17457" 7291
1:1:764 8.77148e-05 "17857" 7419
1:1:765 8.77148e-05 "18187" 7476
1:1:766 8.77148e-05 "19285" 7724
1:1:767 8.77148e-05 "26849" 9401
1:1:768 8.77148e-05 "27570" 9568
1:1:769 8.74876e-05 "18188" 7477
1:1:770 8.74876e-05 "26124" 9231
1:1:771 8.74876e-05 "26844" 9396
1:1:772 8.74876e-05 "27210" 9486
1:1:773 8.74876e-05 "Alcedo semitorquata" 11023
1:1:774 8.74876e-05 "Platysteira peltata" 17799
1:1:775 8.72603e-05 "21796" 8281
1:1:776 8.72603e-05 "22155" 8373
1:1:777 8.72603e-05 "Accipiter erythropus" 10798
1:1:778 8.72603e-05 "Glaucidium capense" 14635
1:1:779 8.72603e-05 "Hirundo dimidiata" 15032
1:1:780 8.70331e-05 "17456" 7290
1:1:781 8.70331e-05 "18186" 7475
1:1:782 8.70331e-05 "19631" 7782
1:1:783 8.70331e-05 "26493" 9320
1:1:784 8.70331e-05 "27568" 9566
1:1:785 8.70331e-05 "29009" 9910
1:1:786 8.70331e-05 "Amaurornis marginalis" 11076
1:1:787 8.70331e-05 "Bycanistes bucinator" 12027
1:1:788 8.70331e-05 "Lophoceros alboterminatus" 15720
1:1:789 8.68058e-05 "17142" 7247
1:1:790 8.68058e-05 "17817" 7379
1:1:791 8.68058e-05 "17824" 7386
1:1:792 8.68058e-05 "18172" 7461
1:1:793 8.68058e-05 "26855" 9407
1:1:794 8.68058e-05 "27204" 9480
1:1:795 8.68058e-05 "27209" 9485
1:1:796 8.68058e-05 "Crithagra leucopygia" 13348
1:1:797 8.68058e-05 "Eurillas latirostris" 14227
1:1:798 8.68058e-05 "Indicator maculatus" 15216
1:1:799 8.65786e-05 "19633" 7784
1:1:800 8.65786e-05 "22531" 8477
1:1:801 8.65786e-05 "24676" 8930
1:1:802 8.65786e-05 "26484" 9311
1:1:803 8.63514e-05 "18178" 7467
1:1:804 8.63514e-05 "21797" 8282
1:1:805 8.63514e-05 "22535" 8481
1:1:806 8.63514e-05 "22873" 8543
1:1:807 8.63514e-05 "Chlorocichla flaviventris" 12657
1:1:808 8.63514e-05 "Muscicapa cassini" 16368
1:1:809 8.61241e-05 "19274" 7713
1:1:810 8.61241e-05 "21460" 8214
1:1:811 8.61241e-05 "22524" 8470
1:1:812 8.61241e-05 "25396" 9069
1:1:813 8.61241e-05 "31170" 10383
1:1:814 8.61241e-05 "Schoenicola brevirostris" 18849
1:1:815 8.58969e-05 "17831" 7393
1:1:816 8.58969e-05 "22154" 8372
1:1:817 8.58969e-05 "24316" 8864
1:1:818 8.58969e-05 "25043" 9004
1:1:819 8.58969e-05 "26134" 9241
1:1:820 8.58969e-05 "Urocolius indicus" 20205
1:1:821 8.56696e-05 "17826" 7388
1:1:822 8.56696e-05 "26114" 9221
1:1:823 8.54424e-05 "17143" 7248
1:1:824 8.54424e-05 "18535" 7551
1:1:825 8.54424e-05 "21432" 8186
1:1:826 8.54424e-05 "27203" 9479
1:1:827 8.54424e-05 "27575" 9573
1:1:828 8.54424e-05 "27929" 9650
1:1:829 8.54424e-05 "Butastur rufipennis" 11988
1:1:830 8.54424e-05 "Campethera cailliautii" 12178
1:1:831 8.52151e-05 "18183" 7472
1:1:832 8.52151e-05 "18918" 7645
1:1:833 8.52151e-05 "19646" 7797
1:1:834 8.52151e-05 "22515" 8461
1:1:835 8.52151e-05 "24696" 8950
1:1:836 8.52151e-05 "30091" 10158
1:1:837 8.52151e-05 "Crithagra atrogularis" 13332
1:1:838 8.52151e-05 "Hirundo nigrita" 15038
1:1:839 8.52151e-05 "Uraeginthus angolensis" 20188
1:1:840 8.49879e-05 "18931" 7658
1:1:841 8.49879e-05 "26494" 9321
1:1:842 8.49879e-05 "26497" 9324
1:1:843 8.49879e-05 "30810" 10311
1:1:844 8.49879e-05 "Campethera caroli" 12179
1:1:845 8.49879e-05 "Muscicapa adusta" 16366
1:1:846 8.47607e-05 "18548" 7560
1:1:847 8.47607e-05 "19656" 7807
1:1:848 8.47607e-05 "22523" 8469
1:1:849 8.47607e-05 "23957" 8794
1:1:850 8.47607e-05 "27216" 9492
1:1:851 8.47607e-05 "28293" 9741
1:1:852 8.47607e-05 "Cisticola lateralis" 12920
1:1:853 8.47607e-05 "Corvinella corvina" 13190
1:1:854 8.47607e-05 "Psophocichla litsitsirupa" 18270
1:1:855 8.45334e-05 "17089" 7194
1:1:856 8.45334e-05 "17109" 7214
1:1:857 8.45334e-05 "Passer diffusus" 17157
1:1:858 8.43062e-05 "23965" 8802
1:1:859 8.43062e-05 "23977" 8814
1:1:860 8.43062e-05 "25394" 9067
1:1:861 8.43062e-05 "Cisticola aberrans" 12892
1:1:862 8.40789e-05 "Bleda syndactylus" 11856
1:1:863 8.40789e-05 "Stelgidillas gracilirostris" 19276
1:1:864 8.38517e-05 "17856" 7418
1:1:865 8.38517e-05 "18182" 7471
1:1:866 8.38517e-05 "18936" 7663
1:1:867 8.38517e-05 "24323" 8871
1:1:868 8.38517e-05 "25763" 9152
1:1:869 8.38517e-05 "26137" 9244
1:1:870 8.38517e-05 "Bubalornis niger" 11937
1:1:871 8.38517e-05 "Chlorocichla simplex" 12660
1:1:872 8.36245e-05 "16004" 6944
1:1:873 8.36245e-05 "17818" 7380
1:1:874 8.36245e-05 "18171" 7460
1:1:875 8.36245e-05 "18914" 7641
1:1:876 8.36245e-05 "18927" 7654
1:1:877 8.36245e-05 "21437" 8191
1:1:878 8.36245e-05 "22883" 8553
1:1:879 8.36245e-05 "23253" 8647
1:1:880 8.36245e-05 "28289" 9737
1:1:881 8.36245e-05 "Aplopelia larvata" 11429
1:1:882 8.36245e-05 "Pogoniulus scolopaceus" 17937
1:1:883 8.33972e-05 "23606" 8725
1:1:884 8.33972e-05 "26843" 9395
1:1:885 8.33972e-05 "29008" 9909
1:1:886 8.33972e-05 "29368" 9994
1:1:887 8.33972e-05 "29369" 9995
1:1:888 8.33972e-05 "Lagonosticta rhodopareia" 15321
1:1:889 8.33972e-05 "Vanellus crassirostris" 20228
1:1:890 8.317e-05 "19277" 7716
1:1:891 8.317e-05 "20008" 7874
1:1:892 8.317e-05 "21071" 8098
1:1:893 8.317e-05 "21074" 8101
1:1:894 8.29427e-05 "17855" 7417
1:1:895 8.29427e-05 "18920" 7647
1:1:896 8.29427e-05 "20353" 7936
1:1:897 8.29427e-05 "21814" 8299
1:1:898 8.29427e-05 "22522" 8468
1:1:899 8.29427e-05 "22882" 8552
1:1:900 8.29427e-05 "27202" 9478
1:1:901 8.29427e-05 "Ploceus xanthops" 17873
1:1:902 8.29427e-05 "Salpornis salvadori" 18778
1:1:903 8.27155e-05 "21434" 8188
1:1:904 8.27155e-05 "21812" 8297
1:1:905 8.27155e-05 "26123" 9230
1:1:906 8.27155e-05 "26842" 9394
1:1:907 8.27155e-05 "27928" 9649
1:1:908 8.24883e-05 "15644" 6859
1:1:909 8.24883e-05 "17502" 7336
1:1:910 8.24883e-05 "18537" 7553
1:1:911 8.24883e-05 "21072" 8099
1:1:912 8.24883e-05 "21793" 8278
1:1:913 8.24883e-05 "22884" 8554
1:1:914 8.24883e-05 "24683" 8937
1:1:915 8.24883e-05 "31886" 10511
1:1:916 8.24883e-05 "Bubo poensis" 11951
1:1:917 8.24883e-05 "Lamprotornis purpureus" 15370
1:1:918 8.24883e-05 "Spermestes fringilloides" 19134
1:1:919 8.2261e-05 "18220" 7509
1:1:920 8.2261e-05 "20355" 7938
1:1:921 8.2261e-05 "25037" 8998
1:1:922 8.2261e-05 "Caprimulgus longipennis" 12263
1:1:923 8.2261e-05 "Lagonosticta rufopicta" 15323
1:1:924 8.2261e-05 "Tricholaema hirsuta" 19942
1:1:925 8.20338e-05 "17497" 7331
1:1:926 8.20338e-05 "24317" 8865
1:1:927 8.20338e-05 "24677" 8931
1:1:928 8.20338e-05 "30450" 10235
1:1:929 8.20338e-05 "31887" 10512
1:1:930 8.20338e-05 "Tigriornis leucolopha" 19805
1:1:931 8.18065e-05 "17819" 7381
1:1:932 8.18065e-05 "19284" 7723
1:1:933 8.18065e-05 "23619" 8738
1:1:934 8.18065e-05 "Corythaixoides concolor" 13237
1:1:935 8.15793e-05 "17469" 7303
1:1:936 8.15793e-05 "17861" 7423
1:1:937 8.15793e-05 "18170" 7459
1:1:938 8.15793e-05 "18221" 7510
1:1:939 8.15793e-05 "18534" 7550
1:1:940 8.15793e-05 "20713" 8018
1:1:941 8.15793e-05 "22874" 8544
1:1:942 8.15793e-05 "Balearica regulorum" 11782
1:1:943 8.15793e-05 "Trochocercus nitens" 19985
1:1:944 8.13521e-05 "16005" 6945
1:1:945 8.13521e-05 "20712" 8017
1:1:946 8.13521e-05 "25416" 9089
1:1:947 8.13521e-05 "27564" 9562
1:1:948 8.13521e-05 "29013" 9914
1:1:949 8.13521e-05 "Merops variegatus" 16150
1:1:950 8.11248e-05 "17088" 7193
1:1:951 8.11248e-05 "17110" 7215
1:1:952 8.11248e-05 "17139" 7244
1:1:953 8.11248e-05 "17821" 7383
1:1:954 8.11248e-05 "17827" 7389
1:1:955 8.11248e-05 "18194" 7483
1:1:956 8.11248e-05 "19991" 7857
1:1:957 8.11248e-05 "21454" 8208
1:1:958 8.11248e-05 "22157" 8375
1:1:959 8.11248e-05 "22892" 8562
1:1:960 8.11248e-05 "23964" 8801
1:1:961 8.11248e-05 "26132" 9239
1:1:962 8.08976e-05 "17834" 7396
1:1:963 8.08976e-05 "20352" 7935
1:1:964 8.08976e-05 "21436" 8190
1:1:965 8.08976e-05 "22174" 8392
1:1:966 8.08976e-05 "23241" 8635
1:1:967 8.08976e-05 "23249" 8643
1:1:968 8.08976e-05 "26115" 9222
1:1:969 8.08976e-05 "27567" 9565
1:1:970 8.08976e-05 "29367" 9993
1:1:971 8.08976e-05 "Crinifer piscator" 13322
1:1:972 8.06703e-05 "22525" 8471
1:1:973 8.06703e-05 "22881" 8551
1:1:974 8.06703e-05 "Centropus monachus" 12409
1:1:975 8.06703e-05 "Dicrurus modestus" 13735
1:1:976 8.04431e-05 "16418" 7076
1:1:977 8.04431e-05 "18547" 7559
1:1:978 8.04431e-05 "19657" 7808
1:1:979 8.04431e-05 "21075" 8102
1:1:980 8.04431e-05 "21448" 8202
1:1:981 8.04431e-05 "27563" 9561
1:1:982 8.04431e-05 "Eurillas gracilis" 14226
1:1:983 8.04431e-05 "Pyrrhurus scandens" 18534
1:1:984 8.02159e-05 "17455" 7289
1:1:985 8.02159e-05 "22516" 8462
1:1:986 8.02159e-05 "29728" 10076
1:1:987 8.02159e-05 "29730" 10078
1:1:988 8.02159e-05 "Bradornis comitatus" 11906
1:1:989 8.02159e-05 "Bradypterus baboecala" 11912
1:1:990 7.99886e-05 "18538" 7554
1:1:991 7.99886e-05 "19276" 7715
1:1:992 7.99886e-05 "19634" 7785
1:1:993 7.99886e-05 "19645" 7796
1:1:994 7.99886e-05 "21461" 8215
1:1:995 7.99886e-05 "21813" 8298
1:1:996 7.99886e-05 "23242" 8636
1:1:997 7.99886e-05 "28648" 9823
1:1:998 7.99886e-05 "Ploceus velatus" 17870
1:1:999 7.97614e-05 "20711" 8016
1:1:1000 7.97614e-05 "26483" 9310
1:1:1001 7.97614e-05 "29727" 10075
1:1:1002 7.95341e-05 "20351" 7934
1:1:1003 7.95341e-05 "Campethera nubica" 12184
1:1:1004 7.95341e-05 "Oenanthe albifrons" 16844
1:1:1005 7.93069e-05 "15645" 6860
1:1:1006 7.93069e-05 "17090" 7195
1:1:1007 7.93069e-05 "17138" 7243
1:1:1008 7.93069e-05 "17458" 7292
1:1:1009 7.93069e-05 "17470" 7304
1:1:1010 7.93069e-05 "22895" 8565
1:1:1011 7.93069e-05 "23248" 8642
1:1:1012 7.93069e-05 "29374" 10000
1:1:1013 7.93069e-05 "31888" 10513
1:1:1014 7.93069e-05 "Eurillas curvirostris" 14225
1:1:1015 7.90797e-05 "18926" 7653
1:1:1016 7.90797e-05 "19280" 7719
1:1:1017 7.90797e-05 "21435" 8189
1:1:1018 7.90797e-05 "26841" 9393
1:1:1019 7.90797e-05 "Plocepasser superciliosus" 17810
1:1:1020 7.88524e-05 "17461" 7295
1:1:1021 7.88524e-05 "19275" 7714
1:1:1022 7.88524e-05 "19995" 7861
1:1:1023 7.88524e-05 "19996" 7862
1:1:1024 7.88524e-05 "20356" 7939
1:1:1025 7.88524e-05 "21795" 8280
1:1:1026 7.88524e-05 "22521" 8467
1:1:1027 7.88524e-05 "25756" 9145
1:1:1028 7.88524e-05 "29729" 10077
1:1:1029 7.88524e-05 "Circaetus beaudouini" 12864
1:1:1030 7.88524e-05 "Falco dickinsoni" 14268
1:1:1031 7.86252e-05 "15340" 6824
1:1:1032 7.86252e-05 "17108" 7213
1:1:1033 7.86252e-05 "Ardeotis kori" 11553
1:1:1034 7.86252e-05 "Lophoceros fasciatus" 15723
1:1:1035 7.83979e-05 "16058" 6998
1:1:1036 7.83979e-05 "16417" 7075
1:1:1037 7.83979e-05 "17808" 7370
1:1:1038 7.83979e-05 "18925" 7652
1:1:1039 7.83979e-05 "19636" 7787
1:1:1040 7.83979e-05 "Balearica pavonina" 11781
1:1:1041 7.83979e-05 "Pternistis squamatus" 18298
1:1:1042 7.81707e-05 "17495" 7329
1:1:1043 7.81707e-05 "19993" 7859
1:1:1044 7.81707e-05 "20354" 7937
1:1:1045 7.81707e-05 "27935" 9656
1:1:1046 7.81707e-05 "29007" 9908
1:1:1047 7.81707e-05 "Illadopsis fulvescens" 15202
1:1:1048 7.79435e-05 "15339" 6823
1:1:1049 7.79435e-05 "17496" 7330
1:1:1050 7.79435e-05 "18533" 7549
1:1:1051 7.79435e-05 "19635" 7786
1:1:1052 7.79435e-05 "19992" 7858
1:1:1053 7.79435e-05 "21070" 8097
1:1:1054 7.79435e-05 "25777" 9166
1:1:1055 7.79435e-05 "27201" 9477
1:1:1056 7.79435e-05 "Chalcomitra rubescens" 12531
1:1:1057 7.77162e-05 "17137" 7242
1:1:1058 7.77162e-05 "18940" 7667
1:1:1059 7.77162e-05 "19637" 7788
1:1:1060 7.77162e-05 "26133" 9240
1:1:1061 7.77162e-05 "Dyaphorophyia castanea" 13861
1:1:1062 7.7489e-05 "18575" 7587
1:1:1063 7.7489e-05 "19994" 7860
1:1:1064 7.7489e-05 "Anomalospiza imberbis" 11256
1:1:1065 7.7489e-05 "Estrilda troglodytes" 14119
1:1:1066 7.7489e-05 "Vidua obtusa" 20280
1:1:1067 7.72617e-05 "17828" 7390
1:1:1068 7.72617e-05 "18555" 7567
1:1:1069 7.72617e-05 "23597" 8716
1:1:1070 7.72617e-05 "31529" 10452
1:1:1071 7.72617e-05 "Emberiza goslingi" 13953
1:1:1072 7.72617e-05 "Fraseria cinerascens" 14362
1:1:1073 7.70345e-05 "21073" 8100
1:1:1074 7.70345e-05 "23247" 8641
1:1:1075 7.70345e-05 "31528" 10451
1:1:1076 7.70345e-05 "Anthus nyassae" 11342
1:1:1077 7.70345e-05 "Stizorhina fraseri" 19322
1:1:1078 7.68073e-05 "17820" 7382
1:1:1079 7.68073e-05 "17835" 7397
1:1:1080 7.68073e-05 "18915" 7642
1:1:1081 7.68073e-05 "20714" 8019
1:1:1082 7.68073e-05 "22889" 8559
1:1:1083 7.68073e-05 "25034" 8995
1:1:1084 7.68073e-05 "Pinarocorys erythropygia" 17709
1:1:1085 7.658e-05 "17468" 7302
1:1:1086 7.658e-05 "17822" 7384
1:1:1087 7.658e-05 "20007" 7873
1:1:1088 7.658e-05 "20710" 8015
1:1:1089 7.658e-05 "21077" 8104
1:1:1090 7.658e-05 "26857" 9409
1:1:1091 7.658e-05 "29366" 9992
1:1:1092 7.658e-05 "Ardeotis arabs" 11551
1:1:1093 7.658e-05 "Cyanomitra cyanolaema" 13489
1:1:1094 7.658e-05 "Ploceus nigricollis" 17850
1:1:1095 7.63528e-05 "15699" 6914
1:1:1096 7.63528e-05 "16778" 7155
1:1:1097 7.63528e-05 "17453" 7287
1:1:1098 7.63528e-05 "17503" 7337
1:1:1099 7.63528e-05 "22885" 8555
1:1:1100 7.63528e-05 "23254" 8648
1:1:1101 7.63528e-05 "23963" 8800
1:1:1102 7.63528e-05 "24318" 8866
1:1:1103 7.63528e-05 "28288" 9736
1:1:1104 7.63528e-05 "29015" 9916
1:1:1105 7.63528e-05 "Glareola cinerea" 14623
1:1:1106 7.63528e-05 "Pogoniulus subsulphureus" 17939
1:1:1107 7.63528e-05 "Pternistis bicalcaratus" 18281
1:1:1108 7.61255e-05 "18532" 7548
1:1:1109 7.61255e-05 "18546" 7558
1:1:1110 7.61255e-05 "18921" 7648
1:1:1111 7.61255e-05 "20715" 8020
1:1:1112 7.61255e-05 "21433" 8187
1:1:1113 7.61255e-05 "27565" 9563
1:1:1114 7.61255e-05 "Tyto capensis" 20173
1:1:1115 7.58983e-05 "17096" 7201
1:1:1116 7.58983e-05 "17097" 7202
1:1:1117 7.58983e-05 "17830" 7392
1:1:1118 7.58983e-05 "19997" 7863
1:1:1119 7.56711e-05 "22534" 8480
1:1:1120 7.56711e-05 "24337" 8885
1:1:1121 7.56711e-05 "Musophaga rossae" 16395
1:1:1122 7.54438e-05 "16006" 6946
1:1:1123 7.54438e-05 "16777" 7154
1:1:1124 7.54438e-05 "18917" 7644
1:1:1125 7.54438e-05 "21794" 8279
1:1:1126 7.54438e-05 "22164" 8382
1:1:1127 7.54438e-05 "29014" 9915
1:1:1128 7.54438e-05 "Anaplectes rubriceps" 11206
1:1:1129 7.54438e-05 "Estrilda erythronotos" 14108
1:1:1130 7.54438e-05 "Falco rupicoloides" 14283
1:1:1131 7.54438e-05 "Ortyxelos meiffrenii" 16987
1:1:1132 7.52166e-05 "19281" 7720
1:1:1133 7.52166e-05 "23958" 8795
1:1:1134 7.52166e-05 "24678" 8932
1:1:1135 7.52166e-05 "Galerida modesta" 14423
1:1:1136 7.49893e-05 "17459" 7293
1:1:1137 7.49893e-05 "17473" 7307
1:1:1138 7.49893e-05 "20368" 7951
1:1:1139 7.49893e-05 "22172" 8390
1:1:1140 7.49893e-05 "24682" 8936
1:1:1141 7.49893e-05 "Caprimulgus vexillarius" 12280
1:1:1142 7.49893e-05 "Passer luteus" 17166
1:1:1143 7.47621e-05 "16749" 7126
1:1:1144 7.47621e-05 "17454" 7288
1:1:1145 7.47621e-05 "18572" 7584
1:1:1146 7.47621e-05 "19283" 7722
1:1:1147 7.47621e-05 "22173" 8391
1:1:1148 7.47621e-05 "23236" 8630
1:1:1149 7.47621e-05 "23978" 8815
1:1:1150 7.47621e-05 "Camaroptera superciliaris" 12160
1:1:1151 7.47621e-05 "Cinnyris superbus" 12858
1:1:1152 7.47621e-05 "Trachyphonus vaillantii" 19885
1:1:1153 7.45349e-05 "14979" 6728
1:1:1154 7.45349e-05 "18215" 7504
1:1:1155 7.45349e-05 "19639" 7790
1:1:1156 7.45349e-05 "22532" 8478
1:1:1157 7.45349e-05 "23243" 8637
1:1:1158 7.45349e-05 "25042" 9003
1:1:1159 7.45349e-05 "31885" 10510
1:1:1160 7.45349e-05 "Agapornis pullarius" 10965
1:1:1161 7.45349e-05 "Trachylaemus purpuratus" 19878
1:1:1162 7.43076e-05 "18531" 7547
1:1:1163 7.43076e-05 "18908" 7635
1:1:1164 7.43076e-05 "22528" 8474
1:1:1165 7.43076e-05 "26840" 9392
1:1:1166 7.40804e-05 "17460" 7294
1:1:1167 7.40804e-05 "18573" 7585
1:1:1168 7.40804e-05 "25402" 9075
1:1:1169 7.40804e-05 "26837" 9389
1:1:1170 7.40804e-05 "27566" 9564
1:1:1171 7.40804e-05 "31527" 10450
1:1:1172 7.40804e-05 "Eremomela badiceps" 14044
1:1:1173 7.40804e-05 "Myrmecocichla arnotti" 16517
1:1:1174 7.40804e-05 "Nigrita bicolor" 16687
1:1:1175 7.38531e-05 "16057" 6997
1:1:1176 7.38531e-05 "16780" 7157
1:1:1177 7.38531e-05 "17467" 7301
1:1:1178 7.38531e-05 "19282" 7721
1:1:1179 7.38531e-05 "19299" 7738
1:1:1180 7.38531e-05 "23594" 8713
1:1:1181 7.38531e-05 "23979" 8816
1:1:1182 7.38531e-05 "24322" 8870
1:1:1183 7.38531e-05 "27927" 9648
1:1:1184 7.38531e-05 "Criniger calurus" 13326
1:1:1185 7.38531e-05 "Fraseria ocreata" 14365
1:1:1186 7.38531e-05 "Polihierax semitorquatus" 17961
1:1:1187 7.36259e-05 "16007" 6947
1:1:1188 7.36259e-05 "17107" 7212
1:1:1189 7.36259e-05 "18893" 7633
1:1:1190 7.36259e-05 "Merops bulocki" 16131
1:1:1191 7.33986e-05 "16748" 7125
1:1:1192 7.33986e-05 "19298" 7737
1:1:1193 7.33986e-05 "19658" 7809
1:1:1194 7.33986e-05 "26116" 9223
1:1:1195 7.33986e-05 "29726" 10074
1:1:1196 7.33986e-05 "Caprimulgus natalensis" 12269
1:1:1197 7.31714e-05 "16750" 7127
1:1:1198 7.31714e-05 "17474" 7308
1:1:1199 7.31714e-05 "18924" 7651
1:1:1200 7.31714e-05 "21453" 8207
1:1:1201 7.31714e-05 "22533" 8479
1:1:1202 7.29442e-05 "17466" 7300
1:1:1203 7.29442e-05 "21088" 8115
1:1:1204 7.29442e-05 "22167" 8385
1:1:1205 7.29442e-05 "24340" 8888
1:1:1206 7.29442e-05 "25397" 9070
1:1:1207 7.29442e-05 "27562" 9560
1:1:1208 7.29442e-05 "28653" 9828
1:1:1209 7.29442e-05 "Indicator willcocksi" 15221
1:1:1210 7.27169e-05 "15698" 6913
1:1:1211 7.27169e-05 "17101" 7206
1:1:1212 7.27169e-05 "17462" 7296
1:1:1213 7.27169e-05 "20717" 8022
1:1:1214 7.24897e-05 "16365" 7023
1:1:1215 7.24897e-05 "17144" 7249
1:1:1216 7.24897e-05 "18581" 7593
1:1:1217 7.24897e-05 "21078" 8105
1:1:1218 7.24897e-05 "Bubalornis albirostris" 11936
1:1:1219 7.24897e-05 "Melaniparus leucomelas" 16026
1:1:1220 7.24897e-05 "Smutsornis africanus" 19105
1:1:1221 7.22624e-05 "17087" 7192
1:1:1222 7.22624e-05 "20006" 7872
1:1:1223 7.22624e-05 "21076" 8103
1:1:1224 7.22624e-05 "22165" 8383
1:1:1225 7.22624e-05 "26835" 9387
1:1:1226 7.22624e-05 "30090" 10157
1:1:1227 7.22624e-05 "Macrosphenus concolor" 15853
1:1:1228 7.22624e-05 "Vidua orientalis" 20281
1:1:1229 7.20352e-05 "15700" 6915
1:1:1230 7.20352e-05 "16366" 7024
1:1:1231 7.20352e-05 "16741" 7118
1:1:1232 7.20352e-05 "18195" 7484
1:1:1233 7.20352e-05 "22520" 8466
1:1:1234 7.20352e-05 "23605" 8724
1:1:1235 7.20352e-05 "23954" 8791
1:1:1236 7.20352e-05 "Batis orientalis" 11830
1:1:1237 7.20352e-05 "Thescelocichla leucopleura" 19761
1:1:1238 7.1808e-05 "16747" 7124
1:1:1239 7.1808e-05 "17481" 7315
1:1:1240 7.1808e-05 "18568" 7580
1:1:1241 7.1808e-05 "18916" 7643
1:1:1242 7.1808e-05 "23235" 8629
1:1:1243 7.1808e-05 "26474" 9301
1:1:1244 7.1808e-05 "26836" 9388
1:1:1245 7.1808e-05 "27198" 9474
1:1:1246 7.1808e-05 "28295" 9743
1:1:1247 7.1808e-05 "Merops gularis" 16133
1:1:1248 7.15807e-05 "17136" 7241
1:1:1249 7.15807e-05 "19638" 7789
1:1:1250 7.15807e-05 "19644" 7795
1:1:1251 7.15807e-05 "20716" 8021
1:1:1252 7.15807e-05 "22527" 8473
1:1:1253 7.15807e-05 "26138" 9245
1:1:1254 7.15807e-05 "Cinnyris bifasciatus" 12817
1:1:1255 7.13535e-05 "15646" 6861
1:1:1256 7.13535e-05 "16383" 7041
1:1:1257 7.13535e-05 "17105" 7210
1:1:1258 7.13535e-05 "17471" 7305
1:1:1259 7.13535e-05 "17480" 7314
1:1:1260 7.13535e-05 "21101" 8128
1:1:1261 7.13535e-05 "22894" 8564
1:1:1262 7.11262e-05 "16059" 6999
1:1:1263 7.11262e-05 "17106" 7211
1:1:1264 7.11262e-05 "23601" 8720
1:1:1265 7.11262e-05 "31169" 10382
1:1:1266 7.11262e-05 "Lanius excubitoroides" 15418
1:1:1267 7.0899e-05 "15647" 6862
1:1:1268 7.0899e-05 "16742" 7119
1:1:1269 7.0899e-05 "17111" 7216
1:1:1270 7.0899e-05 "17829" 7391
1:1:1271 7.0899e-05 "21100" 8127
1:1:1272 7.0899e-05 "22526" 8472
1:1:1273 7.0899e-05 "26475" 9302
1:1:1274 7.0899e-05 "26838" 9390
1:1:1275 7.0899e-05 "Pogonornis bidentatus" 17941
1:1:1276 7.06718e-05 "17100" 7205
1:1:1277 7.06718e-05 "17475" 7309
1:1:1278 7.06718e-05 "22163" 8381
1:1:1279 7.06718e-05 "23244" 8638
1:1:1280 7.06718e-05 "25056" 9017
1:1:1281 7.06718e-05 "28294" 9742
1:1:1282 7.06718e-05 "Cinnyris talatala" 12859
1:1:1283 7.04445e-05 "16779" 7156
1:1:1284 7.04445e-05 "17095" 7200
1:1:1285 7.04445e-05 "17099" 7204
1:1:1286 7.04445e-05 "22888" 8558
1:1:1287 7.04445e-05 "23980" 8817
1:1:1288 7.04445e-05 "27197" 9473
1:1:1289 7.04445e-05 "30449" 10234
1:1:1290 7.04445e-05 "Apalis rufogularis" 11402
1:1:1291 7.04445e-05 "Nigrita fusconotus" 16689
1:1:1292 7.02173e-05 "16751" 7128
1:1:1293 7.02173e-05 "17482" 7316
1:1:1294 7.02173e-05 "17840" 7402
1:1:1295 7.02173e-05 "18892" 7632
1:1:1296 7.02173e-05 "20728" 8033
1:1:1297 7.02173e-05 "21438" 8192
1:1:1298 7.02173e-05 "28647" 9822
1:1:1299 7.02173e-05 "Halcyon badia" 14825
1:1:1300 6.999e-05 "20718" 8023
1:1:1301 6.999e-05 "22880" 8550
1:1:1302 6.999e-05 "23598" 8717
1:1:1303 6.999e-05 "25038" 8999
1:1:1304 6.999e-05 "31884" 10509
1:1:1305 6.999e-05 "Pholidornis rushiae" 17520
1:1:1306 6.999e-05 "Scotopelia bouvieri" 18888
1:1:1307 6.999e-05 "Urotriorchis macrourus" 20222
1:1:1308 6.97628e-05 "16745" 7122
1:1:1309 6.97628e-05 "18907" 7634
1:1:1310 6.97628e-05 "19998" 7864
1:1:1311 6.97628e-05 "22161" 8379
1:1:1312 6.97628e-05 "26839" 9391
1:1:1313 6.97628e-05 "29006" 9907
1:1:1314 6.97628e-05 "Cisticola rufilatus" 12933
1:1:1315 6.97628e-05 "Mandingoa nitidula" 15911
1:1:1316 6.95356e-05 "16012" 6952
1:1:1317 6.95356e-05 "16740" 7117
1:1:1318 6.95356e-05 "16744" 7121
1:1:1319 6.95356e-05 "17098" 7203
1:1:1320 6.95356e-05 "17113" 7218
1:1:1321 6.95356e-05 "17823" 7385
1:1:1322 6.95356e-05 "22166" 8384
1:1:1323 6.95356e-05 "22893" 8563
1:1:1324 6.95356e-05 "23602" 8721
1:1:1325 6.95356e-05 "Corythornis leucogaster" 13241
1:1:1326 6.95356e-05 "Spiloptila clamans" 19155
1:1:1327 6.93083e-05 "16382" 7040
1:1:1328 6.93083e-05 "17102" 7207
1:1:1329 6.93083e-05 "17465" 7299
1:1:1330 6.93083e-05 "20358" 7941
1:1:1331 6.93083e-05 "23245" 8639
1:1:1332 6.93083e-05 "23959" 8796
1:1:1333 6.93083e-05 "24339" 8887
1:1:1334 6.93083e-05 "28654" 9829
1:1:1335 6.93083e-05 "Ixonotus guttatus" 15262
1:1:1336 6.90811e-05 "16419" 7077
1:1:1337 6.90811e-05 "16781" 7158
1:1:1338 6.90811e-05 "19640" 7791
1:1:1339 6.90811e-05 "20357" 7940
1:1:1340 6.88538e-05 "16008" 6948
1:1:1341 6.88538e-05 "16011" 6951
1:1:1342 6.88538e-05 "16389" 7047
1:1:1343 6.88538e-05 "16746" 7123
1:1:1344 6.88538e-05 "17862" 7424
1:1:1345 6.88538e-05 "18569" 7581
1:1:1346 6.88538e-05 "21094" 8121
1:1:1347 6.88538e-05 "22162" 8380
1:1:1348 6.88538e-05 "23240" 8634
1:1:1349 6.88538e-05 "Prodotiscus insignis" 18107
1:1:1350 6.86266e-05 "17114" 7219
1:1:1351 6.86266e-05 "19296" 7735
1:1:1352 6.86266e-05 "23246" 8640
1:1:1353 6.86266e-05 "27924" 9645
1:1:1354 6.86266e-05 "28287" 9735
1:1:1355 6.86266e-05 "Ploceus melanocephalus" 17845
1:1:1356 6.83994e-05 "16743" 7120
1:1:1357 6.83994e-05 "17472" 7306
1:1:1358 6.83994e-05 "20019" 7885
1:1:1359 6.83994e-05 "25757" 9146
1:1:1360 6.81721e-05 "16372" 7030
1:1:1361 6.81721e-05 "17135" 7240
1:1:1362 6.81721e-05 "18196" 7485
1:1:1363 6.81721e-05 "18571" 7583
1:1:1364 6.81721e-05 "18922" 7649
1:1:1365 6.81721e-05 "18923" 7650
1:1:1366 6.81721e-05 "25762" 9151
1:1:1367 6.81721e-05 "26482" 9309
1:1:1368 6.81721e-05 "26498" 9325
1:1:1369 6.81721e-05 "Bradornis fuliginosus" 11907
1:1:1370 6.81721e-05 "Pogoniulus atroflavus" 17930
1:1:1371 6.79449e-05 "16755" 7132
1:1:1372 6.79449e-05 "22875" 8545
1:1:1373 6.79449e-05 "24319" 8867
1:1:1374 6.79449e-05 "24697" 8951
1:1:1375 6.79449e-05 "30087" 10154
1:1:1376 6.79449e-05 "Lamprotornis caudatus" 15360
1:1:1377 6.77176e-05 "16395" 7053
1:1:1378 6.77176e-05 "16739" 7116
1:1:1379 6.77176e-05 "17104" 7209
1:1:1380 6.77176e-05 "19999" 7865
1:1:1381 6.77176e-05 "23603" 8722
1:1:1382 6.77176e-05 "24321" 8869
1:1:1383 6.77176e-05 "27196" 9472
1:1:1384 6.77176e-05 "31168" 10381
1:1:1385 6.77176e-05 "Alethe castanea" 11044
1:1:1386 6.77176e-05 "Crithagra sulphurata" 13359
1:1:1387 6.74904e-05 "16388" 7046
1:1:1388 6.74904e-05 "18567" 7579
1:1:1389 6.74904e-05 "20005" 7871
1:1:1390 6.74904e-05 "26113" 9220
1:1:1391 6.74904e-05 "26476" 9303
1:1:1392 6.74904e-05 "27926" 9647
1:1:1393 6.74904e-05 "28655" 9830
1:1:1394 6.72632e-05 "16384" 7042
1:1:1395 6.72632e-05 "17112" 7217
1:1:1396 6.72632e-05 "17463" 7297
1:1:1397 6.72632e-05 "20359" 7942
1:1:1398 6.72632e-05 "22517" 8463
1:1:1399 6.72632e-05 "22886" 8556
1:1:1400 6.72632e-05 "22887" 8557
1:1:1401 6.72632e-05 "23604" 8723
1:1:1402 6.72632e-05 "23962" 8799
1:1:1403 6.72632e-05 "27558" 9556
1:1:1404 6.72632e-05 "30088" 10155
1:1:1405 6.72632e-05 "Eurystomus gularis" 14244
1:1:1406 6.70359e-05 "16009" 6949
1:1:1407 6.70359e-05 "16754" 7131
1:1:1408 6.70359e-05 "18574" 7586
1:1:1409 6.70359e-05 "23600" 8719
1:1:1410 6.70359e-05 "27925" 9646
1:1:1411 6.70359e-05 "Malimbus rubricollis" 15892
1:1:1412 6.70359e-05 "Tauraco persa" 19642
1:1:1413 6.68087e-05 "17091" 7196
1:1:1414 6.68087e-05 "17839" 7401
1:1:1415 6.68087e-05 "19641" 7792
1:1:1416 6.68087e-05 "24338" 8886
1:1:1417 6.68087e-05 "26834" 9386
1:1:1418 6.68087e-05 "Columba iriditorques" 13074
1:1:1419 6.65814e-05 "16373" 7031
1:1:1420 6.65814e-05 "16390" 7048
1:1:1421 6.65814e-05 "16420" 7078
1:1:1422 6.65814e-05 "16775" 7152
1:1:1423 6.65814e-05 "17103" 7208
1:1:1424 6.65814e-05 "26122" 9229
1:1:1425 6.65814e-05 "Batis senegalensis" 11834
1:1:1426 6.65814e-05 "Estrilda paludicola" 14113
1:1:1427 6.63542e-05 "17115" 7220
1:1:1428 6.63542e-05 "17494" 7328
1:1:1429 6.63542e-05 "20367" 7950
1:1:1430 6.63542e-05 "23961" 8798
1:1:1431 6.63542e-05 "30089" 10156
1:1:1432 6.6127e-05 "15284" 6768
1:1:1433 6.6127e-05 "16060" 7000
1:1:1434 6.6127e-05 "16738" 7115
1:1:1435 6.6127e-05 "16752" 7129
1:1:1436 6.6127e-05 "17094" 7199
1:1:1437 6.6127e-05 "17836" 7398
1:1:1438 6.6127e-05 "18566" 7578
1:1:1439 6.6127e-05 "19297" 7736
1:1:1440 6.6127e-05 "24681" 8935
1:1:1441 6.6127e-05 "27557" 9555
1:1:1442 6.58997e-05 "16416" 7074
1:1:1443 6.58997e-05 "16776" 7153
1:1:1444 6.58997e-05 "17464" 7298
1:1:1445 6.58997e-05 "17854" 7416
1:1:1446 6.58997e-05 "19643" 7794
1:1:1447 6.58997e-05 "20004" 7870
1:1:1448 6.58997e-05 "20719" 8024
1:1:1449 6.58997e-05 "21807" 8292
1:1:1450 6.58997e-05 "26117" 9224
1:1:1451 6.58997e-05 "31883" 10508
1:1:1452 6.58997e-05 "Columba arquatrix" 13068
1:1:1453 6.58997e-05 "Guttera verreauxi" 14761
1:1:1454 6.58997e-05 "Lamprotornis nitens" 15368
1:1:1455 6.58997e-05 "Muscicapa aquatica" 16367
1:1:1456 6.56725e-05 "16013" 6953
1:1:1457 6.56725e-05 "16394" 7052
1:1:1458 6.56725e-05 "20366" 7949
1:1:1459 6.56725e-05 "23237" 8631
1:1:1460 6.56725e-05 "25778" 9167
1:1:1461 6.56725e-05 "26477" 9304
1:1:1462 6.56725e-05 "Columba unicincta" 13088
1:1:1463 6.56725e-05 "Laniarius barbarus" 15382
1:1:1464 6.56725e-05 "Schistolais leucopogon" 18848
1:1:1465 6.54452e-05 "15648" 6863
1:1:1466 6.54452e-05 "16010" 6950
1:1:1467 6.54452e-05 "18941" 7668
1:1:1468 6.54452e-05 "20003" 7869
1:1:1469 6.54452e-05 "24320" 8868
1:1:1470 6.54452e-05 "27199" 9475
1:1:1471 6.54452e-05 "27200" 9476
1:1:1472 6.54452e-05 "30086" 10153
1:1:1473 6.5218e-05 "16023" 6963
1:1:1474 6.5218e-05 "22160" 8378
1:1:1475 6.5218e-05 "22519" 8465
1:1:1476 6.5218e-05 "24679" 8933
1:1:1477 6.5218e-05 "Caprimulgus rufigena" 12276
1:1:1478 6.49908e-05 "17841" 7403
1:1:1479 6.49908e-05 "23960" 8797
1:1:1480 6.49908e-05 "Malimbus nitens" 15890
1:1:1481 6.47635e-05 "16385" 7043
1:1:1482 6.47635e-05 "18570" 7582
1:1:1483 6.47635e-05 "20000" 7866
1:1:1484 6.47635e-05 "31526" 10449
1:1:1485 6.47635e-05 "32241" 10558
1:1:1486 6.47635e-05 "Apus horus" 11446
1:1:1487 6.47635e-05 "Eremomela pusilla" 14049
1:1:1488 6.47635e-05 "Eremopterix verticalis" 14062
1:1:1489 6.47635e-05 "Turtur brehmeri" 20143
1:1:1490 6.45363e-05 "16730" 7107
1:1:1491 6.45363e-05 "16731" 7108
1:1:1492 6.45363e-05 "26478" 9305
1:1:1493 6.45363e-05 "Oriolus brachyrynchus" 16924
1:1:1494 6.4309e-05 "16726" 7103
1:1:1495 6.4309e-05 "17093" 7198
1:1:1496 6.4309e-05 "17122" 7227
1:1:1497 6.4309e-05 "18565" 7577
1:1:1498 6.4309e-05 "19642" 7793
1:1:1499 6.4309e-05 "20364" 7947
1:1:1500 6.4309e-05 "25398" 9071
1:1:1501 6.4309e-05 "27559" 9557
1:1:1502 6.4309e-05 "Lagonosticta rara" 15320
1:1:1503 6.4309e-05 "Psalidoprocne nitens" 18136
1:1:1504 6.4309e-05 "Tricholaema leucomelas" 19944
1:1:1505 6.40818e-05 "16368" 7026
1:1:1506 6.40818e-05 "16732" 7109
1:1:1507 6.40818e-05 "16756" 7133
1:1:1508 6.40818e-05 "17479" 7313
1:1:1509 6.40818e-05 "21798" 8283
1:1:1510 6.40818e-05 "23599" 8718
1:1:1511 6.40818e-05 "27923" 9644
1:1:1512 6.40818e-05 "30447" 10232
1:1:1513 6.38546e-05 "16387" 7045
1:1:1514 6.38546e-05 "25039" 9000
1:1:1515 6.38546e-05 "25753" 9142
1:1:1516 6.38546e-05 "Bycanistes sharpii" 12030
1:1:1517 6.36273e-05 "15338" 6822
1:1:1518 6.36273e-05 "16014" 6954
1:1:1519 6.36273e-05 "16371" 7029
1:1:1520 6.36273e-05 "16753" 7130
1:1:1521 6.36273e-05 "17476" 7310
1:1:1522 6.36273e-05 "17504" 7338
1:1:1523 6.36273e-05 "20365" 7948
1:1:1524 6.34001e-05 "15656" 6871
1:1:1525 6.34001e-05 "16035" 6975
1:1:1526 6.34001e-05 "16391" 7049
1:1:1527 6.34001e-05 "16735" 7112
1:1:1528 6.34001e-05 "18556" 7568
1:1:1529 6.34001e-05 "20001" 7867
1:1:1530 6.34001e-05 "20002" 7868
1:1:1531 6.34001e-05 "Coracias spatulatus" 13159
1:1:1532 6.34001e-05 "Lamprotornis chalcurus" 15361
1:1:1533 6.34001e-05 "Onychognathus fulgidus" 16876
1:1:1534 6.31728e-05 "15657" 6872
1:1:1535 6.31728e-05 "16034" 6974
1:1:1536 6.31728e-05 "16367" 7025
1:1:1537 6.31728e-05 "16727" 7104
1:1:1538 6.31728e-05 "20383" 7966
1:1:1539 6.31728e-05 "22518" 8464
1:1:1540 6.31728e-05 "22877" 8547
1:1:1541 6.31728e-05 "27918" 9639
1:1:1542 6.31728e-05 "Bostrychia rara" 11879
1:1:1543 6.31728e-05 "Buccanodon duchaillui" 11960
1:1:1544 6.31728e-05 "Ploceus heuglini" 17836
1:1:1545 6.29456e-05 "16386" 7044
1:1:1546 6.29456e-05 "22876" 8546
1:1:1547 6.27183e-05 "16022" 6962
1:1:1548 6.27183e-05 "16370" 7028
1:1:1549 6.27183e-05 "16379" 7037
1:1:1550 6.27183e-05 "16381" 7039
1:1:1551 6.27183e-05 "18200" 7489
1:1:1552 6.27183e-05 "18559" 7571
1:1:1553 6.27183e-05 "20727" 8032
1:1:1554 6.27183e-05 "22878" 8548
1:1:1555 6.27183e-05 "24700" 8954
1:1:1556 6.27183e-05 "25417" 9090
1:1:1557 6.27183e-05 "27917" 9638
1:1:1558 6.27183e-05 "29365" 9991
1:1:1559 6.27183e-05 "29725" 10073
1:1:1560 6.27183e-05 "32240" 10557
1:1:1561 6.27183e-05 "Malimbus malimbicus" 15889
1:1:1562 6.27183e-05 "Peliperdix lathami" 17236
1:1:1563 6.24911e-05 "15296" 6780
1:1:1564 6.24911e-05 "15297" 6781
1:1:1565 6.24911e-05 "17116" 7221
1:1:1566 6.24911e-05 "17123" 7228
1:1:1567 6.24911e-05 "18197" 7486
1:1:1568 6.24911e-05 "26479" 9306
1:1:1569 6.24911e-05 "27195" 9471
1:1:1570 6.22639e-05 "16733" 7110
1:1:1571 6.22639e-05 "17092" 7197
1:1:1572 6.22639e-05 "17838" 7400
1:1:1573 6.22639e-05 "22879" 8549
1:1:1574 6.22639e-05 "24680" 8934
1:1:1575 6.22639e-05 "25041" 9002
1:1:1576 6.22639e-05 "25780" 9169
1:1:1577 6.22639e-05 "27556" 9554
1:1:1578 6.22639e-05 "Dryotriorchis spectabilis" 13825
1:1:1579 6.20366e-05 "18222" 7511
1:1:1580 6.20366e-05 "18560" 7572
1:1:1581 6.20366e-05 "19659" 7810
1:1:1582 6.20366e-05 "20360" 7943
1:1:1583 6.20366e-05 "20384" 7967
1:1:1584 6.20366e-05 "20740" 8045
1:1:1585 6.20366e-05 "21102" 8129
1:1:1586 6.20366e-05 "30448" 10233
1:1:1587 6.18094e-05 "16380" 7038
1:1:1588 6.18094e-05 "16392" 7050
1:1:1589 6.18094e-05 "16393" 7051
1:1:1590 6.18094e-05 "18211" 7500
1:1:1591 6.18094e-05 "18557" 7569
1:1:1592 6.18094e-05 "19300" 7739
1:1:1593 6.18094e-05 "20743" 8048
1:1:1594 6.18094e-05 "21806" 8291
1:1:1595 6.18094e-05 "26139" 9246
1:1:1596 6.18094e-05 "Ploceus superciliosus" 17865
1:1:1597 6.15821e-05 "16024" 6964
1:1:1598 6.15821e-05 "16369" 7027
1:1:1599 6.15821e-05 "16378" 7036
1:1:1600 6.15821e-05 "16729" 7106
1:1:1601 6.15821e-05 "16736" 7113
1:1:1602 6.15821e-05 "20363" 7946
1:1:1603 6.15821e-05 "22158" 8376
1:1:1604 6.15821e-05 "23234" 8628
1:1:1605 6.15821e-05 "Poicephalus senegalus" 17957
1:1:1606 6.15821e-05 "Psittacus erithacus" 18254
1:1:1607 6.15821e-05 "Sylvia subcoerulea" 19420
1:1:1608 6.13549e-05 "16396" 7054
1:1:1609 6.13549e-05 "17145" 7250
1:1:1610 6.13549e-05 "18199" 7488
1:1:1611 6.13549e-05 "20361" 7944
1:1:1612 6.13549e-05 "20362" 7945
1:1:1613 6.13549e-05 "21804" 8289
1:1:1614 6.13549e-05 "31882" 10507
1:1:1615 6.13549e-05 "Anthoscopus punctifrons" 11291
1:1:1616 6.13549e-05 "Nigrita luteifrons" 16690
1:1:1617 6.11277e-05 "15655" 6870
1:1:1618 6.11277e-05 "16737" 7114
1:1:1619 6.11277e-05 "17477" 7311
1:1:1620 6.11277e-05 "23238" 8632
1:1:1621 6.11277e-05 "30446" 10231
1:1:1622 6.11277e-05 "Hirundo lucida" 15035
1:1:1623 6.11277e-05 "Neocossyphus poensis" 16617
1:1:1624 6.11277e-05 "Pternistis clappertoni" 18285
1:1:1625 6.11277e-05 "Sylvietta ruficapilla" 19430
1:1:1626 6.09004e-05 "16015" 6955
1:1:1627 6.09004e-05 "16033" 6973
1:1:1628 6.09004e-05 "16374" 7032
1:1:1629 6.09004e-05 "16734" 7111
1:1:1630 6.09004e-05 "21079" 8106
1:1:1631 6.09004e-05 "21801" 8286
1:1:1632 6.09004e-05 "Melichneutes robustus" 16065
1:1:1633 6.09004e-05 "Monticola angolensis" 16327
1:1:1634 6.09004e-05 "Ploceus bicolor" 17822
1:1:1635 6.06732e-05 "16025" 6965
1:1:1636 6.06732e-05 "17117" 7222
1:1:1637 6.06732e-05 "17837" 7399
1:1:1638 6.06732e-05 "18208" 7497
1:1:1639 6.06732e-05 "20723" 8028
1:1:1640 6.06732e-05 "30085" 10152
1:1:1641 6.06732e-05 "Dendropicos xantholophus" 13664
1:1:1642 6.06732e-05 "Phyllastrephus terrestris" 17550
1:1:1643 6.04459e-05 "16029" 6969
1:1:1644 6.04459e-05 "16404" 7062
1:1:1645 6.04459e-05 "17478" 7312
1:1:1646 6.04459e-05 "17849" 7411
1:1:1647 6.04459e-05 "18209" 7498
1:1:1648 6.04459e-05 "18212" 7501
1:1:1649 6.04459e-05 "18214" 7503
1:1:1650 6.04459e-05 "23239" 8633
1:1:1651 6.04459e-05 "25758" 9147
1:1:1652 6.04459e-05 "27561" 9559
1:1:1653 6.04459e-05 "30809" 10310
1:1:1654 6.04459e-05 "Phyllastrephus icterinus" 17545
1:1:1655 6.02187e-05 "16030" 6970
1:1:1656 6.02187e-05 "16415" 7073
1:1:1657 6.02187e-05 "16728" 7105
1:1:1658 6.02187e-05 "17121" 7226
1:1:1659 6.02187e-05 "21802" 8287
1:1:1660 6.02187e-05 "25779" 9168
1:1:1661 6.02187e-05 "26118" 9225
1:1:1662 6.02187e-05 "Fraseria griseigularis" 14363
1:1:1663 6.02187e-05 "Phyllolais pulchella" 17555
1:1:1664 5.99915e-05 "15697" 6912
1:1:1665 5.99915e-05 "16028" 6968
1:1:1666 5.99915e-05 "16044" 6984
1:1:1667 5.99915e-05 "18942" 7669
1:1:1668 5.99915e-05 "20720" 8025
1:1:1669 5.99915e-05 "22159" 8377
1:1:1670 5.97642e-05 "15649" 6864
1:1:1671 5.97642e-05 "20724" 8029
1:1:1672 5.97642e-05 "21803" 8288
1:1:1673 5.97642e-05 "24698" 8952
1:1:1674 5.97642e-05 "28277" 9725
1:1:1675 5.97642e-05 "Laniarius leucorhynchus" 15390
1:1:1676 5.9537e-05 "16782" 7159
1:1:1677 5.9537e-05 "18198" 7487
1:1:1678 5.9537e-05 "21083" 8110
1:1:1679 5.9537e-05 "21805" 8290
1:1:1680 5.9537e-05 "25057" 9018
1:1:1681 5.9537e-05 "Acrocephalus rufescens" 10861
1:1:1682 5.93097e-05 "Neotis nuba" 16653
1:1:1683 5.93097e-05 "15654" 6869
1:1:1684 5.93097e-05 "18561" 7573
1:1:1685 5.93097e-05 "20725" 8030
1:1:1686 5.93097e-05 "21447" 8201
1:1:1687 5.93097e-05 "25040" 9001
1:1:1688 5.93097e-05 "26473" 9300
1:1:1689 5.93097e-05 "26481" 9308
1:1:1690 5.93097e-05 "26499" 9326
1:1:1691 5.93097e-05 "31167" 10380
1:1:1692 5.93097e-05 "Ploceus nigerrimus" 17849
1:1:1693 5.90825e-05 "16027" 6967
1:1:1694 5.90825e-05 "16421" 7079
1:1:1695 5.90825e-05 "17848" 7410
1:1:1696 5.90825e-05 "20722" 8027
1:1:1697 5.90825e-05 "21087" 8114
1:1:1698 5.90825e-05 "25420" 9093
1:1:1699 5.90825e-05 "25781" 9170
1:1:1700 5.90825e-05 "31879" 10504
1:1:1701 5.88553e-05 "17118" 7223
1:1:1702 5.88553e-05 "17134" 7239
1:1:1703 5.88553e-05 "18213" 7502
1:1:1704 5.88553e-05 "18558" 7570
1:1:1705 5.88553e-05 "21441" 8195
1:1:1706 5.88553e-05 "28278" 9726
1:1:1707 5.88553e-05 "30807" 10308
1:1:1708 5.88553e-05 "Anthreptes tephrolaemus" 11316
1:1:1709 5.88553e-05 "Cichladusa arquata" 12758
1:1:1710 5.8628e-05 "17119" 7224
1:1:1711 5.8628e-05 "17131" 7236
1:1:1712 5.8628e-05 "20726" 8031
1:1:1713 5.8628e-05 "31525" 10448
1:1:1714 5.8628e-05 "Elminia nigromitrata" 13928
1:1:1715 5.84008e-05 "14924" 6673
1:1:1716 5.84008e-05 "16019" 6959
1:1:1717 5.84008e-05 "16036" 6976
1:1:1718 5.84008e-05 "16045" 6985
1:1:1719 5.84008e-05 "17483" 7317
1:1:1720 5.84008e-05 "18207" 7496
1:1:1721 5.84008e-05 "18210" 7499
1:1:1722 5.84008e-05 "21082" 8109
1:1:1723 5.84008e-05 "Pogoniulus pusillus" 17936
1:1:1724 5.84008e-05 "Rhinoptilus cinctus" 18658
1:1:1725 5.81735e-05 "21800" 8285
1:1:1726 5.81735e-05 "26140" 9247
1:1:1727 5.81735e-05 "27555" 9553
1:1:1728 5.81735e-05 "Melaniparus funereus" 16023
1:1:1729 5.79463e-05 "16016" 6956
1:1:1730 5.79463e-05 "16026" 6966
1:1:1731 5.79463e-05 "16031" 6971
1:1:1732 5.79463e-05 "16056" 6996
1:1:1733 5.79463e-05 "18582" 7594
1:1:1734 5.79463e-05 "20721" 8026
1:1:1735 5.79463e-05 "21084" 8111
1:1:1736 5.79463e-05 "21442" 8196
1:1:1737 5.79463e-05 "24699" 8953
1:1:1738 5.79463e-05 "27916" 9637
1:1:1739 5.79463e-05 "30808" 10309
1:1:1740 5.79463e-05 "31881" 10506
1:1:1741 5.79463e-05 "Bugeranus carunculatus" 11972
1:1:1742 5.79463e-05 "Corvus albicollis" 13191
1:1:1743 5.79463e-05 "Dendropicos griseocephalus" 13655
1:1:1744 5.79463e-05 "Gymnoris pyrgita" 14785
1:1:1745 5.79463e-05 "Trachyphonus margaritatus" 19883
1:1:1746 5.77191e-05 "16377" 7035
1:1:1747 5.77191e-05 "21439" 8193
1:1:1748 5.77191e-05 "21443" 8197
1:1:1749 5.77191e-05 "25421" 9094
1:1:1750 5.77191e-05 "Prinia flavicans" 18055
1:1:1751 5.74918e-05 "15662" 6877
1:1:1752 5.74918e-05 "16018" 6958
1:1:1753 5.74918e-05 "16055" 6995
1:1:1754 5.74918e-05 "17124" 7229
1:1:1755 5.74918e-05 "21799" 8284
1:1:1756 5.74918e-05 "25399" 9072
1:1:1757 5.74918e-05 "26480" 9307
1:1:1758 5.74918e-05 "Erythrocercus mccallii" 14078
1:1:1759 5.74918e-05 "Ploceus baglafecht" 17817
1:1:1760 5.74918e-05 "Verreauxia africana" 20268
1:1:1761 5.72646e-05 "14978" 6727
1:1:1762 5.72646e-05 "15298" 6782
1:1:1763 5.72646e-05 "16375" 7033
1:1:1764 5.72646e-05 "16757" 7134
1:1:1765 5.72646e-05 "17491" 7325
1:1:1766 5.72646e-05 "17492" 7326
1:1:1767 5.72646e-05 "17493" 7327
1:1:1768 5.72646e-05 "21081" 8108
1:1:1769 5.72646e-05 "21440" 8194
1:1:1770 5.72646e-05 "21446" 8200
1:1:1771 5.72646e-05 "28286" 9734
1:1:1772 5.72646e-05 "Bubo leucostictus" 11947
1:1:1773 5.72646e-05 "Eremomela canescens" 14045
1:1:1774 5.72646e-05 "Laniarius erythrogaster" 15385
1:1:1775 5.72646e-05 "Phyllastrephus albigularis" 17536
1:1:1776 5.70373e-05 "15285" 6769
1:1:1777 5.70373e-05 "16032" 6972
1:1:1778 5.70373e-05 "16376" 7034
1:1:1779 5.70373e-05 "16783" 7160
1:1:1780 5.70373e-05 "20025" 7891
1:1:1781 5.70373e-05 "31880" 10505
1:1:1782 5.68101e-05 "15658" 6873
1:1:1783 5.68101e-05 "21080" 8107
1:1:1784 5.68101e-05 "21085" 8112
1:1:1785 5.68101e-05 "26119" 9226
1:1:1786 5.68101e-05 "28638" 9813
1:1:1787 5.68101e-05 "30806" 10307
1:1:1788 5.68101e-05 "Anthreptes seimundi" 11314
1:1:1789 5.68101e-05 "Calendulauda sabota" 12091
1:1:1790 5.68101e-05 "Ptyonoprogne fuligula" 18415
1:1:1791 5.65829e-05 "16403" 7061
1:1:1792 5.65829e-05 "16405" 7063
1:1:1793 5.65829e-05 "17132" 7237
1:1:1794 5.65829e-05 "17842" 7404
1:1:1795 5.65829e-05 "19302" 7741
1:1:1796 5.65829e-05 "21093" 8120
1:1:1797 5.65829e-05 "28637" 9812
1:1:1798 5.65829e-05 "30445" 10230
1:1:1799 5.65829e-05 "31519" 10442
1:1:1800 5.65829e-05 "Melaniparus rufiventris" 16030
1:1:1801 5.65829e-05 "Oxyura maccoa" 17031
1:1:1802 5.65829e-05 "Urolestes melanoleucus" 20211
1:1:1803 5.63556e-05 "28646" 9821
1:1:1804 5.63556e-05 "Petrochelidon preussi" 17311
1:1:1805 5.61284e-05 "16043" 6983
1:1:1806 5.61284e-05 "17120" 7225
1:1:1807 5.61284e-05 "17133" 7238
1:1:1808 5.61284e-05 "17485" 7319
1:1:1809 5.61284e-05 "17486" 7320
1:1:1810 5.61284e-05 "17850" 7412
1:1:1811 5.61284e-05 "21444" 8198
1:1:1812 5.61284e-05 "27560" 9558
1:1:1813 5.61284e-05 "Jynx ruficollis" 15277
1:1:1814 5.59011e-05 "15651" 6866
1:1:1815 5.59011e-05 "17851" 7413
1:1:1816 5.59011e-05 "19666" 7817
1:1:1817 5.59011e-05 "28276" 9724
1:1:1818 5.59011e-05 "29005" 9906
1:1:1819 5.56739e-05 "14925" 6674
1:1:1820 5.56739e-05 "15650" 6865
1:1:1821 5.56739e-05 "17846" 7408
1:1:1822 5.56739e-05 "17847" 7409
1:1:1823 5.56739e-05 "21086" 8113
1:1:1824 5.56739e-05 "21445" 8199
1:1:1825 5.56739e-05 "27194" 9470
1:1:1826 5.56739e-05 "27919" 9640
1:1:1827 5.54467e-05 "16021" 6961
1:1:1828 5.54467e-05 "16774" 7151
1:1:1829 5.54467e-05 "17146" 7251
1:1:1830 5.54467e-05 "17487" 7321
1:1:1831 5.54467e-05 "17488" 7322
1:1:1832 5.54467e-05 "20023" 7889
1:1:1833 5.54467e-05 "30084" 10151
1:1:1834 5.52194e-05 "16054" 6994
1:1:1835 5.52194e-05 "16763" 7140
1:1:1836 5.52194e-05 "17852" 7414
1:1:1837 5.52194e-05 "18201" 7490
1:1:1838 5.52194e-05 "Ceratogymna atrata" 12428
1:1:1839 5.52194e-05 "Cisticola anonymus" 12894
1:1:1840 5.49922e-05 "15652" 6867
1:1:1841 5.49922e-05 "15661" 6876
1:1:1842 5.49922e-05 "16020" 6960
1:1:1843 5.49922e-05 "16414" 7072
1:1:1844 5.49922e-05 "17130" 7235
1:1:1845 5.49922e-05 "25060" 9021
1:1:1846 5.49922e-05 "25061" 9022
1:1:1847 5.49922e-05 "26121" 9228
1:1:1848 5.49922e-05 "31166" 10379
1:1:1849 5.49922e-05 "Myrmecocichla aethiops" 16516
1:1:1850 5.47649e-05 "15663" 6878
1:1:1851 5.47649e-05 "16397" 7055
1:1:1852 5.47649e-05 "16764" 7141
1:1:1853 5.47649e-05 "17125" 7230
1:1:1854 5.47649e-05 "17490" 7324
1:1:1855 5.47649e-05 "17853" 7415
1:1:1856 5.47649e-05 "18564" 7576
1:1:1857 5.47649e-05 "Hypergerus atriceps" 15116
1:1:1858 5.47649e-05 "Ispidina lecontei" 15247
1:1:1859 5.45377e-05 "15288" 6772
1:1:1860 5.45377e-05 "17489" 7323
1:1:1861 5.45377e-05 "25418" 9091
1:1:1862 5.45377e-05 "25419" 9092
1:1:1863 5.45377e-05 "25761" 9150
1:1:1864 5.45377e-05 "26500" 9327
1:1:1865 5.45377e-05 "Phyllastrephus cabanisi" 17538
1:1:1866 5.45377e-05 "Pogonornis dubius" 17942
1:1:1867 5.43105e-05 "16758" 7135
1:1:1868 5.43105e-05 "17484" 7318
1:1:1869 5.43105e-05 "25759" 9148
1:1:1870 5.43105e-05 "Criniferoides leucogaster" 13324
1:1:1871 5.43105e-05 "Emberiza affinis" 13935
1:1:1872 5.40832e-05 "15295" 6779
1:1:1873 5.40832e-05 "19303" 7742
1:1:1874 5.40832e-05 "20380" 7963
1:1:1875 5.40832e-05 "26120" 9227
1:1:1876 5.40832e-05 "26833" 9385
1:1:1877 5.40832e-05 "Himantornis haematopus" 15017
1:1:1878 5.3856e-05 "18943" 7670
1:1:1879 5.3856e-05 "20024" 7890
1:1:1880 5.3856e-05 "30805" 10306
1:1:1881 5.3856e-05 "Granatina granatina" 14741
1:1:1882 5.36287e-05 "15653" 6868
1:1:1883 5.36287e-05 "16773" 7150
1:1:1884 5.36287e-05 "19301" 7740
1:1:1885 5.36287e-05 "25401" 9074
1:1:1886 5.36287e-05 "Dinemellia dinemelli" 13759
1:1:1887 5.34015e-05 "16017" 6957
1:1:1888 5.34015e-05 "16772" 7149
1:1:1889 5.34015e-05 "19663" 7814
1:1:1890 5.34015e-05 "25400" 9073
1:1:1891 5.34015e-05 "28998" 9899
1:1:1892 5.34015e-05 "Malaconotus cruentus" 15864
1:1:1893 5.34015e-05 "Sylvietta whytii" 19432
1:1:1894 5.34015e-05 "Turdoides reinwardtii" 20041
1:1:1895 5.31743e-05 "15287" 6771
1:1:1896 5.31743e-05 "15674" 6889
1:1:1897 5.31743e-05 "16765" 7142
1:1:1898 5.31743e-05 "16784" 7161
1:1:1899 5.31743e-05 "18206" 7495
1:1:1900 5.31743e-05 "Bradornis microrhynchus" 11909
1:1:1901 5.31743e-05 "Coracias cyanogaster" 13156
1:1:1902 5.2947e-05 "17126" 7231
1:1:1903 5.2947e-05 "18562" 7574
1:1:1904 5.2947e-05 "18563" 7575
1:1:1905 5.2947e-05 "Spatula smithii" 19120
1:1:1906 5.2947e-05 "Vidua wilsoni" 20287
1:1:1907 5.27198e-05 "15337" 6821
1:1:1908 5.27198e-05 "16762" 7139
1:1:1909 5.27198e-05 "16771" 7148
1:1:1910 5.27198e-05 "25058" 9019
1:1:1911 5.27198e-05 "25760" 9149
1:1:1912 5.27198e-05 "Illadopsis rufipennis" 15206
1:1:1913 5.27198e-05 "Oriolus nigripennis" 16938
1:1:1914 5.27198e-05 "Vidua funerea" 20273
1:1:1915 5.24925e-05 "15289" 6773
1:1:1916 5.24925e-05 "15695" 6910
1:1:1917 5.24925e-05 "16761" 7138
1:1:1918 5.24925e-05 "Caprimulgus eximius" 12257
1:1:1919 5.24925e-05 "Horizocerus cassini" 15047
1:1:1920 5.22653e-05 "15659" 6874
1:1:1921 5.22653e-05 "16046" 6986
1:1:1922 5.22653e-05 "25059" 9020
1:1:1923 5.22653e-05 "28279" 9727
1:1:1924 5.22653e-05 "Dessonornis caffer" 13673
1:1:1925 5.22653e-05 "Terpsiphone batesi" 19672
1:1:1926 5.20381e-05 "14937" 6686
1:1:1927 5.20381e-05 "Calendulauda africanoides" 12085
1:1:1928 5.20381e-05 "Chrysococcyx flavigularis" 12724
1:1:1929 5.20381e-05 "Glaucidium tephronotum" 14659
1:1:1930 5.20381e-05 "Lagonosticta nigricollis" 15318
1:1:1931 5.20381e-05 "Lanius souzae" 15431
1:1:1932 5.18108e-05 "27915" 9636
1:1:1933 5.18108e-05 "29724" 10072
1:1:1934 5.18108e-05 "Cinnyris coccinigastrus" 12822
1:1:1935 5.15836e-05 "15694" 6909
1:1:1936 5.15836e-05 "16759" 7136
1:1:1937 5.15836e-05 "16766" 7143
1:1:1938 5.15836e-05 "28636" 9811
1:1:1939 5.15836e-05 "31165" 10378
1:1:1940 5.15836e-05 "Anthus lineiventris" 11336
1:1:1941 5.15836e-05 "Lybius leucocephalus" 15800
1:1:1942 5.15836e-05 "Neafrapus boehmi" 16599
1:1:1943 5.15836e-05 "Tachymarptis aequatorialis" 19531
1:1:1944 5.13563e-05 "15696" 6911
1:1:1945 5.13563e-05 "16402" 7060
1:1:1946 5.13563e-05 "16411" 7069
1:1:1947 5.13563e-05 "16413" 7071
1:1:1948 5.13563e-05 "16760" 7137
1:1:1949 5.13563e-05 "30444" 10229
1:1:1950 5.13563e-05 "Bubo capensis" 11943
1:1:1951 5.11291e-05 "15660" 6875
1:1:1952 5.11291e-05 "16053" 6993
1:1:1953 5.11291e-05 "17127" 7232
1:1:1954 5.11291e-05 "19665" 7816
1:1:1955 5.11291e-05 "27554" 9552
1:1:1956 5.11291e-05 "28639" 9814
1:1:1957 5.09018e-05 "14619" 6626
1:1:1958 5.09018e-05 "15286" 6770
1:1:1959 5.09018e-05 "16401" 7059
1:1:1960 5.09018e-05 "16770" 7147
1:1:1961 5.09018e-05 "20742" 8047
1:1:1962 5.09018e-05 "28997" 9898
1:1:1963 5.09018e-05 "31524" 10447
1:1:1964 5.09018e-05 "Anthoscopus parvulus" 11290
1:1:1965 5.09018e-05 "Chamaetylas poliocephala" 12553
1:1:1966 5.09018e-05 "Hirundo angolensis" 15030
1:1:1967 5.09018e-05 "Jubula lettii" 15273
1:1:1968 5.09018e-05 "Spermophaga haematina" 19135
1:1:1969 5.06746e-05 "15664" 6879
1:1:1970 5.06746e-05 "Chersomanes albofasciata" 12616
1:1:1971 5.06746e-05 "Vidua interjecta" 20275
1:1:1972 5.04474e-05 "16410" 7068
1:1:1973 5.04474e-05 "16412" 7070
1:1:1974 5.04474e-05 "17863" 7425
1:1:1975 5.04474e-05 "29364" 9990
1:1:1976 5.04474e-05 "30804" 10305
1:1:1977 5.04474e-05 "Anabathmis reichenbachii" 11201
1:1:1978 5.04474e-05 "Hypargos niveoguttatus" 15115
1:1:1979 5.04474e-05 "Lamprotornis purpuroptera" 15371
1:1:1980 5.02201e-05 "15299" 6783
1:1:1981 5.02201e-05 "27922" 9643
1:1:1982 5.02201e-05 "30083" 10150
1:1:1983 5.02201e-05 "Amadina erythrocephala" 11066
1:1:1984 5.02201e-05 "Elminia albicauda" 13924
1:1:1985 5.02201e-05 "Eurocephalus ruppelli" 14230
1:1:1986 4.99929e-05 "15300" 6784
1:1:1987 4.99929e-05 "16400" 7058
1:1:1988 4.99929e-05 "19660" 7811
1:1:1989 4.99929e-05 "28285" 9733
1:1:1990 4.99929e-05 "Eurillas ansorgei" 14224
1:1:1991 4.99929e-05 "Gallirex porphyreolophus" 14454
1:1:1992 4.99929e-05 "Melaniparus niger" 16028
1:1:1993 4.99929e-05 "Neafrapus cassini" 16600
1:1:1994 4.97656e-05 "15301" 6785
1:1:1995 4.97656e-05 "15673" 6888
1:1:1996 4.97656e-05 "16398" 7056
1:1:1997 4.97656e-05 "16406" 7064
1:1:1998 4.97656e-05 "17505" 7339
1:1:1999 4.97656e-05 "17845" 7407
1:1:2000 4.97656e-05 "Sporopipes squamifrons" 19252
1:1:2001 4.95384e-05 "14565" 6572
1:1:2002 4.95384e-05 "14938" 6687
1:1:2003 4.95384e-05 "16052" 6992
1:1:2004 4.95384e-05 "16399" 7057
1:1:2005 4.95384e-05 "31520" 10443
1:1:2006 4.95384e-05 "Lamprotornis superbus" 15375
1:1:2007 4.93112e-05 "15675" 6890
1:1:2008 4.93112e-05 "16042" 6982
1:1:2009 4.93112e-05 "16051" 6991
1:1:2010 4.93112e-05 "17843" 7405
1:1:2011 4.93112e-05 "18205" 7494
1:1:2012 4.93112e-05 "Aquila africana" 11453
1:1:2013 4.93112e-05 "Estrilda rhodopyga" 14116
1:1:2014 4.93112e-05 "Tauraco schuettii" 19645
1:1:2015 4.90839e-05 "14926" 6675
1:1:2016 4.90839e-05 "16037" 6977
1:1:2017 4.90839e-05 "Lophoceros pallidirostris" 15726
1:1:2018 4.88567e-05 "15302" 6786
1:1:2019 4.88567e-05 "15665" 6880
1:1:2020 4.88567e-05 "19662" 7813
1:1:2021 4.88567e-05 "Accipiter castanilius" 10793
1:1:2022 4.88567e-05 "Pternistis leucoscepus" 18293
1:1:2023 4.86294e-05 "15684" 6899
1:1:2024 4.86294e-05 "16767" 7144
1:1:2025 4.86294e-05 "16769" 7146
1:1:2026 4.86294e-05 "19306" 7745
1:1:2027 4.86294e-05 "Cisticola tinniens" 12937
1:1:2028 4.86294e-05 "Crithagra flaviventris" 13342
1:1:2029 4.86294e-05 "Laniarius atrococcineus" 15380
1:1:2030 4.86294e-05 "Macronyx ameliae" 15835
1:1:2031 4.86294e-05 "Macronyx fuelleborni" 15840
1:1:2032 4.86294e-05 "Musophaga violacea" 16396
1:1:2033 4.86294e-05 "Pterocles bicinctus" 18302
1:1:2034 4.84022e-05 "15666" 6881
1:1:2035 4.84022e-05 "15667" 6882
1:1:2036 4.84022e-05 "15693" 6908
1:1:2037 4.84022e-05 "28275" 9723
1:1:2038 4.84022e-05 "Campephaga quiscalina" 12165
1:1:2039 4.84022e-05 "Merops albicollis" 16125
1:1:2040 4.84022e-05 "Rhinopomastus minor" 18655
1:1:2041 4.8175e-05 "16041" 6981
1:1:2042 4.8175e-05 "16050" 6990
1:1:2043 4.8175e-05 "16422" 7080
1:1:2044 4.8175e-05 "18202" 7491
1:1:2045 4.8175e-05 "20741" 8046
1:1:2046 4.79477e-05 "15668" 6883
1:1:2047 4.79477e-05 "30443" 10228
1:1:2048 4.79477e-05 "Anthoscopus minutus" 11288
1:1:2049 4.79477e-05 "Anthreptes orientalis" 11309
1:1:2050 4.79477e-05 "Bycanistes albotibialis" 12025
1:1:2051 4.77205e-05 "15685" 6900
1:1:2052 4.77205e-05 "27921" 9642
1:1:2053 4.77205e-05 "Lophoceros camurus" 15722
1:1:2054 4.77205e-05 "Pycnonotus nigricans" 18448
1:1:2055 4.74932e-05 "15669" 6884
1:1:2056 4.74932e-05 "17129" 7234
1:1:2057 4.74932e-05 "Emberiza capensis" 13942
1:1:2058 4.7266e-05 "16040" 6980
1:1:2059 4.7266e-05 "16061" 7001
1:1:2060 4.7266e-05 "Cisticola robustus" 12931
1:1:2061 4.7266e-05 "Cossypha cyanocampter" 13246
1:1:2062 4.7266e-05 "Tauraco schalowi" 19644
1:1:2063 4.70388e-05 "14939" 6688
1:1:2064 4.70388e-05 "Cyanograucalus azureus" 13469
1:1:2065 4.70388e-05 "Lophotis ruficrista" 15759
1:1:2066 4.70388e-05 "Macrosphenus flavicans" 15854
1:1:2067 4.70388e-05 "Pytilia phoenicoptera" 18539
1:1:2068 4.68115e-05 "14936" 6685
1:1:2069 4.68115e-05 "27920" 9641
1:1:2070 4.68115e-05 "31164" 10377
1:1:2071 4.68115e-05 "Hylopsar purpureiceps" 15109
1:1:2072 4.68115e-05 "Melierax canorus" 16076
1:1:2073 4.65843e-05 "14927" 6676
1:1:2074 4.65843e-05 "16407" 7065
1:1:2075 4.65843e-05 "17844" 7406
1:1:2076 4.65843e-05 "28999" 9900
1:1:2077 4.65843e-05 "Pogonocichla stellata" 17940
1:1:2078 4.65843e-05 "Tricholaema melanocephala" 19945
1:1:2079 4.65843e-05 "Vidua regia" 20285
1:1:2080 4.6357e-05 "15701" 6916
1:1:2081 4.6357e-05 "16409" 7067
1:1:2082 4.6357e-05 "16768" 7145
1:1:2083 4.6357e-05 "17128" 7233
1:1:2084 4.6357e-05 "Cercococcyx olivinus" 12439
1:1:2085 4.6357e-05 "Passer melanurus" 17167
1:1:2086 4.61298e-05 "14940" 6689
1:1:2087 4.61298e-05 "16049" 6989
1:1:2088 4.61298e-05 "18583" 7595
1:1:2089 4.61298e-05 "Cinnyris johannae" 12832
1:1:2090 4.61298e-05 "Emberiza impetuani" 13955
1:1:2091 4.61298e-05 "Tockus leucomelas" 19831
1:1:2092 4.59026e-05 "15670" 6885
1:1:2093 4.59026e-05 "16038" 6978
1:1:2094 4.59026e-05 "16047" 6987
1:1:2095 4.59026e-05 "18223" 7512
1:1:2096 4.59026e-05 "Centropus cupreicaudus" 12404
1:1:2097 4.56753e-05 "16039" 6979
1:1:2098 4.56753e-05 "16408" 7066
1:1:2099 4.56753e-05 "27193" 9469
1:1:2100 4.56753e-05 "30803" 10304
1:1:2101 4.56753e-05 "Rhodophoneus cruentus" 18703
1:1:2102 4.54481e-05 "15334" 6818
1:1:2103 4.54481e-05 "18203" 7492
1:1:2104 4.54481e-05 "19661" 7812
1:1:2105 4.54481e-05 "20020" 7886
1:1:2106 4.54481e-05 "28280" 9728
1:1:2107 4.54481e-05 "30437" 10222
1:1:2108 4.54481e-05 "Pterocles namaqua" 18310
1:1:2109 4.52208e-05 "15686" 6901
1:1:2110 4.52208e-05 "16048" 6988
1:1:2111 4.52208e-05 "29723" 10071
1:1:2112 4.52208e-05 "30798" 10299
1:1:2113 4.52208e-05 "Cisticola ayresii" 12896
1:1:2114 4.52208e-05 "Crithagra canicapilla" 13335
1:1:2115 4.52208e-05 "Myrmecocichla formicivora" 16518
1:1:2116 4.52208e-05 "Nectarinia famosa" 16603
1:1:2117 4.49936e-05 "15671" 6886
1:1:2118 4.49936e-05 "15672" 6887
1:1:2119 4.49936e-05 "31523" 10446
1:1:2120 4.49936e-05 "Scleroptila gutturalis" 18867
1:1:2121 4.47664e-05 "15290" 6774
1:1:2122 4.47664e-05 "15294" 6778
1:1:2123 4.47664e-05 "18946" 7673
1:1:2124 4.47664e-05 "Chlorophoneus multicolor" 12664
1:1:2125 4.47664e-05 "Pinarocorys nigricans" 17710
1:1:2126 4.45391e-05 "15692" 6907
1:1:2127 4.45391e-05 "18945" 7672
1:1:2128 4.45391e-05 "28996" 9897
1:1:2129 4.45391e-05 "30442" 10227
1:1:2130 4.45391e-05 "Cecropis cucullata" 12376
1:1:2131 4.45391e-05 "Melaniparus cinerascens" 16020
1:1:2132 4.43119e-05 "14941" 6690
1:1:2133 4.43119e-05 "15303" 6787
1:1:2134 4.43119e-05 "30438" 10223
1:1:2135 4.43119e-05 "30441" 10226
1:1:2136 4.43119e-05 "Melierax poliopterus" 16078
1:1:2137 4.43119e-05 "Mirafra passerina" 16276
1:1:2138 4.43119e-05 "Rhaphidura sabini" 18640
1:1:2139 4.40846e-05 "15333" 6817
1:1:2140 4.40846e-05 "15336" 6820
1:1:2141 4.40846e-05 "28284" 9732
1:1:2142 4.40846e-05 "Calamonastes undosus" 12072
1:1:2143 4.40846e-05 "Tychaedon barbata" 20146
1:1:2144 4.38574e-05 "28645" 9820
1:1:2145 4.38574e-05 "29358" 9984
1:1:2146 4.38574e-05 "30082" 10149
1:1:2147 4.38574e-05 "30440" 10225
1:1:2148 4.38574e-05 "Dicrurus atripennis" 13724
1:1:2149 4.36302e-05 "15676" 6891
1:1:2150 4.36302e-05 "30439" 10224
1:1:2151 4.34029e-05 "18204" 7493
1:1:2152 4.34029e-05 "19304" 7743
1:1:2153 4.34029e-05 "19305" 7744
1:1:2154 4.34029e-05 "Bycanistes subcylindricus" 12031
1:1:2155 4.34029e-05 "Melaniparus griseiventris" 16024
1:1:2156 4.34029e-05 "Poicephalus gulielmi" 17952
1:1:2157 4.34029e-05 "Prionops rufiventris" 18093
1:1:2158 4.34029e-05 "Tychaedon quadrivirgata" 20149
1:1:2159 4.31757e-05 "20022" 7888
1:1:2160 4.31757e-05 "31159" 10372
1:1:2161 4.31757e-05 "Estrilda perreini" 14114
1:1:2162 4.29484e-05 "15683" 6898
1:1:2163 4.29484e-05 "29357" 9983
1:1:2164 4.29484e-05 "30081" 10148
1:1:2165 4.29484e-05 "30802" 10303
1:1:2166 4.27212e-05 "14578" 6585
1:1:2167 4.27212e-05 "18585" 7597
1:1:2168 4.27212e-05 "Afrotis afraoides" 10958
1:1:2169 4.27212e-05 "Dendropicos gabonensis" 13653
1:1:2170 4.27212e-05 "Turdoides hartlaubii" 20033
1:1:2171 4.2494e-05 "18944" 7671
1:1:2172 4.2494e-05 "19664" 7815
1:1:2173 4.2494e-05 "28635" 9810
1:1:2174 4.2494e-05 "28640" 9815
1:1:2175 4.2494e-05 "Eremomela usticollis" 14052
1:1:2176 4.22667e-05 "14928" 6677
1:1:2177 4.22667e-05 "18584" 7596
1:1:2178 4.22667e-05 "Ploceus rubiginosus" 17858
1:1:2179 4.22667e-05 "Scleroptila shelleyi" 18870
1:1:2180 4.20395e-05 "14566" 6573
1:1:2181 4.20395e-05 "14977" 6726
1:1:2182 4.20395e-05 "15691" 6906
1:1:2183 4.20395e-05 "30799" 10300
1:1:2184 4.20395e-05 "31163" 10376
1:1:2185 4.20395e-05 "Anthus brachyurus" 11320
1:1:2186 4.20395e-05 "Cercotrichas paena" 12456
1:1:2187 4.18122e-05 "17506" 7340
1:1:2188 4.18122e-05 "Eurocephalus anguitimens" 14229
1:1:2189 4.1585e-05 "15335" 6819
1:1:2190 4.1585e-05 "19307" 7746
1:1:2191 4.1585e-05 "Caprimulgus batesi" 12250
1:1:2192 4.1585e-05 "Lagonosticta nitidula" 15319
1:1:2193 4.1585e-05 "Nicator vireo" 16684
1:1:2194 4.13578e-05 "15682" 6897
1:1:2195 4.13578e-05 "17147" 7252
1:1:2196 4.13578e-05 "20021" 7887
1:1:2197 4.13578e-05 "Atimastillas flavicollis" 11678
1:1:2198 4.13578e-05 "Estrilda coerulescens" 14107
1:1:2199 4.13578e-05 "Merops muelleri" 16139
1:1:2200 4.13578e-05 "Mirafra fasciolata" 16271
1:1:2201 4.11305e-05 "29000" 9901
1:1:2202 4.11305e-05 "31522" 10445
1:1:2203 4.11305e-05 "Clytospiza monteiri" 12971
1:1:2204 4.09033e-05 "Mirafra cordofanica" 16268
1:1:2205 4.09033e-05 "29004" 9905
1:1:2206 4.09033e-05 "29359" 9985
1:1:2207 4.09033e-05 "30078" 10145
1:1:2208 4.09033e-05 "31521" 10444
1:1:2209 4.09033e-05 "Cercococcyx mechowi" 12437
1:1:2210 4.09033e-05 "Crithagra mennelli" 13351
1:1:2211 4.09033e-05 "Deleornis fraseri" 13600
1:1:2212 4.09033e-05 "Dendropicos elachus" 13650
1:1:2213 4.09033e-05 "Streptopelia lugens" 19336
1:1:2214 4.0676e-05 "15681" 6896
1:1:2215 4.0676e-05 "15687" 6902
1:1:2216 4.0676e-05 "17864" 7426
1:1:2217 4.0676e-05 "20382" 7965
1:1:2218 4.0676e-05 "29363" 9989
1:1:2219 4.0676e-05 "29721" 10069
1:1:2220 4.0676e-05 "30801" 10302
1:1:2221 4.0676e-05 "31160" 10373
1:1:2222 4.0676e-05 "Anthreptes aurantius" 11303
1:1:2223 4.0676e-05 "Apalis thoracica" 11404
1:1:2224 4.0676e-05 "Granatina ianthinogaster" 14742
1:1:2225 4.0676e-05 "Trochocercus bivittatus" 19983
1:1:2226 4.04488e-05 "15690" 6905
1:1:2227 4.04488e-05 "Lophotis gindiana" 15758
1:1:2228 4.04488e-05 "Merops breweri" 16129
1:1:2229 4.04488e-05 "Pternistis swainsonii" 18299
1:1:2230 4.02216e-05 "28282" 9730
1:1:2231 4.02216e-05 "28283" 9731
1:1:2232 4.02216e-05 "30800" 10301
1:1:2233 4.02216e-05 "Argya rubiginosa" 11564
1:1:2234 4.02216e-05 "Bradornis mariquensis" 11908
1:1:2235 4.02216e-05 "Canirallus oculeus" 12223
1:1:2236 4.02216e-05 "Lamprotornis acuticaudus" 15355
1:1:2237 4.02216e-05 "Trachyphonus erythrocephalus" 19882
1:1:2238 3.99943e-05 "15689" 6904
1:1:2239 3.99943e-05 "29720" 10068
1:1:2240 3.99943e-05 "Hyliota australis" 15080
1:1:2241 3.97671e-05 "14579" 6586
1:1:2242 3.97671e-05 "29360" 9986
1:1:2243 3.95398e-05 "Apus barbatus" 11441
1:1:2244 3.95398e-05 "Crithagra gularis" 13344
1:1:2245 3.93126e-05 "15304" 6788
1:1:2246 3.93126e-05 "15677" 6892
1:1:2247 3.93126e-05 "28281" 9729
1:1:2248 3.93126e-05 "29722" 10070
1:1:2249 3.93126e-05 "31162" 10375
1:1:2250 3.93126e-05 "Camaroptera chloronota" 12158
1:1:2251 3.93126e-05 "Ceblepyris caesius" 12371
1:1:2252 3.93126e-05 "Laniarius funebris" 15388
1:1:2253 3.93126e-05 "Prinia rufifrons" 18066
1:1:2254 3.90853e-05 "15688" 6903
1:1:2255 3.90853e-05 "29718" 10066
1:1:2256 3.90853e-05 "Cichladusa guttata" 12759
1:1:2257 3.90853e-05 "Cinnyris minullus" 12841
1:1:2258 3.90853e-05 "Dryoscopus sabini" 13823
1:1:2259 3.90853e-05 "Gymnobucco bonapartei" 14763
1:1:2260 3.90853e-05 "Tockus deckeni" 19827
1:1:2261 3.88581e-05 "15680" 6895
1:1:2262 3.88581e-05 "27914" 9635
1:1:2263 3.88581e-05 "Indicator meliphilus" 15217
1:1:2264 3.88581e-05 "Passer motitensis" 17170
1:1:2265 3.88581e-05 "Ploceus tricolor" 17868
1:1:2266 3.86309e-05 "14942" 6691
1:1:2267 3.86309e-05 "20381" 7964
1:1:2268 3.86309e-05 "30080" 10147
1:1:2269 3.86309e-05 "Andropadus importunus" 11240
1:1:2270 3.86309e-05 "Lamprotornis australis" 15357
1:1:2271 3.86309e-05 "Nesocharis capistrata" 16663
1:1:2272 3.86309e-05 "Pogonornis macclounii" 17943
1:1:2273 3.84036e-05 "15678" 6893
1:1:2274 3.84036e-05 "15679" 6894
1:1:2275 3.84036e-05 "16423" 7081
1:1:2276 3.84036e-05 "Calamonastes stierlingi" 12071
1:1:2277 3.84036e-05 "Sylvietta denti" 19424
1:1:2278 3.84036e-05 "Vidua fischeri" 20272
1:1:2279 3.81764e-05 "14580" 6587
1:1:2280 3.81764e-05 "15293" 6777
1:1:2281 3.81764e-05 "Batis pririt" 11832
1:1:2282 3.81764e-05 "Cossypha albicapillus" 13245
1:1:2283 3.81764e-05 "Crinifer zonurus" 13323
1:1:2284 3.81764e-05 "Vidua purpurascens" 20283
1:1:2285 3.79491e-05 "Cisticola troglodytes" 12938
1:1:2286 3.77219e-05 "14618" 6625
1:1:2287 3.77219e-05 "17865" 7427
1:1:2288 3.77219e-05 "29719" 10067
1:1:2289 3.77219e-05 "31161" 10374
1:1:2290 3.77219e-05 "Ploceus brachypterus" 17824
1:1:2291 3.74947e-05 "15291" 6775
1:1:2292 3.74947e-05 "18224" 7513
1:1:2293 3.74947e-05 "29361" 9987
1:1:2294 3.74947e-05 "30077" 10144
1:1:2295 3.74947e-05 "Calamonastes simplex" 12070
1:1:2296 3.74947e-05 "Coccopygia quartinia" 12984
1:1:2297 3.74947e-05 "Tockus flavirostris" 19829
1:1:2298 3.72674e-05 "29717" 10065
1:1:2299 3.72674e-05 "30079" 10146
1:1:2300 3.72674e-05 "Agapornis swindernianus" 10967
1:1:2301 3.72674e-05 "Gymnobucco calvus" 14764
1:1:2302 3.72674e-05 "Horizocerus granti" 15048
1:1:2303 3.70402e-05 "15306" 6790
1:1:2304 3.70402e-05 "Phoeniculus bollei" 17501
1:1:2305 3.68129e-05 "14577" 6584
1:1:2306 3.68129e-05 "15305" 6789
1:1:2307 3.68129e-05 "15332" 6816
1:1:2308 3.68129e-05 "18586" 7598
1:1:2309 3.68129e-05 "Criniger ndussumensis" 13328
1:1:2310 3.68129e-05 "Dryoscopus senegalensis" 13824
1:1:2311 3.68129e-05 "Poicephalus rufiventris" 17956
1:1:2312 3.65857e-05 "29356" 9982
1:1:2313 3.65857e-05 "Cisticola cinnamomeus" 12908
1:1:2314 3.65857e-05 "Malimbus erythrogaster" 15887
1:1:2315 3.65857e-05 "Turdus abyssinicus" 20048
1:1:2316 3.63585e-05 "Estrilda nonnula" 14112
1:1:2317 3.63585e-05 "Stactolaema anchietae" 19266
1:1:2318 3.63585e-05 "Tauraco leucolophus" 19638
1:1:2319 3.61312e-05 "14973" 6722
1:1:2320 3.61312e-05 "15292" 6776
1:1:2321 3.61312e-05 "Paludipasser locustella" 17101
1:1:2322 3.5904e-05 "28644" 9819
1:1:2323 3.5904e-05 "Agricola infuscatus" 10988
1:1:2324 3.5904e-05 "Fraseria olivascens" 14366
1:1:2325 3.5904e-05 "Telophorus viridis" 19654
1:1:2326 3.56767e-05 "14935" 6684
1:1:2327 3.56767e-05 "15309" 6793
1:1:2328 3.56767e-05 "17507" 7341
1:1:2329 3.56767e-05 "28641" 9816
1:1:2330 3.56767e-05 "Bleda ugandae" 11857
1:1:2331 3.56767e-05 "Calyptocichla serinus" 12152
1:1:2332 3.56767e-05 "Lybius guifsobalito" 15799
1:1:2333 3.56767e-05 "Tricholaema frontata" 19941
1:1:2334 3.54495e-05 "14929" 6678
1:1:2335 3.54495e-05 "29362" 9988
1:1:2336 3.54495e-05 "Hirundo albigularis" 15029
1:1:2337 3.54495e-05 "Hirundo leucosoma" 15034
1:1:2338 3.54495e-05 "Lanius mackinnoni" 15423
1:1:2339 3.54495e-05 "Muscicapa gambagae" 16372
1:1:2340 3.52223e-05 "15308" 6792
1:1:2341 3.52223e-05 "Phyllastrephus strepitans" 17549
1:1:2342 3.4995e-05 "Anthreptes gabonicus" 11304
1:1:2343 3.4995e-05 "Cisticola woosnami" 12939
1:1:2344 3.4995e-05 "Deleornis axillaris" 13599
1:1:2345 3.4995e-05 "Gymnobucco cinereiceps" 14765
1:1:2346 3.4995e-05 "Myrmecocichla monticola" 16520
1:1:2347 3.4995e-05 "Stiphrornis xanthogaster" 19317
1:1:2348 3.47678e-05 "15307" 6791
1:1:2349 3.47678e-05 "Balaeniceps rex" 11780
1:1:2350 3.47678e-05 "Caprimulgus clarus" 12252
1:1:2351 3.47678e-05 "Nicator gularis" 16683
1:1:2352 3.47678e-05 "Psalidoprocne obscura" 18137
1:1:2353 3.45405e-05 "18225" 7514
1:1:2354 3.45405e-05 "Cisticola ruficeps" 12932
1:1:2355 3.45405e-05 "Colius colius" 13053
1:1:2356 3.45405e-05 "Euplectes hartlaubi" 14205
1:1:2357 3.45405e-05 "Sylvietta leucopsis" 19427
1:1:2358 3.45405e-05 "Tadorna cana" 19536
1:1:2359 3.43133e-05 "15310" 6794
1:1:2360 3.43133e-05 "Calamonastes fasciolatus" 12069
1:1:2361 3.43133e-05 "Peliperdix albogularis" 17234
1:1:2362 3.40861e-05 "14567" 6574
1:1:2363 3.40861e-05 "Bubo shelleyi" 11953
1:1:2364 3.40861e-05 "Muscicapa sethsmithi" 16376
1:1:2365 3.40861e-05 "Pternistis icterorhynchus" 18291
1:1:2366 3.38588e-05 "14943" 6692
1:1:2367 3.38588e-05 "14974" 6723
1:1:2368 3.38588e-05 "16788" 7162
1:1:2369 3.38588e-05 "29003" 9904
1:1:2370 3.38588e-05 "Caprimulgus poliocephalus" 12272
1:1:2371 3.36316e-05 "29001" 9902
1:1:2372 3.36316e-05 "Accipiter rufiventris" 10822
1:1:2373 3.36316e-05 "Centropus leucogaster" 12406
1:1:2374 3.36316e-05 "Illadopsis albipectus" 15199
1:1:2375 3.36316e-05 "Psalidoprocne albiceps" 18134
1:1:2376 3.36316e-05 "Scleroptila levaillantii" 18868
1:1:2377 3.34043e-05 "Hyliota violacea" 15083
1:1:2378 3.34043e-05 "Lophotis savilei" 15760
1:1:2379 3.34043e-05 "Ploceus aurantius" 17814
1:1:2380 3.31771e-05 "14581" 6588
1:1:2381 3.31771e-05 "17866" 7428
1:1:2382 3.31771e-05 "28643" 9818
1:1:2383 3.31771e-05 "29716" 10064
1:1:2384 3.31771e-05 "Anthoscopus flavifrons" 11287
1:1:2385 3.31771e-05 "Anthoscopus musculus" 11289
1:1:2386 3.31771e-05 "Buteo rufofuscus" 12010
1:1:2387 3.31771e-05 "Prinia bairdii" 18049
1:1:2388 3.29499e-05 "Crithagra dorsostriata" 13340
1:1:2389 3.29499e-05 "Crithagra reichenowi" 13354
1:1:2390 3.29499e-05 "Crithagra striolata" 13358
1:1:2391 3.29499e-05 "Ploceus galbula" 17834
1:1:2392 3.29499e-05 "Poeoptera lugubris" 17925
1:1:2393 3.29499e-05 "Telophorus zeylonus" 19655
1:1:2394 3.27226e-05 "16789" 7163
1:1:2395 3.27226e-05 "28642" 9817
1:1:2396 3.27226e-05 "Lanius dorsalis" 15416
1:1:2397 3.27226e-05 "Melignomon zenkeri" 16080
1:1:2398 3.27226e-05 "Phylloscopus umbrovirens" 17629
1:1:2399 3.24954e-05 "Camaroptera toroensis" 12161
1:1:2400 3.24954e-05 "Phyllastrephus cerviniventris" 17539
1:1:2401 3.24954e-05 "Pterocles gutturalis" 18307
1:1:2402 3.24954e-05 "Sheppardia cyornithopsis" 19018
1:1:2403 3.22681e-05 "Cinnyris habessinicus" 12829
1:1:2404 3.22681e-05 "Cisticola pipiens" 12929
1:1:2405 3.22681e-05 "Emberiza poliopleura" 13963
1:1:2406 3.22681e-05 "Gymnobucco peli" 14766
1:1:2407 3.22681e-05 "Tmetothylacus tenellus" 19825
1:1:2408 3.20409e-05 "18226" 7515
1:1:2409 3.20409e-05 "Gymnobucco sladeni" 14767
1:1:2410 3.20409e-05 "Pterocles decoratus" 18305
1:1:2411 3.20409e-05 "Tricholaema lacrymosa" 19943
1:1:2412 3.18137e-05 "14944" 6693
1:1:2413 3.18137e-05 "Spizocorys conirostris" 19197
1:1:2414 3.18137e-05 "Vidua hypocherina" 20274
1:1:2415 3.15864e-05 "Chalcomitra hunteri" 12530
1:1:2416 3.15864e-05 "Sylvia abyssinica" 19395
1:1:2417 3.13592e-05 "15311" 6795
1:1:2418 3.13592e-05 "Argya aylmeri" 11559
1:1:2419 3.13592e-05 "Criniger chloronotus" 13327
1:1:2420 3.13592e-05 "Neocossyphus rufus" 16618
1:1:2421 3.13592e-05 "Pytilia hypogrammica" 18536
1:1:2422 3.11319e-05 "17148" 7253
1:1:2423 3.11319e-05 "Ceuthmochares australis" 12483
1:1:2424 3.11319e-05 "Cisticola lais" 12919
1:1:2425 3.11319e-05 "Cursorius rufus" 13424
1:1:2426 3.11319e-05 "Petrochelidon rufigula" 17313
1:1:2427 3.11319e-05 "Tchagra jamesi" 19647
1:1:2428 3.09047e-05 "Glaucidium sjostedti" 14658
1:1:2429 3.06775e-05 "18947" 7674
1:1:2430 3.06775e-05 "29002" 9903
1:1:2431 3.06775e-05 "Anthus caffer" 11321
1:1:2432 3.06775e-05 "Chlorophoneus bocagei" 12662
1:1:2433 3.06775e-05 "Elminia albonotata" 13926
1:1:2434 3.04502e-05 "14976" 6725
1:1:2435 3.04502e-05 "15313" 6797
1:1:2436 3.04502e-05 "15314" 6798
1:1:2437 3.04502e-05 "Merops malimbicus" 16137
1:1:2438 3.04502e-05 "Prinia somalica" 18068
1:1:2439 3.04502e-05 "Trachyphonus darnaudii" 19880
1:1:2440 3.0223e-05 "Dyaphorophyia tonsa" 13866
1:1:2441 3.0223e-05 "Lophoceros semifasciatus" 15727
1:1:2442 3.0223e-05 "Turdoides bicolor" 20031
1:1:2443 2.99957e-05 "15321" 6805
1:1:2444 2.99957e-05 "15322" 6806
1:1:2445 2.99957e-05 "17867" 7429
1:1:2446 2.99957e-05 "30076" 10143
1:1:2447 2.99957e-05 "Cinnyris fuscus" 12827
1:1:2448 2.99957e-05 "Laniarius luehderi" 15391
1:1:2449 2.97685e-05 "Cisticola eximius" 12912
1:1:2450 2.97685e-05 "Lamprotornis regius" 15372
1:1:2451 2.95413e-05 "15312" 6796
1:1:2452 2.95413e-05 "Dyaphorophyia ansorgei" 13859
1:1:2453 2.9314e-05 "Merops nubicoides" 16140
1:1:2454 2.9314e-05 "Ploceus pelzelni" 17854
1:1:2455 2.90868e-05 "Bradypterus lopezi" 11921
1:1:2456 2.90868e-05 "Buteo oreophilus" 12003
1:1:2457 2.90868e-05 "Guttera edouardi" 14758
1:1:2458 2.90868e-05 "Horizocerus hartlaubi" 15049
1:1:2459 2.90868e-05 "Phoeniculus somaliensis" 17504
1:1:2460 2.90868e-05 "Tauraco macrorhynchus" 19641
1:1:2461 2.90868e-05 "Vidua camerunensis" 20269
1:1:2462 2.88595e-05 "15315" 6799
1:1:2463 2.88595e-05 "15320" 6804
1:1:2464 2.88595e-05 "16062" 7002
1:1:2465 2.88595e-05 "Cisticola rufus" 12934
1:1:2466 2.88595e-05 "Malcorus pectoralis" 15882
1:1:2467 2.88595e-05 "Pternistis adspersus" 18277
1:1:2468 2.88595e-05 "Pterocles burchelli" 18303
1:1:2469 2.88595e-05 "Vanellus melanopterus" 20236
1:1:2470 2.86323e-05 "15323" 6807
1:1:2471 2.86323e-05 "15331" 6815
1:1:2472 2.86323e-05 "Acryllium vulturinum" 10867
1:1:2473 2.86323e-05 "Cinnyris batesi" 12816
1:1:2474 2.86323e-05 "Drymocichla incana" 13793
1:1:2475 2.86323e-05 "Malimbus cassini" 15885
1:1:2476 2.86323e-05 "Monticola brevipes" 16328
1:1:2477 2.8405e-05 "15327" 6811
1:1:2478 2.8405e-05 "Pternistis natalensis" 18294
1:1:2479 2.81778e-05 "14975" 6724
1:1:2480 2.81778e-05 "15324" 6808
1:1:2481 2.81778e-05 "15326" 6810
1:1:2482 2.81778e-05 "17508" 7342
1:1:2483 2.81778e-05 "17868" 7430
1:1:2484 2.81778e-05 "Bradypterus cinnamomeus" 11918
1:1:2485 2.81778e-05 "Corvus edithae" 13203
1:1:2486 2.81778e-05 "Crithagra albogularis" 13330
1:1:2487 2.81778e-05 "Melaniparus pallidiventris" 16029
1:1:2488 2.79506e-05 "15328" 6812
1:1:2489 2.79506e-05 "Bycanistes brevis" 12026
1:1:2490 2.79506e-05 "Euplectes progne" 14212
1:1:2491 2.79506e-05 "Pogonornis rolleti" 17946
1:1:2492 2.77233e-05 "14934" 6683
1:1:2493 2.77233e-05 "15325" 6809
1:1:2494 2.77233e-05 "16790" 7164
1:1:2495 2.77233e-05 "Cinnyris gertrudis" 12828
1:1:2496 2.77233e-05 "Monticola rufocinereus" 16334
1:1:2497 2.77233e-05 "Muscicapa epulata" 16370
1:1:2498 2.74961e-05 "Bostrychia olivacea" 11878
1:1:2499 2.74961e-05 "Crithagra reichardi" 13353
1:1:2500 2.74961e-05 "Euschistospiza dybowskii" 14249
1:1:2501 2.74961e-05 "Sarothrura boehmi" 18807
1:1:2502 2.74961e-05 "Struthio molybdophanes" 19369
1:1:2503 2.72688e-05 "18587" 7599
1:1:2504 2.72688e-05 "Eremomela atricollis" 14043
1:1:2505 2.72688e-05 "Estrilda charmosyna" 14106
1:1:2506 2.72688e-05 "Phyllastrephus xavieri" 17552
1:1:2507 2.72688e-05 "Pternistis hildebrandti" 18290
1:1:2508 2.70416e-05 "16063" 7003
1:1:2509 2.70416e-05 "18227" 7516
1:1:2510 2.70416e-05 "Eremopterix signatus" 14061
1:1:2511 2.70416e-05 "Neolestes torquatus" 16622
1:1:2512 2.68144e-05 "17149" 7254
1:1:2513 2.68144e-05 "Apalis nigriceps" 11398
1:1:2514 2.68144e-05 "Emarginata schlegelii" 13932
1:1:2515 2.68144e-05 "Nectarinia kilimensis" 16605
1:1:2516 2.68144e-05 "Poicephalus cryptoxanthus" 17949
1:1:2517 2.65871e-05 "14930" 6679
1:1:2518 2.65871e-05 "14945" 6694
1:1:2519 2.65871e-05 "15329" 6813
1:1:2520 2.65871e-05 "Crithagra capistrata" 13336
1:1:2521 2.65871e-05 "Sheppardia polioptera" 19024
1:1:2522 2.63599e-05 "14933" 6682
1:1:2523 2.63599e-05 "15319" 6803
1:1:2524 2.63599e-05 "Bradornis boehmi" 11905
1:1:2525 2.63599e-05 "Cisticola angusticauda" 12893
1:1:2526 2.63599e-05 "Melaniparus thruppi" 16031
1:1:2527 2.63599e-05 "Neotis ludwigii" 16652
1:1:2528 2.61326e-05 "14614" 6621
1:1:2529 2.61326e-05 "Centropus anselli" 12398
1:1:2530 2.61326e-05 "Dendropicos elliotii" 13651
1:1:2531 2.61326e-05 "Eremomela flavicrissalis" 14046
1:1:2532 2.61326e-05 "Passer gongonensis" 17162
1:1:2533 2.59054e-05 "14946" 6695
1:1:2534 2.59054e-05 "14947" 6696
1:1:2535 2.59054e-05 "15330" 6814
1:1:2536 2.59054e-05 "Bleda canicapillus" 11853
1:1:2537 2.59054e-05 "Dendropicos poecilolaemus" 13660
1:1:2538 2.59054e-05 "Eremopterix leucopareia" 14058
1:1:2539 2.59054e-05 "Estrilda atricapilla" 14105
1:1:2540 2.59054e-05 "Onychognathus nabouroup" 16878
1:1:2541 2.56782e-05 "14948" 6697
1:1:2542 2.56782e-05 "Cisticola brunnescens" 12900
1:1:2543 2.56782e-05 "Cursorius somalensis" 13425
1:1:2544 2.56782e-05 "Erythrocercus livingstonei" 14077
1:1:2545 2.56782e-05 "Illadopsis cleaveri" 15200
1:1:2546 2.56782e-05 "Zosterops abyssinicus" 20466
1:1:2547 2.54509e-05 "Apalis flavocincta" 11390
1:1:2548 2.54509e-05 "Calendulauda alopex" 12087
1:1:2549 2.54509e-05 "Chlorocichla falkensteini" 12656
1:1:2550 2.54509e-05 "Chlorophoneus nigrifrons" 12665
1:1:2551 2.54509e-05 "Neotis heuglinii" 16651
1:1:2552 2.54509e-05 "Tychaedon leucosticta" 20148
1:1:2553 2.52237e-05 "14258" 6521
1:1:2554 2.52237e-05 "14932" 6681
1:1:2555 2.52237e-05 "17509" 7343
1:1:2556 2.52237e-05 "Batis perkeo" 11831
1:1:2557 2.52237e-05 "Melaenornis silens" 15994
1:1:2558 2.52237e-05 "Onychognathus tenuirostris" 16881
1:1:2559 2.52237e-05 "Quelea cardinalis" 18540
1:1:2560 2.49964e-05 "15316" 6800
1:1:2561 2.49964e-05 "Cinnyris bouvieri" 12818
1:1:2562 2.49964e-05 "Cossypha semirufa" 13252
1:1:2563 2.49964e-05 "Lissotis hartlaubii" 15659
1:1:2564 2.49964e-05 "Otus icterorhynchus" 16999
1:1:2565 2.47692e-05 "14615" 6622
1:1:2566 2.47692e-05 "14931" 6680
1:1:2567 2.47692e-05 "17869" 7431
1:1:2568 2.47692e-05 "Speculipastor bicolor" 19123
1:1:2569 2.47692e-05 "Sylvietta isabellina" 19425
1:1:2570 2.4542e-05 "14582" 6589
1:1:2571 2.4542e-05 "18228" 7517
1:1:2572 2.4542e-05 "Baeopogon clamans" 11778
1:1:2573 2.4542e-05 "Bathmocercus rufus" 11815
1:1:2574 2.4542e-05 "Caprimulgus nubicus" 12270
1:1:2575 2.4542e-05 "Cisticola cinereolus" 12907
1:1:2576 2.4542e-05 "Emarginata tractrac" 13934
1:1:2577 2.4542e-05 "Geokichla gurneyi" 14548
1:1:2578 2.4542e-05 "Serinus flavivertex" 18976
1:1:2579 2.4542e-05 "Uraeginthus cyanocephalus" 20190
1:1:2580 2.43147e-05 "14972" 6721
1:1:2581 2.43147e-05 "18948" 7675
1:1:2582 2.43147e-05 "Cercococcyx montanus" 12438
1:1:2583 2.43147e-05 "Cisticola guinea" 12915
1:1:2584 2.43147e-05 "Melaenornis fischeri" 15990
1:1:2585 2.40875e-05 "14949" 6698
1:1:2586 2.40875e-05 "17150" 7255
1:1:2587 2.40875e-05 "Ploceus albinucha" 17811
1:1:2588 2.40875e-05 "Rhinopomastus castaneiceps" 18653
1:1:2589 2.40875e-05 "Sylvia boehmi" 19398
1:1:2590 2.38602e-05 "14576" 6583
1:1:2591 2.38602e-05 "14613" 6620
1:1:2592 2.38602e-05 "15318" 6802
1:1:2593 2.38602e-05 "Anthus pallidiventris" 11343
1:1:2594 2.38602e-05 "Illadopsis puveli" 15203
1:1:2595 2.38602e-05 "Melaenornis semipartitus" 15993
1:1:2596 2.38602e-05 "Turdus tephronotus" 20122
1:1:2597 2.3633e-05 "Apalis jacksoni" 11393
1:1:2598 2.3633e-05 "Apaloderma vittatum" 11407
1:1:2599 2.3633e-05 "Falco fasciinucha" 14270
1:1:2600 2.34058e-05 "15317" 6801
1:1:2601 2.34058e-05 "Apalis goslingi" 11392
1:1:2602 2.34058e-05 "Lamprotornis mevesii" 15367
1:1:2603 2.34058e-05 "Lanius somalicus" 15430
1:1:2604 2.34058e-05 "Vidua larvaticola" 20276
1:1:2605 2.31785e-05 "14962" 6711
1:1:2606 2.31785e-05 "Euplectes laticauda" 14208
1:1:2607 2.31785e-05 "Guttera plumifera" 14759
1:1:2608 2.31785e-05 "Onychognathus neumanni" 16879
1:1:2609 2.31785e-05 "Passer eminibey" 17159
1:1:2610 2.31785e-05 "Phyllastrephus flavostriatus" 17542
1:1:2611 2.29513e-05 "15702" 6917
1:1:2612 2.29513e-05 "14963" 6712
1:1:2613 2.29513e-05 "Merops revoilii" 16148
1:1:2614 2.29513e-05 "Ploceus preussi" 17856
1:1:2615 2.2724e-05 "Agelastes niger" 10976
1:1:2616 2.2724e-05 "Apalis alticola" 11380
1:1:2617 2.24968e-05 "Cisticola subruficapilla" 12935
1:1:2618 2.24968e-05 "Stactolaema leucotis" 19268
1:1:2619 2.24968e-05 "Tauraco livingstonii" 19640
1:1:2620 2.22696e-05 "14961" 6710
1:1:2621 2.22696e-05 "17510" 7344
1:1:2622 2.22696e-05 "Oenanthe scotocerca" 16868
1:1:2623 2.22696e-05 "Parmoptila woodhousei" 17138
1:1:2624 2.20423e-05 "18588" 7600
1:1:2625 2.20423e-05 "Chalcomitra adelberti" 12527
1:1:2626 2.20423e-05 "Passer swainsonii" 17176
1:1:2627 2.20423e-05 "Phoeniculus damarensis" 17502
1:1:2628 2.20423e-05 "Phylloscopus ruficapilla" 17613
1:1:2629 2.20423e-05 "Spermophaga ruficapilla" 19137
1:1:2630 2.20423e-05 "Tricholaema diademata" 19940
1:1:2631 2.18151e-05 "14568" 6575
1:1:2632 2.18151e-05 "Merops boehmi" 16128
1:1:2633 2.18151e-05 "Zosterops virens" 20509
1:1:2634 2.15878e-05 "Cryptospiza reichenovii" 13383
1:1:2635 2.13606e-05 "14255" 6518
1:1:2636 2.13606e-05 "14617" 6624
1:1:2637 2.13606e-05 "Cisticola textrix" 12936
1:1:2638 2.13606e-05 "Crithagra donaldsoni" 13339
1:1:2639 2.13606e-05 "Macronyx capensis" 15837
1:1:2640 2.13606e-05 "Veles binotatus" 20251
1:1:2641 2.11334e-05 "14205" 6468
1:1:2642 2.11334e-05 "14583" 6590
1:1:2643 2.11334e-05 "Malimbus coronatus" 15886
1:1:2644 2.11334e-05 "Mirafra albicauda" 16261
1:1:2645 2.11334e-05 "Mirafra angolensis" 16262
1:1:2646 2.11334e-05 "Prionops caniceps" 18088
1:1:2647 2.11334e-05 "Stiphrornis erythrothorax" 19315
1:1:2648 2.11334e-05 "Tauraco leucotis" 19639
1:1:2649 2.11334e-05 "Turdoides leucopygia" 20038
1:1:2650 2.11334e-05 "Vanellus superciliosus" 20242
1:1:2651 2.09061e-05 "14964" 6713
1:1:2652 2.09061e-05 "Apalis cinerea" 11387
1:1:2653 2.09061e-05 "Caprimulgus donaldsoni" 12255
1:1:2654 2.09061e-05 "Onychognathus walleri" 16883
1:1:2655 2.06789e-05 "14950" 6699
1:1:2656 2.06789e-05 "17870" 7432
1:1:2657 2.06789e-05 "Anthreptes anchietae" 11302
1:1:2658 2.06789e-05 "Bradypterus centralis" 11917
1:1:2659 2.06789e-05 "Cercotrichas hartlaubi" 12454
1:1:2660 2.06789e-05 "Gyps coprotheres" 14792
1:1:2661 2.06789e-05 "Lophoceros hemprichii" 15724
1:1:2662 2.06789e-05 "Pogonornis melanopterus" 17944
1:1:2663 2.06789e-05 "Prionops scopifrons" 18094
1:1:2664 2.04516e-05 "14569" 6576
1:1:2665 2.04516e-05 "Apus bradfieldi" 11444
1:1:2666 2.04516e-05 "Certhilauda subcoronata" 12475
1:1:2667 2.04516e-05 "Geokichla piaggiae" 14555
1:1:2668 2.04516e-05 "Lamprotornis albicapillus" 15356
1:1:2669 2.04516e-05 "Notopholia corusca" 16760
1:1:2670 2.04516e-05 "Ploceus jacksoni" 17840
1:1:2671 2.02244e-05 "14254" 6517
1:1:2672 2.02244e-05 "16791" 7165
1:1:2673 2.02244e-05 "Batis soror" 11835
1:1:2674 2.02244e-05 "Circaetus fasciolatus" 12867
1:1:2675 2.02244e-05 "Lanius gubernator" 15420
1:1:2676 2.02244e-05 "Petrochelidon spilodera" 17315
1:1:2677 2.02244e-05 "Philetairus socius" 17474
1:1:2678 2.02244e-05 "Serinus alario" 18974
1:1:2679 2.02244e-05 "Spizocorys starki" 19203
1:1:2680 2.02244e-05 "Tychaedon coryphoeus" 20147
1:1:2681 1.99972e-05 "14588" 6595
1:1:2682 1.99972e-05 "14960" 6709
1:1:2683 1.99972e-05 "Cichladusa ruficauda" 12760
1:1:2684 1.99972e-05 "Corvus crassirostris" 13200
1:1:2685 1.99972e-05 "Laniarius ruficeps" 15395
1:1:2686 1.99972e-05 "Pholia sharpii" 17519
1:1:2687 1.99972e-05 "Plocepasser rufoscapulatus" 17809
1:1:2688 1.99972e-05 "Ploceus spekei" 17861
1:1:2689 1.99972e-05 "Sylvia layardi" 19409
1:1:2690 1.97699e-05 "Turdus smithi" 20119
1:1:2691 1.95427e-05 "14589" 6596
1:1:2692 1.95427e-05 "Cinnyris shelleyi" 12854
1:1:2693 1.95427e-05 "Pseudonigrita arnaudi" 18180
1:1:2694 1.93154e-05 "Cinnyris manoensis" 12837
1:1:2695 1.93154e-05 "Lophoceros bradfieldi" 15721
1:1:2696 1.93154e-05 "Stactolaema whytii" 19269
1:1:2697 1.90882e-05 "Cinnyris erythrocercus" 12825
1:1:2698 1.90882e-05 "Cisticola nana" 12925
1:1:2699 1.90882e-05 "Dryoscopus angolensis" 13819
1:1:2700 1.90882e-05 "Ploceus subaureus" 17863
1:1:2701 1.90882e-05 "Sarothrura affinis" 18805
1:1:2702 1.8861e-05 "14971" 6720
1:1:2703 1.8861e-05 "14603" 6610
1:1:2704 1.8861e-05 "Bycanistes fistulator" 12029
1:1:2705 1.8861e-05 "Emarginata sinuata" 13933
1:1:2706 1.8861e-05 "Onychognathus salvadorii" 16880
1:1:2707 1.8861e-05 "Passer castanopterus" 17154
1:1:2708 1.8861e-05 "Sylvia lugens" 19411
1:1:2709 1.86337e-05 "14951" 6700
1:1:2710 1.86337e-05 "18229" 7518
1:1:2711 1.86337e-05 "Apaloderma aequatoriale" 11405
1:1:2712 1.86337e-05 "Caprimulgus fraenatus" 12259
1:1:2713 1.86337e-05 "Dryoscopus pringlii" 13822
1:1:2714 1.86337e-05 "Geokichla princei" 14556
1:1:2715 1.86337e-05 "Laniarius ferrugineus" 15386
1:1:2716 1.86337e-05 "Malimbus scutatus" 15893
1:1:2717 1.86337e-05 "Sheppardia bocagei" 19017
1:1:2718 1.86337e-05 "Zosterops flavilateralis" 20481
1:1:2719 1.84065e-05 "14229" 6492
1:1:2720 1.84065e-05 "14587" 6594
1:1:2721 1.84065e-05 "14602" 6609
1:1:2722 1.84065e-05 "17151" 7256
1:1:2723 1.84065e-05 "18589" 7601
1:1:2724 1.84065e-05 "Dendropicos pyrrhogaster" 13661
1:1:2725 1.84065e-05 "Eminia lepida" 13984
1:1:2726 1.81792e-05 "14573" 6580
1:1:2727 1.81792e-05 "Calendulauda poecilosterna" 12090
1:1:2728 1.81792e-05 "Charadrius pallidus" 12582
1:1:2729 1.81792e-05 "Crithagra citrinelloides" 13337
1:1:2730 1.81792e-05 "Geocolaptes olivaceus" 14537
1:1:2731 1.81792e-05 "Laniarius bicolor" 15383
1:1:2732 1.81792e-05 "Macronyx grimwoodi" 15841
1:1:2733 1.81792e-05 "Odontospiza griseicapilla" 16840
1:1:2734 1.81792e-05 "Ploceus castaneofuscus" 17828
1:1:2735 1.81792e-05 "Pogonornis minor" 17945
1:1:2736 1.81792e-05 "Telacanthura melanopygia" 19650
1:1:2737 1.7952e-05 "14257" 6520
1:1:2738 1.7952e-05 "Corythaixoides leopoldi" 13238
1:1:2739 1.7952e-05 "Lamprotornis bicolor" 15359
1:1:2740 1.77248e-05 "14228" 6491
1:1:2741 1.77248e-05 "14616" 6623
1:1:2742 1.77248e-05 "Cryptospiza salvadorii" 13384
1:1:2743 1.77248e-05 "Euplectes gierowii" 14204
1:1:2744 1.77248e-05 "Lamprotornis shelleyi" 15373
1:1:2745 1.77248e-05 "Merops lafresnayii" 16135
1:1:2746 1.77248e-05 "Mirafra hypermetra" 16273
1:1:2747 1.74975e-05 "14965" 6714
1:1:2748 1.74975e-05 "Apalis melanocephala" 11397
1:1:2749 1.74975e-05 "Crithagra burtoni" 13334
1:1:2750 1.74975e-05 "Dendropicos spodocephalus" 13662
1:1:2751 1.74975e-05 "Nectarinia tacazze" 16607
1:1:2752 1.74975e-05 "Ploceus capensis" 17826
1:1:2753 1.74975e-05 "Serinus canicollis" 18975
1:1:2754 1.72703e-05 "14572" 6579
1:1:2755 1.72703e-05 "14584" 6591
1:1:2756 1.72703e-05 "14590" 6597
1:1:2757 1.72703e-05 "Afropavo congensis" 10956
1:1:2758 1.72703e-05 "Mirafra rufa" 16278
1:1:2759 1.72703e-05 "Pogoniulus leucomystax" 17934
1:1:2760 1.72703e-05 "Streptopelia hypopyrrha" 19335
1:1:2761 1.7043e-05 "14612" 6619
1:1:2762 1.7043e-05 "14571" 6578
1:1:2763 1.7043e-05 "14959" 6708
1:1:2764 1.7043e-05 "Anthropoides paradiseus" 11317
1:1:2765 1.7043e-05 "Batis capensis" 11816
1:1:2766 1.7043e-05 "Campethera scriptoricauda" 12186
1:1:2767 1.7043e-05 "Cisticola bodessa" 12898
1:1:2768 1.7043e-05 "Cisticola luapula" 12921
1:1:2769 1.7043e-05 "Heterotetrax vigorsii" 14996
1:1:2770 1.7043e-05 "Melaniparus albiventris" 16018
1:1:2771 1.7043e-05 "Ploceus xanthopterus" 17874
1:1:2772 1.68158e-05 "14967" 6716
1:1:2773 1.68158e-05 "14966" 6715
1:1:2774 1.68158e-05 "Campephaga petiti" 12163
1:1:2775 1.68158e-05 "Hirundo nigrorufa" 15039
1:1:2776 1.68158e-05 "Linurgus olivaceus" 15642
1:1:2777 1.68158e-05 "Mirafra gilletti" 16272
1:1:2778 1.68158e-05 "Ploceus taeniopterus" 17866
1:1:2779 1.68158e-05 "Pternistis ahantensis" 18279
1:1:2780 1.65885e-05 "14570" 6577
1:1:2781 1.65885e-05 "Dessonornis humeralis" 13674
1:1:2782 1.65885e-05 "Treron delalandii" 19902
1:1:2783 1.63613e-05 "14220" 6483
1:1:2784 1.63613e-05 "14230" 6493
1:1:2785 1.63613e-05 "14575" 6582
1:1:2786 1.63613e-05 "14952" 6701
1:1:2787 1.63613e-05 "14968" 6717
1:1:2788 1.63613e-05 "Galerida magnirostris" 14421
1:1:2789 1.63613e-05 "Lamprotornis fischeri" 15364
1:1:2790 1.63613e-05 "Lybius undatus" 15805
1:1:2791 1.63613e-05 "Merops oreobates" 16142
1:1:2792 1.61341e-05 "Batis occulta" 11829
1:1:2793 1.61341e-05 "Cinnyris nectarinioides" 12843
1:1:2794 1.61341e-05 "Cisticola dambo" 12909
1:1:2795 1.61341e-05 "Dyaphorophyia jamesoni" 13865
1:1:2796 1.61341e-05 "Eremopterix australis" 14055
1:1:2797 1.59068e-05 "14574" 6581
1:1:2798 1.59068e-05 "14611" 6618
1:1:2799 1.59068e-05 "Agapornis roseicollis" 10966
1:1:2800 1.59068e-05 "Ceratogymna elata" 12429
1:1:2801 1.59068e-05 "Cercococcyx lemaireae" 12436
1:1:2802 1.59068e-05 "Dendropicos lugubris" 13657
1:1:2803 1.59068e-05 "Poicephalus rueppellii" 17955
1:1:2804 1.59068e-05 "Schoutedenapus myoptilus" 18859
1:1:2805 1.59068e-05 "Turdoides sharpei" 20043
1:1:2806 1.56796e-05 "14253" 6516
1:1:2807 1.56796e-05 "14970" 6719
1:1:2808 1.56796e-05 "Zosterops pallidus" 20502
1:1:2809 1.54523e-05 "14252" 6515
1:1:2810 1.54523e-05 "14601" 6608
1:1:2811 1.54523e-05 "14586" 6593
1:1:2812 1.54523e-05 "Lanius cabanisi" 15411
1:1:2813 1.54523e-05 "Peliperdix schlegelii" 17237
1:1:2814 1.54523e-05 "Sphenoeacus afer" 19143
1:1:2815 1.52251e-05 "14585" 6592
1:1:2816 1.52251e-05 "14604" 6611
1:1:2817 1.52251e-05 "Batis minulla" 11826
1:1:2818 1.52251e-05 "Cinnyris chalybeus" 12820
1:1:2819 1.52251e-05 "Criniger barbatus" 13325
1:1:2820 1.52251e-05 "Ploceus insignis" 17838
1:1:2821 1.52251e-05 "Vidua togoensis" 20286
1:1:2822 1.49979e-05 "14219" 6482
1:1:2823 1.49979e-05 "14969" 6718
1:1:2824 1.49979e-05 "Cisticola lugubris" 12922
1:1:2825 1.49979e-05 "Iduna similis" 15196
1:1:2826 1.49979e-05 "Pogoniulus simplex" 17938
1:1:2827 1.49979e-05 "Spermophaga poliogenys" 19136
1:1:2828 1.49979e-05 "Spizocorys fremantlii" 19198
1:1:2829 1.49979e-05 "Turdus olivaceus" 20100
1:1:2830 1.47706e-05 "14221" 6484
1:1:2831 1.47706e-05 "Apus niansae" 11447
1:1:2832 1.47706e-05 "Bleda notatus" 11855
1:1:2833 1.47706e-05 "Dyaphorophyia blissetti" 13860
1:1:2834 1.47706e-05 "Lobotos oriolinus" 15663
1:1:2835 1.45434e-05 "Bostrychia carunculata" 11876
1:1:2836 1.45434e-05 "Cinnyris reichenowi" 12851
1:1:2837 1.45434e-05 "Cyanomitra bannermani" 13488
1:1:2838 1.45434e-05 "Guttera pucherani" 14760
1:1:2839 1.43161e-05 "14251" 6514
1:1:2840 1.43161e-05 "14953" 6702
1:1:2841 1.43161e-05 "Cisticola chubbi" 12906
1:1:2842 1.43161e-05 "Monticola rupestris" 16335
1:1:2843 1.43161e-05 "Phyllastrephus baumanni" 17537
1:1:2844 1.40889e-05 "Chalcomitra fuliginosa" 12529
1:1:2845 1.40889e-05 "Circus maurus" 12879
1:1:2846 1.40889e-05 "Coccopygia melanotis" 12983
1:1:2847 1.40889e-05 "Dyaphorophyia chalybea" 13862
1:1:2848 1.40889e-05 "Pyrenestes minor" 18469
1:1:2849 1.38617e-05 "13894" 6404
1:1:2850 1.38617e-05 "Prinia maculosa" 18063
1:1:2851 1.38617e-05 "Vidua raricola" 20284
1:1:2852 1.36344e-05 "Colius leucocephalus" 13054
1:1:2853 1.36344e-05 "Vidua codringtoni" 20271
1:1:2854 1.34072e-05 "14206" 6469
1:1:2855 1.34072e-05 "Brachycope anomala" 11884
1:1:2856 1.34072e-05 "Chlorophoneus olivaceus" 12666
1:1:2857 1.34072e-05 "Parmoptila jamesoni" 17136
1:1:2858 1.34072e-05 "Psophocichla simensis" 18271
1:1:2859 1.31799e-05 "14218" 6481
1:1:2860 1.31799e-05 "14591" 6598
1:1:2861 1.31799e-05 "Dendropicos abyssinicus" 13648
1:1:2862 1.31799e-05 "Phoeniconaias minor" 17495
1:1:2863 1.29527e-05 "14227" 6490
1:1:2864 1.29527e-05 "14256" 6519
1:1:2865 1.29527e-05 "14958" 6707
1:1:2866 1.29527e-05 "Illadopsis turdina" 15207
1:1:2867 1.29527e-05 "Oenanthe phillipsi" 16864
1:1:2868 1.29527e-05 "Pinarochroa sordida" 17708
1:1:2869 1.29527e-05 "Ploceus angolensis" 17813
1:1:2870 1.29527e-05 "Ploceus dorsomaculatus" 17832
1:1:2871 1.27255e-05 "13892" 6402
1:1:2872 1.27255e-05 "14222" 6485
1:1:2873 1.27255e-05 "14954" 6703
1:1:2874 1.27255e-05 "Anthreptes reichenowi" 11311
1:1:2875 1.27255e-05 "Anthus crenatus" 11327
1:1:2876 1.27255e-05 "Cisticola melanurus" 12924
1:1:2877 1.27255e-05 "Macrosphenus kempi" 15855
1:1:2878 1.27255e-05 "Monticola explorator" 16330
1:1:2879 1.27255e-05 "Phyllanthus bohndorffi" 17533
1:1:2880 1.27255e-05 "Ploceus badius" 17816
1:1:2881 1.27255e-05 "Pogoniulus coryphaea" 17933
1:1:2882 1.27255e-05 "Sarothrura lugens" 18810
1:1:2883 1.24982e-05 "Melaniparus leuconotus" 16027
1:1:2884 1.24982e-05 "Monticola semirufus" 16337
1:1:2885 1.24982e-05 "Phedinopsis brazzae" 17434
1:1:2886 1.24982e-05 "Scleroptila afra" 18864
1:1:2887 1.2271e-05 "13893" 6403
1:1:2888 1.2271e-05 "Agapornis taranta" 10968
1:1:2889 1.2271e-05 "Bradornis ussheri" 11910
1:1:2890 1.2271e-05 "Crithagra tristriata" 13362
1:1:2891 1.2271e-05 "Phylloscopus laurae" 17594
1:1:2892 1.2271e-05 "Ploceus melanogaster" 17846
1:1:2893 1.2271e-05 "Stizorhina finschi" 19321
1:1:2894 1.2271e-05 "Terpsiphone rufocinerea" 19680
1:1:2895 1.20437e-05 "Achaetops pycnopygius" 10833
1:1:2896 1.20437e-05 "Cinnyris afer" 12814
1:1:2897 1.20437e-05 "Crithagra hyposticta" 13345
1:1:2898 1.20437e-05 "Drepanorhynchus reichenowi" 13786
1:1:2899 1.20437e-05 "Fraseria tessmanni" 14368
1:1:2900 1.20437e-05 "Oriolus monacha" 16937
1:1:2901 1.20437e-05 "Phragmacia substriata" 17523
1:1:2902 1.20437e-05 "Pyrenestes sanguineus" 18471
1:1:2903 1.20437e-05 "Scleroptila finschi" 18866
1:1:2904 1.18165e-05 "14600" 6607
1:1:2905 1.18165e-05 "Apalis sharpii" 11403
1:1:2906 1.18165e-05 "Columba delegorguei" 13069
1:1:2907 1.18165e-05 "Passer suahelicus" 17175
1:1:2908 1.18165e-05 "Pseudonigrita cabanisi" 18181
1:1:2909 1.15893e-05 "13895" 6405
1:1:2910 1.15893e-05 "14207" 6470
1:1:2911 1.15893e-05 "14231" 6494
1:1:2912 1.15893e-05 "14242" 6505
1:1:2913 1.15893e-05 "Cinnyris fuelleborni" 12826
1:1:2914 1.15893e-05 "Crithagra frontalis" 13343
1:1:2915 1.15893e-05 "Dyaphorophyia hormophora" 13864
1:1:2916 1.15893e-05 "Melaenornis chocolatinus" 15988
1:1:2917 1.15893e-05 "Mirafra collaris" 16267
1:1:2918 1.15893e-05 "Neocichla gutturalis" 16616
1:1:2919 1.15893e-05 "Oenanthe frenata" 16852
1:1:2920 1.15893e-05 "Pinarornis plumosus" 17711
1:1:2921 1.15893e-05 "Turdoides tenebrosa" 20047
1:1:2922 1.1362e-05 "Campethera taeniolaema" 12187
1:1:2923 1.1362e-05 "Certhilauda semitorquata" 12474
1:1:2924 1.1362e-05 "Horizocerus albocristatus" 15046
1:1:2925 1.1362e-05 "Lamprotornis hildebrandti" 15365
1:1:2926 1.1362e-05 "Malaconotus lagdeni" 15866
1:1:2927 1.1362e-05 "Melaniparus afer" 16017
1:1:2928 1.1362e-05 "Pternistis hartlaubi" 18288
1:1:2929 1.1362e-05 "Tockus monteiri" 19832
1:1:2930 1.1362e-05 "Zosterops poliogastrus" 20504
1:1:2931 1.11348e-05 "14243" 6506
1:1:2932 1.11348e-05 "14605" 6612
1:1:2933 1.11348e-05 "14955" 6704
1:1:2934 1.11348e-05 "Alethe diademata" 11045
1:1:2935 1.11348e-05 "Arizelocichla nigriceps" 11573
1:1:2936 1.11348e-05 "Geokichla camaronensis" 14541
1:1:2937 1.11348e-05 "Merops mentalis" 16138
1:1:2938 1.11348e-05 "Poeoptera stuhlmanni" 17926
1:1:2939 1.09075e-05 "Arizelocichla masukuensis" 11569
1:1:2940 1.09075e-05 "Macronyx flavicollis" 15839
1:1:2941 1.09075e-05 "Passer shelleyi" 17173
1:1:2942 1.09075e-05 "Poicephalus crassus" 17948
1:1:2943 1.09075e-05 "Trachylaemus goffinii" 19877
1:1:2944 1.06803e-05 "14208" 6471
1:1:2945 1.06803e-05 "14217" 6480
1:1:2946 1.06803e-05 "14610" 6617
1:1:2947 1.06803e-05 "14956" 6705
1:1:2948 1.06803e-05 "Anthreptes rectirostris" 11310
1:1:2949 1.06803e-05 "Apus batesi" 11442
1:1:2950 1.06803e-05 "Heterotetrax humilis" 14994
1:1:2951 1.06803e-05 "Melaniparus fringillinus" 16022
1:1:2952 1.06803e-05 "Phylloscopus budongoensis" 17567
1:1:2953 1.06803e-05 "Picathartes oreas" 17647
1:1:2954 1.06803e-05 "Rougetius rougetii" 18758
1:1:2955 1.04531e-05 "13896" 6406
1:1:2956 1.04531e-05 "14957" 6706
1:1:2957 1.04531e-05 "Apalis porphyrolaema" 11400
1:1:2958 1.04531e-05 "Bycanistes cylindricus" 12028
1:1:2959 1.04531e-05 "Lanioturdus torquatus" 15408
1:1:2960 1.04531e-05 "Macronyx aurantiigula" 15836
1:1:2961 1.04531e-05 "Pternistis castaneicollis" 18284
1:1:2962 1.04531e-05 "Tockus damarensis" 19826
1:1:2963 1.02258e-05 "14223" 6486
1:1:2964 1.02258e-05 "Arizelocichla striifacies" 11574
1:1:2965 1.02258e-05 "Atronanus fuliginosus" 11715
1:1:2966 1.02258e-05 "Cisticola galactotes" 12914
1:1:2967 1.02258e-05 "Cyanochen cyanoptera" 13438
1:1:2968 1.02258e-05 "Cyanomitra verreauxii" 13492
1:1:2969 1.02258e-05 "Scleroptila streptophora" 18871
1:1:2970 1.02258e-05 "Turdoides gymnogenys" 20032
1:1:2971 9.99858e-06 "14209" 6472
1:1:2972 9.99858e-06 "Grafisia torquata" 14686
1:1:2973 9.99858e-06 "Lagonosticta larvata" 15317
1:1:2974 9.99858e-06 "Myrmecocichla tholloni" 16522
1:1:2975 9.99858e-06 "Phyllanthus rubiginosus" 17534
1:1:2976 9.99858e-06 "Ploceus bojeri" 17823
1:1:2977 9.99858e-06 "Pytilia lineata" 18537
1:1:2978 9.77134e-06 "14592" 6599
1:1:2979 9.77134e-06 "Batis ituriensis" 11822
1:1:2980 9.77134e-06 "Chlorocichla laetissima" 12658
1:1:2981 9.77134e-06 "Eremomela gregalis" 14047
1:1:2982 9.77134e-06 "Euryptila subcinnamomea" 14241
1:1:2983 9.77134e-06 "Melaniparus carpi" 16019
1:1:2984 9.77134e-06 "Picathartes gymnocephalus" 17646
1:1:2985 9.77134e-06 "Turdoides leucocephala" 20037
1:1:2986 9.5441e-06 "Batis minor" 11825
1:1:2987 9.5441e-06 "Kakamega poliothorax" 15279
1:1:2988 9.5441e-06 "Ploceus bertrandi" 17821
1:1:2989 9.31686e-06 "Bradypterus alfredi" 11911
1:1:2990 9.31686e-06 "Cinnyris oustaleti" 12847
1:1:2991 9.31686e-06 "Crithagra striatipectus" 13357
1:1:2992 9.31686e-06 "Halcyon senegaloides" 14834
1:1:2993 9.31686e-06 "Illadopsis pyrrhoptera" 15204
1:1:2994 9.31686e-06 "Onychognathus blythii" 16875
1:1:2995 9.08962e-06 "13534" 6290
1:1:2996 9.08962e-06 "14226" 6489
1:1:2997 9.08962e-06 "14606" 6613
1:1:2998 9.08962e-06 "Alaudala somalica" 11014
1:1:2999 9.08962e-06 "Asio abyssinicus" 11628
1:1:3000 9.08962e-06 "Bradypterus barratti" 11914
1:1:3001 9.08962e-06 "Cinnyris melanogastrus" 12840
1:1:3002 9.08962e-06 "Illadopsis rufescens" 15205
1:1:3003 9.08962e-06 "Mirafra cheniana" 16266
1:1:3004 9.08962e-06 "Scotopelia ussheri" 18890
1:1:3005 8.86238e-06 "14609" 6616
1:1:3006 8.86238e-06 "Apalis binotata" 11383
1:1:3007 8.86238e-06 "Dendropicos stierlingi" 13663
1:1:3008 8.86238e-06 "Euplectes diadematus" 14202
1:1:3009 8.86238e-06 "Tauraco hartlaubi" 19637
1:1:3010 8.63514e-06 "Agapornis lilianae" 10962
1:1:3011 8.63514e-06 "Buccanodon dowsetti" 11959
1:1:3012 8.63514e-06 "Calandrella blanfordi" 12077
1:1:3013 8.63514e-06 "Cryptolybia olivacea" 13378
1:1:3014 8.63514e-06 "Elminia albiventris" 13925
1:1:3015 8.63514e-06 "Eupodotis caerulescens" 14214
1:1:3016 8.63514e-06 "Hirundo atrocaerulea" 15031
1:1:3017 8.63514e-06 "Oriolus percivali" 16940
1:1:3018 8.63514e-06 "Phyllastrephus fischeri" 17541
1:1:3019 8.63514e-06 "Ploceus olivaceiceps" 17853
1:1:3020 8.63514e-06 "Sylvietta philippae" 19428
1:1:3021 8.63514e-06 "Turdoides melanops" 20039
1:1:3022 8.40789e-06 "14210" 6473
1:1:3023 8.40789e-06 "Bleda eximius" 11854
1:1:3024 8.40789e-06 "Chamaetylas fuelleborni" 12552
1:1:3025 8.40789e-06 "Cisticola bulliens" 12901
1:1:3026 8.40789e-06 "Colius castanotus" 13052
1:1:3027 8.40789e-06 "Crithagra scotops" 13356
1:1:3028 8.40789e-06 "Hylopsar cupreocauda" 15108
1:1:3029 8.40789e-06 "Lobotos lobatus" 15662
1:1:3030 8.40789e-06 "Phyllanthus atripennis" 17532
1:1:3031 8.40789e-06 "Spizocorys sclateri" 19202
1:1:3032 8.40789e-06 "Sylvietta leucophrys" 19426
1:1:3033 8.40789e-06 "Tchagra tchagra" 19649
1:1:3034 8.18065e-06 "14224" 6487
1:1:3035 8.18065e-06 "Campicoloides bifasciatus" 12189
1:1:3036 8.18065e-06 "Cisticola haematocephalus" 12916
1:1:3037 8.18065e-06 "Heterotetrax rueppelii" 14995
1:1:3038 8.18065e-06 "Lamprotornis unicolor" 15376
1:1:3039 8.18065e-06 "Myrmecocichla melaena" 16519
1:1:3040 8.18065e-06 "Poeoptera kenricki" 17924
1:1:3041 8.18065e-06 "Stenostira scita" 19280
1:1:3042 7.95341e-06 "Anthreptes neglectus" 11308
1:1:3043 7.95341e-06 "Cisticola carruthersi" 12903
1:1:3044 7.95341e-06 "Cossypha dichroa" 13247
1:1:3045 7.95341e-06 "Oreolais pulcher" 16896
1:1:3046 7.95341e-06 "Phyllastrephus debilis" 17540
1:1:3047 7.95341e-06 "Plocepasser donaldsoni" 17807
1:1:3048 7.72617e-06 "13533" 6289
1:1:3049 7.72617e-06 "14598" 6605
1:1:3050 7.72617e-06 "Batis minima" 11824
1:1:3051 7.72617e-06 "Bradypterus carpalis" 11916
1:1:3052 7.72617e-06 "Caprimulgus stellatus" 12278
1:1:3053 7.72617e-06 "Phyllastrephus hypochloris" 17544
1:1:3054 7.72617e-06 "Ploceus castanops" 17829
1:1:3055 7.72617e-06 "Poicephalus flavifrons" 17950
1:1:3056 7.72617e-06 "Pternistis erckelii" 18286
1:1:3057 7.49893e-06 "14225" 6488
1:1:3058 7.49893e-06 "14593" 6600
1:1:3059 7.49893e-06 "Batis fratrum" 11821
1:1:3060 7.49893e-06 "Calendulauda albescens" 12086
1:1:3061 7.49893e-06 "Cinnyris congensis" 12823
1:1:3062 7.49893e-06 "Columba albitorques" 13067
1:1:3063 7.49893e-06 "Haematopus moquini" 14813
1:1:3064 7.49893e-06 "Nesocharis ansorgei" 16662
1:1:3065 7.49893e-06 "Parophasma galinieri" 17145
1:1:3066 7.49893e-06 "Spheniscus demersus" 19140
1:1:3067 7.27169e-06 "14216" 6479
1:1:3068 7.27169e-06 "Erythrocercus holochlorus" 14076
1:1:3069 7.27169e-06 "Euschistospiza cinereovinacea" 14248
1:1:3070 7.27169e-06 "Geronticus calvus" 14608
1:1:3071 7.27169e-06 "Promerops gurneyi" 18119
1:1:3072 7.27169e-06 "Streptopelia reichenowi" 19338
1:1:3073 7.27169e-06 "Tauraco erythrolophus" 19635
1:1:3074 7.27169e-06 "Telophorus dohertyi" 19653
1:1:3075 7.04445e-06 "Cinnyris mediocris" 12839
1:1:3076 7.04445e-06 "Mirafra apiata" 16263
1:1:3077 7.04445e-06 "Sylvia atriceps" 19397
1:1:3078 6.81721e-06 "14232" 6495
1:1:3079 6.81721e-06 "14597" 6604
1:1:3080 6.81721e-06 "Cyanomitra alinae" 13487
1:1:3081 6.81721e-06 "Estrilda kandti" 14109
1:1:3082 6.81721e-06 "Euplectes nigroventris" 14210
1:1:3083 6.81721e-06 "Psittacus timneh" 18255
1:1:3084 6.81721e-06 "Sheppardia aequatorialis" 19015
1:1:3085 6.81721e-06 "Sternula balaenarum" 19303
1:1:3086 6.81721e-06 "Trochocercus cyanomelas" 19984
1:1:3087 6.81721e-06 "Tychaedon signata" 20150
1:1:3088 6.58997e-06 "13890" 6400
1:1:3089 6.58997e-06 "Anthoscopus sylviella" 11292
1:1:3090 6.58997e-06 "Criniger olivaceus" 13329
1:1:3091 6.58997e-06 "Lagonosticta vinacea" 15327
1:1:3092 6.58997e-06 "Lagonosticta virata" 15328
1:1:3093 6.58997e-06 "Malimbus racheliae" 15891
1:1:3094 6.58997e-06 "Onychognathus albirostris" 16874
1:1:3095 6.58997e-06 "Trachylaemus togoensis" 19879
1:1:3096 6.36273e-06 "14596" 6603
1:1:3097 6.36273e-06 "Crithagra xanthopygia" 13364
1:1:3098 6.36273e-06 "Hypargos margaritatus" 15114
1:1:3099 6.36273e-06 "Laniarius mufumbiri" 15392
1:1:3100 6.36273e-06 "Melaenornis herero" 15991
1:1:3101 6.36273e-06 "Prinia fluviatilis" 18057
1:1:3102 6.36273e-06 "Pseudochelidon eurystomina" 18172
1:1:3103 6.36273e-06 "Serinus nigriceps" 18977
1:1:3104 6.36273e-06 "Sheppardia poensis" 19023
1:1:3105 6.36273e-06 "Sylvia nigricapillus" 19415
1:1:3106 6.36273e-06 "Tauraco corythaix" 19634
1:1:3107 6.36273e-06 "Turdoides squamulata" 20045
1:1:3108 6.36273e-06 "Vanellus melanocephalus" 20235
1:1:3109 6.36273e-06 "Vidua nigeriae" 20279
1:1:3110 6.13549e-06 "14594" 6601
1:1:3111 6.13549e-06 "Agapornis personatus" 10964
1:1:3112 6.13549e-06 "Apalis personata" 11399
1:1:3113 6.13549e-06 "Cinnyris ludovicensis" 12836
1:1:3114 6.13549e-06 "Mirafra somalica" 16281
1:1:3115 6.13549e-06 "Phyllastrephus fulviventris" 17543
1:1:3116 6.13549e-06 "Trachyphonus emini" 19881
1:1:3117 6.13549e-06 "Turdoides hypoleuca" 20035
1:1:3118 5.90825e-06 "Certhilauda chuana" 12472
1:1:3119 5.90825e-06 "Cisticola hunteri" 12917
1:1:3120 5.90825e-06 "Ploceus dichrocephalus" 17831
1:1:3121 5.90825e-06 "Prinia hypoxantha" 18060
1:1:3122 5.90825e-06 "Sheppardia gunningi" 19020
1:1:3123 5.68101e-06 "Agapornis fischeri" 10961
1:1:3124 5.68101e-06 "Geokichla crossleyi" 14544
1:1:3125 5.68101e-06 "Lamprotornis iris" 15366
1:1:3126 5.68101e-06 "Macrosphenus kretschmeri" 15856
1:1:3127 5.68101e-06 "Phylloscopus laetus" 17593
1:1:3128 5.68101e-06 "Ploceus temporalis" 17867
1:1:3129 5.68101e-06 "Riparia congica" 18742
1:1:3130 5.45377e-06 "14595" 6602
1:1:3131 5.45377e-06 "Ammomanopsis grayi" 11169
1:1:3132 5.45377e-06 "Dyaphorophyia concreta" 13863
1:1:3133 5.45377e-06 "Laniarius sublacteus" 15396
1:1:3134 5.45377e-06 "Melaenornis annamarulae" 15985
1:1:3135 5.45377e-06 "Nectarinia bocagii" 16602
1:1:3136 5.45377e-06 "Oriolus chlorocephalus" 16926
1:1:3137 5.45377e-06 "Passer cordofanicus" 17156
1:1:3138 5.45377e-06 "Ploceus nigrimentus" 17851
1:1:3139 5.22653e-06 "Alaemon hamertoni" 11008
1:1:3140 5.22653e-06 "Cisticola nigriloris" 12927
1:1:3141 5.22653e-06 "Columba albinucha" 13066
1:1:3142 5.22653e-06 "Crithagra buchanani" 13333
1:1:3143 5.22653e-06 "Crithagra koliensis" 13346
1:1:3144 5.22653e-06 "Cryptospiza jacksoni" 13382
1:1:3145 5.22653e-06 "Dessonornis macclounii" 13675
1:1:3146 5.22653e-06 "Lamprotornis violacior" 15377
1:1:3147 5.22653e-06 "Parmoptila rubrifrons" 17137
1:1:3148 5.22653e-06 "Phalacrocorax capensis" 17399
1:1:3149 4.99929e-06 "Apalis chapini" 11384
1:1:3150 4.99929e-06 "Artisornis metopias" 11619
1:1:3151 4.99929e-06 "Camaroptera harterti" 12159
1:1:3152 4.99929e-06 "Laniarius holomelas" 15389
1:1:3153 4.99929e-06 "Pternistis capensis" 18283
1:1:3154 4.99929e-06 "Sheppardia sharpei" 19025
1:1:3155 4.99929e-06 "Trachyphonus usambiro" 19884
1:1:3156 4.77205e-06 "14249" 6512
1:1:3157 4.77205e-06 "Afrotis afra" 10957
1:1:3158 4.77205e-06 "Apalis ruddi" 11401
1:1:3159 4.77205e-06 "Chaetops aurantius" 12506
1:1:3160 4.77205e-06 "Corythaixoides personatus" 13239
1:1:3161 4.77205e-06 "Egretta vinaceigula" 13902
1:1:3162 4.77205e-06 "Estrilda thomensis" 14118
1:1:3163 4.77205e-06 "Glaucidium castaneum" 14636
1:1:3164 4.77205e-06 "Laniarius fuelleborni" 15387
1:1:3165 4.77205e-06 "Nectarinia johnstoni" 16604
1:1:3166 4.77205e-06 "Pycnonotus capensis" 18437
1:1:3167 4.54481e-06 "Bathmocercus cerviniventris" 11814
1:1:3168 4.54481e-06 "Crithagra citrinipectus" 13338
1:1:3169 4.54481e-06 "Hemimacronyx chloris" 14923
1:1:3170 4.54481e-06 "Melaenornis ardesiacus" 15986
1:1:3171 4.31757e-06 "Anthus melindae" 11338
1:1:3172 4.31757e-06 "Cinnyris regius" 12850
1:1:3173 4.31757e-06 "Cossyphicula roberti" 13253
1:1:3174 4.31757e-06 "Dessonornis archeri" 13672
1:1:3175 4.31757e-06 "Euplectes jacksoni" 14207
1:1:3176 4.31757e-06 "Fraseria lendu" 14364
1:1:3177 4.31757e-06 "Geokichla guttata" 14549
1:1:3178 4.31757e-06 "Modulatrix stictigula" 16295
1:1:3179 4.31757e-06 "Spizocorys personata" 19201
1:1:3180 4.09033e-06 "Cinnyris tsavoensis" 12860
1:1:3181 4.09033e-06 "Cisticola njombe" 12928
1:1:3182 4.09033e-06 "Cryptospiza shelleyi" 13385
1:1:3183 4.09033e-06 "Histurgops ruficauda" 15043
1:1:3184 4.09033e-06 "Kupeornis chapini" 15310
1:1:3185 4.09033e-06 "Laniarius nigerrimus" 15393
1:1:3186 4.09033e-06 "Melaniparus fasciiventer" 16021
1:1:3187 4.09033e-06 "Melignomon eisentrauti" 16079
1:1:3188 4.09033e-06 "Nectarinia purpureiventris" 16606
1:1:3189 4.09033e-06 "Oreolais ruwenzorii" 16897
1:1:3190 4.09033e-06 "Passer rufocinctus" 17172
1:1:3191 4.09033e-06 "Platysteira albifrons" 17796
1:1:3192 4.09033e-06 "Promerops cafer" 18118
1:1:3193 4.09033e-06 "Puffinus bailloni" 18421
1:1:3194 4.09033e-06 "Stiphrornis pyrrholaemus" 19316
1:1:3195 4.09033e-06 "Tockus jacksoni" 19830
1:1:3196 3.86309e-06 "Agelastes meleagrides" 10975
1:1:3197 3.86309e-06 "Batis crypta" 11817
1:1:3198 3.86309e-06 "Batis diops" 11819
1:1:3199 3.86309e-06 "Batis mixta" 11827
1:1:3200 3.86309e-06 "Calamonastides gracilirostris" 12074
1:1:3201 3.86309e-06 "Coccopygia bocagei" 12982
1:1:3202 3.86309e-06 "Indicator pumilio" 15219
1:1:3203 3.86309e-06 "Laniarius turatii" 15397
1:1:3204 3.86309e-06 "Ploceus alienus" 17812
1:1:3205 3.86309e-06 "Poicephalus robustus" 17954
1:1:3206 3.86309e-06 "Scleroptila whytei" 18872
1:1:3207 3.86309e-06 "Xenocopsychus ansorgei" 20339
1:1:3208 3.63585e-06 "Batis margaritae" 11823
1:1:3209 3.63585e-06 "Cinnyris neergaardi" 12844
1:1:3210 3.63585e-06 "Dendropicos johnstoni" 13656
1:1:3211 3.40861e-06 "Apalis chirindensis" 11386
1:1:3212 3.40861e-06 "Apalis karamojae" 11395
1:1:3213 3.40861e-06 "Arizelocichla chlorigula" 11567
1:1:3214 3.40861e-06 "Arizelocichla fusciceps" 11568
1:1:3215 3.40861e-06 "Buteo trizonatus" 12012
1:1:3216 3.40861e-06 "Campethera notata" 12183
1:1:3217 3.40861e-06 "Chamaetylas poliophrys" 12554
1:1:3218 3.40861e-06 "Crithagra xantholaema" 13363
1:1:3219 3.40861e-06 "Cyanomitra oritis" 13491
1:1:3220 3.40861e-06 "Hemitesia neumanni" 14931
1:1:3221 3.40861e-06 "Illadopsis distans" 15201
1:1:3222 3.40861e-06 "Kupeornis rufocinctus" 15312
1:1:3223 3.40861e-06 "Laniarius poensis" 15394
1:1:3224 3.40861e-06 "Larus hartlaubii" 15457
1:1:3225 3.40861e-06 "Melaenornis brunneus" 15987
1:1:3226 3.40861e-06 "Prionops alberti" 18087
1:1:3227 3.40861e-06 "Pternistis griseostriatus" 18287
1:1:3228 3.40861e-06 "Stactolaema leucogrammica" 19267
1:1:3229 3.18137e-06 "14248" 6511
1:1:3230 3.18137e-06 "Arizelocichla montana" 11571
1:1:3231 3.18137e-06 "Arizelocichla tephrolaema" 11575
1:1:3232 3.18137e-06 "Batis dimorpha" 11818
1:1:3233 3.18137e-06 "Calendulauda burra" 12088
1:1:3234 3.18137e-06 "Calendulauda erythrochlamys" 12089
1:1:3235 3.18137e-06 "Ceblepyris graueri" 12373
1:1:3236 3.18137e-06 "Cinnyris chalcomelas" 12819
1:1:3237 3.18137e-06 "Columba sjostedti" 13086
1:1:3238 3.18137e-06 "Geokichla oberlaenderi" 14553
1:1:3239 3.18137e-06 "Laniarius atroflavus" 15381
1:1:3240 3.18137e-06 "Lybius senex" 15803
1:1:3241 3.18137e-06 "Oreocossypha isabellae" 16894
1:1:3242 3.18137e-06 "Phyllastrephus lorenzi" 17546
1:1:3243 3.18137e-06 "Phyllastrephus poensis" 17547
1:1:3244 3.18137e-06 "Ploceus weynsi" 17872
1:1:3245 3.18137e-06 "Tauraco fischeri" 19636
1:1:3246 3.18137e-06 "Urolais epichlorus" 20210
1:1:3247 2.95413e-06 "Anthobaphes violacea" 11277
1:1:3248 2.95413e-06 "Crithagra totta" 13361
1:1:3249 2.95413e-06 "Cryptillas victorini" 13376
1:1:3250 2.95413e-06 "Glaucidium albertinum" 14630
1:1:3251 2.95413e-06 "Lybius chaplini" 15798
1:1:3252 2.95413e-06 "Lybius rubrifacies" 15802
1:1:3253 2.95413e-06 "Mirafra pulpa" 16277
1:1:3254 2.95413e-06 "Phylloscopus herberti" 17586
1:1:3255 2.95413e-06 "Ploceus katangae" 17841
1:1:3256 2.95413e-06 "Prionops poliolophus" 18091
1:1:3257 2.95413e-06 "Pternistis rufopictus" 18297
1:1:3258 2.95413e-06 "Scleroptila psilolaema" 18869
1:1:3259 2.72688e-06 "Apalis argentea" 11381
1:1:3260 2.72688e-06 "Certhilauda curvirostris" 12473
1:1:3261 2.72688e-06 "Cisticola bailunduensis" 12897
1:1:3262 2.72688e-06 "Crithagra leucoptera" 13347
1:1:3263 2.72688e-06 "Graueria vittata" 14745
1:1:3264 2.72688e-06 "Microcarbo coronatus" 16184
1:1:3265 2.72688e-06 "Ploceus batesi" 17819
1:1:3266 2.72688e-06 "Ploceus castaneiceps" 17827
1:1:3267 2.72688e-06 "Pternistis nobilis" 18295
1:1:3268 2.72688e-06 "Terpsiphone bedfordi" 19673
1:1:3269 2.72688e-06 "Turnix hottentottus" 20127
1:1:3270 2.49964e-06 "Arizelocichla milanjensis" 11570
1:1:3271 2.49964e-06 "Campethera mombassica" 12181
1:1:3272 2.49964e-06 "Campethera tullbergi" 12188
1:1:3273 2.49964e-06 "Chaetops frenatus" 12507
1:1:3274 2.49964e-06 "Crithagra melanochroa" 13349
1:1:3275 2.49964e-06 "Estrilda poliopareia" 14115
1:1:3276 2.49964e-06 "Gallirex johnstoni" 14453
1:1:3277 2.49964e-06 "Malimbus ballmanni" 15884
1:1:3278 2.49964e-06 "Oenanthe dubia" 16849
1:1:3279 2.49964e-06 "Ploceus reichardi" 17857
1:1:3280 2.49964e-06 "Zosterops kaffensis" 20487
1:1:3281 2.2724e-06 "Anaplectes jubaensis" 11204
1:1:3282 2.2724e-06 "Apalis chariessa" 11385
1:1:3283 2.2724e-06 "Bradypterus grandis" 11919
1:1:3284 2.2724e-06 "Cinnyris stuhlmanni" 12857
1:1:3285 2.2724e-06 "Euplectes psammacromius" 14213
1:1:3286 2.2724e-06 "Heteromirafra ruddi" 14978
1:1:3287 2.2724e-06 "Lagonosticta sanguinodorsalis" 15324
1:1:3288 2.2724e-06 "Lagonosticta umbrinodorsalis" 15326
1:1:3289 2.2724e-06 "Nesocharis shelleyi" 16664
1:1:3290 2.2724e-06 "Phalacrocorax neglectus" 17404
1:1:3291 2.2724e-06 "Ploceus bannermani" 17818
1:1:3292 2.2724e-06 "Ploceus subpersonatus" 17864
1:1:3293 2.2724e-06 "Poliolais lopezi" 17966
1:1:3294 2.2724e-06 "Pternistis jacksoni" 18292
1:1:3295 2.2724e-06 "Pternistis swierstrai" 18300
1:1:3296 2.2724e-06 "Spizocorys obbiensis" 19200
1:1:3297 2.2724e-06 "Swynnertonia swynnertoni" 19394
1:1:3298 2.04516e-06 "Bradypterus bangwaensis" 11913
1:1:3299 2.04516e-06 "Bradypterus graueri" 11920
1:1:3300 2.04516e-06 "Chamaetylas choloensis" 12551
1:1:3301 2.04516e-06 "Cinnyris ursulae" 12861
1:1:3302 2.04516e-06 "Columba oliviae" 13080
1:1:3303 2.04516e-06 "Gymnobucco vernayi" 14768
1:1:3304 2.04516e-06 "Lybius leucogaster" 15801
1:1:3305 2.04516e-06 "Malaconotus monteiri" 15867
1:1:3306 2.04516e-06 "Phyllastrephus poliocephalus" 17548
1:1:3307 2.04516e-06 "Pternistis harwoodi" 18289
1:1:3308 2.04516e-06 "Schistolais leontica" 18847
1:1:3309 2.04516e-06 "Zosterops mbuluensis" 20494
1:1:3310 1.81792e-06 "Apus sladeniae" 11451
1:1:3311 1.81792e-06 "Bradypterus sylvaticus" 11922
1:1:3312 1.81792e-06 "Cinnyris moreaui" 12842
1:1:3313 1.81792e-06 "Crithagra symonsi" 13360
1:1:3314 1.81792e-06 "Euplectes aureus" 14199
1:1:3315 1.81792e-06 "Mirafra williamsi" 16282
1:1:3316 1.81792e-06 "Poeoptera femoralis" 17923
1:1:3317 1.81792e-06 "Ptilopachus nahani" 18391
1:1:3318 1.81792e-06 "Rhynchostruthus louisae" 18723
1:1:3319 1.81792e-06 "Scleroptila elgonensis" 18865
1:1:3320 1.81792e-06 "Turdoides hindei" 20034
1:1:3321 1.81792e-06 "Vidua maryae" 20278
1:1:3322 1.59068e-06 "Agapornis nigrigenis" 10963
1:1:3323 1.59068e-06 "Anthreptes rubritorques" 11313
1:1:3324 1.59068e-06 "Anthus hoeschi" 11334
1:1:3325 1.59068e-06 "Arcanator orostruthus" 11520
1:1:3326 1.59068e-06 "Cinnyris usambaricus" 12862
1:1:3327 1.59068e-06 "Crithagra ankoberensis" 13331
1:1:3328 1.59068e-06 "Estrilda nigriloris" 14111
1:1:3329 1.59068e-06 "Lamprotornis benguelensis" 15358
1:1:3330 1.59068e-06 "Mirafra sharpii" 16280
1:1:3331 1.36344e-06 "Apalis bamendae" 11382
1:1:3332 1.36344e-06 "Cinnyris rockefelleri" 12852
1:1:3333 1.36344e-06 "Dessonornis anomalus" 13671
1:1:3334 1.36344e-06 "Hirundo megaensis" 15036
1:1:3335 1.36344e-06 "Macrosphenus pulitzeri" 15857
1:1:3336 1.36344e-06 "Malaconotus gladiator" 15865
1:1:3337 1.36344e-06 "Oreophilais robertsi" 16901
1:1:3338 1.36344e-06 "Phyllastrephus viridiceps" 17551
1:1:3339 1.36344e-06 "Ploceus aureonucha" 17815
1:1:3340 1.36344e-06 "Ploceus flavipes" 17833
1:1:3341 1.36344e-06 "Ploceus nicolli" 17848
1:1:3342 1.36344e-06 "Ploceus upembae" 17869
1:1:3343 1.1362e-06 "Eremomela turneri" 14051
1:1:3344 1.1362e-06 "Malimbus ibadanensis" 15888
1:1:3345 1.1362e-06 "Ploceus ruweti" 17859
1:1:3346 1.1362e-06 "Scepomycter winifredae" 18834
1:1:3347 1.1362e-06 "Sheppardia lowei" 19021
1:1:3348 1.1362e-06 "Turdus ludoviciae" 20085
1:1:3349 1.1362e-06 "Xenoperdix udzungwensis" 20344
1:1:3350 1.1362e-06 "Zosterops eurycricotus" 20479
1:1:3351 1.1362e-06 "Zosterops kikuyuensis" 20488
1:1:3352 9.08962e-07 "Anthus sokokensis" 11352
1:1:3353 9.08962e-07 "Apalis kaboboensis" 11394
1:1:3354 9.08962e-07 "Batis reichenowi" 11833
1:1:3355 9.08962e-07 "Crithagra flavigula" 13341
1:1:3356 9.08962e-07 "Hedydipna pallidigaster" 14875
1:1:3357 9.08962e-07 "Heteromirafra archeri" 14977
1:1:3358 9.08962e-07 "Kupeornis gilberti" 15311
1:1:3359 9.08962e-07 "Laniarius amboimensis" 15379
1:1:3360 9.08962e-07 "Macronyx sharpei" 15842
1:1:3361 9.08962e-07 "Phodilus prigoginei" 17492
1:1:3362 9.08962e-07 "Phyllastrephus albigula" 17535
1:1:3363 9.08962e-07 "Platysteira laticincta" 17798
1:1:3364 9.08962e-07 "Ploceus spekeoides" 17862
1:1:3365 9.08962e-07 "Sheppardia aurantiithorax" 19016
1:1:3366 9.08962e-07 "Spizocorys fringillaris" 19199
1:1:3367 9.08962e-07 "Sylvietta chapini" 19423
1:1:3368 9.08962e-07 "Tauraco bannermani" 19633
1:1:3369 9.08962e-07 "Tauraco ruspolii" 19643
1:1:3370 9.08962e-07 "Turdus roehli" 20109
1:1:3371 6.81721e-07 "13154" 6149
1:1:3372 6.81721e-07 "Apalis lynesi" 11396
1:1:3373 6.81721e-07 "Arizelocichla neumanni" 11572
1:1:3374 6.81721e-07 "Chlorocichla prigoginei" 12659
1:1:3375 6.81721e-07 "Chlorophoneus kupeensis" 12663
1:1:3376 6.81721e-07 "Cinnyris rufipennis" 12853
1:1:3377 6.81721e-07 "Cossypha heinrichi" 13248
1:1:3378 6.81721e-07 "Pternistis atrifrons" 18280
1:1:3379 6.81721e-07 "Sarothrura ayresi" 18806
1:1:3380 6.81721e-07 "Zavattariornis stresemanni" 20419
1:1:3381 6.81721e-07 "Zosterops winifredae" 20510
1:1:3382 4.54481e-07 "Calamonastides bensoni" 12073
1:1:3383 4.54481e-07 "Caprimulgus prigoginei" 12273
1:1:3384 4.54481e-07 "Cinnyris prigoginei" 12848
1:1:3385 4.54481e-07 "Cisticola aberdare" 12891
1:1:3386 4.54481e-07 "Cisticola restrictus" 12930
1:1:3387 4.54481e-07 "Dessonornis mbuluensis" 13676
1:1:3388 4.54481e-07 "Linaria johannis" 15640
1:1:3389 4.54481e-07 "Mirafra ashi" 16264
1:1:3390 4.54481e-07 "Otus ireneae" 17000
1:1:3391 4.54481e-07 "Ploceus burnieri" 17825
1:1:3392 4.54481e-07 "Ploceus golandi" 17835
1:1:3393 4.54481e-07 "Pogoniulus makawai" 17935
1:1:3394 4.54481e-07 "Prionops gabela" 18089
1:1:3395 4.54481e-07 "Psalidoprocne fuliginosa" 18135
1:1:3396 4.54481e-07 "Sheppardia gabela" 19019
1:1:3397 4.54481e-07 "Sheppardia montana" 19022
1:1:3398 4.54481e-07 "Zosterops kulalensis" 20490
1:1:3399 4.54481e-07 "Zosterops silvanus" 20506
1:1:3400 2.2724e-07 "Apalis flavigularis" 11389
1:1:3401 2.2724e-07 "Apalis fuscigularis" 11391
1:1:3402 2.2724e-07 "Artisornis moreaui" 11620
1:1:3403 2.2724e-07 "Artisornis sousae" 11621
1:1:3404 2.2724e-07 "Caprimulgus solala" 12277
1:1:3405 2.2724e-07 "Cinnyris loveridgei" 12835
1:1:3406 2.2724e-07 "Hyliota usambara" 15082
1:1:3407 2.2724e-07 "Laniarius brauni" 15384
1:1:3408 2.2724e-07 "Malaconotus alius" 15862
1:1:3409 2.2724e-07 "Morus capensis" 16347
1:1:3410 2.2724e-07 "Pternistis camerunensis" 18282
1:1:3411 2.2724e-07 "Pternistis ochropectus" 18296
1:1:3412 2.2724e-07 "Turdus helleri" 20074
1:1:3413 2.2724e-07 "Zosterops melanocephalus" 20495
1:2:1 0.00104281 "Corvus corax" 13197
1:2:2 0.00101417 "Hirundo rustica" 15040
1:2:3 0.00100168 "Falco tinnunculus" 14289
1:2:4 0.000956455 "Ardea cinerea" 11526
1:2:5 0.000954864 "Upupa epops" 20186
1:2:6 0.000881238 "Falco peregrinus" 14280
1:2:7 0.00086215 "Aquila chrysaetos" 11455
1:2:8 0.000829882 "Anas platyrhynchos" 11225
1:2:9 0.000817156 "Gallinula chloropus" 14449
1:2:10 0.000814657 "Asio flammeus" 11631
1:2:11 0.00078148 "Riparia riparia" 18746
1:2:12 0.000766936 "Milvus migrans" 16240
1:2:13 0.000764209 "Eremophila alpestris" 14053
1:2:14 0.00075921 "Passer montanus" 17169
1:2:15 0.000744212 "Motacilla alba" 16350
1:2:16 0.000738759 "Cuculus canorus" 13409
1:2:17 0.00072626 "Saxicola torquatus" 18826
1:2:18 0.000706718 "Charadrius dubius" 12569
1:2:19 0.000704445 "Fulica atra" 14381
1:2:20 0.000699673 "Passer domesticus" 17158
1:2:21 0.000685357 "Pandion haliaetus" 17102
1:2:22 0.000684221 "Accipiter gentilis" 10801
1:2:23 0.000672859 "Sterna hirundo" 19293
1:2:24 0.000653998 "Corvus corone" 13198
1:2:25 0.000653316 "Parus major" 17151
1:2:26 0.000653089 "Bubo bubo" 11942
1:2:27 0.000628774 "Pica pica" 17645
1:2:28 0.000611731 "Oenanthe oenanthe" 16863
1:2:29 0.000602187 "Asio otus" 11633
1:2:30 0.000591734 "Spatula clypeata" 19112
1:2:31 0.000589234 "Anas acuta" 11208
1:2:32 0.000583553 "Falco subbuteo" 14287
1:2:33 0.000576054 "Athene noctua" 11676
1:2:34 0.000565829 "Loxia curvirostra" 15787
1:2:35 0.000547877 "Galerida cristata" 14419
1:2:36 0.000540605 "Mergus merganser" 16120
1:2:37 0.000538787 "Falco columbarius" 14264
1:2:38 0.000534697 "Actitis hypoleucos" 10880
1:2:39 0.000528788 "Aegolius funereus" 10902
1:2:40 0.000527425 "Alauda arvensis" 11009
1:2:41 0.000515154 "Alcedo atthis" 11016
1:2:42 0.000510836 "Picoides tridactylus" 17656
1:2:43 0.000508564 "Carpodacus erythrinus" 12302
1:2:44 0.000504019 "Accipiter nisus" 10815
1:2:45 0.00050152 "Dendrocopos major" 13636
1:2:46 0.000493339 "Apus apus" 11439
1:2:47 0.000488567 "Mergus serrator" 16122
1:2:48 0.000483568 "Emberiza schoeniclus" 13968
1:2:49 0.000482659 "Lagopus lagopus" 15329
1:2:50 0.000477659 "Bucephala clangula" 11963
1:2:51 0.000471751 "Coturnix coturnix" 13265
1:2:52 0.000465616 "Cecropis daurica" 12377
1:2:53 0.00046357 "Zapornia pusilla" 20416
1:2:54 0.000461752 "Sitta europaea" 19078
1:2:55 0.00045539 "Sylvia curruca" 19405
1:2:56 0.000450845 "Podiceps cristatus" 17890
1:2:57 0.000448573 "Motacilla cinerea" 16352
1:2:58 0.000447209 "Cyanecula svecica" 13429
1:2:59 0.000446982 "Surnia ulula" 19386
1:2:60 0.0004438 "Mareca strepera" 15923
1:2:61 0.000436983 "Periparus ater" 17296
1:2:62 0.000435847 "Poecile montanus" 17912
1:2:63 0.000434256 "Strix nebulosa" 19358
1:2:64 0.000432211 "Anas crecca" 11216
1:2:65 0.000430166 "Motacilla flava" 16355
1:2:66 0.00042244 "Aythya fuligula" 11767
1:2:67 0.000421304 "Tringa totanus" 19962
1:2:68 0.000419713 "Streptopelia decaocto" 19332
1:2:69 0.000417441 "Acanthis flammea" 10769
1:2:70 0.000417213 "Gallinago gallinago" 14434
1:2:71 0.000410623 "Corvus frugilegus" 13206
1:2:72 0.000409033 "Caprimulgus europaeus" 12256
1:2:73 0.000408578 "Dryocopus martius" 13817
1:2:74 0.000407442 "Ciconia nigra" 12775
1:2:75 0.000405851 "Garrulus glandarius" 14517
1:2:76 0.000404942 "Podiceps nigricollis" 17895
1:2:77 0.000402216 "Pinicola enucleator" 17712
1:2:78 0.00040017 "Botaurus stellaris" 11883
1:2:79 0.000396762 "Recurvirostra avosetta" 18614
1:2:80 0.000396307 "Larus ridibundus" 15475
1:2:81 0.000390853 "Aegithalos caudatus" 10889
1:2:82 0.000390853 "Larus canus" 15448
1:2:83 0.000390626 "Podiceps grisegena" 17892
1:2:84 0.000389945 "Vanellus vanellus" 20245
1:2:85 0.000389263 "Dryobates minor" 13811
1:2:86 0.000383355 "Haliaeetus albicilla" 14836
1:2:87 0.000381991 "Acrocephalus scirpaceus" 10863
1:2:88 0.000381991 "Streptopelia turtur" 19342
1:2:89 0.000377674 "Jynx torquilla" 15278
1:2:90 0.000376765 "Tadorna ferruginea" 19537
1:2:91 0.000374947 "Pyrrhula pyrrhula" 18499
1:2:92 0.000373356 "Spatula querquedula" 19118
1:2:93 0.000371538 "Podiceps auritus" 17889
1:2:94 0.00036972 "Circus cyaneus" 12875
1:2:95 0.000363585 "Charadrius alexandrinus" 12561
1:2:96 0.000362676 "Gavia arctica" 14521
1:2:97 0.000361312 "Aythya ferina" 11766
1:2:98 0.000361085 "Sturnus vulgaris" 19377
1:2:99 0.000359949 "Motacilla citreola" 16353
1:2:100 0.000359949 "Muscicapa striata" 16378
1:2:101 0.000358813 "Certhia familiaris" 12463
1:2:102 0.00035654 "Cygnus cygnus" 13512
1:2:103 0.000356313 "Streptopelia orientalis" 19337
1:2:104 0.000356086 "Cuculus saturatus" 13417
1:2:105 0.000355404 "Troglodytes troglodytes" 19995
1:2:106 0.000348132 "Anthus trivialis" 11356
1:2:107 0.000345633 "Tringa glareola" 19953
1:2:108 0.000344724 "Delichon urbicum" 13604
1:2:109 0.000344724 "Scolopax rusticola" 18884
1:2:110 0.000343815 "Nucifraga caryocatactes" 16761
1:2:111 0.000338588 "Bonasa bonasia" 11873
1:2:112 0.000338361 "Grus grus" 14749
1:2:113 0.000330635 "Sternula albifrons" 19301
1:2:114 0.000330408 "Mareca penelope" 15921
1:2:115 0.000327908 "Phylloscopus trochilus" 17627
1:2:116 0.000325181 "Phoenicurus phoenicurus" 17517
1:2:117 0.000324272 "Tringa ochropus" 19958
1:2:118 0.000323818 "Anser anser" 11265
1:2:119 0.0003195 "Apus pacificus" 11449
1:2:120 0.000316773 "Turdus pilaris" 20105
1:2:121 0.000314501 "Chlidonias niger" 12636
1:2:122 0.000314501 "Regulus regulus" 18619
1:2:123 0.000314046 "Phoenicurus ochruros" 17516
1:2:124 0.00031291 "Turdus viscivorus" 20125
1:2:125 0.000309274 "Circus aeruginosus" 12870
1:2:126 0.000307456 "Rallus aquaticus" 18560
1:2:127 0.000306775 "Lyrurus tetrix" 15811
1:2:128 0.000304729 "Sylvia communis" 19402
1:2:129 0.000302457 "Corvus monedula" 13215
1:2:130 0.000301321 "Emberiza aureola" 13936
1:2:131 0.000301094 "Anthus hodgsoni" 11333
1:2:132 0.000298821 "Circaetus gallicus" 12868
1:2:133 0.000297003 "Pyrrhocorax pyrrhocorax" 18489
1:2:134 0.000294276 "Lanius cristatus" 15415
1:2:135 0.000290868 "Fringilla coelebs" 14376
1:2:136 0.000289504 "Turdus philomelos" 20104
1:2:137 0.000288368 "Panurus biarmicus" 17104
1:2:138 0.000286777 "Bombycilla garrulus" 11871
1:2:139 0.000285641 "Coccothraustes coccothraustes" 12985
1:2:140 0.000285641 "Fringilla montifringilla" 14377
1:2:141 0.000281324 "Alaudala rufescens" 11013
1:2:142 0.000278824 "Phylloscopus borealis" 17565
1:2:143 0.000278597 "Falco cherrug" 14262
1:2:144 0.000276324 "Anser fabalis" 11271
1:2:145 0.000276324 "Crex crex" 13320
1:2:146 0.000272688 "Emberiza citrinella" 13948
1:2:147 0.000271552 "Strix uralensis" 19364
1:2:148 0.000268825 "Aythya marila" 11769
1:2:149 0.000267916 "Chlidonias hybrida" 12634
1:2:150 0.000267462 "Acrocephalus schoenobaenus" 10862
1:2:151 0.000267007 "Dendrocopos leucotos" 13634
1:2:152 0.000265871 "Numenius arquata" 16766
1:2:153 0.000265871 "Prunella collaris" 18123
1:2:154 0.000264508 "Anthus campestris" 11322
1:2:155 0.000263144 "Anthus richardi" 11347
1:2:156 0.000262235 "Tringa nebularia" 19957
1:2:157 0.000260645 "Columba palumbus" 13082
1:2:158 0.000257463 "Carduelis carduelis" 12292
1:2:159 0.000257236 "Merops apiaster" 16127
1:2:160 0.000257009 "Lanius borealis" 15409
1:2:161 0.0002561 "Glaucidium passerinum" 14652
1:2:162 0.000255645 "Ptyonoprogne rupestris" 18418
1:2:163 0.000253828 "Mergellus albellus" 16119
1:2:164 0.0002536 "Perisoreus infaustus" 17300
1:2:165 0.000253146 "Picus canus" 17692
1:2:166 0.000252919 "Porzana porzana" 18041
1:2:167 0.000252691 "Tetrao urogallus" 19689
1:2:168 0.000252464 "Xenus cinereus" 20360
1:2:169 0.000251782 "Turdus iliacus" 20077
1:2:170 0.000250192 "Haematopus ostralegus" 14814
1:2:171 0.000249283 "Buteo buteo" 11996
1:2:172 0.000247692 "Locustella certhiola" 15670
1:2:173 0.000247465 "Tarsiger cyanurus" 19628
1:2:174 0.000246556 "Oriolus oriolus" 16939
1:2:175 0.000244738 "Linaria cannabina" 15638
1:2:176 0.000244283 "Oenanthe isabellina" 16856
1:2:177 0.000244283 "Poecile cinctus" 17905
1:2:178 0.000243602 "Cinclus cinclus" 12804
1:2:179 0.000242693 "Acrocephalus arundinaceus" 10848
1:2:180 0.000242466 "Turdus merula" 20091
1:2:181 0.000242238 "Columba rupestris" 13085
1:2:182 0.000239966 "Emberiza rustica" 13965
1:2:183 0.000239284 "Monticola solitarius" 16339
1:2:184 0.000237466 "Chlidonias leucopterus" 12635
1:2:185 0.000236784 "Phylloscopus fuscatus" 17581
1:2:186 0.000236103 "Emberiza hortulana" 13954
1:2:187 0.000233376 "Tadorna tadorna" 19538
1:2:188 0.000232467 "Burhinus oedicnemus" 11981
1:2:189 0.000231785 "Falco naumanni" 14277
1:2:190 0.000231331 "Sylvia nisoria" 19416
1:2:191 0.000230422 "Calandrella brachydactyla" 12078
1:2:192 0.000229513 "Limosa limosa" 15637
1:2:193 0.000228831 "Calliope calliope" 12125
1:2:194 0.000228831 "Saxicola rubetra" 18825
1:2:195 0.000228604 "Alectoris chukar" 11034
1:2:196 0.000227468 "Lanius collurio" 15413
1:2:197 0.000225877 "Phylloscopus inornatus" 17589
1:2:198 0.000225877 "Spinus spinus" 19177
1:2:199 0.00022565 "Monticola saxatilis" 16336
1:2:200 0.00022565 "Otus scops" 17014
1:2:201 0.000222923 "Ficedula albicilla" 14297
1:2:202 0.000221105 "Emberiza pusilla" 13964
1:2:203 0.000220878 "Strix aluco" 19351
1:2:204 0.00022065 "Chloris chloris" 12644
1:2:205 0.000220423 "Coracias garrulus" 13157
1:2:206 0.000219741 "Gypaetus barbatus" 14788
1:2:207 0.000217924 "Perdix perdix" 17280
1:2:208 0.000217469 "Aquila heliaca" 11458
1:2:209 0.000216333 "Riparia diluta" 18744
1:2:210 0.000215651 "Calidris pugnax" 12110
1:2:211 0.000215651 "Erithacus rubecula" 14074
1:2:212 0.000215424 "Emberiza leucocephalos" 13959
1:2:213 0.000215197 "Locustella lanceolata" 15676
1:2:214 0.00021406 "Columba oenas" 13079
1:2:215 0.000213606 "Delichon lagopodum" 13602
1:2:216 0.000212924 "Sylvia borin" 19399
1:2:217 0.000212243 "Buteo rufinus" 12009
1:2:218 0.000211106 "Emberiza cioides" 13946
1:2:219 0.000209516 "Pernis apivorus" 17303
1:2:220 0.000209061 "Tachymarptis melba" 19532
1:2:221 0.000207016 "Gelochelidon nilotica" 14531
1:2:222 0.000206334 "Cinclus pallasii" 12807
1:2:223 0.000205425 "Petronia petronia" 17327
1:2:224 0.000205425 "Poecile palustris" 17913
1:2:225 0.000204062 "Oenanthe pleschanka" 16867
1:2:226 0.000201562 "Falco vespertinus" 14290
1:2:227 0.000200426 "Phylloscopus tristis" 17624
1:2:228 0.00019679 "Phylloscopus trochiloides" 17626
1:2:229 0.000196108 "Clanga clanga" 12951
1:2:230 0.000193154 "Oenanthe deserti" 16848
1:2:231 0.000192245 "Hydrocoloeus minutus" 15063
1:2:232 0.000191336 "Locustella naevia" 15682
1:2:233 0.000190882 "Gallinago stenura" 14446
1:2:234 0.000189518 "Anthropoides virgo" 11318
1:2:235 0.00018861 "Cyanistes cyanus" 13436
1:2:236 0.00018861 "Lanius minor" 15425
1:2:237 0.000187246 "Aegypius monachus" 10913
1:2:238 0.000186337 "Circus pygargus" 12881
1:2:239 0.000185883 "Muscicapa sibirica" 16377
1:2:240 0.000185655 "Sylvia atricapilla" 19396
1:2:241 0.00018361 "Remiz pendulinus" 18626
1:2:242 0.000183383 "Cyanistes caeruleus" 13435
1:2:243 0.000180883 "Glareola pratincola" 14629
1:2:244 0.000180202 "Platalea leucorodia" 17782
1:2:245 0.000180202 "Histrionicus histrionicus" 15042
1:2:246 0.000179747 "Motacilla tschutschensis" 16360
1:2:247 0.000176566 "Aythya nyroca" 11771
1:2:248 0.000176566 "Luscinia megarhynchos" 15797
1:2:249 0.000176339 "Hieraaetus pennatus" 15000
1:2:250 0.000175884 "Lymnocryptes minimus" 15807
1:2:251 0.000175657 "Emberiza calandra" 13941
1:2:252 0.000174975 "Ficedula hypoleuca" 14308
1:2:253 0.000173384 "Phasianus colchicus" 17431
1:2:254 0.000173157 "Tringa stagnatilis" 19961
1:2:255 0.000170658 "Linaria flavirostris" 15639
1:2:256 0.000169749 "Zapornia parva" 20414
1:2:257 0.000168385 "Lullula arborea" 15793
1:2:258 0.000167022 "Phylloscopus collybita" 17575
1:2:259 0.000166794 "Anas zonorhyncha" 11231
1:2:260 0.000164977 "Gallinago media" 14439
1:2:261 0.000163386 "Perdix dauurica" 17278
1:2:262 0.000163159 "Emberiza pallasi" 13961
1:2:263 0.000162704 "Zoothera aurea" 20455
1:2:264 0.000160204 "Syrrhaptes paradoxus" 19507
1:2:265 0.000156796 "Netta rufina" 16674
1:2:266 0.00015566 "Geokichla sibirica" 14557
1:2:267 0.00015566 "Prunella modularis" 18128
1:2:268 0.000154978 "Muscicapa dauurica" 16369
1:2:269 0.000154751 "Luscinia luscinia" 15796
1:2:270 0.000153842 "Tichodroma muraria" 19803
1:2:271 0.00015316 "Aquila nipalensis" 11459
1:2:272 0.000152706 "Prunella montanella" 18129
1:2:273 0.000149524 "Locustella luscinioides" 15677
1:2:274 0.000149524 "Melanocorypha calandra" 16045
1:2:275 0.000148388 "Cettia cetti" 12480
1:2:276 0.000148161 "Phylloscopus sibilatrix" 17616
1:2:277 0.000146797 "Larvivora cyane" 15482
1:2:278 0.000146343 "Iduna pallida" 15194
1:2:279 0.000145661 "Tetrao urogalloides" 19688
1:2:280 0.000145207 "Pterocles orientalis" 18311
1:2:281 0.000144525 "Acrocephalus agricola" 10847
1:2:282 0.00014407 "Cygnus olor" 13514
1:2:283 0.000143843 "Anthus pratensis" 11346
1:2:284 0.000143843 "Hippolais icterina" 15018
1:2:285 0.00014248 "Emberiza godlewskii" 13952
1:2:286 0.000140889 "Emberiza cia" 13944
1:2:287 0.00013998 "Arundinax aedon" 11622
1:2:288 0.000139071 "Hirundapus caudacutus" 15022
1:2:289 0.000137708 "Acrocephalus dumetorum" 10852
1:2:290 0.00013748 "Ciconia ciconia" 12771
1:2:291 0.000136799 "Carpodacus sibiricus" 12313
1:2:292 0.000136117 "Acrocephalus palustris" 10860
1:2:293 0.000135208 "Numenius phaeopus" 16769
1:2:294 0.000134981 "Lophophanes cristatus" 15732
1:2:295 0.000134754 "Circus macrourus" 12878
1:2:296 0.000134754 "Melanitta stejnegeri" 16037
1:2:297 0.000134526 "Picus viridis" 17703
1:2:298 0.00013089 "Charadrius leschenaultii" 12574
1:2:299 0.000130436 "Pastor roseus" 17195
1:2:300 0.000129527 "Ficedula parva" 14313
1:2:301 0.000127255 "Iduna caligata" 15191
1:2:302 0.000127027 "Otis tarda" 16990
1:2:303 0.000126346 "Chloris sinica" 12646
1:2:304 0.000125891 "Anthus spinoletta" 11353
1:2:305 0.000124982 "Corvus dauuricus" 13202
1:2:306 0.000124073 "Passer hispaniolensis" 17164
1:2:307 0.000122028 "Buteo hemilasius" 11997
1:2:308 0.000121119 "Montifringilla nivalis" 16342
1:2:309 0.00012021 "Melanitta fusca" 16034
1:2:310 0.000119756 "Pyrrhocorax graculus" 18488
1:2:311 0.000119528 "Carpodacus roseus" 12310
1:2:312 0.000119528 "Eudromias morinellus" 14136
1:2:313 0.000118619 "Ficedula mugimaki" 14310
1:2:314 0.000118619 "Locustella fluviatilis" 15674
1:2:315 0.000117483 "Circus spilonotus" 12883
1:2:316 0.000117483 "Merops persicus" 16145
1:2:317 0.000117483 "Tetrax tetrax" 19697
1:2:318 0.000117256 "Gyps fulvus" 14793
1:2:319 0.000116802 "Larvivora sibilans" 15484
1:2:320 0.000114984 "Charadrius mongolus" 12578
1:2:321 0.000113393 "Emberiza spodocephala" 13970
1:2:322 0.000112711 "Mareca falcata" 15920
1:2:323 0.000112484 "Anthus gustavi" 11330
1:2:324 0.00011203 "Phylloscopus proregulus" 17609
1:2:325 0.000111575 "Bucanetes mongolicus" 11958
1:2:326 0.000111348 "Ibidorhyncha struthersii" 15153
1:2:327 0.000110666 "Anthus roseatus" 11348
1:2:328 0.000110212 "Gallinago solitaria" 14445
1:2:329 0.000109984 "Melanitta nigra" 16035
1:2:330 0.000109303 "Spodiopsar cineraceus" 19204
1:2:331 0.000108848 "Chlamydotis macqueenii" 12630
1:2:332 0.000107939 "Prunella fulvescens" 18124
1:2:333 0.000107939 "Sylvia nana" 19414
1:2:334 0.000107712 "Acrocephalus orientalis" 10857
1:2:335 0.000107712 "Rhodospiza obsoleta" 18706
1:2:336 0.00010703 "Leucosticte nemoricola" 15614
1:2:337 0.000106803 "Serinus serinus" 18979
1:2:338 0.00010544 "Phoenicurus auroreus" 17506
1:2:339 0.000105212 "Cyanopica cyanus" 13495
1:2:340 0.000105212 "Oxyura leucocephala" 17030
1:2:341 0.000103394 "Accipiter gularis" 10803
1:2:342 0.000101122 "Lanius isabellinus" 15421
1:2:343 9.93041e-05 "Turdus eunomus" 20064
1:2:344 9.90768e-05 "Mycerobas carnipes" 16406
1:2:345 9.86223e-05 "Emberiza rutila" 13966
1:2:346 9.79406e-05 "Leiopicus medius" 15504
1:2:347 9.77134e-05 "Turdus obscurus" 20098
1:2:348 9.72589e-05 "Ixobrychus eurhythmus" 15255
1:2:349 9.68044e-05 "Calandrella acutirostris" 12076
1:2:350 9.65772e-05 "Phylloscopus plumbeitarsus" 17605
1:2:351 9.61227e-05 "Gyps himalayensis" 14794
1:2:352 9.58954e-05 "Turdus atrogularis" 20056
1:2:353 9.56682e-05 "Larus fuscus" 15453
1:2:354 9.5441e-05 "Phylloscopus griseolus" 17584
1:2:355 9.4532e-05 "Anthus cervinus" 11323
1:2:356 9.4532e-05 "Phoenicurus erythrogastrus" 17509
1:2:357 9.40775e-05 "Emberiza fucata" 13951
1:2:358 9.40775e-05 "Tringa erythropus" 19951
1:2:359 9.38503e-05 "Phylloscopus humei" 17587
1:2:360 9.3623e-05 "Buteo japonicus" 11999
1:2:361 9.3623e-05 "Leucosticte brandti" 15613
1:2:362 9.13506e-05 "Oenanthe hispanica" 16855
1:2:363 9.08962e-05 "Iduna rama" 15195
1:2:364 9.06689e-05 "Emberiza bruniceps" 13937
1:2:365 8.77148e-05 "Carpodacus rubicilla" 12311
1:2:366 8.77148e-05 "Pelecanus crispus" 17227
1:2:367 8.72603e-05 "Lanius phoenicuroides" 15427
1:2:368 8.70331e-05 "Pluvialis apricaria" 17875
1:2:369 8.68058e-05 "Pterocles alchata" 18301
1:2:370 8.63514e-05 "Calandrella dukhunensis" 12080
1:2:371 8.63514e-05 "Carduelis caniceps" 12291
1:2:372 8.56696e-05 "Acrocephalus bistrigiceps" 10850
1:2:373 8.56696e-05 "Emberiza buchanani" 13938
1:2:374 8.54424e-05 "Acrocephalus melanopogon" 10855
1:2:375 8.54424e-05 "Lanius senator" 15429
1:2:376 8.47607e-05 "Calidris temminckii" 12116
1:2:377 8.45334e-05 "Carpodacus puniceus" 12305
1:2:378 8.40789e-05 "Ninox japonica" 16704
1:2:379 8.06703e-05 "Certhia brachydactyla" 12461
1:2:380 7.90797e-05 "Dendrocopos syriacus" 13637
1:2:381 7.90797e-05 "Locustella fasciolata" 15673
1:2:382 7.83979e-05 "Accipiter brevipes" 10792
1:2:383 7.77162e-05 "Leucosticte arctoa" 15610
1:2:384 7.7489e-05 "Hippolais languida" 15019
1:2:385 7.70345e-05 "Melanocorypha bimaculata" 16044
1:2:386 7.68073e-05 "Sibirionetta formosa" 19035
1:2:387 7.54438e-05 "Carpodacus rhodochlamys" 12306
1:2:388 7.54438e-05 "Melanocorypha mongolica" 16047
1:2:389 7.52166e-05 "Eophona migratoria" 14017
1:2:390 7.49893e-05 "Gallinago megala" 14440
1:2:391 7.31714e-05 "Remiz coronatus" 18625
1:2:392 7.27169e-05 "Anser erythropus" 11270
1:2:393 7.24897e-05 "Regulus ignicapilla" 18618
1:2:394 7.1808e-05 "Agropsar sturninus" 10996
1:2:395 7.15807e-05 "Ammoperdix griseogularis" 11171
1:2:396 7.11262e-05 "Larus genei" 15454
1:2:397 7.11262e-05 "Phylloscopus schwarzi" 17615
1:2:398 7.0899e-05 "Limnodromus semipalmatus" 15631
1:2:399 6.999e-05 "Loxia pytyopsittacus" 15790
1:2:400 6.97628e-05 "Coturnix japonica" 13267
1:2:401 6.79449e-05 "Sylvia crassirostris" 19404
1:2:402 6.77176e-05 "Calliope pectoralis" 12128
1:2:403 6.77176e-05 "Sitta tephronota" 19094
1:2:404 6.74904e-05 "Serinus pusillus" 18978
1:2:405 6.70359e-05 "Rallus indicus" 18564
1:2:406 6.70359e-05 "Tringa brevipes" 19950
1:2:407 6.65814e-05 "Columba leuconota" 13077
1:2:408 6.65814e-05 "Numenius madagascariensis" 16767
1:2:409 6.65814e-05 "Sitta arctica" 19071
1:2:410 6.63542e-05 "Turdus torquatus" 20123
1:2:411 6.6127e-05 "Alauda leucoptera" 11011
1:2:412 6.49908e-05 "Locustella tacsanowskia" 15687
1:2:413 6.36273e-05 "Columba eversmanni" 13071
1:2:414 6.24911e-05 "Dendrocopos leucopterus" 13633
1:2:415 6.24911e-05 "Lanius tigrinus" 15434
1:2:416 6.18094e-05 "Morus bassanus" 16346
1:2:417 6.15821e-05 "Carpodacus pulcherrimus" 12304
1:2:418 6.15821e-05 "Charadrius asiaticus" 12564
1:2:419 6.09004e-05 "4593" 2385
1:2:420 6.09004e-05 "Larus cachinnans" 15446
1:2:421 6.06732e-05 "Ficedula albicollis" 14298
1:2:422 6.02187e-05 "4592" 2384
1:2:423 6.02187e-05 "4948" 2586
1:2:424 6.02187e-05 "4952" 2590
1:2:425 6.02187e-05 "4953" 2591
1:2:426 5.99915e-05 "4591" 2383
1:2:427 5.99915e-05 "4955" 2593
1:2:428 5.97642e-05 "4594" 2386
1:2:429 5.97642e-05 "5306" 2795
1:2:430 5.97642e-05 "Clanga pomarina" 12953
1:2:431 5.9537e-05 "5307" 2796
1:2:432 5.9537e-05 "5308" 2797
1:2:433 5.93097e-05 "4945" 2583
1:2:434 5.93097e-05 "4951" 2589
1:2:435 5.93097e-05 "4954" 2592
1:2:436 5.90825e-05 "4956" 2594
1:2:437 5.90825e-05 "5305" 2794
1:2:438 5.88553e-05 "4596" 2388
1:2:439 5.88553e-05 "Ficedula zanthopygia" 14324
1:2:440 5.8628e-05 "4944" 2582
1:2:441 5.8628e-05 "4950" 2588
1:2:442 5.8628e-05 "Falco amurensis" 14257
1:2:443 5.84008e-05 "4595" 2387
1:2:444 5.84008e-05 "4946" 2584
1:2:445 5.84008e-05 "4947" 2585
1:2:446 5.84008e-05 "4949" 2587
1:2:447 5.81735e-05 "4957" 2595
1:2:448 5.81735e-05 "Vanellus leucurus" 20232
1:2:449 5.79463e-05 "4585" 2377
1:2:450 5.79463e-05 "Anser indicus" 11272
1:2:451 5.74918e-05 "4588" 2380
1:2:452 5.74918e-05 "4589" 2381
1:2:453 5.72646e-05 "4590" 2382
1:2:454 5.72646e-05 "Glareola nordmanni" 14626
1:2:455 5.70373e-05 "5309" 2798
1:2:456 5.70373e-05 "Anser cygnoid" 11269
1:2:457 5.70373e-05 "Emberiza melanocephala" 13960
1:2:458 5.70373e-05 "Milvus milvus" 16241
1:2:459 5.68101e-05 "4587" 2379
1:2:460 5.68101e-05 "4597" 2389
1:2:461 5.65829e-05 "4231" 2166
1:2:462 5.65829e-05 "4233" 2168
1:2:463 5.65829e-05 "4586" 2378
1:2:464 5.63556e-05 "4232" 2167
1:2:465 5.61284e-05 "4234" 2169
1:2:466 5.61284e-05 "4599" 2391
1:2:467 5.61284e-05 "4958" 2596
1:2:468 5.61284e-05 "4959" 2597
1:2:469 5.61284e-05 "Emberiza cirlus" 13947
1:2:470 5.59011e-05 "4598" 2390
1:2:471 5.59011e-05 "Anthus godlewskii" 11329
1:2:472 5.59011e-05 "Charadrius placidus" 12585
1:2:473 5.56739e-05 "4235" 2170
1:2:474 5.56739e-05 "4584" 2376
1:2:475 5.56739e-05 "5304" 2793
1:2:476 5.56739e-05 "Rhodopechys sanguineus" 18702
1:2:477 5.54467e-05 "4603" 2395
1:2:478 5.54467e-05 "Emberiza chrysophrys" 13943
1:2:479 5.54467e-05 "Marmaronetta angustirostris" 15930
1:2:480 5.52194e-05 "4602" 2394
1:2:481 5.47649e-05 "4600" 2392
1:2:482 5.47649e-05 "4601" 2393
1:2:483 5.45377e-05 "6020" 3182
1:2:484 5.45377e-05 "6736" 3524
1:2:485 5.43105e-05 "4604" 2396
1:2:486 5.43105e-05 "6021" 3183
1:2:487 5.43105e-05 "6379" 3356
1:2:488 5.43105e-05 "6380" 3357
1:2:489 5.40832e-05 "4236" 2171
1:2:490 5.40832e-05 "5666" 2997
1:2:491 5.40832e-05 "7425" 3833
1:2:492 5.3856e-05 "4230" 2165
1:2:493 5.3856e-05 "4237" 2172
1:2:494 5.3856e-05 "4606" 2398
1:2:495 5.3856e-05 "6378" 3355
1:2:496 5.3856e-05 "6381" 3358
1:2:497 5.3856e-05 "6734" 3522
1:2:498 5.3856e-05 "6735" 3523
1:2:499 5.36287e-05 "4238" 2173
1:2:500 5.36287e-05 "4239" 2174
1:2:501 5.36287e-05 "5665" 2996
1:2:502 5.34015e-05 "4240" 2175
1:2:503 5.34015e-05 "4607" 2399
1:2:504 5.34015e-05 "4608" 2400
1:2:505 5.34015e-05 "4965" 2603
1:2:506 5.34015e-05 "6022" 3184
1:2:507 5.34015e-05 "6733" 3521
1:2:508 5.34015e-05 "6738" 3526
1:2:509 5.34015e-05 "6739" 3527
1:2:510 5.34015e-05 "8924" 4498
1:2:511 5.34015e-05 "Pseudopodoces humilis" 18183
1:2:512 5.31743e-05 "4605" 2397
1:2:513 5.31743e-05 "4966" 2604
1:2:514 5.31743e-05 "5663" 2994
1:2:515 5.31743e-05 "6731" 3519
1:2:516 5.31743e-05 "6737" 3525
1:2:517 5.31743e-05 "Larus argentatus" 15438
1:2:518 5.2947e-05 "4967" 2605
1:2:519 5.2947e-05 "5310" 2799
1:2:520 5.2947e-05 "Hierococcyx hyperythrus" 15005
1:2:521 5.27198e-05 "4963" 2601
1:2:522 5.27198e-05 "4964" 2602
1:2:523 5.27198e-05 "6382" 3359
1:2:524 5.27198e-05 "6732" 3520
1:2:525 5.27198e-05 "7426" 3834
1:2:526 5.27198e-05 "7787" 3994
1:2:527 5.24925e-05 "4609" 2401
1:2:528 5.24925e-05 "4968" 2606
1:2:529 5.24925e-05 "5664" 2995
1:2:530 5.24925e-05 "6074" 3236
1:2:531 5.24925e-05 "6383" 3360
1:2:532 5.24925e-05 "Sylvia melanocephala" 19412
1:2:533 5.22653e-05 "4228" 2163
1:2:534 5.22653e-05 "4943" 2581
1:2:535 5.22653e-05 "5667" 2998
1:2:536 5.22653e-05 "Tetraogallus himalayensis" 19693
1:2:537 5.20381e-05 "4227" 2162
1:2:538 5.20381e-05 "4229" 2164
1:2:539 5.20381e-05 "4960" 2598
1:2:540 5.20381e-05 "4969" 2607
1:2:541 5.20381e-05 "6019" 3181
1:2:542 5.20381e-05 "6073" 3235
1:2:543 5.18108e-05 "4224" 2159
1:2:544 5.18108e-05 "4226" 2161
1:2:545 5.18108e-05 "4241" 2176
1:2:546 5.18108e-05 "4610" 2402
1:2:547 5.18108e-05 "4615" 2407
1:2:548 5.18108e-05 "4971" 2609
1:2:549 5.18108e-05 "5312" 2801
1:2:550 5.18108e-05 "7091" 3688
1:2:551 5.15836e-05 "4225" 2160
1:2:552 5.15836e-05 "4583" 2375
1:2:553 5.15836e-05 "4616" 2408
1:2:554 5.15836e-05 "4617" 2409
1:2:555 5.15836e-05 "5311" 2800
1:2:556 5.15836e-05 "6740" 3528
1:2:557 5.15836e-05 "7789" 3996
1:2:558 5.13563e-05 "4618" 2410
1:2:559 5.13563e-05 "4970" 2608
1:2:560 5.13563e-05 "5303" 2792
1:2:561 5.13563e-05 "6023" 3185
1:2:562 5.13563e-05 "6075" 3237
1:2:563 5.13563e-05 "7786" 3993
1:2:564 5.13563e-05 "Oenanthe finschii" 16851
1:2:565 5.11291e-05 "4961" 2599
1:2:566 5.11291e-05 "4962" 2600
1:2:567 5.11291e-05 "4980" 2618
1:2:568 5.11291e-05 "5715" 3046
1:2:569 5.11291e-05 "6741" 3529
1:2:570 5.09018e-05 "4242" 2177
1:2:571 5.09018e-05 "5317" 2806
1:2:572 5.09018e-05 "6072" 3234
1:2:573 5.09018e-05 "6433" 3410
1:2:574 5.09018e-05 "7064" 3665
1:2:575 5.09018e-05 "7092" 3689
1:2:576 5.09018e-05 "Pyrgilauda davidiana" 18473
1:2:577 5.06746e-05 "4259" 2194
1:2:578 5.06746e-05 "4261" 2196
1:2:579 5.06746e-05 "4611" 2403
1:2:580 5.06746e-05 "4614" 2406
1:2:581 5.06746e-05 "5316" 2805
1:2:582 5.06746e-05 "5713" 3044
1:2:583 5.06746e-05 "5714" 3045
1:2:584 5.06746e-05 "7067" 3668
1:2:585 5.06746e-05 "7093" 3690
1:2:586 5.06746e-05 "7450" 3855
1:2:587 5.06746e-05 "7451" 3856
1:2:588 5.06746e-05 "Bubo blakistoni" 11941
1:2:589 5.04474e-05 "3872" 1953
1:2:590 5.04474e-05 "4612" 2404
1:2:591 5.04474e-05 "4972" 2610
1:2:592 5.04474e-05 "5355" 2844
1:2:593 5.04474e-05 "5712" 3043
1:2:594 5.04474e-05 "6377" 3354
1:2:595 5.04474e-05 "6434" 3411
1:2:596 5.04474e-05 "7068" 3669
1:2:597 5.04474e-05 "7427" 3835
1:2:598 5.04474e-05 "7449" 3854
1:2:599 5.04474e-05 "7788" 3995
1:2:600 5.02201e-05 "4223" 2158
1:2:601 5.02201e-05 "4243" 2178
1:2:602 5.02201e-05 "4262" 2197
1:2:603 5.02201e-05 "4613" 2405
1:2:604 5.02201e-05 "5313" 2802
1:2:605 5.02201e-05 "5354" 2843
1:2:606 5.02201e-05 "7043" 3653
1:2:607 5.02201e-05 "7094" 3691
1:2:608 5.02201e-05 "8532" 4313
1:2:609 5.02201e-05 "Otus brucei" 16996
1:2:610 5.02201e-05 "Phylloscopus coronatus" 17576
1:2:611 4.99929e-05 "3873" 1954
1:2:612 4.99929e-05 "4619" 2411
1:2:613 4.99929e-05 "4621" 2413
1:2:614 4.99929e-05 "4976" 2614
1:2:615 4.99929e-05 "5315" 2804
1:2:616 4.99929e-05 "5351" 2840
1:2:617 4.99929e-05 "6071" 3233
1:2:618 4.99929e-05 "6432" 3409
1:2:619 4.99929e-05 "7452" 3857
1:2:620 4.99929e-05 "7808" 4010
1:2:621 4.99929e-05 "8891" 4465
1:2:622 4.99929e-05 "Prunella himalayana" 18125
1:2:623 4.97656e-05 "3877" 1958
1:2:624 4.97656e-05 "3878" 1959
1:2:625 4.97656e-05 "4222" 2157
1:2:626 4.97656e-05 "4250" 2185
1:2:627 4.97656e-05 "4260" 2195
1:2:628 4.97656e-05 "4977" 2615
1:2:629 4.97656e-05 "4978" 2616
1:2:630 4.97656e-05 "5353" 2842
1:2:631 4.97656e-05 "5356" 2845
1:2:632 4.97656e-05 "7046" 3656
1:2:633 4.97656e-05 "7063" 3664
1:2:634 4.95384e-05 "3875" 1956
1:2:635 4.95384e-05 "4258" 2193
1:2:636 4.95384e-05 "4620" 2412
1:2:637 4.95384e-05 "4975" 2613
1:2:638 4.95384e-05 "4979" 2617
1:2:639 4.95384e-05 "6376" 3353
1:2:640 4.95384e-05 "6435" 3412
1:2:641 4.95384e-05 "7429" 3837
1:2:642 4.93112e-05 "3862" 1943
1:2:643 4.93112e-05 "3876" 1957
1:2:644 4.93112e-05 "4248" 2183
1:2:645 4.93112e-05 "4251" 2186
1:2:646 4.93112e-05 "4263" 2198
1:2:647 4.93112e-05 "4973" 2611
1:2:648 4.93112e-05 "5352" 2841
1:2:649 4.93112e-05 "7045" 3655
1:2:650 4.93112e-05 "7809" 4011
1:2:651 4.93112e-05 "8923" 4497
1:2:652 4.90839e-05 "3863" 1944
1:2:653 4.90839e-05 "3868" 1949
1:2:654 4.90839e-05 "4257" 2192
1:2:655 4.90839e-05 "4264" 2199
1:2:656 4.90839e-05 "4265" 2200
1:2:657 4.90839e-05 "5318" 2807
1:2:658 4.90839e-05 "5662" 2993
1:2:659 4.90839e-05 "6707" 3499
1:2:660 4.90839e-05 "6742" 3530
1:2:661 4.90839e-05 "Monticola gularis" 16331
1:2:662 4.88567e-05 "3864" 1945
1:2:663 4.88567e-05 "3879" 1960
1:2:664 4.88567e-05 "5314" 2803
1:2:665 4.88567e-05 "6076" 3238
1:2:666 4.88567e-05 "7042" 3652
1:2:667 4.88567e-05 "7090" 3687
1:2:668 4.88567e-05 "7097" 3694
1:2:669 4.88567e-05 "7428" 3836
1:2:670 4.88567e-05 "Pyrgilauda ruficollis" 18474
1:2:671 4.86294e-05 "3865" 1946
1:2:672 4.86294e-05 "3866" 1947
1:2:673 4.86294e-05 "3870" 1951
1:2:674 4.86294e-05 "3871" 1952
1:2:675 4.86294e-05 "3874" 1955
1:2:676 4.86294e-05 "4200" 2135
1:2:677 4.86294e-05 "4247" 2182
1:2:678 4.86294e-05 "4249" 2184
1:2:679 4.86294e-05 "4974" 2612
1:2:680 4.86294e-05 "5350" 2839
1:2:681 4.86294e-05 "5716" 3047
1:2:682 4.86294e-05 "6375" 3352
1:2:683 4.86294e-05 "7044" 3654
1:2:684 4.86294e-05 "7066" 3667
1:2:685 4.86294e-05 "7810" 4012
1:2:686 4.86294e-05 "8533" 4314
1:2:687 4.84022e-05 "3867" 1948
1:2:688 4.84022e-05 "3869" 1950
1:2:689 4.84022e-05 "4989" 2627
1:2:690 4.84022e-05 "7065" 3666
1:2:691 4.84022e-05 "7096" 3693
1:2:692 4.84022e-05 "7453" 3858
1:2:693 4.84022e-05 "8135" 4131
1:2:694 4.84022e-05 "Turdus naumanni" 20093
1:2:695 4.8175e-05 "2729" 1283
1:2:696 4.8175e-05 "4252" 2187
1:2:697 4.8175e-05 "4256" 2191
1:2:698 4.8175e-05 "4582" 2374
1:2:699 4.8175e-05 "4988" 2626
1:2:700 4.8175e-05 "6384" 3361
1:2:701 4.8175e-05 "7069" 3670
1:2:702 4.8175e-05 "7098" 3695
1:2:703 4.8175e-05 "7448" 3853
1:2:704 4.8175e-05 "8134" 4130
1:2:705 4.79477e-05 "3861" 1942
1:2:706 4.79477e-05 "4199" 2134
1:2:707 4.79477e-05 "4244" 2179
1:2:708 4.79477e-05 "4253" 2188
1:2:709 4.79477e-05 "4254" 2189
1:2:710 4.79477e-05 "4981" 2619
1:2:711 4.79477e-05 "4982" 2620
1:2:712 4.79477e-05 "4990" 2628
1:2:713 4.79477e-05 "4994" 2632
1:2:714 4.79477e-05 "4996" 2634
1:2:715 4.79477e-05 "5319" 2808
1:2:716 4.79477e-05 "5711" 3042
1:2:717 4.79477e-05 "6024" 3186
1:2:718 4.79477e-05 "6688" 3493
1:2:719 4.79477e-05 "6708" 3500
1:2:720 4.77205e-05 "2725" 1280
1:2:721 4.77205e-05 "4221" 2156
1:2:722 4.77205e-05 "4627" 2419
1:2:723 4.77205e-05 "4942" 2580
1:2:724 4.77205e-05 "4993" 2631
1:2:725 4.77205e-05 "5357" 2846
1:2:726 4.77205e-05 "6431" 3408
1:2:727 4.77205e-05 "7424" 3832
1:2:728 4.77205e-05 "Melanocorypha yeltoniensis" 16048
1:2:729 4.74932e-05 "4245" 2180
1:2:730 4.74932e-05 "4255" 2190
1:2:731 4.74932e-05 "4628" 2420
1:2:732 4.74932e-05 "4995" 2633
1:2:733 4.74932e-05 "5302" 2791
1:2:734 4.74932e-05 "6305" 3301
1:2:735 4.74932e-05 "6329" 3321
1:2:736 4.74932e-05 "6730" 3518
1:2:737 4.74932e-05 "6791" 3579
1:2:738 4.74932e-05 "8133" 4129
1:2:739 4.7266e-05 "2726" 1281
1:2:740 4.7266e-05 "3088" 1493
1:2:741 4.7266e-05 "3857" 1938
1:2:742 4.7266e-05 "3880" 1961
1:2:743 4.7266e-05 "4246" 2181
1:2:744 4.7266e-05 "4266" 2201
1:2:745 4.7266e-05 "4581" 2373
1:2:746 4.7266e-05 "4984" 2622
1:2:747 4.7266e-05 "4991" 2629
1:2:748 4.7266e-05 "5661" 2992
1:2:749 4.7266e-05 "7062" 3663
1:2:750 4.7266e-05 "7807" 4009
1:2:751 4.7266e-05 "8170" 4162
1:2:752 4.7266e-05 "8171" 4163
1:2:753 4.7266e-05 "Carpospiza brachydactyla" 12329
1:2:754 4.70388e-05 "3841" 1922
1:2:755 4.70388e-05 "3855" 1936
1:2:756 4.70388e-05 "3859" 1940
1:2:757 4.70388e-05 "4198" 2133
1:2:758 4.70388e-05 "4220" 2155
1:2:759 4.70388e-05 "4992" 2630
1:2:760 4.70388e-05 "4997" 2635
1:2:761 4.70388e-05 "6659" 3476
1:2:762 4.70388e-05 "7454" 3859
1:2:763 4.70388e-05 "8514" 4295
1:2:764 4.70388e-05 "Aythya baeri" 11764
1:2:765 4.68115e-05 "3482" 1723
1:2:766 4.68115e-05 "3485" 1726
1:2:767 4.68115e-05 "3488" 1729
1:2:768 4.68115e-05 "3807" 1888
1:2:769 4.68115e-05 "3808" 1889
1:2:770 4.68115e-05 "3840" 1921
1:2:771 4.68115e-05 "3844" 1925
1:2:772 4.68115e-05 "3845" 1926
1:2:773 4.68115e-05 "3853" 1934
1:2:774 4.68115e-05 "3858" 1939
1:2:775 4.68115e-05 "3860" 1941
1:2:776 4.68115e-05 "4531" 2323
1:2:777 4.68115e-05 "4629" 2421
1:2:778 4.68115e-05 "4983" 2621
1:2:779 4.68115e-05 "5717" 3048
1:2:780 4.68115e-05 "6304" 3300
1:2:781 4.68115e-05 "6436" 3413
1:2:782 4.68115e-05 "Lanius sphenocercus" 15432
1:2:783 4.65843e-05 "2730" 1284
1:2:784 4.65843e-05 "3085" 1490
1:2:785 4.65843e-05 "3448" 1689
1:2:786 4.65843e-05 "3487" 1728
1:2:787 4.65843e-05 "3491" 1732
1:2:788 4.65843e-05 "3838" 1919
1:2:789 4.65843e-05 "3842" 1923
1:2:790 4.65843e-05 "3843" 1924
1:2:791 4.65843e-05 "3854" 1935
1:2:792 4.65843e-05 "3856" 1937
1:2:793 4.65843e-05 "4164" 2099
1:2:794 4.65843e-05 "4625" 2417
1:2:795 4.65843e-05 "4626" 2418
1:2:796 4.65843e-05 "5668" 2999
1:2:797 4.65843e-05 "6025" 3187
1:2:798 4.65843e-05 "6344" 3326
1:2:799 4.65843e-05 "6374" 3351
1:2:800 4.65843e-05 "6706" 3498
1:2:801 4.65843e-05 "7095" 3692
1:2:802 4.65843e-05 "7099" 3696
1:2:803 4.65843e-05 "7811" 4013
1:2:804 4.6357e-05 "2731" 1285
1:2:805 4.6357e-05 "3087" 1492
1:2:806 4.6357e-05 "3447" 1688
1:2:807 4.6357e-05 "3489" 1730
1:2:808 4.6357e-05 "3830" 1911
1:2:809 4.6357e-05 "4219" 2154
1:2:810 4.6357e-05 "4622" 2414
1:2:811 4.6357e-05 "4985" 2623
1:2:812 4.6357e-05 "5331" 2820
1:2:813 4.6357e-05 "5710" 3041
1:2:814 4.6357e-05 "5955" 3129
1:2:815 4.6357e-05 "5969" 3143
1:2:816 4.6357e-05 "6070" 3232
1:2:817 4.6357e-05 "6077" 3239
1:2:818 4.6357e-05 "6663" 3480
1:2:819 4.6357e-05 "7041" 3651
1:2:820 4.6357e-05 "Sylvia mystacea" 19413
1:2:821 4.61298e-05 "2727" 1282
1:2:822 4.61298e-05 "3481" 1722
1:2:823 4.61298e-05 "3483" 1724
1:2:824 4.61298e-05 "3484" 1725
1:2:825 4.61298e-05 "3486" 1727
1:2:826 4.61298e-05 "3490" 1731
1:2:827 4.61298e-05 "3494" 1735
1:2:828 4.61298e-05 "3495" 1736
1:2:829 4.61298e-05 "3846" 1927
1:2:830 4.61298e-05 "4197" 2132
1:2:831 4.61298e-05 "4528" 2320
1:2:832 4.61298e-05 "4529" 2321
1:2:833 4.61298e-05 "4556" 2348
1:2:834 4.61298e-05 "4623" 2415
1:2:835 4.61298e-05 "4624" 2416
1:2:836 4.61298e-05 "4941" 2579
1:2:837 4.61298e-05 "5341" 2830
1:2:838 4.61298e-05 "5709" 3040
1:2:839 4.61298e-05 "6323" 3315
1:2:840 4.61298e-05 "7047" 3657
1:2:841 4.61298e-05 "7430" 3838
1:2:842 4.61298e-05 "8167" 4159
1:2:843 4.61298e-05 "8515" 4296
1:2:844 4.59026e-05 "3444" 1685
1:2:845 4.59026e-05 "3457" 1698
1:2:846 4.59026e-05 "3492" 1733
1:2:847 4.59026e-05 "3493" 1734
1:2:848 4.59026e-05 "3512" 1753
1:2:849 4.59026e-05 "3809" 1890
1:2:850 4.59026e-05 "3810" 1891
1:2:851 4.59026e-05 "3816" 1897
1:2:852 4.59026e-05 "3829" 1910
1:2:853 4.59026e-05 "3831" 1912
1:2:854 4.59026e-05 "3832" 1913
1:2:855 4.59026e-05 "3834" 1915
1:2:856 4.59026e-05 "3835" 1916
1:2:857 4.59026e-05 "3852" 1933
1:2:858 4.59026e-05 "3881" 1962
1:2:859 4.59026e-05 "3889" 1970
1:2:860 4.59026e-05 "3890" 1971
1:2:861 4.59026e-05 "4267" 2202
1:2:862 4.59026e-05 "4555" 2347
1:2:863 4.59026e-05 "4998" 2636
1:2:864 4.59026e-05 "5241" 2730
1:2:865 4.59026e-05 "5320" 2809
1:2:866 4.59026e-05 "5349" 2838
1:2:867 4.59026e-05 "5669" 3000
1:2:868 4.59026e-05 "6306" 3302
1:2:869 4.59026e-05 "7100" 3697
1:2:870 4.59026e-05 "Otus semitorques" 17015
1:2:871 4.56753e-05 "3086" 1491
1:2:872 4.56753e-05 "3443" 1684
1:2:873 4.56753e-05 "3456" 1697
1:2:874 4.56753e-05 "3459" 1700
1:2:875 4.56753e-05 "3480" 1721
1:2:876 4.56753e-05 "3496" 1737
1:2:877 4.56753e-05 "3806" 1887
1:2:878 4.56753e-05 "3817" 1898
1:2:879 4.56753e-05 "3819" 1900
1:2:880 4.56753e-05 "3827" 1908
1:2:881 4.56753e-05 "3828" 1909
1:2:882 4.56753e-05 "3833" 1914
1:2:883 4.56753e-05 "3836" 1917
1:2:884 4.56753e-05 "3837" 1918
1:2:885 4.56753e-05 "3839" 1920
1:2:886 4.56753e-05 "3847" 1928
1:2:887 4.56753e-05 "3848" 1929
1:2:888 4.56753e-05 "4163" 2098
1:2:889 4.56753e-05 "4169" 2104
1:2:890 4.56753e-05 "4195" 2130
1:2:891 4.56753e-05 "4196" 2131
1:2:892 4.56753e-05 "4554" 2346
1:2:893 4.56753e-05 "4630" 2422
1:2:894 4.56753e-05 "4986" 2624
1:2:895 4.56753e-05 "5954" 3128
1:2:896 4.56753e-05 "6328" 3320
1:2:897 4.56753e-05 "6343" 3325
1:2:898 4.56753e-05 "6345" 3327
1:2:899 4.56753e-05 "6385" 3362
1:2:900 4.56753e-05 "6743" 3531
1:2:901 4.56753e-05 "7021" 3645
1:2:902 4.56753e-05 "7089" 3686
1:2:903 4.56753e-05 "7413" 3821
1:2:904 4.56753e-05 "8168" 4160
1:2:905 4.56753e-05 "8890" 4464
1:2:906 4.56753e-05 "Circus melanoleucos" 12880
1:2:907 4.56753e-05 "8896" 4470
1:2:908 4.54481e-05 "3120" 1525
1:2:909 4.54481e-05 "3449" 1690
1:2:910 4.54481e-05 "3458" 1699
1:2:911 4.54481e-05 "3460" 1701
1:2:912 4.54481e-05 "3479" 1720
1:2:913 4.54481e-05 "3812" 1893
1:2:914 4.54481e-05 "3815" 1896
1:2:915 4.54481e-05 "3820" 1901
1:2:916 4.54481e-05 "3826" 1907
1:2:917 4.54481e-05 "3888" 1969
1:2:918 4.54481e-05 "3891" 1972
1:2:919 4.54481e-05 "3903" 1984
1:2:920 4.54481e-05 "3905" 1986
1:2:921 4.54481e-05 "4525" 2317
1:2:922 4.54481e-05 "4530" 2322
1:2:923 4.54481e-05 "4532" 2324
1:2:924 4.54481e-05 "4558" 2350
1:2:925 4.54481e-05 "4884" 2522
1:2:926 4.54481e-05 "4987" 2625
1:2:927 4.54481e-05 "5342" 2831
1:2:928 4.54481e-05 "5344" 2833
1:2:929 4.54481e-05 "5358" 2847
1:2:930 4.54481e-05 "5670" 3001
1:2:931 4.54481e-05 "5956" 3130
1:2:932 4.54481e-05 "6069" 3231
1:2:933 4.54481e-05 "6342" 3324
1:2:934 4.54481e-05 "7401" 3812
1:2:935 4.54481e-05 "8455" 4265
1:2:936 4.54481e-05 "8513" 4294
1:2:937 4.54481e-05 "8531" 4312
1:2:938 4.54481e-05 "Leptopoecile sophiae" 15565
1:2:939 4.52208e-05 "3445" 1686
1:2:940 4.52208e-05 "3469" 1710
1:2:941 4.52208e-05 "3470" 1711
1:2:942 4.52208e-05 "3471" 1712
1:2:943 4.52208e-05 "3478" 1719
1:2:944 4.52208e-05 "3497" 1738
1:2:945 4.52208e-05 "3504" 1745
1:2:946 4.52208e-05 "3505" 1746
1:2:947 4.52208e-05 "3509" 1750
1:2:948 4.52208e-05 "3814" 1895
1:2:949 4.52208e-05 "3818" 1899
1:2:950 4.52208e-05 "3821" 1902
1:2:951 4.52208e-05 "3887" 1968
1:2:952 4.52208e-05 "3902" 1983
1:2:953 4.52208e-05 "3904" 1985
1:2:954 4.52208e-05 "4165" 2100
1:2:955 4.52208e-05 "4527" 2319
1:2:956 4.52208e-05 "4557" 2349
1:2:957 4.52208e-05 "4885" 2523
1:2:958 4.52208e-05 "5242" 2731
1:2:959 4.52208e-05 "5321" 2810
1:2:960 4.52208e-05 "5343" 2832
1:2:961 4.52208e-05 "5970" 3144
1:2:962 4.52208e-05 "6018" 3180
1:2:963 4.52208e-05 "7403" 3814
1:2:964 4.52208e-05 "7410" 3818
1:2:965 4.52208e-05 "7412" 3820
1:2:966 4.52208e-05 "8094" 4114
1:2:967 4.52208e-05 "8530" 4311
1:2:968 4.52208e-05 "8564" 4345
1:2:969 4.52208e-05 "9282" 4646
1:2:970 4.52208e-05 "Passer ammodendri" 17153
1:2:971 4.49936e-05 "3089" 1494
1:2:972 4.49936e-05 "3103" 1508
1:2:973 4.49936e-05 "3442" 1683
1:2:974 4.49936e-05 "3461" 1702
1:2:975 4.49936e-05 "3462" 1703
1:2:976 4.49936e-05 "3464" 1705
1:2:977 4.49936e-05 "3465" 1706
1:2:978 4.49936e-05 "3466" 1707
1:2:979 4.49936e-05 "3472" 1713
1:2:980 4.49936e-05 "3473" 1714
1:2:981 4.49936e-05 "3474" 1715
1:2:982 4.49936e-05 "3477" 1718
1:2:983 4.49936e-05 "3503" 1744
1:2:984 4.49936e-05 "3506" 1747
1:2:985 4.49936e-05 "3811" 1892
1:2:986 4.49936e-05 "3813" 1894
1:2:987 4.49936e-05 "3849" 1930
1:2:988 4.49936e-05 "3850" 1931
1:2:989 4.49936e-05 "3851" 1932
1:2:990 4.49936e-05 "3892" 1973
1:2:991 4.49936e-05 "4174" 2109
1:2:992 4.49936e-05 "4552" 2344
1:2:993 4.49936e-05 "4580" 2372
1:2:994 4.49936e-05 "4892" 2530
1:2:995 4.49936e-05 "5243" 2732
1:2:996 4.49936e-05 "5597" 2929
1:2:997 4.49936e-05 "5610" 2942
1:2:998 4.49936e-05 "5708" 3039
1:2:999 4.49936e-05 "5946" 3120
1:2:1000 4.49936e-05 "8563" 4344
1:2:1001 4.47664e-05 "3452" 1693
1:2:1002 4.47664e-05 "3467" 1708
1:2:1003 4.47664e-05 "3468" 1709
1:2:1004 4.47664e-05 "3475" 1716
1:2:1005 4.47664e-05 "3502" 1743
1:2:1006 4.47664e-05 "3513" 1754
1:2:1007 4.47664e-05 "3802" 1883
1:2:1008 4.47664e-05 "3805" 1886
1:2:1009 4.47664e-05 "3822" 1903
1:2:1010 4.47664e-05 "3825" 1906
1:2:1011 4.47664e-05 "3893" 1974
1:2:1012 4.47664e-05 "4172" 2107
1:2:1013 4.47664e-05 "4173" 2108
1:2:1014 4.47664e-05 "4175" 2110
1:2:1015 4.47664e-05 "4194" 2129
1:2:1016 4.47664e-05 "4218" 2153
1:2:1017 4.47664e-05 "4524" 2316
1:2:1018 4.47664e-05 "4526" 2318
1:2:1019 4.47664e-05 "4534" 2326
1:2:1020 4.47664e-05 "4559" 2351
1:2:1021 4.47664e-05 "4631" 2423
1:2:1022 4.47664e-05 "4886" 2524
1:2:1023 4.47664e-05 "5348" 2837
1:2:1024 4.47664e-05 "6687" 3492
1:2:1025 4.47664e-05 "6703" 3495
1:2:1026 4.47664e-05 "7402" 3813
1:2:1027 4.47664e-05 "Phoenicurus erythronotus" 17510
1:2:1028 4.45391e-05 "2732" 1286
1:2:1029 4.45391e-05 "3099" 1504
1:2:1030 4.45391e-05 "3100" 1505
1:2:1031 4.45391e-05 "3101" 1506
1:2:1032 4.45391e-05 "3118" 1523
1:2:1033 4.45391e-05 "3119" 1524
1:2:1034 4.45391e-05 "3121" 1526
1:2:1035 4.45391e-05 "3450" 1691
1:2:1036 4.45391e-05 "3455" 1696
1:2:1037 4.45391e-05 "3463" 1704
1:2:1038 4.45391e-05 "3476" 1717
1:2:1039 4.45391e-05 "3511" 1752
1:2:1040 4.45391e-05 "3899" 1980
1:2:1041 4.45391e-05 "3901" 1982
1:2:1042 4.45391e-05 "3906" 1987
1:2:1043 4.45391e-05 "4168" 2103
1:2:1044 4.45391e-05 "4170" 2105
1:2:1045 4.45391e-05 "4268" 2203
1:2:1046 4.45391e-05 "4551" 2343
1:2:1047 4.45391e-05 "4579" 2371
1:2:1048 4.45391e-05 "4883" 2521
1:2:1049 4.45391e-05 "4891" 2529
1:2:1050 4.45391e-05 "5245" 2734
1:2:1051 4.45391e-05 "5246" 2735
1:2:1052 4.45391e-05 "5322" 2811
1:2:1053 4.45391e-05 "5345" 2834
1:2:1054 4.45391e-05 "5718" 3049
1:2:1055 4.45391e-05 "6068" 3230
1:2:1056 4.45391e-05 "6346" 3328
1:2:1057 4.45391e-05 "6660" 3477
1:2:1058 4.45391e-05 "6704" 3496
1:2:1059 4.45391e-05 "7812" 4014
1:2:1060 4.45391e-05 "8155" 4147
1:2:1061 4.45391e-05 "8169" 4161
1:2:1062 4.45391e-05 "8534" 4315
1:2:1063 4.43119e-05 "2734" 1288
1:2:1064 4.43119e-05 "2735" 1289
1:2:1065 4.43119e-05 "3098" 1503
1:2:1066 4.43119e-05 "3102" 1507
1:2:1067 4.43119e-05 "3104" 1509
1:2:1068 4.43119e-05 "3105" 1510
1:2:1069 4.43119e-05 "3446" 1687
1:2:1070 4.43119e-05 "3451" 1692
1:2:1071 4.43119e-05 "3500" 1741
1:2:1072 4.43119e-05 "3507" 1748
1:2:1073 4.43119e-05 "3508" 1749
1:2:1074 4.43119e-05 "3510" 1751
1:2:1075 4.43119e-05 "3514" 1755
1:2:1076 4.43119e-05 "3803" 1884
1:2:1077 4.43119e-05 "3804" 1885
1:2:1078 4.43119e-05 "3823" 1904
1:2:1079 4.43119e-05 "3824" 1905
1:2:1080 4.43119e-05 "3886" 1967
1:2:1081 4.43119e-05 "3894" 1975
1:2:1082 4.43119e-05 "3898" 1979
1:2:1083 4.43119e-05 "4167" 2102
1:2:1084 4.43119e-05 "4180" 2115
1:2:1085 4.43119e-05 "4201" 2136
1:2:1086 4.43119e-05 "4270" 2205
1:2:1087 4.43119e-05 "4553" 2345
1:2:1088 4.43119e-05 "4632" 2424
1:2:1089 4.43119e-05 "4636" 2428
1:2:1090 4.43119e-05 "4637" 2429
1:2:1091 4.43119e-05 "5237" 2726
1:2:1092 4.43119e-05 "5347" 2836
1:2:1093 4.43119e-05 "5359" 2848
1:2:1094 4.43119e-05 "6341" 3323
1:2:1095 4.43119e-05 "7101" 3698
1:2:1096 4.43119e-05 "8136" 4132
1:2:1097 4.40846e-05 "2733" 1287
1:2:1098 4.40846e-05 "3091" 1496
1:2:1099 4.40846e-05 "3108" 1513
1:2:1100 4.40846e-05 "3122" 1527
1:2:1101 4.40846e-05 "3453" 1694
1:2:1102 4.40846e-05 "3454" 1695
1:2:1103 4.40846e-05 "3498" 1739
1:2:1104 4.40846e-05 "3499" 1740
1:2:1105 4.40846e-05 "3882" 1963
1:2:1106 4.40846e-05 "3885" 1966
1:2:1107 4.40846e-05 "4166" 2101
1:2:1108 4.40846e-05 "4171" 2106
1:2:1109 4.40846e-05 "4176" 2111
1:2:1110 4.40846e-05 "4269" 2204
1:2:1111 4.40846e-05 "4533" 2325
1:2:1112 4.40846e-05 "4578" 2370
1:2:1113 4.40846e-05 "4638" 2430
1:2:1114 4.40846e-05 "4893" 2531
1:2:1115 4.40846e-05 "5244" 2733
1:2:1116 4.40846e-05 "5340" 2829
1:2:1117 4.40846e-05 "5346" 2835
1:2:1118 4.40846e-05 "5611" 2943
1:2:1119 4.40846e-05 "5671" 3002
1:2:1120 4.40846e-05 "5672" 3003
1:2:1121 4.40846e-05 "6656" 3473
1:2:1122 4.40846e-05 "6680" 3485
1:2:1123 4.40846e-05 "6705" 3497
1:2:1124 4.40846e-05 "7409" 3817
1:2:1125 4.40846e-05 "8922" 4496
1:2:1126 4.40846e-05 "9250" 4614
1:2:1127 4.40846e-05 "Sylvia cantillans" 19401
1:2:1128 4.38574e-05 "2711" 1270
1:2:1129 4.38574e-05 "2736" 1290
1:2:1130 4.38574e-05 "3092" 1497
1:2:1131 4.38574e-05 "3106" 1511
1:2:1132 4.38574e-05 "3107" 1512
1:2:1133 4.38574e-05 "3109" 1514
1:2:1134 4.38574e-05 "3501" 1742
1:2:1135 4.38574e-05 "3529" 1770
1:2:1136 4.38574e-05 "3531" 1772
1:2:1137 4.38574e-05 "3883" 1964
1:2:1138 4.38574e-05 "3895" 1976
1:2:1139 4.38574e-05 "3896" 1977
1:2:1140 4.38574e-05 "3900" 1981
1:2:1141 4.38574e-05 "4179" 2114
1:2:1142 4.38574e-05 "4217" 2152
1:2:1143 4.38574e-05 "4550" 2342
1:2:1144 4.38574e-05 "5239" 2728
1:2:1145 4.38574e-05 "6026" 3188
1:2:1146 4.38574e-05 "6307" 3303
1:2:1147 4.38574e-05 "8132" 4128
1:2:1148 4.38574e-05 "8512" 4293
1:2:1149 4.38574e-05 "8565" 4346
1:2:1150 4.38574e-05 "Carpodacus rubicilloides" 12312
1:2:1151 4.36302e-05 "3096" 1501
1:2:1152 4.36302e-05 "3097" 1502
1:2:1153 4.36302e-05 "3129" 1534
1:2:1154 4.36302e-05 "3515" 1756
1:2:1155 4.36302e-05 "3530" 1771
1:2:1156 4.36302e-05 "3884" 1965
1:2:1157 4.36302e-05 "4162" 2097
1:2:1158 4.36302e-05 "4187" 2122
1:2:1159 4.36302e-05 "4188" 2123
1:2:1160 4.36302e-05 "4190" 2125
1:2:1161 4.36302e-05 "4193" 2128
1:2:1162 4.36302e-05 "4535" 2327
1:2:1163 4.36302e-05 "4633" 2425
1:2:1164 4.36302e-05 "4882" 2520
1:2:1165 4.36302e-05 "4887" 2525
1:2:1166 4.36302e-05 "4889" 2527
1:2:1167 4.36302e-05 "4890" 2528
1:2:1168 4.36302e-05 "4940" 2578
1:2:1169 4.36302e-05 "4999" 2637
1:2:1170 4.36302e-05 "5252" 2741
1:2:1171 4.36302e-05 "5255" 2744
1:2:1172 4.36302e-05 "5980" 3148
1:2:1173 4.36302e-05 "6317" 3309
1:2:1174 4.36302e-05 "6318" 3310
1:2:1175 4.36302e-05 "6340" 3322
1:2:1176 4.36302e-05 "6430" 3407
1:2:1177 4.36302e-05 "7040" 3650
1:2:1178 4.36302e-05 "7377" 3804
1:2:1179 4.36302e-05 "7414" 3822
1:2:1180 4.36302e-05 "8156" 4148
1:2:1181 4.34029e-05 "2737" 1291
1:2:1182 4.34029e-05 "3090" 1495
1:2:1183 4.34029e-05 "3095" 1500
1:2:1184 4.34029e-05 "3117" 1522
1:2:1185 4.34029e-05 "3897" 1978
1:2:1186 4.34029e-05 "4177" 2112
1:2:1187 4.34029e-05 "4178" 2113
1:2:1188 4.34029e-05 "4181" 2116
1:2:1189 4.34029e-05 "4182" 2117
1:2:1190 4.34029e-05 "4189" 2124
1:2:1191 4.34029e-05 "4191" 2126
1:2:1192 4.34029e-05 "4192" 2127
1:2:1193 4.34029e-05 "4523" 2315
1:2:1194 4.34029e-05 "4540" 2332
1:2:1195 4.34029e-05 "4577" 2369
1:2:1196 4.34029e-05 "4639" 2431
1:2:1197 4.34029e-05 "4881" 2519
1:2:1198 4.34029e-05 "4894" 2532
1:2:1199 4.34029e-05 "5238" 2727
1:2:1200 4.34029e-05 "5254" 2743
1:2:1201 4.34029e-05 "5323" 2812
1:2:1202 4.34029e-05 "5707" 3038
1:2:1203 4.34029e-05 "5953" 3127
1:2:1204 4.34029e-05 "6686" 3491
1:2:1205 4.34029e-05 "7423" 3831
1:2:1206 4.34029e-05 "Turdus ruficollis" 20112
1:2:1207 4.31757e-05 "2738" 1292
1:2:1208 4.31757e-05 "2739" 1293
1:2:1209 4.31757e-05 "3094" 1499
1:2:1210 4.31757e-05 "3110" 1515
1:2:1211 4.31757e-05 "3123" 1528
1:2:1212 4.31757e-05 "4541" 2333
1:2:1213 4.31757e-05 "4880" 2518
1:2:1214 4.31757e-05 "4888" 2526
1:2:1215 4.31757e-05 "4895" 2533
1:2:1216 4.31757e-05 "5253" 2742
1:2:1217 4.31757e-05 "5673" 3004
1:2:1218 4.31757e-05 "5949" 3123
1:2:1219 4.31757e-05 "5974" 3145
1:2:1220 4.31757e-05 "6429" 3406
1:2:1221 4.31757e-05 "6658" 3475
1:2:1222 4.31757e-05 "6682" 3487
1:2:1223 4.31757e-05 "6683" 3488
1:2:1224 4.31757e-05 "8562" 4343
1:2:1225 4.31757e-05 "Calonectris diomedea" 12142
1:2:1226 4.31757e-05 "Irania gutturalis" 15232
1:2:1227 4.29484e-05 "3111" 1516
1:2:1228 4.29484e-05 "3124" 1529
1:2:1229 4.29484e-05 "3130" 1535
1:2:1230 4.29484e-05 "3528" 1769
1:2:1231 4.29484e-05 "3907" 1988
1:2:1232 4.29484e-05 "4216" 2151
1:2:1233 4.29484e-05 "4271" 2206
1:2:1234 4.29484e-05 "4560" 2352
1:2:1235 4.29484e-05 "4641" 2433
1:2:1236 4.29484e-05 "4900" 2538
1:2:1237 4.29484e-05 "5240" 2729
1:2:1238 4.29484e-05 "5256" 2745
1:2:1239 4.29484e-05 "5261" 2750
1:2:1240 4.29484e-05 "5596" 2928
1:2:1241 4.29484e-05 "5660" 2991
1:2:1242 4.29484e-05 "5979" 3147
1:2:1243 4.29484e-05 "6684" 3489
1:2:1244 4.29484e-05 "6702" 3494
1:2:1245 4.29484e-05 "7455" 3860
1:2:1246 4.29484e-05 "7776" 3983
1:2:1247 4.29484e-05 "8529" 4310
1:2:1248 4.27212e-05 "2723" 1278
1:2:1249 4.27212e-05 "3093" 1498
1:2:1250 4.27212e-05 "3125" 1530
1:2:1251 4.27212e-05 "3532" 1773
1:2:1252 4.27212e-05 "4183" 2118
1:2:1253 4.27212e-05 "4186" 2121
1:2:1254 4.27212e-05 "4211" 2146
1:2:1255 4.27212e-05 "4215" 2150
1:2:1256 4.27212e-05 "4536" 2328
1:2:1257 4.27212e-05 "4635" 2427
1:2:1258 4.27212e-05 "4878" 2516
1:2:1259 4.27212e-05 "4879" 2517
1:2:1260 4.27212e-05 "4939" 2577
1:2:1261 4.27212e-05 "5234" 2723
1:2:1262 4.27212e-05 "5247" 2736
1:2:1263 4.27212e-05 "5324" 2813
1:2:1264 4.27212e-05 "5328" 2817
1:2:1265 4.27212e-05 "5329" 2818
1:2:1266 4.27212e-05 "5603" 2935
1:2:1267 4.27212e-05 "5609" 2941
1:2:1268 4.27212e-05 "5719" 3050
1:2:1269 4.27212e-05 "5952" 3126
1:2:1270 4.27212e-05 "5959" 3133
1:2:1271 4.27212e-05 "5968" 3142
1:2:1272 4.27212e-05 "5975" 3146
1:2:1273 4.27212e-05 "5982" 3150
1:2:1274 4.27212e-05 "6661" 3478
1:2:1275 4.27212e-05 "6685" 3490
1:2:1276 4.27212e-05 "6790" 3578
1:2:1277 4.27212e-05 "7422" 3830
1:2:1278 4.27212e-05 "7456" 3861
1:2:1279 4.27212e-05 "8095" 4115
1:2:1280 4.27212e-05 "8131" 4127
1:2:1281 4.27212e-05 "Podoces hendersoni" 17900
1:2:1282 4.27212e-05 "Sitta villosa" 19096
1:2:1283 4.2494e-05 "3112" 1517
1:2:1284 4.2494e-05 "3113" 1518
1:2:1285 4.2494e-05 "3114" 1519
1:2:1286 4.2494e-05 "3126" 1531
1:2:1287 4.2494e-05 "3433" 1679
1:2:1288 4.2494e-05 "3517" 1758
1:2:1289 4.2494e-05 "4214" 2149
1:2:1290 4.2494e-05 "4272" 2207
1:2:1291 4.2494e-05 "4277" 2212
1:2:1292 4.2494e-05 "4519" 2311
1:2:1293 4.2494e-05 "4549" 2341
1:2:1294 4.2494e-05 "4634" 2426
1:2:1295 4.2494e-05 "4901" 2539
1:2:1296 4.2494e-05 "5235" 2724
1:2:1297 4.2494e-05 "5248" 2737
1:2:1298 4.2494e-05 "5258" 2747
1:2:1299 4.2494e-05 "5259" 2748
1:2:1300 4.2494e-05 "5260" 2749
1:2:1301 4.2494e-05 "5325" 2814
1:2:1302 4.2494e-05 "5327" 2816
1:2:1303 4.2494e-05 "5960" 3134
1:2:1304 4.2494e-05 "5962" 3136
1:2:1305 4.2494e-05 "6067" 3229
1:2:1306 4.2494e-05 "6322" 3314
1:2:1307 4.2494e-05 "6324" 3316
1:2:1308 4.2494e-05 "6347" 3329
1:2:1309 4.2494e-05 "6657" 3474
1:2:1310 4.2494e-05 "8511" 4292
1:2:1311 4.2494e-05 "9610" 4766
1:2:1312 4.22667e-05 "2006" 788
1:2:1313 4.22667e-05 "2740" 1294
1:2:1314 4.22667e-05 "3115" 1520
1:2:1315 4.22667e-05 "3127" 1532
1:2:1316 4.22667e-05 "3128" 1533
1:2:1317 4.22667e-05 "3516" 1757
1:2:1318 4.22667e-05 "3801" 1882
1:2:1319 4.22667e-05 "3908" 1989
1:2:1320 4.22667e-05 "4184" 2119
1:2:1321 4.22667e-05 "4209" 2144
1:2:1322 4.22667e-05 "4210" 2145
1:2:1323 4.22667e-05 "4278" 2213
1:2:1324 4.22667e-05 "4279" 2214
1:2:1325 4.22667e-05 "4522" 2314
1:2:1326 4.22667e-05 "4640" 2432
1:2:1327 4.22667e-05 "4899" 2537
1:2:1328 4.22667e-05 "5330" 2819
1:2:1329 4.22667e-05 "5588" 2920
1:2:1330 4.22667e-05 "5612" 2944
1:2:1331 4.22667e-05 "5703" 3034
1:2:1332 4.22667e-05 "5957" 3131
1:2:1333 4.22667e-05 "6327" 3319
1:2:1334 4.22667e-05 "6373" 3350
1:2:1335 4.22667e-05 "6386" 3363
1:2:1336 4.22667e-05 "6428" 3405
1:2:1337 4.22667e-05 "6729" 3517
1:2:1338 4.22667e-05 "7784" 3991
1:2:1339 4.22667e-05 "8149" 4145
1:2:1340 4.20395e-05 "2741" 1295
1:2:1341 4.20395e-05 "2742" 1296
1:2:1342 4.20395e-05 "3116" 1521
1:2:1343 4.20395e-05 "3131" 1536
1:2:1344 4.20395e-05 "3518" 1759
1:2:1345 4.20395e-05 "3543" 1784
1:2:1346 4.20395e-05 "4205" 2140
1:2:1347 4.20395e-05 "4212" 2147
1:2:1348 4.20395e-05 "4547" 2339
1:2:1349 4.20395e-05 "4576" 2368
1:2:1350 4.20395e-05 "5000" 2638
1:2:1351 4.20395e-05 "5233" 2722
1:2:1352 4.20395e-05 "5236" 2725
1:2:1353 4.20395e-05 "5257" 2746
1:2:1354 4.20395e-05 "5360" 2849
1:2:1355 4.20395e-05 "5587" 2919
1:2:1356 4.20395e-05 "5674" 3005
1:2:1357 4.20395e-05 "5947" 3121
1:2:1358 4.20395e-05 "5950" 3124
1:2:1359 4.20395e-05 "5967" 3141
1:2:1360 4.20395e-05 "6679" 3484
1:2:1361 4.20395e-05 "6744" 3532
1:2:1362 4.20395e-05 "7411" 3819
1:2:1363 4.20395e-05 "7783" 3990
1:2:1364 4.20395e-05 "8172" 4164
1:2:1365 4.20395e-05 "8528" 4309
1:2:1366 4.18122e-05 "2370" 1040
1:2:1367 4.18122e-05 "2371" 1041
1:2:1368 4.18122e-05 "2372" 1042
1:2:1369 4.18122e-05 "2760" 1314
1:2:1370 4.18122e-05 "3527" 1768
1:2:1371 4.18122e-05 "3533" 1774
1:2:1372 4.18122e-05 "3542" 1783
1:2:1373 4.18122e-05 "3544" 1785
1:2:1374 4.18122e-05 "3909" 1990
1:2:1375 4.18122e-05 "4150" 2085
1:2:1376 4.18122e-05 "4151" 2086
1:2:1377 4.18122e-05 "4155" 2090
1:2:1378 4.18122e-05 "4202" 2137
1:2:1379 4.18122e-05 "4203" 2138
1:2:1380 4.18122e-05 "4204" 2139
1:2:1381 4.18122e-05 "4207" 2142
1:2:1382 4.18122e-05 "4208" 2143
1:2:1383 4.18122e-05 "4213" 2148
1:2:1384 4.18122e-05 "4273" 2208
1:2:1385 4.18122e-05 "4274" 2209
1:2:1386 4.18122e-05 "4518" 2310
1:2:1387 4.18122e-05 "4537" 2329
1:2:1388 4.18122e-05 "4545" 2337
1:2:1389 4.18122e-05 "4546" 2338
1:2:1390 4.18122e-05 "4896" 2534
1:2:1391 4.18122e-05 "4898" 2536
1:2:1392 4.18122e-05 "4902" 2540
1:2:1393 4.18122e-05 "5231" 2720
1:2:1394 4.18122e-05 "5598" 2930
1:2:1395 4.18122e-05 "5599" 2931
1:2:1396 4.18122e-05 "5608" 2940
1:2:1397 4.18122e-05 "5702" 3033
1:2:1398 4.18122e-05 "5948" 3122
1:2:1399 4.18122e-05 "5951" 3125
1:2:1400 4.18122e-05 "5961" 3135
1:2:1401 4.18122e-05 "5981" 3149
1:2:1402 4.18122e-05 "6320" 3312
1:2:1403 4.18122e-05 "6655" 3472
1:2:1404 4.18122e-05 "8166" 4158
1:2:1405 4.1585e-05 "2363" 1033
1:2:1406 4.1585e-05 "2712" 1271
1:2:1407 4.1585e-05 "2724" 1279
1:2:1408 4.1585e-05 "2759" 1313
1:2:1409 4.1585e-05 "3537" 1778
1:2:1410 4.1585e-05 "3541" 1782
1:2:1411 4.1585e-05 "4152" 2087
1:2:1412 4.1585e-05 "4516" 2308
1:2:1413 4.1585e-05 "4517" 2309
1:2:1414 4.1585e-05 "4544" 2336
1:2:1415 4.1585e-05 "4548" 2340
1:2:1416 4.1585e-05 "5232" 2721
1:2:1417 4.1585e-05 "5251" 2740
1:2:1418 4.1585e-05 "5326" 2815
1:2:1419 4.1585e-05 "5945" 3119
1:2:1420 4.1585e-05 "6319" 3311
1:2:1421 4.1585e-05 "6321" 3313
1:2:1422 4.1585e-05 "6681" 3486
1:2:1423 4.1585e-05 "7380" 3807
1:2:1424 4.1585e-05 "7447" 3852
1:2:1425 4.1585e-05 "7772" 3979
1:2:1426 4.1585e-05 "7785" 3992
1:2:1427 4.1585e-05 "Grus monacha" 14751
1:2:1428 4.1585e-05 "Hippolais polyglotta" 15021
1:2:1429 4.13578e-05 "2005" 787
1:2:1430 4.13578e-05 "2362" 1032
1:2:1431 4.13578e-05 "2743" 1297
1:2:1432 4.13578e-05 "2745" 1299
1:2:1433 4.13578e-05 "2746" 1300
1:2:1434 4.13578e-05 "2751" 1305
1:2:1435 4.13578e-05 "3132" 1537
1:2:1436 4.13578e-05 "3536" 1777
1:2:1437 4.13578e-05 "4159" 2094
1:2:1438 4.13578e-05 "4185" 2120
1:2:1439 4.13578e-05 "4206" 2141
1:2:1440 4.13578e-05 "4515" 2307
1:2:1441 4.13578e-05 "4538" 2330
1:2:1442 4.13578e-05 "4539" 2331
1:2:1443 4.13578e-05 "4542" 2334
1:2:1444 4.13578e-05 "4543" 2335
1:2:1445 4.13578e-05 "4564" 2356
1:2:1446 4.13578e-05 "5249" 2738
1:2:1447 4.13578e-05 "5250" 2739
1:2:1448 4.13578e-05 "5301" 2790
1:2:1449 4.13578e-05 "5339" 2828
1:2:1450 4.13578e-05 "5586" 2918
1:2:1451 4.13578e-05 "5958" 3132
1:2:1452 4.13578e-05 "6316" 3308
1:2:1453 4.13578e-05 "6372" 3349
1:2:1454 4.13578e-05 "7019" 3643
1:2:1455 4.13578e-05 "7048" 3658
1:2:1456 4.13578e-05 "8093" 4113
1:2:1457 4.11305e-05 "2373" 1043
1:2:1458 4.11305e-05 "2744" 1298
1:2:1459 4.11305e-05 "2748" 1302
1:2:1460 4.11305e-05 "2749" 1303
1:2:1461 4.11305e-05 "3133" 1538
1:2:1462 4.11305e-05 "3520" 1761
1:2:1463 4.11305e-05 "3525" 1766
1:2:1464 4.11305e-05 "3540" 1781
1:2:1465 4.11305e-05 "3910" 1991
1:2:1466 4.11305e-05 "4160" 2095
1:2:1467 4.11305e-05 "4276" 2211
1:2:1468 4.11305e-05 "4897" 2535
1:2:1469 4.11305e-05 "4903" 2541
1:2:1470 4.11305e-05 "4938" 2576
1:2:1471 4.11305e-05 "5613" 2945
1:2:1472 4.11305e-05 "5620" 2951
1:2:1473 4.11305e-05 "5704" 3035
1:2:1474 4.11305e-05 "5963" 3137
1:2:1475 4.11305e-05 "5983" 3151
1:2:1476 4.11305e-05 "6312" 3306
1:2:1477 4.11305e-05 "6789" 3577
1:2:1478 4.11305e-05 "7022" 3646
1:2:1479 4.11305e-05 "7138" 3735
1:2:1480 4.11305e-05 "8510" 4291
1:2:1481 4.11305e-05 "8566" 4347
1:2:1482 4.09033e-05 "2021" 798
1:2:1483 4.09033e-05 "2025" 802
1:2:1484 4.09033e-05 "2374" 1044
1:2:1485 4.09033e-05 "2375" 1045
1:2:1486 4.09033e-05 "2747" 1301
1:2:1487 4.09033e-05 "2750" 1304
1:2:1488 4.09033e-05 "2752" 1306
1:2:1489 4.09033e-05 "2753" 1307
1:2:1490 4.09033e-05 "2756" 1310
1:2:1491 4.09033e-05 "2757" 1311
1:2:1492 4.09033e-05 "2758" 1312
1:2:1493 4.09033e-05 "3524" 1765
1:2:1494 4.09033e-05 "3526" 1767
1:2:1495 4.09033e-05 "3534" 1775
1:2:1496 4.09033e-05 "3545" 1786
1:2:1497 4.09033e-05 "3916" 1997
1:2:1498 4.09033e-05 "4275" 2210
1:2:1499 4.09033e-05 "4281" 2216
1:2:1500 4.09033e-05 "4904" 2542
1:2:1501 4.09033e-05 "4906" 2544
1:2:1502 4.09033e-05 "5228" 2717
1:2:1503 4.09033e-05 "5262" 2751
1:2:1504 4.09033e-05 "5590" 2922
1:2:1505 4.09033e-05 "5605" 2937
1:2:1506 4.09033e-05 "5966" 3140
1:2:1507 4.09033e-05 "6371" 3348
1:2:1508 4.09033e-05 "7020" 3644
1:2:1509 4.09033e-05 "7056" 3662
1:2:1510 4.09033e-05 "7376" 3803
1:2:1511 4.09033e-05 "7378" 3805
1:2:1512 4.09033e-05 "7420" 3828
1:2:1513 4.09033e-05 "7813" 4015
1:2:1514 4.09033e-05 "8157" 4149
1:2:1515 4.09033e-05 "8173" 4165
1:2:1516 4.09033e-05 "8516" 4297
1:2:1517 4.09033e-05 "8525" 4306
1:2:1518 4.09033e-05 "8535" 4316
1:2:1519 4.0676e-05 "2376" 1046
1:2:1520 4.0676e-05 "2379" 1049
1:2:1521 4.0676e-05 "3134" 1539
1:2:1522 4.0676e-05 "3138" 1543
1:2:1523 4.0676e-05 "3519" 1760
1:2:1524 4.0676e-05 "3538" 1779
1:2:1525 4.0676e-05 "3790" 1881
1:2:1526 4.0676e-05 "4521" 2313
1:2:1527 4.0676e-05 "5600" 2932
1:2:1528 4.0676e-05 "5602" 2934
1:2:1529 4.0676e-05 "5607" 2939
1:2:1530 4.0676e-05 "5622" 2953
1:2:1531 4.0676e-05 "5705" 3036
1:2:1532 4.0676e-05 "6308" 3304
1:2:1533 4.0676e-05 "6788" 3576
1:2:1534 4.0676e-05 "7017" 3641
1:2:1535 4.0676e-05 "7375" 3802
1:2:1536 4.0676e-05 "7421" 3829
1:2:1537 4.0676e-05 "7740" 3970
1:2:1538 4.0676e-05 "7771" 3978
1:2:1539 4.0676e-05 "8145" 4141
1:2:1540 4.0676e-05 "8203" 4195
1:2:1541 4.0676e-05 "8526" 4307
1:2:1542 4.0676e-05 "Larus michahellis" 15467
1:2:1543 4.04488e-05 "2754" 1308
1:2:1544 4.04488e-05 "2755" 1309
1:2:1545 4.04488e-05 "3521" 1762
1:2:1546 4.04488e-05 "3523" 1764
1:2:1547 4.04488e-05 "3535" 1776
1:2:1548 4.04488e-05 "3539" 1780
1:2:1549 4.04488e-05 "3546" 1787
1:2:1550 4.04488e-05 "4161" 2096
1:2:1551 4.04488e-05 "4565" 2357
1:2:1552 4.04488e-05 "4905" 2543
1:2:1553 4.04488e-05 "5263" 2752
1:2:1554 4.04488e-05 "5594" 2926
1:2:1555 4.04488e-05 "5604" 2936
1:2:1556 4.04488e-05 "7457" 3862
1:2:1557 4.04488e-05 "7737" 3967
1:2:1558 4.04488e-05 "7806" 4008
1:2:1559 4.04488e-05 "8202" 4194
1:2:1560 4.04488e-05 "8527" 4308
1:2:1561 4.04488e-05 "8561" 4342
1:2:1562 4.02216e-05 "2351" 1024
1:2:1563 4.02216e-05 "2377" 1047
1:2:1564 4.02216e-05 "2378" 1048
1:2:1565 4.02216e-05 "3135" 1540
1:2:1566 4.02216e-05 "3136" 1541
1:2:1567 4.02216e-05 "3137" 1542
1:2:1568 4.02216e-05 "3139" 1544
1:2:1569 4.02216e-05 "3143" 1548
1:2:1570 4.02216e-05 "3170" 1575
1:2:1571 4.02216e-05 "3171" 1576
1:2:1572 4.02216e-05 "3911" 1992
1:2:1573 4.02216e-05 "3915" 1996
1:2:1574 4.02216e-05 "4149" 2084
1:2:1575 4.02216e-05 "4154" 2089
1:2:1576 4.02216e-05 "4280" 2215
1:2:1577 4.02216e-05 "4520" 2312
1:2:1578 4.02216e-05 "4573" 2365
1:2:1579 4.02216e-05 "4574" 2366
1:2:1580 4.02216e-05 "4575" 2367
1:2:1581 4.02216e-05 "4877" 2515
1:2:1582 4.02216e-05 "5332" 2821
1:2:1583 4.02216e-05 "5338" 2827
1:2:1584 4.02216e-05 "5589" 2921
1:2:1585 4.02216e-05 "5601" 2933
1:2:1586 4.02216e-05 "5614" 2946
1:2:1587 4.02216e-05 "5619" 2950
1:2:1588 4.02216e-05 "5621" 2952
1:2:1589 4.02216e-05 "5678" 3009
1:2:1590 4.02216e-05 "5706" 3037
1:2:1591 4.02216e-05 "6313" 3307
1:2:1592 4.02216e-05 "6787" 3575
1:2:1593 4.02216e-05 "7018" 3642
1:2:1594 4.02216e-05 "8150" 4146
1:2:1595 4.02216e-05 "8204" 4196
1:2:1596 4.02216e-05 "9281" 4645
1:2:1597 4.02216e-05 "Carpodacus stoliczkae" 12316
1:2:1598 4.02216e-05 "Lanius bucephalus" 15410
1:2:1599 4.02216e-05 "9970" 4923
1:2:1600 3.99943e-05 "2022" 799
1:2:1601 3.99943e-05 "2364" 1034
1:2:1602 3.99943e-05 "3142" 1547
1:2:1603 3.99943e-05 "3522" 1763
1:2:1604 3.99943e-05 "4156" 2091
1:2:1605 3.99943e-05 "4511" 2303
1:2:1606 3.99943e-05 "4513" 2305
1:2:1607 3.99943e-05 "4563" 2355
1:2:1608 3.99943e-05 "4566" 2358
1:2:1609 3.99943e-05 "5579" 2911
1:2:1610 3.99943e-05 "5595" 2927
1:2:1611 3.99943e-05 "5615" 2947
1:2:1612 3.99943e-05 "5623" 2954
1:2:1613 3.99943e-05 "5677" 3008
1:2:1614 3.99943e-05 "7015" 3639
1:2:1615 3.99943e-05 "7139" 3736
1:2:1616 3.99943e-05 "8158" 4150
1:2:1617 3.99943e-05 "8494" 4277
1:2:1618 3.97671e-05 "2024" 801
1:2:1619 3.97671e-05 "2350" 1023
1:2:1620 3.97671e-05 "3913" 1994
1:2:1621 3.97671e-05 "3914" 1995
1:2:1622 3.97671e-05 "4514" 2306
1:2:1623 3.97671e-05 "4561" 2353
1:2:1624 3.97671e-05 "4562" 2354
1:2:1625 3.97671e-05 "4572" 2364
1:2:1626 3.97671e-05 "4876" 2514
1:2:1627 3.97671e-05 "5264" 2753
1:2:1628 3.97671e-05 "5964" 3138
1:2:1629 3.97671e-05 "6066" 3228
1:2:1630 3.97671e-05 "6303" 3299
1:2:1631 3.97671e-05 "6369" 3346
1:2:1632 3.97671e-05 "6370" 3347
1:2:1633 3.97671e-05 "6427" 3404
1:2:1634 3.97671e-05 "7088" 3685
1:2:1635 3.97671e-05 "8921" 4495
1:2:1636 3.97671e-05 "9640" 4796
1:2:1637 3.97671e-05 "Zapornia paykullii" 20415
1:2:1638 3.95398e-05 "2023" 800
1:2:1639 3.95398e-05 "2710" 1269
1:2:1640 3.95398e-05 "3068" 1482
1:2:1641 3.95398e-05 "3140" 1545
1:2:1642 3.95398e-05 "3141" 1546
1:2:1643 3.95398e-05 "3144" 1549
1:2:1644 3.95398e-05 "3172" 1577
1:2:1645 3.95398e-05 "3434" 1680
1:2:1646 3.95398e-05 "3547" 1788
1:2:1647 3.95398e-05 "4158" 2093
1:2:1648 3.95398e-05 "4874" 2512
1:2:1649 3.95398e-05 "4875" 2513
1:2:1650 3.95398e-05 "4907" 2545
1:2:1651 3.95398e-05 "5003" 2639
1:2:1652 3.95398e-05 "5265" 2754
1:2:1653 3.95398e-05 "5363" 2850
1:2:1654 3.95398e-05 "7738" 3968
1:2:1655 3.95398e-05 "7775" 3982
1:2:1656 3.95398e-05 "9576" 4732
1:2:1657 3.95398e-05 "Aix galericulata" 11003
1:2:1658 3.95398e-05 "Poecile lugubris" 17911
1:2:1659 3.93126e-05 "2380" 1050
1:2:1660 3.93126e-05 "2399" 1069
1:2:1661 3.93126e-05 "2400" 1070
1:2:1662 3.93126e-05 "2761" 1315
1:2:1663 3.93126e-05 "3067" 1481
1:2:1664 3.93126e-05 "3173" 1578
1:2:1665 3.93126e-05 "3175" 1580
1:2:1666 3.93126e-05 "3912" 1993
1:2:1667 3.93126e-05 "4512" 2304
1:2:1668 3.93126e-05 "4567" 2359
1:2:1669 3.93126e-05 "4571" 2363
1:2:1670 3.93126e-05 "5701" 3032
1:2:1671 3.93126e-05 "6326" 3318
1:2:1672 3.93126e-05 "6745" 3533
1:2:1673 3.93126e-05 "7497" 3902
1:2:1674 3.93126e-05 "Pelecanus onocrotalus" 17230
1:2:1675 3.90853e-05 "2015" 797
1:2:1676 3.90853e-05 "2026" 803
1:2:1677 3.90853e-05 "2349" 1022
1:2:1678 3.90853e-05 "2369" 1039
1:2:1679 3.90853e-05 "2382" 1052
1:2:1680 3.90853e-05 "2398" 1068
1:2:1681 3.90853e-05 "2763" 1317
1:2:1682 3.90853e-05 "2768" 1322
1:2:1683 3.90853e-05 "3152" 1557
1:2:1684 3.90853e-05 "3176" 1581
1:2:1685 3.90853e-05 "4862" 2500
1:2:1686 3.90853e-05 "4937" 2575
1:2:1687 3.90853e-05 "5004" 2640
1:2:1688 3.90853e-05 "5230" 2719
1:2:1689 3.90853e-05 "5266" 2755
1:2:1690 3.90853e-05 "5591" 2923
1:2:1691 3.90853e-05 "5965" 3139
1:2:1692 3.90853e-05 "6654" 3471
1:2:1693 3.90853e-05 "7137" 3734
1:2:1694 3.90853e-05 "7419" 3827
1:2:1695 3.90853e-05 "8159" 4151
1:2:1696 3.90853e-05 "8160" 4152
1:2:1697 3.88581e-05 "2381" 1051
1:2:1698 3.88581e-05 "2718" 1277
1:2:1699 3.88581e-05 "2762" 1316
1:2:1700 3.88581e-05 "2769" 1323
1:2:1701 3.88581e-05 "2770" 1324
1:2:1702 3.88581e-05 "3145" 1550
1:2:1703 3.88581e-05 "3168" 1573
1:2:1704 3.88581e-05 "3174" 1579
1:2:1705 3.88581e-05 "3435" 1681
1:2:1706 3.88581e-05 "4157" 2092
1:2:1707 3.88581e-05 "4506" 2298
1:2:1708 3.88581e-05 "4569" 2361
1:2:1709 3.88581e-05 "4570" 2362
1:2:1710 3.88581e-05 "5592" 2924
1:2:1711 3.88581e-05 "5675" 3006
1:2:1712 3.88581e-05 "5723" 3051
1:2:1713 3.88581e-05 "6017" 3179
1:2:1714 3.88581e-05 "6662" 3479
1:2:1715 3.88581e-05 "7016" 3640
1:2:1716 3.88581e-05 "7408" 3816
1:2:1717 3.88581e-05 "7762" 3972
1:2:1718 3.88581e-05 "8201" 4193
1:2:1719 3.88581e-05 "Onychostruthus taczanowskii" 16888
1:2:1720 3.86309e-05 "2764" 1318
1:2:1721 3.86309e-05 "2765" 1319
1:2:1722 3.86309e-05 "2771" 1325
1:2:1723 3.86309e-05 "3151" 1556
1:2:1724 3.86309e-05 "3153" 1558
1:2:1725 3.86309e-05 "3162" 1567
1:2:1726 3.86309e-05 "3163" 1568
1:2:1727 3.86309e-05 "3164" 1569
1:2:1728 3.86309e-05 "3169" 1574
1:2:1729 3.86309e-05 "3177" 1582
1:2:1730 3.86309e-05 "3182" 1587
1:2:1731 3.86309e-05 "3548" 1789
1:2:1732 3.86309e-05 "4643" 2434
1:2:1733 3.86309e-05 "4912" 2550
1:2:1734 3.86309e-05 "5229" 2718
1:2:1735 3.86309e-05 "5616" 2948
1:2:1736 3.86309e-05 "5624" 2955
1:2:1737 3.86309e-05 "5659" 2990
1:2:1738 3.86309e-05 "5679" 3010
1:2:1739 3.86309e-05 "6065" 3227
1:2:1740 3.86309e-05 "7055" 3661
1:2:1741 3.86309e-05 "7102" 3699
1:2:1742 3.86309e-05 "7142" 3739
1:2:1743 3.86309e-05 "7415" 3823
1:2:1744 3.86309e-05 "7736" 3966
1:2:1745 3.86309e-05 "7769" 3976
1:2:1746 3.86309e-05 "7770" 3977
1:2:1747 3.86309e-05 "8129" 4125
1:2:1748 3.86309e-05 "8137" 4133
1:2:1749 3.84036e-05 "2368" 1038
1:2:1750 3.84036e-05 "2384" 1054
1:2:1751 3.84036e-05 "2385" 1055
1:2:1752 3.84036e-05 "2387" 1057
1:2:1753 3.84036e-05 "2388" 1058
1:2:1754 3.84036e-05 "2766" 1320
1:2:1755 3.84036e-05 "2767" 1321
1:2:1756 3.84036e-05 "3072" 1484
1:2:1757 3.84036e-05 "3146" 1551
1:2:1758 3.84036e-05 "3150" 1555
1:2:1759 3.84036e-05 "4153" 2088
1:2:1760 3.84036e-05 "4568" 2360
1:2:1761 3.84036e-05 "5337" 2826
1:2:1762 3.84036e-05 "5606" 2938
1:2:1763 3.84036e-05 "5676" 3007
1:2:1764 3.84036e-05 "6064" 3226
1:2:1765 3.84036e-05 "6311" 3305
1:2:1766 3.84036e-05 "6325" 3317
1:2:1767 3.84036e-05 "6368" 3345
1:2:1768 3.84036e-05 "6387" 3364
1:2:1769 3.84036e-05 "6786" 3574
1:2:1770 3.84036e-05 "7014" 3638
1:2:1771 3.84036e-05 "7458" 3863
1:2:1772 3.84036e-05 "8130" 4126
1:2:1773 3.84036e-05 "8815" 4414
1:2:1774 3.84036e-05 "9175" 4564
1:2:1775 3.84036e-05 "Butastur indicus" 11986
1:2:1776 3.84036e-05 "Larus relictus" 15474
1:2:1777 3.81764e-05 "2383" 1053
1:2:1778 3.81764e-05 "2386" 1056
1:2:1779 3.81764e-05 "2389" 1059
1:2:1780 3.81764e-05 "2713" 1272
1:2:1781 3.81764e-05 "2772" 1326
1:2:1782 3.81764e-05 "3147" 1552
1:2:1783 3.81764e-05 "3154" 1559
1:2:1784 3.81764e-05 "3166" 1571
1:2:1785 3.81764e-05 "3181" 1586
1:2:1786 3.81764e-05 "4873" 2511
1:2:1787 3.81764e-05 "5300" 2789
1:2:1788 3.81764e-05 "5333" 2822
1:2:1789 3.81764e-05 "5335" 2824
1:2:1790 3.81764e-05 "5584" 2916
1:2:1791 3.81764e-05 "6016" 3178
1:2:1792 3.81764e-05 "7146" 3743
1:2:1793 3.81764e-05 "7374" 3801
1:2:1794 3.81764e-05 "7732" 3962
1:2:1795 3.81764e-05 "7768" 3975
1:2:1796 3.81764e-05 "8096" 4116
1:2:1797 3.81764e-05 "8097" 4117
1:2:1798 3.81764e-05 "Phylloscopus bonelli" 17564
1:2:1799 3.79491e-05 "1644" 515
1:2:1800 3.79491e-05 "1645" 516
1:2:1801 3.79491e-05 "2027" 804
1:2:1802 3.79491e-05 "2028" 805
1:2:1803 3.79491e-05 "2365" 1035
1:2:1804 3.79491e-05 "2367" 1037
1:2:1805 3.79491e-05 "2390" 1060
1:2:1806 3.79491e-05 "2774" 1328
1:2:1807 3.79491e-05 "3159" 1564
1:2:1808 3.79491e-05 "3160" 1565
1:2:1809 3.79491e-05 "3165" 1570
1:2:1810 3.79491e-05 "3178" 1583
1:2:1811 3.79491e-05 "3179" 1584
1:2:1812 3.79491e-05 "3180" 1585
1:2:1813 3.79491e-05 "3430" 1678
1:2:1814 3.79491e-05 "4872" 2510
1:2:1815 3.79491e-05 "4911" 2549
1:2:1816 3.79491e-05 "5218" 2707
1:2:1817 3.79491e-05 "5267" 2756
1:2:1818 3.79491e-05 "5334" 2823
1:2:1819 3.79491e-05 "5585" 2917
1:2:1820 3.79491e-05 "5940" 3114
1:2:1821 3.79491e-05 "5944" 3118
1:2:1822 3.79491e-05 "5984" 3152
1:2:1823 3.79491e-05 "6728" 3516
1:2:1824 3.79491e-05 "6780" 3568
1:2:1825 3.79491e-05 "8165" 4157
1:2:1826 3.79491e-05 "8524" 4305
1:2:1827 3.79491e-05 "9176" 4565
1:2:1828 3.79491e-05 "9998" 4951
1:2:1829 3.79491e-05 "Calliope tschebaiewi" 12129
1:2:1830 3.77219e-05 "2007" 789
1:2:1831 3.77219e-05 "2391" 1061
1:2:1832 3.77219e-05 "2773" 1327
1:2:1833 3.77219e-05 "3149" 1554
1:2:1834 3.77219e-05 "3161" 1566
1:2:1835 3.77219e-05 "3167" 1572
1:2:1836 3.77219e-05 "3183" 1588
1:2:1837 3.77219e-05 "3184" 1589
1:2:1838 3.77219e-05 "3549" 1790
1:2:1839 3.77219e-05 "4505" 2297
1:2:1840 3.77219e-05 "5219" 2708
1:2:1841 3.77219e-05 "5336" 2825
1:2:1842 3.77219e-05 "5680" 3011
1:2:1843 3.77219e-05 "6061" 3223
1:2:1844 3.77219e-05 "6062" 3224
1:2:1845 3.77219e-05 "7407" 3815
1:2:1846 3.77219e-05 "7496" 3901
1:2:1847 3.77219e-05 "7782" 3989
1:2:1848 3.77219e-05 "7798" 4000
1:2:1849 3.77219e-05 "8098" 4118
1:2:1850 3.74947e-05 "1643" 514
1:2:1851 3.74947e-05 "2397" 1067
1:2:1852 3.74947e-05 "2775" 1329
1:2:1853 3.74947e-05 "3073" 1485
1:2:1854 3.74947e-05 "3148" 1553
1:2:1855 3.74947e-05 "3155" 1560
1:2:1856 3.74947e-05 "3550" 1791
1:2:1857 3.74947e-05 "4507" 2299
1:2:1858 3.74947e-05 "4908" 2546
1:2:1859 3.74947e-05 "5227" 2716
1:2:1860 3.74947e-05 "5580" 2912
1:2:1861 3.74947e-05 "5593" 2925
1:2:1862 3.74947e-05 "7054" 3660
1:2:1863 3.74947e-05 "7143" 3740
1:2:1864 3.74947e-05 "7147" 3744
1:2:1865 3.74947e-05 "7148" 3745
1:2:1866 3.74947e-05 "8128" 4124
1:2:1867 3.74947e-05 "8144" 4140
1:2:1868 3.72674e-05 "1637" 508
1:2:1869 3.72674e-05 "1653" 524
1:2:1870 3.72674e-05 "1993" 778
1:2:1871 3.72674e-05 "2352" 1025
1:2:1872 3.72674e-05 "2366" 1036
1:2:1873 3.72674e-05 "2394" 1064
1:2:1874 3.72674e-05 "2396" 1066
1:2:1875 3.72674e-05 "2776" 1330
1:2:1876 3.72674e-05 "2777" 1331
1:2:1877 3.72674e-05 "3157" 1562
1:2:1878 3.72674e-05 "3158" 1563
1:2:1879 3.72674e-05 "3185" 1590
1:2:1880 3.72674e-05 "3436" 1682
1:2:1881 3.72674e-05 "6063" 3225
1:2:1882 3.72674e-05 "6421" 3398
1:2:1883 3.72674e-05 "6426" 3403
1:2:1884 3.72674e-05 "6785" 3573
1:2:1885 3.72674e-05 "7036" 3649
1:2:1886 3.72674e-05 "7416" 3824
1:2:1887 3.72674e-05 "7498" 3903
1:2:1888 3.72674e-05 "8099" 4119
1:2:1889 3.72674e-05 "Oenanthe picata" 16865
1:2:1890 3.70402e-05 "1642" 513
1:2:1891 3.70402e-05 "1994" 779
1:2:1892 3.70402e-05 "2001" 786
1:2:1893 3.70402e-05 "2009" 791
1:2:1894 3.70402e-05 "2010" 792
1:2:1895 3.70402e-05 "2029" 806
1:2:1896 3.70402e-05 "2392" 1062
1:2:1897 3.70402e-05 "2393" 1063
1:2:1898 3.70402e-05 "2717" 1276
1:2:1899 3.70402e-05 "2779" 1333
1:2:1900 3.70402e-05 "3069" 1483
1:2:1901 3.70402e-05 "3156" 1561
1:2:1902 3.70402e-05 "4510" 2302
1:2:1903 3.70402e-05 "4869" 2507
1:2:1904 3.70402e-05 "4871" 2509
1:2:1905 3.70402e-05 "5583" 2915
1:2:1906 3.70402e-05 "5617" 2949
1:2:1907 3.70402e-05 "5682" 3013
1:2:1908 3.70402e-05 "6015" 3177
1:2:1909 3.70402e-05 "6746" 3534
1:2:1910 3.70402e-05 "6779" 3567
1:2:1911 3.70402e-05 "6784" 3572
1:2:1912 3.70402e-05 "7140" 3737
1:2:1913 3.70402e-05 "7141" 3738
1:2:1914 3.70402e-05 "7805" 4007
1:2:1915 3.70402e-05 "8143" 4139
1:2:1916 3.70402e-05 "8174" 4166
1:2:1917 3.70402e-05 "8884" 4458
1:2:1918 3.70402e-05 "Charadrius veredus" 12590
1:2:1919 3.70402e-05 "Microcarbo pygmaeus" 16187
1:2:1920 3.70402e-05 "Rhopophilus pekinensis" 18711
1:2:1921 3.68129e-05 "1654" 525
1:2:1922 3.68129e-05 "2348" 1021
1:2:1923 3.68129e-05 "2395" 1065
1:2:1924 3.68129e-05 "2715" 1274
1:2:1925 3.68129e-05 "2778" 1332
1:2:1926 3.68129e-05 "3186" 1591
1:2:1927 3.68129e-05 "3551" 1792
1:2:1928 3.68129e-05 "4923" 2561
1:2:1929 3.68129e-05 "4936" 2574
1:2:1930 3.68129e-05 "5272" 2761
1:2:1931 3.68129e-05 "5627" 2958
1:2:1932 3.68129e-05 "5700" 3031
1:2:1933 3.68129e-05 "7417" 3825
1:2:1934 3.68129e-05 "7797" 3999
1:2:1935 3.68129e-05 "8161" 4153
1:2:1936 3.68129e-05 "8560" 4341
1:2:1937 3.68129e-05 "9894" 4857
1:2:1938 3.68129e-05 "Turdus hortulorum" 20075
1:2:1939 3.65857e-05 "2030" 807
1:2:1940 3.65857e-05 "2031" 808
1:2:1941 3.65857e-05 "2403" 1073
1:2:1942 3.65857e-05 "2404" 1074
1:2:1943 3.65857e-05 "4910" 2548
1:2:1944 3.65857e-05 "4931" 2569
1:2:1945 3.65857e-05 "4932" 2570
1:2:1946 3.65857e-05 "5628" 2959
1:2:1947 3.65857e-05 "6782" 3570
1:2:1948 3.65857e-05 "6783" 3571
1:2:1949 3.65857e-05 "7144" 3741
1:2:1950 3.65857e-05 "7145" 3742
1:2:1951 3.65857e-05 "7773" 3980
1:2:1952 3.65857e-05 "7796" 3998
1:2:1953 3.65857e-05 "8205" 4197
1:2:1954 3.65857e-05 "8567" 4348
1:2:1955 3.65857e-05 "9535" 4710
1:2:1956 3.63585e-05 "1650" 521
1:2:1957 3.63585e-05 "1652" 523
1:2:1958 3.63585e-05 "2008" 790
1:2:1959 3.63585e-05 "2011" 793
1:2:1960 3.63585e-05 "2014" 796
1:2:1961 3.63585e-05 "2032" 809
1:2:1962 3.63585e-05 "2402" 1072
1:2:1963 3.63585e-05 "2780" 1334
1:2:1964 3.63585e-05 "3074" 1486
1:2:1965 3.63585e-05 "3075" 1487
1:2:1966 3.63585e-05 "3076" 1488
1:2:1967 3.63585e-05 "3077" 1489
1:2:1968 3.63585e-05 "3552" 1793
1:2:1969 3.63585e-05 "4864" 2502
1:2:1970 3.63585e-05 "4865" 2503
1:2:1971 3.63585e-05 "5223" 2712
1:2:1972 3.63585e-05 "5299" 2788
1:2:1973 3.63585e-05 "6367" 3344
1:2:1974 3.63585e-05 "7087" 3684
1:2:1975 3.63585e-05 "7149" 3746
1:2:1976 3.63585e-05 "7150" 3747
1:2:1977 3.63585e-05 "7505" 3908
1:2:1978 3.63585e-05 "7734" 3964
1:2:1979 3.63585e-05 "8920" 4494
1:2:1980 3.63585e-05 "Sitta neumayer" 19088
1:2:1981 3.61312e-05 "1638" 509
1:2:1982 3.61312e-05 "1651" 522
1:2:1983 3.61312e-05 "1655" 526
1:2:1984 3.61312e-05 "2033" 810
1:2:1985 3.61312e-05 "2358" 1031
1:2:1986 3.61312e-05 "2401" 1071
1:2:1987 3.61312e-05 "2405" 1075
1:2:1988 3.61312e-05 "3187" 1592
1:2:1989 3.61312e-05 "3429" 1677
1:2:1990 3.61312e-05 "4863" 2501
1:2:1991 3.61312e-05 "5681" 3012
1:2:1992 3.61312e-05 "5943" 3117
1:2:1993 3.61312e-05 "6300" 3296
1:2:1994 3.61312e-05 "6673" 3482
1:2:1995 3.61312e-05 "6781" 3569
1:2:1996 3.61312e-05 "7379" 3806
1:2:1997 3.61312e-05 "7418" 3826
1:2:1998 3.61312e-05 "7814" 4016
1:2:1999 3.61312e-05 "7842" 4044
1:2:2000 3.61312e-05 "8092" 4112
1:2:2001 3.61312e-05 "8146" 4142
1:2:2002 3.61312e-05 "8147" 4143
1:2:2003 3.61312e-05 "8521" 4302
1:2:2004 3.61312e-05 "8889" 4463
1:2:2005 3.61312e-05 "9280" 4644
1:2:2006 3.61312e-05 "9639" 4795
1:2:2007 3.61312e-05 "9893" 4856
1:2:2008 3.61312e-05 "Urile pelagicus" 20194
1:2:2009 3.5904e-05 "3188" 1593
1:2:2010 3.5904e-05 "4147" 2082
1:2:2011 3.5904e-05 "4509" 2301
1:2:2012 3.5904e-05 "4866" 2504
1:2:2013 3.5904e-05 "4909" 2547
1:2:2014 3.5904e-05 "4929" 2567
1:2:2015 3.5904e-05 "4935" 2573
1:2:2016 3.5904e-05 "5225" 2714
1:2:2017 3.5904e-05 "5271" 2760
1:2:2018 3.5904e-05 "5582" 2914
1:2:2019 3.5904e-05 "5985" 3153
1:2:2020 3.5904e-05 "6420" 3397
1:2:2021 3.5904e-05 "6425" 3402
1:2:2022 3.5904e-05 "6672" 3481
1:2:2023 3.5904e-05 "7735" 3965
1:2:2024 3.5904e-05 "7739" 3969
1:2:2025 3.5904e-05 "7856" 4058
1:2:2026 3.5904e-05 "8522" 4303
1:2:2027 3.56767e-05 "2040" 817
1:2:2028 3.56767e-05 "2714" 1273
1:2:2029 3.56767e-05 "2716" 1275
1:2:2030 3.56767e-05 "3417" 1675
1:2:2031 3.56767e-05 "3553" 1794
1:2:2032 3.56767e-05 "3557" 1798
1:2:2033 3.56767e-05 "4148" 2083
1:2:2034 3.56767e-05 "4283" 2217
1:2:2035 3.56767e-05 "4868" 2506
1:2:2036 3.56767e-05 "4870" 2508
1:2:2037 3.56767e-05 "4913" 2551
1:2:2038 3.56767e-05 "4930" 2568
1:2:2039 3.56767e-05 "4933" 2571
1:2:2040 3.56767e-05 "5683" 3014
1:2:2041 3.56767e-05 "6014" 3176
1:2:2042 3.56767e-05 "6424" 3401
1:2:2043 3.56767e-05 "6747" 3535
1:2:2044 3.56767e-05 "7034" 3647
1:2:2045 3.56767e-05 "7053" 3659
1:2:2046 3.56767e-05 "7446" 3851
1:2:2047 3.56767e-05 "7499" 3904
1:2:2048 3.56767e-05 "7506" 3909
1:2:2049 3.56767e-05 "7763" 3973
1:2:2050 3.56767e-05 "8148" 4144
1:2:2051 3.56767e-05 "8523" 4304
1:2:2052 3.56767e-05 "8883" 4457
1:2:2053 3.56767e-05 "9174" 4563
1:2:2054 3.54495e-05 "1636" 507
1:2:2055 3.54495e-05 "1646" 517
1:2:2056 3.54495e-05 "2013" 795
1:2:2057 3.54495e-05 "2034" 811
1:2:2058 3.54495e-05 "2406" 1076
1:2:2059 3.54495e-05 "2781" 1335
1:2:2060 3.54495e-05 "2815" 1369
1:2:2061 3.54495e-05 "2817" 1371
1:2:2062 3.54495e-05 "3418" 1676
1:2:2063 3.54495e-05 "4925" 2563
1:2:2064 3.54495e-05 "5220" 2709
1:2:2065 3.54495e-05 "5222" 2711
1:2:2066 3.54495e-05 "5298" 2787
1:2:2067 3.54495e-05 "5988" 3156
1:2:2068 3.54495e-05 "7815" 4017
1:2:2069 3.54495e-05 "8138" 4134
1:2:2070 3.54495e-05 "8164" 4156
1:2:2071 3.54495e-05 "9536" 4711
1:2:2072 3.54495e-05 "9997" 4950
1:2:2073 3.52223e-05 "1289" 293
1:2:2074 3.52223e-05 "1290" 294
1:2:2075 3.52223e-05 "1635" 506
1:2:2076 3.52223e-05 "2012" 794
1:2:2077 3.52223e-05 "2039" 816
1:2:2078 3.52223e-05 "2357" 1030
1:2:2079 3.52223e-05 "2813" 1367
1:2:2080 3.52223e-05 "2814" 1368
1:2:2081 3.52223e-05 "2816" 1370
1:2:2082 3.52223e-05 "3189" 1594
1:2:2083 3.52223e-05 "3190" 1595
1:2:2084 3.52223e-05 "3191" 1596
1:2:2085 3.52223e-05 "4924" 2562
1:2:2086 3.52223e-05 "4934" 2572
1:2:2087 3.52223e-05 "5297" 2786
1:2:2088 3.52223e-05 "5581" 2913
1:2:2089 3.52223e-05 "5658" 2989
1:2:2090 3.52223e-05 "6006" 3168
1:2:2091 3.52223e-05 "6027" 3189
1:2:2092 3.52223e-05 "7035" 3648
1:2:2093 3.52223e-05 "7855" 4057
1:2:2094 3.52223e-05 "8493" 4276
1:2:2095 3.52223e-05 "8506" 4287
1:2:2096 3.52223e-05 "8816" 4415
1:2:2097 3.52223e-05 "9936" 4889
1:2:2098 3.4995e-05 "1649" 520
1:2:2099 3.4995e-05 "1661" 532
1:2:2100 3.4995e-05 "2035" 812
1:2:2101 3.4995e-05 "2407" 1077
1:2:2102 3.4995e-05 "2782" 1336
1:2:2103 3.4995e-05 "2811" 1365
1:2:2104 3.4995e-05 "2812" 1366
1:2:2105 3.4995e-05 "2818" 1372
1:2:2106 3.4995e-05 "2820" 1374
1:2:2107 3.4995e-05 "3554" 1795
1:2:2108 3.4995e-05 "3555" 1796
1:2:2109 3.4995e-05 "3556" 1797
1:2:2110 3.4995e-05 "3558" 1799
1:2:2111 3.4995e-05 "4914" 2552
1:2:2112 3.4995e-05 "4922" 2560
1:2:2113 3.4995e-05 "4926" 2564
1:2:2114 3.4995e-05 "4928" 2566
1:2:2115 3.4995e-05 "5224" 2713
1:2:2116 3.4995e-05 "5268" 2757
1:2:2117 3.4995e-05 "5625" 2956
1:2:2118 3.4995e-05 "5629" 2960
1:2:2119 3.4995e-05 "5630" 2961
1:2:2120 3.4995e-05 "5642" 2973
1:2:2121 3.4995e-05 "6366" 3343
1:2:2122 3.4995e-05 "7459" 3864
1:2:2123 3.4995e-05 "7774" 3981
1:2:2124 3.4995e-05 "7816" 4018
1:2:2125 3.4995e-05 "8206" 4198
1:2:2126 3.4995e-05 "8569" 4350
1:2:2127 3.4995e-05 "8885" 4459
1:2:2128 3.47678e-05 "1287" 291
1:2:2129 3.47678e-05 "2000" 785
1:2:2130 3.47678e-05 "2783" 1337
1:2:2131 3.47678e-05 "2808" 1362
1:2:2132 3.47678e-05 "2819" 1373
1:2:2133 3.47678e-05 "3192" 1597
1:2:2134 3.47678e-05 "3193" 1598
1:2:2135 3.47678e-05 "3194" 1599
1:2:2136 3.47678e-05 "4508" 2300
1:2:2137 3.47678e-05 "4867" 2505
1:2:2138 3.47678e-05 "4917" 2555
1:2:2139 3.47678e-05 "4920" 2558
1:2:2140 3.47678e-05 "4921" 2559
1:2:2141 3.47678e-05 "4927" 2565
1:2:2142 3.47678e-05 "5226" 2715
1:2:2143 3.47678e-05 "5656" 2987
1:2:2144 3.47678e-05 "6388" 3365
1:2:2145 3.47678e-05 "6422" 3399
1:2:2146 3.47678e-05 "7504" 3907
1:2:2147 3.47678e-05 "7804" 4006
1:2:2148 3.47678e-05 "8175" 4167
1:2:2149 3.47678e-05 "8200" 4192
1:2:2150 3.47678e-05 "9950" 4903
1:2:2151 3.47678e-05 "10329" 5084
1:2:2152 3.45405e-05 "2408" 1078
1:2:2153 3.45405e-05 "2784" 1338
1:2:2154 3.45405e-05 "2785" 1339
1:2:2155 3.45405e-05 "2810" 1364
1:2:2156 3.45405e-05 "2821" 1375
1:2:2157 3.45405e-05 "3416" 1674
1:2:2158 3.45405e-05 "3778" 1879
1:2:2159 3.45405e-05 "4918" 2556
1:2:2160 3.45405e-05 "5269" 2758
1:2:2161 3.45405e-05 "5657" 2988
1:2:2162 3.45405e-05 "5699" 3030
1:2:2163 3.45405e-05 "5942" 3116
1:2:2164 3.45405e-05 "5987" 3155
1:2:2165 3.45405e-05 "6005" 3167
1:2:2166 3.45405e-05 "6423" 3400
1:2:2167 3.45405e-05 "6778" 3566
1:2:2168 3.45405e-05 "7373" 3800
1:2:2169 3.45405e-05 "7503" 3906
1:2:2170 3.45405e-05 "7777" 3984
1:2:2171 3.45405e-05 "7799" 4001
1:2:2172 3.45405e-05 "9534" 4709
1:2:2173 3.45405e-05 "9892" 4855
1:2:2174 3.45405e-05 "10252" 5007
1:2:2175 3.45405e-05 "8932" 4506
1:2:2176 3.43133e-05 "1288" 292
1:2:2177 3.43133e-05 "2041" 818
1:2:2178 3.43133e-05 "2353" 1026
1:2:2179 3.43133e-05 "2409" 1079
1:2:2180 3.43133e-05 "2456" 1126
1:2:2181 3.43133e-05 "2809" 1363
1:2:2182 3.43133e-05 "5217" 2706
1:2:2183 3.43133e-05 "5221" 2710
1:2:2184 3.43133e-05 "5270" 2759
1:2:2185 3.43133e-05 "5296" 2785
1:2:2186 3.43133e-05 "5655" 2986
1:2:2187 3.43133e-05 "6004" 3166
1:2:2188 3.43133e-05 "7013" 3637
1:2:2189 3.43133e-05 "7103" 3700
1:2:2190 3.43133e-05 "7841" 4043
1:2:2191 3.43133e-05 "7843" 4045
1:2:2192 3.43133e-05 "8470" 4274
1:2:2193 3.43133e-05 "9249" 4613
1:2:2194 3.43133e-05 "Picoides kizuki" 17651
1:2:2195 3.43133e-05 "Remiz consobrinus" 18624
1:2:2196 3.43133e-05 "Sylvia hortensis" 19408
1:2:2197 3.40861e-05 "1647" 518
1:2:2198 3.40861e-05 "2036" 813
1:2:2199 3.40861e-05 "2038" 815
1:2:2200 3.40861e-05 "2457" 1127
1:2:2201 3.40861e-05 "2706" 1265
1:2:2202 3.40861e-05 "2707" 1266
1:2:2203 3.40861e-05 "2708" 1267
1:2:2204 3.40861e-05 "2786" 1340
1:2:2205 3.40861e-05 "2787" 1341
1:2:2206 3.40861e-05 "2807" 1361
1:2:2207 3.40861e-05 "2822" 1376
1:2:2208 3.40861e-05 "2823" 1377
1:2:2209 3.40861e-05 "3195" 1600
1:2:2210 3.40861e-05 "4919" 2557
1:2:2211 3.40861e-05 "5626" 2957
1:2:2212 3.40861e-05 "6007" 3169
1:2:2213 3.40861e-05 "6013" 3175
1:2:2214 3.40861e-05 "6060" 3222
1:2:2215 3.40861e-05 "7508" 3911
1:2:2216 3.40861e-05 "8163" 4155
1:2:2217 3.40861e-05 "8867" 4441
1:2:2218 3.40861e-05 "9638" 4794
1:2:2219 3.40861e-05 "10251" 5006
1:2:2220 3.38588e-05 "1641" 512
1:2:2221 3.38588e-05 "2037" 814
1:2:2222 3.38588e-05 "2043" 820
1:2:2223 3.38588e-05 "2410" 1080
1:2:2224 3.38588e-05 "2458" 1128
1:2:2225 3.38588e-05 "2459" 1129
1:2:2226 3.38588e-05 "2709" 1268
1:2:2227 3.38588e-05 "2788" 1342
1:2:2228 3.38588e-05 "2806" 1360
1:2:2229 3.38588e-05 "2824" 1378
1:2:2230 3.38588e-05 "3779" 1880
1:2:2231 3.38588e-05 "4916" 2554
1:2:2232 3.38588e-05 "6003" 3165
1:2:2233 3.38588e-05 "6302" 3298
1:2:2234 3.38588e-05 "6653" 3470
1:2:2235 3.38588e-05 "6674" 3483
1:2:2236 3.38588e-05 "7012" 3636
1:2:2237 3.38588e-05 "7372" 3799
1:2:2238 3.38588e-05 "7397" 3811
1:2:2239 3.38588e-05 "7444" 3849
1:2:2240 3.38588e-05 "7495" 3900
1:2:2241 3.38588e-05 "7500" 3905
1:2:2242 3.38588e-05 "7733" 3963
1:2:2243 3.38588e-05 "7854" 4056
1:2:2244 3.38588e-05 "8466" 4270
1:2:2245 3.38588e-05 "8568" 4349
1:2:2246 3.38588e-05 "8570" 4351
1:2:2247 3.38588e-05 "8819" 4418
1:2:2248 3.38588e-05 "9177" 4566
1:2:2249 3.38588e-05 "9935" 4888
1:2:2250 3.38588e-05 "Calidris falcinellus" 12100
1:2:2251 3.38588e-05 "10328" 5083
1:2:2252 3.36316e-05 "1282" 286
1:2:2253 3.36316e-05 "1286" 290
1:2:2254 3.36316e-05 "1291" 295
1:2:2255 3.36316e-05 "1999" 784
1:2:2256 3.36316e-05 "2044" 821
1:2:2257 3.36316e-05 "2411" 1081
1:2:2258 3.36316e-05 "2455" 1125
1:2:2259 3.36316e-05 "2460" 1130
1:2:2260 3.36316e-05 "2465" 1135
1:2:2261 3.36316e-05 "2789" 1343
1:2:2262 3.36316e-05 "2790" 1344
1:2:2263 3.36316e-05 "2805" 1359
1:2:2264 3.36316e-05 "2825" 1379
1:2:2265 3.36316e-05 "3056" 1480
1:2:2266 3.36316e-05 "3196" 1601
1:2:2267 3.36316e-05 "3197" 1602
1:2:2268 3.36316e-05 "3199" 1604
1:2:2269 3.36316e-05 "4138" 2079
1:2:2270 3.36316e-05 "4915" 2553
1:2:2271 3.36316e-05 "5273" 2762
1:2:2272 3.36316e-05 "5643" 2974
1:2:2273 3.36316e-05 "5684" 3015
1:2:2274 3.36316e-05 "5685" 3016
1:2:2275 3.36316e-05 "7136" 3733
1:2:2276 3.36316e-05 "7161" 3748
1:2:2277 3.36316e-05 "7445" 3850
1:2:2278 3.36316e-05 "8162" 4154
1:2:2279 3.36316e-05 "8464" 4268
1:2:2280 3.36316e-05 "8505" 4286
1:2:2281 3.36316e-05 "8559" 4340
1:2:2282 3.36316e-05 "8571" 4352
1:2:2283 3.36316e-05 "8882" 4456
1:2:2284 3.36316e-05 "9609" 4765
1:2:2285 3.36316e-05 "10312" 5067
1:2:2286 3.36316e-05 "Syrrhaptes tibetanus" 19508
1:2:2287 3.34043e-05 "1648" 519
1:2:2288 3.34043e-05 "1997" 782
1:2:2289 3.34043e-05 "2042" 819
1:2:2290 3.34043e-05 "2049" 826
1:2:2291 3.34043e-05 "2412" 1082
1:2:2292 3.34043e-05 "2464" 1134
1:2:2293 3.34043e-05 "2466" 1136
1:2:2294 3.34043e-05 "2470" 1140
1:2:2295 3.34043e-05 "2472" 1142
1:2:2296 3.34043e-05 "2473" 1143
1:2:2297 3.34043e-05 "2474" 1144
1:2:2298 3.34043e-05 "2791" 1345
1:2:2299 3.34043e-05 "2792" 1346
1:2:2300 3.34043e-05 "2794" 1348
1:2:2301 3.34043e-05 "2827" 1381
1:2:2302 3.34043e-05 "2828" 1382
1:2:2303 3.34043e-05 "3198" 1603
1:2:2304 3.34043e-05 "3200" 1605
1:2:2305 3.34043e-05 "3415" 1673
1:2:2306 3.34043e-05 "5941" 3115
1:2:2307 3.34043e-05 "5986" 3154
1:2:2308 3.34043e-05 "8214" 4206
1:2:2309 3.34043e-05 "8215" 4207
1:2:2310 3.34043e-05 "8468" 4272
1:2:2311 3.34043e-05 "8469" 4273
1:2:2312 3.34043e-05 "8507" 4288
1:2:2313 3.34043e-05 "8517" 4298
1:2:2314 3.34043e-05 "8817" 4416
1:2:2315 3.34043e-05 "8886" 4460
1:2:2316 3.34043e-05 "9279" 4643
1:2:2317 3.34043e-05 "9589" 4745
1:2:2318 3.34043e-05 "9895" 4858
1:2:2319 3.34043e-05 "9951" 4904
1:2:2320 3.31771e-05 "1283" 287
1:2:2321 3.31771e-05 "1995" 780
1:2:2322 3.31771e-05 "1998" 783
1:2:2323 3.31771e-05 "2045" 822
1:2:2324 3.31771e-05 "2050" 827
1:2:2325 3.31771e-05 "2413" 1083
1:2:2326 3.31771e-05 "2461" 1131
1:2:2327 3.31771e-05 "2467" 1137
1:2:2328 3.31771e-05 "2468" 1138
1:2:2329 3.31771e-05 "2471" 1141
1:2:2330 3.31771e-05 "2826" 1380
1:2:2331 3.31771e-05 "2829" 1383
1:2:2332 3.31771e-05 "2837" 1391
1:2:2333 3.31771e-05 "3777" 1878
1:2:2334 3.31771e-05 "4137" 2078
1:2:2335 3.31771e-05 "5293" 2782
1:2:2336 3.31771e-05 "6012" 3174
1:2:2337 3.31771e-05 "6365" 3342
1:2:2338 3.31771e-05 "6652" 3469
1:2:2339 3.31771e-05 "8139" 4135
1:2:2340 3.31771e-05 "8465" 4269
1:2:2341 3.31771e-05 "8509" 4290
1:2:2342 3.31771e-05 "9969" 4922
1:2:2343 3.31771e-05 "Tetraogallus tibetanus" 19694
1:2:2344 3.29499e-05 "1285" 289
1:2:2345 3.29499e-05 "1996" 781
1:2:2346 3.29499e-05 "2047" 824
1:2:2347 3.29499e-05 "2051" 828
1:2:2348 3.29499e-05 "2052" 829
1:2:2349 3.29499e-05 "2354" 1027
1:2:2350 3.29499e-05 "2414" 1084
1:2:2351 3.29499e-05 "2454" 1124
1:2:2352 3.29499e-05 "2462" 1132
1:2:2353 3.29499e-05 "2463" 1133
1:2:2354 3.29499e-05 "2469" 1139
1:2:2355 3.29499e-05 "2793" 1347
1:2:2356 3.29499e-05 "2803" 1357
1:2:2357 3.29499e-05 "2830" 1384
1:2:2358 3.29499e-05 "2836" 1390
1:2:2359 3.29499e-05 "5294" 2783
1:2:2360 3.29499e-05 "5295" 2784
1:2:2361 3.29499e-05 "5644" 2975
1:2:2362 3.29499e-05 "5698" 3029
1:2:2363 3.29499e-05 "6748" 3536
1:2:2364 3.29499e-05 "7507" 3910
1:2:2365 3.29499e-05 "7780" 3987
1:2:2366 3.29499e-05 "7781" 3988
1:2:2367 3.29499e-05 "8207" 4199
1:2:2368 3.29499e-05 "8818" 4417
1:2:2369 3.29499e-05 "8919" 4493
1:2:2370 3.29499e-05 "9216" 4580
1:2:2371 3.29499e-05 "Cyanoptila cyanomelana" 13497
1:2:2372 3.29499e-05 "8572" 4353
1:2:2373 3.27226e-05 "1639" 510
1:2:2374 3.27226e-05 "1659" 530
1:2:2375 3.27226e-05 "2046" 823
1:2:2376 3.27226e-05 "2048" 825
1:2:2377 3.27226e-05 "2451" 1121
1:2:2378 3.27226e-05 "2804" 1358
1:2:2379 3.27226e-05 "2831" 1385
1:2:2380 3.27226e-05 "2832" 1386
1:2:2381 3.27226e-05 "2834" 1388
1:2:2382 3.27226e-05 "2835" 1389
1:2:2383 3.27226e-05 "4501" 2296
1:2:2384 3.27226e-05 "5292" 2781
1:2:2385 3.27226e-05 "6419" 3396
1:2:2386 3.27226e-05 "6443" 3414
1:2:2387 3.27226e-05 "6727" 3515
1:2:2388 3.27226e-05 "7086" 3683
1:2:2389 3.27226e-05 "7857" 4059
1:2:2390 3.27226e-05 "8820" 4419
1:2:2391 3.24954e-05 "1284" 288
1:2:2392 3.24954e-05 "1640" 511
1:2:2393 3.24954e-05 "2053" 830
1:2:2394 3.24954e-05 "2415" 1085
1:2:2395 3.24954e-05 "2450" 1120
1:2:2396 3.24954e-05 "2453" 1123
1:2:2397 3.24954e-05 "2475" 1145
1:2:2398 3.24954e-05 "2795" 1349
1:2:2399 3.24954e-05 "2796" 1350
1:2:2400 3.24954e-05 "2800" 1354
1:2:2401 3.24954e-05 "2802" 1356
1:2:2402 3.24954e-05 "2833" 1387
1:2:2403 3.24954e-05 "4499" 2294
1:2:2404 3.24954e-05 "5632" 2963
1:2:2405 3.24954e-05 "6002" 3164
1:2:2406 3.24954e-05 "6011" 3173
1:2:2407 3.24954e-05 "7396" 3810
1:2:2408 3.24954e-05 "7779" 3986
1:2:2409 3.24954e-05 "8212" 4204
1:2:2410 3.24954e-05 "8213" 4205
1:2:2411 3.24954e-05 "8497" 4278
1:2:2412 3.24954e-05 "Calidris tenuirostris" 12117
1:2:2413 3.24954e-05 "8573" 4354
1:2:2414 3.24954e-05 "8933" 4507
1:2:2415 3.22681e-05 "1656" 527
1:2:2416 3.22681e-05 "1658" 529
1:2:2417 3.22681e-05 "2108" 885
1:2:2418 3.22681e-05 "2109" 886
1:2:2419 3.22681e-05 "2452" 1122
1:2:2420 3.22681e-05 "2476" 1146
1:2:2421 3.22681e-05 "2797" 1351
1:2:2422 3.22681e-05 "2798" 1352
1:2:2423 3.22681e-05 "2799" 1353
1:2:2424 3.22681e-05 "2801" 1355
1:2:2425 3.22681e-05 "4497" 2292
1:2:2426 3.22681e-05 "4498" 2293
1:2:2427 3.22681e-05 "5281" 2770
1:2:2428 3.22681e-05 "5291" 2780
1:2:2429 3.22681e-05 "5686" 3017
1:2:2430 3.22681e-05 "6008" 3170
1:2:2431 3.22681e-05 "8520" 4301
1:2:2432 3.22681e-05 "8866" 4440
1:2:2433 3.22681e-05 "Prunella atrogularis" 18122
1:2:2434 3.20409e-05 "1660" 531
1:2:2435 3.20409e-05 "1665" 533
1:2:2436 3.20409e-05 "2355" 1028
1:2:2437 3.20409e-05 "2416" 1086
1:2:2438 3.20409e-05 "2449" 1119
1:2:2439 3.20409e-05 "2477" 1147
1:2:2440 3.20409e-05 "2838" 1392
1:2:2441 3.20409e-05 "3201" 1606
1:2:2442 3.20409e-05 "6301" 3297
1:2:2443 3.20409e-05 "6804" 3583
1:2:2444 3.20409e-05 "7522" 3913
1:2:2445 3.20409e-05 "7795" 3997
1:2:2446 3.20409e-05 "8211" 4203
1:2:2447 3.20409e-05 "8873" 4447
1:2:2448 3.20409e-05 "9577" 4733
1:2:2449 3.20409e-05 "9590" 4746
1:2:2450 3.20409e-05 "Haliaeetus pelagicus" 14840
1:2:2451 3.18137e-05 "2054" 831
1:2:2452 3.18137e-05 "2417" 1087
1:2:2453 3.18137e-05 "2839" 1393
1:2:2454 3.18137e-05 "3776" 1877
1:2:2455 3.18137e-05 "5283" 2772
1:2:2456 3.18137e-05 "5284" 2773
1:2:2457 3.18137e-05 "5631" 2962
1:2:2458 3.18137e-05 "5645" 2976
1:2:2459 3.18137e-05 "5654" 2985
1:2:2460 3.18137e-05 "6444" 3415
1:2:2461 3.18137e-05 "7443" 3848
1:2:2462 3.18137e-05 "7803" 4005
1:2:2463 3.18137e-05 "7858" 4060
1:2:2464 3.18137e-05 "8536" 4317
1:2:2465 3.18137e-05 "8868" 4442
1:2:2466 3.18137e-05 "9278" 4642
1:2:2467 3.18137e-05 "9533" 4708
1:2:2468 3.18137e-05 "10253" 5008
1:2:2469 3.18137e-05 "10311" 5066
1:2:2470 3.18137e-05 "10712" 5257
1:2:2471 3.15864e-05 "2104" 881
1:2:2472 3.15864e-05 "2106" 883
1:2:2473 3.15864e-05 "2107" 884
1:2:2474 3.15864e-05 "2446" 1116
1:2:2475 3.15864e-05 "2447" 1117
1:2:2476 3.15864e-05 "2448" 1118
1:2:2477 3.15864e-05 "2478" 1148
1:2:2478 3.15864e-05 "5282" 2771
1:2:2479 3.15864e-05 "5290" 2779
1:2:2480 3.15864e-05 "7083" 3680
1:2:2481 3.15864e-05 "7840" 4042
1:2:2482 3.15864e-05 "7853" 4055
1:2:2483 3.15864e-05 "8208" 4200
1:2:2484 3.15864e-05 "8519" 4300
1:2:2485 3.15864e-05 "8600" 4368
1:2:2486 3.15864e-05 "9996" 4949
1:2:2487 3.15864e-05 "Locustella davidi" 15672
1:2:2488 3.15864e-05 "8574" 4355
1:2:2489 3.13592e-05 "2099" 876
1:2:2490 3.13592e-05 "2105" 882
1:2:2491 3.13592e-05 "2110" 887
1:2:2492 3.13592e-05 "2111" 888
1:2:2493 3.13592e-05 "2441" 1111
1:2:2494 3.13592e-05 "2442" 1112
1:2:2495 3.13592e-05 "2443" 1113
1:2:2496 3.13592e-05 "2444" 1114
1:2:2497 3.13592e-05 "6032" 3194
1:2:2498 3.13592e-05 "6034" 3196
1:2:2499 3.13592e-05 "7082" 3679
1:2:2500 3.13592e-05 "7882" 4065
1:2:2501 3.13592e-05 "8115" 4121
1:2:2502 3.13592e-05 "8821" 4420
1:2:2503 3.13592e-05 "9619" 4775
1:2:2504 3.13592e-05 "Eophona personata" 14018
1:2:2505 3.13592e-05 "8934" 4508
1:2:2506 3.11319e-05 "2055" 832
1:2:2507 3.11319e-05 "2056" 833
1:2:2508 3.11319e-05 "2100" 877
1:2:2509 3.11319e-05 "2112" 889
1:2:2510 3.11319e-05 "2113" 890
1:2:2511 3.11319e-05 "2419" 1089
1:2:2512 3.11319e-05 "2445" 1115
1:2:2513 3.11319e-05 "4139" 2080
1:2:2514 3.11319e-05 "4140" 2081
1:2:2515 3.11319e-05 "4500" 2295
1:2:2516 3.11319e-05 "5285" 2774
1:2:2517 3.11319e-05 "5687" 3018
1:2:2518 3.11319e-05 "6009" 3171
1:2:2519 3.11319e-05 "6033" 3195
1:2:2520 3.11319e-05 "6418" 3395
1:2:2521 3.11319e-05 "6721" 3509
1:2:2522 3.11319e-05 "6803" 3582
1:2:2523 3.11319e-05 "7757" 3971
1:2:2524 3.11319e-05 "7764" 3974
1:2:2525 3.11319e-05 "7866" 4061
1:2:2526 3.11319e-05 "8241" 4218
1:2:2527 3.11319e-05 "8601" 4369
1:2:2528 3.11319e-05 "Phoenicurus coeruleocephala" 17508
1:2:2529 3.09047e-05 "1657" 528
1:2:2530 3.09047e-05 "2057" 834
1:2:2531 3.09047e-05 "2096" 873
1:2:2532 3.09047e-05 "2103" 880
1:2:2533 3.09047e-05 "2418" 1088
1:2:2534 3.09047e-05 "2420" 1090
1:2:2535 3.09047e-05 "2479" 1149
1:2:2536 3.09047e-05 "2849" 1403
1:2:2537 3.09047e-05 "3774" 1876
1:2:2538 3.09047e-05 "5280" 2769
1:2:2539 3.09047e-05 "5289" 2778
1:2:2540 3.09047e-05 "5633" 2964
1:2:2541 3.09047e-05 "5641" 2972
1:2:2542 3.09047e-05 "6010" 3172
1:2:2543 3.09047e-05 "6720" 3508
1:2:2544 3.09047e-05 "7494" 3899
1:2:2545 3.09047e-05 "7521" 3912
1:2:2546 3.09047e-05 "8467" 4271
1:2:2547 3.09047e-05 "8872" 4446
1:2:2548 3.09047e-05 "8887" 4461
1:2:2549 3.09047e-05 "8958" 4522
1:2:2550 3.09047e-05 "9968" 4921
1:2:2551 3.09047e-05 "10327" 5082
1:2:2552 3.09047e-05 "Garrulax davidi" 14480
1:2:2553 3.06775e-05 "1678" 544
1:2:2554 3.06775e-05 "2095" 872
1:2:2555 3.06775e-05 "2101" 878
1:2:2556 3.06775e-05 "2102" 879
1:2:2557 3.06775e-05 "2429" 1099
1:2:2558 3.06775e-05 "2430" 1100
1:2:2559 3.06775e-05 "2437" 1107
1:2:2560 3.06775e-05 "2439" 1109
1:2:2561 3.06775e-05 "2440" 1110
1:2:2562 3.06775e-05 "2850" 1404
1:2:2563 3.06775e-05 "2851" 1405
1:2:2564 3.06775e-05 "6802" 3581
1:2:2565 3.06775e-05 "7442" 3847
1:2:2566 3.06775e-05 "7800" 4002
1:2:2567 3.06775e-05 "7881" 4064
1:2:2568 3.06775e-05 "8142" 4138
1:2:2569 3.06775e-05 "8210" 4202
1:2:2570 3.06775e-05 "8463" 4267
1:2:2571 3.06775e-05 "8888" 4462
1:2:2572 3.06775e-05 "8959" 4523
1:2:2573 3.06775e-05 "9637" 4793
1:2:2574 3.04502e-05 "1680" 546
1:2:2575 3.04502e-05 "2097" 874
1:2:2576 3.04502e-05 "2098" 875
1:2:2577 3.04502e-05 "2432" 1102
1:2:2578 3.04502e-05 "2435" 1105
1:2:2579 3.04502e-05 "2436" 1106
1:2:2580 3.04502e-05 "2438" 1108
1:2:2581 3.04502e-05 "2852" 1406
1:2:2582 3.04502e-05 "2863" 1410
1:2:2583 3.04502e-05 "5649" 2980
1:2:2584 3.04502e-05 "5691" 3022
1:2:2585 3.04502e-05 "5697" 3028
1:2:2586 3.04502e-05 "6035" 3197
1:2:2587 3.04502e-05 "7081" 3678
1:2:2588 3.04502e-05 "7135" 3732
1:2:2589 3.04502e-05 "7852" 4054
1:2:2590 3.04502e-05 "7867" 4062
1:2:2591 3.04502e-05 "8199" 4191
1:2:2592 3.04502e-05 "8209" 4201
1:2:2593 3.04502e-05 "8471" 4275
1:2:2594 3.04502e-05 "8918" 4492
1:2:2595 3.04502e-05 "Muscicapa griseisticta" 16373
1:2:2596 3.0223e-05 "1679" 545
1:2:2597 3.0223e-05 "2058" 835
1:2:2598 3.0223e-05 "2431" 1101
1:2:2599 3.0223e-05 "2433" 1103
1:2:2600 3.0223e-05 "2434" 1104
1:2:2601 3.0223e-05 "2840" 1394
1:2:2602 3.0223e-05 "2841" 1395
1:2:2603 3.0223e-05 "2843" 1397
1:2:2604 3.0223e-05 "5274" 2763
1:2:2605 3.0223e-05 "5651" 2982
1:2:2606 3.0223e-05 "5653" 2984
1:2:2607 3.0223e-05 "5688" 3019
1:2:2608 3.0223e-05 "5689" 3020
1:2:2609 3.0223e-05 "5690" 3021
1:2:2610 3.0223e-05 "6028" 3190
1:2:2611 3.0223e-05 "6037" 3199
1:2:2612 3.0223e-05 "6364" 3341
1:2:2613 3.0223e-05 "6777" 3565
1:2:2614 3.0223e-05 "8176" 4168
1:2:2615 3.0223e-05 "8518" 4299
1:2:2616 3.0223e-05 "8597" 4365
1:2:2617 3.0223e-05 "8598" 4366
1:2:2618 3.0223e-05 "8881" 4455
1:2:2619 3.0223e-05 "8957" 4521
1:2:2620 3.0223e-05 "9588" 4744
1:2:2621 3.0223e-05 "10711" 5256
1:2:2622 2.99957e-05 "1666" 534
1:2:2623 2.99957e-05 "1671" 537
1:2:2624 2.99957e-05 "1673" 539
1:2:2625 2.99957e-05 "1675" 541
1:2:2626 2.99957e-05 "1685" 551
1:2:2627 2.99957e-05 "2059" 836
1:2:2628 2.99957e-05 "2114" 891
1:2:2629 2.99957e-05 "2356" 1029
1:2:2630 2.99957e-05 "2421" 1091
1:2:2631 2.99957e-05 "2426" 1096
1:2:2632 2.99957e-05 "2428" 1098
1:2:2633 2.99957e-05 "5279" 2768
1:2:2634 2.99957e-05 "5288" 2777
1:2:2635 2.99957e-05 "6361" 3338
1:2:2636 2.99957e-05 "7080" 3677
1:2:2637 2.99957e-05 "7844" 4046
1:2:2638 2.99957e-05 "7845" 4047
1:2:2639 2.99957e-05 "7847" 4049
1:2:2640 2.99957e-05 "8240" 4217
1:2:2641 2.99957e-05 "9891" 4854
1:2:2642 2.97685e-05 "1670" 536
1:2:2643 2.97685e-05 "1674" 540
1:2:2644 2.97685e-05 "1676" 542
1:2:2645 2.97685e-05 "2069" 846
1:2:2646 2.97685e-05 "2094" 871
1:2:2647 2.97685e-05 "2422" 1092
1:2:2648 2.97685e-05 "2424" 1094
1:2:2649 2.97685e-05 "2480" 1150
1:2:2650 2.97685e-05 "2864" 1411
1:2:2651 2.97685e-05 "5286" 2775
1:2:2652 2.97685e-05 "5646" 2977
1:2:2653 2.97685e-05 "5648" 2979
1:2:2654 2.97685e-05 "5650" 2981
1:2:2655 2.97685e-05 "6036" 3198
1:2:2656 2.97685e-05 "6038" 3200
1:2:2657 2.97685e-05 "6059" 3221
1:2:2658 2.97685e-05 "6801" 3580
1:2:2659 2.97685e-05 "7104" 3701
1:2:2660 2.97685e-05 "7846" 4048
1:2:2661 2.97685e-05 "7868" 4063
1:2:2662 2.97685e-05 "8508" 4289
1:2:2663 2.97685e-05 "8558" 4339
1:2:2664 2.97685e-05 "8874" 4448
1:2:2665 2.97685e-05 "9228" 4592
1:2:2666 2.97685e-05 "Larus ichthyaetus" 15461
1:2:2667 2.95413e-05 "1677" 543
1:2:2668 2.95413e-05 "1686" 552
1:2:2669 2.95413e-05 "2068" 845
1:2:2670 2.95413e-05 "2091" 868
1:2:2671 2.95413e-05 "2093" 870
1:2:2672 2.95413e-05 "2423" 1093
1:2:2673 2.95413e-05 "2425" 1095
1:2:2674 2.95413e-05 "2427" 1097
1:2:2675 2.95413e-05 "2842" 1396
1:2:2676 2.95413e-05 "2844" 1398
1:2:2677 2.95413e-05 "2845" 1399
1:2:2678 2.95413e-05 "3582" 1805
1:2:2679 2.95413e-05 "3940" 2001
1:2:2680 2.95413e-05 "5278" 2767
1:2:2681 2.95413e-05 "5647" 2978
1:2:2682 2.95413e-05 "5652" 2983
1:2:2683 2.95413e-05 "6039" 3201
1:2:2684 2.95413e-05 "6040" 3202
1:2:2685 2.95413e-05 "6043" 3205
1:2:2686 2.95413e-05 "6726" 3514
1:2:2687 2.95413e-05 "8822" 4421
1:2:2688 2.95413e-05 "8830" 4429
1:2:2689 2.95413e-05 "Numenius minutus" 16768
1:2:2690 2.9314e-05 "1669" 535
1:2:2691 2.9314e-05 "1672" 538
1:2:2692 2.9314e-05 "2067" 844
1:2:2693 2.9314e-05 "2070" 847
1:2:2694 2.9314e-05 "2089" 866
1:2:2695 2.9314e-05 "2090" 867
1:2:2696 2.9314e-05 "2092" 869
1:2:2697 2.9314e-05 "2847" 1401
1:2:2698 2.9314e-05 "2848" 1402
1:2:2699 2.9314e-05 "2853" 1407
1:2:2700 2.9314e-05 "2855" 1409
1:2:2701 2.9314e-05 "3941" 2002
1:2:2702 2.9314e-05 "5287" 2776
1:2:2703 2.9314e-05 "6042" 3204
1:2:2704 2.9314e-05 "6417" 3394
1:2:2705 2.9314e-05 "8599" 4367
1:2:2706 2.9314e-05 "8823" 4422
1:2:2707 2.9314e-05 "8828" 4427
1:2:2708 2.9314e-05 "9178" 4567
1:2:2709 2.9314e-05 "9229" 4593
1:2:2710 2.9314e-05 "9952" 4905
1:2:2711 2.9314e-05 "10672" 5217
1:2:2712 2.9314e-05 "Melanocorypha maxima" 16046
1:2:2713 2.9314e-05 "Montifringilla adamsi" 16340
1:2:2714 2.9314e-05 "8575" 4356
1:2:2715 2.90868e-05 "1681" 547
1:2:2716 2.90868e-05 "1683" 549
1:2:2717 2.90868e-05 "1684" 550
1:2:2718 2.90868e-05 "1687" 553
1:2:2719 2.90868e-05 "2115" 892
1:2:2720 2.90868e-05 "3583" 1806
1:2:2721 2.90868e-05 "4299" 2220
1:2:2722 2.90868e-05 "6031" 3193
1:2:2723 2.90868e-05 "6041" 3203
1:2:2724 2.90868e-05 "6389" 3366
1:2:2725 2.90868e-05 "6722" 3510
1:2:2726 2.90868e-05 "7084" 3681
1:2:2727 2.90868e-05 "7085" 3682
1:2:2728 2.90868e-05 "7389" 3808
1:2:2729 2.90868e-05 "7493" 3898
1:2:2730 2.90868e-05 "7802" 4004
1:2:2731 2.90868e-05 "7817" 4019
1:2:2732 2.90868e-05 "7848" 4050
1:2:2733 2.90868e-05 "8227" 4214
1:2:2734 2.90868e-05 "8462" 4266
1:2:2735 2.90868e-05 "9217" 4581
1:2:2736 2.90868e-05 "10313" 5068
1:2:2737 2.88595e-05 "2060" 837
1:2:2738 2.88595e-05 "2064" 841
1:2:2739 2.88595e-05 "2066" 843
1:2:2740 2.88595e-05 "2086" 863
1:2:2741 2.88595e-05 "2865" 1412
1:2:2742 2.88595e-05 "3942" 2003
1:2:2743 2.88595e-05 "5692" 3023
1:2:2744 2.88595e-05 "6719" 3507
1:2:2745 2.88595e-05 "7778" 3985
1:2:2746 2.88595e-05 "8122" 4122
1:2:2747 2.88595e-05 "8827" 4426
1:2:2748 2.88595e-05 "8829" 4428
1:2:2749 2.88595e-05 "9179" 4568
1:2:2750 2.88595e-05 "10353" 5108
1:2:2751 2.88595e-05 "8935" 4509
1:2:2752 2.86323e-05 "1682" 548
1:2:2753 2.86323e-05 "2071" 848
1:2:2754 2.86323e-05 "2083" 860
1:2:2755 2.86323e-05 "2084" 861
1:2:2756 2.86323e-05 "2085" 862
1:2:2757 2.86323e-05 "2088" 865
1:2:2758 2.86323e-05 "4658" 2435
1:2:2759 2.86323e-05 "5640" 2971
1:2:2760 2.86323e-05 "6029" 3191
1:2:2761 2.86323e-05 "6749" 3537
1:2:2762 2.86323e-05 "8123" 4123
1:2:2763 2.86323e-05 "10673" 5218
1:2:2764 2.8405e-05 "2061" 838
1:2:2765 2.8405e-05 "2063" 840
1:2:2766 2.8405e-05 "2065" 842
1:2:2767 2.8405e-05 "2072" 849
1:2:2768 2.8405e-05 "2073" 850
1:2:2769 2.8405e-05 "2075" 852
1:2:2770 2.8405e-05 "2082" 859
1:2:2771 2.8405e-05 "2087" 864
1:2:2772 2.8405e-05 "2116" 893
1:2:2773 2.8405e-05 "2481" 1151
1:2:2774 2.8405e-05 "2846" 1400
1:2:2775 2.8405e-05 "2854" 1408
1:2:2776 2.8405e-05 "3578" 1801
1:2:2777 2.8405e-05 "5277" 2766
1:2:2778 2.8405e-05 "5696" 3027
1:2:2779 2.8405e-05 "6030" 3192
1:2:2780 2.8405e-05 "6058" 3220
1:2:2781 2.8405e-05 "6362" 3339
1:2:2782 2.8405e-05 "7134" 3731
1:2:2783 2.8405e-05 "7851" 4053
1:2:2784 2.8405e-05 "8216" 4208
1:2:2785 2.8405e-05 "8897" 4471
1:2:2786 2.8405e-05 "9608" 4764
1:2:2787 2.8405e-05 "9949" 4902
1:2:2788 2.8405e-05 "9967" 4920
1:2:2789 2.8405e-05 "10710" 5255
1:2:2790 2.8405e-05 "Phylloscopus sindianus" 17617
1:2:2791 2.8405e-05 "10687" 5232
1:2:2792 2.8405e-05 "11037" 5371
1:2:2793 2.81778e-05 "2062" 839
1:2:2794 2.81778e-05 "2074" 851
1:2:2795 2.81778e-05 "2076" 853
1:2:2796 2.81778e-05 "2077" 854
1:2:2797 2.81778e-05 "2078" 855
1:2:2798 2.81778e-05 "2079" 856
1:2:2799 2.81778e-05 "2081" 858
1:2:2800 2.81778e-05 "3223" 1610
1:2:2801 2.81778e-05 "5634" 2965
1:2:2802 2.81778e-05 "6363" 3340
1:2:2803 2.81778e-05 "7460" 3865
1:2:2804 2.81778e-05 "7801" 4003
1:2:2805 2.81778e-05 "Perdix hodgsoniae" 17279
1:2:2806 2.79506e-05 "1688" 554
1:2:2807 2.79506e-05 "2117" 894
1:2:2808 2.79506e-05 "3221" 1608
1:2:2809 2.79506e-05 "3577" 1800
1:2:2810 2.79506e-05 "4131" 2074
1:2:2811 2.79506e-05 "5275" 2764
1:2:2812 2.79506e-05 "7105" 3702
1:2:2813 2.79506e-05 "7390" 3809
1:2:2814 2.79506e-05 "8114" 4120
1:2:2815 2.79506e-05 "8140" 4136
1:2:2816 2.79506e-05 "8217" 4209
1:2:2817 2.79506e-05 "8956" 4520
1:2:2818 2.79506e-05 "9243" 4607
1:2:2819 2.79506e-05 "11038" 5372
1:2:2820 2.79506e-05 "Leptopoecile elegans" 15564
1:2:2821 2.79506e-05 "Phylloscopus neglectus" 17598
1:2:2822 2.77233e-05 "2080" 857
1:2:2823 2.77233e-05 "2482" 1152
1:2:2824 2.77233e-05 "3220" 1607
1:2:2825 2.77233e-05 "3222" 1609
1:2:2826 2.77233e-05 "5276" 2765
1:2:2827 2.77233e-05 "5693" 3024
1:2:2828 2.77233e-05 "5694" 3025
1:2:2829 2.77233e-05 "5695" 3026
1:2:2830 2.77233e-05 "8498" 4279
1:2:2831 2.77233e-05 "8826" 4425
1:2:2832 2.77233e-05 "9227" 4591
1:2:2833 2.77233e-05 "9248" 4612
1:2:2834 2.77233e-05 "9277" 4641
1:2:2835 2.77233e-05 "9591" 4747
1:2:2836 2.77233e-05 "10709" 5254
1:2:2837 2.77233e-05 "Oenanthe chrysopygia" 16847
1:2:2838 2.77233e-05 "8218" 4210
1:2:2839 2.74961e-05 "2118" 895
1:2:2840 2.74961e-05 "2483" 1153
1:2:2841 2.74961e-05 "4134" 2077
1:2:2842 2.74961e-05 "4297" 2218
1:2:2843 2.74961e-05 "7492" 3897
1:2:2844 2.74961e-05 "8228" 4215
1:2:2845 2.74961e-05 "8857" 4431
1:2:2846 2.74961e-05 "9937" 4890
1:2:2847 2.74961e-05 "Tetraogallus altaicus" 19690
1:2:2848 2.72688e-05 "3579" 1802
1:2:2849 2.72688e-05 "3773" 1875
1:2:2850 2.72688e-05 "7839" 4041
1:2:2851 2.72688e-05 "9230" 4594
1:2:2852 2.72688e-05 "9636" 4792
1:2:2853 2.72688e-05 "9995" 4948
1:2:2854 2.72688e-05 "Emberiza stewarti" 13971
1:2:2855 2.72688e-05 "Puffinus mauretanicus" 18424
1:2:2856 2.72688e-05 "Vanellus gregarius" 20230
1:2:2857 2.70416e-05 "1689" 555
1:2:2858 2.70416e-05 "2120" 897
1:2:2859 2.70416e-05 "2484" 1154
1:2:2860 2.70416e-05 "2504" 1174
1:2:2861 2.70416e-05 "2505" 1175
1:2:2862 2.70416e-05 "2506" 1176
1:2:2863 2.70416e-05 "4298" 2219
1:2:2864 2.70416e-05 "6776" 3564
1:2:2865 2.70416e-05 "7441" 3846
1:2:2866 2.70416e-05 "7487" 3892
1:2:2867 2.70416e-05 "8141" 4137
1:2:2868 2.70416e-05 "8948" 4515
1:2:2869 2.70416e-05 "9244" 4608
1:2:2870 2.70416e-05 "8576" 4357
1:2:2871 2.68144e-05 "1781" 646
1:2:2872 2.68144e-05 "1782" 647
1:2:2873 2.68144e-05 "1783" 648
1:2:2874 2.68144e-05 "2119" 896
1:2:2875 2.68144e-05 "2121" 898
1:2:2876 2.68144e-05 "2485" 1155
1:2:2877 2.68144e-05 "3937" 1998
1:2:2878 2.68144e-05 "3939" 2000
1:2:2879 2.68144e-05 "7079" 3676
1:2:2880 2.68144e-05 "7436" 3841
1:2:2881 2.68144e-05 "8504" 4285
1:2:2882 2.68144e-05 "8824" 4423
1:2:2883 2.68144e-05 "9537" 4712
1:2:2884 2.68144e-05 "10352" 5107
1:2:2885 2.68144e-05 "8577" 4358
1:2:2886 2.65871e-05 "1779" 644
1:2:2887 2.65871e-05 "1780" 645
1:2:2888 2.65871e-05 "2122" 899
1:2:2889 2.65871e-05 "2123" 900
1:2:2890 2.65871e-05 "2487" 1157
1:2:2891 2.65871e-05 "3581" 1804
1:2:2892 2.65871e-05 "5639" 2970
1:2:2893 2.65871e-05 "6775" 3563
1:2:2894 2.65871e-05 "7485" 3890
1:2:2895 2.65871e-05 "7849" 4051
1:2:2896 2.65871e-05 "8869" 4443
1:2:2897 2.65871e-05 "8871" 4445
1:2:2898 2.65871e-05 "8947" 4514
1:2:2899 2.65871e-05 "8949" 4516
1:2:2900 2.65871e-05 "9316" 4669
1:2:2901 2.65871e-05 "8219" 4211
1:2:2902 2.63599e-05 "1777" 642
1:2:2903 2.63599e-05 "1784" 649
1:2:2904 2.63599e-05 "1789" 654
1:2:2905 2.63599e-05 "2124" 901
1:2:2906 2.63599e-05 "2486" 1156
1:2:2907 2.63599e-05 "6359" 3337
1:2:2908 2.63599e-05 "7486" 3891
1:2:2909 2.63599e-05 "8955" 4519
1:2:2910 2.63599e-05 "9242" 4606
1:2:2911 2.63599e-05 "9245" 4609
1:2:2912 2.63599e-05 "10674" 5219
1:2:2913 2.63599e-05 "8936" 4510
1:2:2914 2.61326e-05 "1778" 643
1:2:2915 2.61326e-05 "2489" 1159
1:2:2916 2.61326e-05 "2490" 1160
1:2:2917 2.61326e-05 "3580" 1803
1:2:2918 2.61326e-05 "4132" 2075
1:2:2919 2.61326e-05 "6044" 3206
1:2:2920 2.61326e-05 "6416" 3393
1:2:2921 2.61326e-05 "6725" 3513
1:2:2922 2.61326e-05 "7133" 3730
1:2:2923 2.61326e-05 "8198" 4190
1:2:2924 2.61326e-05 "8229" 4216
1:2:2925 2.61326e-05 "8557" 4338
1:2:2926 2.61326e-05 "9532" 4707
1:2:2927 2.61326e-05 "8578" 4359
1:2:2928 2.61326e-05 "8938" 4512
1:2:2929 2.59054e-05 "1690" 556
1:2:2930 2.59054e-05 "1709" 574
1:2:2931 2.59054e-05 "1755" 620
1:2:2932 2.59054e-05 "1759" 624
1:2:2933 2.59054e-05 "1775" 640
1:2:2934 2.59054e-05 "1776" 641
1:2:2935 2.59054e-05 "1785" 650
1:2:2936 2.59054e-05 "1788" 653
1:2:2937 2.59054e-05 "2128" 905
1:2:2938 2.59054e-05 "2488" 1158
1:2:2939 2.59054e-05 "2491" 1161
1:2:2940 2.59054e-05 "2496" 1166
1:2:2941 2.59054e-05 "2866" 1413
1:2:2942 2.59054e-05 "3938" 1999
1:2:2943 2.59054e-05 "6723" 3511
1:2:2944 2.59054e-05 "7435" 3840
1:2:2945 2.59054e-05 "7491" 3896
1:2:2946 2.59054e-05 "7850" 4052
1:2:2947 2.59054e-05 "8831" 4430
1:2:2948 2.59054e-05 "10707" 5252
1:2:2949 2.59054e-05 "Sylvia undata" 19421
1:2:2950 2.59054e-05 "Turdus kessleri" 20080
1:2:2951 2.59054e-05 "8939" 4513
1:2:2952 2.56782e-05 "1707" 572
1:2:2953 2.56782e-05 "1708" 573
1:2:2954 2.56782e-05 "1746" 611
1:2:2955 2.56782e-05 "1750" 615
1:2:2956 2.56782e-05 "1758" 623
1:2:2957 2.56782e-05 "1760" 625
1:2:2958 2.56782e-05 "1786" 651
1:2:2959 2.56782e-05 "1790" 655
1:2:2960 2.56782e-05 "1791" 656
1:2:2961 2.56782e-05 "2125" 902
1:2:2962 2.56782e-05 "2126" 903
1:2:2963 2.56782e-05 "2127" 904
1:2:2964 2.56782e-05 "2492" 1162
1:2:2965 2.56782e-05 "2493" 1163
1:2:2966 2.56782e-05 "2497" 1167
1:2:2967 2.56782e-05 "2501" 1171
1:2:2968 2.56782e-05 "2503" 1173
1:2:2969 2.56782e-05 "6057" 3219
1:2:2970 2.56782e-05 "7106" 3703
1:2:2971 2.56782e-05 "7437" 3842
1:2:2972 2.56782e-05 "7488" 3893
1:2:2973 2.56782e-05 "7489" 3894
1:2:2974 2.56782e-05 "9180" 4569
1:2:2975 2.56782e-05 "9258" 4622
1:2:2976 2.56782e-05 "9311" 4665
1:2:2977 2.56782e-05 "10708" 5253
1:2:2978 2.56782e-05 "8937" 4511
1:2:2979 2.54509e-05 "1705" 570
1:2:2980 2.54509e-05 "1706" 571
1:2:2981 2.54509e-05 "1747" 612
1:2:2982 2.54509e-05 "1749" 614
1:2:2983 2.54509e-05 "1751" 616
1:2:2984 2.54509e-05 "1753" 618
1:2:2985 2.54509e-05 "1754" 619
1:2:2986 2.54509e-05 "1757" 622
1:2:2987 2.54509e-05 "1761" 626
1:2:2988 2.54509e-05 "1762" 627
1:2:2989 2.54509e-05 "1787" 652
1:2:2990 2.54509e-05 "2498" 1168
1:2:2991 2.54509e-05 "2499" 1169
1:2:2992 2.54509e-05 "2500" 1170
1:2:2993 2.54509e-05 "6724" 3512
1:2:2994 2.54509e-05 "7484" 3889
1:2:2995 2.54509e-05 "8588" 4363
1:2:2996 2.54509e-05 "8825" 4424
1:2:2997 2.54509e-05 "8954" 4518
1:2:2998 2.54509e-05 "9312" 4666
1:2:2999 2.54509e-05 "9313" 4667
1:2:3000 2.52237e-05 "1744" 609
1:2:3001 2.52237e-05 "1748" 613
1:2:3002 2.52237e-05 "1752" 617
1:2:3003 2.52237e-05 "1756" 621
1:2:3004 2.52237e-05 "1764" 629
1:2:3005 2.52237e-05 "2129" 906
1:2:3006 2.52237e-05 "6045" 3207
1:2:3007 2.52237e-05 "6390" 3367
1:2:3008 2.52237e-05 "7483" 3888
1:2:3009 2.52237e-05 "8953" 4517
1:2:3010 2.52237e-05 "Periparus rufonuchalis" 17298
1:2:3011 2.52237e-05 "8222" 4213
1:2:3012 2.52237e-05 "8579" 4360
1:2:3013 2.52237e-05 "8581" 4362
1:2:3014 2.49964e-05 "1710" 575
1:2:3015 2.49964e-05 "1711" 576
1:2:3016 2.49964e-05 "1741" 606
1:2:3017 2.49964e-05 "1743" 608
1:2:3018 2.49964e-05 "1745" 610
1:2:3019 2.49964e-05 "1763" 628
1:2:3020 2.49964e-05 "2130" 907
1:2:3021 2.49964e-05 "2145" 922
1:2:3022 2.49964e-05 "2495" 1165
1:2:3023 2.49964e-05 "7132" 3729
1:2:3024 2.49964e-05 "7479" 3884
1:2:3025 2.49964e-05 "7490" 3895
1:2:3026 2.49964e-05 "7838" 4040
1:2:3027 2.49964e-05 "8499" 4280
1:2:3028 2.49964e-05 "8870" 4444
1:2:3029 2.49964e-05 "8917" 4491
1:2:3030 2.49964e-05 "9247" 4611
1:2:3031 2.49964e-05 "9314" 4668
1:2:3032 2.49964e-05 "10678" 5223
1:2:3033 2.49964e-05 "Grus nigricollis" 14752
1:2:3034 2.49964e-05 "Zosterops erythropleurus" 20478
1:2:3035 2.49964e-05 "8221" 4212
1:2:3036 2.47692e-05 "1702" 567
1:2:3037 2.47692e-05 "1703" 568
1:2:3038 2.47692e-05 "1704" 569
1:2:3039 2.47692e-05 "1742" 607
1:2:3040 2.47692e-05 "1765" 630
1:2:3041 2.47692e-05 "1768" 633
1:2:3042 2.47692e-05 "1771" 636
1:2:3043 2.47692e-05 "1774" 639
1:2:3044 2.47692e-05 "2502" 1172
1:2:3045 2.47692e-05 "7480" 3885
1:2:3046 2.47692e-05 "8589" 4364
1:2:3047 2.47692e-05 "8880" 4454
1:2:3048 2.47692e-05 "9226" 4590
1:2:3049 2.47692e-05 "9671" 4818
1:2:3050 2.47692e-05 "9962" 4915
1:2:3051 2.47692e-05 "8580" 4361
1:2:3052 2.4542e-05 "1712" 577
1:2:3053 2.4542e-05 "1714" 579
1:2:3054 2.4542e-05 "1740" 605
1:2:3055 2.4542e-05 "1769" 634
1:2:3056 2.4542e-05 "1773" 638
1:2:3057 2.4542e-05 "2131" 908
1:2:3058 2.4542e-05 "2144" 921
1:2:3059 2.4542e-05 "7481" 3886
1:2:3060 2.4542e-05 "9607" 4763
1:2:3061 2.4542e-05 "9672" 4819
1:2:3062 2.4542e-05 "9961" 4914
1:2:3063 2.43147e-05 "1713" 578
1:2:3064 2.43147e-05 "1766" 631
1:2:3065 2.43147e-05 "1767" 632
1:2:3066 2.43147e-05 "1772" 637
1:2:3067 2.43147e-05 "2494" 1164
1:2:3068 2.43147e-05 "2507" 1177
1:2:3069 2.43147e-05 "6718" 3506
1:2:3070 2.43147e-05 "6774" 3562
1:2:3071 2.43147e-05 "7478" 3883
1:2:3072 2.43147e-05 "7482" 3887
1:2:3073 2.43147e-05 "8537" 4318
1:2:3074 2.40875e-05 "1736" 601
1:2:3075 2.40875e-05 "1739" 604
1:2:3076 2.40875e-05 "1770" 635
1:2:3077 2.40875e-05 "2867" 1414
1:2:3078 2.40875e-05 "7107" 3704
1:2:3079 2.40875e-05 "9241" 4605
1:2:3080 2.40875e-05 "9246" 4610
1:2:3081 2.40875e-05 "10351" 5106
1:2:3082 2.40875e-05 "10677" 5222
1:2:3083 2.40875e-05 "Caprimulgus ruficollis" 12275
1:2:3084 2.40875e-05 "Ficedula semitorquata" 14317
1:2:3085 2.40875e-05 "Larus melanocephalus" 15466
1:2:3086 2.40875e-05 "Picus squamatus" 17700
1:2:3087 2.38602e-05 "1701" 566
1:2:3088 2.38602e-05 "1715" 580
1:2:3089 2.38602e-05 "1720" 585
1:2:3090 2.38602e-05 "1721" 586
1:2:3091 2.38602e-05 "1735" 600
1:2:3092 2.38602e-05 "1738" 603
1:2:3093 2.38602e-05 "2132" 909
1:2:3094 2.38602e-05 "2133" 910
1:2:3095 2.38602e-05 "2143" 920
1:2:3096 2.38602e-05 "2146" 923
1:2:3097 2.38602e-05 "5635" 2966
1:2:3098 2.38602e-05 "6750" 3538
1:2:3099 2.38602e-05 "7440" 3845
1:2:3100 2.38602e-05 "8177" 4169
1:2:3101 2.3633e-05 "1716" 581
1:2:3102 2.3633e-05 "1792" 657
1:2:3103 2.3633e-05 "2142" 919
1:2:3104 2.3633e-05 "7078" 3675
1:2:3105 2.3633e-05 "7128" 3725
1:2:3106 2.3633e-05 "8197" 4189
1:2:3107 2.3633e-05 "9602" 4758
1:2:3108 2.3633e-05 "9603" 4759
1:2:3109 2.34058e-05 "1691" 557
1:2:3110 2.34058e-05 "1718" 583
1:2:3111 2.34058e-05 "1719" 584
1:2:3112 2.34058e-05 "1734" 599
1:2:3113 2.34058e-05 "1737" 602
1:2:3114 2.34058e-05 "2138" 915
1:2:3115 2.34058e-05 "2140" 917
1:2:3116 2.34058e-05 "2147" 924
1:2:3117 2.34058e-05 "7131" 3728
1:2:3118 2.34058e-05 "7438" 3843
1:2:3119 2.34058e-05 "7477" 3882
1:2:3120 2.34058e-05 "Urosphena squameiceps" 20216
1:2:3121 2.31785e-05 "1700" 565
1:2:3122 2.31785e-05 "1717" 582
1:2:3123 2.31785e-05 "1722" 587
1:2:3124 2.31785e-05 "2135" 912
1:2:3125 2.31785e-05 "2136" 913
1:2:3126 2.31785e-05 "2137" 914
1:2:3127 2.31785e-05 "2139" 916
1:2:3128 2.31785e-05 "2141" 918
1:2:3129 2.31785e-05 "2148" 925
1:2:3130 2.31785e-05 "2508" 1178
1:2:3131 2.31785e-05 "5638" 2969
1:2:3132 2.31785e-05 "6046" 3208
1:2:3133 2.31785e-05 "6056" 3218
1:2:3134 2.31785e-05 "8500" 4281
1:2:3135 2.29513e-05 "1348" 315
1:2:3136 2.29513e-05 "1388" 355
1:2:3137 2.29513e-05 "1725" 590
1:2:3138 2.29513e-05 "2134" 911
1:2:3139 2.29513e-05 "7129" 3726
1:2:3140 2.29513e-05 "7130" 3727
1:2:3141 2.29513e-05 "7434" 3839
1:2:3142 2.29513e-05 "8503" 4284
1:2:3143 2.29513e-05 "8556" 4337
1:2:3144 2.29513e-05 "8875" 4449
1:2:3145 2.29513e-05 "9276" 4640
1:2:3146 2.29513e-05 "9948" 4901
1:2:3147 2.29513e-05 "9981" 4934
1:2:3148 2.29513e-05 "10309" 5064
1:2:3149 2.2724e-05 "1723" 588
1:2:3150 2.2724e-05 "1727" 592
1:2:3151 2.2724e-05 "1728" 593
1:2:3152 2.2724e-05 "1729" 594
1:2:3153 2.2724e-05 "1733" 598
1:2:3154 2.2724e-05 "2868" 1415
1:2:3155 2.2724e-05 "4133" 2076
1:2:3156 2.2724e-05 "6400" 3377
1:2:3157 2.2724e-05 "6773" 3561
1:2:3158 2.2724e-05 "7837" 4039
1:2:3159 2.2724e-05 "9231" 4595
1:2:3160 2.2724e-05 "9592" 4748
1:2:3161 2.2724e-05 "10308" 5063
1:2:3162 2.2724e-05 "10326" 5081
1:2:3163 2.2724e-05 "11039" 5373
1:2:3164 2.24968e-05 "1347" 314
1:2:3165 2.24968e-05 "1349" 316
1:2:3166 2.24968e-05 "1692" 558
1:2:3167 2.24968e-05 "1724" 589
1:2:3168 2.24968e-05 "1726" 591
1:2:3169 2.24968e-05 "1730" 595
1:2:3170 2.24968e-05 "1731" 596
1:2:3171 2.24968e-05 "1732" 597
1:2:3172 2.24968e-05 "2150" 927
1:2:3173 2.24968e-05 "5636" 2967
1:2:3174 2.24968e-05 "6399" 3376
1:2:3175 2.24968e-05 "6401" 3378
1:2:3176 2.24968e-05 "9587" 4743
1:2:3177 2.24968e-05 "9635" 4791
1:2:3178 2.24968e-05 "10310" 5065
1:2:3179 2.22696e-05 "1693" 559
1:2:3180 2.22696e-05 "1698" 563
1:2:3181 2.22696e-05 "1699" 564
1:2:3182 2.22696e-05 "1793" 658
1:2:3183 2.22696e-05 "2149" 926
1:2:3184 2.22696e-05 "2151" 928
1:2:3185 2.22696e-05 "6415" 3392
1:2:3186 2.22696e-05 "7127" 3724
1:2:3187 2.22696e-05 "7439" 3844
1:2:3188 2.22696e-05 "7476" 3881
1:2:3189 2.22696e-05 "8196" 4188
1:2:3190 2.22696e-05 "9604" 4760
1:2:3191 2.22696e-05 "9606" 4762
1:2:3192 2.22696e-05 "9963" 4916
1:2:3193 2.22696e-05 "10322" 5077
1:2:3194 2.22696e-05 "Antigone vipio" 11361
1:2:3195 2.22696e-05 "Phylloscopus tenellipes" 17622
1:2:3196 2.22696e-05 "Turdus pallidus" 20102
1:2:3197 2.20423e-05 "1350" 317
1:2:3198 2.20423e-05 "1387" 354
1:2:3199 2.20423e-05 "2155" 932
1:2:3200 2.20423e-05 "5637" 2968
1:2:3201 2.20423e-05 "6047" 3209
1:2:3202 2.20423e-05 "6052" 3214
1:2:3203 2.20423e-05 "6391" 3368
1:2:3204 2.20423e-05 "6403" 3380
1:2:3205 2.20423e-05 "7836" 4038
1:2:3206 2.20423e-05 "10344" 5099
1:2:3207 2.20423e-05 "Larus schistisagus" 15476
1:2:3208 2.20423e-05 "10686" 5231
1:2:3209 2.18151e-05 "1384" 351
1:2:3210 2.18151e-05 "1794" 659
1:2:3211 2.18151e-05 "2513" 1183
1:2:3212 2.18151e-05 "2870" 1416
1:2:3213 2.18151e-05 "6049" 3211
1:2:3214 2.18151e-05 "6054" 3216
1:2:3215 2.18151e-05 "6393" 3370
1:2:3216 2.18151e-05 "6398" 3375
1:2:3217 2.18151e-05 "9994" 4947
1:2:3218 2.18151e-05 "10679" 5224
1:2:3219 2.18151e-05 "Gulosus aristotelis" 14757
1:2:3220 2.18151e-05 "Sturnus unicolor" 19376
1:2:3221 2.15878e-05 "1346" 313
1:2:3222 2.15878e-05 "1351" 318
1:2:3223 2.15878e-05 "1369" 336
1:2:3224 2.15878e-05 "2152" 929
1:2:3225 2.15878e-05 "2514" 1184
1:2:3226 2.15878e-05 "2871" 1417
1:2:3227 2.15878e-05 "5999" 3163
1:2:3228 2.15878e-05 "6053" 3215
1:2:3229 2.15878e-05 "6055" 3217
1:2:3230 2.15878e-05 "6358" 3336
1:2:3231 2.15878e-05 "6402" 3379
1:2:3232 2.15878e-05 "6751" 3539
1:2:3233 2.15878e-05 "7077" 3674
1:2:3234 2.15878e-05 "7126" 3723
1:2:3235 2.15878e-05 "7818" 4020
1:2:3236 2.15878e-05 "8916" 4490
1:2:3237 2.15878e-05 "9601" 4757
1:2:3238 2.15878e-05 "10675" 5220
1:2:3239 2.15878e-05 "Prunella ocularis" 18130
1:2:3240 2.13606e-05 "1365" 332
1:2:3241 2.13606e-05 "1366" 333
1:2:3242 2.13606e-05 "1368" 335
1:2:3243 2.13606e-05 "1374" 341
1:2:3244 2.13606e-05 "1375" 342
1:2:3245 2.13606e-05 "1382" 349
1:2:3246 2.13606e-05 "1383" 350
1:2:3247 2.13606e-05 "1385" 352
1:2:3248 2.13606e-05 "1386" 353
1:2:3249 2.13606e-05 "2510" 1180
1:2:3250 2.13606e-05 "2512" 1182
1:2:3251 2.13606e-05 "6048" 3210
1:2:3252 2.13606e-05 "6050" 3212
1:2:3253 2.13606e-05 "6392" 3369
1:2:3254 2.13606e-05 "6404" 3381
1:2:3255 2.13606e-05 "8865" 4439
1:2:3256 2.13606e-05 "8898" 4472
1:2:3257 2.13606e-05 "9953" 4906
1:2:3258 2.13606e-05 "Pericrocotus divaricatus" 17285
1:2:3259 2.11334e-05 "1367" 334
1:2:3260 2.11334e-05 "1370" 337
1:2:3261 2.11334e-05 "1371" 338
1:2:3262 2.11334e-05 "1373" 340
1:2:3263 2.11334e-05 "1380" 347
1:2:3264 2.11334e-05 "1381" 348
1:2:3265 2.11334e-05 "1697" 562
1:2:3266 2.11334e-05 "1795" 660
1:2:3267 2.11334e-05 "2153" 930
1:2:3268 2.11334e-05 "2511" 1181
1:2:3269 2.11334e-05 "2515" 1185
1:2:3270 2.11334e-05 "6051" 3213
1:2:3271 2.11334e-05 "6394" 3371
1:2:3272 2.11334e-05 "6395" 3372
1:2:3273 2.11334e-05 "6772" 3560
1:2:3274 2.11334e-05 "7108" 3705
1:2:3275 2.11334e-05 "9966" 4919
1:2:3276 2.11334e-05 "10314" 5069
1:2:3277 2.09061e-05 "1354" 321
1:2:3278 2.09061e-05 "1372" 339
1:2:3279 2.09061e-05 "1378" 345
1:2:3280 2.09061e-05 "1379" 346
1:2:3281 2.09061e-05 "2154" 931
1:2:3282 2.09061e-05 "2509" 1179
1:2:3283 2.09061e-05 "5993" 3157
1:2:3284 2.09061e-05 "6405" 3382
1:2:3285 2.09061e-05 "6414" 3391
1:2:3286 2.09061e-05 "7074" 3671
1:2:3287 2.09061e-05 "7461" 3866
1:2:3288 2.09061e-05 "7475" 3880
1:2:3289 2.09061e-05 "9259" 4623
1:2:3290 2.09061e-05 "10321" 5076
1:2:3291 2.09061e-05 "11035" 5369
1:2:3292 2.09061e-05 "Alectoris rufa" 11039
1:2:3293 2.06789e-05 "1352" 319
1:2:3294 2.06789e-05 "1353" 320
1:2:3295 2.06789e-05 "1356" 323
1:2:3296 2.06789e-05 "1376" 343
1:2:3297 2.06789e-05 "1377" 344
1:2:3298 2.06789e-05 "1695" 560
1:2:3299 2.06789e-05 "6717" 3505
1:2:3300 2.06789e-05 "7075" 3672
1:2:3301 2.06789e-05 "7835" 4037
1:2:3302 2.06789e-05 "9605" 4761
1:2:3303 2.04516e-05 "1355" 322
1:2:3304 2.04516e-05 "1357" 324
1:2:3305 2.04516e-05 "1364" 331
1:2:3306 2.04516e-05 "6353" 3331
1:2:3307 2.04516e-05 "6771" 3559
1:2:3308 2.04516e-05 "7076" 3673
1:2:3309 2.04516e-05 "8501" 4282
1:2:3310 2.04516e-05 "8555" 4336
1:2:3311 2.04516e-05 "10676" 5221
1:2:3312 2.04516e-05 "Bombycilla japonica" 11872
1:2:3313 2.04516e-05 "Grus japonensis" 14750
1:2:3314 2.02244e-05 "1358" 325
1:2:3315 2.02244e-05 "1362" 329
1:2:3316 2.02244e-05 "1363" 330
1:2:3317 2.02244e-05 "2516" 1186
1:2:3318 2.02244e-05 "5994" 3158
1:2:3319 2.02244e-05 "6352" 3330
1:2:3320 2.02244e-05 "6413" 3390
1:2:3321 2.02244e-05 "6713" 3501
1:2:3322 2.02244e-05 "8879" 4453
1:2:3323 2.02244e-05 "9620" 4776
1:2:3324 2.02244e-05 "10350" 5105
1:2:3325 1.99972e-05 "6354" 3332
1:2:3326 1.99972e-05 "6397" 3374
1:2:3327 1.99972e-05 "6406" 3383
1:2:3328 1.99972e-05 "6714" 3502
1:2:3329 1.99972e-05 "10682" 5227
1:2:3330 1.99972e-05 "Anthus petrosus" 11345
1:2:3331 1.99972e-05 "Cepphus carbo" 12425
1:2:3332 1.97699e-05 "1361" 328
1:2:3333 1.97699e-05 "6396" 3373
1:2:3334 1.97699e-05 "6407" 3384
1:2:3335 1.97699e-05 "6411" 3388
1:2:3336 1.97699e-05 "6412" 3389
1:2:3337 1.97699e-05 "8195" 4187
1:2:3338 1.97699e-05 "Falcipennis falcipennis" 14254
1:2:3339 1.95427e-05 "1359" 326
1:2:3340 1.95427e-05 "1360" 327
1:2:3341 1.95427e-05 "6770" 3558
1:2:3342 1.95427e-05 "7125" 3722
1:2:3343 1.95427e-05 "8178" 4170
1:2:3344 1.95427e-05 "8858" 4432
1:2:3345 1.95427e-05 "9225" 4589
1:2:3346 1.95427e-05 "10345" 5100
1:2:3347 1.93154e-05 "1696" 561
1:2:3348 1.93154e-05 "6410" 3387
1:2:3349 1.93154e-05 "6767" 3555
1:2:3350 1.93154e-05 "6769" 3557
1:2:3351 1.93154e-05 "9275" 4639
1:2:3352 1.93154e-05 "Acrocephalus tangorum" 10865
1:2:3353 1.93154e-05 "Hypocolius ampelinus" 15129
1:2:3354 1.93154e-05 "Iduna opaca" 15193
1:2:3355 1.90882e-05 "5998" 3162
1:2:3356 1.90882e-05 "6408" 3385
1:2:3357 1.90882e-05 "6409" 3386
1:2:3358 1.90882e-05 "6715" 3503
1:2:3359 1.90882e-05 "6752" 3540
1:2:3360 1.90882e-05 "6765" 3553
1:2:3361 1.90882e-05 "9964" 4917
1:2:3362 1.90882e-05 "9993" 4946
1:2:3363 1.90882e-05 "10681" 5226
1:2:3364 1.90882e-05 "Locustella ochotensis" 15683
1:2:3365 1.8861e-05 "6768" 3556
1:2:3366 1.8861e-05 "8502" 4283
1:2:3367 1.8861e-05 "8915" 4489
1:2:3368 1.8861e-05 "9586" 4742
1:2:3369 1.8861e-05 "9947" 4900
1:2:3370 1.8861e-05 "10349" 5104
1:2:3371 1.8861e-05 "Paradoxornis heudei" 17120
1:2:3372 1.86337e-05 "6753" 3541
1:2:3373 1.86337e-05 "6766" 3554
1:2:3374 1.86337e-05 "7124" 3721
1:2:3375 1.86337e-05 "8876" 4450
1:2:3376 1.86337e-05 "10323" 5078
1:2:3377 1.86337e-05 "Prunella koslowi" 18127
1:2:3378 1.84065e-05 "7109" 3706
1:2:3379 1.84065e-05 "8538" 4319
1:2:3380 1.84065e-05 "8878" 4452
1:2:3381 1.84065e-05 "9982" 4935
1:2:3382 1.84065e-05 "Phylloscopus nitidus" 17599
1:2:3383 1.81792e-05 "6754" 3542
1:2:3384 1.81792e-05 "7120" 3717
1:2:3385 1.81792e-05 "7121" 3718
1:2:3386 1.81792e-05 "7122" 3719
1:2:3387 1.81792e-05 "8877" 4451
1:2:3388 1.81792e-05 "9965" 4918
1:2:3389 1.81792e-05 "10346" 5101
1:2:3390 1.81792e-05 "10325" 5080
1:2:3391 1.7952e-05 "6355" 3333
1:2:3392 1.7952e-05 "6356" 3334
1:2:3393 1.7952e-05 "6357" 3335
1:2:3394 1.7952e-05 "6763" 3551
1:2:3395 1.7952e-05 "6764" 3552
1:2:3396 1.7952e-05 "Phylloscopus orientalis" 17604
1:2:3397 1.77248e-05 "6716" 3504
1:2:3398 1.77248e-05 "6755" 3543
1:2:3399 1.77248e-05 "6761" 3549
1:2:3400 1.77248e-05 "6762" 3550
1:2:3401 1.77248e-05 "7117" 3714
1:2:3402 1.77248e-05 "7123" 3720
1:2:3403 1.77248e-05 "7474" 3879
1:2:3404 1.77248e-05 "8554" 4335
1:2:3405 1.77248e-05 "9240" 4604
1:2:3406 1.77248e-05 "10348" 5103
1:2:3407 1.77248e-05 "10307" 5062
1:2:3408 1.74975e-05 "5995" 3159
1:2:3409 1.74975e-05 "5997" 3161
1:2:3410 1.74975e-05 "7118" 3715
1:2:3411 1.74975e-05 "7834" 4036
1:2:3412 1.74975e-05 "9232" 4596
1:2:3413 1.74975e-05 "9260" 4624
1:2:3414 1.74975e-05 "Alectoris graeca" 11035
1:2:3415 1.74975e-05 "Phoenicurus alaschanicus" 17505
1:2:3416 1.72703e-05 "6757" 3545
1:2:3417 1.72703e-05 "6760" 3548
1:2:3418 1.72703e-05 "7110" 3707
1:2:3419 1.72703e-05 "7119" 3716
1:2:3420 1.72703e-05 "9634" 4790
1:2:3421 1.72703e-05 "Larus brunnicephalus" 15444
1:2:3422 1.72703e-05 "10324" 5079
1:2:3423 1.7043e-05 "6756" 3544
1:2:3424 1.7043e-05 "7111" 3708
1:2:3425 1.7043e-05 "7833" 4035
1:2:3426 1.7043e-05 "8179" 4171
1:2:3427 1.7043e-05 "9274" 4638
1:2:3428 1.7043e-05 "9600" 4756
1:2:3429 1.7043e-05 "10315" 5070
1:2:3430 1.7043e-05 "Alectoris magna" 11036
1:2:3431 1.68158e-05 "5996" 3160
1:2:3432 1.68158e-05 "6759" 3547
1:2:3433 1.68158e-05 "9585" 4741
1:2:3434 1.68158e-05 "9621" 4777
1:2:3435 1.68158e-05 "Tetraogallus caspius" 19691
1:2:3436 1.65885e-05 "6758" 3546
1:2:3437 1.65885e-05 "7116" 3713
1:2:3438 1.65885e-05 "7462" 3867
1:2:3439 1.65885e-05 "8914" 4488
1:2:3440 1.65885e-05 "Brachyramphus perdix" 11904
1:2:3441 1.65885e-05 "Vanellus cinereus" 20226
1:2:3442 1.63613e-05 "7115" 3712
1:2:3443 1.63613e-05 "10347" 5102
1:2:3444 1.63613e-05 "10680" 5225
1:2:3445 1.63613e-05 "Calidris subminuta" 12114
1:2:3446 1.61341e-05 "7819" 4021
1:2:3447 1.59068e-05 "8194" 4186
1:2:3448 1.59068e-05 "8539" 4320
1:2:3449 1.59068e-05 "8899" 4473
1:2:3450 1.59068e-05 "9218" 4582
1:2:3451 1.59068e-05 "9960" 4913
1:2:3452 1.59068e-05 "10318" 5073
1:2:3453 1.59068e-05 "Urocynchramus pylzowi" 20207
1:2:3454 1.56796e-05 "8864" 4438
1:2:3455 1.56796e-05 "9954" 4907
1:2:3456 1.56796e-05 "Lanius nubicus" 15426
1:2:3457 1.54523e-05 "7473" 3878
1:2:3458 1.54523e-05 "9983" 4936
1:2:3459 1.54523e-05 "9992" 4945
1:2:3460 1.54523e-05 "10319" 5074
1:2:3461 1.54523e-05 "Fratercula cirrhata" 14370
1:2:3462 1.52251e-05 "8860" 4434
1:2:3463 1.52251e-05 "9633" 4789
1:2:3464 1.52251e-05 "Ciconia boyciana" 12770
1:2:3465 1.49979e-05 "7112" 3709
1:2:3466 1.49979e-05 "8541" 4322
1:2:3467 1.49979e-05 "9224" 4588
1:2:3468 1.49979e-05 "9239" 4603
1:2:3469 1.49979e-05 "9946" 4899
1:2:3470 1.49979e-05 "Sitta przewalskii" 19090
1:2:3471 1.49979e-05 "10683" 5228
1:2:3472 1.47706e-05 "7114" 3711
1:2:3473 1.47706e-05 "7471" 3876
1:2:3474 1.47706e-05 "7832" 4034
1:2:3475 1.47706e-05 "8193" 4185
1:2:3476 1.47706e-05 "8540" 4321
1:2:3477 1.47706e-05 "8553" 4334
1:2:3478 1.47706e-05 "9599" 4755
1:2:3479 1.47706e-05 "Sittiparus varius" 19102
1:2:3480 1.45434e-05 "7113" 3710
1:2:3481 1.45434e-05 "7463" 3868
1:2:3482 1.45434e-05 "8180" 4172
1:2:3483 1.45434e-05 "Poecile superciliosus" 17916
1:2:3484 1.43161e-05 "7830" 4032
1:2:3485 1.43161e-05 "8186" 4178
1:2:3486 1.43161e-05 "8187" 4179
1:2:3487 1.43161e-05 "8542" 4323
1:2:3488 1.43161e-05 "9593" 4749
1:2:3489 1.43161e-05 "Crossoptilon auritum" 13367
1:2:3490 1.40889e-05 "7469" 3874
1:2:3491 1.40889e-05 "7470" 3875
1:2:3492 1.40889e-05 "7831" 4033
1:2:3493 1.40889e-05 "Phylloscopus yunnanensis" 17634
1:2:3494 1.40889e-05 "Rhopophilus albosuperciliaris" 18710
1:2:3495 1.38617e-05 "7472" 3877
1:2:3496 1.38617e-05 "7820" 4022
1:2:3497 1.38617e-05 "7828" 4030
1:2:3498 1.38617e-05 "7829" 4031
1:2:3499 1.38617e-05 "8185" 4177
1:2:3500 1.38617e-05 "8192" 4184
1:2:3501 1.38617e-05 "8543" 4324
1:2:3502 1.38617e-05 "8859" 4433
1:2:3503 1.38617e-05 "8861" 4435
1:2:3504 1.38617e-05 "8913" 4487
1:2:3505 1.36344e-05 "8181" 4173
1:2:3506 1.36344e-05 "8544" 4325
1:2:3507 1.36344e-05 "9622" 4778
1:2:3508 1.36344e-05 "Emberiza tristrami" 13975
1:2:3509 1.34072e-05 "7468" 3873
1:2:3510 1.34072e-05 "8188" 4180
1:2:3511 1.34072e-05 "9261" 4625
1:2:3512 1.34072e-05 "9273" 4637
1:2:3513 1.34072e-05 "Carduelis citrinella" 12293
1:2:3514 1.31799e-05 "7464" 3869
1:2:3515 1.31799e-05 "7821" 4023
1:2:3516 1.31799e-05 "8189" 4181
1:2:3517 1.31799e-05 "8190" 4182
1:2:3518 1.31799e-05 "9584" 4740
1:2:3519 1.31799e-05 "10316" 5071
1:2:3520 1.29527e-05 "8191" 4183
1:2:3521 1.29527e-05 "8545" 4326
1:2:3522 1.29527e-05 "9233" 4597
1:2:3523 1.29527e-05 "10317" 5072
1:2:3524 1.27255e-05 "7827" 4029
1:2:3525 1.27255e-05 "8912" 4486
1:2:3526 1.27255e-05 "9238" 4602
1:2:3527 1.27255e-05 "9991" 4944
1:2:3528 1.27255e-05 "Emberiza caesia" 13940
1:2:3529 1.27255e-05 "Hippolais olivetorum" 15020
1:2:3530 1.27255e-05 "Lanius meridionalis" 15424
1:2:3531 1.27255e-05 "Podoces biddulphi" 17899
1:2:3532 1.24982e-05 "8552" 4333
1:2:3533 1.24982e-05 "8900" 4474
1:2:3534 1.24982e-05 "9945" 4898
1:2:3535 1.24982e-05 "9984" 4937
1:2:3536 1.24982e-05 "Passer moabiticus" 17168
1:2:3537 1.2271e-05 "7465" 3870
1:2:3538 1.2271e-05 "7467" 3872
1:2:3539 1.2271e-05 "9262" 4626
1:2:3540 1.2271e-05 "Ficedula narcissina" 14311
1:2:3541 1.20437e-05 "8184" 4176
1:2:3542 1.20437e-05 "8546" 4327
1:2:3543 1.20437e-05 "8550" 4331
1:2:3544 1.20437e-05 "9623" 4779
1:2:3545 1.20437e-05 "9632" 4788
1:2:3546 1.20437e-05 "9988" 4941
1:2:3547 1.20437e-05 "9989" 4942
1:2:3548 1.20437e-05 "9990" 4943
1:2:3549 1.20437e-05 "Phylloscopus ibericus" 17588
1:2:3550 1.18165e-05 "7466" 3871
1:2:3551 1.18165e-05 "7822" 4024
1:2:3552 1.18165e-05 "8549" 4330
1:2:3553 1.18165e-05 "9985" 4938
1:2:3554 1.18165e-05 "9986" 4939
1:2:3555 1.18165e-05 "9987" 4940
1:2:3556 1.18165e-05 "Picus sharpei" 17699
1:2:3557 1.15893e-05 "8547" 4328
1:2:3558 1.15893e-05 "8548" 4329
1:2:3559 1.15893e-05 "8901" 4475
1:2:3560 1.15893e-05 "9272" 4636
1:2:3561 1.1362e-05 "7826" 4028
1:2:3562 1.1362e-05 "9234" 4598
1:2:3563 1.1362e-05 "Picus vaillantii" 17701
1:2:3564 1.11348e-05 "7823" 4025
1:2:3565 1.11348e-05 "8183" 4175
1:2:3566 1.11348e-05 "8863" 4437
1:2:3567 1.11348e-05 "8904" 4478
1:2:3568 1.11348e-05 "9263" 4627
1:2:3569 1.09075e-05 "7824" 4026
1:2:3570 1.09075e-05 "8551" 4332
1:2:3571 1.09075e-05 "8862" 4436
1:2:3572 1.09075e-05 "8902" 4476
1:2:3573 1.09075e-05 "9624" 4780
1:2:3574 1.09075e-05 "Mergus squamatus" 16123
1:2:3575 1.09075e-05 "Phylloscopus examinandus" 17578
1:2:3576 1.09075e-05 "Sitta krueperi" 19082
1:2:3577 1.06803e-05 "7825" 4027
1:2:3578 1.06803e-05 "8182" 4174
1:2:3579 1.06803e-05 "8903" 4477
1:2:3580 1.06803e-05 "8908" 4482
1:2:3581 1.06803e-05 "9631" 4787
1:2:3582 1.06803e-05 "Pica mauritanica" 17643
1:2:3583 1.04531e-05 "8905" 4479
1:2:3584 1.04531e-05 "8907" 4481
1:2:3585 1.04531e-05 "8910" 4484
1:2:3586 1.04531e-05 "8911" 4485
1:2:3587 1.04531e-05 "9223" 4587
1:2:3588 1.04531e-05 "9271" 4635
1:2:3589 1.04531e-05 "9594" 4750
1:2:3590 1.04531e-05 "9625" 4781
1:2:3591 1.04531e-05 "Podoces pleskei" 17902
1:2:3592 1.02258e-05 "8909" 4483
1:2:3593 1.02258e-05 "9264" 4628
1:2:3594 1.02258e-05 "9265" 4629
1:2:3595 1.02258e-05 "9266" 4630
1:2:3596 1.02258e-05 "9267" 4631
1:2:3597 1.02258e-05 "9627" 4783
1:2:3598 1.02258e-05 "9628" 4784
1:2:3599 1.02258e-05 "9629" 4785
1:2:3600 1.02258e-05 "Locustella pryeri" 15685
1:2:3601 9.99858e-06 "8906" 4480
1:2:3602 9.99858e-06 "9235" 4599
1:2:3603 9.99858e-06 "9626" 4782
1:2:3604 9.99858e-06 "9630" 4786
1:2:3605 9.99858e-06 "9955" 4908
1:2:3606 9.77134e-06 "Hypsipetes amaurotis" 15143
1:2:3607 9.5441e-06 "9268" 4632
1:2:3608 9.5441e-06 "9270" 4634
1:2:3609 9.5441e-06 "9957" 4910
1:2:3610 9.5441e-06 "Podoces panderi" 17901
1:2:3611 9.31686e-06 "9269" 4633
1:2:3612 9.08962e-06 "Acrocephalus paludicola" 10859
1:2:3613 9.08962e-06 "Horornis diphone" 15053
1:2:3614 9.08962e-06 "Larus crassirostris" 15450
1:2:3615 9.08962e-06 "Nucifraga multipunctata" 16764
1:2:3616 8.86238e-06 "Montifringilla henrici" 16341
1:2:3617 8.63514e-06 "Motacilla grandis" 16357
1:2:3618 8.40789e-06 "Ficedula elisae" 14304
1:2:3619 8.18065e-06 "Argya altirostris" 11558
1:2:3620 8.18065e-06 "Phylloscopus borealoides" 17566
1:2:3621 8.18065e-06 "Sylvia ruppeli" 19417
1:2:3622 7.95341e-06 "Saxicola insignis" 18821
1:2:3623 7.95341e-06 "Terpsiphone atrocaudata" 19671
1:2:3624 7.72617e-06 "Gallinago hardwickii" 14435
1:2:3625 7.72617e-06 "Turdus feae" 20066
1:2:3626 7.72617e-06 "Aegithalos leucogenys" 10895
1:2:3627 7.49893e-06 "Prunella rubida" 18132
1:2:3628 7.49893e-06 "Tringa guttifer" 19954
1:2:3629 7.27169e-06 "Larus armenicus" 15439
1:2:3630 7.27169e-06 "Oenanthe xanthoprymna" 16870
1:2:3631 7.27169e-06 "Passer zarudnyi" 17177
1:2:3632 7.04445e-06 "Emberiza cineracea" 13945
1:2:3633 7.04445e-06 "Emberiza yessoensis" 13977
1:2:3634 7.04445e-06 "Passer italiae" 17165
1:2:3635 7.04445e-06 "Phalacrocorax capillatus" 17400
1:2:3636 6.81721e-06 "Larvivora akahige" 15480
1:2:3637 6.58997e-06 "Aethia cristatella" 10933
1:2:3638 6.58997e-06 "Cyanopica cooki" 13494
1:2:3639 6.58997e-06 "Lyrurus mlokosiewiczi" 15810
1:2:3640 6.36273e-06 "Carpodacus roborowskii" 12307
1:2:3641 6.36273e-06 "Emberiza variabilis" 13976
1:2:3642 6.13549e-06 "Emberiza koslowi" 13957
1:2:3643 6.13549e-06 "Oenanthe seebohmi" 16869
1:2:3644 6.13549e-06 "Pyrgilauda theresae" 18475
1:2:3645 6.13549e-06 "Synthliboramphus wumizusume" 19499
1:2:3646 6.13549e-06 "Turdus chrysolaus" 20061
1:2:3647 5.90825e-06 "Phasianus versicolor" 17432
1:2:3648 5.90825e-06 "Phylloscopus kansuensis" 17592
1:2:3649 5.90825e-06 "Phylloscopus xanthodryas" 17632
1:2:3650 5.90825e-06 "Picus awokera" 17691
1:2:3651 5.68101e-06 "Crossoptilon mantchuricum" 13370
1:2:3652 5.68101e-06 "Egretta eulophotes" 13893
1:2:3653 5.68101e-06 "Locustella major" 15679
1:2:3654 5.68101e-06 "Syrmaticus soemmerringii" 19506
1:2:3655 5.22653e-06 "Aquila adalberti" 11452
1:2:3656 4.99929e-06 "Coturnicops exquisitus" 13261
1:2:3657 4.54481e-06 "Acrocephalus griseldis" 10854
1:2:3658 4.31757e-06 "Agropsar philippensis" 10995
1:2:3659 4.31757e-06 "Gorsachius goisagi" 14674
1:2:3660 3.86309e-06 "Garrulax koslowi" 14486
1:2:3661 3.63585e-06 "Falco eleonorae" 14269
1:2:3662 3.63585e-06 "Poecile hyrcanus" 17910
1:2:3663 3.40861e-06 "Emberiza sulphurata" 13973
1:2:3664 3.40861e-06 "Saundersilarus saundersi" 18817
1:2:3665 3.40861e-06 "Synthliboramphus antiquus" 19495
1:2:3666 3.40861e-06 "Tetraogallus caucasicus" 19692
1:2:3667 3.18137e-06 "Emberiza personata" 13962
1:2:3668 3.18137e-06 "Larus audouinii" 15442
1:2:3669 2.95413e-06 "Locustella amnicola" 15667
1:2:3670 2.95413e-06 "Rhodopechys alienus" 18701
1:2:3671 2.72688e-06 "Sylvia subalpina" 19419
1:2:3672 2.2724e-06 "Carpodacus sillemi" 12314
1:2:3673 2.04516e-06 "Aethia psittacula" 10934
1:2:3674 2.04516e-06 "Emberiza jankowskii" 13956
1:2:3675 1.81792e-06 "Acrocephalus orinus" 10858
1:2:3676 1.59068e-06 "Pericrocotus tegimae" 17295
1:2:3677 1.59068e-06 "Pterodroma hypoleuca" 18327
1:2:3678 1.36344e-06 "Platalea minor" 17783
1:2:3679 1.1362e-06 "Loxia scotica" 15791
1:2:3680 1.1362e-06 "Serinus syriacus" 18980
1:2:3681 9.08962e-07 "Aethia pygmaea" 10936
1:2:3682 9.08962e-07 "Locustella pleskei" 15684
1:2:3683 6.81721e-07 "Geronticus eremita" 14609
1:2:3684 6.81721e-07 "Numenius tenuirostris" 16771
1:2:3685 4.54481e-07 "Carduelis corsicana" 12294
1:2:3686 4.54481e-07 "Sylvia sarda" 19418
1:2:3687 2.2724e-07 "864" 139
1:2:3688 2.2724e-07 "865" 140
1:2:3689 2.2724e-07 "866" 141
1:2:3690 2.2724e-07 "1219" 269
1:2:3691 2.2724e-07 "1220" 270
1:2:3692 2.2724e-07 "1221" 271
1:2:3693 2.2724e-07 "1222" 272
1:2:3694 2.2724e-07 "1575" 494
1:2:3695 2.2724e-07 "1576" 495
1:2:3696 2.2724e-07 "Columba janthina" 13075
1:2:3697 2.2724e-07 "Sitta ledanti" 19083
1:3:1 0.000468797 "Cisticola juncidis" 12918
1:3:2 0.000254055 "Eurystomus orientalis" 14245
1:3:3 0.000253146 "Corvus macrorhynchos" 13212
1:3:4 0.000243147 "Alauda gulgula" 11010
1:3:5 0.000230876 "Pernis ptilorhynchus" 17305
1:3:6 0.000222241 "Lanius schach" 15428
1:3:7 0.000208607 "Gallicrex cinerea" 14431
1:3:8 0.000201108 "Cuculus micropterus" 13414
1:3:9 0.000195427 "Saxicola caprata" 18818
1:3:10 0.000193382 "Nettapus coromandelianus" 16676
1:3:11 0.000188837 "Amaurornis phoenicurus" 11079
1:3:12 0.00018611 "Dicrurus macrocercus" 13734
1:3:13 0.000185883 "Streptopelia tranquebarica" 19341
1:3:14 0.000185428 "Eudynamys scolopaceus" 14138
1:3:15 0.000184974 "Turnix tanki" 20137
1:3:16 0.000181111 "Haliastur indus" 14844
1:3:17 0.000181111 "Ixobrychus sinensis" 15260
1:3:18 0.000177248 "Acridotheres tristis" 10844
1:3:19 0.000171794 "Copsychus saularis" 13151
1:3:20 0.00017043 "Synoicus chinensis" 19493
1:3:21 0.000167022 "Caprimulgus jotaka" 12262
1:3:22 0.00016634 "Picoides canicapillus" 17649
1:3:23 0.00016384 "Ixobrychus cinnamomeus" 15253
1:3:24 0.000161568 "Otus sunia" 17019
1:3:25 0.000160886 "Aquila fasciata" 11456
1:3:26 0.000155432 "Myophonus caeruleus" 16507
1:3:27 0.000154296 "Centropus sinensis" 12414
1:3:28 0.000154296 "Zapornia fusca" 20412
1:3:29 0.000152024 "Vanellus indicus" 20231
1:3:30 0.000151569 "Dicrurus hottentottus" 13730
1:3:31 0.000149979 "Ixobrychus flavicollis" 15257
1:3:32 0.000149524 "Anthus rufulus" 11350
1:3:33 0.000148388 "Dendrocygna javanica" 13644
1:3:34 0.000144525 "Lonchura punctulata" 15711
1:3:35 0.000144525 "Prinia inornata" 18061
1:3:36 0.000142934 "Halcyon smyrnensis" 14835
1:3:37 0.000140207 "Dicrurus leucophaeus" 13731
1:3:38 0.000136799 "Hypothymis azurea" 15138
1:3:39 0.000136571 "Spilornis cheela" 19156
1:3:40 0.000136117 "11429" 5548
1:3:41 0.000135435 "Spilopelia chinensis" 19152
1:3:42 0.000133845 "Orthotomus sutorius" 16985
1:3:43 0.000133163 "Hydrophasianus chirurgus" 15064
1:3:44 0.000132708 "Anhinga melanogaster" 11244
1:3:45 0.000132481 "11431" 5550
1:3:46 0.000132254 "11430" 5549
1:3:47 0.000132027 "Glareola maldivarum" 14625
1:3:48 0.000131572 "11432" 5551
1:3:49 0.000131572 "11433" 5552
1:3:50 0.000130209 "Ardea intermedia" 11532
1:3:51 0.000129982 "Zosterops palpebrosus" 20503
1:3:52 0.000129527 "11428" 5547
1:3:53 0.000129527 "Micropternus brachyurus" 16211
1:3:54 0.000128618 "Pericrocotus flammeus" 17288
1:3:55 0.000127936 "Cypsiurus balasiensis" 13563
1:3:56 0.000127936 "Picus guerini" 17696
1:3:57 0.000127709 "11077" 5411
1:3:58 0.000127482 "11065" 5399
1:3:59 0.000126573 "11064" 5398
1:3:60 0.000124755 "11076" 5410
1:3:61 0.000124755 "11427" 5546
1:3:62 0.0001243 "11074" 5408
1:3:63 0.000122937 "11075" 5409
1:3:64 0.000122028 "11078" 5412
1:3:65 0.000122028 "11799" 5697
1:3:66 0.000122028 "Ploceus philippinus" 17855
1:3:67 0.000122028 "Strix leptogrammica" 19357
1:3:68 0.000120892 "Oriolus chinensis" 16925
1:3:69 0.000120665 "Aegithina tiphia" 10899
1:3:70 0.000119756 "11434" 5553
1:3:71 0.000119528 "Turnix suscitator" 20135
1:3:72 0.000119301 "Enicurus leschenaulti" 14004
1:3:73 0.000119074 "11439" 5558
1:3:74 0.000118619 "Cinnyris asiaticus" 12815
1:3:75 0.000118392 "Clamator coromandus" 12947
1:3:76 0.000118165 "11066" 5400
1:3:77 0.000117938 "10701" 5246
1:3:78 0.000117711 "11435" 5554
1:3:79 0.000116802 "11063" 5397
1:3:80 0.000116802 "11798" 5696
1:3:81 0.000116347 "Cuculus poliocephalus" 13415
1:3:82 0.000115665 "11438" 5557
1:3:83 0.000115665 "Psilopogon haemacephalus" 18209
1:3:84 0.000115438 "Apus nipalensis" 11448
1:3:85 0.000115438 "Caprimulgus macrurus" 12264
1:3:86 0.000115438 "Sitta frontalis" 19080
1:3:87 0.000114984 "11436" 5555
1:3:88 0.000114984 "11437" 5556
1:3:89 0.000114529 "11079" 5413
1:3:90 0.000114302 "Merops orientalis" 16143
1:3:91 0.000114075 "Dicrurus paradiseus" 13737
1:3:92 0.000113847 "Centropus bengalensis" 12400
1:3:93 0.00011362 "12158" 5826
1:3:94 0.00011362 "Lonchura striata" 15714
1:3:95 0.00011362 "Ninox scutulata" 16714
1:3:96 0.000112257 "Anas poecilorhyncha" 11226
1:3:97 0.000112257 "Ketupa zeylonensis" 15286
1:3:98 0.000112257 "Megaceryle lugubris" 15938
1:3:99 0.00011203 "11794" 5692
1:3:100 0.00011203 "Ardeola bacchus" 11545
1:3:101 0.00011203 "Phoenicurus fuliginosus" 17512
1:3:102 0.000111802 "10339" 5094
1:3:103 0.000111575 "12159" 5827
1:3:104 0.000111121 "10702" 5247
1:3:105 0.000110893 "11073" 5407
1:3:106 0.000109984 "11795" 5693
1:3:107 0.000109984 "Culicicapa ceylonensis" 13419
1:3:108 0.000109075 "Hemipus picatus" 14930
1:3:109 0.000108166 "11426" 5545
1:3:110 0.000106803 "10700" 5245
1:3:111 0.000106803 "11067" 5401
1:3:112 0.000106576 "Accipiter virgatus" 10831
1:3:113 0.000106576 "Athene brama" 11674
1:3:114 0.000106576 "Caprimulgus affinis" 12247
1:3:115 0.000106121 "11800" 5698
1:3:116 0.000106121 "12155" 5823
1:3:117 0.000105894 "12518" 5956
1:3:118 0.000105667 "11793" 5691
1:3:119 0.000105667 "Passer cinnamomeus" 17155
1:3:120 0.00010544 "11796" 5694
1:3:121 0.00010544 "12154" 5822
1:3:122 0.00010544 "Picumnus innominatus" 17674
1:3:123 0.000105212 "Lewinia striata" 15618
1:3:124 0.000104985 "12519" 5957
1:3:125 0.000104985 "Hierococcyx sparverioides" 15008
1:3:126 0.000104758 "Sterna aurantia" 19289
1:3:127 0.000104531 "12160" 5828
1:3:128 0.000104531 "Chalcophaps indica" 12534
1:3:129 0.000104303 "Tyto longimembris" 20176
1:3:130 0.000103622 "Pycnonotus jocosus" 18442
1:3:131 0.000103167 "Strix nivicolum" 19359
1:3:132 0.00010294 "Cacomantis sonneratii" 12061
1:3:133 0.000102713 "10716" 5261
1:3:134 0.000102713 "Dicrurus aeneus" 13722
1:3:135 0.000102713 "Eumyias thalassinus" 14157
1:3:136 0.000102713 "Lalage melaschistos" 15338
1:3:137 0.000102485 "10340" 5095
1:3:138 0.000102485 "11068" 5402
1:3:139 0.000101576 "11792" 5690
1:3:140 0.000101349 "12514" 5952
1:3:141 0.000101122 "12515" 5953
1:3:142 0.000101122 "13234" 6210
1:3:143 0.000101122 "Hypsipetes leucocephalus" 15147
1:3:144 0.000100667 "10338" 5093
1:3:145 0.000100667 "12884" 6096
1:3:146 0.000100667 "13235" 6211
1:3:147 0.000100667 "Pelargopsis capensis" 17223
1:3:148 0.00010044 "12883" 6095
1:3:149 0.00010044 "Chrysomma sinense" 12744
1:3:150 0.000100213 "12880" 6092
1:3:151 0.000100213 "Ducula aenea" 13830
1:3:152 9.97585e-05 "14318" 6550
1:3:153 9.97585e-05 "Treron phoenicopterus" 19910
1:3:154 9.95313e-05 "11062" 5396
1:3:155 9.95313e-05 "11069" 5403
1:3:156 9.93041e-05 "9978" 4931
1:3:157 9.93041e-05 "12153" 5821
1:3:158 9.93041e-05 "12520" 5958
1:3:159 9.93041e-05 "12882" 6094
1:3:160 9.93041e-05 "13600" 6332
1:3:161 9.93041e-05 "Gymnoris xanthocollis" 14787
1:3:162 9.93041e-05 "Nisaetus cirrhatus" 16722
1:3:163 9.90768e-05 "12517" 5955
1:3:164 9.90768e-05 "12881" 6093
1:3:165 9.90768e-05 "13241" 6217
1:3:166 9.90768e-05 "Pericrocotus cinnamomeus" 17284
1:3:167 9.88496e-05 "11072" 5406
1:3:168 9.88496e-05 "13599" 6331
1:3:169 9.88496e-05 "Dicaeum minullum" 13707
1:3:170 9.86223e-05 "12874" 6086
1:3:171 9.86223e-05 "Aethopyga siparaja" 10953
1:3:172 9.83951e-05 "Rhipidura albicollis" 18660
1:3:173 9.81679e-05 "12877" 6089
1:3:174 9.81679e-05 "13240" 6216
1:3:175 9.81679e-05 "Glaucidium cuculoides" 14641
1:3:176 9.77134e-05 "10715" 5260
1:3:177 9.77134e-05 "Gallus gallus" 14458
1:3:178 9.72589e-05 "11797" 5695
1:3:179 9.70316e-05 "12879" 6091
1:3:180 9.70316e-05 "13957" 6439
1:3:181 9.70316e-05 "Tephrodornis virgatus" 19661
1:3:182 9.68044e-05 "12878" 6090
1:3:183 9.68044e-05 "Prinia hodgsonii" 18059
1:3:184 9.65772e-05 "10717" 5262
1:3:185 9.65772e-05 "13597" 6329
1:3:186 9.65772e-05 "Kittacincla malabarica" 15288
1:3:187 9.63499e-05 "12521" 5959
1:3:188 9.63499e-05 "13239" 6215
1:3:189 9.63499e-05 "13958" 6440
1:3:190 9.63499e-05 "14317" 6549
1:3:191 9.63499e-05 "Tephrodornis pondicerianus" 19659
1:3:192 9.61227e-05 "Urocissa erythroryncha" 20200
1:3:193 9.58954e-05 "13237" 6213
1:3:194 9.56682e-05 "12885" 6097
1:3:195 9.56682e-05 "13601" 6333
1:3:196 9.56682e-05 "Cinnyris jugularis" 12833
1:3:197 9.56682e-05 "Dendrocitta vagabunda" 13620
1:3:198 9.5441e-05 "12161" 5829
1:3:199 9.5441e-05 "13598" 6330
1:3:200 9.5441e-05 "Artamus fuscus" 11609
1:3:201 9.52137e-05 "13242" 6218
1:3:202 9.52137e-05 "Dicaeum agile" 13679
1:3:203 9.49865e-05 "9977" 4930
1:3:204 9.49865e-05 "11440" 5559
1:3:205 9.47592e-05 "13595" 6327
1:3:206 9.4532e-05 "10703" 5248
1:3:207 9.4532e-05 "13959" 6441
1:3:208 9.4532e-05 "Cacomantis merulinus" 12059
1:3:209 9.43048e-05 "Phoenicurus leucocephalus" 17514
1:3:210 9.40775e-05 "13238" 6214
1:3:211 9.40775e-05 "Pericrocotus ethologus" 17287
1:3:212 9.38503e-05 "11791" 5689
1:3:213 9.3623e-05 "11070" 5404
1:3:214 9.33958e-05 "11071" 5405
1:3:215 9.33958e-05 "12522" 5960
1:3:216 9.31686e-05 "13244" 6220
1:3:217 9.29413e-05 "13243" 6219
1:3:218 9.29413e-05 "13964" 6446
1:3:219 9.27141e-05 "13965" 6447
1:3:220 9.24868e-05 "Merops philippinus" 16146
1:3:221 9.22596e-05 "Delichon dasypus" 13601
1:3:222 9.20324e-05 "13245" 6221
1:3:223 9.20324e-05 "13594" 6326
1:3:224 9.20324e-05 "Rhipidura aureola" 18666
1:3:225 9.15779e-05 "13602" 6334
1:3:226 9.15779e-05 "13960" 6442
1:3:227 9.15779e-05 "14678" 6653
1:3:228 9.13506e-05 "9616" 4772
1:3:229 9.13506e-05 "12875" 6087
1:3:230 9.13506e-05 "13963" 6445
1:3:231 9.13506e-05 "14679" 6654
1:3:232 9.11234e-05 "12513" 5951
1:3:233 9.11234e-05 "12523" 5961
1:3:234 9.11234e-05 "Corvus splendens" 13224
1:3:235 9.11234e-05 "Emberiza lathami" 13958
1:3:236 9.08962e-05 "12873" 6085
1:3:237 9.06689e-05 "14319" 6551
1:3:238 9.06689e-05 "Dicaeum cruentatum" 13690
1:3:239 9.04417e-05 "13603" 6335
1:3:240 9.04417e-05 "Amandava amandava" 11070
1:3:241 9.04417e-05 "Glareola lactea" 14624
1:3:242 9.04417e-05 "Ploceus manyar" 17843
1:3:243 9.04417e-05 "Pnoepyga pusilla" 17884
1:3:244 9.02144e-05 "12524" 5962
1:3:245 9.02144e-05 "Accipiter trivirgatus" 10830
1:3:246 8.99872e-05 "14326" 6558
1:3:247 8.99872e-05 "Phaenicophaeus tristis" 17356
1:3:248 8.99872e-05 "Riparia chinensis" 18741
1:3:249 8.976e-05 "13604" 6336
1:3:250 8.976e-05 "Dicaeum ignipectus" 13702
1:3:251 8.95327e-05 "Microcarbo niger" 16186
1:3:252 8.95327e-05 "Otus lettia" 17002
1:3:253 8.95327e-05 "Pteruthius aeralatus" 18362
1:3:254 8.93055e-05 "16120" 7011
1:3:255 8.90782e-05 "11801" 5699
1:3:256 8.8851e-05 "13962" 6444
1:3:257 8.8851e-05 "15039" 6746
1:3:258 8.8851e-05 "Sinosuthora webbiana" 19058
1:3:259 8.83965e-05 "Anthracoceros albirostris" 11293
1:3:260 8.83965e-05 "Lanius vittatus" 15436
1:3:261 8.83965e-05 "Oriolus xanthornus" 16947
1:3:262 8.7942e-05 "9617" 4773
1:3:263 8.7942e-05 "13605" 6337
1:3:264 8.74876e-05 "12162" 5830
1:3:265 8.74876e-05 "Glaucidium brodiei" 14633
1:3:266 8.72603e-05 "Pycnonotus cafer" 18436
1:3:267 8.70331e-05 "10341" 5096
1:3:268 8.70331e-05 "13966" 6448
1:3:269 8.70331e-05 "15047" 6754
1:3:270 8.68058e-05 "14325" 6557
1:3:271 8.68058e-05 "16480" 7087
1:3:272 8.65786e-05 "15399" 6838
1:3:273 8.63514e-05 "Picus chlorolophus" 17693
1:3:274 8.61241e-05 "13961" 6443
1:3:275 8.61241e-05 "15048" 6755
1:3:276 8.61241e-05 "15408" 6847
1:3:277 8.61241e-05 "Geokichla citrina" 14543
1:3:278 8.61241e-05 "Dendronanthus indicus" 13646
1:3:279 8.58969e-05 "12525" 5963
1:3:280 8.58969e-05 "Ictinaetus malaiensis" 15187
1:3:281 8.52151e-05 "Erpornis zantholeuca" 14075
1:3:282 8.49879e-05 "11441" 5560
1:3:283 8.49879e-05 "15760" 6929
1:3:284 8.49879e-05 "Icthyophaga ichthyaetus" 15186
1:3:285 8.47607e-05 "15759" 6928
1:3:286 8.45334e-05 "10699" 5244
1:3:287 8.45334e-05 "Prinia flaviventris" 18056
1:3:288 8.43062e-05 "Coracias benghalensis" 13154
1:3:289 8.40789e-05 "11080" 5414
1:3:290 8.40789e-05 "14687" 6662
1:3:291 8.40789e-05 "Terpsiphone incei" 19676
1:3:292 8.38517e-05 "14324" 6556
1:3:293 8.38517e-05 "14686" 6661
1:3:294 8.38517e-05 "Butastur teesa" 11989
1:3:295 8.36245e-05 "16129" 7019
1:3:296 8.36245e-05 "Caprimulgus asiaticus" 12248
1:3:297 8.33972e-05 "10723" 5268
1:3:298 8.317e-05 "Otus spilocephalus" 17018
1:3:299 8.29427e-05 "11425" 5544
1:3:300 8.29427e-05 "16488" 7092
1:3:301 8.27155e-05 "15407" 6846
1:3:302 8.24883e-05 "9979" 4932
1:3:303 8.24883e-05 "12156" 5824
1:3:304 8.24883e-05 "Gracula religiosa" 14682
1:3:305 8.24883e-05 "Zapornia akool" 20409
1:3:306 8.2261e-05 "10718" 5263
1:3:307 8.2261e-05 "14320" 6552
1:3:308 8.2261e-05 "Burhinus indicus" 11980
1:3:309 8.20338e-05 "10363" 5118
1:3:310 8.18065e-05 "Esacus recurvirostris" 14103
1:3:311 8.15793e-05 "10704" 5249
1:3:312 8.15793e-05 "15400" 6839
1:3:313 8.15793e-05 "16489" 7093
1:3:314 8.13521e-05 "15040" 6747
1:3:315 8.13521e-05 "Enicurus scouleri" 14008
1:3:316 8.11248e-05 "10364" 5119
1:3:317 8.11248e-05 "14322" 6554
1:3:318 8.08976e-05 "12886" 6098
1:3:319 8.08976e-05 "13606" 6338
1:3:320 8.08976e-05 "13955" 6437
1:3:321 8.08976e-05 "Francolinus francolinus" 14356
1:3:322 8.06703e-05 "12526" 5964
1:3:323 8.06703e-05 "15409" 6848
1:3:324 8.04431e-05 "14323" 6555
1:3:325 8.04431e-05 "Argya caudata" 11560
1:3:326 8.04431e-05 "Lonchura atricapilla" 15690
1:3:327 8.02159e-05 "15768" 6937
1:3:328 8.02159e-05 "Falco severus" 14285
1:3:329 7.99886e-05 "12163" 5831
1:3:330 7.99886e-05 "Alcedo meninting" 11020
1:3:331 7.99886e-05 "Dendrocitta formosae" 13616
1:3:332 7.99886e-05 "Zosterops simplex" 20507
1:3:333 7.97614e-05 "15769" 6938
1:3:334 7.97614e-05 "Ficedula westermanni" 14323
1:3:335 7.95341e-05 "12157" 5825
1:3:336 7.95341e-05 "Aethopyga gouldiae" 10942
1:3:337 7.93069e-05 "Palaeornis eupatria" 17100
1:3:338 7.93069e-05 "Saxicola ferreus" 18819
1:3:339 7.90797e-05 "11802" 5700
1:3:340 7.88524e-05 "14680" 6655
1:3:341 7.83979e-05 "10004" 4957
1:3:342 7.83979e-05 "11082" 5416
1:3:343 7.83979e-05 "16128" 7018
1:3:344 7.81707e-05 "9254" 4618
1:3:345 7.81707e-05 "13233" 6209
1:3:346 7.81707e-05 "16848" 7174
1:3:347 7.79435e-05 "11083" 5417
1:3:348 7.77162e-05 "10724" 5269
1:3:349 7.77162e-05 "11442" 5561
1:3:350 7.77162e-05 "Ardeola grayii" 11546
1:3:351 7.77162e-05 "Ciconia episcopus" 12772
1:3:352 7.77162e-05 "Surniculus dicruroides" 19387
1:3:353 7.7489e-05 "11081" 5415
1:3:354 7.7489e-05 "13246" 6222
1:3:355 7.7489e-05 "Hemiprocne coronata" 14926
1:3:356 7.72617e-05 "14321" 6553
1:3:357 7.70345e-05 "9255" 4619
1:3:358 7.70345e-05 "Sturnia malabarica" 19372
1:3:359 7.68073e-05 "10714" 5259
1:3:360 7.68073e-05 "Aviceda leuphotes" 11757
1:3:361 7.68073e-05 "Coracina javensis" 13166
1:3:362 7.63528e-05 "10722" 5267
1:3:363 7.63528e-05 "Euodice malabarica" 14160
1:3:364 7.61255e-05 "12887" 6099
1:3:365 7.61255e-05 "Chloropsis aurifrons" 12675
1:3:366 7.58983e-05 "11084" 5418
1:3:367 7.52166e-05 "9615" 4771
1:3:368 7.49893e-05 "9645" 4801
1:3:369 7.49893e-05 "14677" 6652
1:3:370 7.47621e-05 "12164" 5832
1:3:371 7.43076e-05 "11443" 5562
1:3:372 7.43076e-05 "12516" 5954
1:3:373 7.40804e-05 "Arachnothera longirostra" 11478
1:3:374 7.40804e-05 "Metopidius indicus" 16167
1:3:375 7.36259e-05 "10005" 4958
1:3:376 7.36259e-05 "15767" 6936
1:3:377 7.36259e-05 "Macropygia unchall" 15852
1:3:378 7.33986e-05 "Irena puella" 15235
1:3:379 7.31714e-05 "Psilopogon virens" 18224
1:3:380 7.29442e-05 "9644" 4800
1:3:381 7.29442e-05 "12165" 5833
1:3:382 7.29442e-05 "14315" 6547
1:3:383 7.29442e-05 "Gyps bengalensis" 14791
1:3:384 7.27169e-05 "12527" 5965
1:3:385 7.27169e-05 "15406" 6845
1:3:386 7.27169e-05 "Prinia crinigera" 18052
1:3:387 7.22624e-05 "10003" 4956
1:3:388 7.20352e-05 "11803" 5701
1:3:389 7.20352e-05 "12152" 5820
1:3:390 7.20352e-05 "14682" 6657
1:3:391 7.20352e-05 "Gracupica contra" 14684
1:3:392 7.1808e-05 "Treron curvirostra" 19901
1:3:393 7.15807e-05 "10362" 5117
1:3:394 7.15807e-05 "Enicurus schistaceus" 14007
1:3:395 7.15807e-05 "Phylloscopus castaniceps" 17571
1:3:396 7.13535e-05 "14681" 6656
1:3:397 7.13535e-05 "15046" 6753
1:3:398 7.13535e-05 "Chrysophlegma flavinucha" 12747
1:3:399 7.0899e-05 "Nisaetus nipalensis" 16726
1:3:400 7.06718e-05 "14316" 6548
1:3:401 7.06718e-05 "Francolinus pondicerianus" 14360
1:3:402 7.06718e-05 "Harpactes erythrocephalus" 14860
1:3:403 7.04445e-05 "10342" 5097
1:3:404 7.04445e-05 "11444" 5563
1:3:405 7.04445e-05 "16123" 7013
1:3:406 7.04445e-05 "Falco chicquera" 14263
1:3:407 7.02173e-05 "13956" 6438
1:3:408 7.02173e-05 "16485" 7089
1:3:409 7.02173e-05 "16487" 7091
1:3:410 7.02173e-05 "Halcyon pileata" 14832
1:3:411 7.02173e-05 "Pomatorhinus ruficollis" 18005
1:3:412 6.999e-05 "14685" 6660
1:3:413 6.999e-05 "Dicaeum chrysorrheum" 13688
1:3:414 6.999e-05 "Pitta sordida" 17775
1:3:415 6.97628e-05 "12166" 5834
1:3:416 6.97628e-05 "Ficedula hyperythra" 14307
1:3:417 6.95356e-05 "16484" 7088
1:3:418 6.95356e-05 "Ixos mcclellandii" 15265
1:3:419 6.95356e-05 "Terpsiphone affinis" 19670
1:3:420 6.95356e-05 "Terpsiphone paradisi" 19678
1:3:421 6.93083e-05 "10337" 5092
1:3:422 6.93083e-05 "16124" 7014
1:3:423 6.93083e-05 "16127" 7017
1:3:424 6.93083e-05 "Leiothrix lutea" 15514
1:3:425 6.88538e-05 "11804" 5702
1:3:426 6.88538e-05 "12876" 6088
1:3:427 6.86266e-05 "Phodilus badius" 17491
1:3:428 6.83994e-05 "16845" 7171
1:3:429 6.83994e-05 "Coturnix coromandelica" 13264
1:3:430 6.83994e-05 "Mixornis gularis" 16292
1:3:431 6.81721e-05 "10705" 5250
1:3:432 6.81721e-05 "13596" 6328
1:3:433 6.79449e-05 "16457" 7083
1:3:434 6.79449e-05 "Sturnia pagodarum" 19373
1:3:435 6.77176e-05 "10719" 5264
1:3:436 6.77176e-05 "Chalcoparia singalensis" 12533
1:3:437 6.74904e-05 "9646" 4802
1:3:438 6.74904e-05 "13247" 6223
1:3:439 6.74904e-05 "16096" 7006
1:3:440 6.74904e-05 "Nyctyornis athertoni" 16794
1:3:441 6.74904e-05 "Siva cyanouroptera" 19103
1:3:442 6.72632e-05 "9256" 4620
1:3:443 6.72632e-05 "9285" 4649
1:3:444 6.72632e-05 "Horornis fortipes" 15055
1:3:445 6.70359e-05 "11805" 5703
1:3:446 6.70359e-05 "16817" 7166
1:3:447 6.68087e-05 "9618" 4774
1:3:448 6.68087e-05 "9976" 4929
1:3:449 6.68087e-05 "11445" 5564
1:3:450 6.68087e-05 "Brachypteryx leucophris" 11897
1:3:451 6.68087e-05 "Falco jugger" 14273
1:3:452 6.65814e-05 "11806" 5704
1:3:453 6.65814e-05 "12167" 5835
1:3:454 6.65814e-05 "Alcippe morrisonia" 11026
1:3:455 6.65814e-05 "Icthyophaga humilis" 15185
1:3:456 6.63542e-05 "Bubo bengalensis" 11940
1:3:457 6.63542e-05 "Turdoides striata" 20046
1:3:458 6.6127e-05 "15766" 6935
1:3:459 6.6127e-05 "16456" 7082
1:3:460 6.6127e-05 "Emberiza elegans" 13949
1:3:461 6.6127e-05 "Hierococcyx varius" 15010
1:3:462 6.58997e-05 "11085" 5419
1:3:463 6.58997e-05 "Ducula badia" 13831
1:3:464 6.58997e-05 "Leiopicus mahrattensis" 15503
1:3:465 6.58997e-05 "Oriolus kundoo" 16933
1:3:466 6.58997e-05 "Pericrocotus solaris" 17294
1:3:467 6.56725e-05 "10720" 5265
1:3:468 6.56725e-05 "10721" 5266
1:3:469 6.56725e-05 "11061" 5395
1:3:470 6.56725e-05 "12888" 6100
1:3:471 6.56725e-05 "15736" 6923
1:3:472 6.56725e-05 "Ketupa flavipes" 15284
1:3:473 6.56725e-05 "Pellorneum ruficeps" 17243
1:3:474 6.54452e-05 "15375" 6832
1:3:475 6.5218e-05 "Saxicoloides fulicatus" 18827
1:3:476 6.49908e-05 "13248" 6224
1:3:477 6.47635e-05 "16818" 7167
1:3:478 6.47635e-05 "Chrysocolaptes guttacristatus" 12729
1:3:479 6.45363e-05 "9286" 4650
1:3:480 6.45363e-05 "10356" 5111
1:3:481 6.45363e-05 "13236" 6212
1:3:482 6.45363e-05 "15042" 6749
1:3:483 6.45363e-05 "15763" 6932
1:3:484 6.45363e-05 "Dinopium benghalense" 13760
1:3:485 6.4309e-05 "16844" 7170
1:3:486 6.4309e-05 "Garrulax pectoralis" 14501
1:3:487 6.40818e-05 "10725" 5270
1:3:488 6.40818e-05 "17538" 7345
1:3:489 6.40818e-05 "Eremopterix griseus" 14056
1:3:490 6.38546e-05 "8894" 4468
1:3:491 6.38546e-05 "15762" 6931
1:3:492 6.38546e-05 "16126" 7016
1:3:493 6.38546e-05 "17178" 7258
1:3:494 6.36273e-05 "9284" 4648
1:3:495 6.36273e-05 "11790" 5688
1:3:496 6.36273e-05 "11807" 5705
1:3:497 6.36273e-05 "15041" 6748
1:3:498 6.36273e-05 "16486" 7090
1:3:499 6.36273e-05 "Acridotheres cristatellus" 10837
1:3:500 6.34001e-05 "8893" 4467
1:3:501 6.34001e-05 "9643" 4799
1:3:502 6.34001e-05 "17177" 7257
1:3:503 6.34001e-05 "Cyornis unicolor" 13549
1:3:504 6.34001e-05 "Myiomela leucura" 16464
1:3:505 6.31728e-05 "11424" 5543
1:3:506 6.31728e-05 "11808" 5706
1:3:507 6.31728e-05 "16125" 7015
1:3:508 6.31728e-05 "16847" 7173
1:3:509 6.29456e-05 "15015" 6738
1:3:510 6.29456e-05 "Ptyonoprogne concolor" 18414
1:3:511 6.29456e-05 "Pycnonotus sinensis" 18453
1:3:512 6.27183e-05 "14676" 6651
1:3:513 6.27183e-05 "15764" 6933
1:3:514 6.24911e-05 "12528" 5966
1:3:515 6.24911e-05 "Aegithalos concinnus" 10890
1:3:516 6.22639e-05 "11446" 5565
1:3:517 6.22639e-05 "Garrulax monileger" 14497
1:3:518 6.20366e-05 "16097" 7007
1:3:519 6.20366e-05 "Merops leschenaulti" 16136
1:3:520 6.20366e-05 "Niltava sundara" 16697
1:3:521 6.18094e-05 "15765" 6934
1:3:522 6.18094e-05 "Buceros bicornis" 11965
1:3:523 6.18094e-05 "Dinopium javanense" 13761
1:3:524 6.15821e-05 "10002" 4955
1:3:525 6.15821e-05 "12168" 5836
1:3:526 6.15821e-05 "14675" 6650
1:3:527 6.15821e-05 "Bubo nipalensis" 11949
1:3:528 6.15821e-05 "Megalurus palustris" 15948
1:3:529 6.15821e-05 "Spilopelia suratensis" 19154
1:3:530 6.13549e-05 "Monticola rufiventris" 16333
1:3:531 6.13549e-05 "Timalia pileata" 19810
1:3:532 6.11277e-05 "15376" 6833
1:3:533 6.11277e-05 "Otus bakkamoena" 16994
1:3:534 6.11277e-05 "Treron bicinctus" 19898
1:3:535 6.04459e-05 "Phylloscopus armandii" 17563
1:3:536 6.04459e-05 "9287" 4651
1:3:537 6.04459e-05 "15402" 6841
1:3:538 6.02187e-05 "Motacilla maderaspatensis" 16358
1:3:539 5.99915e-05 "Rubigula flaviventris" 18760
1:3:540 5.97642e-05 "11447" 5566
1:3:541 5.97642e-05 "11809" 5707
1:3:542 5.9537e-05 "12170" 5838
1:3:543 5.9537e-05 "Pycnonotus aurigaster" 18431
1:3:544 5.93097e-05 "Prinia socialis" 18067
1:3:545 5.90825e-05 "8892" 4466
1:3:546 5.90825e-05 "16122" 7012
1:3:547 5.90825e-05 "Chloropsis moluccensis" 12684
1:3:548 5.90825e-05 "Dicrurus remifer" 13738
1:3:549 5.90825e-05 "Sterna acuticauda" 19288
1:3:550 5.88553e-05 "12151" 5819
1:3:551 5.88553e-05 "12169" 5837
1:3:552 5.88553e-05 "12889" 6101
1:3:553 5.88553e-05 "13934" 6425
1:3:554 5.88553e-05 "16458" 7084
1:3:555 5.88553e-05 "16846" 7172
1:3:556 5.88553e-05 "Acridotheres fuscus" 10838
1:3:557 5.88553e-05 "Columba hodgsonii" 13073
1:3:558 5.8628e-05 "Treron sphenurus" 19915
1:3:559 5.84008e-05 "9288" 4652
1:3:560 5.84008e-05 "9647" 4803
1:3:561 5.84008e-05 "12171" 5839
1:3:562 5.84008e-05 "12529" 5967
1:3:563 5.84008e-05 "Mulleripicus pulverulentus" 16365
1:3:564 5.81735e-05 "11448" 5567
1:3:565 5.81735e-05 "14654" 6640
1:3:566 5.79463e-05 "11086" 5420
1:3:567 5.79463e-05 "Blythipicus pyrrhotis" 11858
1:3:568 5.79463e-05 "Cyanoderma rufifrons" 13468
1:3:569 5.79463e-05 "Sarcogyps calvus" 18799
1:3:570 5.77191e-05 "10361" 5116
1:3:571 5.77191e-05 "Picus xanthopygaeus" 17705
1:3:572 5.77191e-05 "Psittacula alexandri" 18247
1:3:573 5.74918e-05 "9253" 4617
1:3:574 5.74918e-05 "13585" 6323
1:3:575 5.74918e-05 "14294" 6536
1:3:576 5.74918e-05 "Clanga hastata" 12952
1:3:577 5.72646e-05 "11810" 5708
1:3:578 5.72646e-05 "12530" 5968
1:3:579 5.72646e-05 "14655" 6641
1:3:580 5.72646e-05 "Phoenicurus frontalis" 17511
1:3:581 5.70373e-05 "8895" 4469
1:3:582 5.70373e-05 "12867" 6080
1:3:583 5.70373e-05 "13227" 6208
1:3:584 5.70373e-05 "Pavo cristatus" 17219
1:3:585 5.70373e-05 "Stachyris nigriceps" 19258
1:3:586 5.70373e-05 "Yuhina nigrimenta" 20402
1:3:587 5.68101e-05 "12172" 5840
1:3:588 5.68101e-05 "12512" 5950
1:3:589 5.68101e-05 "Pyrrhula nipalensis" 18498
1:3:590 5.65829e-05 "13214" 6195
1:3:591 5.65829e-05 "13225" 6206
1:3:592 5.65829e-05 "13226" 6207
1:3:593 5.65829e-05 "Cissa chinensis" 12885
1:3:594 5.63556e-05 "11087" 5421
1:3:595 5.63556e-05 "Cyanoderma ruficeps" 13467
1:3:596 5.63556e-05 "Himalayapsitta cyanocephala" 15011
1:3:597 5.61284e-05 "9648" 4804
1:3:598 5.61284e-05 "10006" 4959
1:3:599 5.61284e-05 "11789" 5687
1:3:600 5.61284e-05 "13574" 6312
1:3:601 5.61284e-05 "Gracupica nigricollis" 14685
1:3:602 5.59011e-05 "9289" 4653
1:3:603 5.59011e-05 "12531" 5969
1:3:604 5.59011e-05 "Anastomus oscitans" 11233
1:3:605 5.59011e-05 "Pericrocotus brevirostris" 17282
1:3:606 5.56739e-05 "11449" 5568
1:3:607 5.56739e-05 "12860" 6073
1:3:608 5.54467e-05 "11811" 5709
1:3:609 5.54467e-05 "Aethopyga saturata" 10952
1:3:610 5.52194e-05 "11788" 5686
1:3:611 5.52194e-05 "12854" 6067
1:3:612 5.52194e-05 "12865" 6078
1:3:613 5.52194e-05 "13584" 6322
1:3:614 5.52194e-05 "Petrochelidon fluvicola" 17308
1:3:615 5.52194e-05 "Phylloscopus subaffinis" 17619
1:3:616 5.52194e-05 "Psittiparus gularis" 18260
1:3:617 5.49922e-05 "10357" 5112
1:3:618 5.49922e-05 "12866" 6079
1:3:619 5.47649e-05 "12173" 5841
1:3:620 5.47649e-05 "13586" 6324
1:3:621 5.47649e-05 "Cursorius coromandelicus" 13422
1:3:622 5.45377e-05 "15737" 6924
1:3:623 5.45377e-05 "17206" 7260
1:3:624 5.45377e-05 "Abroscopus albogularis" 10763
1:3:625 5.45377e-05 "Hierococcyx nisicolor" 15006
1:3:626 5.45377e-05 "Phyllergates cucullatus" 17553
1:3:627 5.43105e-05 "9642" 4798
1:3:628 5.43105e-05 "9649" 4805
1:3:629 5.43105e-05 "12532" 5970
1:3:630 5.43105e-05 "13943" 6434
1:3:631 5.43105e-05 "Ficedula strophiata" 14318
1:3:632 5.43105e-05 "Taccocua leschenaultii" 19512
1:3:633 5.43105e-05 "Vanellus duvaucelii" 20229
1:3:634 5.43105e-05 "Zoothera dauma" 20456
1:3:635 5.40832e-05 "11450" 5569
1:3:636 5.40832e-05 "12174" 5842
1:3:637 5.40832e-05 "12533" 5971
1:3:638 5.40832e-05 "14302" 6544
1:3:639 5.3856e-05 "9283" 4647
1:3:640 5.3856e-05 "10343" 5098
1:3:641 5.3856e-05 "10360" 5115
1:3:642 5.3856e-05 "12859" 6072
1:3:643 5.3856e-05 "13224" 6205
1:3:644 5.3856e-05 "14683" 6658
1:3:645 5.3856e-05 "Garrulus bispecularis" 14516
1:3:646 5.36287e-05 "10001" 4954
1:3:647 5.36287e-05 "11423" 5542
1:3:648 5.36287e-05 "12506" 5944
1:3:649 5.36287e-05 "12861" 6074
1:3:650 5.36287e-05 "13944" 6435
1:3:651 5.36287e-05 "Alcippe poioicephala" 11029
1:3:652 5.36287e-05 "Psilopogon asiaticus" 18196
1:3:653 5.34015e-05 "9257" 4621
1:3:654 5.34015e-05 "12534" 5972
1:3:655 5.31743e-05 "12500" 5938
1:3:656 5.31743e-05 "13215" 6196
1:3:657 5.31743e-05 "14295" 6537
1:3:658 5.31743e-05 "Pyrrhula erythaca" 18495
1:3:659 5.2947e-05 "10359" 5114
1:3:660 5.2947e-05 "10365" 5120
1:3:661 5.2947e-05 "10726" 5271
1:3:662 5.2947e-05 "11088" 5422
1:3:663 5.2947e-05 "11787" 5685
1:3:664 5.2947e-05 "11819" 5717
1:3:665 5.2947e-05 "12855" 6068
1:3:666 5.2947e-05 "12858" 6071
1:3:667 5.2947e-05 "12863" 6076
1:3:668 5.2947e-05 "12864" 6077
1:3:669 5.2947e-05 "14303" 6545
1:3:670 5.2947e-05 "15036" 6745
1:3:671 5.2947e-05 "15403" 6842
1:3:672 5.2947e-05 "Acrocephalus concinens" 10851
1:3:673 5.2947e-05 "Horornis flavolivaceus" 15054
1:3:674 5.2947e-05 "Tesia cyaniventer" 19684
1:3:675 5.27198e-05 "10358" 5113
1:3:676 5.27198e-05 "11459" 5578
1:3:677 5.27198e-05 "11812" 5710
1:3:678 5.27198e-05 "12505" 5943
1:3:679 5.27198e-05 "12857" 6070
1:3:680 5.27198e-05 "12868" 6081
1:3:681 5.27198e-05 "13221" 6202
1:3:682 5.27198e-05 "15761" 6930
1:3:683 5.27198e-05 "Aerodramus brevirostris" 10915
1:3:684 5.27198e-05 "Dendrocopos hyperythrus" 13632
1:3:685 5.27198e-05 "Turdus mandarinus" 20087
1:3:686 5.24925e-05 "8925" 4499
1:3:687 5.24925e-05 "12856" 6069
1:3:688 5.24925e-05 "12862" 6075
1:3:689 5.24925e-05 "12890" 6102
1:3:690 5.24925e-05 "13583" 6321
1:3:691 5.24925e-05 "13945" 6436
1:3:692 5.24925e-05 "Nucifraga hemispila" 16763
1:3:693 5.22653e-05 "9614" 4770
1:3:694 5.22653e-05 "10727" 5272
1:3:695 5.22653e-05 "11060" 5394
1:3:696 5.22653e-05 "11089" 5423
1:3:697 5.22653e-05 "12175" 5843
1:3:698 5.22653e-05 "12499" 5937
1:3:699 5.22653e-05 "12501" 5939
1:3:700 5.22653e-05 "12503" 5941
1:3:701 5.22653e-05 "13222" 6203
1:3:702 5.20381e-05 "9251" 4615
1:3:703 5.20381e-05 "11099" 5433
1:3:704 5.20381e-05 "11460" 5579
1:3:705 5.20381e-05 "12145" 5813
1:3:706 5.20381e-05 "12146" 5814
1:3:707 5.20381e-05 "12502" 5940
1:3:708 5.20381e-05 "13942" 6433
1:3:709 5.20381e-05 "16098" 7008
1:3:710 5.20381e-05 "Pycnonotus xanthorrhous" 18459
1:3:711 5.18108e-05 "8926" 4500
1:3:712 5.18108e-05 "11458" 5577
1:3:713 5.18108e-05 "13581" 6319
1:3:714 5.18108e-05 "Napothera epilepidota" 16597
1:3:715 5.15836e-05 "8927" 4501
1:3:716 5.15836e-05 "10698" 5243
1:3:717 5.15836e-05 "12504" 5942
1:3:718 5.15836e-05 "12853" 6066
1:3:719 5.15836e-05 "13223" 6204
1:3:720 5.15836e-05 "14304" 6546
1:3:721 5.15836e-05 "14662" 6648
1:3:722 5.15836e-05 "Loriculus vernalis" 15783
1:3:723 5.13563e-05 "10008" 4961
1:3:724 5.13563e-05 "11098" 5432
1:3:725 5.13563e-05 "11818" 5716
1:3:726 5.13563e-05 "13587" 6325
1:3:727 5.13563e-05 "Microhierax melanoleucos" 16201
1:3:728 5.11291e-05 "9252" 4616
1:3:729 5.11291e-05 "10007" 4960
1:3:730 5.11291e-05 "11814" 5712
1:3:731 5.11291e-05 "12507" 5945
1:3:732 5.11291e-05 "12535" 5973
1:3:733 5.11291e-05 "13582" 6320
1:3:734 5.11291e-05 "Parus monticolus" 17152
1:3:735 5.09018e-05 "9290" 4654
1:3:736 5.09018e-05 "10009" 4962
1:3:737 5.09018e-05 "12142" 5810
1:3:738 5.09018e-05 "12498" 5936
1:3:739 5.09018e-05 "13941" 6432
1:3:740 5.09018e-05 "15016" 6739
1:3:741 5.09018e-05 "15401" 6840
1:3:742 5.06746e-05 "11451" 5570
1:3:743 5.06746e-05 "11813" 5711
1:3:744 5.06746e-05 "12143" 5811
1:3:745 5.06746e-05 "12176" 5844
1:3:746 5.06746e-05 "12891" 6103
1:3:747 5.06746e-05 "13216" 6197
1:3:748 5.06746e-05 "13220" 6201
1:3:749 5.06746e-05 "17901" 7433
1:3:750 5.06746e-05 "18261" 7519
1:3:751 5.06746e-05 "18262" 7520
1:3:752 5.06746e-05 "Accipiter soloensis" 10823
1:3:753 5.06746e-05 "Cettia castaneocoronata" 12479
1:3:754 5.04474e-05 "10728" 5273
1:3:755 5.04474e-05 "11457" 5576
1:3:756 5.04474e-05 "12144" 5812
1:3:757 5.04474e-05 "12178" 5846
1:3:758 5.04474e-05 "13575" 6313
1:3:759 5.04474e-05 "16459" 7085
1:3:760 5.04474e-05 "Ficedula tricolor" 14322
1:3:761 5.04474e-05 "Garrulax sannio" 14508
1:3:762 5.04474e-05 "Prinia rufescens" 18065
1:3:763 5.04474e-05 "Psilopogon lineatus" 18214
1:3:764 5.02201e-05 "11100" 5434
1:3:765 5.02201e-05 "11786" 5684
1:3:766 5.02201e-05 "12148" 5816
1:3:767 5.02201e-05 "12494" 5932
1:3:768 5.02201e-05 "14301" 6543
1:3:769 5.02201e-05 "Chrysococcyx maculatus" 12726
1:3:770 4.99929e-05 "9650" 4806
1:3:771 4.99929e-05 "11817" 5715
1:3:772 4.99929e-05 "12147" 5815
1:3:773 4.99929e-05 "12497" 5935
1:3:774 4.99929e-05 "12892" 6104
1:3:775 4.99929e-05 "13580" 6318
1:3:776 4.99929e-05 "Coracias affinis" 13153
1:3:777 4.99929e-05 "Mirafra erythroptera" 16270
1:3:778 4.97656e-05 "10010" 4963
1:3:779 4.97656e-05 "10355" 5110
1:3:780 4.97656e-05 "11815" 5713
1:3:781 4.97656e-05 "Picoides nanus" 17654
1:3:782 4.95384e-05 "15404" 6843
1:3:783 4.95384e-05 "Rallina eurizonoides" 18556
1:3:784 4.93112e-05 "12177" 5845
1:3:785 4.93112e-05 "13935" 6426
1:3:786 4.90839e-05 "11785" 5683
1:3:787 4.90839e-05 "12893" 6105
1:3:788 4.90839e-05 "16099" 7009
1:3:789 4.90839e-05 "Bubo coromandus" 11945
1:3:790 4.88567e-05 "10729" 5274
1:3:791 4.88567e-05 "11452" 5571
1:3:792 4.88567e-05 "12495" 5933
1:3:793 4.88567e-05 "14663" 6649
1:3:794 4.88567e-05 "Dicaeum erythrorhynchos" 13692
1:3:795 4.88567e-05 "Prinia superciliaris" 18071
1:3:796 4.86294e-05 "9980" 4933
1:3:797 4.86294e-05 "10730" 5275
1:3:798 4.86294e-05 "11059" 5393
1:3:799 4.86294e-05 "11090" 5424
1:3:800 4.86294e-05 "12141" 5809
1:3:801 4.86294e-05 "13217" 6198
1:3:802 4.86294e-05 "13219" 6200
1:3:803 4.86294e-05 "16819" 7168
1:3:804 4.86294e-05 "Arachnothera magna" 11479
1:3:805 4.84022e-05 "11422" 5541
1:3:806 4.84022e-05 "11816" 5714
1:3:807 4.84022e-05 "12536" 5974
1:3:808 4.84022e-05 "12537" 5975
1:3:809 4.84022e-05 "13250" 6225
1:3:810 4.84022e-05 "Antigone antigone" 11358
1:3:811 4.8175e-05 "10366" 5121
1:3:812 4.8175e-05 "10368" 5123
1:3:813 4.8175e-05 "12493" 5931
1:3:814 4.8175e-05 "13218" 6199
1:3:815 4.8175e-05 "14661" 6647
1:3:816 4.8175e-05 "15043" 6750
1:3:817 4.8175e-05 "Lyncornis macrotis" 15808
1:3:818 4.8175e-05 "Prinia sylvatica" 18072
1:3:819 4.79477e-05 "11097" 5431
1:3:820 4.79477e-05 "11101" 5435
1:3:821 4.79477e-05 "11455" 5574
1:3:822 4.79477e-05 "12496" 5934
1:3:823 4.79477e-05 "12508" 5946
1:3:824 4.79477e-05 "15405" 6844
1:3:825 4.79477e-05 "17179" 7259
1:3:826 4.79477e-05 "Spizixos semitorques" 19196
1:3:827 4.77205e-05 "10369" 5124
1:3:828 4.77205e-05 "13940" 6431
1:3:829 4.77205e-05 "15740" 6927
1:3:830 4.77205e-05 "Enicurus maculatus" 14005
1:3:831 4.77205e-05 "Garrulax lanceolatus" 14487
1:3:832 4.77205e-05 "Garrulax leucolophus" 14488
1:3:833 4.74932e-05 "11454" 5573
1:3:834 4.74932e-05 "Phylloscopus affinis" 17562
1:3:835 4.7266e-05 "9611" 4767
1:3:836 4.7266e-05 "15739" 6926
1:3:837 4.7266e-05 "16100" 7010
1:3:838 4.7266e-05 "17902" 7434
1:3:839 4.7266e-05 "Pucrasia macrolopha" 18419
1:3:840 4.70388e-05 "10370" 5125
1:3:841 4.70388e-05 "10740" 5285
1:3:842 4.70388e-05 "11421" 5540
1:3:843 4.70388e-05 "11456" 5575
1:3:844 4.70388e-05 "13251" 6226
1:3:845 4.70388e-05 "Niltava grandis" 16693
1:3:846 4.70388e-05 "Ocyceros birostris" 16819
1:3:847 4.70388e-05 "Oriolus traillii" 16945
1:3:848 4.68115e-05 "9641" 4797
1:3:849 4.68115e-05 "10011" 4964
1:3:850 4.68115e-05 "12511" 5949
1:3:851 4.68115e-05 "12894" 6106
1:3:852 4.68115e-05 "15738" 6925
1:3:853 4.68115e-05 "Erythrogenys gravivox" 14081
1:3:854 4.68115e-05 "Psilopogon zeylanicus" 18226
1:3:855 4.68115e-05 "8928" 4502
1:3:856 4.65843e-05 "10367" 5122
1:3:857 4.65843e-05 "11420" 5539
1:3:858 4.65843e-05 "12140" 5808
1:3:859 4.65843e-05 "Tarsiger rufilatus" 19632
1:3:860 4.6357e-05 "10739" 5284
1:3:861 4.6357e-05 "11784" 5682
1:3:862 4.6357e-05 "12869" 6082
1:3:863 4.6357e-05 "Garrulax canorus" 14474
1:3:864 4.61298e-05 "10000" 4953
1:3:865 4.61298e-05 "10731" 5276
1:3:866 4.61298e-05 "11091" 5425
1:3:867 4.61298e-05 "Brachypteryx cruralis" 11892
1:3:868 4.59026e-05 "10697" 5242
1:3:869 4.59026e-05 "11058" 5392
1:3:870 4.59026e-05 "11096" 5430
1:3:871 4.59026e-05 "14300" 6542
1:3:872 4.59026e-05 "15377" 6834
1:3:873 4.59026e-05 "Prunella strophiata" 18133
1:3:874 4.56753e-05 "10371" 5126
1:3:875 4.56753e-05 "11419" 5538
1:3:876 4.56753e-05 "12134" 5802
1:3:877 4.56753e-05 "13576" 6314
1:3:878 4.56753e-05 "Cacomantis passerinus" 12060
1:3:879 4.56753e-05 "Treron sieboldii" 19914
1:3:880 4.54481e-05 "11781" 5679
1:3:881 4.54481e-05 "11782" 5680
1:3:882 4.54481e-05 "12139" 5807
1:3:883 4.54481e-05 "Chelidorhynx hypoxanthus" 12612
1:3:884 4.54481e-05 "Coracina macei" 13171
1:3:885 4.54481e-05 "Francolinus pintadeanus" 14359
1:3:886 4.54481e-05 "Glaucidium radiatum" 14655
1:3:887 4.54481e-05 "Leiothrix argentauris" 15512
1:3:888 4.52208e-05 "9291" 4655
1:3:889 4.52208e-05 "11453" 5572
1:3:890 4.52208e-05 "13970" 6449
1:3:891 4.52208e-05 "16460" 7086
1:3:892 4.52208e-05 "Corvus pectoralis" 13220
1:3:893 4.49936e-05 "11418" 5537
1:3:894 4.49936e-05 "12149" 5817
1:3:895 4.49936e-05 "12150" 5818
1:3:896 4.49936e-05 "14656" 6642
1:3:897 4.49936e-05 "15379" 6836
1:3:898 4.49936e-05 "17541" 7346
1:3:899 4.49936e-05 "Perdicula asiatica" 17275
1:3:900 4.47664e-05 "10706" 5251
1:3:901 4.47664e-05 "11783" 5681
1:3:902 4.47664e-05 "13579" 6317
1:3:903 4.47664e-05 "Cyornis banyumas" 13522
1:3:904 4.47664e-05 "Garrulax cinereiceps" 14478
1:3:905 4.47664e-05 "Pterocles indicus" 18308
1:3:906 4.45391e-05 "9975" 4928
1:3:907 4.45391e-05 "11780" 5678
1:3:908 4.45391e-05 "15019" 6742
1:3:909 4.45391e-05 "Dicrurus caerulescens" 13727
1:3:910 4.45391e-05 "Locustella mandelli" 15680
1:3:911 4.45391e-05 "Muscicapa ferruginea" 16371
1:3:912 4.45391e-05 "Prinia buchanani" 18050
1:3:913 4.45391e-05 "Strix ocellata" 19361
1:3:914 4.45391e-05 "Treron apicauda" 19894
1:3:915 4.43119e-05 "12136" 5804
1:3:916 4.43119e-05 "15045" 6752
1:3:917 4.43119e-05 "Yuhina torqueola" 20404
1:3:918 4.40846e-05 "10738" 5283
1:3:919 4.40846e-05 "12135" 5803
1:3:920 4.40846e-05 "13971" 6450
1:3:921 4.40846e-05 "14660" 6646
1:3:922 4.40846e-05 "Tesia olivea" 19686
1:3:923 4.40846e-05 "Treron phayrei" 19909
1:3:924 4.38574e-05 "9651" 4807
1:3:925 4.38574e-05 "12133" 5801
1:3:926 4.38574e-05 "12138" 5806
1:3:927 4.38574e-05 "15020" 6743
1:3:928 4.38574e-05 "Heterophasia picaoides" 14989
1:3:929 4.38574e-05 "Locustella luteoventris" 15678
1:3:930 4.36302e-05 "11779" 5677
1:3:931 4.36302e-05 "12509" 5947
1:3:932 4.36302e-05 "15380" 6837
1:3:933 4.36302e-05 "Acridotheres ginginianus" 10839
1:3:934 4.34029e-05 "11095" 5429
1:3:935 4.34029e-05 "12491" 5929
1:3:936 4.34029e-05 "12492" 5930
1:3:937 4.34029e-05 "Hodgsonius phaenicuroides" 15044
1:3:938 4.34029e-05 "Niltava macgrigoriae" 16694
1:3:939 4.34029e-05 "Paradoxornis guttaticollis" 17119
1:3:940 4.31757e-05 "10012" 4965
1:3:941 4.31757e-05 "11417" 5536
1:3:942 4.31757e-05 "12137" 5805
1:3:943 4.31757e-05 "15378" 6835
1:3:944 4.31757e-05 "Dumetia hyperythra" 13858
1:3:945 4.31757e-05 "Machlolophus spilonotus" 15824
1:3:946 4.31757e-05 "Phylloscopus reguloides" 17611
1:3:947 4.29484e-05 "10336" 5091
1:3:948 4.29484e-05 "10372" 5127
1:3:949 4.29484e-05 "10741" 5286
1:3:950 4.29484e-05 "11057" 5391
1:3:951 4.29484e-05 "11092" 5426
1:3:952 4.29484e-05 "14296" 6538
1:3:953 4.29484e-05 "Melanochlora sultanea" 16043
1:3:954 4.27212e-05 "13939" 6430
1:3:955 4.27212e-05 "8929" 4503
1:3:956 4.2494e-05 "11094" 5428
1:3:957 4.2494e-05 "11778" 5676
1:3:958 4.2494e-05 "13577" 6315
1:3:959 4.2494e-05 "13578" 6316
1:3:960 4.2494e-05 "13936" 6427
1:3:961 4.2494e-05 "Ficedula erithacus" 14305
1:3:962 4.22667e-05 "11776" 5674
1:3:963 4.22667e-05 "12870" 6083
1:3:964 4.22667e-05 "Lanius tephronotus" 15433
1:3:965 4.20395e-05 "10732" 5277
1:3:966 4.20395e-05 "12851" 6064
1:3:967 4.20395e-05 "Acridotheres grandis" 10840
1:3:968 4.20395e-05 "Mycerobas melanozanthos" 16408
1:3:969 4.20395e-05 "Pericrocotus roseus" 17293
1:3:970 4.20395e-05 "Vanellus malabaricus" 20234
1:3:971 4.20395e-05 "8930" 4504
1:3:972 4.18122e-05 "11777" 5675
1:3:973 4.18122e-05 "14299" 6541
1:3:974 4.18122e-05 "Argya malcolmi" 11563
1:3:975 4.18122e-05 "Himalayapsitta roseata" 15014
1:3:976 4.1585e-05 "10713" 5258
1:3:977 4.1585e-05 "12852" 6065
1:3:978 4.1585e-05 "13212" 6194
1:3:979 4.1585e-05 "14659" 6645
1:3:980 4.1585e-05 "15017" 6740
1:3:981 4.1585e-05 "Cettia major" 12481
1:3:982 4.1585e-05 "Harpactes oreskios" 14863
1:3:983 4.1585e-05 "Hemixos flavala" 14942
1:3:984 4.1585e-05 "Pomatorhinus schisticeps" 18006
1:3:985 4.1585e-05 "8931" 4505
1:3:986 4.13578e-05 "9999" 4952
1:3:987 4.13578e-05 "10379" 5134
1:3:988 4.13578e-05 "13211" 6193
1:3:989 4.11305e-05 "11093" 5427
1:3:990 4.11305e-05 "13937" 6428
1:3:991 4.11305e-05 "14298" 6540
1:3:992 4.11305e-05 "Aegithalos glaucogularis" 10892
1:3:993 4.11305e-05 "Alaudala raytal" 11012
1:3:994 4.11305e-05 "Ammomanes phoenicura" 11168
1:3:995 4.11305e-05 "Pericrocotus cantonensis" 17283
1:3:996 4.11305e-05 "Schoeniparus dubius" 18855
1:3:997 4.09033e-05 "12132" 5800
1:3:998 4.09033e-05 "12510" 5948
1:3:999 4.09033e-05 "13938" 6429
1:3:1000 4.09033e-05 "14657" 6643
1:3:1001 4.09033e-05 "14658" 6644
1:3:1002 4.09033e-05 "15018" 6741
1:3:1003 4.09033e-05 "Lioparus chrysotis" 15648
1:3:1004 4.0676e-05 "10736" 5281
1:3:1005 4.0676e-05 "10742" 5287
1:3:1006 4.0676e-05 "12871" 6084
1:3:1007 4.0676e-05 "Minla ignotincta" 16251
1:3:1008 4.04488e-05 "10380" 5135
1:3:1009 4.04488e-05 "10737" 5282
1:3:1010 4.04488e-05 "11775" 5673
1:3:1011 4.04488e-05 "14297" 6539
1:3:1012 4.04488e-05 "Chrysocolaptes festivus" 12728
1:3:1013 4.02216e-05 "Grandala coelicolor" 14743
1:3:1014 4.02216e-05 "Prunella rubeculoides" 18131
1:3:1015 3.99943e-05 "9612" 4768
1:3:1016 3.99943e-05 "11416" 5535
1:3:1017 3.99943e-05 "16820" 7169
1:3:1018 3.97671e-05 "9652" 4808
1:3:1019 3.97671e-05 "9971" 4924
1:3:1020 3.97671e-05 "11774" 5672
1:3:1021 3.97671e-05 "Psilopogon cyanotis" 18202
1:3:1022 3.97671e-05 "Trochalopteron milnei" 19973
1:3:1023 3.95398e-05 "9613" 4769
1:3:1024 3.95398e-05 "10378" 5133
1:3:1025 3.95398e-05 "10381" 5136
1:3:1026 3.95398e-05 "10696" 5241
1:3:1027 3.95398e-05 "Phalacrocorax fuscicollis" 17403
1:3:1028 3.93126e-05 "12490" 5928
1:3:1029 3.90853e-05 "12850" 6063
1:3:1030 3.90853e-05 "Caprimulgus indicus" 12260
1:3:1031 3.90853e-05 "Pardaliparus venustulus" 17125
1:3:1032 3.88581e-05 "12489" 5927
1:3:1033 3.88581e-05 "Garrulax perspicillatus" 14502
1:3:1034 3.88581e-05 "Niltava davidi" 16692
1:3:1035 3.88581e-05 "Sasia ochracea" 18815
1:3:1036 3.86309e-05 "14684" 6659
1:3:1037 3.86309e-05 "Mycteria leucocephala" 16412
1:3:1038 3.86309e-05 "Pelecanus philippensis" 17231
1:3:1039 3.84036e-05 "10377" 5132
1:3:1040 3.84036e-05 "15021" 6744
1:3:1041 3.81764e-05 "10734" 5279
1:3:1042 3.81764e-05 "10735" 5280
1:3:1043 3.81764e-05 "Arborophila rufogularis" 11516
1:3:1044 3.81764e-05 "Cyanoderma chrysaeum" 13463
1:3:1045 3.81764e-05 "Ficedula sapphira" 14316
1:3:1046 3.81764e-05 "Pericrocotus erythropygius" 17286
1:3:1047 3.77219e-05 "10376" 5131
1:3:1048 3.77219e-05 "11415" 5534
1:3:1049 3.77219e-05 "12128" 5796
1:3:1050 3.77219e-05 "Cettia brunnifrons" 12478
1:3:1051 3.77219e-05 "Larvivora brunnea" 15481
1:3:1052 3.72674e-05 "Aethopyga latouchii" 10945
1:3:1053 3.72674e-05 "Cochoa viridis" 13004
1:3:1054 3.72674e-05 "Himalayapsitta finschii" 15012
1:3:1055 3.72674e-05 "Phylloscopus pulcher" 17610
1:3:1056 3.70402e-05 "Chloropsis jerdoni" 12680
1:3:1057 3.70402e-05 "Serilophus lunatus" 18972
1:3:1058 3.70402e-05 "Turdus rubrocanus" 20111
1:3:1059 3.68129e-05 "12131" 5799
1:3:1060 3.68129e-05 "Lacedo pulchella" 15315
1:3:1061 3.68129e-05 "Leptocoma zeylonica" 15561
1:3:1062 3.68129e-05 "Schoeniparus castaneceps" 18853
1:3:1063 3.65857e-05 "11768" 5666
1:3:1064 3.65857e-05 "Turdinus brevicaudatus" 20023
1:3:1065 3.63585e-05 "11056" 5390
1:3:1066 3.63585e-05 "11408" 5527
1:3:1067 3.63585e-05 "11773" 5671
1:3:1068 3.63585e-05 "12129" 5797
1:3:1069 3.63585e-05 "Lanius collurioides" 15414
1:3:1070 3.63585e-05 "Phylloscopus ricketti" 17612
1:3:1071 3.63585e-05 "9292" 4656
1:3:1072 3.61312e-05 "9974" 4927
1:3:1073 3.61312e-05 "10733" 5278
1:3:1074 3.61312e-05 "12130" 5798
1:3:1075 3.61312e-05 "Alophoixus pallidus" 11060
1:3:1076 3.61312e-05 "Cyornis hainanus" 13529
1:3:1077 3.61312e-05 "Zapornia bicolor" 20410
1:3:1078 3.5904e-05 "Oroanassa magnifica" 16950
1:3:1079 3.5904e-05 "Threskiornis melanocephalus" 19778
1:3:1080 3.5904e-05 "10688" 5233
1:3:1081 3.56767e-05 "10335" 5090
1:3:1082 3.56767e-05 "10375" 5130
1:3:1083 3.56767e-05 "Aethopyga nipalensis" 10949
1:3:1084 3.56767e-05 "Gorsachius melanolophus" 14675
1:3:1085 3.56767e-05 "Lophura leucomelanos" 15768
1:3:1086 3.56767e-05 "Psilopogon franklinii" 18208
1:3:1087 3.56767e-05 "Pteruthius xanthochlorus" 18366
1:3:1088 3.56767e-05 "Sypheotides indicus" 19500
1:3:1089 3.54495e-05 "10354" 5109
1:3:1090 3.54495e-05 "10019" 4972
1:3:1091 3.54495e-05 "Dicaeum melanozanthum" 13706
1:3:1092 3.54495e-05 "Garrulax chinensis" 14476
1:3:1093 3.52223e-05 "10020" 4973
1:3:1094 3.52223e-05 "10373" 5128
1:3:1095 3.52223e-05 "10374" 5129
1:3:1096 3.52223e-05 "Carpodacus vinaceus" 12322
1:3:1097 3.52223e-05 "Certhia himalayana" 12464
1:3:1098 3.4995e-05 "11048" 5382
1:3:1099 3.4995e-05 "Polyplectron bicalcaratum" 17984
1:3:1100 3.47678e-05 "Phoenicurus hodgsoni" 17513
1:3:1101 3.47678e-05 "11409" 5528
1:3:1102 3.47678e-05 "11769" 5667
1:3:1103 3.45405e-05 "10013" 4966
1:3:1104 3.45405e-05 "Brachypteryx sinensis" 11901
1:3:1105 3.45405e-05 "Francolinus pictus" 14358
1:3:1106 3.45405e-05 "Sylviparus modestus" 19435
1:3:1107 3.43133e-05 "9653" 4809
1:3:1108 3.43133e-05 "11414" 5533
1:3:1109 3.43133e-05 "Argya earlei" 11561
1:3:1110 3.43133e-05 "Lophura nycthemera" 15769
1:3:1111 3.40861e-05 "10015" 4968
1:3:1112 3.40861e-05 "10017" 4970
1:3:1113 3.40861e-05 "11055" 5389
1:3:1114 3.40861e-05 "Chloropsis hardwickii" 12679
1:3:1115 3.40861e-05 "Hemitesia pallidipes" 14932
1:3:1116 3.40861e-05 "Spodiopsar sericeus" 19205
1:3:1117 3.38588e-05 "10018" 4971
1:3:1118 3.38588e-05 "10695" 5240
1:3:1119 3.38588e-05 "11049" 5383
1:3:1120 3.36316e-05 "10014" 4967
1:3:1121 3.36316e-05 "Microhierax caerulescens" 16197
1:3:1122 3.34043e-05 "10016" 4969
1:3:1123 3.34043e-05 "15044" 6751
1:3:1124 3.34043e-05 "Dicrurus annectens" 13723
1:3:1125 3.34043e-05 "Garrulax ocellatus" 14499
1:3:1126 3.34043e-05 "10330" 5085
1:3:1127 3.31771e-05 "9973" 4926
1:3:1128 3.31771e-05 "10021" 4974
1:3:1129 3.31771e-05 "Alcurus striatus" 11031
1:3:1130 3.31771e-05 "Ampeliceps coronatus" 11177
1:3:1131 3.31771e-05 "Galloperdix lunulata" 14456
1:3:1132 3.31771e-05 "Phylloscopus maculipennis" 17595
1:3:1133 3.31771e-05 "10689" 5234
1:3:1134 3.29499e-05 "9972" 4925
1:3:1135 3.29499e-05 "10022" 4975
1:3:1136 3.29499e-05 "10331" 5086
1:3:1137 3.29499e-05 "10334" 5089
1:3:1138 3.29499e-05 "Ploceus benghalensis" 17820
1:3:1139 3.29499e-05 "Sitta castanea" 19076
1:3:1140 3.29499e-05 "9293" 4657
1:3:1141 3.27226e-05 "Erythrogenys hypoleucos" 14082
1:3:1142 3.27226e-05 "Garrulax albogularis" 14467
1:3:1143 3.27226e-05 "Machlolophus xanthogenys" 15825
1:3:1144 3.27226e-05 "Otocichla mupinensis" 16991
1:3:1145 3.24954e-05 "11050" 5384
1:3:1146 3.24954e-05 "Ficedula superciliaris" 14320
1:3:1147 3.24954e-05 "Muscicapa muttui" 16374
1:3:1148 3.24954e-05 "Pseudibis papillosa" 18168
1:3:1149 3.24954e-05 "Zoothera marginata" 20462
1:3:1150 3.22681e-05 "10690" 5235
1:3:1151 3.22681e-05 "Chrysominla strigula" 12742
1:3:1152 3.22681e-05 "Cyornis tickelliae" 13546
1:3:1153 3.22681e-05 "Iole propinqua" 15230
1:3:1154 3.22681e-05 "Rhipidura albogularis" 18663
1:3:1155 3.20409e-05 "Tragopan temminckii" 19890
1:3:1156 3.20409e-05 "11767" 5665
1:3:1157 3.18137e-05 "Ficedula hodgsoni" 14306
1:3:1158 3.15864e-05 "9654" 4810
1:3:1159 3.15864e-05 "10332" 5087
1:3:1160 3.15864e-05 "Gyps indicus" 14795
1:3:1161 3.13592e-05 "11770" 5668
1:3:1162 3.13592e-05 "Aegithina lafresnayei" 10897
1:3:1163 3.13592e-05 "Butastur liventer" 11987
1:3:1164 3.13592e-05 "Horornis canturians" 15052
1:3:1165 3.11319e-05 "10694" 5239
1:3:1166 3.11319e-05 "Anthipes monileger" 11275
1:3:1167 3.11319e-05 "Lophophanes dichrous" 15733
1:3:1168 3.11319e-05 "Pteruthius melanotis" 18364
1:3:1169 3.11319e-05 "Schoeniparus brunneus" 18852
1:3:1170 3.11319e-05 "Trichastoma tickelli" 19926
1:3:1171 3.09047e-05 "9655" 4811
1:3:1172 3.09047e-05 "10333" 5088
1:3:1173 3.09047e-05 "11410" 5529
1:3:1174 3.09047e-05 "Turdus boulboul" 20058
1:3:1175 3.06775e-05 "10691" 5236
1:3:1176 3.06775e-05 "10693" 5238
1:3:1177 3.06775e-05 "Garrulus leucotis" 14519
1:3:1178 3.06775e-05 "Phylloscopus poliogenys" 17607
1:3:1179 3.04502e-05 "Trochalopteron elliotii" 19966
1:3:1180 3.04502e-05 "Picus vittatus" 17704
1:3:1181 3.0223e-05 "9659" 4815
1:3:1182 3.0223e-05 "9660" 4816
1:3:1183 3.0223e-05 "10692" 5237
1:3:1184 2.99957e-05 "11051" 5385
1:3:1185 2.99957e-05 "Fulvetta cinereiceps" 14389
1:3:1186 2.99957e-05 "9294" 4658
1:3:1187 2.99957e-05 "9661" 4817
1:3:1188 2.97685e-05 "9656" 4812
1:3:1189 2.97685e-05 "11054" 5388
1:3:1190 2.97685e-05 "11772" 5670
1:3:1191 2.97685e-05 "Chloropsis lazulina" 12682
1:3:1192 2.97685e-05 "Cutia nipalensis" 13428
1:3:1193 2.97685e-05 "Periparus rubidiventris" 17297
1:3:1194 2.95413e-05 "9657" 4813
1:3:1195 2.95413e-05 "9658" 4814
1:3:1196 2.95413e-05 "Locustella thoracica" 15688
1:3:1197 2.95413e-05 "Pteruthius aenobarbus" 18361
1:3:1198 2.95413e-05 "Pycnonotus flavescens" 18440
1:3:1199 2.95413e-05 "Sitta nagaensis" 19086
1:3:1200 2.95413e-05 "Zoothera dixoni" 20457
1:3:1201 2.9314e-05 "Abroscopus schisticeps" 10764
1:3:1202 2.9314e-05 "Asarcornis scutulata" 11624
1:3:1203 2.9314e-05 "Lalage melanoptera" 15337
1:3:1204 2.9314e-05 "Yuhina diademata" 20397
1:3:1205 2.90868e-05 "Saxicola leucurus" 18823
1:3:1206 2.90868e-05 "Spizixos canifrons" 19195
1:3:1207 2.90868e-05 "Yuhina flavicollis" 20399
1:3:1208 2.88595e-05 "Elachura formosa" 13903
1:3:1209 2.86323e-05 "11413" 5532
1:3:1210 2.86323e-05 "Oenanthe fusca" 16853
1:3:1211 2.86323e-05 "9295" 4659
1:3:1212 2.86323e-05 "11407" 5526
1:3:1213 2.8405e-05 "11771" 5669
1:3:1214 2.8405e-05 "Conostoma aemodium" 13130
1:3:1215 2.8405e-05 "Galloperdix spadicea" 14457
1:3:1216 2.8405e-05 "Leioptila annectens" 15505
1:3:1217 2.81778e-05 "Phylloscopus fuligiventer" 17580
1:3:1218 2.81778e-05 "Pycnonotus luteolus" 18446
1:3:1219 2.79506e-05 "Pycnonotus finlaysoni" 18439
1:3:1220 2.77233e-05 "Phylloscopus claudiae" 17574
1:3:1221 2.77233e-05 "Bambusicola thoracicus" 11785
1:3:1222 2.77233e-05 "Mycerobas affinis" 16405
1:3:1223 2.77233e-05 "Perdicula argoondah" 17274
1:3:1224 2.74961e-05 "Certhia hodgsoni" 12465
1:3:1225 2.72688e-05 "Lerwa lerwa" 15585
1:3:1226 2.72688e-05 "Cyornis rubeculoides" 13539
1:3:1227 2.72688e-05 "Procarduelis nipalensis" 18097
1:3:1228 2.72688e-05 "Tarsiger chrysaeus" 19627
1:3:1229 2.70416e-05 "Crypsirina temia" 13375
1:3:1230 2.70416e-05 "Cyornis sumatrensis" 13544
1:3:1231 2.70416e-05 "Enicurus immaculatus" 14003
1:3:1232 2.70416e-05 "Hemicircus canente" 14920
1:3:1233 2.70416e-05 "Passer flaveolus" 17161
1:3:1234 2.70416e-05 "Phylloscopus magnirostris" 17596
1:3:1235 2.70416e-05 "Phylloscopus ogilviegranti" 17601
1:3:1236 2.70416e-05 "Phylloscopus tephrocephalus" 17623
1:3:1237 2.70416e-05 "Sitta cinnamoventris" 19077
1:3:1238 2.65871e-05 "Carpodacus subhimachalus" 12317
1:3:1239 2.65871e-05 "Gecinulus grantia" 14528
1:3:1240 2.65871e-05 "Phoenicurus schisticeps" 17518
1:3:1241 2.65871e-05 "Pomatorhinus horsfieldii" 17999
1:3:1242 2.65871e-05 "9296" 4660
1:3:1243 2.63599e-05 "Agraphospiza rubescens" 10987
1:3:1244 2.63599e-05 "Dendrocopos macei" 13635
1:3:1245 2.63599e-05 "Fulvetta vinipectus" 14396
1:3:1246 2.63599e-05 "Pavo muticus" 17220
1:3:1247 2.61326e-05 "Pomatorhinus ochraceiceps" 18003
1:3:1248 2.61326e-05 "Pycnonotus blanfordi" 18434
1:3:1249 2.59054e-05 "11052" 5386
1:3:1250 2.59054e-05 "Chloris ambigua" 12643
1:3:1251 2.59054e-05 "9298" 4662
1:3:1252 2.54509e-05 "Alcedo hercules" 11019
1:3:1253 2.54509e-05 "9297" 4661
1:3:1254 2.52237e-05 "11053" 5387
1:3:1255 2.52237e-05 "Anorrhinus austeni" 11258
1:3:1256 2.52237e-05 "Dendrocopos analis" 13627
1:3:1257 2.52237e-05 "Caprimulgus mahrattensis" 12266
1:3:1258 2.49964e-05 "Ploceus hypoxanthus" 17837
1:3:1259 2.49964e-05 "9299" 4663
1:3:1260 2.47692e-05 "Carpodacus dubius" 12300
1:3:1261 2.47692e-05 "Salpornis spilonota" 18779
1:3:1262 2.47692e-05 "9300" 4664
1:3:1263 2.4542e-05 "11412" 5531
1:3:1264 2.4542e-05 "Ithaginis cruentus" 15249
1:3:1265 2.43147e-05 "Arborophila torqueola" 11519
1:3:1266 2.43147e-05 "Pnoepyga albiventer" 17881
1:3:1267 2.43147e-05 "Tarsiger indicus" 19630
1:3:1268 2.43147e-05 "Trochalopteron affine" 19963
1:3:1269 2.43147e-05 "Yuhina gularis" 20400
1:3:1270 2.40875e-05 "Prinia polychroa" 18064
1:3:1271 2.40875e-05 "Rynchops albicollis" 18769
1:3:1272 2.38602e-05 "Cissa hypoleuca" 12886
1:3:1273 2.3633e-05 "Mirafra assamica" 16265
1:3:1274 2.3633e-05 "Poecile weigoldicus" 17917
1:3:1275 2.34058e-05 "Oriolus tenuirostris" 16944
1:3:1276 2.31785e-05 "Carpodacus waltoni" 12323
1:3:1277 2.31785e-05 "11411" 5530
1:3:1278 2.29513e-05 "Aethopyga ignicauda" 10944
1:3:1279 2.29513e-05 "Anthus sylvanus" 11355
1:3:1280 2.29513e-05 "Chrysolophus pictus" 12741
1:3:1281 2.29513e-05 "Gallus sonneratii" 14460
1:3:1282 2.29513e-05 "Gyps tenuirostris" 14797
1:3:1283 2.29513e-05 "Trochalopteron squamatum" 19977
1:3:1284 2.29513e-05 "Turdus dissimilis" 20063
1:3:1285 2.2724e-05 "Calliope pectardens" 12127
1:3:1286 2.24968e-05 "Meiglyptes jugularis" 15982
1:3:1287 2.24968e-05 "Niltava oatesi" 16695
1:3:1288 2.24968e-05 "Phylloscopus intensior" 17590
1:3:1289 2.24968e-05 "Pomatorhinus phayrei" 18004
1:3:1290 2.20423e-05 "Cochoa purpurea" 13003
1:3:1291 2.20423e-05 "Heterophasia desgodinsi" 14986
1:3:1292 2.20423e-05 "Pomatorhinus superciliaris" 18007
1:3:1293 2.20423e-05 "Tickellia hodgsoni" 19804
1:3:1294 2.20423e-05 "Zoonavena sylvatica" 20452
1:3:1295 2.18151e-05 "Galerida deva" 14420
1:3:1296 2.18151e-05 "Suthora nipalensis" 19392
1:3:1297 2.15878e-05 "Arborophila chloropus" 11504
1:3:1298 2.15878e-05 "Delichon nipalense" 13603
1:3:1299 2.15878e-05 "Mirafra affinis" 16259
1:3:1300 2.15878e-05 "Psilopogon faiostrictus" 18206
1:3:1301 2.13606e-05 "Columba pulchricollis" 13083
1:3:1302 2.11334e-05 "Garrulax maesi" 14491
1:3:1303 2.11334e-05 "Lalage polioptera" 15341
1:3:1304 2.11334e-05 "Spelaeornis troglodytoides" 19131
1:3:1305 2.09061e-05 "Chaetornis striata" 12509
1:3:1306 2.09061e-05 "Hemixos castanonotus" 14939
1:3:1307 2.06789e-05 "Alophoixus flaveolus" 11057
1:3:1308 2.06789e-05 "Poecile hypermelaenus" 17909
1:3:1309 2.06789e-05 "Suthora verreauxi" 19393
1:3:1310 2.04516e-05 "Garrulax berthemyi" 14469
1:3:1311 2.02244e-05 "Phylloscopus goodsoni" 17582
1:3:1312 2.02244e-05 "Prinia sonitans" 18069
1:3:1313 1.99972e-05 "Aceros nipalensis" 10832
1:3:1314 1.99972e-05 "Phylloscopus whistleri" 17631
1:3:1315 1.99972e-05 "Sitta neglecta" 19087
1:3:1316 1.97699e-05 "Carpodacus edwardsii" 12301
1:3:1317 1.97699e-05 "Chloris spinoides" 12647
1:3:1318 1.97699e-05 "Mirafra erythrocephala" 16269
1:3:1319 1.97699e-05 "Prunella immaculata" 18126
1:3:1320 1.97699e-05 "Stachyris strialata" 19264
1:3:1321 1.97699e-05 "Dendrocopos assimilis" 13628
1:3:1322 1.95427e-05 "Anthracoceros coronatus" 11294
1:3:1323 1.93154e-05 "Dendrocopos darjellensis" 13630
1:3:1324 1.90882e-05 "Ficedula ruficauda" 14314
1:3:1325 1.90882e-05 "Spinus thibetanus" 19178
1:3:1326 1.90882e-05 "Aegithina nigrolutea" 10898
1:3:1327 1.90882e-05 "Cyornis glaucicomans" 13528
1:3:1328 1.8861e-05 "Yuhina castaniceps" 20396
1:3:1329 1.86337e-05 "Trochalopteron lineatum" 19971
1:3:1330 1.86337e-05 "Pellorneum albiventre" 17238
1:3:1331 1.86337e-05 "Schoeniparus rufogularis" 18857
1:3:1332 1.84065e-05 "Cyornis poliogenys" 13538
1:3:1333 1.84065e-05 "Erythrogenys swinhoei" 14084
1:3:1334 1.84065e-05 "Gampsorhynchus torquatus" 14464
1:3:1335 1.84065e-05 "Lonchura malacca" 15703
1:3:1336 1.84065e-05 "Sitta himalayensis" 19081
1:3:1337 1.81792e-05 "Lophophorus impejanus" 15734
1:3:1338 1.81792e-05 "Psilopogon incognitus" 18211
1:3:1339 1.81792e-05 "Sitta formosa" 19079
1:3:1340 1.7952e-05 "Dinopium shorii" 13764
1:3:1341 1.7952e-05 "Garrulax maximus" 14492
1:3:1342 1.7952e-05 "Phylloscopus intermedius" 17591
1:3:1343 1.7952e-05 "Sturnia sinensis" 19374
1:3:1344 1.7952e-05 "Turdus cardis" 20059
1:3:1345 1.7952e-05 "Zoothera monticola" 20464
1:3:1346 1.77248e-05 "Amandava formosa" 11071
1:3:1347 1.77248e-05 "Cephalopyrus flammiceps" 12424
1:3:1348 1.77248e-05 "Gallinago nemoricola" 14441
1:3:1349 1.77248e-05 "Phylloscopus forresti" 17579
1:3:1350 1.77248e-05 "Turdus simillimus" 20118
1:3:1351 1.74975e-05 "Lanius giganteus" 15419
1:3:1352 1.74975e-05 "Bambusicola fytchii" 11783
1:3:1353 1.74975e-05 "Cyornis brunneatus" 13523
1:3:1354 1.74975e-05 "Dendrocopos atratus" 13629
1:3:1355 1.74975e-05 "Perdicula erythrorhyncha" 17276
1:3:1356 1.72703e-05 "Carpodacus sipahi" 12315
1:3:1357 1.72703e-05 "Fulvetta ruficapilla" 14394
1:3:1358 1.72703e-05 "Lophura diardi" 15763
1:3:1359 1.72703e-05 "Phaenicophaeus viridirostris" 17357
1:3:1360 1.72703e-05 "Polihierax insignis" 17960
1:3:1361 1.7043e-05 "Dryobates pernyii" 13813
1:3:1362 1.68158e-05 "Erythrogenys erythrogenys" 14080
1:3:1363 1.68158e-05 "Haliaeetus leucoryphus" 14839
1:3:1364 1.65885e-05 "Ardeotis nigriceps" 11554
1:3:1365 1.65885e-05 "Phylloscopus valentini" 17630
1:3:1366 1.63613e-05 "Phylloscopus soror" 17618
1:3:1367 1.63613e-05 "Strix seloputo" 19363
1:3:1368 1.63613e-05 "Urocissa flavirostris" 20201
1:3:1369 1.61341e-05 "Passer pyrrhonotus" 17171
1:3:1370 1.61341e-05 "Phylloscopus cantator" 17570
1:3:1371 1.61341e-05 "Picus erythropygius" 17695
1:3:1372 1.59068e-05 "Monticola cinclorhyncha" 16329
1:3:1373 1.56796e-05 "Arborophila brunneopectus" 11500
1:3:1374 1.56796e-05 "Garrulax merulinus" 14493
1:3:1375 1.56796e-05 "Phylloscopus xanthoschistos" 17633
1:3:1376 1.56796e-05 "Syrmaticus reevesii" 19505
1:3:1377 1.56796e-05 "Turdus maximus" 20089
1:3:1378 1.56796e-05 "Zoothera mollissima" 20463
1:3:1379 1.54523e-05 "Alcippe nipalensis" 11027
1:3:1380 1.54523e-05 "Gampsorhynchus rufulus" 14463
1:3:1381 1.54523e-05 "Garrulax rufogularis" 14507
1:3:1382 1.54523e-05 "Turdus albocinctus" 20050
1:3:1383 1.54523e-05 "Yuhina occipitalis" 20403
1:3:1384 1.52251e-05 "Liocichla ripponi" 15646
1:3:1385 1.52251e-05 "Pycnonotus leucogenys" 18443
1:3:1386 1.52251e-05 "Syrmaticus ellioti" 19502
1:3:1387 1.52251e-05 "Syrmaticus humiae" 19503
1:3:1388 1.52251e-05 "Trochalopteron melanostigma" 19972
1:3:1389 1.49979e-05 "Certhia manipurensis" 12466
1:3:1390 1.49979e-05 "Trochalopteron subunicolor" 19978
1:3:1391 1.47706e-05 "Grammatoptila striata" 14736
1:3:1392 1.47706e-05 "Saxicola jerdoni" 18822
1:3:1393 1.47706e-05 "Turdoides affinis" 20030
1:3:1394 1.45434e-05 "Suthora fulvifrons" 19391
1:3:1395 1.43161e-05 "Actinodura egertoni" 10876
1:3:1396 1.43161e-05 "Carpococcyx renauldi" 12298
1:3:1397 1.40889e-05 "Tetraophasis szechenyii" 19696
1:3:1398 1.38617e-05 "Caprimulgus atripennis" 12249
1:3:1399 1.38617e-05 "Carpodacus thura" 12319
1:3:1400 1.38617e-05 "Myophonus horsfieldii" 16510
1:3:1401 1.38617e-05 "Pyrrhoplectes epauletta" 18493
1:3:1402 1.36344e-05 "Picoides funebris" 17650
1:3:1403 1.36344e-05 "Actinodura radcliffei" 10877
1:3:1404 1.36344e-05 "Buteo refectus" 12006
1:3:1405 1.36344e-05 "Chleuasicus atrosuperciliaris" 12632
1:3:1406 1.36344e-05 "Horornis acanthizoides" 15050
1:3:1407 1.36344e-05 "Sitta magna" 19085
1:3:1408 1.34072e-05 "Mycerobas icterioides" 16407
1:3:1409 1.34072e-05 "Carpodacus trifasciatus" 12320
1:3:1410 1.34072e-05 "Heteroxenicus stellatus" 14997
1:3:1411 1.34072e-05 "Liocichla phoenicea" 15645
1:3:1412 1.34072e-05 "Pteruthius rufiventer" 18365
1:3:1413 1.34072e-05 "Sibia waldeni" 19034
1:3:1414 1.31799e-05 "Fulvetta striaticollis" 14395
1:3:1415 1.31799e-05 "Aegithalos iredalei" 10894
1:3:1416 1.31799e-05 "Trochalopteron erythrocephalum" 19967
1:3:1417 1.29527e-05 "Harpactes fasciatus" 14861
1:3:1418 1.24982e-05 "Garrulus lanceolatus" 14518
1:3:1419 1.24982e-05 "Bonasa sewerzowi" 11874
1:3:1420 1.24982e-05 "Batrachostomus hodgsoni" 11839
1:3:1421 1.24982e-05 "Locustella chengi" 15671
1:3:1422 1.2271e-05 "Heterophasia capistrata" 14985
1:3:1423 1.20437e-05 "Garrulax gularis" 14484
1:3:1424 1.20437e-05 "Garrulax ruficollis" 14505
1:3:1425 1.20437e-05 "Psittiparus bakeri" 18259
1:3:1426 1.20437e-05 "Trochalopteron variegatum" 19979
1:3:1427 1.20437e-05 "Cyanoptila cumatilis" 13496
1:3:1428 1.18165e-05 "Phylloscopus chloronotus" 17573
1:3:1429 1.15893e-05 "Heliopais personatus" 14914
1:3:1430 1.15893e-05 "Iole viridescens" 15231
1:3:1431 1.15893e-05 "Psittacula derbiana" 18248
1:3:1432 1.15893e-05 "Turdus unicolor" 20124
1:3:1433 1.1362e-05 "Certhia nipalensis" 12467
1:3:1434 1.1362e-05 "Columba punicea" 13084
1:3:1435 1.1362e-05 "Garrulax caerulatus" 14472
1:3:1436 1.11348e-05 "Arborophila atrogularis" 11499
1:3:1437 1.11348e-05 "Arborophila gingica" 11507
1:3:1438 1.11348e-05 "Himalayapsitta himalayana" 15013
1:3:1439 1.11348e-05 "Tragopan caboti" 19887
1:3:1440 1.11348e-05 "Urocissa xanthomelana" 20204
1:3:1441 1.09075e-05 "Acridotheres leucocephalus" 10842
1:3:1442 1.09075e-05 "Callacanthis burtoni" 12123
1:3:1443 1.09075e-05 "Horornis brunnescens" 15051
1:3:1444 1.09075e-05 "Laticilla burnesii" 15499
1:3:1445 1.09075e-05 "Schoeniparus cinereus" 18854
1:3:1446 1.09075e-05 "Serilophus rubropygius" 18973
1:3:1447 1.09075e-05 "Sinosuthora conspicillata" 19055
1:3:1448 1.09075e-05 "Tarsiger hyperythrus" 19629
1:3:1449 1.06803e-05 "Carpodacus rodochroa" 12308
1:3:1450 1.06803e-05 "Chrysolophus amherstiae" 12740
1:3:1451 1.06803e-05 "Pyrrhula erythrocephala" 18496
1:3:1452 1.04531e-05 "Turdinus crispifrons" 20026
1:3:1453 1.02258e-05 "Phylloscopus occipitalis" 17600
1:3:1454 1.02258e-05 "Sitta leucopsis" 19084
1:3:1455 1.02258e-05 "Certhia discolor" 12462
1:3:1456 1.02258e-05 "Cholornis unicolor" 12712
1:3:1457 1.02258e-05 "Indicator xanthonotus" 15222
1:3:1458 1.02258e-05 "Phylloscopus burkii" 17568
1:3:1459 1.02258e-05 "Rimator malacoptilus" 18738
1:3:1460 1.02258e-05 "Yuhina bakeri" 20394
1:3:1461 9.99858e-06 "Phylloscopus omeiensis" 17603
1:3:1462 9.99858e-06 "Picus rabieri" 17698
1:3:1463 9.77134e-06 "Cinnyris lotenius" 12834
1:3:1464 9.77134e-06 "Erythrogenys mcclellandi" 14083
1:3:1465 9.5441e-06 "Aegithalos fuliginosus" 10891
1:3:1466 9.31686e-06 "Charadrius dealbatus" 12568
1:3:1467 9.31686e-06 "Cinclidium frontale" 12777
1:3:1468 9.31686e-06 "Dendrocitta frontalis" 13617
1:3:1469 9.31686e-06 "Gecinulus viridis" 14529
1:3:1470 9.08962e-06 "Acridotheres albocinctus" 10834
1:3:1471 9.08962e-06 "Acridotheres burmannicus" 10835
1:3:1472 9.08962e-06 "Fulvetta manipurensis" 14393
1:3:1473 9.08962e-06 "Garrulax lunulatus" 14490
1:3:1474 9.08962e-06 "Heterophasia pulchella" 14990
1:3:1475 9.08962e-06 "Moupinia poecilotis" 16361
1:3:1476 9.08962e-06 "Picus viridanus" 17702
1:3:1477 9.08962e-06 "Sitta yunnanensis" 19097
1:3:1478 8.86238e-06 "Heterophasia melanoleuca" 14988
1:3:1479 8.86238e-06 "Neosuthora davidiana" 16648
1:3:1480 8.63514e-06 "Carpodacus verreauxii" 12321
1:3:1481 8.63514e-06 "Cyanoderma pyrrhops" 13466
1:3:1482 8.63514e-06 "Francolinus gularis" 14357
1:3:1483 8.63514e-06 "Garrulax strepitans" 14509
1:3:1484 8.63514e-06 "Graminicola bengalensis" 14734
1:3:1485 8.63514e-06 "Heterophasia gracilis" 14987
1:3:1486 8.63514e-06 "Myzornis pyrrhoura" 16592
1:3:1487 8.63514e-06 "Pycnonotus xantholaemus" 18457
1:3:1488 8.63514e-06 "Treron seimundi" 19913
1:3:1489 8.40789e-06 "Aegithalos niveogularis" 10896
1:3:1490 8.40789e-06 "Hirundapus cochinchinensis" 15024
1:3:1491 8.40789e-06 "Psilopogon lagrandieri" 18213
1:3:1492 8.40789e-06 "Temnurus temnurus" 19657
1:3:1493 8.18065e-06 "Dryobates cathpharius" 13810
1:3:1494 7.95341e-06 "Aegithalos bonvaloti" 10888
1:3:1495 7.95341e-06 "Alcippe grotei" 11025
1:3:1496 7.95341e-06 "Crossoptilon crossoptilon" 13368
1:3:1497 7.95341e-06 "Pyrgilauda blanfordi" 18472
1:3:1498 7.72617e-06 "Cholornis paradoxus" 12711
1:3:1499 7.72617e-06 "Trochalopteron chrysopterum" 19965
1:3:1500 7.49893e-06 "Sitta cashmirensis" 19075
1:3:1501 7.49893e-06 "Acritillas indica" 10845
1:3:1502 7.49893e-06 "Catreus wallichii" 12370
1:3:1503 7.49893e-06 "Hypsipetes thompsoni" 15152
1:3:1504 7.49893e-06 "Leiopicus auriceps" 15502
1:3:1505 7.49893e-06 "Psilopogon annamensis" 18194
1:3:1506 7.27169e-06 "Phylloscopus subviridis" 17620
1:3:1507 7.27169e-06 "Sinosuthora alphonsiana" 19053
1:3:1508 7.04445e-06 "Dendrocopos himalayensis" 13631
1:3:1509 7.04445e-06 "Harpactes wardi" 14865
1:3:1510 7.04445e-06 "Rhopocichla atriceps" 18709
1:3:1511 7.04445e-06 "Streptopelia xanthocycla" 19344
1:3:1512 7.04445e-06 "Tragopan satyra" 19889
1:3:1513 7.04445e-06 "Trochalopteron formosum" 19968
1:3:1514 6.81721e-06 "Chatarrhaea gularis" 12606
1:3:1515 6.81721e-06 "Lophophorus sclateri" 15736
1:3:1516 6.81721e-06 "Machlolophus nuchalis" 15823
1:3:1517 6.81721e-06 "Mixornis kelleyi" 16293
1:3:1518 6.81721e-06 "Phylloscopus calciatilis" 17569
1:3:1519 6.81721e-06 "Stachyris roberti" 19263
1:3:1520 6.58997e-06 "Chrysomma altirostre" 12743
1:3:1521 6.58997e-06 "Hypsipetes ganeesa" 15145
1:3:1522 6.58997e-06 "Leptoptilos dubius" 15570
1:3:1523 6.58997e-06 "Lonchura kelaarti" 15698
1:3:1524 6.58997e-06 "Psilopogon viridis" 18225
1:3:1525 6.36273e-06 "Phylloscopus tytleri" 17628
1:3:1526 6.36273e-06 "Carpodacus rodopeplus" 12309
1:3:1527 6.36273e-06 "Dicaeum concolor" 13689
1:3:1528 6.36273e-06 "Ocyceros griseus" 16821
1:3:1529 6.36273e-06 "Sibia souliei" 19033
1:3:1530 6.13549e-06 "Cyornis magnirostris" 13533
1:3:1531 6.13549e-06 "Dicaeum cambodianum" 13686
1:3:1532 6.13549e-06 "Emberiza siemsseni" 13969
1:3:1533 6.13549e-06 "Geokichla wardii" 14559
1:3:1534 6.13549e-06 "Poecile davidi" 17906
1:3:1535 6.13549e-06 "Sibia nipalensis" 19032
1:3:1536 6.13549e-06 "Spelaeornis reptatus" 19130
1:3:1537 6.13549e-06 "Trochalopteron henrici" 19969
1:3:1538 5.90825e-06 "Tetraophasis obscurus" 19695
1:3:1539 5.90825e-06 "Aegithalos iouschistos" 10893
1:3:1540 5.90825e-06 "Aerodramus unicolor" 10926
1:3:1541 5.90825e-06 "Galerida malabarica" 14422
1:3:1542 5.90825e-06 "Garrulax cineraceus" 14477
1:3:1543 5.90825e-06 "Houbaropsis bengalensis" 15058
1:3:1544 5.68101e-06 "Pyrrhula aurantiaca" 18494
1:3:1545 5.68101e-06 "Calliope obscura" 12126
1:3:1546 5.68101e-06 "Columba elphinstonii" 13070
1:3:1547 5.68101e-06 "Garrulax waddelli" 14514
1:3:1548 5.68101e-06 "Pelargopsis amauroptera" 17222
1:3:1549 5.68101e-06 "Pomatorhinus ferruginosus" 17998
1:3:1550 5.45377e-06 "Lophophorus lhuysii" 15735
1:3:1551 5.45377e-06 "Ploceus megarhynchus" 17844
1:3:1552 5.45377e-06 "Pnoepyga immaculata" 17883
1:3:1553 5.22653e-06 "Alcippe peracensis" 11028
1:3:1554 5.22653e-06 "Nicopsitta columboides" 16686
1:3:1555 5.22653e-06 "Pericrocotus albifrons" 17281
1:3:1556 5.22653e-06 "Prinia atrogularis" 18048
1:3:1557 5.22653e-06 "Rhyticeros subruficollis" 18729
1:3:1558 5.22653e-06 "Saroglossa spilopterus" 18804
1:3:1559 5.22653e-06 "Tragopan blythii" 19886
1:3:1560 5.22653e-06 "Treron affinis" 19893
1:3:1561 5.22653e-06 "Trochalopteron virgatum" 19980
1:3:1562 4.99929e-06 "Argya subrufa" 11566
1:3:1563 4.99929e-06 "Crypsirina cucullata" 13374
1:3:1564 4.99929e-06 "Rimator danjoui" 18737
1:3:1565 4.77205e-06 "Garrulax castanotis" 14475
1:3:1566 4.77205e-06 "Prinia khasiana" 18062
1:3:1567 4.77205e-06 "Sinosuthora brunnea" 19054
1:3:1568 4.77205e-06 "Stachyris humei" 19255
1:3:1569 4.77205e-06 "Zoothera salimalii" 20465
1:3:1570 4.54481e-06 "Perisoreus internigrans" 17301
1:3:1571 4.54481e-06 "Fulvetta ludlowi" 14392
1:3:1572 4.54481e-06 "Psittiparus ruficeps" 18262
1:3:1573 4.54481e-06 "Spelaeornis caudatus" 19125
1:3:1574 4.31757e-06 "Gracula indica" 14680
1:3:1575 4.31757e-06 "Laticilla cinerascens" 15500
1:3:1576 4.31757e-06 "Prinia cinereocapilla" 18051
1:3:1577 4.31757e-06 "Sinosuthora ricketti" 19057
1:3:1578 4.31757e-06 "Yuhina humilis" 20401
1:3:1579 4.09033e-06 "Aethopyga vigorsii" 10955
1:3:1580 4.09033e-06 "Arborophila mandellii" 11511
1:3:1581 4.09033e-06 "Perdicula manipurensis" 17277
1:3:1582 4.09033e-06 "Tephrodornis sylvicola" 19660
1:3:1583 3.86309e-06 "Ardea insignis" 11531
1:3:1584 3.86309e-06 "Brachypodius priocephalus" 11890
1:3:1585 3.86309e-06 "Graminicola striatus" 14735
1:3:1586 3.86309e-06 "Mirafra microptera" 16275
1:3:1587 3.86309e-06 "Oriolus mellianus" 16936
1:3:1588 3.86309e-06 "Psilopogon malabaricus" 18215
1:3:1589 3.86309e-06 "Saxicola macrorhynchus" 18824
1:3:1590 3.86309e-06 "Schoenicola platyurus" 18850
1:3:1591 3.63585e-06 "Batrachostomus moniliger" 11842
1:3:1592 3.63585e-06 "Certhia tianquanensis" 12468
1:3:1593 3.63585e-06 "Crossoptilon harmani" 13369
1:3:1594 3.63585e-06 "Garrulax delesserti" 14481
1:3:1595 3.63585e-06 "Larvivora ruficeps" 15483
1:3:1596 3.63585e-06 "Leptocoma minima" 15559
1:3:1597 3.63585e-06 "Psilopogon faber" 18205
1:3:1598 3.40861e-06 "Anorrhinus tickelli" 11260
1:3:1599 3.40861e-06 "Brachypteryx hyperythra" 11896
1:3:1600 3.40861e-06 "Cyornis pallidipes" 13537
1:3:1601 3.40861e-06 "Garrulax galbanus" 14483
1:3:1602 3.40861e-06 "Garrulax nuchalis" 14498
1:3:1603 3.40861e-06 "Phodilus assimilis" 17490
1:3:1604 3.40861e-06 "Rheinardia ocellata" 18649
1:3:1605 3.18137e-06 "Tragopan melanocephalus" 19888
1:3:1606 3.18137e-06 "Chatarrhaea longirostris" 12607
1:3:1607 3.18137e-06 "Garrulax vassali" 14513
1:3:1608 3.18137e-06 "Pycnonotus davisoni" 18438
1:3:1609 3.18137e-06 "Zoothera griseiceps" 20459
1:3:1610 2.95413e-06 "Acanthoptila nipalensis" 10784
1:3:1611 2.95413e-06 "Cymbirhynchus affinis" 13517
1:3:1612 2.95413e-06 "Fulvetta danisi" 14390
1:3:1613 2.95413e-06 "Pellorneum palustre" 17242
1:3:1614 2.95413e-06 "Rubigula gularis" 18761
1:3:1615 2.95413e-06 "Sitta solangiae" 19093
1:3:1616 2.95413e-06 "Trochalopteron austeni" 19964
1:3:1617 2.72688e-06 "Aegithalos annamensis" 10887
1:3:1618 2.72688e-06 "Dendrocitta leucogastra" 13618
1:3:1619 2.72688e-06 "Ducula cuprea" 13836
1:3:1620 2.72688e-06 "Phylloscopus emeiensis" 17577
1:3:1621 2.72688e-06 "Psilopogon auricularis" 18197
1:3:1622 2.49964e-06 "Actinodura ramsayi" 10878
1:3:1623 2.49964e-06 "Eumyias albicaudatus" 14152
1:3:1624 2.49964e-06 "Paradoxornis flavirostris" 17118
1:3:1625 2.49964e-06 "Schoeniparus variegaticeps" 18858
1:3:1626 2.49964e-06 "Thaumatibis gigantea" 19756
1:3:1627 2.2724e-06 "Sinosuthora przewalskii" 19056
1:3:1628 2.2724e-06 "Apus acuticauda" 11437
1:3:1629 2.2724e-06 "Motacilla samveasnae" 16359
1:3:1630 2.2724e-06 "Nok hualon" 16729
1:3:1631 2.2724e-06 "Sinosuthora zappeyi" 19059
1:3:1632 2.2724e-06 "Spelaeornis oatesi" 19129
1:3:1633 2.04516e-06 "Garrulax sukatschewi" 14510
1:3:1634 2.04516e-06 "Ficedula nigrorufa" 14312
1:3:1635 2.04516e-06 "Garrulax milleti" 14494
1:3:1636 2.04516e-06 "Trochalopteron imbricatum" 19970
1:3:1637 1.81792e-06 "Anthus nilghiriensis" 11340
1:3:1638 1.81792e-06 "Athene blewitti" 11673
1:3:1639 1.81792e-06 "Garrulax woodi" 14515
1:3:1640 1.81792e-06 "Liocichla omeiensis" 15644
1:3:1641 1.81792e-06 "Locustella kashmirensis" 15675
1:3:1642 1.59068e-06 "Cutia legalleni" 13427
1:3:1643 1.59068e-06 "Garrulax bieti" 14471
1:3:1644 1.36344e-06 "Alophoixus griseiceps" 11058
1:3:1645 1.36344e-06 "Arborophila davidi" 11506
1:3:1646 1.36344e-06 "Arborophila tonkinensis" 11518
1:3:1647 1.36344e-06 "Myiomela cambodiana" 16462
1:3:1648 1.36344e-06 "Orthotomus chaktomuk" 16976
1:3:1649 1.36344e-06 "Polyplectron germaini" 17986
1:3:1650 1.36344e-06 "Rhinoptilus bitorquatus" 18656
1:3:1651 1.1362e-06 "Actinodura sodangorum" 10879
1:3:1652 1.1362e-06 "Arborophila rufipectus" 11515
1:3:1653 1.1362e-06 "Cecropis hyperythra" 12378
1:3:1654 1.1362e-06 "Chrysocolaptes stricklandi" 12732
1:3:1655 1.1362e-06 "Galloperdix bicalcarata" 14455
1:3:1656 1.1362e-06 "Gallus lafayettii" 14459
1:3:1657 1.1362e-06 "Garrulax konkakinhensis" 14485
1:3:1658 1.1362e-06 "Glaucidium castanotum" 14638
1:3:1659 1.1362e-06 "Montecincla fairbanki" 16324
1:3:1660 1.1362e-06 "Ocyceros gingalensis" 16820
1:3:1661 1.1362e-06 "Pellorneum fuscocapillus" 17240
1:3:1662 1.1362e-06 "Phaenicophaeus pyrrhocephalus" 17354
1:3:1663 1.1362e-06 "Pomatorhinus melanurus" 18000
1:3:1664 1.1362e-06 "Psilopogon rubricapillus" 18223
1:3:1665 1.1362e-06 "Psittiparus margaritae" 18261
1:3:1666 1.1362e-06 "Rubigula melanictera" 18762
1:3:1667 1.1362e-06 "Sholicola albiventris" 19026
1:3:1668 1.1362e-06 "Sholicola major" 19027
1:3:1669 1.1362e-06 "Stachyris herberti" 19254
1:3:1670 1.1362e-06 "Tephrodornis affinis" 19658
1:3:1671 1.1362e-06 "Treron pompadora" 19911
1:3:1672 9.08962e-07 "Arborophila cambodiana" 11501
1:3:1673 9.08962e-07 "Chloris monguilloti" 12645
1:3:1674 9.08962e-07 "Dinopium psarodes" 13762
1:3:1675 9.08962e-07 "Garrulax annamensis" 14468
1:3:1676 9.08962e-07 "Lophura edwardsi" 15764
1:3:1677 9.08962e-07 "Loriculus beryllinus" 15774
1:3:1678 9.08962e-07 "Nicopsitta calthrapae" 16685
1:3:1679 9.08962e-07 "Psilopogon flavifrons" 18207
1:3:1680 9.08962e-07 "Rimator naungmungensis" 18739
1:3:1681 9.08962e-07 "Spelaeornis chocolatinus" 19126
1:3:1682 9.08962e-07 "Stachyris oglei" 19261
1:3:1683 9.08962e-07 "Turdinus calcicola" 20024
1:3:1684 6.81721e-07 "Centropus chlororhynchos" 12403
1:3:1685 6.81721e-07 "Columba torringtoniae" 13087
1:3:1686 6.81721e-07 "Dicrurus lophorinus" 13732
1:3:1687 6.81721e-07 "Elaphrornis palliseri" 13917
1:3:1688 6.81721e-07 "Eumyias sordidus" 14156
1:3:1689 6.81721e-07 "Geokichla spiloptera" 14558
1:3:1690 6.81721e-07 "Gracula ptilogenys" 14681
1:3:1691 6.81721e-07 "Laniellus langbianis" 15399
1:3:1692 6.81721e-07 "Myophonus blighi" 16505
1:3:1693 6.81721e-07 "Nipponia nippon" 16719
1:3:1694 6.81721e-07 "Pycnonotus penicillatus" 18449
1:3:1695 6.81721e-07 "Schoeniparus klossi" 18856
1:3:1696 6.81721e-07 "Spelaeornis kinneari" 19127
1:3:1697 6.81721e-07 "Stachyris nonggangensis" 19260
1:3:1698 6.81721e-07 "Sturnornis albofrontatus" 19375
1:3:1699 6.81721e-07 "Turdoides somervillei" 20044
1:3:1700 6.81721e-07 "Zosterops ceylonensis" 20472
1:3:1701 4.54481e-07 "Aethopyga christinae" 10939
1:3:1702 4.54481e-07 "Arborophila ardens" 11498
1:3:1703 4.54481e-07 "Dicaeum vincens" 13718
1:3:1704 4.54481e-07 "Ficedula subrubra" 14319
1:3:1705 4.54481e-07 "Garrulax cinereifrons" 14479
1:3:1706 4.54481e-07 "Garrulax ferrarius" 14482
1:3:1707 4.54481e-07 "Garrulax monachus" 14496
1:3:1708 4.54481e-07 "Montecincla cachinnans" 16323
1:3:1709 4.54481e-07 "Montecincla jerdoni" 16325
1:3:1710 4.54481e-07 "Phylloscopus hainanus" 17585
1:3:1711 4.54481e-07 "Polyplectron katsumatae" 17988
1:3:1712 4.54481e-07 "Rimator pasquieri" 18740
1:3:1713 4.54481e-07 "Sitta victoriae" 19095
1:3:1714 4.54481e-07 "Spelaeornis badeigularis" 19124
1:3:1715 4.54481e-07 "Spelaeornis longicaudatus" 19128
1:3:1716 4.54481e-07 "Trochalopteron ngoclinhense" 19975
1:3:1717 4.54481e-07 "Trochalopteron yersini" 19981
1:3:1718 4.54481e-07 "Turdoides rufescens" 20042
1:3:1719 4.54481e-07 "Urocissa ornata" 20202
1:3:1720 4.54481e-07 "Urocissa whiteheadi" 20203
1:3:1721 2.2724e-07 "Eurochelidon sirintarae" 14231
1:3:1722 2.2724e-07 "Liocichla bugunorum" 15643
1:3:1723 2.2724e-07 "Montecincla meridionalis" 16326
1:3:1724 2.2724e-07 "Otus thilohoffmanni" 17020
1:3:1725 2.2724e-07 "Rhodonessa caryophyllacea" 18700
1:4:1 0.000537424 "Falco sparverius" 14286
1:4:2 0.000494475 "Bubo virginianus" 11955
1:4:3 0.000426303 "Podilymbus podiceps" 17898
1:4:4 0.000372674 "Accipiter striatus" 10824
1:4:5 0.000361085 "Loxia leucoptera" 15788
1:4:6 0.000332225 "Turdus migratorius" 20092
1:4:7 0.000325408 "Setophaga petechia" 19004
1:4:8 0.000309274 "Buteo jamaicensis" 11998
1:4:9 0.000299503 "Charadrius vociferus" 12591
1:4:10 0.000295413 "Athene cunicularia" 11675
1:4:11 0.000288368 "Leuconotopicus villosus" 15605
1:4:12 0.000284732 "Agelaius phoeniceus" 10973
1:4:13 0.000279733 "Spizella passerina" 19191
1:4:14 0.000278597 "Megaceryle alcyon" 15937
1:4:15 0.000276097 "Actitis macularius" 10881
1:4:16 0.000276097 "Passerculus sandwichensis" 17182
1:4:17 0.000275188 "Chordeiles minor" 12718
1:4:18 0.000264281 "Geothlypis trichas" 14595
1:4:19 0.000263826 "Branta canadensis" 11924
1:4:20 0.000261326 "Petrochelidon pyrrhonota" 17312
1:4:21 0.00026019 "Dryobates pubescens" 13814
1:4:22 0.000259509 "Larus smithsonianus" 15479
1:4:23 0.000259054 "Ardea herodias" 11529
1:4:24 0.000255418 "Circus hudsonius" 12876
1:4:25 0.000248374 "Tachycineta bicolor" 19522
1:4:26 0.000241557 "Gallinago delicata" 14433
1:4:27 0.000238602 "Molothrus ater" 16301
1:4:28 0.000237466 "Haliaeetus leucocephalus" 14837
1:4:29 0.000234058 "Corvus brachyrhynchos" 13194
1:4:30 0.00023224 "Anas carolinensis" 11213
1:4:31 0.000227695 "Fulica americana" 14378
1:4:32 0.000226559 "Junco hyemalis" 15274
1:4:33 0.000224968 "Zenaida macroura" 20425
1:4:34 0.000222923 "Colaptes auratus" 13028
1:4:35 0.000220878 "Melospiza melodia" 16104
1:4:36 0.000210425 "Vireo gilvus" 20298
1:4:37 0.000210197 "Contopus cooperi" 13137
1:4:38 0.000209743 "Regulus calendula" 18616
1:4:39 0.000206562 "Stelgidopteryx serripennis" 19279
1:4:40 0.000206107 "Porzana carolina" 18038
1:4:41 0.00020338 "Haemorhous mexicanus" 14819
1:4:42 0.000202698 "Mimus polyglottos" 16247
1:4:43 0.000198154 "Gavia immer" 14522
1:4:44 0.000197472 "Spatula discors" 19114
1:4:45 0.000196336 "Sitta carolinensis" 19074
1:4:46 0.000195427 "Poecile atricapillus" 17903
1:4:47 0.000194063 "Catharus guttatus" 12362
1:4:48 0.0001927 "Antigone canadensis" 11359
1:4:49 0.000191564 "Tyrannus tyrannus" 20168
1:4:50 0.000189064 "Bonasa umbellus" 11875
1:4:51 0.000186337 "Mareca americana" 15919
1:4:52 0.00018611 "Botaurus lentiginosus" 11880
1:4:53 0.000185883 "Spinus pinus" 19173
1:4:54 0.000185201 "Lanius ludovicianus" 15422
1:4:55 0.000183383 "Vireo olivaceus" 20308
1:4:56 0.000180883 "Perisoreus canadensis" 17299
1:4:57 0.000180429 "Cardellina pusilla" 12284
1:4:58 0.000178384 "Accipiter cooperii" 10796
1:4:59 0.000174975 "Leiothlypis celata" 15506
1:4:60 0.000174293 "Melospiza lincolnii" 16103
1:4:61 0.000173839 "Ixobrychus exilis" 15256
1:4:62 0.000172703 "Sitta canadensis" 19073
1:4:63 0.000172475 "Catharus swainsoni" 12367
1:4:64 0.000172475 "Parkesia noveboracensis" 17135
1:4:65 0.000171339 "Certhia americana" 12460
1:4:66 0.000169749 "Quiscalus quiscula" 18549
1:4:67 0.000169294 "Zonotrichia leucophrys" 20449
1:4:68 0.000166794 "Bombycilla cedrorum" 11870
1:4:69 0.000166567 "Setophaga ruticilla" 19009
1:4:70 0.000165658 "Sturnella magna" 19370
1:4:71 0.000164522 "Spinus tristis" 19179
1:4:72 0.000161568 "Sayornis saya" 18830
1:4:73 0.000159523 "Empidonax alnorum" 13987
1:4:74 0.000158614 "Oxyura jamaicensis" 17029
1:4:75 0.000158387 "Picoides arcticus" 17648
1:4:76 0.000158387 "Setophaga coronata" 18993
1:4:77 0.000157932 "Meleagris gallopavo" 16063
1:4:78 0.000157932 "Regulus satrapa" 18620
1:4:79 0.00015566 "Euphagus carolinus" 14163
1:4:80 0.00015566 "Poecile hudsonicus" 17908
1:4:81 0.000154296 "Contopus sordidulus" 13146
1:4:82 0.00015316 "Spatula cyanoptera" 19113
1:4:83 0.000151797 "Empidonax traillii" 13997
1:4:84 0.000151342 "Pooecetes gramineus" 18016
1:4:85 0.000149524 "Aegolius acadicus" 10901
1:4:86 0.000148842 "Strix varia" 19365
1:4:87 0.000147479 "Aix sponsa" 11004
1:4:88 0.000146343 "Icteria virens" 15155
1:4:89 0.000145661 "Dumetella carolinensis" 13857
1:4:90 0.000143616 "Sturnella neglecta" 19371
1:4:91 0.000142934 "Colaptes cafer" 13030
1:4:92 0.00014248 "Pica hudsonia" 17642
1:4:93 0.000142252 "Sayornis phoebe" 18829
1:4:94 0.000142025 "Cyanocitta cristata" 13439
1:4:95 0.000142025 "Setophaga striata" 19010
1:4:96 0.000141798 "Progne subis" 18116
1:4:97 0.000141116 "Polioptila caerulea" 17969
1:4:98 0.000140435 "Rallus limicola" 18565
1:4:99 0.000140207 "Tympanuchus phasianellus" 20154
1:4:100 0.000138389 "Falcipennis canadensis" 14253
1:4:101 0.000137708 "Hylatomus pileatus" 15075
1:4:102 0.000135663 "Melospiza georgiana" 16102
1:4:103 0.000134754 "Sialia sialis" 19030
1:4:104 0.000133617 "Empidonax minimus" 13994
1:4:105 0.000132027 "Tachycineta thalassina" 19527
1:4:106 0.000130209 "Mniotilta varia" 16294
1:4:107 0.000129527 "Aythya collaris" 11765
1:4:108 0.000129527 "Tringa solitaria" 19960
1:4:109 0.0001293 "Ammodramus savannarum" 11165
1:4:110 0.000128618 "Cistothorus palustris" 12942
1:4:111 0.000127027 "Seiurus aurocapilla" 18936
1:4:112 0.000126573 "Coccyzus americanus" 12989
1:4:113 0.000125891 "Cardinalis cardinalis" 12288
1:4:114 0.000125891 "Nannopterum auritus" 16595
1:4:115 0.000125209 "Chondestes grammacus" 12713
1:4:116 0.000124755 "Zonotrichia albicollis" 20446
1:4:117 0.000124528 "Larus delawarensis" 15451
1:4:118 0.000122937 "Cinclus mexicanus" 12806
1:4:119 0.000122483 "Passerina cyanea" 17191
1:4:120 0.000122028 "Bucephala albeola" 11962
1:4:121 0.000121801 "Chaetura pelagica" 12517
1:4:122 0.000121801 "Lophodytes cucullatus" 15728
1:4:123 0.00012021 "Aythya affinis" 11761
1:4:124 0.00012021 "Aythya americana" 11762
1:4:125 0.000119528 "Empidonax flaviventris" 13991
1:4:126 0.000118847 "Passerella iliaca" 17184
1:4:127 0.000118619 "Passerina caerulea" 17189
1:4:128 0.000118165 "Toxostoma rufum" 19876
1:4:129 0.000117029 "Salpinctes obsoletus" 18777
1:4:130 0.000115665 "Euphagus cyanocephalus" 14164
1:4:131 0.000115438 "Catharus minimus" 12365
1:4:132 0.000113847 "Nyctanassa violacea" 16773
1:4:133 0.00011362 "Passerella arborea" 17183
1:4:134 0.000113166 "Melanerpes erythrocephalus" 16003
1:4:135 0.000112938 "Myiarchus crinitus" 16426
1:4:136 0.000111348 "Haemorhous purpureus" 14820
1:4:137 0.000110666 "Leiothlypis peregrina" 15509
1:4:138 0.000110439 "Archilochus colubris" 11523
1:4:139 0.00010953 "Coccyzus erythropthalmus" 12990
1:4:140 0.00010953 "Quiscalus mexicanus" 18546
1:4:141 0.000108848 "Sphyrapicus varius" 19151
1:4:142 0.000108848 "Xanthocephalus xanthocephalus" 20328
1:4:143 0.000108166 "Aechmophorus occidentalis" 10886
1:4:144 0.000107485 "Icterus galbula" 15167
1:4:145 0.00010703 "Hesperiphona vespertina" 14973
1:4:146 0.000106803 "Tyrannus verticalis" 20169
1:4:147 0.000106121 "Melanitta perspicillata" 16036
1:4:148 0.000105894 "Buteo platypterus" 12005
1:4:149 0.000105667 "Aythya valisineria" 11772
1:4:150 0.000105667 "Calidris minutilla" 12108
1:4:151 0.000104758 "Icterus spurius" 15183
1:4:152 0.000104758 "Megascops asio" 15957
1:4:153 0.000104531 "Melanitta deglandi" 16033
1:4:154 0.000103394 "Larus philadelphia" 15472
1:4:155 0.000103167 "Sialia currucoides" 19028
1:4:156 0.000101576 "Tringa flavipes" 19952
1:4:157 0.000101349 "Dolichonyx oryzivorus" 13777
1:4:158 9.95313e-05 "Tringa melanoleuca" 19956
1:4:159 9.86223e-05 "Pheucticus ludovicianus" 17440
1:4:160 9.86223e-05 "Pheucticus melanocephalus" 17441
1:4:161 9.86223e-05 "Spinus psaltria" 19174
1:4:162 9.83951e-05 "Bartramia longicauda" 11793
1:4:163 9.70316e-05 "Buteo swainsoni" 12011
1:4:164 9.63499e-05 "Catharus fuscescens" 12360
1:4:165 9.5441e-05 "Colinus virginianus" 13051
1:4:166 9.49865e-05 "Steganopus tricolor" 19275
1:4:167 9.4532e-05 "Catherpes mexicanus" 12369
1:4:168 9.3623e-05 "Piranga ludoviciana" 17762
1:4:169 9.33958e-05 "Pipilo maculatus" 17734
1:4:170 9.29413e-05 "Phalaenoptilus nuttallii" 17409
1:4:171 9.27141e-05 "Myadestes townsendi" 16403
1:4:172 9.15779e-05 "Cyanocitta stelleri" 13440
1:4:173 9.11234e-05 "Scolopax minor" 18882
1:4:174 8.90782e-05 "Anas rubripes" 11227
1:4:175 8.8851e-05 "Setophaga magnolia" 18999
1:4:176 8.81693e-05 "Spizella pusilla" 19192
1:4:177 8.7942e-05 "Contopus virens" 13147
1:4:178 8.72603e-05 "Aeronautes saxatalis" 10932
1:4:179 8.56696e-05 "Setophaga virens" 19013
1:4:180 8.49879e-05 "Falco mexicanus" 14275
1:4:181 8.47607e-05 "Coturnicops noveboracensis" 13263
1:4:182 8.43062e-05 "Megascops kennicottii" 15968
1:4:183 8.38517e-05 "Troglodytes hiemalis" 19988
1:4:184 8.38517e-05 "Vireo solitarius" 20314
1:4:185 8.27155e-05 "Thryomanes bewickii" 19793
1:4:186 8.24883e-05 "Setophaga palmarum" 19002
1:4:187 8.08976e-05 "Antrostomus vociferus" 11374
1:4:188 8.04431e-05 "Spizella pallida" 19190
1:4:189 8.02159e-05 "Aechmophorus clarkii" 10885
1:4:190 7.99886e-05 "Buteo lineatus" 12001
1:4:191 7.99886e-05 "Setophaga americana" 18986
1:4:192 7.95341e-05 "Icterus bullockiorum" 15159
1:4:193 7.72617e-05 "Cardellina canadensis" 12283
1:4:194 7.72617e-05 "Hylocichla mustelina" 15084
1:4:195 7.68073e-05 "Setophaga auduboni" 18987
1:4:196 7.658e-05 "Spiza americana" 19183
1:4:197 7.58983e-05 "Piranga rubra" 17765
1:4:198 7.47621e-05 "Myiarchus cinerascens" 16425
1:4:199 7.43076e-05 "Geothlypis philadelphia" 14590
1:4:200 7.38531e-05 "Spizella breweri" 19189
1:4:201 7.38531e-05 "Vireo flavifrons" 20296
1:4:202 7.33986e-05 "Psaltriparus minimus" 18140
1:4:203 7.31714e-05 "Pipilo erythrophthalmus" 17733
1:4:204 7.27169e-05 "Ammospiza leconteii" 11174
1:4:205 7.27169e-05 "Leiothlypis ruficapilla" 15510
1:4:206 7.15807e-05 "Ammospiza nelsoni" 11176
1:4:207 7.11262e-05 "Recurvirostra americana" 18612
1:4:208 7.04445e-05 "Vireo philadelphicus" 20311
1:4:209 6.999e-05 "Rallus elegans" 18563
1:4:210 6.90811e-05 "Ixoreus naevius" 15263
1:4:211 6.88538e-05 "Empidonax hammondii" 13993
1:4:212 6.81721e-05 "Setophaga castanea" 18989
1:4:213 6.79449e-05 "Geococcyx californianus" 14535
1:4:214 6.74904e-05 "Geothlypis tolmiei" 14594
1:4:215 6.74904e-05 "Vireo bellii" 20291
1:4:216 6.72632e-05 "Poecile gambeli" 17907
1:4:217 6.72632e-05 "Tringa semipalmata" 19959
1:4:218 6.70359e-05 "Empidonax occidentalis" 13996
1:4:219 6.70359e-05 "Setophaga tigrina" 19011
1:4:220 6.63542e-05 "Empidonax oberholseri" 13995
1:4:221 6.58997e-05 "Patagioenas fasciata" 17202
1:4:222 6.54452e-05 "Dryobates scalaris" 13815
1:4:223 6.49908e-05 "Thryothorus ludovicianus" 19801
1:4:224 6.4309e-05 "Melanerpes carolinus" 15999
1:4:225 6.40818e-05 "Passerina amoena" 17188
1:4:226 6.38546e-05 "Piranga olivacea" 17763
1:4:227 6.38546e-05 "Setophaga pensylvanica" 19003
1:4:228 6.34001e-05 "Empidonax virescens" 13998
1:4:229 6.22639e-05 "Vireo griseus" 20299
1:4:230 6.20366e-05 "Baeolophus bicolor" 11774
1:4:231 6.13549e-05 "Amphispiza bilineata" 11183
1:4:232 6.09004e-05 "Buteo regalis" 12007
1:4:233 6.02187e-05 "Charadrius nivosus" 12580
1:4:234 5.93097e-05 "Archilochus alexandri" 11522
1:4:235 5.93097e-05 "Limnodromus griseus" 15629
1:4:236 5.90825e-05 "Aphelocoma californica" 11414
1:4:237 5.90825e-05 "Setophaga pinus" 19006
1:4:238 5.88553e-05 "Columbina inca" 13093
1:4:239 5.84008e-05 "Bucephala islandica" 11964
1:4:240 5.81735e-05 "Sitta pygmaea" 19092
1:4:241 5.72646e-05 "Leucosticte tephrocotis" 15615
1:4:242 5.72646e-05 "Parkesia motacilla" 17134
1:4:243 5.68101e-05 "Protonotaria citrea" 18121
1:4:244 5.65829e-05 "Glaucidium californicum" 14634
1:4:245 5.61284e-05 "Cygnus buccinator" 13510
1:4:246 5.59011e-05 "Nucifraga columbiana" 16762
1:4:247 5.49922e-05 "Melanerpes lewis" 16008
1:4:248 5.47649e-05 "Numenius americanus" 16765
1:4:249 5.45377e-05 "Sterna forsteri" 19291
1:4:250 5.43105e-05 "Setophaga fusca" 18996
1:4:251 5.43105e-05 "Sialia mexicana" 19029
1:4:252 5.3856e-05 "Larus californicus" 15447
1:4:253 5.2947e-05 "Cistothorus stellaris" 12944
1:4:254 4.99929e-05 "Psiloscops flammeolus" 18230
1:4:255 4.93112e-05 "4386" 2234
1:4:256 4.93112e-05 "Sphyrapicus nuchalis" 19148
1:4:257 4.90839e-05 "Lagopus leucura" 15330
1:4:258 4.84022e-05 "Poecile carolinensis" 17904
1:4:259 4.77205e-05 "4385" 2233
1:4:260 4.77205e-05 "Icterus parisorum" 15178
1:4:261 4.7266e-05 "Aimophila ruficeps" 11002
1:4:262 4.70388e-05 "7259" 3751
1:4:263 4.70388e-05 "Dendragapus obscurus" 13607
1:4:264 4.70388e-05 "Setophaga discolor" 18994
1:4:265 4.65843e-05 "4746" 2448
1:4:266 4.65843e-05 "5099" 2644
1:4:267 4.65843e-05 "Setophaga cerulea" 18990
1:4:268 4.6357e-05 "4764" 2466
1:4:269 4.61298e-05 "4739" 2441
1:4:270 4.61298e-05 "7620" 3916
1:4:271 4.61298e-05 "Oreoscoptes montanus" 16907
1:4:272 4.61298e-05 "Selasphorus platycercus" 18940
1:4:273 4.59026e-05 "4763" 2465
1:4:274 4.59026e-05 "5107" 2652
1:4:275 4.59026e-05 "6899" 3586
1:4:276 4.56753e-05 "5100" 2645
1:4:277 4.56753e-05 "9430" 4676
1:4:278 4.56753e-05 "Troglodytes pacificus" 19991
1:4:279 4.54481e-05 "4738" 2440
1:4:280 4.54481e-05 "7260" 3752
1:4:281 4.54481e-05 "7618" 3914
1:4:282 4.54481e-05 "7621" 3917
1:4:283 4.54481e-05 "9431" 4677
1:4:284 4.54481e-05 "11595" 5584
1:4:285 4.54481e-05 "Geothlypis formosa" 14588
1:4:286 4.52208e-05 "5106" 2651
1:4:287 4.52208e-05 "Auriparus flaviceps" 11745
1:4:288 4.52208e-05 "Vireo plumbeus" 20312
1:4:289 4.49936e-05 "4025" 2017
1:4:290 4.49936e-05 "4761" 2463
1:4:291 4.49936e-05 "4762" 2464
1:4:292 4.49936e-05 "5829" 3064
1:4:293 4.49936e-05 "Peucaea cassinii" 17333
1:4:294 4.47664e-05 "4740" 2442
1:4:295 4.47664e-05 "5101" 2646
1:4:296 4.47664e-05 "5467" 2861
1:4:297 4.47664e-05 "5830" 3065
1:4:298 4.47664e-05 "6539" 3418
1:4:299 4.47664e-05 "7981" 4068
1:4:300 4.47664e-05 "Pelecanus erythrorhynchos" 17228
1:4:301 4.45391e-05 "4024" 2016
1:4:302 4.45391e-05 "4741" 2443
1:4:303 4.45391e-05 "4747" 2449
1:4:304 4.45391e-05 "5102" 2647
1:4:305 4.45391e-05 "6538" 3417
1:4:306 4.45391e-05 "7258" 3750
1:4:307 4.45391e-05 "Pipilo chlorurus" 17732
1:4:308 4.45391e-05 "Setophaga citrina" 18992
1:4:309 4.43119e-05 "4384" 2232
1:4:310 4.43119e-05 "5468" 2862
1:4:311 4.43119e-05 "6898" 3585
1:4:312 4.40846e-05 "4023" 2015
1:4:313 4.40846e-05 "5108" 2653
1:4:314 4.40846e-05 "6900" 3587
1:4:315 4.40846e-05 "7619" 3915
1:4:316 4.40846e-05 "Setophaga dominica" 18995
1:4:317 4.40846e-05 "Toxostoma curvirostre" 19870
1:4:318 4.40846e-05 "Zonotrichia atricapilla" 20447
1:4:319 4.38574e-05 "4381" 2229
1:4:320 4.38574e-05 "4397" 2245
1:4:321 4.38574e-05 "6188" 3251
1:4:322 4.38574e-05 "6189" 3252
1:4:323 4.38574e-05 "9070" 4531
1:4:324 4.38574e-05 "Campylorhynchus brunneicapillus" 12209
1:4:325 4.38574e-05 "Strix occidentalis" 19360
1:4:326 4.36302e-05 "4742" 2444
1:4:327 4.36302e-05 "4765" 2467
1:4:328 4.36302e-05 "5125" 2670
1:4:329 4.36302e-05 "5828" 3063
1:4:330 4.34029e-05 "4398" 2246
1:4:331 4.34029e-05 "5103" 2648
1:4:332 4.34029e-05 "5469" 2863
1:4:333 4.34029e-05 "6182" 3245
1:4:334 4.34029e-05 "6947" 3634
1:4:335 4.34029e-05 "7635" 3931
1:4:336 4.34029e-05 "9071" 4532
1:4:337 4.34029e-05 "9791" 4825
1:4:338 4.34029e-05 "Antrostomus carolinensis" 11366
1:4:339 4.31757e-05 "4401" 2249
1:4:340 4.31757e-05 "4745" 2447
1:4:341 4.31757e-05 "5459" 2853
1:4:342 4.31757e-05 "6190" 3253
1:4:343 4.31757e-05 "7274" 3766
1:4:344 4.31757e-05 "9790" 4824
1:4:345 4.31757e-05 "Setophaga nigrescens" 19000
1:4:346 4.29484e-05 "4382" 2230
1:4:347 4.29484e-05 "5827" 3062
1:4:348 4.29484e-05 "5857" 3092
1:4:349 4.29484e-05 "6183" 3246
1:4:350 4.29484e-05 "6184" 3247
1:4:351 4.29484e-05 "6221" 3284
1:4:352 4.29484e-05 "6540" 3419
1:4:353 4.29484e-05 "6909" 3596
1:4:354 4.29484e-05 "7275" 3767
1:4:355 4.29484e-05 "8355" 4235
1:4:356 4.29484e-05 "11600" 5589
1:4:357 4.29484e-05 "11956" 5722
1:4:358 4.27212e-05 "4026" 2018
1:4:359 4.27212e-05 "4380" 2228
1:4:360 4.27212e-05 "4399" 2247
1:4:361 4.27212e-05 "4402" 2250
1:4:362 4.27212e-05 "4743" 2445
1:4:363 4.27212e-05 "5124" 2669
1:4:364 4.27212e-05 "5126" 2671
1:4:365 4.27212e-05 "5460" 2854
1:4:366 4.27212e-05 "5822" 3057
1:4:367 4.27212e-05 "5849" 3084
1:4:368 4.27212e-05 "6187" 3250
1:4:369 4.27212e-05 "8354" 4234
1:4:370 4.2494e-05 "4036" 2028
1:4:371 4.2494e-05 "4379" 2227
1:4:372 4.2494e-05 "4400" 2248
1:4:373 4.2494e-05 "4403" 2251
1:4:374 4.2494e-05 "4760" 2462
1:4:375 4.2494e-05 "5104" 2649
1:4:376 4.2494e-05 "5463" 2857
1:4:377 4.2494e-05 "5466" 2860
1:4:378 4.2494e-05 "5819" 3054
1:4:379 4.2494e-05 "5823" 3058
1:4:380 4.2494e-05 "5848" 3083
1:4:381 4.2494e-05 "6915" 3602
1:4:382 4.2494e-05 "7993" 4080
1:4:383 4.2494e-05 "Falcipennis franklinii" 14255
1:4:384 4.22667e-05 "4031" 2023
1:4:385 4.22667e-05 "4737" 2439
1:4:386 4.22667e-05 "5486" 2880
1:4:387 4.22667e-05 "5850" 3085
1:4:388 4.22667e-05 "5852" 3087
1:4:389 4.22667e-05 "5853" 3088
1:4:390 4.22667e-05 "6179" 3242
1:4:391 4.22667e-05 "6181" 3244
1:4:392 4.22667e-05 "6191" 3254
1:4:393 4.22667e-05 "6230" 3293
1:4:394 4.22667e-05 "6914" 3601
1:4:395 4.22667e-05 "9432" 4678
1:4:396 4.20395e-05 "4029" 2021
1:4:397 4.20395e-05 "4030" 2022
1:4:398 4.20395e-05 "4037" 2029
1:4:399 4.20395e-05 "4038" 2030
1:4:400 4.20395e-05 "4383" 2231
1:4:401 4.20395e-05 "4396" 2244
1:4:402 4.20395e-05 "4744" 2446
1:4:403 4.20395e-05 "5105" 2650
1:4:404 4.20395e-05 "5464" 2858
1:4:405 4.20395e-05 "6224" 3287
1:4:406 4.20395e-05 "6231" 3294
1:4:407 4.20395e-05 "6549" 3428
1:4:408 4.20395e-05 "6911" 3598
1:4:409 4.20395e-05 "7272" 3764
1:4:410 4.20395e-05 "7995" 4082
1:4:411 4.20395e-05 "7996" 4083
1:4:412 4.20395e-05 "10151" 4980
1:4:413 4.20395e-05 "10152" 4981
1:4:414 4.20395e-05 "Tyrannus vociferans" 20170
1:4:415 4.18122e-05 "4019" 2011
1:4:416 4.18122e-05 "4022" 2014
1:4:417 4.18122e-05 "4035" 2027
1:4:418 4.18122e-05 "4404" 2252
1:4:419 4.18122e-05 "5465" 2859
1:4:420 4.18122e-05 "5821" 3056
1:4:421 4.18122e-05 "5854" 3089
1:4:422 4.18122e-05 "5860" 3095
1:4:423 4.18122e-05 "5866" 3101
1:4:424 4.18122e-05 "6180" 3243
1:4:425 4.18122e-05 "6548" 3427
1:4:426 4.18122e-05 "6910" 3597
1:4:427 4.18122e-05 "6946" 3633
1:4:428 4.18122e-05 "7982" 4069
1:4:429 4.18122e-05 "7992" 4079
1:4:430 4.18122e-05 "8342" 4222
1:4:431 4.18122e-05 "8714" 4384
1:4:432 4.18122e-05 "Haemorhous cassinii" 14818
1:4:433 4.18122e-05 "Larus atricilla" 15441
1:4:434 4.1585e-05 "3668" 1825
1:4:435 4.1585e-05 "4021" 2013
1:4:436 4.1585e-05 "4028" 2020
1:4:437 4.1585e-05 "5487" 2881
1:4:438 4.1585e-05 "5831" 3066
1:4:439 4.1585e-05 "5851" 3086
1:4:440 4.1585e-05 "5861" 3096
1:4:441 4.1585e-05 "6186" 3249
1:4:442 4.1585e-05 "6225" 3288
1:4:443 4.1585e-05 "7979" 4066
1:4:444 4.1585e-05 "Melozone fusca" 16110
1:4:445 4.13578e-05 "3667" 1824
1:4:446 4.13578e-05 "4020" 2012
1:4:447 4.13578e-05 "4027" 2019
1:4:448 4.13578e-05 "4039" 2031
1:4:449 4.13578e-05 "4378" 2226
1:4:450 4.13578e-05 "4395" 2243
1:4:451 4.13578e-05 "5123" 2668
1:4:452 4.13578e-05 "5485" 2879
1:4:453 4.13578e-05 "5496" 2890
1:4:454 4.13578e-05 "5859" 3094
1:4:455 4.13578e-05 "5865" 3100
1:4:456 4.13578e-05 "5867" 3102
1:4:457 4.13578e-05 "5868" 3103
1:4:458 4.13578e-05 "6212" 3275
1:4:459 4.13578e-05 "6217" 3280
1:4:460 4.13578e-05 "6220" 3283
1:4:461 4.13578e-05 "6222" 3285
1:4:462 4.13578e-05 "6550" 3429
1:4:463 4.13578e-05 "6948" 3635
1:4:464 4.13578e-05 "7271" 3763
1:4:465 4.13578e-05 "7273" 3765
1:4:466 4.13578e-05 "7632" 3928
1:4:467 4.13578e-05 "7634" 3930
1:4:468 4.13578e-05 "7987" 4074
1:4:469 4.13578e-05 "7994" 4081
1:4:470 4.13578e-05 "9063" 4524
1:4:471 4.13578e-05 "9069" 4530
1:4:472 4.13578e-05 "9073" 4534
1:4:473 4.13578e-05 "Vireo huttoni" 20301
1:4:474 4.11305e-05 "4034" 2026
1:4:475 4.11305e-05 "5098" 2643
1:4:476 4.11305e-05 "5470" 2864
1:4:477 4.11305e-05 "5488" 2882
1:4:478 4.11305e-05 "5489" 2883
1:4:479 4.11305e-05 "5495" 2889
1:4:480 4.11305e-05 "6185" 3248
1:4:481 4.11305e-05 "6913" 3600
1:4:482 4.11305e-05 "7305" 3797
1:4:483 4.11305e-05 "7633" 3929
1:4:484 4.11305e-05 "7636" 3932
1:4:485 4.11305e-05 "8709" 4379
1:4:486 4.11305e-05 "Anas fulvigula" 11219
1:4:487 4.11305e-05 "Hydrobates leucorhous" 15061
1:4:488 4.09033e-05 "3661" 1818
1:4:489 4.09033e-05 "3669" 1826
1:4:490 4.09033e-05 "4040" 2032
1:4:491 4.09033e-05 "4766" 2468
1:4:492 4.09033e-05 "5490" 2884
1:4:493 4.09033e-05 "5824" 3059
1:4:494 4.09033e-05 "5856" 3091
1:4:495 4.09033e-05 "5864" 3099
1:4:496 4.09033e-05 "6223" 3286
1:4:497 4.09033e-05 "6547" 3426
1:4:498 4.09033e-05 "6551" 3430
1:4:499 4.09033e-05 "7980" 4067
1:4:500 4.0676e-05 "3670" 1827
1:4:501 4.0676e-05 "4032" 2024
1:4:502 4.0676e-05 "4033" 2025
1:4:503 4.0676e-05 "4387" 2235
1:4:504 4.0676e-05 "5863" 3098
1:4:505 4.0676e-05 "6216" 3279
1:4:506 4.0676e-05 "6226" 3289
1:4:507 4.0676e-05 "6912" 3599
1:4:508 4.0676e-05 "7261" 3753
1:4:509 4.0676e-05 "9074" 4535
1:4:510 4.04488e-05 "3666" 1823
1:4:511 4.04488e-05 "5127" 2672
1:4:512 4.04488e-05 "5820" 3055
1:4:513 4.04488e-05 "5847" 3082
1:4:514 4.04488e-05 "5855" 3090
1:4:515 4.04488e-05 "7276" 3768
1:4:516 4.04488e-05 "8353" 4233
1:4:517 4.04488e-05 "8702" 4372
1:4:518 4.04488e-05 "9064" 4525
1:4:519 4.04488e-05 "9792" 4826
1:4:520 4.02216e-05 "5826" 3061
1:4:521 4.02216e-05 "6211" 3274
1:4:522 4.02216e-05 "6581" 3460
1:4:523 4.02216e-05 "6589" 3468
1:4:524 4.02216e-05 "6897" 3584
1:4:525 4.02216e-05 "6908" 3595
1:4:526 4.02216e-05 "8341" 4221
1:4:527 4.02216e-05 "8708" 4378
1:4:528 4.02216e-05 "8713" 4383
1:4:529 3.99943e-05 "3660" 1817
1:4:530 3.99943e-05 "3662" 1819
1:4:531 3.99943e-05 "3671" 1828
1:4:532 3.99943e-05 "3672" 1829
1:4:533 3.99943e-05 "4018" 2010
1:4:534 3.99943e-05 "4393" 2241
1:4:535 3.99943e-05 "4394" 2242
1:4:536 3.99943e-05 "6215" 3278
1:4:537 3.99943e-05 "6219" 3282
1:4:538 3.99943e-05 "6541" 3420
1:4:539 3.99943e-05 "7270" 3762
1:4:540 3.99943e-05 "7306" 3798
1:4:541 3.99943e-05 "9072" 4533
1:4:542 3.99943e-05 "Helmitheros vermivorum" 14919
1:4:543 3.97671e-05 "4041" 2033
1:4:544 3.97671e-05 "4758" 2460
1:4:545 3.97671e-05 "5109" 2654
1:4:546 3.97671e-05 "5862" 3097
1:4:547 3.97671e-05 "6192" 3255
1:4:548 3.97671e-05 "6582" 3461
1:4:549 3.97671e-05 "7304" 3796
1:4:550 3.97671e-05 "10513" 5143
1:4:551 3.97671e-05 "Setophaga townsendi" 19012
1:4:552 3.95398e-05 "3663" 1820
1:4:553 3.95398e-05 "3665" 1822
1:4:554 3.95398e-05 "4759" 2461
1:4:555 3.95398e-05 "5497" 2891
1:4:556 3.95398e-05 "6178" 3241
1:4:557 3.95398e-05 "6214" 3277
1:4:558 3.95398e-05 "6554" 3433
1:4:559 3.95398e-05 "7269" 3761
1:4:560 3.95398e-05 "8715" 4385
1:4:561 3.95398e-05 "9433" 4679
1:4:562 3.93126e-05 "3673" 1830
1:4:563 3.93126e-05 "4377" 2225
1:4:564 3.93126e-05 "5128" 2673
1:4:565 3.93126e-05 "5873" 3108
1:4:566 3.93126e-05 "5874" 3109
1:4:567 3.93126e-05 "6213" 3276
1:4:568 3.93126e-05 "6227" 3290
1:4:569 3.93126e-05 "6552" 3431
1:4:570 3.93126e-05 "6580" 3459
1:4:571 3.93126e-05 "6901" 3588
1:4:572 3.93126e-05 "7622" 3918
1:4:573 3.93126e-05 "7988" 4075
1:4:574 3.93126e-05 "8356" 4236
1:4:575 3.93126e-05 "9424" 4670
1:4:576 3.90853e-05 "2565" 1214
1:4:577 3.90853e-05 "3664" 1821
1:4:578 3.90853e-05 "5493" 2887
1:4:579 3.90853e-05 "5494" 2888
1:4:580 3.90853e-05 "5508" 2902
1:4:581 3.90853e-05 "5858" 3093
1:4:582 3.90853e-05 "6193" 3256
1:4:583 3.90853e-05 "6546" 3425
1:4:584 3.90853e-05 "6555" 3434
1:4:585 3.90853e-05 "8700" 4370
1:4:586 3.90853e-05 "8701" 4371
1:4:587 3.90853e-05 "8703" 4373
1:4:588 3.90853e-05 "8710" 4380
1:4:589 3.88581e-05 "4405" 2253
1:4:590 3.88581e-05 "5462" 2856
1:4:591 3.88581e-05 "5507" 2901
1:4:592 3.88581e-05 "5509" 2903
1:4:593 3.88581e-05 "5825" 3060
1:4:594 3.88581e-05 "5832" 3067
1:4:595 3.88581e-05 "6916" 3603
1:4:596 3.88581e-05 "7257" 3749
1:4:597 3.88581e-05 "7631" 3927
1:4:598 3.88581e-05 "8347" 4227
1:4:599 3.88581e-05 "8352" 4232
1:4:600 3.86309e-05 "3658" 1815
1:4:601 3.86309e-05 "5131" 2676
1:4:602 3.86309e-05 "5471" 2865
1:4:603 3.86309e-05 "6553" 3432
1:4:604 3.86309e-05 "6578" 3457
1:4:605 3.86309e-05 "6579" 3458
1:4:606 3.84036e-05 "3659" 1816
1:4:607 3.84036e-05 "4042" 2034
1:4:608 3.84036e-05 "4757" 2459
1:4:609 3.84036e-05 "5129" 2674
1:4:610 3.84036e-05 "5130" 2675
1:4:611 3.84036e-05 "5491" 2885
1:4:612 3.84036e-05 "5492" 2886
1:4:613 3.84036e-05 "5510" 2904
1:4:614 3.84036e-05 "5818" 3053
1:4:615 3.84036e-05 "5875" 3110
1:4:616 3.84036e-05 "6210" 3273
1:4:617 3.84036e-05 "6229" 3292
1:4:618 3.84036e-05 "6584" 3463
1:4:619 3.81764e-05 "3674" 1831
1:4:620 3.81764e-05 "4392" 2240
1:4:621 3.81764e-05 "5458" 2852
1:4:622 3.81764e-05 "5498" 2892
1:4:623 3.81764e-05 "5869" 3104
1:4:624 3.81764e-05 "6577" 3456
1:4:625 3.81764e-05 "6585" 3464
1:4:626 3.81764e-05 "7986" 4073
1:4:627 3.81764e-05 "8339" 4219
1:4:628 3.81764e-05 "Oporornis agilis" 16891
1:4:629 3.79491e-05 "4767" 2469
1:4:630 3.79491e-05 "5110" 2655
1:4:631 3.79491e-05 "5132" 2677
1:4:632 3.79491e-05 "5499" 2893
1:4:633 3.79491e-05 "6586" 3465
1:4:634 3.79491e-05 "8340" 4220
1:4:635 3.79491e-05 "9429" 4675
1:4:636 3.79491e-05 "Calamospiza melanocorys" 12075
1:4:637 3.77219e-05 "4017" 2009
1:4:638 3.77219e-05 "5511" 2905
1:4:639 3.77219e-05 "5846" 3081
1:4:640 3.77219e-05 "6228" 3291
1:4:641 3.77219e-05 "6583" 3462
1:4:642 3.77219e-05 "6907" 3594
1:4:643 3.77219e-05 "7997" 4084
1:4:644 3.77219e-05 "8712" 4382
1:4:645 3.77219e-05 "10150" 4979
1:4:646 3.74947e-05 "2926" 1424
1:4:647 3.74947e-05 "4748" 2450
1:4:648 3.74947e-05 "5500" 2894
1:4:649 3.74947e-05 "5833" 3068
1:4:650 3.74947e-05 "6537" 3416
1:4:651 3.74947e-05 "7665" 3961
1:4:652 3.74947e-05 "7991" 4078
1:4:653 3.74947e-05 "8024" 4111
1:4:654 3.74947e-05 "9425" 4671
1:4:655 3.74947e-05 "Gymnorhinus cyanocephalus" 14783
1:4:656 3.74947e-05 "Selasphorus rufus" 18941
1:4:657 3.74947e-05 "Tringa incana" 19955
1:4:658 3.72674e-05 "2925" 1423
1:4:659 3.72674e-05 "3675" 1832
1:4:660 3.72674e-05 "4390" 2238
1:4:661 3.72674e-05 "4391" 2239
1:4:662 3.72674e-05 "5484" 2878
1:4:663 3.72674e-05 "5876" 3111
1:4:664 3.72674e-05 "6545" 3424
1:4:665 3.72674e-05 "6556" 3435
1:4:666 3.72674e-05 "6587" 3466
1:4:667 3.72674e-05 "6905" 3592
1:4:668 3.72674e-05 "7989" 4076
1:4:669 3.72674e-05 "9434" 4680
1:4:670 3.70402e-05 "4388" 2236
1:4:671 3.70402e-05 "5122" 2667
1:4:672 3.70402e-05 "5472" 2866
1:4:673 3.70402e-05 "5515" 2909
1:4:674 3.70402e-05 "5877" 3112
1:4:675 3.70402e-05 "6574" 3453
1:4:676 3.70402e-05 "7268" 3760
1:4:677 3.70402e-05 "7630" 3926
1:4:678 3.70402e-05 "8348" 4228
1:4:679 3.70402e-05 "10874" 5293
1:4:680 3.70402e-05 "Cardinalis sinuatus" 12290
1:4:681 3.70402e-05 "Larus pipixcan" 15473
1:4:682 3.68129e-05 "2566" 1215
1:4:683 3.68129e-05 "4376" 2224
1:4:684 3.68129e-05 "5111" 2656
1:4:685 3.68129e-05 "5120" 2665
1:4:686 3.68129e-05 "5461" 2855
1:4:687 3.68129e-05 "6209" 3272
1:4:688 3.68129e-05 "6906" 3593
1:4:689 3.68129e-05 "6937" 3624
1:4:690 3.68129e-05 "6938" 3625
1:4:691 3.68129e-05 "6941" 3628
1:4:692 3.68129e-05 "6945" 3632
1:4:693 3.68129e-05 "7262" 3754
1:4:694 3.68129e-05 "7628" 3924
1:4:695 3.68129e-05 "8343" 4223
1:4:696 3.68129e-05 "9075" 4536
1:4:697 3.65857e-05 "2564" 1213
1:4:698 3.65857e-05 "2927" 1425
1:4:699 3.65857e-05 "3302" 1627
1:4:700 3.65857e-05 "3657" 1814
1:4:701 3.65857e-05 "3676" 1833
1:4:702 3.65857e-05 "3677" 1834
1:4:703 3.65857e-05 "4389" 2237
1:4:704 3.65857e-05 "5119" 2664
1:4:705 3.65857e-05 "5121" 2666
1:4:706 3.65857e-05 "5151" 2696
1:4:707 3.65857e-05 "6575" 3454
1:4:708 3.65857e-05 "6588" 3467
1:4:709 3.65857e-05 "6942" 3629
1:4:710 3.65857e-05 "8711" 4381
1:4:711 3.65857e-05 "Sternula antillarum" 19302
1:4:712 3.63585e-05 "3304" 1629
1:4:713 3.63585e-05 "4736" 2438
1:4:714 3.63585e-05 "5152" 2697
1:4:715 3.63585e-05 "5501" 2895
1:4:716 3.63585e-05 "5503" 2897
1:4:717 3.63585e-05 "5871" 3106
1:4:718 3.63585e-05 "5872" 3107
1:4:719 3.63585e-05 "6194" 3257
1:4:720 3.63585e-05 "6542" 3421
1:4:721 3.63585e-05 "6576" 3455
1:4:722 3.63585e-05 "6940" 3627
1:4:723 3.63585e-05 "7303" 3795
1:4:724 3.63585e-05 "7629" 3925
1:4:725 3.63585e-05 "7663" 3959
1:4:726 3.63585e-05 "Centrocercus urophasianus" 12397
1:4:727 3.63585e-05 "Vermivora cyanoptera" 20267
1:4:728 3.61312e-05 "3301" 1626
1:4:729 3.61312e-05 "3303" 1628
1:4:730 3.61312e-05 "3305" 1630
1:4:731 3.61312e-05 "3306" 1631
1:4:732 3.61312e-05 "3307" 1632
1:4:733 3.61312e-05 "3678" 1835
1:4:734 3.61312e-05 "3679" 1836
1:4:735 3.61312e-05 "4016" 2008
1:4:736 3.61312e-05 "5504" 2898
1:4:737 3.61312e-05 "6943" 3630
1:4:738 3.61312e-05 "7664" 3960
1:4:739 3.61312e-05 "9789" 4823
1:4:740 3.61312e-05 "12317" 5851
1:4:741 3.61312e-05 "13039" 6110
1:4:742 3.61312e-05 "Setophaga caerulescens" 18988
1:4:743 3.5904e-05 "2562" 1211
1:4:744 3.5904e-05 "3299" 1624
1:4:745 3.5904e-05 "3300" 1625
1:4:746 3.5904e-05 "4756" 2458
1:4:747 3.5904e-05 "5112" 2657
1:4:748 3.5904e-05 "5118" 2663
1:4:749 3.5904e-05 "5506" 2900
1:4:750 3.5904e-05 "6944" 3631
1:4:751 3.5904e-05 "8346" 4226
1:4:752 3.5904e-05 "8349" 4229
1:4:753 3.5904e-05 "9785" 4820
1:4:754 3.56767e-05 "2561" 1210
1:4:755 3.56767e-05 "3308" 1633
1:4:756 3.56767e-05 "3680" 1837
1:4:757 3.56767e-05 "4750" 2452
1:4:758 3.56767e-05 "5097" 2642
1:4:759 3.56767e-05 "5154" 2699
1:4:760 3.56767e-05 "5870" 3105
1:4:761 3.56767e-05 "5878" 3113
1:4:762 3.56767e-05 "6235" 3295
1:4:763 3.56767e-05 "Passerina ciris" 17190
1:4:764 3.54495e-05 "2944" 1442
1:4:765 3.54495e-05 "3309" 1634
1:4:766 3.54495e-05 "3310" 1635
1:4:767 3.54495e-05 "4015" 2007
1:4:768 3.54495e-05 "5136" 2681
1:4:769 3.54495e-05 "8707" 4377
1:4:770 3.54495e-05 "12320" 5854
1:4:771 3.54495e-05 "12678" 5980
1:4:772 3.52223e-05 "2945" 1443
1:4:773 3.52223e-05 "2949" 1447
1:4:774 3.52223e-05 "3656" 1813
1:4:775 3.52223e-05 "5135" 2680
1:4:776 3.52223e-05 "5155" 2700
1:4:777 3.52223e-05 "5502" 2896
1:4:778 3.52223e-05 "5505" 2899
1:4:779 3.52223e-05 "5512" 2906
1:4:780 3.52223e-05 "6195" 3258
1:4:781 3.52223e-05 "6218" 3281
1:4:782 3.52223e-05 "6571" 3450
1:4:783 3.52223e-05 "6904" 3591
1:4:784 3.52223e-05 "7623" 3919
1:4:785 3.52223e-05 "9435" 4681
1:4:786 3.52223e-05 "Selasphorus calliope" 18938
1:4:787 3.4995e-05 "3291" 1616
1:4:788 3.4995e-05 "3654" 1811
1:4:789 3.4995e-05 "4749" 2451
1:4:790 3.4995e-05 "4751" 2453
1:4:791 3.4995e-05 "4768" 2470
1:4:792 3.4995e-05 "5150" 2695
1:4:793 3.4995e-05 "5153" 2698
1:4:794 3.4995e-05 "5480" 2874
1:4:795 3.4995e-05 "5483" 2877
1:4:796 3.4995e-05 "5817" 3052
1:4:797 3.4995e-05 "5845" 3080
1:4:798 3.4995e-05 "6177" 3240
1:4:799 3.4995e-05 "6196" 3259
1:4:800 3.4995e-05 "6572" 3451
1:4:801 3.4995e-05 "6939" 3626
1:4:802 3.4995e-05 "8716" 4386
1:4:803 3.4995e-05 "9068" 4529
1:4:804 3.47678e-05 "2563" 1212
1:4:805 3.47678e-05 "2585" 1234
1:4:806 3.47678e-05 "2586" 1235
1:4:807 3.47678e-05 "2946" 1444
1:4:808 3.47678e-05 "2948" 1446
1:4:809 3.47678e-05 "2950" 1448
1:4:810 3.47678e-05 "3681" 1838
1:4:811 3.47678e-05 "4014" 2006
1:4:812 3.47678e-05 "4043" 2035
1:4:813 3.47678e-05 "5834" 3069
1:4:814 3.47678e-05 "6557" 3436
1:4:815 3.47678e-05 "7265" 3757
1:4:816 3.47678e-05 "7637" 3933
1:4:817 3.47678e-05 "7990" 4077
1:4:818 3.47678e-05 "8351" 4231
1:4:819 3.47678e-05 "10524" 5154
1:4:820 3.47678e-05 "Callipepla squamata" 12133
1:4:821 3.45405e-05 "2584" 1233
1:4:822 3.45405e-05 "2943" 1441
1:4:823 3.45405e-05 "2947" 1445
1:4:824 3.45405e-05 "3290" 1615
1:4:825 3.45405e-05 "3298" 1623
1:4:826 3.45405e-05 "3311" 1636
1:4:827 3.45405e-05 "3652" 1809
1:4:828 3.45405e-05 "3655" 1812
1:4:829 3.45405e-05 "5513" 2907
1:4:830 3.45405e-05 "6544" 3423
1:4:831 3.45405e-05 "6573" 3452
1:4:832 3.45405e-05 "6902" 3589
1:4:833 3.45405e-05 "6903" 3590
1:4:834 3.45405e-05 "7627" 3923
1:4:835 3.43133e-05 "2587" 1236
1:4:836 3.43133e-05 "2588" 1237
1:4:837 3.43133e-05 "2928" 1426
1:4:838 3.43133e-05 "2942" 1440
1:4:839 3.43133e-05 "3289" 1614
1:4:840 3.43133e-05 "3297" 1622
1:4:841 3.43133e-05 "3653" 1810
1:4:842 3.43133e-05 "4375" 2223
1:4:843 3.43133e-05 "4755" 2457
1:4:844 3.43133e-05 "4769" 2471
1:4:845 3.43133e-05 "5473" 2867
1:4:846 3.43133e-05 "5482" 2876
1:4:847 3.43133e-05 "6208" 3271
1:4:848 3.43133e-05 "6934" 3621
1:4:849 3.43133e-05 "6935" 3622
1:4:850 3.43133e-05 "6936" 3623
1:4:851 3.43133e-05 "7264" 3756
1:4:852 3.43133e-05 "7266" 3758
1:4:853 3.43133e-05 "7983" 4070
1:4:854 3.43133e-05 "10510" 5140
1:4:855 3.43133e-05 "10883" 5302
1:4:856 3.43133e-05 "11235" 5442
1:4:857 3.43133e-05 "13040" 6111
1:4:858 3.40861e-05 "2560" 1209
1:4:859 3.40861e-05 "2582" 1231
1:4:860 3.40861e-05 "4406" 2254
1:4:861 3.40861e-05 "5117" 2662
1:4:862 3.40861e-05 "5149" 2694
1:4:863 3.40861e-05 "5457" 2851
1:4:864 3.40861e-05 "5514" 2908
1:4:865 3.40861e-05 "7662" 3958
1:4:866 3.40861e-05 "8357" 4237
1:4:867 3.40861e-05 "11243" 5450
1:4:868 3.38588e-05 "2194" 955
1:4:869 3.38588e-05 "2567" 1216
1:4:870 3.38588e-05 "3312" 1637
1:4:871 3.38588e-05 "4752" 2454
1:4:872 3.38588e-05 "5113" 2658
1:4:873 3.38588e-05 "5138" 2683
1:4:874 3.38588e-05 "5843" 3078
1:4:875 3.38588e-05 "6543" 3422
1:4:876 3.38588e-05 "7302" 3794
1:4:877 3.38588e-05 "7660" 3956
1:4:878 3.38588e-05 "7661" 3957
1:4:879 3.38588e-05 "8384" 4264
1:4:880 3.36316e-05 "2191" 952
1:4:881 3.36316e-05 "2583" 1232
1:4:882 3.36316e-05 "2924" 1422
1:4:883 3.36316e-05 "2939" 1437
1:4:884 3.36316e-05 "2951" 1449
1:4:885 3.36316e-05 "3296" 1621
1:4:886 3.36316e-05 "4754" 2456
1:4:887 3.36316e-05 "5096" 2641
1:4:888 3.36316e-05 "5114" 2659
1:4:889 3.36316e-05 "5116" 2661
1:4:890 3.36316e-05 "5137" 2682
1:4:891 3.36316e-05 "5479" 2873
1:4:892 3.36316e-05 "5481" 2875
1:4:893 3.36316e-05 "5836" 3071
1:4:894 3.36316e-05 "5844" 3079
1:4:895 3.34043e-05 "2552" 1204
1:4:896 3.34043e-05 "2937" 1435
1:4:897 3.34043e-05 "2941" 1439
1:4:898 3.34043e-05 "3294" 1619
1:4:899 3.34043e-05 "4770" 2472
1:4:900 3.34043e-05 "6197" 3260
1:4:901 3.34043e-05 "7301" 3793
1:4:902 3.34043e-05 "8020" 4107
1:4:903 3.34043e-05 "8350" 4230
1:4:904 3.34043e-05 "10145" 4976
1:4:905 3.34043e-05 "10153" 4982
1:4:906 3.34043e-05 "10523" 5153
1:4:907 3.31771e-05 "2193" 954
1:4:908 3.31771e-05 "2551" 1203
1:4:909 3.31771e-05 "2568" 1217
1:4:910 3.31771e-05 "2929" 1427
1:4:911 3.31771e-05 "2940" 1438
1:4:912 3.31771e-05 "3295" 1620
1:4:913 3.31771e-05 "4753" 2455
1:4:914 3.31771e-05 "5134" 2679
1:4:915 3.31771e-05 "5840" 3075
1:4:916 3.31771e-05 "5841" 3076
1:4:917 3.31771e-05 "6207" 3270
1:4:918 3.31771e-05 "6570" 3449
1:4:919 3.31771e-05 "6933" 3620
1:4:920 3.31771e-05 "7267" 3759
1:4:921 3.31771e-05 "12680" 5982
1:4:922 3.31771e-05 "Passerculus henslowii" 17180
1:4:923 3.31771e-05 "11603" 5592
1:4:924 3.29499e-05 "2195" 956
1:4:925 3.29499e-05 "2579" 1228
1:4:926 3.29499e-05 "2581" 1230
1:4:927 3.29499e-05 "2589" 1238
1:4:928 3.29499e-05 "2936" 1434
1:4:929 3.29499e-05 "3293" 1618
1:4:930 3.29499e-05 "3682" 1839
1:4:931 3.29499e-05 "4793" 2495
1:4:932 3.29499e-05 "5133" 2678
1:4:933 3.29499e-05 "5139" 2684
1:4:934 3.29499e-05 "5140" 2685
1:4:935 3.29499e-05 "5141" 2686
1:4:936 3.29499e-05 "7263" 3755
1:4:937 3.29499e-05 "7626" 3922
1:4:938 3.29499e-05 "8021" 4108
1:4:939 3.27226e-05 "2580" 1229
1:4:940 3.27226e-05 "2938" 1436
1:4:941 3.27226e-05 "3313" 1638
1:4:942 3.27226e-05 "4044" 2036
1:4:943 3.27226e-05 "5474" 2868
1:4:944 3.27226e-05 "5835" 3070
1:4:945 3.27226e-05 "9436" 4682
1:4:946 3.27226e-05 "Ictinia mississippiensis" 15188
1:4:947 3.27226e-05 "Phainopepla nitens" 17397
1:4:948 3.24954e-05 "2550" 1202
1:4:949 3.24954e-05 "2578" 1227
1:4:950 3.24954e-05 "2952" 1450
1:4:951 3.24954e-05 "3292" 1617
1:4:952 3.24954e-05 "5115" 2660
1:4:953 3.24954e-05 "5142" 2687
1:4:954 3.24954e-05 "5478" 2872
1:4:955 3.24954e-05 "7277" 3769
1:4:956 3.24954e-05 "7985" 4072
1:4:957 3.24954e-05 "8019" 4106
1:4:958 3.24954e-05 "9076" 4537
1:4:959 3.24954e-05 "Icterus cucullatus" 15164
1:4:960 3.24954e-05 "11242" 5449
1:4:961 3.22681e-05 "2196" 957
1:4:962 3.22681e-05 "2198" 959
1:4:963 3.22681e-05 "2577" 1226
1:4:964 3.22681e-05 "3651" 1808
1:4:965 3.22681e-05 "5148" 2693
1:4:966 3.22681e-05 "6204" 3267
1:4:967 3.22681e-05 "7300" 3792
1:4:968 3.22681e-05 "7625" 3921
1:4:969 3.22681e-05 "7659" 3955
1:4:970 3.22681e-05 "10165" 4994
1:4:971 3.20409e-05 "2197" 958
1:4:972 3.20409e-05 "2559" 1208
1:4:973 3.20409e-05 "2569" 1218
1:4:974 3.20409e-05 "2571" 1220
1:4:975 3.20409e-05 "2573" 1222
1:4:976 3.20409e-05 "2590" 1239
1:4:977 3.20409e-05 "4772" 2474
1:4:978 3.20409e-05 "5143" 2688
1:4:979 3.20409e-05 "5475" 2869
1:4:980 3.20409e-05 "5842" 3077
1:4:981 3.20409e-05 "8018" 4105
1:4:982 3.20409e-05 "8023" 4110
1:4:983 3.20409e-05 "9796" 4830
1:4:984 3.20409e-05 "Passerella schistacea" 17186
1:4:985 3.20409e-05 "10870" 5289
1:4:986 3.18137e-05 "2199" 960
1:4:987 3.18137e-05 "2549" 1201
1:4:988 3.18137e-05 "2572" 1221
1:4:989 3.18137e-05 "2930" 1428
1:4:990 3.18137e-05 "2935" 1433
1:4:991 3.18137e-05 "4013" 2005
1:4:992 3.18137e-05 "4407" 2255
1:4:993 3.18137e-05 "4771" 2473
1:4:994 3.18137e-05 "4792" 2494
1:4:995 3.18137e-05 "6202" 3265
1:4:996 3.18137e-05 "6203" 3266
1:4:997 3.18137e-05 "6562" 3441
1:4:998 3.18137e-05 "6563" 3442
1:4:999 3.18137e-05 "6917" 3604
1:4:1000 3.18137e-05 "6931" 3618
1:4:1001 3.18137e-05 "7645" 3941
1:4:1002 3.18137e-05 "7646" 3942
1:4:1003 3.15864e-05 "2192" 953
1:4:1004 3.15864e-05 "2558" 1207
1:4:1005 3.15864e-05 "2574" 1223
1:4:1006 3.15864e-05 "2576" 1225
1:4:1007 3.15864e-05 "2931" 1429
1:4:1008 3.15864e-05 "2932" 1430
1:4:1009 3.15864e-05 "3288" 1613
1:4:1010 3.15864e-05 "3314" 1639
1:4:1011 3.15864e-05 "4773" 2475
1:4:1012 3.15864e-05 "4780" 2482
1:4:1013 3.15864e-05 "5147" 2692
1:4:1014 3.15864e-05 "5837" 3072
1:4:1015 3.15864e-05 "6205" 3268
1:4:1016 3.15864e-05 "6206" 3269
1:4:1017 3.15864e-05 "6558" 3437
1:4:1018 3.15864e-05 "6569" 3448
1:4:1019 3.15864e-05 "6929" 3616
1:4:1020 3.15864e-05 "6932" 3619
1:4:1021 3.15864e-05 "7285" 3777
1:4:1022 3.15864e-05 "8379" 4259
1:4:1023 3.15864e-05 "8738" 4408
1:4:1024 3.15864e-05 "8743" 4413
1:4:1025 3.15864e-05 "10166" 4995
1:4:1026 3.15864e-05 "11599" 5588
1:4:1027 3.15864e-05 "11602" 5591
1:4:1028 3.13592e-05 "2200" 961
1:4:1029 3.13592e-05 "2570" 1219
1:4:1030 3.13592e-05 "2575" 1224
1:4:1031 3.13592e-05 "2934" 1432
1:4:1032 3.13592e-05 "3315" 1640
1:4:1033 3.13592e-05 "4735" 2437
1:4:1034 3.13592e-05 "5476" 2870
1:4:1035 3.13592e-05 "6201" 3264
1:4:1036 3.13592e-05 "6564" 3443
1:4:1037 3.13592e-05 "6568" 3447
1:4:1038 3.13592e-05 "6930" 3617
1:4:1039 3.13592e-05 "7295" 3787
1:4:1040 3.13592e-05 "7998" 4085
1:4:1041 3.13592e-05 "8378" 4258
1:4:1042 3.13592e-05 "8704" 4374
1:4:1043 3.13592e-05 "9101" 4562
1:4:1044 3.13592e-05 "10167" 4996
1:4:1045 3.13592e-05 "Empidonax wrightii" 13999
1:4:1046 3.13592e-05 "Tyrannus forficatus" 20164
1:4:1047 3.11319e-05 "2223" 984
1:4:1048 3.11319e-05 "2224" 985
1:4:1049 3.11319e-05 "2591" 1240
1:4:1050 3.11319e-05 "3316" 1641
1:4:1051 3.11319e-05 "4046" 2038
1:4:1052 3.11319e-05 "4781" 2483
1:4:1053 3.11319e-05 "7298" 3790
1:4:1054 3.11319e-05 "7624" 3920
1:4:1055 3.11319e-05 "7984" 4071
1:4:1056 3.11319e-05 "8007" 4094
1:4:1057 3.11319e-05 "8344" 4224
1:4:1058 3.11319e-05 "8736" 4406
1:4:1059 3.11319e-05 "9793" 4827
1:4:1060 3.11319e-05 "10525" 5155
1:4:1061 3.11319e-05 "10882" 5301
1:4:1062 3.09047e-05 "2190" 951
1:4:1063 3.09047e-05 "2933" 1431
1:4:1064 3.09047e-05 "2953" 1451
1:4:1065 3.09047e-05 "4045" 2037
1:4:1066 3.09047e-05 "4774" 2476
1:4:1067 3.09047e-05 "4779" 2481
1:4:1068 3.09047e-05 "5144" 2689
1:4:1069 3.09047e-05 "5145" 2690
1:4:1070 3.09047e-05 "5477" 2871
1:4:1071 3.09047e-05 "6925" 3612
1:4:1072 3.09047e-05 "6927" 3614
1:4:1073 3.09047e-05 "7299" 3791
1:4:1074 3.09047e-05 "7653" 3949
1:4:1075 3.09047e-05 "8008" 4095
1:4:1076 3.09047e-05 "8376" 4256
1:4:1077 3.09047e-05 "8377" 4257
1:4:1078 3.09047e-05 "8737" 4407
1:4:1079 3.09047e-05 "9460" 4706
1:4:1080 3.09047e-05 "9795" 4829
1:4:1081 3.06775e-05 "2189" 950
1:4:1082 3.06775e-05 "2201" 962
1:4:1083 3.06775e-05 "2202" 963
1:4:1084 3.06775e-05 "2222" 983
1:4:1085 3.06775e-05 "2547" 1199
1:4:1086 3.06775e-05 "3683" 1840
1:4:1087 3.06775e-05 "4775" 2477
1:4:1088 3.06775e-05 "5839" 3074
1:4:1089 3.06775e-05 "6565" 3444
1:4:1090 3.06775e-05 "7294" 3786
1:4:1091 3.06775e-05 "7648" 3944
1:4:1092 3.06775e-05 "7649" 3945
1:4:1093 3.06775e-05 "7658" 3954
1:4:1094 3.06775e-05 "8006" 4093
1:4:1095 3.06775e-05 "8380" 4260
1:4:1096 3.06775e-05 "8706" 4376
1:4:1097 3.04502e-05 "2548" 1200
1:4:1098 3.04502e-05 "2954" 1452
1:4:1099 3.04502e-05 "4776" 2478
1:4:1100 3.04502e-05 "4777" 2479
1:4:1101 3.04502e-05 "4778" 2480
1:4:1102 3.04502e-05 "6198" 3261
1:4:1103 3.04502e-05 "6567" 3446
1:4:1104 3.04502e-05 "6924" 3611
1:4:1105 3.04502e-05 "7284" 3776
1:4:1106 3.04502e-05 "7289" 3781
1:4:1107 3.04502e-05 "7647" 3943
1:4:1108 3.04502e-05 "7650" 3946
1:4:1109 3.04502e-05 "8017" 4104
1:4:1110 3.04502e-05 "8383" 4263
1:4:1111 3.04502e-05 "10162" 4991
1:4:1112 3.04502e-05 "10164" 4993
1:4:1113 3.04502e-05 "10179" 5005
1:4:1114 3.04502e-05 "11596" 5585
1:4:1115 3.0223e-05 "2204" 965
1:4:1116 3.0223e-05 "2205" 966
1:4:1117 3.0223e-05 "2217" 978
1:4:1118 3.0223e-05 "2219" 980
1:4:1119 3.0223e-05 "2220" 981
1:4:1120 3.0223e-05 "2221" 982
1:4:1121 3.0223e-05 "2556" 1205
1:4:1122 3.0223e-05 "2557" 1206
1:4:1123 3.0223e-05 "4408" 2256
1:4:1124 3.0223e-05 "4419" 2267
1:4:1125 3.0223e-05 "5146" 2691
1:4:1126 3.0223e-05 "6559" 3438
1:4:1127 3.0223e-05 "6928" 3615
1:4:1128 3.0223e-05 "7286" 3778
1:4:1129 3.0223e-05 "7291" 3783
1:4:1130 3.0223e-05 "7293" 3785
1:4:1131 3.0223e-05 "7296" 3788
1:4:1132 3.0223e-05 "7651" 3947
1:4:1133 3.0223e-05 "7654" 3950
1:4:1134 3.0223e-05 "8011" 4098
1:4:1135 3.0223e-05 "8345" 4225
1:4:1136 3.0223e-05 "9819" 4853
1:4:1137 3.0223e-05 "10163" 4992
1:4:1138 3.0223e-05 "10522" 5152
1:4:1139 3.0223e-05 "11240" 5447
1:4:1140 3.0223e-05 "Vermivora chrysoptera" 20266
1:4:1141 2.99957e-05 "2203" 964
1:4:1142 2.99957e-05 "2215" 976
1:4:1143 2.99957e-05 "2216" 977
1:4:1144 2.99957e-05 "2225" 986
1:4:1145 2.99957e-05 "2592" 1241
1:4:1146 2.99957e-05 "4418" 2266
1:4:1147 2.99957e-05 "6561" 3440
1:4:1148 2.99957e-05 "6566" 3445
1:4:1149 2.99957e-05 "6918" 3605
1:4:1150 2.99957e-05 "6926" 3613
1:4:1151 2.99957e-05 "7292" 3784
1:4:1152 2.99957e-05 "10168" 4997
1:4:1153 2.99957e-05 "Limosa fedoa" 15634
1:4:1154 2.97685e-05 "1832" 685
1:4:1155 2.97685e-05 "1836" 689
1:4:1156 2.97685e-05 "2218" 979
1:4:1157 2.97685e-05 "3317" 1642
1:4:1158 2.97685e-05 "4047" 2039
1:4:1159 2.97685e-05 "4374" 2222
1:4:1160 2.97685e-05 "4782" 2484
1:4:1161 2.97685e-05 "4791" 2493
1:4:1162 2.97685e-05 "4797" 2496
1:4:1163 2.97685e-05 "7297" 3789
1:4:1164 2.97685e-05 "8366" 4246
1:4:1165 2.97685e-05 "8727" 4397
1:4:1166 2.97685e-05 "8742" 4412
1:4:1167 2.97685e-05 "9067" 4528
1:4:1168 2.97685e-05 "10517" 5147
1:4:1169 2.95413e-05 "1833" 686
1:4:1170 2.95413e-05 "1834" 687
1:4:1171 2.95413e-05 "1835" 688
1:4:1172 2.95413e-05 "1837" 690
1:4:1173 2.95413e-05 "2207" 968
1:4:1174 2.95413e-05 "3287" 1612
1:4:1175 2.95413e-05 "4420" 2268
1:4:1176 2.95413e-05 "5838" 3073
1:4:1177 2.95413e-05 "6200" 3263
1:4:1178 2.95413e-05 "7290" 3782
1:4:1179 2.95413e-05 "7655" 3951
1:4:1180 2.95413e-05 "8009" 4096
1:4:1181 2.95413e-05 "8013" 4100
1:4:1182 2.95413e-05 "8022" 4109
1:4:1183 2.95413e-05 "8367" 4247
1:4:1184 2.95413e-05 "10157" 4986
1:4:1185 2.95413e-05 "10177" 5003
1:4:1186 2.95413e-05 "10518" 5148
1:4:1187 2.95413e-05 "11241" 5448
1:4:1188 2.95413e-05 "Corvus cryptoleucus" 13201
1:4:1189 2.95413e-05 "Spizella atrogularis" 19188
1:4:1190 2.9314e-05 "1474" 413
1:4:1191 2.9314e-05 "1475" 414
1:4:1192 2.9314e-05 "1838" 691
1:4:1193 2.9314e-05 "1839" 692
1:4:1194 2.9314e-05 "2206" 967
1:4:1195 2.9314e-05 "2208" 969
1:4:1196 2.9314e-05 "2210" 971
1:4:1197 2.9314e-05 "2546" 1198
1:4:1198 2.9314e-05 "7652" 3948
1:4:1199 2.9314e-05 "8010" 4097
1:4:1200 2.9314e-05 "8012" 4099
1:4:1201 2.9314e-05 "10169" 4998
1:4:1202 2.9314e-05 "10176" 5002
1:4:1203 2.9314e-05 "11239" 5446
1:4:1204 2.9314e-05 "Polioptila melanura" 17976
1:4:1205 2.9314e-05 "2904" 1419
1:4:1206 2.90868e-05 "2188" 949
1:4:1207 2.90868e-05 "2209" 970
1:4:1208 2.90868e-05 "2226" 987
1:4:1209 2.90868e-05 "2955" 1453
1:4:1210 2.90868e-05 "4410" 2258
1:4:1211 2.90868e-05 "6560" 3439
1:4:1212 2.90868e-05 "7287" 3779
1:4:1213 2.90868e-05 "7288" 3780
1:4:1214 2.90868e-05 "8368" 4248
1:4:1215 2.90868e-05 "8726" 4396
1:4:1216 2.90868e-05 "9459" 4705
1:4:1217 2.90868e-05 "9802" 4836
1:4:1218 2.90868e-05 "10170" 4999
1:4:1219 2.90868e-05 "Corvus ossifragus" 13218
1:4:1220 2.88595e-05 "1473" 412
1:4:1221 2.88595e-05 "1831" 684
1:4:1222 2.88595e-05 "2213" 974
1:4:1223 2.88595e-05 "2214" 975
1:4:1224 2.88595e-05 "2593" 1242
1:4:1225 2.88595e-05 "2956" 1454
1:4:1226 2.88595e-05 "3318" 1643
1:4:1227 2.88595e-05 "4048" 2040
1:4:1228 2.88595e-05 "4409" 2257
1:4:1229 2.88595e-05 "4411" 2259
1:4:1230 2.88595e-05 "4798" 2497
1:4:1231 2.88595e-05 "6923" 3610
1:4:1232 2.88595e-05 "8728" 4398
1:4:1233 2.88595e-05 "9086" 4547
1:4:1234 2.88595e-05 "10161" 4990
1:4:1235 2.88595e-05 "10521" 5151
1:4:1236 2.88595e-05 "10538" 5156
1:4:1237 2.88595e-05 "10881" 5300
1:4:1238 2.88595e-05 "11959" 5725
1:4:1239 2.88595e-05 "2906" 1421
1:4:1240 2.86323e-05 "2211" 972
1:4:1241 2.86323e-05 "5162" 2701
1:4:1242 2.86323e-05 "6199" 3262
1:4:1243 2.86323e-05 "7278" 3770
1:4:1244 2.86323e-05 "7656" 3952
1:4:1245 2.86323e-05 "7657" 3953
1:4:1246 2.86323e-05 "8365" 4245
1:4:1247 2.86323e-05 "9100" 4561
1:4:1248 2.86323e-05 "9794" 4828
1:4:1249 2.86323e-05 "10156" 4985
1:4:1250 2.86323e-05 "10539" 5157
1:4:1251 2.86323e-05 "Ardenna creatopus" 11541
1:4:1252 2.8405e-05 "1476" 415
1:4:1253 2.8405e-05 "1840" 693
1:4:1254 2.8405e-05 "2187" 948
1:4:1255 2.8405e-05 "3650" 1807
1:4:1256 2.8405e-05 "4049" 2041
1:4:1257 2.8405e-05 "4412" 2260
1:4:1258 2.8405e-05 "6919" 3606
1:4:1259 2.8405e-05 "8369" 4249
1:4:1260 2.8405e-05 "8370" 4250
1:4:1261 2.8405e-05 "8375" 4255
1:4:1262 2.8405e-05 "8729" 4399
1:4:1263 2.8405e-05 "9065" 4526
1:4:1264 2.8405e-05 "9803" 4837
1:4:1265 2.8405e-05 "10158" 4987
1:4:1266 2.8405e-05 "10171" 5000
1:4:1267 2.8405e-05 "10175" 5001
1:4:1268 2.8405e-05 "Callipepla californica" 12130
1:4:1269 2.8405e-05 "Sphyrapicus thyroideus" 19150
1:4:1270 2.8405e-05 "2905" 1420
1:4:1271 2.81778e-05 "1477" 416
1:4:1272 2.81778e-05 "1821" 674
1:4:1273 2.81778e-05 "1830" 683
1:4:1274 2.81778e-05 "2212" 973
1:4:1275 2.81778e-05 "3692" 1849
1:4:1276 2.81778e-05 "4417" 2265
1:4:1277 2.81778e-05 "5163" 2702
1:4:1278 2.81778e-05 "8705" 4375
1:4:1279 2.81778e-05 "8731" 4401
1:4:1280 2.81778e-05 "8735" 4405
1:4:1281 2.81778e-05 "8739" 4409
1:4:1282 2.81778e-05 "10514" 5144
1:4:1283 2.81778e-05 "10898" 5303
1:4:1284 2.81778e-05 "Poecile rufescens" 17914
1:4:1285 2.79506e-05 "1469" 408
1:4:1286 2.79506e-05 "1472" 411
1:4:1287 2.79506e-05 "2181" 942
1:4:1288 2.79506e-05 "3319" 1644
1:4:1289 2.79506e-05 "3326" 1651
1:4:1290 2.79506e-05 "4414" 2262
1:4:1291 2.79506e-05 "4734" 2436
1:4:1292 2.79506e-05 "8005" 4092
1:4:1293 2.79506e-05 "8372" 4252
1:4:1294 2.79506e-05 "9087" 4548
1:4:1295 2.79506e-05 "9442" 4688
1:4:1296 2.79506e-05 "9443" 4689
1:4:1297 2.79506e-05 "9444" 4690
1:4:1298 2.79506e-05 "9804" 4838
1:4:1299 2.79506e-05 "10519" 5149
1:4:1300 2.79506e-05 "12679" 5981
1:4:1301 2.77233e-05 "1468" 407
1:4:1302 2.77233e-05 "1471" 410
1:4:1303 2.77233e-05 "1480" 419
1:4:1304 2.77233e-05 "1482" 421
1:4:1305 2.77233e-05 "1828" 681
1:4:1306 2.77233e-05 "1829" 682
1:4:1307 2.77233e-05 "2228" 989
1:4:1308 2.77233e-05 "2957" 1455
1:4:1309 2.77233e-05 "3327" 1652
1:4:1310 2.77233e-05 "3684" 1841
1:4:1311 2.77233e-05 "4413" 2261
1:4:1312 2.77233e-05 "4422" 2269
1:4:1313 2.77233e-05 "4783" 2485
1:4:1314 2.77233e-05 "4790" 2492
1:4:1315 2.77233e-05 "6922" 3609
1:4:1316 2.77233e-05 "8014" 4101
1:4:1317 2.77233e-05 "8016" 4103
1:4:1318 2.77233e-05 "8371" 4251
1:4:1319 2.77233e-05 "8382" 4262
1:4:1320 2.77233e-05 "8730" 4400
1:4:1321 2.77233e-05 "10160" 4989
1:4:1322 2.77233e-05 "10878" 5297
1:4:1323 2.74961e-05 "1486" 425
1:4:1324 2.74961e-05 "1470" 409
1:4:1325 2.74961e-05 "1841" 694
1:4:1326 2.74961e-05 "2186" 947
1:4:1327 2.74961e-05 "2227" 988
1:4:1328 2.74961e-05 "2544" 1196
1:4:1329 2.74961e-05 "2545" 1197
1:4:1330 2.74961e-05 "3328" 1653
1:4:1331 2.74961e-05 "3691" 1848
1:4:1332 2.74961e-05 "4058" 2050
1:4:1333 2.74961e-05 "4415" 2263
1:4:1334 2.74961e-05 "4789" 2491
1:4:1335 2.74961e-05 "7638" 3934
1:4:1336 2.74961e-05 "8015" 4102
1:4:1337 2.74961e-05 "8363" 4243
1:4:1338 2.74961e-05 "8373" 4253
1:4:1339 2.74961e-05 "8381" 4261
1:4:1340 2.74961e-05 "9085" 4546
1:4:1341 2.74961e-05 "9095" 4556
1:4:1342 2.74961e-05 "9096" 4557
1:4:1343 2.74961e-05 "9097" 4558
1:4:1344 2.74961e-05 "9441" 4687
1:4:1345 2.74961e-05 "10159" 4988
1:4:1346 2.74961e-05 "10900" 5305
1:4:1347 2.74961e-05 "Baeolophus ridgwayi" 11776
1:4:1348 2.72688e-05 "1479" 418
1:4:1349 2.72688e-05 "1481" 420
1:4:1350 2.72688e-05 "1856" 709
1:4:1351 2.72688e-05 "2184" 945
1:4:1352 2.72688e-05 "2594" 1243
1:4:1353 2.72688e-05 "3685" 1842
1:4:1354 2.72688e-05 "7279" 3771
1:4:1355 2.72688e-05 "7644" 3940
1:4:1356 2.72688e-05 "8358" 4238
1:4:1357 2.72688e-05 "8741" 4411
1:4:1358 2.72688e-05 "9446" 4692
1:4:1359 2.72688e-05 "9797" 4831
1:4:1360 2.72688e-05 "9805" 4839
1:4:1361 2.72688e-05 "10178" 5004
1:4:1362 2.72688e-05 "10520" 5150
1:4:1363 2.72688e-05 "11259" 5451
1:4:1364 2.72688e-05 "11957" 5723
1:4:1365 2.72688e-05 "Larus glaucescens" 15455
1:4:1366 2.70416e-05 "1478" 417
1:4:1367 2.70416e-05 "1822" 675
1:4:1368 2.70416e-05 "3689" 1846
1:4:1369 2.70416e-05 "4373" 2221
1:4:1370 2.70416e-05 "4416" 2264
1:4:1371 2.70416e-05 "4784" 2486
1:4:1372 2.70416e-05 "6920" 3607
1:4:1373 2.70416e-05 "7283" 3775
1:4:1374 2.70416e-05 "8725" 4395
1:4:1375 2.70416e-05 "8734" 4404
1:4:1376 2.70416e-05 "8740" 4410
1:4:1377 2.70416e-05 "9083" 4544
1:4:1378 2.70416e-05 "9088" 4549
1:4:1379 2.70416e-05 "9089" 4550
1:4:1380 2.70416e-05 "9094" 4555
1:4:1381 2.70416e-05 "9445" 4691
1:4:1382 2.70416e-05 "9801" 4835
1:4:1383 2.70416e-05 "11260" 5452
1:4:1384 2.70416e-05 "11598" 5587
1:4:1385 2.70416e-05 "Sphyrapicus ruber" 19149
1:4:1386 2.70416e-05 "Toxostoma crissale" 19869
1:4:1387 2.70416e-05 "2903" 1418
1:4:1388 2.68144e-05 "1483" 422
1:4:1389 2.68144e-05 "1466" 405
1:4:1390 2.68144e-05 "1826" 679
1:4:1391 2.68144e-05 "1827" 680
1:4:1392 2.68144e-05 "1843" 696
1:4:1393 2.68144e-05 "1855" 708
1:4:1394 2.68144e-05 "2185" 946
1:4:1395 2.68144e-05 "2959" 1457
1:4:1396 2.68144e-05 "3320" 1645
1:4:1397 2.68144e-05 "3325" 1650
1:4:1398 2.68144e-05 "3687" 1844
1:4:1399 2.68144e-05 "3688" 1845
1:4:1400 2.68144e-05 "3690" 1847
1:4:1401 2.68144e-05 "6921" 3608
1:4:1402 2.68144e-05 "8733" 4403
1:4:1403 2.68144e-05 "9426" 4672
1:4:1404 2.68144e-05 "9447" 4693
1:4:1405 2.68144e-05 "9811" 4845
1:4:1406 2.68144e-05 "9812" 4846
1:4:1407 2.68144e-05 "9813" 4847
1:4:1408 2.68144e-05 "10879" 5298
1:4:1409 2.68144e-05 "Charadrius melodus" 12576
1:4:1410 2.68144e-05 "Limnothlypis swainsonii" 15633
1:4:1411 2.65871e-05 "1464" 403
1:4:1412 2.65871e-05 "1467" 406
1:4:1413 2.65871e-05 "1842" 695
1:4:1414 2.65871e-05 "1851" 704
1:4:1415 2.65871e-05 "1854" 707
1:4:1416 2.65871e-05 "1857" 710
1:4:1417 2.65871e-05 "2183" 944
1:4:1418 2.65871e-05 "2958" 1456
1:4:1419 2.65871e-05 "3321" 1646
1:4:1420 2.65871e-05 "4050" 2042
1:4:1421 2.65871e-05 "4057" 2049
1:4:1422 2.65871e-05 "8364" 4244
1:4:1423 2.65871e-05 "8374" 4254
1:4:1424 2.65871e-05 "9098" 4559
1:4:1425 2.65871e-05 "9806" 4840
1:4:1426 2.65871e-05 "9807" 4841
1:4:1427 2.63599e-05 "1461" 400
1:4:1428 2.63599e-05 "1465" 404
1:4:1429 2.63599e-05 "1825" 678
1:4:1430 2.63599e-05 "1844" 697
1:4:1431 2.63599e-05 "1852" 705
1:4:1432 2.63599e-05 "2229" 990
1:4:1433 2.63599e-05 "2541" 1193
1:4:1434 2.63599e-05 "2543" 1195
1:4:1435 2.63599e-05 "3686" 1843
1:4:1436 2.63599e-05 "3693" 1850
1:4:1437 2.63599e-05 "4012" 2004
1:4:1438 2.63599e-05 "4785" 2487
1:4:1439 2.63599e-05 "7999" 4086
1:4:1440 2.63599e-05 "8003" 4090
1:4:1441 2.63599e-05 "8004" 4091
1:4:1442 2.63599e-05 "8723" 4393
1:4:1443 2.63599e-05 "9082" 4543
1:4:1444 2.63599e-05 "9093" 4554
1:4:1445 2.63599e-05 "9809" 4843
1:4:1446 2.63599e-05 "10155" 4984
1:4:1447 2.61326e-05 "1487" 426
1:4:1448 2.61326e-05 "1823" 676
1:4:1449 2.61326e-05 "1850" 703
1:4:1450 2.61326e-05 "2961" 1459
1:4:1451 2.61326e-05 "2965" 1463
1:4:1452 2.61326e-05 "3329" 1654
1:4:1453 2.61326e-05 "4786" 2488
1:4:1454 2.61326e-05 "4788" 2490
1:4:1455 2.61326e-05 "8002" 4089
1:4:1456 2.61326e-05 "8359" 4239
1:4:1457 2.61326e-05 "8722" 4392
1:4:1458 2.61326e-05 "8732" 4402
1:4:1459 2.61326e-05 "9081" 4542
1:4:1460 2.61326e-05 "9090" 4551
1:4:1461 2.61326e-05 "9099" 4560
1:4:1462 2.61326e-05 "9448" 4694
1:4:1463 2.61326e-05 "11238" 5445
1:4:1464 2.61326e-05 "Empidonax difficilis" 13989
1:4:1465 2.59054e-05 "1853" 706
1:4:1466 2.59054e-05 "2182" 943
1:4:1467 2.59054e-05 "2960" 1458
1:4:1468 2.59054e-05 "2966" 1464
1:4:1469 2.59054e-05 "4787" 2489
1:4:1470 2.59054e-05 "8717" 4387
1:4:1471 2.59054e-05 "8724" 4394
1:4:1472 2.59054e-05 "9084" 4545
1:4:1473 2.59054e-05 "9437" 4683
1:4:1474 2.59054e-05 "9449" 4695
1:4:1475 2.59054e-05 "9808" 4842
1:4:1476 2.59054e-05 "9810" 4844
1:4:1477 2.59054e-05 "9814" 4848
1:4:1478 2.59054e-05 "10149" 4978
1:4:1479 2.59054e-05 "Artemisiospiza nevadensis" 11618
1:4:1480 2.56782e-05 "1463" 402
1:4:1481 2.56782e-05 "1489" 428
1:4:1482 2.56782e-05 "2542" 1194
1:4:1483 2.56782e-05 "3322" 1647
1:4:1484 2.56782e-05 "3694" 1851
1:4:1485 2.56782e-05 "7642" 3938
1:4:1486 2.56782e-05 "9450" 4696
1:4:1487 2.56782e-05 "9815" 4849
1:4:1488 2.56782e-05 "9816" 4850
1:4:1489 2.56782e-05 "10880" 5299
1:4:1490 2.56782e-05 "11620" 5593
1:4:1491 2.56782e-05 "Anthus spragueii" 11354
1:4:1492 2.56782e-05 "Leiothlypis virginiae" 15511
1:4:1493 2.54509e-05 "1488" 427
1:4:1494 2.54509e-05 "1845" 698
1:4:1495 2.54509e-05 "1846" 699
1:4:1496 2.54509e-05 "2595" 1244
1:4:1497 2.54509e-05 "3323" 1648
1:4:1498 2.54509e-05 "4051" 2043
1:4:1499 2.54509e-05 "7282" 3774
1:4:1500 2.54509e-05 "7643" 3939
1:4:1501 2.54509e-05 "9092" 4553
1:4:1502 2.54509e-05 "9428" 4674
1:4:1503 2.54509e-05 "9818" 4852
1:4:1504 2.54509e-05 "10899" 5304
1:4:1505 2.54509e-05 "Petrochelidon fulva" 17309
1:4:1506 2.54509e-05 "Vireo cassinii" 20294
1:4:1507 2.52237e-05 "1824" 677
1:4:1508 2.52237e-05 "1847" 700
1:4:1509 2.52237e-05 "1858" 711
1:4:1510 2.52237e-05 "3324" 1649
1:4:1511 2.52237e-05 "3695" 1852
1:4:1512 2.52237e-05 "8362" 4242
1:4:1513 2.52237e-05 "9091" 4552
1:4:1514 2.52237e-05 "12318" 5852
1:4:1515 2.52237e-05 "Calidris virgata" 12118
1:4:1516 2.52237e-05 "2540" 1192
1:4:1517 2.49964e-05 "1462" 401
1:4:1518 2.49964e-05 "2962" 1460
1:4:1519 2.49964e-05 "2963" 1461
1:4:1520 2.49964e-05 "2964" 1462
1:4:1521 2.49964e-05 "7639" 3935
1:4:1522 2.49964e-05 "9452" 4698
1:4:1523 2.49964e-05 "9454" 4700
1:4:1524 2.49964e-05 "9817" 4851
1:4:1525 2.47692e-05 "1849" 702
1:4:1526 2.47692e-05 "3330" 1655
1:4:1527 2.47692e-05 "7280" 3772
1:4:1528 2.47692e-05 "8001" 4088
1:4:1529 2.47692e-05 "8361" 4241
1:4:1530 2.47692e-05 "8719" 4389
1:4:1531 2.47692e-05 "9066" 4527
1:4:1532 2.47692e-05 "9453" 4699
1:4:1533 2.47692e-05 "9455" 4701
1:4:1534 2.47692e-05 "9456" 4702
1:4:1535 2.47692e-05 "9800" 4834
1:4:1536 2.47692e-05 "10154" 4983
1:4:1537 2.47692e-05 "Cepphus columba" 12426
1:4:1538 2.4542e-05 "1490" 429
1:4:1539 2.4542e-05 "2230" 991
1:4:1540 2.4542e-05 "4052" 2044
1:4:1541 2.4542e-05 "4423" 2270
1:4:1542 2.4542e-05 "5164" 2703
1:4:1543 2.4542e-05 "8000" 4087
1:4:1544 2.4542e-05 "8721" 4391
1:4:1545 2.4542e-05 "9440" 4686
1:4:1546 2.4542e-05 "9457" 4703
1:4:1547 2.4542e-05 "10875" 5294
1:4:1548 2.4542e-05 "10509" 5139
1:4:1549 2.43147e-05 "1848" 701
1:4:1550 2.43147e-05 "2596" 1245
1:4:1551 2.43147e-05 "3696" 1853
1:4:1552 2.43147e-05 "3697" 1854
1:4:1553 2.43147e-05 "4054" 2046
1:4:1554 2.43147e-05 "4056" 2048
1:4:1555 2.43147e-05 "4803" 2498
1:4:1556 2.43147e-05 "7281" 3773
1:4:1557 2.43147e-05 "9077" 4538
1:4:1558 2.43147e-05 "9451" 4697
1:4:1559 2.43147e-05 "11597" 5586
1:4:1560 2.43147e-05 "11958" 5724
1:4:1561 2.43147e-05 "12319" 5853
1:4:1562 2.40875e-05 "1859" 712
1:4:1563 2.40875e-05 "4053" 2045
1:4:1564 2.40875e-05 "4055" 2047
1:4:1565 2.40875e-05 "5165" 2704
1:4:1566 2.40875e-05 "9080" 4541
1:4:1567 2.40875e-05 "10516" 5146
1:4:1568 2.40875e-05 "11236" 5443
1:4:1569 2.38602e-05 "5166" 2705
1:4:1570 2.38602e-05 "7641" 3937
1:4:1571 2.38602e-05 "8360" 4240
1:4:1572 2.38602e-05 "9458" 4704
1:4:1573 2.38602e-05 "9788" 4822
1:4:1574 2.38602e-05 "9799" 4833
1:4:1575 2.3633e-05 "1491" 430
1:4:1576 2.3633e-05 "1492" 431
1:4:1577 2.3633e-05 "8718" 4388
1:4:1578 2.3633e-05 "8720" 4390
1:4:1579 2.34058e-05 "1493" 432
1:4:1580 2.34058e-05 "2967" 1465
1:4:1581 2.34058e-05 "3331" 1656
1:4:1582 2.34058e-05 "9798" 4832
1:4:1583 2.31785e-05 "1494" 433
1:4:1584 2.31785e-05 "1860" 713
1:4:1585 2.31785e-05 "4424" 2271
1:4:1586 2.31785e-05 "5527" 2910
1:4:1587 2.31785e-05 "9427" 4673
1:4:1588 2.29513e-05 "4443" 2290
1:4:1589 2.29513e-05 "4444" 2291
1:4:1590 2.29513e-05 "10877" 5296
1:4:1591 2.29513e-05 "11237" 5444
1:4:1592 2.2724e-05 "2231" 992
1:4:1593 2.2724e-05 "2597" 1246
1:4:1594 2.2724e-05 "Charadrius montanus" 12579
1:4:1595 2.24968e-05 "1495" 434
1:4:1596 2.24968e-05 "1861" 714
1:4:1597 2.24968e-05 "7640" 3936
1:4:1598 2.24968e-05 "9439" 4685
1:4:1599 2.22696e-05 "4804" 2499
1:4:1600 2.22696e-05 "10515" 5145
1:4:1601 2.20423e-05 "3332" 1657
1:4:1602 2.20423e-05 "10867" 5288
1:4:1603 2.18151e-05 "1862" 715
1:4:1604 2.18151e-05 "4425" 2272
1:4:1605 2.18151e-05 "4441" 2288
1:4:1606 2.15878e-05 "1496" 435
1:4:1607 2.15878e-05 "2232" 993
1:4:1608 2.15878e-05 "2598" 1247
1:4:1609 2.15878e-05 "9078" 4539
1:4:1610 2.15878e-05 "Sitta pusilla" 19091
[truncated: 428,057 more chars]
