# Supplementary material for: A general rule on the organization of biodiversity in Earth’s biogeographical regions
Source: Nat Ecol Evol. 2025 Jun 4;9(7):1193–204. doi: 10.1038/s41559-025-02724-5 (PMC12240819; doi:10.1038/s41559-025-02724-5)
Supplement: Supplementary file 4 — R code and objects to replicate to estimate biogeographical sectors. [file 41559_2025_2724_MOESM4_ESM.zip › 01_Infomap_Dragonflye.tree]

# '/mnt/c/Users/Ruben/Temporal/Roles/Run_Infomap/Infomap_1/Input/Ip_Anysoptera_Eurasia.net /mnt/c/Users/Ruben/Temporal/Roles/Run_Infomap/Infomap_1/Output/ -N 100 -s 100' -> 5775 nodes partitioned in 8s from codelength 10.448450909 in one level to codelength 9.716974688 in 2 levels.
# path flow name node:
1:1 0.00778788 "Trithemis aurora" 5191
1:2 0.0072067 "Orthetrum luzonicum" 5190
1:3 0.00710337 "Tholymis tillarga" 5193
1:4 0.00709692 "Trithemis pallidinervis" 5221
1:5 0.00638658 "Diplacodes trivialis" 5192
1:6 0.00632846 "Urothemis signata" 5238
1:7 0.00581831 "Brachydiplax chalybea" 5198
1:8 0.00565041 "Cratilla lineata" 5258
1:9 0.00558583 "Zyxomma petiolatum" 5189
1:10 0.00542439 "Brachythemis contaminata" 5216
1:11 0.00532107 "Orthetrum chrysis" 5245
1:12 0.00455262 "Cratilla metallica" 5228
1:13 0.0044945 "Tetrathemis platyptera" 5240
1:14 0.00446867 "Orthetrum testaceum" 5259
1:15 0.00441055 "Anaciaeschna jaspidea" 5187
1:16 0.00439118 "Macrodiplax cora" 5195
1:17 0.00429431 "Tramea virginia" 5199
1:18 0.00415224 "Tramea basilaris" 5220
1:19 0.0039004 "Camacinia gigantea" 5273
1:20 0.00366792 "Rhyothemis variegata" 5244
1:21 0.00348065 "Gynacantha subinterrupta" 5265
1:22 0.0033967 "Zygonyx torridus" 5218
1:23 0.0033515 "Trithemis kirbyi" 5211
1:24 0.00334504 "Lyriothemis cleis" 5290
1:25 0.00325464 "Tetrathemis irregularis" 5409
1:26 0.00323526 "Agrionoptera insignis" 5237
1:27 0.00317069 "Ictinogomphus decoratus" 5363
1:28 0.00300925 "Neurothemis fluctuans" 5295
1:29 0.00298987 "Zygonyx iris" 5271
1:30 0.00287364 "Bradinopyga geminata" 5248
1:31 0.00271865 "Tramea limbata" 5227
1:32 0.00260888 "Tramea transmarina" 5214
1:33 0.00251847 "Neurothemis ramburii" 5468
1:34 0.00247327 "Aethriamanta brevipennis" 5293
1:35 0.00244744 "Onychothemis culminicola" 5292
1:36 0.00234411 "Anax indicus" 5234
1:37 0.00226016 "Orchithemis pulcherrima" 5416
1:38 0.00223433 "Paragomphus capricornis" 5276
1:39 0.00214393 "Brachydiplax sobrina" 5269
1:40 0.00205998 "Indothemis limbata" 5288
1:41 0.00204061 "Aethriamanta gracilis" 5386
1:42 0.00202769 "Microgomphus chelifer" 5420
1:43 0.00195666 "Heliaeschna uninervulata" 5397
1:44 0.00185979 "Brachygonia oculata" 5496
1:45 0.00184042 "Gomphidia abbotti" 5296
1:46 0.00171127 "Indaeschna grubaueri" 5419
1:47 0.00157566 "Neurothemis terminata" 5466
1:48 0.00149817 "Tetracanthagyna plagiata" 5422
1:49 0.00149171 "Tyriobapta torrida" 5421
1:50 0.00145942 "Sympetrum hypomelas" 5246
1:51 0.00138193 "Anax panybeus" 5230
1:52 0.00136256 "Zygonyx ida" 5547
1:53 0.0013561 "Hemicordulia tenera" 5472
1:54 0.00129152 "Risiophlebia dohrni" 5372
1:55 0.00122049 "Heliaeschna crassa" 5484
1:56 0.00107196 "Rhyothemis phyllis" 5352
1:57 0.00105259 "Anisogomphus caudalis" 5266
1:58 0.000981557 "Microgomphus svihleri" 5291
1:59 0.00083949 "Cephalaeschna viridifrons" 5272
1:60 0.000807202 "Nychogomphus duaricus" 5257
1:61 0.000774913 "Pseudothemis jorina" 5445
1:62 0.000761998 "Burmagomphus divaricatus" 5332
1:63 0.000749083 "Gomphidictinus perakensis" 5385
1:64 0.00072971 "Burmagomphus williamsoni" 5418
1:65 0.00070388 "Megalogomphus sumatranus" 5498
1:66 0.000697422 "Aethriamanta aethra" 5417
1:67 0.000697422 "Lyriothemis magnificata" 5436
1:68 0.000678049 "Cephalaeschna acutifrons" 5274
1:69 0.000587643 "Agrionoptera similis" 5470
1:70 0.000561812 "13959" 4461
1:71 0.000561812 "19362" 4836
1:72 0.000561812 "Rhyothemis aterrima" 5534
1:73 0.000555355 "14319" 4506
1:74 0.000523067 "19363" 4837
1:75 0.000523067 "19375" 4840
1:76 0.000523067 "19722" 4849
1:77 0.000523067 "20084" 4866
1:78 0.000516609 "13960" 4462
1:79 0.000516609 "18642" 4806
1:80 0.000516609 "19723" 4850
1:81 0.000516609 "19734" 4854
1:82 0.000510151 "Burmagomphus arboreus" 5294
1:83 0.000510151 "14320" 4507
1:84 0.000510151 "15760" 4653
1:85 0.000510151 "19002" 4821
1:86 0.000503694 "Gomphidia maclachlani" 5491
1:87 0.000497236 "14679" 4550
1:88 0.000490779 "15039" 4588
1:89 0.000490779 "19724" 4851
1:90 0.000484321 "15399" 4622
1:91 0.000484321 "19015" 4825
1:92 0.000477863 "14680" 4551
1:93 0.000477863 "18643" 4807
1:94 0.000477863 "19001" 4820
1:95 0.000477863 "Orthetrum serapia" 5465
1:96 0.000471406 "13600" 4414
1:97 0.000471406 "14325" 4512
1:98 0.000471406 "15040" 4589
1:99 0.000471406 "15400" 4623
1:100 0.000471406 "19003" 4822
1:101 0.000471406 "Leptogomphus gestroi" 5345
1:102 0.000464948 "13599" 4413
1:103 0.000464948 "13601" 4415
1:104 0.000464948 "14322" 4509
1:105 0.000464948 "15759" 4652
1:106 0.000464948 "15761" 4654
1:107 0.000464948 "18280" 4789
1:108 0.00045849 "13958" 4460
1:109 0.00045849 "14323" 4510
1:110 0.00045849 "14682" 4553
1:111 0.00045849 "15402" 4625
1:112 0.00045849 "18281" 4790
1:113 0.00045849 "18641" 4805
1:114 0.000452033 "Heliogomphus selysi" 5327
1:115 0.000452033 "14318" 4505
1:116 0.000452033 "14321" 4508
1:117 0.000452033 "14326" 4513
1:118 0.000452033 "15042" 4591
1:119 0.000452033 "16120" 4680
1:120 0.000445575 "13962" 4464
1:121 0.000445575 "14681" 4552
1:122 0.000445575 "14683" 4554
1:123 0.000445575 "18282" 4791
1:124 0.000445575 "19361" 4835
1:125 0.000445575 "20090" 4868
1:126 0.000445575 "20092" 4870
1:127 0.000439118 "13961" 4463
1:128 0.000439118 "15041" 4590
1:129 0.000439118 "15401" 4624
1:130 0.000439118 "17920" 4779
1:131 0.000439118 "19364" 4838
1:132 0.000439118 "20083" 4865
1:133 0.00043266 "Anax guttatus" 5231
1:134 0.00043266 "15043" 4592
1:135 0.00043266 "15762" 4655
1:136 0.00043266 "16121" 4681
1:137 0.00043266 "16480" 4704
1:138 0.00043266 "17199" 4744
1:139 0.00043266 "17559" 4761
1:140 0.00043266 "18283" 4792
1:141 0.00043266 "19016" 4826
1:142 0.00043266 "20093" 4871
1:143 0.000426202 "14678" 4549
1:144 0.000426202 "14686" 4557
1:145 0.000426202 "16123" 4683
1:146 0.000426202 "17919" 4778
1:147 0.000426202 "17921" 4780
1:148 0.000426202 "20085" 4867
1:149 0.000419745 "14324" 4511
1:150 0.000419745 "19733" 4853
1:151 0.000419745 "20091" 4869
1:152 0.000413287 "16122" 4682
1:153 0.000413287 "16483" 4706
1:154 0.000413287 "16839" 4724
1:155 0.000413287 "16840" 4725
1:156 0.000413287 "17200" 4745
1:157 0.000413287 "17560" 4762
1:158 0.000413287 "17561" 4763
1:159 0.000413287 "19004" 4823
1:160 0.000413287 "Macrogomphus kerri" 5433
1:161 0.00040683 "14685" 4556
1:162 0.00040683 "15763" 4656
1:163 0.000400372 "15403" 4626
1:164 0.000400372 "15764" 4657
1:165 0.000400372 "19359" 4833
1:166 0.000400372 "19376" 4841
1:167 0.000393914 "14684" 4555
1:168 0.000393914 "15044" 4593
1:169 0.000393914 "15406" 4629
1:170 0.000393914 "15766" 4659
1:171 0.000393914 "20451" 4892
1:172 0.000387457 "13240" 4357
1:173 0.000387457 "15038" 4587
1:174 0.000387457 "15046" 4595
1:175 0.000387457 "15404" 4627
1:176 0.000380999 "11429" 3965
1:177 0.000380999 "18657" 4810
1:178 0.000380999 "19374" 4839
1:179 0.000380999 "20094" 4872
1:180 0.000380999 "Lyriothemis biappendiculata" 5497
1:181 0.000374542 "15045" 4594
1:182 0.000374542 "15405" 4628
1:183 0.000374542 "15765" 4658
1:184 0.000374542 "18644" 4808
1:185 0.000374542 "19735" 4855
1:186 0.000374542 "20452" 4893
1:187 0.000374542 "21534" 4969
1:188 0.000374542 "Orchithemis pruinans" 5572
1:189 0.000368084 "13242" 4359
1:190 0.000368084 "13964" 4466
1:191 0.000368084 "19719" 4846
1:192 0.000368084 "21533" 4968
1:193 0.000368084 "22605" 5047
1:194 0.000361626 "11792" 4050
1:195 0.000361626 "13965" 4467
1:196 0.000361626 "21177" 4945
1:197 0.000355169 "Phaenandrogomphus dingavani" 5331
1:198 0.000355169 "13604" 4418
1:199 0.000348711 "13605" 4419
1:200 0.000348711 "13606" 4420
1:201 0.000348711 "19014" 4824
1:202 0.000348711 "19736" 4856
1:203 0.000342253 "16119" 4679
1:204 0.000342253 "18656" 4809
1:205 0.000342253 "19017" 4827
1:206 0.000342253 "20095" 4873
1:207 0.000342253 "Macrogomphus matsukii" 5434
1:208 0.000335796 "11789" 4047
1:209 0.000335796 "11790" 4048
1:210 0.000335796 "13241" 4358
1:211 0.000335796 "15048" 4597
1:212 0.000335796 "16479" 4703
1:213 0.000335796 "19360" 4834
1:214 0.000335796 "19720" 4847
1:215 0.000335796 "20450" 4891
1:216 0.000335796 "20457" 4898
1:217 0.000335796 "21535" 4970
1:218 0.000335796 "Gynacantha dohrni" 5542
1:219 0.000329338 "11430" 3966
1:220 0.000329338 "12153" 4129
1:221 0.000329338 "12155" 4131
1:222 0.000329338 "13957" 4459
1:223 0.000329338 "16481" 4705
1:224 0.000329338 "19018" 4828
1:225 0.000329338 "19020" 4830
1:226 0.000329338 "20818" 4923
1:227 0.000329338 "21174" 4942
1:228 0.000329338 "21178" 4946
1:229 0.000329338 "21526" 4965
1:230 0.000322881 "11795" 4053
1:231 0.000322881 "12154" 4130
1:232 0.000322881 "13598" 4412
1:233 0.000322881 "13244" 4361
1:234 0.000322881 "13966" 4468
1:235 0.000322881 "14687" 4558
1:236 0.000322881 "20449" 4890
1:237 0.000322881 "20458" 4899
1:238 0.000322881 "21885" 4992
1:239 0.000316423 "11793" 4051
1:240 0.000316423 "12156" 4132
1:241 0.000316423 "12514" 4207
1:242 0.000316423 "12515" 4208
1:243 0.000316423 "12874" 4280
1:244 0.000316423 "13233" 4350
1:245 0.000316423 "13602" 4416
1:246 0.000316423 "15408" 4631
1:247 0.000316423 "16844" 4726
1:248 0.000316423 "20080" 4862
1:249 0.000316423 "20453" 4894
1:250 0.000316423 "20817" 4922
1:251 0.000316423 "21525" 4964
1:252 0.000316423 "Microgomphus thailandica" 5431
1:253 0.000309965 "11428" 3964
1:254 0.000309965 "11436" 3972
1:255 0.000309965 "12158" 4134
1:256 0.000309965 "12159" 4135
1:257 0.000309965 "12509" 4202
1:258 0.000309965 "12873" 4279
1:259 0.000309965 "13234" 4351
1:260 0.000309965 "13237" 4354
1:261 0.000309965 "13238" 4355
1:262 0.000309965 "13597" 4411
1:263 0.000309965 "12882" 4288
1:264 0.000309965 "19358" 4832
1:265 0.000309965 "19732" 4852
1:266 0.000309965 "20441" 4886
1:267 0.000309965 "20456" 4897
1:268 0.000309965 "20801" 4911
1:269 0.000309965 "21175" 4943
1:270 0.000309965 "21176" 4944
1:271 0.000309965 "21884" 4991
1:272 0.000309965 "Diplacina bolivari" 5481
1:273 0.000303508 "11069" 3879
1:274 0.000303508 "11435" 3971
1:275 0.000303508 "12513" 4206
1:276 0.000303508 "12876" 4282
1:277 0.000303508 "12877" 4283
1:278 0.000303508 "15047" 4596
1:279 0.000303508 "16488" 4711
1:280 0.000303508 "18999" 4819
1:281 0.000303508 "19378" 4843
1:282 0.000303508 "19721" 4848
1:283 0.000303508 "20078" 4860
1:284 0.000303508 "20081" 4863
1:285 0.000303508 "22244" 5024
1:286 0.000303508 "22246" 5026
1:287 0.000303508 "23330" 5078
1:288 0.00029705 "11433" 3969
1:289 0.00029705 "11788" 4046
1:290 0.00029705 "11791" 4049
1:291 0.00029705 "11796" 4054
1:292 0.00029705 "12508" 4201
1:293 0.00029705 "13236" 4353
1:294 0.00029705 "14317" 4504
1:295 0.00029705 "12883" 4289
1:296 0.00029705 "13243" 4360
1:297 0.00029705 "15407" 4630
1:298 0.00029705 "15768" 4661
1:299 0.00029705 "18658" 4811
1:300 0.00029705 "19019" 4829
1:301 0.00029705 "19718" 4845
1:302 0.00029705 "20440" 4885
1:303 0.00029705 "20802" 4912
1:304 0.00029705 "20811" 4916
1:305 0.00029705 "20812" 4917
1:306 0.00029705 "21161" 4933
1:307 0.00029705 "21162" 4934
1:308 0.00029705 "21164" 4936
1:309 0.00029705 "21521" 4960
1:310 0.00029705 "21524" 4963
1:311 0.00029705 "21536" 4971
1:312 0.00029705 "21886" 4993
1:313 0.00029705 "21887" 4994
1:314 0.00029705 "22967" 5063
1:315 0.000290593 "11065" 3875
1:316 0.000290593 "11077" 3887
1:317 0.000290593 "11437" 3973
1:318 0.000290593 "11438" 3974
1:319 0.000290593 "12518" 4211
1:320 0.000290593 "12519" 4212
1:321 0.000290593 "12868" 4274
1:322 0.000290593 "12869" 4275
1:323 0.000290593 "13956" 4458
1:324 0.000290593 "13607" 4421
1:325 0.000290593 "15398" 4621
1:326 0.000290593 "16484" 4707
1:327 0.000290593 "20459" 4900
1:328 0.000290593 "20800" 4910
1:329 0.000290593 "21522" 4961
1:330 0.000290593 "21537" 4972
1:331 0.000290593 "21896" 5000
1:332 0.000290593 "22245" 5025
1:333 0.000290593 "22604" 5046
1:334 0.000290593 "23331" 5079
1:335 0.000290593 "Burmagomphus arthuri" 5557
1:336 0.000284135 "11064" 3874
1:337 0.000284135 "11076" 3886
1:338 0.000284135 "11078" 3888
1:339 0.000284135 "11431" 3967
1:340 0.000284135 "11434" 3970
1:341 0.000284135 "12516" 4209
1:342 0.000284135 "12879" 4285
1:343 0.000284135 "12880" 4286
1:344 0.000284135 "13229" 4346
1:345 0.000284135 "13239" 4356
1:346 0.000284135 "13596" 4410
1:347 0.000284135 "14316" 4503
1:348 0.000284135 "15782" 4665
1:349 0.000284135 "16506" 4718
1:350 0.000284135 "19379" 4844
1:351 0.000284135 "20079" 4861
1:352 0.000284135 "20098" 4876
1:353 0.000284135 "20810" 4915
1:354 0.000284135 "20816" 4921
1:355 0.000284135 "21165" 4937
1:356 0.000284135 "21883" 4990
1:357 0.000284135 "21892" 4996
1:358 0.000284135 "21893" 4997
1:359 0.000284135 "21895" 4999
1:360 0.000284135 "22243" 5023
1:361 0.000284135 "22968" 5064
1:362 0.000284135 "23328" 5076
1:363 0.000284135 "23329" 5077
1:364 0.000277677 "11432" 3968
1:365 0.000277677 "11798" 4056
1:366 0.000277677 "12149" 4125
1:367 0.000277677 "12151" 4127
1:368 0.000277677 "12152" 4128
1:369 0.000277677 "12517" 4210
1:370 0.000277677 "12520" 4213
1:371 0.000277677 "12875" 4281
1:372 0.000277677 "12878" 4284
1:373 0.000277677 "13235" 4352
1:374 0.000277677 "13594" 4408
1:375 0.000277677 "13595" 4409
1:376 0.000277677 "13955" 4457
1:377 0.000277677 "14677" 4548
1:378 0.000277677 "16505" 4717
1:379 0.000277677 "16848" 4730
1:380 0.000277677 "16866" 4738
1:381 0.000277677 "17586" 4772
1:382 0.000277677 "18297" 4793
1:383 0.000277677 "18306" 4799
1:384 0.000277677 "20097" 4875
1:385 0.000277677 "20439" 4884
1:386 0.000277677 "20454" 4895
1:387 0.000277677 "20815" 4920
1:388 0.000277677 "21170" 4938
1:389 0.000277677 "21171" 4939
1:390 0.000277677 "21172" 4940
1:391 0.000277677 "21523" 4962
1:392 0.000277677 "21532" 4967
1:393 0.000277677 "21894" 4998
1:394 0.000277677 "21897" 5001
1:395 0.000277677 "22606" 5048
1:396 0.000277677 "23327" 5075
1:397 0.00027122 "11075" 3885
1:398 0.00027122 "11799" 4057
1:399 0.00027122 "12148" 4124
1:400 0.00027122 "12150" 4126
1:401 0.00027122 "12157" 4133
1:402 0.00027122 "12507" 4200
1:403 0.00027122 "13593" 4407
1:404 0.00027122 "14315" 4502
1:405 0.00027122 "14675" 4546
1:406 0.00027122 "Asiagomphus personatus" 5329
1:407 0.00027122 "13603" 4417
1:408 0.00027122 "15422" 4636
1:409 0.00027122 "16141" 4691
1:410 0.00027122 "16142" 4692
1:411 0.00027122 "16502" 4714
1:412 0.00027122 "16847" 4729
1:413 0.00027122 "16863" 4735
1:414 0.00027122 "16865" 4737
1:415 0.00027122 "17226" 4754
1:416 0.00027122 "17946" 4784
1:417 0.00027122 "17947" 4785
1:418 0.00027122 "18659" 4812
1:419 0.00027122 "19377" 4842
1:420 0.00027122 "19737" 4857
1:421 0.00027122 "19738" 4858
1:422 0.00027122 "19739" 4859
1:423 0.00027122 "20099" 4877
1:424 0.00027122 "20814" 4919
1:425 0.00027122 "21173" 4941
1:426 0.00027122 "21531" 4966
1:427 0.00027122 "21891" 4995
1:428 0.00027122 "22255" 5027
1:429 0.00027122 "22256" 5028
1:430 0.00027122 "23691" 5091
1:431 0.00027122 "23695" 5095
1:432 0.000264762 "11797" 4055
1:433 0.000264762 "12870" 4276
1:434 0.000264762 "13954" 4456
1:435 0.000264762 "14676" 4547
1:436 0.000264762 "12525" 4218
1:437 0.000264762 "13963" 4465
1:438 0.000264762 "15061" 4600
1:439 0.000264762 "15758" 4651
1:440 0.000264762 "15767" 4660
1:441 0.000264762 "15781" 4664
1:442 0.000264762 "16128" 4688
1:443 0.000264762 "17587" 4773
1:444 0.000264762 "18298" 4794
1:445 0.000264762 "18302" 4795
1:446 0.000264762 "18303" 4796
1:447 0.000264762 "18660" 4813
1:448 0.000264762 "20096" 4874
1:449 0.000264762 "22966" 5062
1:450 0.000264762 "23332" 5080
1:451 0.000264762 "23334" 5082
1:452 0.000258304 "10339" 3694
1:453 0.000258304 "10701" 3784
1:454 0.000258304 "11079" 3889
1:455 0.000258304 "11426" 3962
1:456 0.000258304 "11794" 4052
1:457 0.000258304 "12867" 4273
1:458 0.000258304 "12872" 4278
1:459 0.000258304 "15036" 4585
1:460 0.000258304 "14327" 4514
1:461 0.000258304 "14702" 4561
1:462 0.000258304 "14703" 4562
1:463 0.000258304 "15049" 4598
1:464 0.000258304 "15421" 4635
1:465 0.000258304 "15783" 4666
1:466 0.000258304 "16143" 4693
1:467 0.000258304 "16860" 4733
1:468 0.000258304 "16862" 4734
1:469 0.000258304 "17219" 4749
1:470 0.000258304 "17220" 4750
1:471 0.000258304 "17584" 4770
1:472 0.000258304 "17585" 4771
1:473 0.000258304 "17944" 4782
1:474 0.000258304 "17945" 4783
1:475 0.000258304 "18305" 4798
1:476 0.000258304 "18307" 4800
1:477 0.000258304 "20442" 4887
1:478 0.000258304 "20455" 4896
1:479 0.000258304 "20813" 4918
1:480 0.000258304 "23333" 5081
1:481 0.000258304 "23335" 5083
1:482 0.000258304 "23692" 5092
1:483 0.000258304 "23693" 5093
1:484 0.000258304 "Macrogomphus parallelogramma" 5548
1:485 0.000258304 "Onychothemis coccinea" 5582
1:486 0.000251847 "10700" 3783
1:487 0.000251847 "10718" 3801
1:488 0.000251847 "11427" 3963
1:489 0.000251847 "11439" 3975
1:490 0.000251847 "12506" 4199
1:491 0.000251847 "15035" 4584
1:492 0.000251847 "15037" 4586
1:493 0.000251847 "14701" 4560
1:494 0.000251847 "15062" 4601
1:495 0.000251847 "15769" 4662
1:496 0.000251847 "15784" 4667
1:497 0.000251847 "16145" 4695
1:498 0.000251847 "16146" 4696
1:499 0.000251847 "16487" 4710
1:500 0.000251847 "16489" 4712
1:501 0.000251847 "16503" 4715
1:502 0.000251847 "16864" 4736
1:503 0.000251847 "17223" 4751
1:504 0.000251847 "17224" 4752
1:505 0.000251847 "17225" 4753
1:506 0.000251847 "17578" 4767
1:507 0.000251847 "17579" 4768
1:508 0.000251847 "17943" 4781
1:509 0.000251847 "18665" 4814
1:510 0.000251847 "21163" 4935
1:511 0.000251847 "22971" 5066
1:512 0.000251847 "22972" 5067
1:513 0.000251847 "Gomphidia kirschii" 5467
1:514 0.000245389 "10341" 3696
1:515 0.000245389 "11066" 3876
1:516 0.000245389 "11425" 3961
1:517 0.000245389 "12511" 4204
1:518 0.000245389 "13228" 4345
1:519 0.000245389 "13230" 4347
1:520 0.000245389 "15063" 4602
1:521 0.000245389 "15409" 4632
1:522 0.000245389 "16144" 4694
1:523 0.000245389 "16486" 4709
1:524 0.000245389 "16504" 4716
1:525 0.000245389 "16859" 4732
1:526 0.000245389 "20444" 4889
1:527 0.000245389 "20803" 4913
1:528 0.000245389 "22969" 5065
1:529 0.000245389 "22973" 5068
1:530 0.000245389 "23690" 5090
1:531 0.000245389 "23694" 5094
1:532 0.000245389 "Indothemis carnatica" 5325
1:533 0.000245389 "Onychogomphus castor" 5432
1:534 0.000238932 "10340" 3695
1:535 0.000238932 "10699" 3782
1:536 0.000238932 "10705" 3788
1:537 0.000238932 "11061" 3871
1:538 0.000238932 "11062" 3872
1:539 0.000238932 "11063" 3873
1:540 0.000238932 "11424" 3960
1:541 0.000238932 "11786" 4044
1:542 0.000238932 "12147" 4123
1:543 0.000238932 "12510" 4203
1:544 0.000238932 "12512" 4205
1:545 0.000238932 "13232" 4349
1:546 0.000238932 "14341" 4518
1:547 0.000238932 "14342" 4519
1:548 0.000238932 "15060" 4599
1:549 0.000238932 "15420" 4634
1:550 0.000238932 "16129" 4689
1:551 0.000238932 "16845" 4727
1:552 0.000238932 "16846" 4728
1:553 0.000238932 "16849" 4731
1:554 0.000238932 "17583" 4769
1:555 0.000238932 "18666" 4815
1:556 0.000238932 "20082" 4864
1:557 0.000238932 "20443" 4888
1:558 0.000238932 "20804" 4914
1:559 0.000232474 "10342" 3697
1:560 0.000232474 "10704" 3787
1:561 0.000232474 "11074" 3884
1:562 0.000232474 "11787" 4045
1:563 0.000232474 "12866" 4272
1:564 0.000232474 "14343" 4520
1:565 0.000232474 "14688" 4559
1:566 0.000232474 "16124" 4684
1:567 0.000232474 "16490" 4713
1:568 0.000232474 "18304" 4797
1:569 0.000232474 "18998" 4818
1:570 0.000226016 "10338" 3693
1:571 0.000226016 "15770" 4663
1:572 0.000226016 "17205" 4746
1:573 0.000226016 "22965" 5061
1:574 0.000219559 "10702" 3785
1:575 0.000219559 "11068" 3878
1:576 0.000219559 "11070" 3880
1:577 0.000219559 "11422" 3958
1:578 0.000219559 "11423" 3959
1:579 0.000219559 "12146" 4122
1:580 0.000219559 "12542" 4233
1:581 0.000219559 "17538" 4756
1:582 0.000219559 "17540" 4758
1:583 0.000219559 "15410" 4633
1:584 0.000219559 "16130" 4690
1:585 0.000219559 "16485" 4708
1:586 0.000219559 "18997" 4817
1:587 0.000219559 "19357" 4831
1:588 0.000219559 "21882" 4989
1:589 0.000219559 "22257" 5029
1:590 0.000219559 "23696" 5096
1:591 0.000219559 "24061" 5116
1:592 0.000219559 "Orientogomphus minor" 5443
1:593 0.000213101 "10703" 3786
1:594 0.000213101 "10716" 3799
1:595 0.000213101 "11781" 4039
1:596 0.000213101 "11784" 4042
1:597 0.000213101 "11785" 4043
1:598 0.000213101 "12144" 4120
1:599 0.000213101 "12145" 4121
1:600 0.000213101 "13227" 4344
1:601 0.000213101 "15015" 4575
1:602 0.000213101 "18636" 4803
1:603 0.000213101 "18637" 4804
1:604 0.000213101 "18996" 4816
1:605 0.000213101 "Phaenandrogomphus asthenes" 5423
1:606 0.000213101 "Paragomphus balneorum" 5478
1:607 0.000206644 "9978" 3603
1:608 0.000206644 "10698" 3781
1:609 0.000206644 "11059" 3869
1:610 0.000206644 "11060" 3870
1:611 0.000206644 "11067" 3877
1:612 0.000206644 "11419" 3955
1:613 0.000206644 "11420" 3956
1:614 0.000206644 "11421" 3957
1:615 0.000206644 "11782" 4040
1:616 0.000206644 "12505" 4198
1:617 0.000206644 "12541" 4232
1:618 0.000206644 "12871" 4277
1:619 0.000206644 "17180" 4742
1:620 0.000206644 "16127" 4687
1:621 0.000206644 "17206" 4747
1:622 0.000206644 "17207" 4748
1:623 0.000206644 "23701" 5101
1:624 0.000206644 "24060" 5115
1:625 0.000200186 "9979" 3604
1:626 0.000200186 "11783" 4041
1:627 0.000200186 "12881" 4287
1:628 0.000200186 "12901" 4304
1:629 0.000200186 "13942" 4451
1:630 0.000200186 "13972" 4472
1:631 0.000200186 "14297" 4493
1:632 0.000200186 "14298" 4494
1:633 0.000200186 "14657" 4538
1:634 0.000200186 "15375" 4614
1:635 0.000200186 "16100" 4677
1:636 0.000200186 "17565" 4764
1:637 0.000200186 "17566" 4765
1:638 0.000200186 "17567" 4766
1:639 0.000200186 "24059" 5114
1:640 0.000193728 "11418" 3954
1:641 0.000193728 "11779" 4037
1:642 0.000193728 "12140" 4116
1:643 0.000193728 "12141" 4117
1:644 0.000193728 "12142" 4118
1:645 0.000193728 "12143" 4119
1:646 0.000193728 "12504" 4197
1:647 0.000193728 "13937" 4446
1:648 0.000193728 "13943" 4452
1:649 0.000193728 "14294" 4490
1:650 0.000193728 "14655" 4536
1:651 0.000193728 "14656" 4537
1:652 0.000193728 "16099" 4676
1:653 0.000193728 "16101" 4678
1:654 0.000193728 "23706" 5104
1:655 0.000193728 "24421" 5125
1:656 0.000193728 "Leptogomphus risi" 5546
1:657 0.000187271 "11780" 4038
1:658 0.000187271 "12138" 4114
1:659 0.000187271 "12139" 4115
1:660 0.000187271 "12503" 4196
1:661 0.000187271 "12865" 4271
1:662 0.000187271 "12902" 4305
1:663 0.000187271 "13226" 4343
1:664 0.000187271 "13576" 4395
1:665 0.000187271 "13577" 4396
1:666 0.000187271 "13579" 4398
1:667 0.000187271 "13580" 4399
1:668 0.000187271 "13934" 4443
1:669 0.000187271 "13936" 4445
1:670 0.000187271 "13940" 4449
1:671 0.000187271 "13945" 4454
1:672 0.000187271 "14304" 4500
1:673 0.000187271 "15014" 4574
1:674 0.000187271 "15739" 4648
1:675 0.000187271 "16459" 4700
1:676 0.000187271 "17537" 4755
1:677 0.000187271 "12164" 4140
1:678 0.000187271 "23326" 5074
1:679 0.000187271 "23707" 5105
1:680 0.000187271 "23708" 5106
1:681 0.000187271 "24420" 5124
1:682 0.000187271 "Chalybeothemis fluviatilis" 5543
1:683 0.000187271 "Agrionoptera sexlineata" 5612
1:684 0.000180813 "9977" 3602
1:685 0.000180813 "10706" 3789
1:686 0.000180813 "11058" 3868
1:687 0.000180813 "11071" 3881
1:688 0.000180813 "11073" 3883
1:689 0.000180813 "11778" 4036
1:690 0.000180813 "12160" 4136
1:691 0.000180813 "12499" 4192
1:692 0.000180813 "12859" 4265
1:693 0.000180813 "12864" 4270
1:694 0.000180813 "13219" 4336
1:695 0.000180813 "13220" 4337
1:696 0.000180813 "13221" 4338
1:697 0.000180813 "13225" 4342
1:698 0.000180813 "13231" 4348
1:699 0.000180813 "13574" 4393
1:700 0.000180813 "13578" 4397
1:701 0.000180813 "13581" 4400
1:702 0.000180813 "13584" 4403
1:703 0.000180813 "13933" 4442
1:704 0.000180813 "13935" 4444
1:705 0.000180813 "13938" 4447
1:706 0.000180813 "13939" 4448
1:707 0.000180813 "13941" 4450
1:708 0.000180813 "13944" 4453
1:709 0.000180813 "14295" 4491
1:710 0.000180813 "14303" 4499
1:711 0.000180813 "14654" 4535
1:712 0.000180813 "14658" 4539
1:713 0.000180813 "15740" 4649
1:714 0.000180813 "16098" 4675
1:715 0.000180813 "16460" 4701
1:716 0.000180813 "17179" 4741
1:717 0.000180813 "17541" 4759
1:718 0.000180813 "16125" 4685
1:719 0.000180813 "16126" 4686
1:720 0.000180813 "23697" 5097
1:721 0.000180813 "23700" 5100
1:722 0.000180813 "23702" 5102
1:723 0.000180813 "23703" 5103
1:724 0.000180813 "24062" 5117
1:725 0.000180813 "Tyriobapta kuekenthali" 5583
1:726 0.000174356 "9616" 3508
1:727 0.000174356 "9976" 3601
1:728 0.000174356 "9980" 3605
1:729 0.000174356 "10343" 3698
1:730 0.000174356 "10697" 3780
1:731 0.000174356 "10717" 3800
1:732 0.000174356 "11072" 3882
1:733 0.000174356 "12858" 4264
1:734 0.000174356 "12860" 4266
1:735 0.000174356 "12861" 4267
1:736 0.000174356 "13215" 4332
1:737 0.000174356 "13216" 4333
1:738 0.000174356 "13217" 4334
1:739 0.000174356 "13218" 4335
1:740 0.000174356 "13573" 4392
1:741 0.000174356 "13575" 4394
1:742 0.000174356 "13582" 4401
1:743 0.000174356 "13585" 4404
1:744 0.000174356 "13586" 4405
1:745 0.000174356 "13587" 4406
1:746 0.000174356 "13946" 4455
1:747 0.000174356 "14293" 4489
1:748 0.000174356 "14296" 4492
1:749 0.000174356 "14302" 4498
1:750 0.000174356 "15016" 4576
1:751 0.000174356 "15017" 4577
1:752 0.000174356 "15018" 4578
1:753 0.000174356 "15376" 4615
1:754 0.000174356 "15377" 4616
1:755 0.000174356 "15741" 4650
1:756 0.000174356 "16095" 4672
1:757 0.000174356 "16461" 4702
1:758 0.000174356 "16819" 4722
1:759 0.000174356 "16820" 4723
1:760 0.000174356 "17539" 4757
1:761 0.000174356 "17898" 4774
1:762 0.000174356 "18260" 4786
1:763 0.000174356 "24057" 5112
1:764 0.000167898 "9619" 3511
1:765 0.000167898 "10337" 3692
1:766 0.000167898 "12500" 4193
1:767 0.000167898 "12501" 4194
1:768 0.000167898 "12856" 4262
1:769 0.000167898 "13214" 4331
1:770 0.000167898 "13224" 4341
1:771 0.000167898 "13583" 4402
1:772 0.000167898 "14299" 4495
1:773 0.000167898 "14663" 4544
1:774 0.000167898 "15378" 4617
1:775 0.000167898 "15736" 4645
1:776 0.000167898 "15737" 4646
1:777 0.000167898 "15738" 4647
1:778 0.000167898 "17542" 4760
1:779 0.000167898 "18622" 4802
1:780 0.000167898 "21542" 4976
1:781 0.000167898 "22260" 5030
1:782 0.000167898 "23355" 5084
1:783 0.000167898 "23698" 5098
1:784 0.000167898 "23699" 5099
1:785 0.000167898 "Sieboldius japponicus" 5564
1:786 0.000167898 "Hemicordulia australiae" 5768
1:787 0.00016144 "9617" 3509
1:788 0.00016144 "10719" 3802
1:789 0.00016144 "11057" 3867
1:790 0.00016144 "11417" 3953
1:791 0.00016144 "12502" 4195
1:792 0.00016144 "12522" 4215
1:793 0.00016144 "12854" 4260
1:794 0.00016144 "12855" 4261
1:795 0.00016144 "13223" 4340
1:796 0.00016144 "14300" 4496
1:797 0.00016144 "14301" 4497
1:798 0.00016144 "14659" 4540
1:799 0.00016144 "14664" 4545
1:800 0.00016144 "15019" 4579
1:801 0.00016144 "15023" 4583
1:802 0.00016144 "15374" 4613
1:803 0.00016144 "15735" 4644
1:804 0.00016144 "17900" 4775
1:805 0.00016144 "24058" 5113
1:806 0.00016144 "24424" 5126
1:807 0.000154983 "9615" 3507
1:808 0.000154983 "9618" 3510
1:809 0.000154983 "9975" 3600
1:810 0.000154983 "9981" 3606
1:811 0.000154983 "10334" 3689
1:812 0.000154983 "10335" 3690
1:813 0.000154983 "10336" 3691
1:814 0.000154983 "10344" 3699
1:815 0.000154983 "10715" 3798
1:816 0.000154983 "11777" 4035
1:817 0.000154983 "11805" 4063
1:818 0.000154983 "12136" 4112
1:819 0.000154983 "12137" 4113
1:820 0.000154983 "12496" 4189
1:821 0.000154983 "12497" 4190
1:822 0.000154983 "12498" 4191
1:823 0.000154983 "14305" 4501
1:824 0.000154983 "14661" 4542
1:825 0.000154983 "14662" 4543
1:826 0.000154983 "15020" 4580
1:827 0.000154983 "15021" 4581
1:828 0.000154983 "15022" 4582
1:829 0.000154983 "15379" 4618
1:830 0.000154983 "15380" 4619
1:831 0.000154983 "15381" 4620
1:832 0.000154983 "17181" 4743
1:833 0.000154983 "20823" 4926
1:834 0.000154983 "21182" 4949
1:835 0.000154983 "21183" 4950
1:836 0.000154983 "21184" 4951
1:837 0.000154983 "22261" 5031
1:838 0.000154983 "22263" 5033
1:839 0.000154983 "22264" 5034
1:840 0.000154983 "22621" 5050
1:841 0.000154983 "22623" 5052
1:842 0.000154983 "22624" 5053
1:843 0.000154983 "24065" 5119
1:844 0.000154983 "24066" 5120
1:845 0.000154983 "Hylaeothemis clementia" 5573
1:846 0.000154983 "Macrogomphus quadratus" 5592
1:847 0.000148525 "10714" 3797
1:848 0.000148525 "12135" 4111
1:849 0.000148525 "12495" 4188
1:850 0.000148525 "12857" 4263
1:851 0.000148525 "12862" 4268
1:852 0.000148525 "14660" 4541
1:853 0.000148525 "11800" 4058
1:854 0.000148525 "21911" 5011
1:855 0.000148525 "24425" 5127
1:856 0.000148525 "Gynacantha phaeomeria" 5441
1:857 0.000148525 "Tramea phaeoneura" 5585
1:858 0.000142067 "9614" 3506
1:859 0.000142067 "10696" 3779
1:860 0.000142067 "11440" 3976
1:861 0.000142067 "11803" 4061
1:862 0.000142067 "11804" 4062
1:863 0.000142067 "13213" 4330
1:864 0.000142067 "13222" 4339
1:865 0.000142067 "12163" 4139
1:866 0.000142067 "20824" 4927
1:867 0.000142067 "21899" 5002
1:868 0.000142067 "24064" 5118
1:869 0.00013561 "9982" 3607
1:870 0.00013561 "10693" 3776
1:871 0.00013561 "10694" 3777
1:872 0.00013561 "11056" 3866
1:873 0.00013561 "11443" 3979
1:874 0.00013561 "12863" 4269
1:875 0.00013561 "12521" 4214
1:876 0.00013561 "21539" 4973
1:877 0.00013561 "21543" 4977
1:878 0.00013561 "21902" 5005
1:879 0.00013561 "21903" 5006
1:880 0.00013561 "22262" 5032
1:881 0.00013561 "22271" 5035
1:882 0.00013561 "22622" 5051
1:883 0.00013561 "Rhyothemis fulgens" 5594
1:884 0.00013561 "Leptogomphus coomansi" 5602
1:885 0.000129152 "9255" 3411
1:886 0.000129152 "10333" 3688
1:887 0.000129152 "10695" 3778
1:888 0.000129152 "10707" 3790
1:889 0.000129152 "10713" 3796
1:890 0.000129152 "11050" 3860
1:891 0.000129152 "11051" 3861
1:892 0.000129152 "11052" 3862
1:893 0.000129152 "11410" 3946
1:894 0.000129152 "11416" 3952
1:895 0.000129152 "11771" 4029
1:896 0.000129152 "11802" 4060
1:897 0.000129152 "12131" 4107
1:898 0.000129152 "12132" 4108
1:899 0.000129152 "Lamelligomphus risi" 5267
1:900 0.000129152 "12162" 4138
1:901 0.000129152 "Acrogomphus jubilaris" 5603
1:902 0.000122695 "11411" 3947
1:903 0.000122695 "11415" 3951
1:904 0.000122695 "11776" 4034
1:905 0.000122695 "12129" 4105
1:906 0.000122695 "12130" 4106
1:907 0.000122695 "12161" 4137
1:908 0.000122695 "12489" 4182
1:909 0.000122695 "Amphithemis vacillans" 5310
1:910 0.000122695 "Leptogomphus lansbergei" 5617
1:911 0.000116237 "9258" 3414
1:912 0.000116237 "10692" 3775
1:913 0.000116237 "11053" 3863
1:914 0.000116237 "11770" 4028
1:915 0.000116237 "11775" 4033
1:916 0.000116237 "12134" 4110
1:917 0.000116237 "12491" 4184
1:918 0.000116237 "12494" 4187
1:919 0.000116237 "Phyllothemis eltoni" 5448
1:920 0.000116237 "Procordulia moroensis" 5479
1:921 0.000116237 "Gynacantha musa" 5764
1:922 0.000109779 "9256" 3412
1:923 0.000109779 "9257" 3413
1:924 0.000109779 "10355" 3710
1:925 0.000109779 "10356" 3711
1:926 0.000109779 "10708" 3791
1:927 0.000109779 "10709" 3792
1:928 0.000109779 "11054" 3864
1:929 0.000109779 "11055" 3865
1:930 0.000109779 "11412" 3948
1:931 0.000109779 "11414" 3950
1:932 0.000109779 "11772" 4030
1:933 0.000109779 "11774" 4032
1:934 0.000109779 "12133" 4109
1:935 0.000109779 "12490" 4183
1:936 0.000109779 "12493" 4186
1:937 0.000109779 "12853" 4259
1:938 0.000109779 "24067" 5121
1:939 0.000109779 "Urothemis abbotti" 5555
1:940 0.000103322 "9620" 3512
1:941 0.000103322 "10345" 3700
1:942 0.000103322 "10691" 3774
1:943 0.000103322 "11409" 3945
1:944 0.000103322 "11769" 4027
1:945 0.000103322 "11773" 4031
1:946 0.000103322 "12128" 4104
1:947 0.000103322 "12492" 4185
1:948 0.000103322 "12851" 4257
1:949 0.000103322 "12852" 4258
1:950 0.000103322 "13211" 4328
1:951 0.000103322 "13212" 4329
1:952 0.000103322 "Anotogaster basalis" 5255
1:953 0.000103322 "Orthetrum triangulare" 5268
1:954 0.000103322 "Gomphidia t-nigrum" 5286
1:955 0.000103322 "Amphithemis curvistyla" 5355
1:956 0.000103322 "Gynacantha alcathoe" 5540
1:957 0.000103322 "Leptogomphus williamsoni" 5589
1:958 0.000103322 "Procordulia sambawana" 5765
1:959 9.68642e-05 "11413" 3949
1:960 9.68642e-05 "12850" 4256
1:961 9.68642e-05 "13210" 4327
1:962 9.68642e-05 "13572" 4391
1:963 9.68642e-05 "Burmagomphus insolitus" 5424
1:964 9.68642e-05 "Procordulia fusiformis" 5584
1:965 9.68642e-05 "Gynacantha limbalis" 5593
1:966 9.68642e-05 "Oligoaeschna foliacea" 5601
1:967 9.04066e-05 "9259" 3415
1:968 9.04066e-05 "9260" 3416
1:969 9.04066e-05 "Camacinia harterti" 5364
1:970 9.04066e-05 "Tetracanthagyna degorsi" 5587
1:971 8.3949e-05 "10683" 3766
1:972 8.3949e-05 "10684" 3767
1:973 8.3949e-05 "Pseudotramea prateri" 5287
1:974 8.3949e-05 "21912" 5012
1:975 8.3949e-05 "Nepogomphus fruhstorferi" 5576
1:976 8.3949e-05 "Macrogomphus decemlineatus" 5620
1:977 7.74913e-05 "Nepogomphus modestus" 5302
1:978 7.74913e-05 "Nesoxenia lineata" 5324
1:979 7.74913e-05 "Petaliaeschna flavipes" 5375
1:980 7.74913e-05 "Leptogomphus baolocensis" 5461
1:981 7.74913e-05 "Tetrathemis flavescens" 5533
1:982 7.74913e-05 "Leptogomphus pendleburyi" 5574
1:983 7.74913e-05 "Phyllothemis raymondi" 5580
1:984 7.74913e-05 "Procordulia artemis" 5595
1:985 7.74913e-05 "Tyriobapta laidlawi" 5604
1:986 7.10337e-05 "10323" 3678
1:987 7.10337e-05 "10324" 3679
1:988 7.10337e-05 "Burmagomphus insularis" 5600
1:989 7.10337e-05 "Ictinogomphus acutus" 5605
1:990 7.10337e-05 "Acrogomphus walshi" 5730
1:991 6.45761e-05 "Planaeschna cucphuongensis" 5429
1:992 6.45761e-05 "Macrogomphus borikhanensis" 5474
1:993 5.81185e-05 "Sympetrum haematoneura" 5241
1:994 5.81185e-05 "Stylogomphus inglisi" 5303
1:995 5.81185e-05 "Orthetrum glaucum" 5339
1:996 5.81185e-05 "Nihonogomphus pulcherrimus" 5382
1:997 5.81185e-05 "Lyriothemis mortoni" 5523
1:998 5.81185e-05 "Acrogomphus malayanus" 5570
1:999 5.81185e-05 "Anaciaeschna montivagans" 5577
1:1000 5.81185e-05 "Metaphya micans" 5606
1:1001 5.81185e-05 "Brachygonia ophelia" 5609
1:1002 5.81185e-05 "Orchithemis xanthosoma" 5613
1:1003 5.81185e-05 "Heliogomphus gracilis" 5615
1:1004 5.16609e-05 "Davidius aberrans" 5270
1:1005 5.16609e-05 "Ictinogomphus pertinax" 5289
1:1006 5.16609e-05 "Amphigomphus somnuki" 5425
1:1007 5.16609e-05 "Microgomphus jurzitzai" 5525
1:1008 5.16609e-05 "Leptogomphus semperi" 5541
1:1009 5.16609e-05 "Euthygomphus parvus" 5569
1:1010 5.16609e-05 "Onychogomphus thienemanni" 5598
1:1011 5.16609e-05 "Pornothemis starrei" 5607
1:1012 4.52033e-05 "Phaenandrogomphus aureus" 5322
1:1013 4.52033e-05 "Amphigomphus nakamurai" 5400
1:1014 4.52033e-05 "Microgomphus lilliputians" 5485
1:1015 4.52033e-05 "Heliogomphus kelantanensis" 5597
1:1016 4.52033e-05 "Burmagomphus plagiatus" 5618
1:1017 4.52033e-05 "Leptogomphus sii" 5623
1:1018 4.52033e-05 "Heliaeschna bartelsi" 5627
1:1019 4.52033e-05 "Brachygonia puella" 5631
1:1020 4.52033e-05 "Tramea stenoloba" 5769
1:1021 3.87457e-05 "Gynacantha bainbriggei" 5311
1:1022 3.87457e-05 "Davidius malloryi" 5326
1:1023 3.87457e-05 "Cyclogomphus ypsilon" 5353
1:1024 3.87457e-05 "Paragomphus risi" 5414
1:1025 3.87457e-05 "Anotogaster gigantica" 5415
1:1026 3.87457e-05 "Microgomphus torquatus" 5439
1:1027 3.87457e-05 "Leptogomphus inclitus" 5358
1:1028 3.87457e-05 "Planaeschna chiengmaiensis" 5447
1:1029 3.87457e-05 "Ophiogomphus minimus" 5462
1:1030 3.87457e-05 "Amphithemis kerri" 5475
1:1031 3.87457e-05 "Pseudothemis zonata" 5494
1:1032 3.87457e-05 "Leptogomphus palawanus" 5544
1:1033 3.87457e-05 "Phaenandrogomphus safei" 5591
1:1034 3.87457e-05 "Heliogomphus borneensis" 5614
1:1035 3.87457e-05 "Raphismia inermis" 5628
1:1036 3.87457e-05 "Anax georgius" 5771
1:1037 3.22881e-05 "Megalogomphus smithii" 5304
1:1038 3.22881e-05 "Gynacantha odoneli" 5305
1:1039 3.22881e-05 "Macrogomphus montanus" 5366
1:1040 3.22881e-05 "Anisogomphus yingsaki" 5435
1:1041 3.22881e-05 "Onychogomphus kerri" 5459
1:1042 3.22881e-05 "Planaeschna viridis" 5464
1:1043 3.22881e-05 "Palaeothemis tillyardi" 5522
1:1044 3.22881e-05 "Oligoaeschna uemurai" 5528
1:1045 3.22881e-05 "Macrogomphus thoracicus" 5571
1:1046 3.22881e-05 "Chalybeothemis chini" 5578
1:1047 3.22881e-05 "Orientogomphus aemulus" 5599
1:1048 3.22881e-05 "Paragomphus flavohamatus" 5770
1:1049 3.22881e-05 "Orthetrum austrosundanum" 5773
1:1050 3.22881e-05 "Paragomphus tachyerges" 5774
1:1051 2.58304e-05 "Dubitogomphus bidentatus" 5341
1:1052 2.58304e-05 "Gynacantha burmana" 5455
1:1053 2.58304e-05 "Cyclogomphus flavoannulatus" 5483
1:1054 2.58304e-05 "Dubitogomphus laosensis" 5437
1:1055 2.58304e-05 "Microgomphus farrelli" 5438
1:1056 2.58304e-05 "Anisogomphus yanagisawai" 5444
1:1057 2.58304e-05 "Planaeschna owadai" 5476
1:1058 2.58304e-05 "Leptogomphus inouei" 5486
1:1059 2.58304e-05 "Burmagomphus minusculus" 5521
1:1060 2.58304e-05 "Anotogaster klossi" 5526
1:1061 2.58304e-05 "Gynacantha rolandmuelleri" 5527
1:1062 2.58304e-05 "Oligoaeschna buehri" 5610
1:1063 2.58304e-05 "Nannophyopsis chalcosoma" 5630
1:1064 2.58304e-05 "Tetracanthagyna brunnea" 5755
1:1065 1.93728e-05 "Paragomphus lindgreni" 5306
1:1066 1.93728e-05 "Davidius davidii" 5323
1:1067 1.93728e-05 "Onychogomphus maculivertex" 5343
1:1068 1.93728e-05 "Sieboldius nigricolor" 5457
1:1069 1.93728e-05 "Stylogomphus annamensis" 5463
1:1070 1.93728e-05 "Sarasaeschna minuta" 5473
1:1071 1.93728e-05 "Planaeschna bachmaensis" 5477
1:1072 1.93728e-05 "Burmagomphus johnseni" 5490
1:1073 1.93728e-05 "Indaeschna baluga" 5502
1:1074 1.93728e-05 "Heliogomphus chaoi" 5538
1:1075 1.93728e-05 "Oligoaeschna zambo" 5565
1:1076 1.93728e-05 "Stylogomphus malayanus" 5579
1:1077 1.93728e-05 "Linaeschna polli" 5586
1:1078 1.93728e-05 "Leptogomphus pasia" 5588
1:1079 1.93728e-05 "Orthetrum borneense" 5624
1:1080 1.93728e-05 "Oligoaeschna amata" 5625
1:1081 1.93728e-05 "Merogomphus femoralis" 5626
1:1082 1.93728e-05 "Heliogomphus blandulus" 5629
1:1083 1.29152e-05 "Gynacantha pallampurica" 5247
1:1084 1.29152e-05 "Somatochlora nepalensis" 5275
1:1085 1.29152e-05 "Cephalaeschna triadica" 5307
1:1086 1.29152e-05 "Davidius baronii" 5308
1:1087 1.29152e-05 "Paragomphus frontalis" 5356
1:1088 1.29152e-05 "Platygomphus feae" 5357
1:1089 1.29152e-05 "Orientogomphus earnshawi" 5440
1:1090 1.29152e-05 "Mattigomphus pinratani" 5442
1:1091 1.29152e-05 "Sarasaeschna pramoti" 5446
1:1092 1.29152e-05 "Paragomphus aquila" 5449
1:1093 1.29152e-05 "Cephalaeschna asahinai" 5458
1:1094 1.29152e-05 "Zygonyx immaculata" 5460
1:1095 1.29152e-05 "Hemicordulia teramotoi" 5493
1:1096 1.29152e-05 "Zyxomma breviventre" 5499
1:1097 1.29152e-05 "Gynacantha constricta" 5501
1:1098 1.29152e-05 "Lyriothemis latro" 5503
1:1099 1.29152e-05 "Sinictinogomphus clavatus" 5524
1:1100 1.29152e-05 "Sundaeschna tanintharyiensis" 5532
1:1101 1.29152e-05 "Stylogomphus delicatus" 5536
1:1102 1.29152e-05 "Sundaeschna cattienensis" 5537
1:1103 1.29152e-05 "Diplacina paragua" 5549
1:1104 1.29152e-05 "Onychogomphus louissiriusi" 5556
1:1105 1.29152e-05 "Gynacantha risi" 5596
1:1106 1.29152e-05 "Oligoaeschna platyura" 5608
1:1107 1.29152e-05 "Onychogomphus perplexus" 5616
1:1108 1.29152e-05 "Gynacantha corbeti" 5619
1:1109 1.29152e-05 "Gynacantha demeter" 5632
1:1110 1.29152e-05 "Leptogomphus schieli" 5633
1:1111 1.29152e-05 "Neurothemis disparilis" 5662
1:1112 1.29152e-05 "Oligoaeschna venusta" 5663
1:1113 1.29152e-05 "Oligoaeschna mutata" 5675
1:1114 6.45761e-06 "Cordulegaster parvistigma" 5256
1:1115 6.45761e-06 "Cephalaeschna acanthifrons" 5328
1:1116 6.45761e-06 "Gynacantha biharica" 5340
1:1117 6.45761e-06 "Periaeschna flinti" 5342
1:1118 6.45761e-06 "Heliogomphus lieftincki" 5381
1:1119 6.45761e-06 "Microgomphus loogali" 5383
1:1120 6.45761e-06 "Nychogomphus yangi" 5384
1:1121 6.45761e-06 "Gomphidia podhigai" 5550
1:1122 6.45761e-06 "Perissogomphus asahinai" 5344
1:1123 6.45761e-06 "Burmagomphus chiangmaiensis" 5456
1:1124 6.45761e-06 "Planaeschna asahinai" 5487
1:1125 6.45761e-06 "Oligoaeschna sirindhornae" 5492
1:1126 6.45761e-06 "Diplacina holgerhungeri" 5495
1:1127 6.45761e-06 "Burmagomphus schneideri" 5500
1:1128 6.45761e-06 "Gynacantha cattienensis" 5535
1:1129 6.45761e-06 "Asiagomphus kosterini" 5539
1:1130 6.45761e-06 "Heliogomphus olivaceus" 5545
1:1131 6.45761e-06 "Hemicordulia apoensis" 5575
1:1132 6.45761e-06 "Leptogomphus tioman" 5581
1:1133 6.45761e-06 "Borneogomphus teramotoi" 5590
1:1134 6.45761e-06 "Pseudagrionoptera diotima" 5611
1:1135 6.45761e-06 "Chalybeothemis pruinosa" 5621
1:1136 6.45761e-06 "Onychogomphus marijanmatoki" 5622
1:1137 6.45761e-06 "Onychogomphus pollux" 5756
1:1138 6.45761e-06 "Brachydiplax sollaarti" 5757
1:1139 6.45761e-06 "Hemicordulia eduardi" 5775
2:1 0.0238673 "Orthetrum sabina" 5129
2:2 0.0218461 "Crocothemis erythraea" 5130
2:3 0.011204 "Anax imperator" 5155
2:4 0.0108488 "Anax ephippiger" 5131
2:5 0.00630263 "Sympetrum striolatum" 5143
2:6 0.0062316 "Cordulia aenea" 5136
2:7 0.00581185 "Sympetrum sanguineum" 5153
2:8 0.00579894 "Orthetrum cancellatum" 5150
2:9 0.00557292 "Orthetrum coerulescens" 5152
2:10 0.00556646 "Orthetrum brunneum" 5157
2:11 0.00492716 "Leucorrhinia dubia" 5135
2:12 0.00483029 "Diplacodes lefebvrii" 5200
2:13 0.00479155 "Aeshna grandis" 5140
2:14 0.00411996 "Somatochlora metallica" 5134
2:15 0.00382291 "Orthetrum albistylum" 5159
2:16 0.00375833 "Somatochlora arctica" 5132
2:17 0.00360335 "Epitheca bimaculata" 5149
2:18 0.00353231 "Sympetrum depressiusculum" 5160
2:19 0.0034742 "Leucorrhinia rubicunda" 5137
2:20 0.00298987 "Cordulegaster boltonii" 5144
2:21 0.00283489 "Aeshna caerulea" 5133
2:22 0.0027574 "Aeshna crenata" 5142
2:23 0.00269928 "Ophiogomphus cecilia" 5145
2:24 0.0023764 "Trithemis annulata" 5185
2:25 0.0023312 "Leucorrhinia caudalis" 5151
2:26 0.00219559 "Aeshna viridis" 5147
2:27 0.00201478 "Trithemis arteriosa" 5212
2:28 0.00196311 "Leucorrhinia albifrons" 5146
2:29 0.00189208 "Gomphus schneiderii" 5181
2:30 0.00189208 "Somatochlora graeseri" 5141
2:31 0.00185333 "Somatochlora alpestris" 5138
2:32 0.00147879 "Orthetrum chrysostigma" 5208
2:33 0.00130444 "Cordulegaster bidentata" 5168
2:34 0.00114945 "Gomphus pulchellus" 5161
2:35 0.000955727 "Onychogomphus uncatus" 5174
2:36 0.00089115 "Trithemis festiva" 5224
2:37 0.000716795 "Orthetrum trinacria" 5210
2:38 0.000658676 "Onychogomphus flexuosus" 5182
2:39 0.000658676 "Sympetrum tibiale" 5156
2:40 0.000652219 "Paragomphus genei" 5209
2:41 0.000600558 "Paragomphus sinaiticus" 5264
2:42 0.000542439 "Brachythemis impartita" 5201
2:43 0.000523067 "Nesciothemis farinosa" 5301
2:44 0.000510151 "Cordulegaster heros" 5175
2:45 0.00045849 "Trithemis furva" 5300
2:46 0.000419745 "Gomphus graslinii" 5179
2:47 0.000361626 "Orthetrum nitidinerve" 5204
2:48 0.000342253 "Rhyothemis semihyalina" 5206
2:49 0.000309965 "Orthetrum caffrum" 5380
2:50 0.000290593 "Somatochlora sahlbergi" 5139
2:51 0.00027122 "Crocothemis sanguinolenta" 5250
2:52 0.000232474 "Anax speratus" 5379
2:53 0.000226016 "Onychogomphus costae" 5203
2:54 0.000206644 "Orthetrum abbotti" 5251
2:55 0.000167898 "5235" 1973
2:56 0.000167898 "5587" 2111
2:57 0.000167898 "5590" 2114
2:58 0.000167898 "5591" 2115
2:59 0.000167898 "5593" 2117
2:60 0.000167898 "5594" 2118
2:61 0.00016144 "4874" 1823
2:62 0.00016144 "4875" 1824
2:63 0.00016144 "4878" 1827
2:64 0.00016144 "5227" 1965
2:65 0.00016144 "5229" 1967
2:66 0.00016144 "5230" 1968
2:67 0.00016144 "5236" 1974
2:68 0.00016144 "5583" 2107
2:69 0.00016144 "5586" 2110
2:70 0.00016144 "5588" 2112
2:71 0.00016144 "5592" 2116
2:72 0.00016144 "5943" 2239
2:73 0.00016144 "5947" 2243
2:74 0.00016144 "6660" 2507
2:75 0.00016144 "6661" 2508
2:76 0.000154983 "4512" 1668
2:77 0.000154983 "4515" 1671
2:78 0.000154983 "4516" 1672
2:79 0.000154983 "4876" 1825
2:80 0.000154983 "4877" 1826
2:81 0.000154983 "4879" 1828
2:82 0.000154983 "4880" 1829
2:83 0.000154983 "4881" 1830
2:84 0.000154983 "4882" 1831
2:85 0.000154983 "5228" 1966
2:86 0.000154983 "5231" 1969
2:87 0.000154983 "5232" 1970
2:88 0.000154983 "5233" 1971
2:89 0.000154983 "5237" 1975
2:90 0.000154983 "5238" 1976
2:91 0.000154983 "5582" 2106
2:92 0.000154983 "5589" 2113
2:93 0.000154983 "5595" 2119
2:94 0.000154983 "5941" 2237
2:95 0.000154983 "5942" 2238
2:96 0.000154983 "5945" 2241
2:97 0.000154983 "5946" 2242
2:98 0.000154983 "5948" 2244
2:99 0.000154983 "6299" 2370
2:100 0.000154983 "6300" 2371
2:101 0.000154983 "6662" 2509
2:102 0.000154983 "7021" 2645
2:103 0.000154983 "8455" 3150
2:104 0.000148525 "3801" 1360
2:105 0.000148525 "3802" 1361
2:106 0.000148525 "4150" 1506
2:107 0.000148525 "4151" 1507
2:108 0.000148525 "4152" 1508
2:109 0.000148525 "4506" 1662
2:110 0.000148525 "4510" 1666
2:111 0.000148525 "4514" 1670
2:112 0.000148525 "4517" 1673
2:113 0.000148525 "4518" 1674
2:114 0.000148525 "4867" 1816
2:115 0.000148525 "4868" 1817
2:116 0.000148525 "4869" 1818
2:117 0.000148525 "4871" 1820
2:118 0.000148525 "4872" 1821
2:119 0.000148525 "4873" 1822
2:120 0.000148525 "5234" 1972
2:121 0.000148525 "5239" 1977
2:122 0.000148525 "5241" 1979
2:123 0.000148525 "5581" 2105
2:124 0.000148525 "5596" 2120
2:125 0.000148525 "5953" 2249
2:126 0.000148525 "5954" 2250
2:127 0.000148525 "5956" 2252
2:128 0.000148525 "6302" 2373
2:129 0.000148525 "6664" 2511
2:130 0.000148525 "8093" 3026
2:131 0.000148525 "8096" 3029
2:132 0.000148525 "8097" 3030
2:133 0.000148525 "8454" 3149
2:134 0.000148525 "8456" 3151
2:135 0.000148525 "Cordulegaster trinacriae" 5205
2:136 0.000142067 "2729" 892
2:137 0.000142067 "2730" 893
2:138 0.000142067 "2731" 894
2:139 0.000142067 "3800" 1359
2:140 0.000142067 "3803" 1362
2:141 0.000142067 "3804" 1363
2:142 0.000142067 "3806" 1365
2:143 0.000142067 "3840" 1399
2:144 0.000142067 "4148" 1504
2:145 0.000142067 "4164" 1520
2:146 0.000142067 "4165" 1521
2:147 0.000142067 "4505" 1661
2:148 0.000142067 "4507" 1663
2:149 0.000142067 "4508" 1664
2:150 0.000142067 "4509" 1665
2:151 0.000142067 "4511" 1667
2:152 0.000142067 "4513" 1669
2:153 0.000142067 "4521" 1677
2:154 0.000142067 "4522" 1678
2:155 0.000142067 "4524" 1680
2:156 0.000142067 "4525" 1681
2:157 0.000142067 "4864" 1813
2:158 0.000142067 "4865" 1814
2:159 0.000142067 "4866" 1815
2:160 0.000142067 "4870" 1819
2:161 0.000142067 "4883" 1832
2:162 0.000142067 "4884" 1833
2:163 0.000142067 "5226" 1964
2:164 0.000142067 "5240" 1978
2:165 0.000142067 "5243" 1981
2:166 0.000142067 "5584" 2108
2:167 0.000142067 "5585" 2109
2:168 0.000142067 "5949" 2245
2:169 0.000142067 "5951" 2247
2:170 0.000142067 "5952" 2248
2:171 0.000142067 "5957" 2253
2:172 0.000142067 "6304" 2375
2:173 0.000142067 "6305" 2376
2:174 0.000142067 "6307" 2378
2:175 0.000142067 "6659" 2506
2:176 0.000142067 "6663" 2510
2:177 0.000142067 "7734" 2905
2:178 0.000142067 "7735" 2906
2:179 0.000142067 "7736" 2907
2:180 0.000142067 "7739" 2910
2:181 0.000142067 "7740" 2911
2:182 0.000142067 "8094" 3027
2:183 0.000142067 "8095" 3028
2:184 0.00013561 "2371" 719
2:185 0.00013561 "3444" 1212
2:186 0.00013561 "3805" 1364
2:187 0.00013561 "3807" 1366
2:188 0.00013561 "4146" 1502
2:189 0.00013561 "4149" 1505
2:190 0.00013561 "4154" 1510
2:191 0.00013561 "4155" 1511
2:192 0.00013561 "4156" 1512
2:193 0.00013561 "4158" 1514
2:194 0.00013561 "4159" 1515
2:195 0.00013561 "4161" 1517
2:196 0.00013561 "4162" 1518
2:197 0.00013561 "4519" 1675
2:198 0.00013561 "4520" 1676
2:199 0.00013561 "4523" 1679
2:200 0.00013561 "4885" 1834
2:201 0.00013561 "5223" 1961
2:202 0.00013561 "5224" 1962
2:203 0.00013561 "5225" 1963
2:204 0.00013561 "5580" 2104
2:205 0.00013561 "5597" 2121
2:206 0.00013561 "5940" 2236
2:207 0.00013561 "5944" 2240
2:208 0.00013561 "5950" 2246
2:209 0.00013561 "5955" 2251
2:210 0.00013561 "6301" 2372
2:211 0.00013561 "6306" 2377
2:212 0.00013561 "7022" 2646
2:213 0.00013561 "7044" 2662
2:214 0.00013561 "7045" 2663
2:215 0.00013561 "7376" 2777
2:216 0.00013561 "7379" 2780
2:217 0.00013561 "7380" 2781
2:218 0.00013561 "7733" 2904
2:219 0.00013561 "7737" 2908
2:220 0.00013561 "7738" 2909
2:221 0.00013561 "8099" 3032
2:222 0.00013561 "7375" 2776
2:223 0.00013561 "8092" 3025
2:224 0.000129152 "2370" 718
2:225 0.000129152 "2728" 891
2:226 0.000129152 "3443" 1211
2:227 0.000129152 "3445" 1213
2:228 0.000129152 "3446" 1214
2:229 0.000129152 "3447" 1215
2:230 0.000129152 "3795" 1354
2:231 0.000129152 "3798" 1357
2:232 0.000129152 "3799" 1358
2:233 0.000129152 "3839" 1398
2:234 0.000129152 "3867" 1426
2:235 0.000129152 "3868" 1427
2:236 0.000129152 "4147" 1503
2:237 0.000129152 "4153" 1509
2:238 0.000129152 "4157" 1513
2:239 0.000129152 "4160" 1516
2:240 0.000129152 "4163" 1519
2:241 0.000129152 "4199" 1555
2:242 0.000129152 "4863" 1812
2:243 0.000129152 "5221" 1959
2:244 0.000129152 "5222" 1960
2:245 0.000129152 "5242" 1980
2:246 0.000129152 "5244" 1982
2:247 0.000129152 "5245" 1983
2:248 0.000129152 "6303" 2374
2:249 0.000129152 "6308" 2379
2:250 0.000129152 "6658" 2505
2:251 0.000129152 "6680" 2525
2:252 0.000129152 "7024" 2648
2:253 0.000129152 "7043" 2661
2:254 0.000129152 "7372" 2773
2:255 0.000129152 "7373" 2774
2:256 0.000129152 "7374" 2775
2:257 0.000129152 "8098" 3031
2:258 0.000129152 "8489" 3160
2:259 0.000129152 "8490" 3161
2:260 0.000129152 "9576" 3468
2:261 0.000129152 "9936" 3561
2:262 0.000122695 "2724" 887
2:263 0.000122695 "2725" 888
2:264 0.000122695 "2726" 889
2:265 0.000122695 "3086" 1059
2:266 0.000122695 "3088" 1061
2:267 0.000122695 "3448" 1216
2:268 0.000122695 "3791" 1350
2:269 0.000122695 "3793" 1352
2:270 0.000122695 "3794" 1353
2:271 0.000122695 "4166" 1522
2:272 0.000122695 "4198" 1554
2:273 0.000122695 "4227" 1583
2:274 0.000122695 "4228" 1584
2:275 0.000122695 "4528" 1684
2:276 0.000122695 "4628" 1784
2:277 0.000122695 "4886" 1835
2:278 0.000122695 "5220" 1958
2:279 0.000122695 "5246" 1984
2:280 0.000122695 "5306" 2044
2:281 0.000122695 "5602" 2126
2:282 0.000122695 "5606" 2130
2:283 0.000122695 "5959" 2255
2:284 0.000122695 "7020" 2644
2:285 0.000122695 "7377" 2778
2:286 0.000122695 "7756" 2916
2:287 0.000122695 "8100" 3033
2:288 0.000122695 "8116" 3037
2:289 0.000122695 "8457" 3152
2:290 0.000122695 "7732" 2903
2:291 0.000122695 "8129" 3045
2:292 0.000122695 "8130" 3046
2:293 0.000122695 "8135" 3051
2:294 0.000122695 "8136" 3052
2:295 0.000122695 "10312" 3667
2:296 0.000122695 "10682" 3765
2:297 0.000122695 "Orthetrum julia" 5471
2:298 0.000116237 "2366" 714
2:299 0.000116237 "2367" 715
2:300 0.000116237 "2368" 716
2:301 0.000116237 "2727" 890
2:302 0.000116237 "3085" 1058
2:303 0.000116237 "3087" 1060
2:304 0.000116237 "3089" 1062
2:305 0.000116237 "3094" 1067
2:306 0.000116237 "3442" 1210
2:307 0.000116237 "3471" 1239
2:308 0.000116237 "3790" 1349
2:309 0.000116237 "3797" 1356
2:310 0.000116237 "3811" 1370
2:311 0.000116237 "3841" 1400
2:312 0.000116237 "3842" 1401
2:313 0.000116237 "3843" 1402
2:314 0.000116237 "3865" 1424
2:315 0.000116237 "3866" 1425
2:316 0.000116237 "4145" 1501
2:317 0.000116237 "4168" 1524
2:318 0.000116237 "4169" 1525
2:319 0.000116237 "4503" 1659
2:320 0.000116237 "4504" 1660
2:321 0.000116237 "4597" 1753
2:322 0.000116237 "4629" 1785
2:323 0.000116237 "4862" 1811
2:324 0.000116237 "5598" 2122
2:325 0.000116237 "5603" 2127
2:326 0.000116237 "5604" 2128
2:327 0.000116237 "5605" 2129
2:328 0.000116237 "5958" 2254
2:329 0.000116237 "5960" 2256
2:330 0.000116237 "6309" 2380
2:331 0.000116237 "6310" 2381
2:332 0.000116237 "6679" 2524
2:333 0.000116237 "6683" 2528
2:334 0.000116237 "6684" 2529
2:335 0.000116237 "7013" 2637
2:336 0.000116237 "7015" 2639
2:337 0.000116237 "7040" 2658
2:338 0.000116237 "7046" 2664
2:339 0.000116237 "7047" 2665
2:340 0.000116237 "7378" 2779
2:341 0.000116237 "8458" 3153
2:342 0.000116237 "7731" 2902
2:343 0.000116237 "8128" 3044
2:344 0.000116237 "8138" 3054
2:345 0.000116237 "8488" 3159
2:346 0.000116237 "8495" 3166
2:347 0.000116237 "8496" 3167
2:348 0.000116237 "8498" 3169
2:349 0.000116237 "8892" 3308
2:350 0.000116237 "9216" 3372
2:351 0.000116237 "9217" 3373
2:352 0.000116237 "10322" 3677
2:353 0.000116237 "14623" 4521
2:354 0.000116237 "14624" 4522
2:355 0.000109779 "2010" 544
2:356 0.000109779 "2364" 712
2:357 0.000109779 "2365" 713
2:358 0.000109779 "2369" 717
2:359 0.000109779 "2714" 877
2:360 0.000109779 "2715" 878
2:361 0.000109779 "2716" 879
2:362 0.000109779 "2722" 885
2:363 0.000109779 "2723" 886
2:364 0.000109779 "3431" 1203
2:365 0.000109779 "3433" 1205
2:366 0.000109779 "3435" 1207
2:367 0.000109779 "3481" 1249
2:368 0.000109779 "3482" 1250
2:369 0.000109779 "3505" 1273
2:370 0.000109779 "3789" 1348
2:371 0.000109779 "3792" 1351
2:372 0.000109779 "3796" 1355
2:373 0.000109779 "3808" 1367
2:374 0.000109779 "3809" 1368
2:375 0.000109779 "3810" 1369
2:376 0.000109779 "3863" 1422
2:377 0.000109779 "3864" 1423
2:378 0.000109779 "3869" 1428
2:379 0.000109779 "4196" 1552
2:380 0.000109779 "4197" 1553
2:381 0.000109779 "4229" 1585
2:382 0.000109779 "4234" 1590
2:383 0.000109779 "4502" 1658
2:384 0.000109779 "4527" 1683
2:385 0.000109779 "4529" 1685
2:386 0.000109779 "4947" 1896
2:387 0.000109779 "5219" 1957
2:388 0.000109779 "5579" 2103
2:389 0.000109779 "5607" 2131
2:390 0.000109779 "5939" 2235
2:391 0.000109779 "5964" 2260
2:392 0.000109779 "5965" 2261
2:393 0.000109779 "5966" 2262
2:394 0.000109779 "6311" 2382
2:395 0.000109779 "6320" 2391
2:396 0.000109779 "6681" 2526
2:397 0.000109779 "7014" 2638
2:398 0.000109779 "7016" 2640
2:399 0.000109779 "7017" 2641
2:400 0.000109779 "7381" 2782
2:401 0.000109779 "7427" 2816
2:402 0.000109779 "7428" 2817
2:403 0.000109779 "7786" 2943
2:404 0.000109779 "7787" 2944
2:405 0.000109779 "8114" 3035
2:406 0.000109779 "8115" 3036
2:407 0.000109779 "8150" 3066
2:408 0.000109779 "8134" 3050
2:409 0.000109779 "8137" 3053
2:410 0.000109779 "8491" 3162
2:411 0.000109779 "8856" 3272
2:412 0.000109779 "8857" 3273
2:413 0.000109779 "9577" 3469
2:414 0.000109779 "9935" 3560
2:415 0.000109779 "9937" 3562
2:416 0.000109779 "10296" 3651
2:417 0.000109779 "10321" 3676
2:418 0.000109779 "11397" 3933
2:419 0.000109779 "14263" 4474
2:420 0.000109779 "16064" 4668
2:421 0.000103322 "2357" 706
2:422 0.000103322 "2358" 707
2:423 0.000103322 "2362" 710
2:424 0.000103322 "2372" 720
2:425 0.000103322 "2712" 875
2:426 0.000103322 "2717" 880
2:427 0.000103322 "2718" 881
2:428 0.000103322 "2719" 882
2:429 0.000103322 "2751" 914
2:430 0.000103322 "3069" 1044
2:431 0.000103322 "3072" 1047
2:432 0.000103322 "3073" 1048
2:433 0.000103322 "3074" 1049
2:434 0.000103322 "3075" 1050
2:435 0.000103322 "3076" 1051
2:436 0.000103322 "3077" 1052
2:437 0.000103322 "3078" 1053
2:438 0.000103322 "3079" 1054
2:439 0.000103322 "3095" 1068
2:440 0.000103322 "3143" 1116
2:441 0.000103322 "3432" 1204
2:442 0.000103322 "3434" 1206
2:443 0.000103322 "3450" 1218
2:444 0.000103322 "3451" 1219
2:445 0.000103322 "3454" 1222
2:446 0.000103322 "3459" 1227
2:447 0.000103322 "3483" 1251
2:448 0.000103322 "3818" 1377
2:449 0.000103322 "4200" 1556
2:450 0.000103322 "4224" 1580
2:451 0.000103322 "4225" 1581
2:452 0.000103322 "4226" 1582
2:453 0.000103322 "4236" 1592
2:454 0.000103322 "4237" 1593
2:455 0.000103322 "4238" 1594
2:456 0.000103322 "4532" 1688
2:457 0.000103322 "4586" 1742
2:458 0.000103322 "4599" 1755
2:459 0.000103322 "4605" 1761
2:460 0.000103322 "4891" 1840
2:461 0.000103322 "4944" 1893
2:462 0.000103322 "5218" 1956
2:463 0.000103322 "5305" 2043
2:464 0.000103322 "5599" 2123
2:465 0.000103322 "5600" 2124
2:466 0.000103322 "5601" 2125
2:467 0.000103322 "5961" 2257
2:468 0.000103322 "5967" 2263
2:469 0.000103322 "6312" 2383
2:470 0.000103322 "6316" 2387
2:471 0.000103322 "6318" 2389
2:472 0.000103322 "6340" 2405
2:473 0.000103322 "6657" 2504
2:474 0.000103322 "6674" 2520
2:475 0.000103322 "6678" 2523
2:476 0.000103322 "6688" 2533
2:477 0.000103322 "6706" 2541
2:478 0.000103322 "7019" 2643
2:479 0.000103322 "7023" 2647
2:480 0.000103322 "7034" 2653
2:481 0.000103322 "7042" 2660
2:482 0.000103322 "7066" 2684
2:483 0.000103322 "7401" 2791
2:484 0.000103322 "7403" 2793
2:485 0.000103322 "7425" 2814
2:486 0.000103322 "7429" 2818
2:487 0.000103322 "7755" 2915
2:488 0.000103322 "7764" 2922
2:489 0.000103322 "8113" 3034
2:490 0.000103322 "8123" 3040
2:491 0.000103322 "8513" 3184
2:492 0.000103322 "8514" 3185
2:493 0.000103322 "4267" 1623
2:494 0.000103322 "7741" 2912
2:495 0.000103322 "7767" 2924
2:496 0.000103322 "7769" 2926
2:497 0.000103322 "8131" 3047
2:498 0.000103322 "8132" 3048
2:499 0.000103322 "8133" 3049
2:500 0.000103322 "8139" 3055
2:501 0.000103322 "8497" 3168
2:502 0.000103322 "8499" 3170
2:503 0.000103322 "9575" 3467
2:504 0.000103322 "9949" 3574
2:505 0.000103322 "9951" 3576
2:506 0.000103322 "10295" 3650
2:507 0.000103322 "10313" 3668
2:508 0.000103322 "10672" 3755
2:509 0.000103322 "10673" 3756
2:510 0.000103322 "10674" 3757
2:511 0.000103322 "10681" 3764
2:512 0.000103322 "12479" 4179
2:513 0.000103322 "12480" 4180
2:514 0.000103322 "12838" 4253
2:515 0.000103322 "12839" 4254
2:516 0.000103322 "12840" 4255
2:517 0.000103322 "13903" 4426
2:518 0.000103322 "14264" 4475
2:519 0.000103322 "14633" 4531
2:520 0.000103322 "14634" 4532
2:521 0.000103322 "14984" 4564
2:522 0.000103322 "15345" 4605
2:523 9.68642e-05 "2008" 542
2:524 9.68642e-05 "2009" 543
2:525 9.68642e-05 "2033" 567
2:526 9.68642e-05 "2034" 568
2:527 9.68642e-05 "2035" 569
2:528 9.68642e-05 "2363" 711
2:529 9.68642e-05 "2373" 721
2:530 9.68642e-05 "2391" 739
2:531 9.68642e-05 "2392" 740
2:532 9.68642e-05 "2393" 741
2:533 9.68642e-05 "2394" 742
2:534 9.68642e-05 "2395" 743
2:535 9.68642e-05 "2710" 873
2:536 9.68642e-05 "2713" 876
2:537 9.68642e-05 "2752" 915
2:538 9.68642e-05 "3071" 1046
2:539 9.68642e-05 "3084" 1057
2:540 9.68642e-05 "3110" 1083
2:541 9.68642e-05 "3436" 1208
2:542 9.68642e-05 "3437" 1209
2:543 9.68642e-05 "3458" 1226
2:544 9.68642e-05 "3470" 1238
2:545 9.68642e-05 "3506" 1274
2:546 9.68642e-05 "3817" 1376
2:547 9.68642e-05 "4233" 1589
2:548 9.68642e-05 "4239" 1595
2:549 9.68642e-05 "4526" 1682
2:550 9.68642e-05 "4531" 1687
2:551 9.68642e-05 "4581" 1737
2:552 9.68642e-05 "4585" 1741
2:553 9.68642e-05 "4588" 1744
2:554 9.68642e-05 "4589" 1745
2:555 9.68642e-05 "4598" 1754
2:556 9.68642e-05 "4606" 1762
2:557 9.68642e-05 "4859" 1808
2:558 9.68642e-05 "4860" 1809
2:559 9.68642e-05 "4895" 1844
2:560 9.68642e-05 "4896" 1845
2:561 9.68642e-05 "4897" 1846
2:562 9.68642e-05 "4945" 1894
2:563 9.68642e-05 "5004" 1952
2:564 9.68642e-05 "5217" 1955
2:565 9.68642e-05 "5578" 2102
2:566 9.68642e-05 "5723" 2233
2:567 9.68642e-05 "5962" 2258
2:568 9.68642e-05 "5963" 2259
2:569 9.68642e-05 "5974" 2269
2:570 9.68642e-05 "5979" 2274
2:571 9.68642e-05 "6298" 2369
2:572 9.68642e-05 "6313" 2384
2:573 9.68642e-05 "6317" 2388
2:574 9.68642e-05 "6319" 2390
2:575 9.68642e-05 "6321" 2392
2:576 9.68642e-05 "6345" 2410
2:577 9.68642e-05 "6379" 2442
2:578 9.68642e-05 "6652" 2499
2:579 9.68642e-05 "6653" 2500
2:580 9.68642e-05 "6665" 2512
2:581 9.68642e-05 "6667" 2514
2:582 9.68642e-05 "6673" 2519
2:583 9.68642e-05 "6686" 2531
2:584 9.68642e-05 "6687" 2532
2:585 9.68642e-05 "6705" 2540
2:586 9.68642e-05 "6707" 2542
2:587 9.68642e-05 "7012" 2636
2:588 9.68642e-05 "7018" 2642
2:589 9.68642e-05 "7035" 2654
2:590 9.68642e-05 "7041" 2659
2:591 9.68642e-05 "7048" 2666
2:592 9.68642e-05 "7052" 2670
2:593 9.68642e-05 "7053" 2671
2:594 9.68642e-05 "7054" 2672
2:595 9.68642e-05 "7055" 2673
2:596 9.68642e-05 "7056" 2674
2:597 9.68642e-05 "7062" 2680
2:598 9.68642e-05 "7063" 2681
2:599 9.68642e-05 "7065" 2683
2:600 9.68642e-05 "7067" 2685
2:601 9.68642e-05 "7396" 2786
2:602 9.68642e-05 "7397" 2787
2:603 9.68642e-05 "7402" 2792
2:604 9.68642e-05 "7404" 2794
2:605 9.68642e-05 "7405" 2795
2:606 9.68642e-05 "7407" 2796
2:607 9.68642e-05 "7412" 2801
2:608 9.68642e-05 "7413" 2802
2:609 9.68642e-05 "7414" 2803
2:610 9.68642e-05 "7424" 2813
2:611 9.68642e-05 "7426" 2815
2:612 9.68642e-05 "7454" 2842
2:613 9.68642e-05 "7757" 2917
2:614 9.68642e-05 "7762" 2920
2:615 9.68642e-05 "7763" 2921
2:616 9.68642e-05 "7784" 2941
2:617 9.68642e-05 "7789" 2946
2:618 9.68642e-05 "8117" 3038
2:619 9.68642e-05 "8124" 3041
2:620 9.68642e-05 "8475" 3154
2:621 9.68642e-05 "8476" 3155
2:622 9.68642e-05 "4620" 1776
2:623 9.68642e-05 "4978" 1927
2:624 9.68642e-05 "7770" 2927
2:625 9.68642e-05 "7779" 2936
2:626 9.68642e-05 "7780" 2937
2:627 9.68642e-05 "8127" 3043
2:628 9.68642e-05 "8144" 3060
2:629 9.68642e-05 "8145" 3061
2:630 9.68642e-05 "8494" 3165
2:631 9.68642e-05 "8500" 3171
2:632 9.68642e-05 "8532" 3203
2:633 9.68642e-05 "8866" 3282
2:634 9.68642e-05 "9226" 3382
2:635 9.68642e-05 "9591" 3483
2:636 9.68642e-05 "9952" 3577
2:637 9.68642e-05 "11757" 4015
2:638 9.68642e-05 "12116" 4098
2:639 9.68642e-05 "12117" 4099
2:640 9.68642e-05 "12118" 4100
2:641 9.68642e-05 "12477" 4177
2:642 9.68642e-05 "12478" 4178
2:643 9.68642e-05 "12837" 4252
2:644 9.68642e-05 "13181" 4307
2:645 9.68642e-05 "13182" 4308
2:646 9.68642e-05 "13199" 4325
2:647 9.68642e-05 "13541" 4372
2:648 9.68642e-05 "13542" 4373
2:649 9.68642e-05 "13901" 4424
2:650 9.68642e-05 "13902" 4425
2:651 9.68642e-05 "14262" 4473
2:652 9.68642e-05 "14274" 4485
2:653 9.68642e-05 "14625" 4523
2:654 9.68642e-05 "14635" 4533
2:655 9.68642e-05 "14636" 4534
2:656 9.68642e-05 "14983" 4563
2:657 9.68642e-05 "14985" 4565
2:658 9.68642e-05 "15344" 4604
2:659 9.68642e-05 "15705" 4638
2:660 9.68642e-05 "16065" 4669
2:661 9.04066e-05 "2004" 538
2:662 9.04066e-05 "2005" 539
2:663 9.04066e-05 "2011" 545
2:664 9.04066e-05 "2711" 874
2:665 9.04066e-05 "3068" 1043
2:666 9.04066e-05 "3070" 1045
2:667 9.04066e-05 "3111" 1084
2:668 9.04066e-05 "3144" 1117
2:669 9.04066e-05 "3429" 1201
2:670 9.04066e-05 "3430" 1202
2:671 9.04066e-05 "3453" 1221
2:672 9.04066e-05 "3457" 1225
2:673 9.04066e-05 "3463" 1231
2:674 9.04066e-05 "3502" 1270
2:675 9.04066e-05 "3503" 1271
2:676 9.04066e-05 "3504" 1272
2:677 9.04066e-05 "3819" 1378
2:678 9.04066e-05 "3862" 1421
2:679 9.04066e-05 "4179" 1535
2:680 9.04066e-05 "4180" 1536
2:681 9.04066e-05 "4201" 1557
2:682 9.04066e-05 "4223" 1579
2:683 9.04066e-05 "4268" 1624
2:684 9.04066e-05 "4535" 1691
2:685 9.04066e-05 "4539" 1695
2:686 9.04066e-05 "4540" 1696
2:687 9.04066e-05 "4587" 1743
2:688 9.04066e-05 "4861" 1810
2:689 9.04066e-05 "4888" 1837
2:690 9.04066e-05 "4898" 1847
2:691 9.04066e-05 "4943" 1892
2:692 9.04066e-05 "4946" 1895
2:693 9.04066e-05 "5003" 1951
2:694 9.04066e-05 "5247" 1985
2:695 9.04066e-05 "5307" 2045
2:696 9.04066e-05 "5363" 2098
2:697 9.04066e-05 "5577" 2101
2:698 9.04066e-05 "5610" 2134
2:699 9.04066e-05 "5975" 2270
2:700 9.04066e-05 "5976" 2271
2:701 9.04066e-05 "5977" 2272
2:702 9.04066e-05 "5978" 2273
2:703 9.04066e-05 "5980" 2275
2:704 9.04066e-05 "5988" 2283
2:705 9.04066e-05 "6021" 2314
2:706 9.04066e-05 "6022" 2315
2:707 9.04066e-05 "6335" 2402
2:708 9.04066e-05 "6339" 2404
2:709 9.04066e-05 "6341" 2406
2:710 9.04066e-05 "6378" 2441
2:711 9.04066e-05 "6654" 2501
2:712 9.04066e-05 "6655" 2502
2:713 9.04066e-05 "6656" 2503
2:714 9.04066e-05 "6666" 2513
2:715 9.04066e-05 "6677" 2522
2:716 9.04066e-05 "6685" 2530
2:717 9.04066e-05 "6704" 2539
2:718 9.04066e-05 "7029" 2649
2:719 9.04066e-05 "7030" 2650
2:720 9.04066e-05 "7049" 2667
2:721 9.04066e-05 "7050" 2668
2:722 9.04066e-05 "7051" 2669
2:723 9.04066e-05 "7057" 2675
2:724 9.04066e-05 "7064" 2682
2:725 9.04066e-05 "7068" 2686
2:726 9.04066e-05 "7400" 2790
2:727 9.04066e-05 "7408" 2797
2:728 9.04066e-05 "7411" 2800
2:729 9.04066e-05 "7416" 2805
2:730 9.04066e-05 "7417" 2806
2:731 9.04066e-05 "7418" 2807
2:732 9.04066e-05 "7419" 2808
2:733 9.04066e-05 "7421" 2810
2:734 9.04066e-05 "7765" 2923
2:735 9.04066e-05 "7768" 2925
2:736 9.04066e-05 "7771" 2928
2:737 9.04066e-05 "7772" 2929
2:738 9.04066e-05 "7776" 2933
2:739 9.04066e-05 "7783" 2940
2:740 9.04066e-05 "7785" 2942
2:741 9.04066e-05 "7796" 2950
2:742 9.04066e-05 "7797" 2951
2:743 9.04066e-05 "7798" 2952
2:744 9.04066e-05 "8122" 3039
2:745 9.04066e-05 "8125" 3042
2:746 9.04066e-05 "8149" 3065
2:747 9.04066e-05 "8155" 3069
2:748 9.04066e-05 "8156" 3070
2:749 9.04066e-05 "8510" 3181
2:750 9.04066e-05 "8512" 3183
2:751 9.04066e-05 "8515" 3186
2:752 9.04066e-05 "7389" 2783
2:753 9.04066e-05 "7390" 2784
2:754 9.04066e-05 "7749" 2913
2:755 9.04066e-05 "7750" 2914
2:756 9.04066e-05 "8492" 3163
2:757 9.04066e-05 "8493" 3164
2:758 9.04066e-05 "8506" 3177
2:759 9.04066e-05 "8853" 3269
2:760 9.04066e-05 "8854" 3270
2:761 9.04066e-05 "8855" 3271
2:762 9.04066e-05 "8867" 3283
2:763 9.04066e-05 "9218" 3374
2:764 9.04066e-05 "9227" 3383
2:765 9.04066e-05 "9589" 3481
2:766 9.04066e-05 "9590" 3482
2:767 9.04066e-05 "10297" 3652
2:768 9.04066e-05 "10309" 3664
2:769 9.04066e-05 "11037" 3847
2:770 9.04066e-05 "11043" 3853
2:771 9.04066e-05 "11402" 3938
2:772 9.04066e-05 "11403" 3939
2:773 9.04066e-05 "11756" 4014
2:774 9.04066e-05 "11762" 4020
2:775 9.04066e-05 "12476" 4176
2:776 9.04066e-05 "12821" 4236
2:777 9.04066e-05 "13180" 4306
2:778 9.04066e-05 "13540" 4371
2:779 9.04066e-05 "13543" 4374
2:780 9.04066e-05 "14275" 4486
2:781 9.04066e-05 "14986" 4566
2:782 9.04066e-05 "15346" 4606
2:783 9.04066e-05 "15704" 4637
2:784 9.04066e-05 "15706" 4639
2:785 8.3949e-05 "1643" 355
2:786 8.3949e-05 "1649" 361
2:787 8.3949e-05 "2000" 534
2:788 8.3949e-05 "2001" 535
2:789 8.3949e-05 "2002" 536
2:790 8.3949e-05 "2006" 540
2:791 8.3949e-05 "2007" 541
2:792 8.3949e-05 "2012" 546
2:793 8.3949e-05 "2708" 871
2:794 8.3949e-05 "2720" 883
2:795 8.3949e-05 "2747" 910
2:796 8.3949e-05 "2748" 911
2:797 8.3949e-05 "2749" 912
2:798 8.3949e-05 "3082" 1055
2:799 8.3949e-05 "3083" 1056
2:800 8.3949e-05 "3102" 1075
2:801 8.3949e-05 "3416" 1197
2:802 8.3949e-05 "3417" 1198
2:803 8.3949e-05 "3874" 1433
2:804 8.3949e-05 "3907" 1466
2:805 8.3949e-05 "4172" 1528
2:806 8.3949e-05 "4218" 1574
2:807 8.3949e-05 "4219" 1575
2:808 8.3949e-05 "4221" 1577
2:809 8.3949e-05 "4222" 1578
2:810 8.3949e-05 "4232" 1588
2:811 8.3949e-05 "4245" 1601
2:812 8.3949e-05 "4536" 1692
2:813 8.3949e-05 "4580" 1736
2:814 8.3949e-05 "4582" 1738
2:815 8.3949e-05 "4583" 1739
2:816 8.3949e-05 "4584" 1740
2:817 8.3949e-05 "4595" 1751
2:818 8.3949e-05 "4887" 1836
2:819 8.3949e-05 "4892" 1841
2:820 8.3949e-05 "5364" 2099
2:821 8.3949e-05 "5609" 2133
2:822 8.3949e-05 "5662" 2186
2:823 8.3949e-05 "5969" 2265
2:824 8.3949e-05 "5970" 2266
2:825 8.3949e-05 "6294" 2365
2:826 8.3949e-05 "6315" 2386
2:827 8.3949e-05 "6322" 2393
2:828 8.3949e-05 "6323" 2394
2:829 8.3949e-05 "6324" 2395
2:830 8.3949e-05 "6338" 2403
2:831 8.3949e-05 "6343" 2408
2:832 8.3949e-05 "6344" 2409
2:833 8.3949e-05 "6651" 2498
2:834 8.3949e-05 "6671" 2517
2:835 8.3949e-05 "6672" 2518
2:836 8.3949e-05 "6682" 2527
2:837 8.3949e-05 "6703" 2538
2:838 8.3949e-05 "7033" 2652
2:839 8.3949e-05 "7061" 2679
2:840 8.3949e-05 "7089" 2705
2:841 8.3949e-05 "7395" 2785
2:842 8.3949e-05 "7409" 2798
2:843 8.3949e-05 "7415" 2804
2:844 8.3949e-05 "7420" 2809
2:845 8.3949e-05 "7422" 2811
2:846 8.3949e-05 "7430" 2819
2:847 8.3949e-05 "7758" 2918
2:848 8.3949e-05 "7773" 2930
2:849 8.3949e-05 "7775" 2932
2:850 8.3949e-05 "7777" 2934
2:851 8.3949e-05 "7778" 2935
2:852 8.3949e-05 "7788" 2945
2:853 8.3949e-05 "7799" 2953
2:854 8.3949e-05 "8154" 3068
2:855 8.3949e-05 "8158" 3072
2:856 8.3949e-05 "8159" 3073
2:857 8.3949e-05 "8172" 3086
2:858 8.3949e-05 "8483" 3157
2:859 8.3949e-05 "9231" 3387
2:860 8.3949e-05 "9967" 3592
2:861 8.3949e-05 "4261" 1617
2:862 8.3949e-05 "4262" 1618
2:863 8.3949e-05 "4616" 1772
2:864 8.3949e-05 "4643" 1799
2:865 8.3949e-05 "7781" 2938
2:866 8.3949e-05 "8505" 3176
2:867 8.3949e-05 "8507" 3178
2:868 8.3949e-05 "8511" 3182
2:869 8.3949e-05 "8858" 3274
2:870 8.3949e-05 "8859" 3275
2:871 8.3949e-05 "8860" 3276
2:872 8.3949e-05 "8861" 3277
2:873 8.3949e-05 "9225" 3381
2:874 8.3949e-05 "9251" 3407
2:875 8.3949e-05 "9578" 3470
2:876 8.3949e-05 "9588" 3480
2:877 8.3949e-05 "9613" 3505
2:878 8.3949e-05 "10311" 3666
2:879 8.3949e-05 "10655" 3739
2:880 8.3949e-05 "10676" 3759
2:881 8.3949e-05 "10677" 3760
2:882 8.3949e-05 "10678" 3761
2:883 8.3949e-05 "10680" 3763
2:884 8.3949e-05 "11036" 3846
2:885 8.3949e-05 "11038" 3848
2:886 8.3949e-05 "11042" 3852
2:887 8.3949e-05 "11398" 3934
2:888 8.3949e-05 "11404" 3940
2:889 8.3949e-05 "12819" 4234
2:890 8.3949e-05 "12820" 4235
2:891 8.3949e-05 "13198" 4324
2:892 8.3949e-05 "13200" 4326
2:893 8.3949e-05 "14265" 4476
2:894 8.3949e-05 "15343" 4603
2:895 8.3949e-05 "16066" 4670
2:896 7.74913e-05 "8531" 3202
2:897 7.74913e-05 "8891" 3307
2:898 7.74913e-05 "1641" 353
2:899 7.74913e-05 "1642" 354
2:900 7.74913e-05 "1650" 362
2:901 7.74913e-05 "1651" 363
2:902 7.74913e-05 "2707" 870
2:903 7.74913e-05 "2709" 872
2:904 7.74913e-05 "2721" 884
2:905 7.74913e-05 "2732" 895
2:906 7.74913e-05 "2736" 899
2:907 7.74913e-05 "3100" 1073
2:908 7.74913e-05 "3101" 1074
2:909 7.74913e-05 "3106" 1079
2:910 7.74913e-05 "3107" 1080
2:911 7.74913e-05 "3109" 1082
2:912 7.74913e-05 "3121" 1094
2:913 7.74913e-05 "3142" 1115
2:914 7.74913e-05 "3146" 1119
2:915 7.74913e-05 "3452" 1220
2:916 7.74913e-05 "3509" 1277
2:917 7.74913e-05 "3777" 1344
2:918 7.74913e-05 "3837" 1396
2:919 7.74913e-05 "3838" 1397
2:920 7.74913e-05 "3844" 1403
2:921 7.74913e-05 "3857" 1416
2:922 7.74913e-05 "3858" 1417
2:923 7.74913e-05 "3872" 1431
2:924 7.74913e-05 "3873" 1432
2:925 7.74913e-05 "3906" 1465
2:926 7.74913e-05 "3908" 1467
2:927 7.74913e-05 "4167" 1523
2:928 7.74913e-05 "4171" 1527
2:929 7.74913e-05 "4174" 1530
2:930 7.74913e-05 "4249" 1605
2:931 7.74913e-05 "4250" 1606
2:932 7.74913e-05 "4533" 1689
2:933 7.74913e-05 "4534" 1690
2:934 7.74913e-05 "4604" 1760
2:935 7.74913e-05 "4619" 1775
2:936 7.74913e-05 "4858" 1807
2:937 7.74913e-05 "4890" 1839
2:938 7.74913e-05 "4893" 1842
2:939 7.74913e-05 "4899" 1848
2:940 7.74913e-05 "4948" 1897
2:941 7.74913e-05 "5216" 1954
2:942 7.74913e-05 "5248" 1986
2:943 7.74913e-05 "5250" 1988
2:944 7.74913e-05 "5259" 1997
2:945 7.74913e-05 "5608" 2132
2:946 7.74913e-05 "5613" 2137
2:947 7.74913e-05 "5618" 2142
2:948 7.74913e-05 "5619" 2143
2:949 7.74913e-05 "6020" 2313
2:950 7.74913e-05 "6292" 2363
2:951 7.74913e-05 "6293" 2364
2:952 7.74913e-05 "6314" 2385
2:953 7.74913e-05 "6325" 2396
2:954 7.74913e-05 "6326" 2397
2:955 7.74913e-05 "6347" 2412
2:956 7.74913e-05 "6377" 2440
2:957 7.74913e-05 "6380" 2443
2:958 7.74913e-05 "6675" 2521
2:959 7.74913e-05 "6737" 2570
2:960 7.74913e-05 "6738" 2571
2:961 7.74913e-05 "7036" 2655
2:962 7.74913e-05 "7058" 2676
2:963 7.74913e-05 "7059" 2677
2:964 7.74913e-05 "7069" 2687
2:965 7.74913e-05 "7090" 2706
2:966 7.74913e-05 "7094" 2710
2:967 7.74913e-05 "7398" 2788
2:968 7.74913e-05 "7410" 2799
2:969 7.74913e-05 "7423" 2812
2:970 7.74913e-05 "7449" 2837
2:971 7.74913e-05 "7450" 2838
2:972 7.74913e-05 "7761" 2919
2:973 7.74913e-05 "7774" 2931
2:974 7.74913e-05 "7811" 2965
2:975 7.74913e-05 "8157" 3071
2:976 7.74913e-05 "8160" 3074
2:977 7.74913e-05 "8170" 3084
2:978 7.74913e-05 "8171" 3085
2:979 7.74913e-05 "8484" 3158
2:980 7.74913e-05 "8844" 3265
2:981 7.74913e-05 "8845" 3266
2:982 7.74913e-05 "8846" 3267
2:983 7.74913e-05 "8871" 3287
2:984 7.74913e-05 "8872" 3288
2:985 7.74913e-05 "8882" 3298
2:986 7.74913e-05 "9230" 3386
2:987 7.74913e-05 "4260" 1616
2:988 7.74913e-05 "4263" 1619
2:989 7.74913e-05 "4266" 1622
2:990 7.74913e-05 "4607" 1763
2:991 7.74913e-05 "4644" 1800
2:992 7.74913e-05 "4976" 1925
2:993 7.74913e-05 "5308" 2046
2:994 7.74913e-05 "4593" 1749
2:995 7.74913e-05 "4594" 1750
2:996 7.74913e-05 "6023" 2316
2:997 7.74913e-05 "7371" 2772
2:998 7.74913e-05 "7782" 2939
2:999 7.74913e-05 "7790" 2947
2:1000 7.74913e-05 "8140" 3056
2:1001 7.74913e-05 "8142" 3058
2:1002 7.74913e-05 "8151" 3067
2:1003 7.74913e-05 "8501" 3172
2:1004 7.74913e-05 "8864" 3280
2:1005 7.74913e-05 "8890" 3306
2:1006 7.74913e-05 "9219" 3375
2:1007 7.74913e-05 "9232" 3388
2:1008 7.74913e-05 "9241" 3397
2:1009 7.74913e-05 "9250" 3406
2:1010 7.74913e-05 "9253" 3409
2:1011 7.74913e-05 "9612" 3504
2:1012 7.74913e-05 "9938" 3563
2:1013 7.74913e-05 "9950" 3575
2:1014 7.74913e-05 "9968" 3593
2:1015 7.74913e-05 "9972" 3597
2:1016 7.74913e-05 "10308" 3663
2:1017 7.74913e-05 "10310" 3665
2:1018 7.74913e-05 "10327" 3682
2:1019 7.74913e-05 "10675" 3758
2:1020 7.74913e-05 "10679" 3762
2:1021 7.74913e-05 "11015" 3826
2:1022 7.74913e-05 "11032" 3842
2:1023 7.74913e-05 "11035" 3845
2:1024 7.74913e-05 "11041" 3851
2:1025 7.74913e-05 "11761" 4019
2:1026 7.74913e-05 "12115" 4097
2:1027 7.74913e-05 "12822" 4237
2:1028 7.74913e-05 "13559" 4390
2:1029 7.74913e-05 "13904" 4427
2:1030 7.74913e-05 "15708" 4641
2:1031 7.10337e-05 "4977" 1926
2:1032 7.10337e-05 "1290" 196
2:1033 7.10337e-05 "1640" 352
2:1034 7.10337e-05 "1644" 356
2:1035 7.10337e-05 "1647" 359
2:1036 7.10337e-05 "1648" 360
2:1037 7.10337e-05 "1999" 533
2:1038 7.10337e-05 "2003" 537
2:1039 7.10337e-05 "2022" 556
2:1040 7.10337e-05 "2023" 557
2:1041 7.10337e-05 "2024" 558
2:1042 7.10337e-05 "2025" 559
2:1043 7.10337e-05 "2360" 709
2:1044 7.10337e-05 "2398" 746
2:1045 7.10337e-05 "2706" 869
2:1046 7.10337e-05 "2750" 913
2:1047 7.10337e-05 "2783" 946
2:1048 7.10337e-05 "3067" 1042
2:1049 7.10337e-05 "3097" 1070
2:1050 7.10337e-05 "3122" 1095
2:1051 7.10337e-05 "3145" 1118
2:1052 7.10337e-05 "3151" 1124
2:1053 7.10337e-05 "3418" 1199
2:1054 7.10337e-05 "3449" 1217
2:1055 7.10337e-05 "3461" 1229
2:1056 7.10337e-05 "3462" 1230
2:1057 7.10337e-05 "3510" 1278
2:1058 7.10337e-05 "3530" 1298
2:1059 7.10337e-05 "3774" 1341
2:1060 7.10337e-05 "3775" 1342
2:1061 7.10337e-05 "3853" 1412
2:1062 7.10337e-05 "3854" 1413
2:1063 7.10337e-05 "3889" 1448
2:1064 7.10337e-05 "3892" 1451
2:1065 7.10337e-05 "3939" 1485
2:1066 7.10337e-05 "4217" 1573
2:1067 7.10337e-05 "4230" 1586
2:1068 7.10337e-05 "4244" 1600
2:1069 7.10337e-05 "4246" 1602
2:1070 7.10337e-05 "4498" 1654
2:1071 7.10337e-05 "4499" 1655
2:1072 7.10337e-05 "4500" 1656
2:1073 7.10337e-05 "4501" 1657
2:1074 7.10337e-05 "4537" 1693
2:1075 7.10337e-05 "4546" 1702
2:1076 7.10337e-05 "4547" 1703
2:1077 7.10337e-05 "4615" 1771
2:1078 7.10337e-05 "4618" 1774
2:1079 7.10337e-05 "4906" 1855
2:1080 7.10337e-05 "4907" 1856
2:1081 7.10337e-05 "4942" 1891
2:1082 7.10337e-05 "4975" 1924
2:1083 7.10337e-05 "5252" 1990
2:1084 7.10337e-05 "5258" 1996
2:1085 7.10337e-05 "5611" 2135
2:1086 7.10337e-05 "5987" 2282
2:1087 7.10337e-05 "6295" 2366
2:1088 7.10337e-05 "6296" 2367
2:1089 7.10337e-05 "6297" 2368
2:1090 7.10337e-05 "6327" 2398
2:1091 7.10337e-05 "6328" 2399
2:1092 7.10337e-05 "6334" 2401
2:1093 7.10337e-05 "6342" 2407
2:1094 7.10337e-05 "6346" 2411
2:1095 7.10337e-05 "6348" 2413
2:1096 7.10337e-05 "6701" 2536
2:1097 7.10337e-05 "6702" 2537
2:1098 7.10337e-05 "6708" 2543
2:1099 7.10337e-05 "6740" 2573
2:1100 7.10337e-05 "7060" 2678
2:1101 7.10337e-05 "7091" 2707
2:1102 7.10337e-05 "7093" 2709
2:1103 7.10337e-05 "7453" 2841
2:1104 7.10337e-05 "7809" 2963
2:1105 7.10337e-05 "7810" 2964
2:1106 7.10337e-05 "7813" 2967
2:1107 7.10337e-05 "8146" 3062
2:1108 7.10337e-05 "8161" 3075
2:1109 7.10337e-05 "8167" 3081
2:1110 7.10337e-05 "8169" 3083
2:1111 7.10337e-05 "8482" 3156
2:1112 7.10337e-05 "8527" 3198
2:1113 7.10337e-05 "8847" 3268
2:1114 7.10337e-05 "8873" 3289
2:1115 7.10337e-05 "8881" 3297
2:1116 7.10337e-05 "9242" 3398
2:1117 7.10337e-05 "4614" 1770
2:1118 7.10337e-05 "4617" 1773
2:1119 7.10337e-05 "5724" 2234
2:1120 7.10337e-05 "6084" 2362
2:1121 7.10337e-05 "8143" 3059
2:1122 7.10337e-05 "8865" 3281
2:1123 7.10337e-05 "9228" 3384
2:1124 7.10337e-05 "9229" 3385
2:1125 7.10337e-05 "9252" 3408
2:1126 7.10337e-05 "9587" 3479
2:1127 7.10337e-05 "9610" 3502
2:1128 7.10337e-05 "9611" 3503
2:1129 7.10337e-05 "9969" 3594
2:1130 7.10337e-05 "9970" 3595
2:1131 7.10337e-05 "10328" 3683
2:1132 7.10337e-05 "10656" 3740
2:1133 7.10337e-05 "10668" 3752
2:1134 7.10337e-05 "10669" 3753
2:1135 7.10337e-05 "10686" 3769
2:1136 7.10337e-05 "10687" 3770
2:1137 7.10337e-05 "11033" 3843
2:1138 7.10337e-05 "11039" 3849
2:1139 7.10337e-05 "11396" 3932
2:1140 7.10337e-05 "11401" 3937
2:1141 7.10337e-05 "11405" 3941
2:1142 7.10337e-05 "12475" 4175
2:1143 7.10337e-05 "13183" 4309
2:1144 7.10337e-05 "14276" 4487
2:1145 7.10337e-05 "14277" 4488
2:1146 7.10337e-05 "14626" 4524
2:1147 7.10337e-05 "14632" 4530
2:1148 7.10337e-05 "15348" 4608
2:1149 7.10337e-05 "15707" 4640
2:1150 6.45761e-05 "1289" 195
2:1151 6.45761e-05 "1291" 197
2:1152 6.45761e-05 "1639" 351
2:1153 6.45761e-05 "1646" 358
2:1154 6.45761e-05 "1989" 523
2:1155 6.45761e-05 "1990" 524
2:1156 6.45761e-05 "1991" 525
2:1157 6.45761e-05 "1992" 526
2:1158 6.45761e-05 "1993" 527
2:1159 6.45761e-05 "1994" 528
2:1160 6.45761e-05 "1998" 532
2:1161 6.45761e-05 "2346" 695
2:1162 6.45761e-05 "2347" 696
2:1163 6.45761e-05 "2348" 697
2:1164 6.45761e-05 "2349" 698
2:1165 6.45761e-05 "2350" 699
2:1166 6.45761e-05 "2351" 700
2:1167 6.45761e-05 "2353" 702
2:1168 6.45761e-05 "2354" 703
2:1169 6.45761e-05 "2356" 705
2:1170 6.45761e-05 "2359" 708
2:1171 6.45761e-05 "2397" 745
2:1172 6.45761e-05 "2737" 900
2:1173 6.45761e-05 "2779" 942
2:1174 6.45761e-05 "2813" 976
2:1175 6.45761e-05 "2814" 977
2:1176 6.45761e-05 "3066" 1041
2:1177 6.45761e-05 "3096" 1069
2:1178 6.45761e-05 "3098" 1071
2:1179 6.45761e-05 "3099" 1072
2:1180 6.45761e-05 "3152" 1125
2:1181 6.45761e-05 "3153" 1126
2:1182 6.45761e-05 "3196" 1169
2:1183 6.45761e-05 "3197" 1170
2:1184 6.45761e-05 "3419" 1200
2:1185 6.45761e-05 "3460" 1228
2:1186 6.45761e-05 "3472" 1240
2:1187 6.45761e-05 "3501" 1269
2:1188 6.45761e-05 "3531" 1299
2:1189 6.45761e-05 "3778" 1345
2:1190 6.45761e-05 "3820" 1379
2:1191 6.45761e-05 "3849" 1408
2:1192 6.45761e-05 "3850" 1409
2:1193 6.45761e-05 "3856" 1415
2:1194 6.45761e-05 "3859" 1418
2:1195 6.45761e-05 "3890" 1449
2:1196 6.45761e-05 "4137" 1495
2:1197 6.45761e-05 "4138" 1496
2:1198 6.45761e-05 "4139" 1497
2:1199 6.45761e-05 "4140" 1498
2:1200 6.45761e-05 "4170" 1526
2:1201 6.45761e-05 "4176" 1532
2:1202 6.45761e-05 "4189" 1545
2:1203 6.45761e-05 "4190" 1546
2:1204 6.45761e-05 "4220" 1576
2:1205 6.45761e-05 "4299" 1644
2:1206 6.45761e-05 "4497" 1653
2:1207 6.45761e-05 "4530" 1686
2:1208 6.45761e-05 "4577" 1733
2:1209 6.45761e-05 "4579" 1735
2:1210 6.45761e-05 "4657" 1801
2:1211 6.45761e-05 "4857" 1806
2:1212 6.45761e-05 "4894" 1843
2:1213 6.45761e-05 "4955" 1904
2:1214 6.45761e-05 "5257" 1995
2:1215 6.45761e-05 "5612" 2136
2:1216 6.45761e-05 "5628" 2152
2:1217 6.45761e-05 "5629" 2153
2:1218 6.45761e-05 "5661" 2185
2:1219 6.45761e-05 "5971" 2267
2:1220 6.45761e-05 "5985" 2280
2:1221 6.45761e-05 "5986" 2281
2:1222 6.45761e-05 "6329" 2400
2:1223 6.45761e-05 "6669" 2515
2:1224 6.45761e-05 "6670" 2516
2:1225 6.45761e-05 "6739" 2572
2:1226 6.45761e-05 "7032" 2651
2:1227 6.45761e-05 "7037" 2656
2:1228 6.45761e-05 "7088" 2704
2:1229 6.45761e-05 "7092" 2708
2:1230 6.45761e-05 "7431" 2820
2:1231 6.45761e-05 "7452" 2840
2:1232 6.45761e-05 "7807" 2961
2:1233 6.45761e-05 "7808" 2962
2:1234 6.45761e-05 "7812" 2966
2:1235 6.45761e-05 "8147" 3063
2:1236 6.45761e-05 "8148" 3064
2:1237 6.45761e-05 "8166" 3080
2:1238 6.45761e-05 "8516" 3187
2:1239 6.45761e-05 "8517" 3188
2:1240 6.45761e-05 "8518" 3189
2:1241 6.45761e-05 "8520" 3191
2:1242 6.45761e-05 "8877" 3293
2:1243 6.45761e-05 "8878" 3294
2:1244 6.45761e-05 "9966" 3591
2:1245 6.45761e-05 "3916" 1475
2:1246 6.45761e-05 "4259" 1615
2:1247 6.45761e-05 "4596" 1752
2:1248 6.45761e-05 "4612" 1768
2:1249 6.45761e-05 "4979" 1928
2:1250 6.45761e-05 "4954" 1903
2:1251 6.45761e-05 "5304" 2042
2:1252 6.45761e-05 "5659" 2183
2:1253 6.45761e-05 "5666" 2190
2:1254 6.45761e-05 "7800" 2954
2:1255 6.45761e-05 "8141" 3057
2:1256 6.45761e-05 "8521" 3192
2:1257 6.45761e-05 "8522" 3193
2:1258 6.45761e-05 "9240" 3396
2:1259 6.45761e-05 "9586" 3478
2:1260 6.45761e-05 "9948" 3573
2:1261 6.45761e-05 "9971" 3596
2:1262 6.45761e-05 "10317" 3672
2:1263 6.45761e-05 "10318" 3673
2:1264 6.45761e-05 "10319" 3674
2:1265 6.45761e-05 "10329" 3684
2:1266 6.45761e-05 "10330" 3685
2:1267 6.45761e-05 "10331" 3686
2:1268 6.45761e-05 "10688" 3771
2:1269 6.45761e-05 "10689" 3772
2:1270 6.45761e-05 "10690" 3773
2:1271 6.45761e-05 "11048" 3858
2:1272 6.45761e-05 "11049" 3859
2:1273 6.45761e-05 "11399" 3935
2:1274 6.45761e-05 "12460" 4160
2:1275 6.45761e-05 "12461" 4161
2:1276 6.45761e-05 "12823" 4238
2:1277 6.45761e-05 "12836" 4251
2:1278 6.45761e-05 "13557" 4388
2:1279 6.45761e-05 "13917" 4440
2:1280 6.45761e-05 "14266" 4477
2:1281 6.45761e-05 "14272" 4483
2:1282 6.45761e-05 "14273" 4484
2:1283 6.45761e-05 "14987" 4567
2:1284 6.45761e-05 "15347" 4607
2:1285 5.81185e-05 "1286" 192
2:1286 5.81185e-05 "1287" 193
2:1287 5.81185e-05 "1288" 194
2:1288 5.81185e-05 "1292" 198
2:1289 5.81185e-05 "1637" 349
2:1290 5.81185e-05 "1638" 350
2:1291 5.81185e-05 "1645" 357
2:1292 5.81185e-05 "1655" 367
2:1293 5.81185e-05 "1996" 530
2:1294 5.81185e-05 "1997" 531
2:1295 5.81185e-05 "2352" 701
2:1296 5.81185e-05 "2355" 704
2:1297 5.81185e-05 "2396" 744
2:1298 5.81185e-05 "2741" 904
2:1299 5.81185e-05 "2745" 908
2:1300 5.81185e-05 "2746" 909
2:1301 5.81185e-05 "2778" 941
2:1302 5.81185e-05 "2781" 944
2:1303 5.81185e-05 "2782" 945
2:1304 5.81185e-05 "3055" 1036
2:1305 5.81185e-05 "3056" 1037
2:1306 5.81185e-05 "3057" 1038
2:1307 5.81185e-05 "3092" 1065
2:1308 5.81185e-05 "3093" 1066
2:1309 5.81185e-05 "3108" 1081
2:1310 5.81185e-05 "3139" 1112
2:1311 5.81185e-05 "3141" 1114
2:1312 5.81185e-05 "3414" 1195
2:1313 5.81185e-05 "3415" 1196
2:1314 5.81185e-05 "3469" 1237
2:1315 5.81185e-05 "3507" 1275
2:1316 5.81185e-05 "3529" 1297
2:1317 5.81185e-05 "3580" 1333
2:1318 5.81185e-05 "3776" 1343
2:1319 5.81185e-05 "3821" 1380
2:1320 5.81185e-05 "3829" 1388
2:1321 5.81185e-05 "3845" 1404
2:1322 5.81185e-05 "3855" 1414
2:1323 5.81185e-05 "3861" 1420
2:1324 5.81185e-05 "3891" 1450
2:1325 5.81185e-05 "3940" 1486
2:1326 5.81185e-05 "4132" 1491
2:1327 5.81185e-05 "4136" 1494
2:1328 5.81185e-05 "4141" 1499
2:1329 5.81185e-05 "4142" 1500
2:1330 5.81185e-05 "4175" 1531
2:1331 5.81185e-05 "4216" 1572
2:1332 5.81185e-05 "4248" 1604
2:1333 5.81185e-05 "4492" 1648
2:1334 5.81185e-05 "4495" 1651
2:1335 5.81185e-05 "4496" 1652
2:1336 5.81185e-05 "4554" 1710
2:1337 5.81185e-05 "4555" 1711
2:1338 5.81185e-05 "4556" 1712
2:1339 5.81185e-05 "4557" 1713
2:1340 5.81185e-05 "4578" 1734
2:1341 5.81185e-05 "4855" 1804
2:1342 5.81185e-05 "4856" 1805
2:1343 5.81185e-05 "4889" 1838
2:1344 5.81185e-05 "5249" 1987
2:1345 5.81185e-05 "5251" 1989
2:1346 5.81185e-05 "5265" 2003
2:1347 5.81185e-05 "5266" 2004
2:1348 5.81185e-05 "5968" 2264
2:1349 5.81185e-05 "5989" 2284
2:1350 5.81185e-05 "6019" 2312
2:1351 5.81185e-05 "6365" 2428
2:1352 5.81185e-05 "6376" 2439
2:1353 5.81185e-05 "6689" 2534
2:1354 5.81185e-05 "6700" 2535
2:1355 5.81185e-05 "6709" 2544
2:1356 5.81185e-05 "6735" 2568
2:1357 5.81185e-05 "7038" 2657
2:1358 5.81185e-05 "7070" 2688
2:1359 5.81185e-05 "7399" 2789
2:1360 5.81185e-05 "8168" 3082
2:1361 5.81185e-05 "8519" 3190
2:1362 5.81185e-05 "8529" 3200
2:1363 5.81185e-05 "8530" 3201
2:1364 5.81185e-05 "8880" 3296
2:1365 5.81185e-05 "8885" 3301
2:1366 5.81185e-05 "8889" 3305
2:1367 5.81185e-05 "9245" 3401
2:1368 5.81185e-05 "Cordulegaster helladica" 5223
2:1369 5.81185e-05 "1743" 455
2:1370 5.81185e-05 "1744" 456
2:1371 5.81185e-05 "1745" 457
2:1372 5.81185e-05 "2450" 798
2:1373 5.81185e-05 "2470" 818
2:1374 5.81185e-05 "2471" 819
2:1375 5.81185e-05 "2815" 978
2:1376 5.81185e-05 "3173" 1146
2:1377 5.81185e-05 "3186" 1159
2:1378 5.81185e-05 "3187" 1160
2:1379 5.81185e-05 "3513" 1281
2:1380 5.81185e-05 "3888" 1447
2:1381 5.81185e-05 "3938" 1484
2:1382 5.81185e-05 "4251" 1607
2:1383 5.81185e-05 "4298" 1643
2:1384 5.81185e-05 "4603" 1759
2:1385 5.81185e-05 "4608" 1764
2:1386 5.81185e-05 "4613" 1769
2:1387 5.81185e-05 "4949" 1898
2:1388 5.81185e-05 "4980" 1929
2:1389 5.81185e-05 "4235" 1591
2:1390 5.81185e-05 "4953" 1902
2:1391 5.81185e-05 "6714" 2547
2:1392 5.81185e-05 "7801" 2955
2:1393 5.81185e-05 "8504" 3175
2:1394 5.81185e-05 "8508" 3179
2:1395 5.81185e-05 "8879" 3295
2:1396 5.81185e-05 "9239" 3395
2:1397 5.81185e-05 "9592" 3484
2:1398 5.81185e-05 "9593" 3485
2:1399 5.81185e-05 "9595" 3487
2:1400 5.81185e-05 "9601" 3493
2:1401 5.81185e-05 "9609" 3501
2:1402 5.81185e-05 "9956" 3581
2:1403 5.81185e-05 "9957" 3582
2:1404 5.81185e-05 "9962" 3587
2:1405 5.81185e-05 "10325" 3680
2:1406 5.81185e-05 "10667" 3751
2:1407 5.81185e-05 "10671" 3754
2:1408 5.81185e-05 "11016" 3827
2:1409 5.81185e-05 "11040" 3850
2:1410 5.81185e-05 "11400" 3936
2:1411 5.81185e-05 "11758" 4016
2:1412 5.81185e-05 "11759" 4017
2:1413 5.81185e-05 "11760" 4018
2:1414 5.81185e-05 "12459" 4159
2:1415 5.81185e-05 "12462" 4162
2:1416 5.81185e-05 "13184" 4310
2:1417 5.81185e-05 "13544" 4375
2:1418 5.81185e-05 "13556" 4387
2:1419 5.81185e-05 "13558" 4389
2:1420 5.81185e-05 "13905" 4428
2:1421 5.81185e-05 "13913" 4436
2:1422 5.81185e-05 "13914" 4437
2:1423 5.81185e-05 "13916" 4439
2:1424 5.81185e-05 "13918" 4441
2:1425 5.81185e-05 "14990" 4570
2:1426 5.81185e-05 "15349" 4609
2:1427 5.81185e-05 "15350" 4610
2:1428 5.16609e-05 "5303" 2041
2:1429 5.16609e-05 "9243" 3399
2:1430 5.16609e-05 "9602" 3494
2:1431 5.16609e-05 "9603" 3495
2:1432 5.16609e-05 "9604" 3496
2:1433 5.16609e-05 "1280" 186
2:1434 5.16609e-05 "1281" 187
2:1435 5.16609e-05 "1285" 191
2:1436 5.16609e-05 "1995" 529
2:1437 5.16609e-05 "2377" 725
2:1438 5.16609e-05 "2378" 726
2:1439 5.16609e-05 "2735" 898
2:1440 5.16609e-05 "2738" 901
2:1441 5.16609e-05 "2739" 902
2:1442 5.16609e-05 "2740" 903
2:1443 5.16609e-05 "2742" 905
2:1444 5.16609e-05 "2791" 954
2:1445 5.16609e-05 "3090" 1063
2:1446 5.16609e-05 "3091" 1064
2:1447 5.16609e-05 "3103" 1076
2:1448 5.16609e-05 "3150" 1123
2:1449 5.16609e-05 "3464" 1232
2:1450 5.16609e-05 "3477" 1245
2:1451 5.16609e-05 "3478" 1246
2:1452 5.16609e-05 "3497" 1265
2:1453 5.16609e-05 "3499" 1267
2:1454 5.16609e-05 "3500" 1268
2:1455 5.16609e-05 "3528" 1296
2:1456 5.16609e-05 "3779" 1346
2:1457 5.16609e-05 "3780" 1347
2:1458 5.16609e-05 "3830" 1389
2:1459 5.16609e-05 "3852" 1411
2:1460 5.16609e-05 "3860" 1419
2:1461 5.16609e-05 "3870" 1429
2:1462 5.16609e-05 "3885" 1444
2:1463 5.16609e-05 "4133" 1492
2:1464 5.16609e-05 "4177" 1533
2:1465 5.16609e-05 "4178" 1534
2:1466 5.16609e-05 "4188" 1544
2:1467 5.16609e-05 "4191" 1547
2:1468 5.16609e-05 "4192" 1548
2:1469 5.16609e-05 "4193" 1549
2:1470 5.16609e-05 "4203" 1559
2:1471 5.16609e-05 "4243" 1599
2:1472 5.16609e-05 "4491" 1647
2:1473 5.16609e-05 "4553" 1709
2:1474 5.16609e-05 "4560" 1716
2:1475 5.16609e-05 "4658" 1802
2:1476 5.16609e-05 "4900" 1849
2:1477 5.16609e-05 "4908" 1857
2:1478 5.16609e-05 "4935" 1884
2:1479 5.16609e-05 "4950" 1899
2:1480 5.16609e-05 "5255" 1993
2:1481 5.16609e-05 "5256" 1994
2:1482 5.16609e-05 "5268" 2006
2:1483 5.16609e-05 "5654" 2178
2:1484 5.16609e-05 "5660" 2184
2:1485 5.16609e-05 "5981" 2276
2:1486 5.16609e-05 "6005" 2298
2:1487 5.16609e-05 "6014" 2307
2:1488 5.16609e-05 "6015" 2308
2:1489 5.16609e-05 "6366" 2429
2:1490 5.16609e-05 "6367" 2430
2:1491 5.16609e-05 "6374" 2437
2:1492 5.16609e-05 "6375" 2438
2:1493 5.16609e-05 "6715" 2548
2:1494 5.16609e-05 "6721" 2554
2:1495 5.16609e-05 "6730" 2563
2:1496 5.16609e-05 "6734" 2567
2:1497 5.16609e-05 "6736" 2569
2:1498 5.16609e-05 "7074" 2690
2:1499 5.16609e-05 "7075" 2691
2:1500 5.16609e-05 "7081" 2697
2:1501 5.16609e-05 "7448" 2836
2:1502 5.16609e-05 "7451" 2839
2:1503 5.16609e-05 "8528" 3199
2:1504 5.16609e-05 "8886" 3302
2:1505 5.16609e-05 "9246" 3402
2:1506 5.16609e-05 "9606" 3498
2:1507 5.16609e-05 "9607" 3499
2:1508 5.16609e-05 "1684" 396
2:1509 5.16609e-05 "1685" 397
2:1510 5.16609e-05 "1741" 453
2:1511 5.16609e-05 "1742" 454
2:1512 5.16609e-05 "3174" 1147
2:1513 5.16609e-05 "3188" 1161
2:1514 5.16609e-05 "3514" 1282
2:1515 5.16609e-05 "4609" 1765
2:1516 5.16609e-05 "4956" 1905
2:1517 5.16609e-05 "4967" 1916
2:1518 5.16609e-05 "4968" 1917
2:1519 5.16609e-05 "7073" 2689
2:1520 5.16609e-05 "7433" 2821
2:1521 5.16609e-05 "7434" 2822
2:1522 5.16609e-05 "8162" 3076
2:1523 5.16609e-05 "8502" 3173
2:1524 5.16609e-05 "8868" 3284
2:1525 5.16609e-05 "8883" 3299
2:1526 5.16609e-05 "9579" 3471
2:1527 5.16609e-05 "9598" 3490
2:1528 5.16609e-05 "9599" 3491
2:1529 5.16609e-05 "9600" 3492
2:1530 5.16609e-05 "9953" 3578
2:1531 5.16609e-05 "9961" 3586
2:1532 5.16609e-05 "10315" 3670
2:1533 5.16609e-05 "11027" 3838
2:1534 5.16609e-05 "11034" 3844
2:1535 5.16609e-05 "11740" 4001
2:1536 5.16609e-05 "12463" 4163
2:1537 5.16609e-05 "12824" 4239
2:1538 5.16609e-05 "13554" 4385
2:1539 5.16609e-05 "13555" 4386
2:1540 5.16609e-05 "13912" 4435
2:1541 5.16609e-05 "13915" 4438
2:1542 5.16609e-05 "14267" 4478
2:1543 5.16609e-05 "14989" 4569
2:1544 5.16609e-05 "14991" 4571
2:1545 5.16609e-05 "15351" 4611
2:1546 5.16609e-05 "15709" 4642
2:1547 4.52033e-05 "7805" 2959
2:1548 4.52033e-05 "8884" 3300
2:1549 4.52033e-05 "9244" 3400
2:1550 4.52033e-05 "9247" 3403
2:1551 4.52033e-05 "9248" 3404
2:1552 4.52033e-05 "9249" 3405
2:1553 4.52033e-05 "9608" 3500
2:1554 4.52033e-05 "1279" 185
2:1555 4.52033e-05 "1282" 188
2:1556 4.52033e-05 "1633" 345
2:1557 4.52033e-05 "1635" 347
2:1558 4.52033e-05 "1636" 348
2:1559 4.52033e-05 "1665" 377
2:1560 4.52033e-05 "1706" 418
2:1561 4.52033e-05 "1707" 419
2:1562 4.52033e-05 "1708" 420
2:1563 4.52033e-05 "2493" 841
2:1564 4.52033e-05 "2777" 940
2:1565 4.52033e-05 "2792" 955
2:1566 4.52033e-05 "3104" 1077
2:1567 4.52033e-05 "3140" 1113
2:1568 4.52033e-05 "3147" 1120
2:1569 4.52033e-05 "3148" 1121
2:1570 4.52033e-05 "3149" 1122
2:1571 4.52033e-05 "3496" 1264
2:1572 4.52033e-05 "3508" 1276
2:1573 4.52033e-05 "3511" 1279
2:1574 4.52033e-05 "3532" 1300
2:1575 4.52033e-05 "3579" 1332
2:1576 4.52033e-05 "3812" 1371
2:1577 4.52033e-05 "3816" 1375
2:1578 4.52033e-05 "3831" 1390
2:1579 4.52033e-05 "4131" 1490
2:1580 4.52033e-05 "4134" 1493
2:1581 4.52033e-05 "4173" 1529
2:1582 4.52033e-05 "4187" 1543
2:1583 4.52033e-05 "4204" 1560
2:1584 4.52033e-05 "4215" 1571
2:1585 4.52033e-05 "4242" 1598
2:1586 4.52033e-05 "4493" 1649
2:1587 4.52033e-05 "4494" 1650
2:1588 4.52033e-05 "4544" 1700
2:1589 4.52033e-05 "4559" 1715
2:1590 4.52033e-05 "4576" 1732
2:1591 4.52033e-05 "4905" 1854
2:1592 4.52033e-05 "4934" 1883
2:1593 4.52033e-05 "4936" 1885
2:1594 4.52033e-05 "5254" 1992
2:1595 4.52033e-05 "5260" 1998
2:1596 4.52033e-05 "5616" 2140
2:1597 4.52033e-05 "5617" 2141
2:1598 4.52033e-05 "5620" 2144
2:1599 4.52033e-05 "5627" 2151
2:1600 4.52033e-05 "5655" 2179
2:1601 4.52033e-05 "5656" 2180
2:1602 4.52033e-05 "5657" 2181
2:1603 4.52033e-05 "5973" 2268
2:1604 4.52033e-05 "5982" 2277
2:1605 4.52033e-05 "6002" 2295
2:1606 4.52033e-05 "6006" 2299
2:1607 4.52033e-05 "6016" 2309
2:1608 4.52033e-05 "6722" 2555
2:1609 4.52033e-05 "6731" 2564
2:1610 4.52033e-05 "7095" 2711
2:1611 4.52033e-05 "7447" 2835
2:1612 4.52033e-05 "8526" 3197
2:1613 4.52033e-05 "9605" 3497
2:1614 4.52033e-05 "1654" 366
2:1615 4.52033e-05 "2038" 572
2:1616 4.52033e-05 "2039" 573
2:1617 4.52033e-05 "1765" 477
2:1618 4.52033e-05 "1766" 478
2:1619 4.52033e-05 "2103" 637
2:1620 4.52033e-05 "2104" 638
2:1621 4.52033e-05 "2454" 802
2:1622 4.52033e-05 "2455" 803
2:1623 4.52033e-05 "2472" 820
2:1624 4.52033e-05 "2817" 980
2:1625 4.52033e-05 "2818" 981
2:1626 4.52033e-05 "2819" 982
2:1627 4.52033e-05 "3154" 1127
2:1628 4.52033e-05 "3468" 1236
2:1629 4.52033e-05 "3827" 1386
2:1630 4.52033e-05 "3828" 1387
2:1631 4.52033e-05 "3902" 1461
2:1632 4.52033e-05 "3911" 1470
2:1633 4.52033e-05 "4252" 1608
2:1634 4.52033e-05 "4253" 1609
2:1635 4.52033e-05 "4254" 1610
2:1636 4.52033e-05 "4297" 1642
2:1637 4.52033e-05 "4957" 1906
2:1638 4.52033e-05 "4969" 1918
2:1639 4.52033e-05 "6719" 2552
2:1640 4.52033e-05 "6720" 2553
2:1641 4.52033e-05 "7440" 2828
2:1642 4.52033e-05 "7441" 2829
2:1643 4.52033e-05 "7794" 2948
2:1644 4.52033e-05 "7795" 2949
2:1645 4.52033e-05 "8509" 3180
2:1646 4.52033e-05 "8869" 3285
2:1647 4.52033e-05 "8874" 3290
2:1648 4.52033e-05 "9220" 3376
2:1649 4.52033e-05 "9224" 3380
2:1650 4.52033e-05 "9233" 3389
2:1651 4.52033e-05 "9234" 3390
2:1652 4.52033e-05 "9235" 3391
2:1653 4.52033e-05 "9236" 3392
2:1654 4.52033e-05 "9237" 3393
2:1655 4.52033e-05 "9238" 3394
2:1656 4.52033e-05 "9585" 3477
2:1657 4.52033e-05 "9594" 3486
2:1658 4.52033e-05 "9597" 3489
2:1659 4.52033e-05 "9947" 3572
2:1660 4.52033e-05 "9955" 3580
2:1661 4.52033e-05 "9958" 3583
2:1662 4.52033e-05 "9963" 3588
2:1663 4.52033e-05 "10307" 3662
2:1664 4.52033e-05 "10314" 3669
2:1665 4.52033e-05 "10316" 3671
2:1666 4.52033e-05 "11028" 3839
2:1667 4.52033e-05 "11377" 3914
2:1668 4.52033e-05 "11378" 3915
2:1669 4.52033e-05 "11393" 3929
2:1670 4.52033e-05 "11394" 3930
2:1671 4.52033e-05 "11395" 3931
2:1672 4.52033e-05 "11737" 3998
2:1673 4.52033e-05 "11738" 3999
2:1674 4.52033e-05 "11739" 4000
2:1675 4.52033e-05 "12100" 4082
2:1676 4.52033e-05 "12108" 4090
2:1677 4.52033e-05 "13196" 4322
2:1678 4.52033e-05 "13197" 4323
2:1679 4.52033e-05 "13545" 4376
2:1680 4.52033e-05 "14627" 4525
2:1681 4.52033e-05 "14628" 4526
2:1682 4.52033e-05 "14629" 4527
2:1683 4.52033e-05 "14630" 4528
2:1684 4.52033e-05 "14988" 4568
2:1685 4.52033e-05 "14992" 4572
2:1686 4.52033e-05 "14993" 4573
2:1687 3.87457e-05 "1653" 365
2:1688 3.87457e-05 "1666" 378
2:1689 3.87457e-05 "2037" 571
2:1690 3.87457e-05 "3480" 1248
2:1691 3.87457e-05 "3822" 1381
2:1692 3.87457e-05 "3824" 1383
2:1693 3.87457e-05 "3825" 1384
2:1694 3.87457e-05 "3826" 1385
2:1695 3.87457e-05 "4247" 1603
2:1696 3.87457e-05 "4538" 1694
2:1697 3.87457e-05 "4543" 1699
2:1698 3.87457e-05 "4552" 1708
2:1699 3.87457e-05 "5261" 1999
2:1700 3.87457e-05 "5267" 2005
2:1701 3.87457e-05 "5621" 2145
2:1702 3.87457e-05 "5630" 2154
2:1703 3.87457e-05 "5983" 2278
2:1704 3.87457e-05 "5984" 2279
2:1705 3.87457e-05 "7082" 2698
2:1706 3.87457e-05 "7804" 2958
2:1707 3.87457e-05 "7806" 2960
2:1708 3.87457e-05 "8887" 3303
2:1709 3.87457e-05 "8888" 3304
2:1710 3.87457e-05 "1283" 189
2:1711 3.87457e-05 "1284" 190
2:1712 3.87457e-05 "2156" 690
2:1713 3.87457e-05 "2157" 691
2:1714 3.87457e-05 "2780" 943
2:1715 3.87457e-05 "3123" 1096
2:1716 3.87457e-05 "3484" 1252
2:1717 3.87457e-05 "3487" 1255
2:1718 3.87457e-05 "3494" 1262
2:1719 3.87457e-05 "3498" 1266
2:1720 3.87457e-05 "3771" 1338
2:1721 3.87457e-05 "3772" 1339
2:1722 3.87457e-05 "3773" 1340
2:1723 3.87457e-05 "4207" 1563
2:1724 3.87457e-05 "4208" 1564
2:1725 3.87457e-05 "4913" 1862
2:1726 3.87457e-05 "4914" 1863
2:1727 3.87457e-05 "4915" 1864
2:1728 3.87457e-05 "4933" 1882
2:1729 3.87457e-05 "4941" 1890
2:1730 3.87457e-05 "4959" 1908
2:1731 3.87457e-05 "5313" 2051
2:1732 3.87457e-05 "5614" 2138
2:1733 3.87457e-05 "5653" 2177
2:1734 3.87457e-05 "6013" 2306
2:1735 3.87457e-05 "6017" 2310
2:1736 3.87457e-05 "6364" 2427
2:1737 3.87457e-05 "6732" 2565
2:1738 3.87457e-05 "6733" 2566
2:1739 3.87457e-05 "7446" 2834
2:1740 3.87457e-05 "9965" 3590
2:1741 3.87457e-05 "1320" 214
2:1742 3.87457e-05 "1678" 390
2:1743 3.87457e-05 "1679" 391
2:1744 3.87457e-05 "1680" 392
2:1745 3.87457e-05 "1348" 242
2:1746 3.87457e-05 "1739" 451
2:1747 3.87457e-05 "1740" 452
2:1748 3.87457e-05 "2089" 623
2:1749 3.87457e-05 "2090" 624
2:1750 3.87457e-05 "2091" 625
2:1751 3.87457e-05 "2107" 641
2:1752 3.87457e-05 "2108" 642
2:1753 3.87457e-05 "2149" 683
2:1754 3.87457e-05 "2150" 684
2:1755 3.87457e-05 "2151" 685
2:1756 3.87457e-05 "2374" 722
2:1757 3.87457e-05 "2375" 723
2:1758 3.87457e-05 "2399" 747
2:1759 3.87457e-05 "2400" 748
2:1760 3.87457e-05 "2449" 797
2:1761 3.87457e-05 "2469" 817
2:1762 3.87457e-05 "2790" 953
2:1763 3.87457e-05 "2828" 991
2:1764 3.87457e-05 "2829" 992
2:1765 3.87457e-05 "2830" 993
2:1766 3.87457e-05 "2831" 994
2:1767 3.87457e-05 "2832" 995
2:1768 3.87457e-05 "3120" 1093
2:1769 3.87457e-05 "3178" 1151
2:1770 3.87457e-05 "3179" 1152
2:1771 3.87457e-05 "3180" 1153
2:1772 3.87457e-05 "3467" 1235
2:1773 3.87457e-05 "3551" 1319
2:1774 3.87457e-05 "3581" 1334
2:1775 3.87457e-05 "3884" 1443
2:1776 3.87457e-05 "3910" 1469
2:1777 3.87457e-05 "3912" 1471
2:1778 3.87457e-05 "4211" 1567
2:1779 3.87457e-05 "4212" 1568
2:1780 3.87457e-05 "4257" 1613
2:1781 3.87457e-05 "4300" 1645
2:1782 3.87457e-05 "4301" 1646
2:1783 3.87457e-05 "4590" 1746
2:1784 3.87457e-05 "4610" 1766
2:1785 3.87457e-05 "4659" 1803
2:1786 3.87457e-05 "4937" 1886
2:1787 3.87457e-05 "5658" 2182
2:1788 3.87457e-05 "6004" 2297
2:1789 3.87457e-05 "6359" 2422
2:1790 3.87457e-05 "6360" 2423
2:1791 3.87457e-05 "6362" 2425
2:1792 3.87457e-05 "6713" 2546
2:1793 3.87457e-05 "7076" 2692
2:1794 3.87457e-05 "7077" 2693
2:1795 3.87457e-05 "7079" 2695
2:1796 3.87457e-05 "7080" 2696
2:1797 3.87457e-05 "7435" 2823
2:1798 3.87457e-05 "7436" 2824
2:1799 3.87457e-05 "7437" 2825
2:1800 3.87457e-05 "7438" 2826
2:1801 3.87457e-05 "7439" 2827
2:1802 3.87457e-05 "7442" 2830
2:1803 3.87457e-05 "8163" 3077
2:1804 3.87457e-05 "8164" 3078
2:1805 3.87457e-05 "8503" 3174
2:1806 3.87457e-05 "8523" 3194
2:1807 3.87457e-05 "8524" 3195
2:1808 3.87457e-05 "8862" 3278
2:1809 3.87457e-05 "8863" 3279
2:1810 3.87457e-05 "8870" 3286
2:1811 3.87457e-05 "8875" 3291
2:1812 3.87457e-05 "8876" 3292
2:1813 3.87457e-05 "9221" 3377
2:1814 3.87457e-05 "9222" 3378
2:1815 3.87457e-05 "9223" 3379
2:1816 3.87457e-05 "9583" 3475
2:1817 3.87457e-05 "9584" 3476
2:1818 3.87457e-05 "9596" 3488
2:1819 3.87457e-05 "9939" 3564
2:1820 3.87457e-05 "9959" 3584
2:1821 3.87457e-05 "9960" 3585
2:1822 3.87457e-05 "10298" 3653
2:1823 3.87457e-05 "10320" 3675
2:1824 3.87457e-05 "10657" 3741
2:1825 3.87457e-05 "10664" 3748
2:1826 3.87457e-05 "10665" 3749
2:1827 3.87457e-05 "10666" 3750
2:1828 3.87457e-05 "11017" 3828
2:1829 3.87457e-05 "11025" 3836
2:1830 3.87457e-05 "11026" 3837
2:1831 3.87457e-05 "11029" 3840
2:1832 3.87457e-05 "11376" 3913
2:1833 3.87457e-05 "11379" 3916
2:1834 3.87457e-05 "11389" 3926
2:1835 3.87457e-05 "11749" 4010
2:1836 3.87457e-05 "12098" 4080
2:1837 3.87457e-05 "12099" 4081
2:1838 3.87457e-05 "12107" 4089
2:1839 3.87457e-05 "12109" 4091
2:1840 3.87457e-05 "12467" 4167
2:1841 3.87457e-05 "12468" 4168
2:1842 3.87457e-05 "12469" 4169
2:1843 3.87457e-05 "12825" 4240
2:1844 3.87457e-05 "12826" 4241
2:1845 3.87457e-05 "12827" 4242
2:1846 3.87457e-05 "12834" 4249
2:1847 3.87457e-05 "12835" 4250
2:1848 3.87457e-05 "13185" 4311
2:1849 3.87457e-05 "13186" 4312
2:1850 3.87457e-05 "13906" 4429
2:1851 3.87457e-05 "13911" 4434
2:1852 3.87457e-05 "14268" 4479
2:1853 3.87457e-05 "14269" 4480
2:1854 3.87457e-05 "14270" 4481
2:1855 3.87457e-05 "14271" 4482
2:1856 3.87457e-05 "14631" 4529
2:1857 3.87457e-05 "15352" 4612
2:1858 3.87457e-05 "15710" 4643
2:1859 3.87457e-05 "16067" 4671
2:1860 3.87457e-05 "Urothemis edwardsii" 5454
2:1861 3.87457e-05 "Pinheyschna yemenensis" 5482
2:1862 3.22881e-05 "1317" 211
2:1863 3.22881e-05 "1318" 212
2:1864 3.22881e-05 "1319" 213
2:1865 3.22881e-05 "1652" 364
2:1866 3.22881e-05 "1673" 385
2:1867 3.22881e-05 "1674" 386
2:1868 3.22881e-05 "1675" 387
2:1869 3.22881e-05 "1677" 389
2:1870 3.22881e-05 "1687" 399
2:1871 3.22881e-05 "2020" 554
2:1872 3.22881e-05 "2021" 555
2:1873 3.22881e-05 "2387" 735
2:1874 3.22881e-05 "2388" 736
2:1875 3.22881e-05 "2451" 799
2:1876 3.22881e-05 "2456" 804
2:1877 3.22881e-05 "2457" 805
2:1878 3.22881e-05 "2458" 806
2:1879 3.22881e-05 "2733" 896
2:1880 3.22881e-05 "3113" 1086
2:1881 3.22881e-05 "3114" 1087
2:1882 3.22881e-05 "3456" 1224
2:1883 3.22881e-05 "3465" 1233
2:1884 3.22881e-05 "3466" 1234
2:1885 3.22881e-05 "3479" 1247
2:1886 3.22881e-05 "3823" 1382
2:1887 3.22881e-05 "3835" 1394
2:1888 3.22881e-05 "3836" 1395
2:1889 3.22881e-05 "4255" 1611
2:1890 3.22881e-05 "4545" 1701
2:1891 3.22881e-05 "4548" 1704
2:1892 3.22881e-05 "4549" 1705
2:1893 3.22881e-05 "5625" 2149
2:1894 3.22881e-05 "5626" 2150
2:1895 3.22881e-05 "6718" 2551
2:1896 3.22881e-05 "8165" 3079
2:1897 3.22881e-05 "8525" 3196
2:1898 3.22881e-05 "1634" 346
2:1899 3.22881e-05 "1756" 468
2:1900 3.22881e-05 "2068" 602
2:1901 3.22881e-05 "2416" 764
2:1902 3.22881e-05 "2417" 765
2:1903 3.22881e-05 "2418" 766
2:1904 3.22881e-05 "2419" 767
2:1905 3.22881e-05 "2427" 775
2:1906 3.22881e-05 "2428" 776
2:1907 3.22881e-05 "2776" 939
2:1908 3.22881e-05 "3058" 1039
2:1909 3.22881e-05 "3059" 1040
2:1910 3.22881e-05 "3486" 1254
2:1911 3.22881e-05 "3488" 1256
2:1912 3.22881e-05 "3489" 1257
2:1913 3.22881e-05 "3493" 1261
2:1914 3.22881e-05 "3495" 1263
2:1915 3.22881e-05 "4213" 1569
2:1916 3.22881e-05 "4575" 1731
2:1917 3.22881e-05 "4932" 1881
2:1918 3.22881e-05 "4940" 1889
2:1919 3.22881e-05 "4958" 1907
2:1920 3.22881e-05 "5253" 1991
2:1921 3.22881e-05 "5269" 2007
2:1922 3.22881e-05 "5288" 2026
2:1923 3.22881e-05 "5295" 2033
2:1924 3.22881e-05 "5615" 2139
2:1925 3.22881e-05 "5648" 2172
2:1926 3.22881e-05 "6018" 2311
2:1927 3.22881e-05 "6355" 2418
2:1928 3.22881e-05 "6356" 2419
2:1929 3.22881e-05 "6369" 2432
2:1930 3.22881e-05 "6716" 2549
2:1931 3.22881e-05 "6729" 2562
2:1932 3.22881e-05 "7445" 2833
2:1933 3.22881e-05 "Aeshna vercanica" 5226
2:1934 3.22881e-05 "1683" 395
2:1935 3.22881e-05 "1347" 241
2:1936 3.22881e-05 "1379" 273
2:1937 3.22881e-05 "1380" 274
2:1938 3.22881e-05 "1381" 275
2:1939 3.22881e-05 "1382" 276
2:1940 3.22881e-05 "1383" 277
2:1941 3.22881e-05 "1384" 278
2:1942 3.22881e-05 "1764" 476
2:1943 3.22881e-05 "1767" 479
2:1944 3.22881e-05 "1768" 480
2:1945 3.22881e-05 "2102" 636
2:1946 3.22881e-05 "2106" 640
2:1947 3.22881e-05 "2109" 643
2:1948 3.22881e-05 "2429" 777
2:1949 3.22881e-05 "2430" 778
2:1950 3.22881e-05 "2431" 779
2:1951 3.22881e-05 "2468" 816
2:1952 3.22881e-05 "2473" 821
2:1953 3.22881e-05 "2474" 822
2:1954 3.22881e-05 "2475" 823
2:1955 3.22881e-05 "2479" 827
2:1956 3.22881e-05 "2480" 828
2:1957 3.22881e-05 "2481" 829
2:1958 3.22881e-05 "2820" 983
2:1959 3.22881e-05 "2827" 990
2:1960 3.22881e-05 "2833" 996
2:1961 3.22881e-05 "2838" 1001
2:1962 3.22881e-05 "2839" 1002
2:1963 3.22881e-05 "2840" 1003
2:1964 3.22881e-05 "3550" 1318
2:1965 3.22881e-05 "3552" 1320
2:1966 3.22881e-05 "3553" 1321
2:1967 3.22881e-05 "3582" 1335
2:1968 3.22881e-05 "3875" 1434
2:1969 3.22881e-05 "3883" 1442
2:1970 3.22881e-05 "3903" 1462
2:1971 3.22881e-05 "4256" 1612
2:1972 3.22881e-05 "4611" 1767
2:1973 3.22881e-05 "4592" 1748
2:1974 3.22881e-05 "4952" 1901
2:1975 3.22881e-05 "5300" 2038
2:1976 3.22881e-05 "5640" 2164
2:1977 3.22881e-05 "5641" 2165
2:1978 3.22881e-05 "5642" 2166
2:1979 3.22881e-05 "5999" 2292
2:1980 3.22881e-05 "6000" 2293
2:1981 3.22881e-05 "6001" 2294
2:1982 3.22881e-05 "6003" 2296
2:1983 3.22881e-05 "6361" 2424
2:1984 3.22881e-05 "6363" 2426
2:1985 3.22881e-05 "7078" 2694
2:1986 3.22881e-05 "7802" 2956
2:1987 3.22881e-05 "7803" 2957
2:1988 3.22881e-05 "9580" 3472
2:1989 3.22881e-05 "9581" 3473
2:1990 3.22881e-05 "9582" 3474
2:1991 3.22881e-05 "9940" 3565
2:1992 3.22881e-05 "9941" 3566
2:1993 3.22881e-05 "9942" 3567
2:1994 3.22881e-05 "9943" 3568
2:1995 3.22881e-05 "9944" 3569
2:1996 3.22881e-05 "9945" 3570
2:1997 3.22881e-05 "9946" 3571
2:1998 3.22881e-05 "9954" 3579
2:1999 3.22881e-05 "9964" 3589
2:2000 3.22881e-05 "10299" 3654
2:2001 3.22881e-05 "10301" 3656
2:2002 3.22881e-05 "10302" 3657
2:2003 3.22881e-05 "10303" 3658
2:2004 3.22881e-05 "10304" 3659
2:2005 3.22881e-05 "10305" 3660
2:2006 3.22881e-05 "10306" 3661
2:2007 3.22881e-05 "10658" 3742
2:2008 3.22881e-05 "10663" 3747
2:2009 3.22881e-05 "11018" 3829
2:2010 3.22881e-05 "11030" 3841
2:2011 3.22881e-05 "11380" 3917
2:2012 3.22881e-05 "11388" 3925
2:2013 3.22881e-05 "11390" 3927
2:2014 3.22881e-05 "11391" 3928
2:2015 3.22881e-05 "11741" 4002
2:2016 3.22881e-05 "11746" 4007
2:2017 3.22881e-05 "11747" 4008
2:2018 3.22881e-05 "11748" 4009
2:2019 3.22881e-05 "11750" 4011
2:2020 3.22881e-05 "11751" 4012
2:2021 3.22881e-05 "12102" 4084
2:2022 3.22881e-05 "12105" 4087
2:2023 3.22881e-05 "12106" 4088
2:2024 3.22881e-05 "12110" 4092
2:2025 3.22881e-05 "12111" 4093
2:2026 3.22881e-05 "12113" 4095
2:2027 3.22881e-05 "12114" 4096
2:2028 3.22881e-05 "12464" 4164
2:2029 3.22881e-05 "12466" 4166
2:2030 3.22881e-05 "12472" 4172
2:2031 3.22881e-05 "12473" 4173
2:2032 3.22881e-05 "12474" 4174
2:2033 3.22881e-05 "12828" 4243
2:2034 3.22881e-05 "13195" 4321
2:2035 3.22881e-05 "13546" 4377
2:2036 3.22881e-05 "13908" 4431
2:2037 3.22881e-05 "13910" 4433
2:2038 2.58304e-05 "640" 55
2:2039 2.58304e-05 "641" 56
2:2040 2.58304e-05 "642" 57
2:2041 2.58304e-05 "643" 58
2:2042 2.58304e-05 "985" 114
2:2043 2.58304e-05 "1346" 240
2:2044 2.58304e-05 "1661" 373
2:2045 2.58304e-05 "1662" 374
2:2046 2.58304e-05 "1686" 398
2:2047 2.58304e-05 "1689" 401
2:2048 2.58304e-05 "1731" 443
2:2049 2.58304e-05 "1754" 466
2:2050 2.58304e-05 "1755" 467
2:2051 2.58304e-05 "2069" 603
2:2052 2.58304e-05 "2426" 774
2:2053 2.58304e-05 "2461" 809
2:2054 2.58304e-05 "2483" 831
2:2055 2.58304e-05 "2484" 832
2:2056 2.58304e-05 "2753" 916
2:2057 2.58304e-05 "2754" 917
2:2058 2.58304e-05 "2755" 918
2:2059 2.58304e-05 "2756" 919
2:2060 2.58304e-05 "2757" 920
2:2061 2.58304e-05 "2758" 921
2:2062 2.58304e-05 "2759" 922
2:2063 2.58304e-05 "2760" 923
2:2064 2.58304e-05 "2761" 924
2:2065 2.58304e-05 "2766" 929
2:2066 2.58304e-05 "2767" 930
2:2067 2.58304e-05 "2793" 956
2:2068 2.58304e-05 "2816" 979
2:2069 2.58304e-05 "2836" 999
2:2070 2.58304e-05 "2863" 1024
2:2071 2.58304e-05 "2864" 1025
2:2072 2.58304e-05 "2865" 1026
2:2073 2.58304e-05 "2866" 1027
2:2074 2.58304e-05 "3105" 1078
2:2075 2.58304e-05 "3112" 1085
2:2076 2.58304e-05 "3115" 1088
2:2077 2.58304e-05 "3116" 1089
2:2078 2.58304e-05 "3117" 1090
2:2079 2.58304e-05 "3118" 1091
2:2080 2.58304e-05 "3119" 1092
2:2081 2.58304e-05 "3126" 1099
2:2082 2.58304e-05 "3127" 1100
2:2083 2.58304e-05 "3138" 1111
2:2084 2.58304e-05 "3195" 1168
2:2085 2.58304e-05 "3223" 1193
2:2086 2.58304e-05 "3224" 1194
2:2087 2.58304e-05 "3455" 1223
2:2088 2.58304e-05 "3473" 1241
2:2089 2.58304e-05 "3474" 1242
2:2090 2.58304e-05 "3475" 1243
2:2091 2.58304e-05 "3476" 1244
2:2092 2.58304e-05 "3485" 1253
2:2093 2.58304e-05 "3515" 1283
2:2094 2.58304e-05 "3534" 1302
2:2095 2.58304e-05 "3539" 1307
2:2096 2.58304e-05 "3540" 1308
2:2097 2.58304e-05 "3545" 1313
2:2098 2.58304e-05 "3546" 1314
2:2099 2.58304e-05 "3547" 1315
2:2100 2.58304e-05 "3813" 1372
2:2101 2.58304e-05 "3814" 1373
2:2102 2.58304e-05 "3815" 1374
2:2103 2.58304e-05 "3832" 1391
2:2104 2.58304e-05 "3833" 1392
2:2105 2.58304e-05 "3834" 1393
2:2106 2.58304e-05 "3847" 1406
2:2107 2.58304e-05 "3848" 1407
2:2108 2.58304e-05 "3893" 1452
2:2109 2.58304e-05 "3894" 1453
2:2110 2.58304e-05 "3901" 1460
2:2111 2.58304e-05 "4181" 1537
2:2112 2.58304e-05 "4182" 1538
2:2113 2.58304e-05 "4183" 1539
2:2114 2.58304e-05 "4184" 1540
2:2115 2.58304e-05 "4185" 1541
2:2116 2.58304e-05 "4186" 1542
2:2117 2.58304e-05 "4194" 1550
2:2118 2.58304e-05 "4195" 1551
2:2119 2.58304e-05 "4202" 1558
2:2120 2.58304e-05 "4214" 1570
2:2121 2.58304e-05 "4541" 1697
2:2122 2.58304e-05 "4542" 1698
2:2123 2.58304e-05 "4550" 1706
2:2124 2.58304e-05 "4551" 1707
2:2125 2.58304e-05 "4558" 1714
2:2126 2.58304e-05 "4561" 1717
2:2127 2.58304e-05 "4562" 1718
2:2128 2.58304e-05 "4564" 1720
2:2129 2.58304e-05 "4565" 1721
2:2130 2.58304e-05 "4571" 1727
2:2131 2.58304e-05 "4572" 1728
2:2132 2.58304e-05 "4573" 1729
2:2133 2.58304e-05 "4574" 1730
2:2134 2.58304e-05 "4601" 1757
2:2135 2.58304e-05 "4602" 1758
2:2136 2.58304e-05 "4901" 1850
2:2137 2.58304e-05 "4902" 1851
2:2138 2.58304e-05 "4903" 1852
2:2139 2.58304e-05 "4904" 1853
2:2140 2.58304e-05 "4909" 1858
2:2141 2.58304e-05 "4916" 1865
2:2142 2.58304e-05 "4917" 1866
2:2143 2.58304e-05 "4918" 1867
2:2144 2.58304e-05 "4920" 1869
2:2145 2.58304e-05 "4921" 1870
2:2146 2.58304e-05 "4922" 1871
2:2147 2.58304e-05 "4930" 1879
2:2148 2.58304e-05 "4931" 1880
2:2149 2.58304e-05 "4951" 1900
2:2150 2.58304e-05 "5262" 2000
2:2151 2.58304e-05 "5263" 2001
2:2152 2.58304e-05 "5264" 2002
2:2153 2.58304e-05 "5287" 2025
2:2154 2.58304e-05 "5289" 2027
2:2155 2.58304e-05 "5292" 2030
2:2156 2.58304e-05 "5293" 2031
2:2157 2.58304e-05 "5294" 2032
2:2158 2.58304e-05 "5296" 2034
2:2159 2.58304e-05 "5301" 2039
2:2160 2.58304e-05 "5622" 2146
2:2161 2.58304e-05 "5623" 2147
2:2162 2.58304e-05 "5624" 2148
2:2163 2.58304e-05 "5631" 2155
2:2164 2.58304e-05 "5632" 2156
2:2165 2.58304e-05 "5633" 2157
2:2166 2.58304e-05 "5634" 2158
2:2167 2.58304e-05 "5992" 2285
2:2168 2.58304e-05 "5993" 2286
2:2169 2.58304e-05 "5994" 2287
2:2170 2.58304e-05 "6012" 2305
2:2171 2.58304e-05 "6351" 2414
2:2172 2.58304e-05 "6352" 2415
2:2173 2.58304e-05 "6358" 2421
2:2174 2.58304e-05 "6370" 2433
2:2175 2.58304e-05 "6372" 2435
2:2176 2.58304e-05 "6373" 2436
2:2177 2.58304e-05 "6712" 2545
2:2178 2.58304e-05 "6723" 2556
2:2179 2.58304e-05 "7443" 2831
2:2180 2.58304e-05 "Onychogomphus cazuma" 5219
2:2181 2.58304e-05 "1293" 199
2:2182 2.58304e-05 "1294" 200
2:2183 2.58304e-05 "1295" 201
2:2184 2.58304e-05 "1296" 202
2:2185 2.58304e-05 "1297" 203
2:2186 2.58304e-05 "1298" 204
2:2187 2.58304e-05 "1299" 205
2:2188 2.58304e-05 "1321" 215
2:2189 2.58304e-05 "1322" 216
2:2190 2.58304e-05 "1323" 217
2:2191 2.58304e-05 "1324" 218
2:2192 2.58304e-05 "1325" 219
2:2193 2.58304e-05 "1656" 368
2:2194 2.58304e-05 "1657" 369
2:2195 2.58304e-05 "1658" 370
2:2196 2.58304e-05 "1659" 371
2:2197 2.58304e-05 "1681" 393
2:2198 2.58304e-05 "1682" 394
2:2199 2.58304e-05 "2040" 574
2:2200 2.58304e-05 "2041" 575
2:2201 2.58304e-05 "1349" 243
2:2202 2.58304e-05 "1405" 299
2:2203 2.58304e-05 "1406" 300
2:2204 2.58304e-05 "1407" 301
2:2205 2.58304e-05 "1408" 302
2:2206 2.58304e-05 "1746" 458
2:2207 2.58304e-05 "1747" 459
2:2208 2.58304e-05 "1769" 481
2:2209 2.58304e-05 "2043" 577
2:2210 2.58304e-05 "2105" 639
2:2211 2.58304e-05 "3527" 1295
2:2212 2.58304e-05 "3887" 1446
2:2213 2.58304e-05 "3941" 1487
2:2214 2.58304e-05 "4241" 1597
2:2215 2.58304e-05 "4938" 1887
2:2216 2.58304e-05 "4939" 1888
2:2217 2.58304e-05 "4970" 1919
2:2218 2.58304e-05 "4974" 1923
2:2219 2.58304e-05 "2784" 947
2:2220 2.58304e-05 "5282" 2020
2:2221 2.58304e-05 "5283" 2021
2:2222 2.58304e-05 "6354" 2417
2:2223 2.58304e-05 "11024" 3835
2:2224 2.58304e-05 "11384" 3921
2:2225 2.58304e-05 "11385" 3922
2:2226 2.58304e-05 "11386" 3923
2:2227 2.58304e-05 "11387" 3924
2:2228 2.58304e-05 "11744" 4005
2:2229 2.58304e-05 "11745" 4006
2:2230 2.58304e-05 "12101" 4083
2:2231 2.58304e-05 "12103" 4085
2:2232 2.58304e-05 "12104" 4086
2:2233 2.58304e-05 "12112" 4094
2:2234 2.58304e-05 "12465" 4165
2:2235 2.58304e-05 "12470" 4170
2:2236 2.58304e-05 "12471" 4171
2:2237 2.58304e-05 "12829" 4244
2:2238 2.58304e-05 "12833" 4248
2:2239 2.58304e-05 "13187" 4313
2:2240 2.58304e-05 "13547" 4378
2:2241 2.58304e-05 "13548" 4379
2:2242 2.58304e-05 "13552" 4383
2:2243 2.58304e-05 "13553" 4384
2:2244 2.58304e-05 "13907" 4430
2:2245 2.58304e-05 "13909" 4432
2:2246 2.58304e-05 "Palpopleura deceptor" 5453
2:2247 1.93728e-05 "596" 28
2:2248 1.93728e-05 "597" 29
2:2249 1.93728e-05 "598" 30
2:2250 1.93728e-05 "599" 31
2:2251 1.93728e-05 "600" 32
2:2252 1.93728e-05 "601" 33
2:2253 1.93728e-05 "602" 34
2:2254 1.93728e-05 "603" 35
2:2255 1.93728e-05 "604" 36
2:2256 1.93728e-05 "605" 37
2:2257 1.93728e-05 "606" 38
2:2258 1.93728e-05 "607" 39
2:2259 1.93728e-05 "608" 40
2:2260 1.93728e-05 "609" 41
2:2261 1.93728e-05 "638" 53
2:2262 1.93728e-05 "639" 54
2:2263 1.93728e-05 "644" 59
2:2264 1.93728e-05 "645" 60
2:2265 1.93728e-05 "646" 61
2:2266 1.93728e-05 "952" 87
2:2267 1.93728e-05 "953" 88
2:2268 1.93728e-05 "954" 89
2:2269 1.93728e-05 "955" 90
2:2270 1.93728e-05 "956" 91
2:2271 1.93728e-05 "957" 92
2:2272 1.93728e-05 "958" 93
2:2273 1.93728e-05 "959" 94
2:2274 1.93728e-05 "960" 95
2:2275 1.93728e-05 "961" 96
2:2276 1.93728e-05 "982" 111
2:2277 1.93728e-05 "983" 112
2:2278 1.93728e-05 "984" 113
2:2279 1.93728e-05 "986" 115
2:2280 1.93728e-05 "987" 116
2:2281 1.93728e-05 "1002" 131
2:2282 1.93728e-05 "1003" 132
2:2283 1.93728e-05 "1004" 133
2:2284 1.93728e-05 "1005" 134
2:2285 1.93728e-05 "1006" 135
2:2286 1.93728e-05 "1014" 143
2:2287 1.93728e-05 "1015" 144
2:2288 1.93728e-05 "1016" 145
2:2289 1.93728e-05 "1017" 146
2:2290 1.93728e-05 "1018" 147
2:2291 1.93728e-05 "1019" 148
2:2292 1.93728e-05 "1020" 149
2:2293 1.93728e-05 "1304" 206
2:2294 1.93728e-05 "1313" 207
2:2295 1.93728e-05 "1314" 208
2:2296 1.93728e-05 "1315" 209
2:2297 1.93728e-05 "1316" 210
2:2298 1.93728e-05 "1326" 220
2:2299 1.93728e-05 "1327" 221
2:2300 1.93728e-05 "1328" 222
2:2301 1.93728e-05 "1345" 239
2:2302 1.93728e-05 "1350" 244
2:2303 1.93728e-05 "1371" 265
2:2304 1.93728e-05 "1372" 266
2:2305 1.93728e-05 "1418" 312
2:2306 1.93728e-05 "1419" 313
2:2307 1.93728e-05 "1660" 372
2:2308 1.93728e-05 "1663" 375
2:2309 1.93728e-05 "1664" 376
2:2310 1.93728e-05 "1667" 379
2:2311 1.93728e-05 "1668" 380
2:2312 1.93728e-05 "1669" 381
2:2313 1.93728e-05 "1670" 382
2:2314 1.93728e-05 "1671" 383
2:2315 1.93728e-05 "1672" 384
2:2316 1.93728e-05 "1676" 388
2:2317 1.93728e-05 "1688" 400
2:2318 1.93728e-05 "1690" 402
2:2319 1.93728e-05 "1691" 403
2:2320 1.93728e-05 "1709" 421
2:2321 1.93728e-05 "1710" 422
2:2322 1.93728e-05 "1730" 442
2:2323 1.93728e-05 "1732" 444
2:2324 1.93728e-05 "1734" 446
2:2325 1.93728e-05 "1735" 447
2:2326 1.93728e-05 "1736" 448
2:2327 1.93728e-05 "1737" 449
2:2328 1.93728e-05 "1738" 450
2:2329 1.93728e-05 "1748" 460
2:2330 1.93728e-05 "1753" 465
2:2331 1.93728e-05 "1757" 469
2:2332 1.93728e-05 "1763" 475
2:2333 1.93728e-05 "1772" 484
2:2334 1.93728e-05 "1773" 485
2:2335 1.93728e-05 "1774" 486
2:2336 1.93728e-05 "1777" 489
2:2337 1.93728e-05 "1778" 490
2:2338 1.93728e-05 "1779" 491
2:2339 1.93728e-05 "1809" 521
2:2340 1.93728e-05 "1810" 522
2:2341 1.93728e-05 "2013" 547
2:2342 1.93728e-05 "2014" 548
2:2343 1.93728e-05 "2015" 549
2:2344 1.93728e-05 "2016" 550
2:2345 1.93728e-05 "2017" 551
2:2346 1.93728e-05 "2018" 552
2:2347 1.93728e-05 "2019" 553
2:2348 1.93728e-05 "2026" 560
2:2349 1.93728e-05 "2027" 561
2:2350 1.93728e-05 "2028" 562
2:2351 1.93728e-05 "2029" 563
2:2352 1.93728e-05 "2030" 564
2:2353 1.93728e-05 "2031" 565
2:2354 1.93728e-05 "2032" 566
2:2355 1.93728e-05 "2036" 570
2:2356 1.93728e-05 "2042" 576
2:2357 1.93728e-05 "2044" 578
2:2358 1.93728e-05 "2045" 579
2:2359 1.93728e-05 "2047" 581
2:2360 1.93728e-05 "2048" 582
2:2361 1.93728e-05 "2049" 583
2:2362 1.93728e-05 "2067" 601
2:2363 1.93728e-05 "2070" 604
2:2364 1.93728e-05 "2094" 628
2:2365 1.93728e-05 "2095" 629
2:2366 1.93728e-05 "2096" 630
2:2367 1.93728e-05 "2100" 634
2:2368 1.93728e-05 "2101" 635
2:2369 1.93728e-05 "2120" 654
2:2370 1.93728e-05 "2121" 655
2:2371 1.93728e-05 "2132" 666
2:2372 1.93728e-05 "2133" 667
2:2373 1.93728e-05 "2134" 668
2:2374 1.93728e-05 "2158" 692
2:2375 1.93728e-05 "2159" 693
2:2376 1.93728e-05 "2160" 694
2:2377 1.93728e-05 "2376" 724
2:2378 1.93728e-05 "2379" 727
2:2379 1.93728e-05 "2380" 728
2:2380 1.93728e-05 "2381" 729
2:2381 1.93728e-05 "2382" 730
2:2382 1.93728e-05 "2383" 731
2:2383 1.93728e-05 "2384" 732
2:2384 1.93728e-05 "2385" 733
2:2385 1.93728e-05 "2386" 734
2:2386 1.93728e-05 "2389" 737
2:2387 1.93728e-05 "2390" 738
2:2388 1.93728e-05 "2406" 754
2:2389 1.93728e-05 "2407" 755
2:2390 1.93728e-05 "2408" 756
2:2391 1.93728e-05 "2453" 801
2:2392 1.93728e-05 "2459" 807
2:2393 1.93728e-05 "2460" 808
2:2394 1.93728e-05 "2467" 815
2:2395 1.93728e-05 "2476" 824
2:2396 1.93728e-05 "2482" 830
2:2397 1.93728e-05 "2485" 833
2:2398 1.93728e-05 "2486" 834
2:2399 1.93728e-05 "2491" 839
2:2400 1.93728e-05 "2492" 840
2:2401 1.93728e-05 "2734" 897
2:2402 1.93728e-05 "2743" 906
2:2403 1.93728e-05 "2744" 907
2:2404 1.93728e-05 "2762" 925
2:2405 1.93728e-05 "2763" 926
2:2406 1.93728e-05 "2764" 927
2:2407 1.93728e-05 "2765" 928
2:2408 1.93728e-05 "2768" 931
2:2409 1.93728e-05 "2785" 948
2:2410 1.93728e-05 "2821" 984
2:2411 1.93728e-05 "2826" 989
2:2412 1.93728e-05 "2835" 998
2:2413 1.93728e-05 "2841" 1004
2:2414 1.93728e-05 "2850" 1013
2:2415 1.93728e-05 "2851" 1014
2:2416 1.93728e-05 "2852" 1015
2:2417 1.93728e-05 "2853" 1016
2:2418 1.93728e-05 "3124" 1097
2:2419 1.93728e-05 "3125" 1098
2:2420 1.93728e-05 "3128" 1101
2:2421 1.93728e-05 "3129" 1102
2:2422 1.93728e-05 "3137" 1110
2:2423 1.93728e-05 "3157" 1130
2:2424 1.93728e-05 "3158" 1131
2:2425 1.93728e-05 "3170" 1143
2:2426 1.93728e-05 "3177" 1150
2:2427 1.93728e-05 "3181" 1154
2:2428 1.93728e-05 "3192" 1165
2:2429 1.93728e-05 "3193" 1166
2:2430 1.93728e-05 "3194" 1167
2:2431 1.93728e-05 "3199" 1172
2:2432 1.93728e-05 "3200" 1173
2:2433 1.93728e-05 "3201" 1174
2:2434 1.93728e-05 "3202" 1175
2:2435 1.93728e-05 "3221" 1191
2:2436 1.93728e-05 "3490" 1258
2:2437 1.93728e-05 "3512" 1280
2:2438 1.93728e-05 "3517" 1285
2:2439 1.93728e-05 "3518" 1286
2:2440 1.93728e-05 "3519" 1287
2:2441 1.93728e-05 "3522" 1290
2:2442 1.93728e-05 "3523" 1291
2:2443 1.93728e-05 "3524" 1292
2:2444 1.93728e-05 "3525" 1293
2:2445 1.93728e-05 "3526" 1294
2:2446 1.93728e-05 "3533" 1301
2:2447 1.93728e-05 "3535" 1303
2:2448 1.93728e-05 "3536" 1304
2:2449 1.93728e-05 "3537" 1305
2:2450 1.93728e-05 "3538" 1306
2:2451 1.93728e-05 "3541" 1309
2:2452 1.93728e-05 "3542" 1310
2:2453 1.93728e-05 "3543" 1311
2:2454 1.93728e-05 "3544" 1312
2:2455 1.93728e-05 "3548" 1316
2:2456 1.93728e-05 "3549" 1317
2:2457 1.93728e-05 "3554" 1322
2:2458 1.93728e-05 "3555" 1323
2:2459 1.93728e-05 "3556" 1324
2:2460 1.93728e-05 "3557" 1325
2:2461 1.93728e-05 "3558" 1326
2:2462 1.93728e-05 "3559" 1327
2:2463 1.93728e-05 "3560" 1328
2:2464 1.93728e-05 "3846" 1405
2:2465 1.93728e-05 "3851" 1410
2:2466 1.93728e-05 "3871" 1430
2:2467 1.93728e-05 "3881" 1440
2:2468 1.93728e-05 "3882" 1441
2:2469 1.93728e-05 "3886" 1445
2:2470 1.93728e-05 "3895" 1454
2:2471 1.93728e-05 "3896" 1455
2:2472 1.93728e-05 "3897" 1456
2:2473 1.93728e-05 "3898" 1457
2:2474 1.93728e-05 "3899" 1458
2:2475 1.93728e-05 "3900" 1459
2:2476 1.93728e-05 "3909" 1468
2:2477 1.93728e-05 "4205" 1561
2:2478 1.93728e-05 "4206" 1562
2:2479 1.93728e-05 "4209" 1565
2:2480 1.93728e-05 "4210" 1566
2:2481 1.93728e-05 "4231" 1587
2:2482 1.93728e-05 "4240" 1596
2:2483 1.93728e-05 "4563" 1719
2:2484 1.93728e-05 "4566" 1722
2:2485 1.93728e-05 "4567" 1723
2:2486 1.93728e-05 "4568" 1724
2:2487 1.93728e-05 "4569" 1725
2:2488 1.93728e-05 "4570" 1726
2:2489 1.93728e-05 "4600" 1756
2:2490 1.93728e-05 "4910" 1859
2:2491 1.93728e-05 "4911" 1860
2:2492 1.93728e-05 "4912" 1861
2:2493 1.93728e-05 "4919" 1868
2:2494 1.93728e-05 "4923" 1872
2:2495 1.93728e-05 "4924" 1873
2:2496 1.93728e-05 "4925" 1874
2:2497 1.93728e-05 "4926" 1875
2:2498 1.93728e-05 "4927" 1876
2:2499 1.93728e-05 "4928" 1877
2:2500 1.93728e-05 "4929" 1878
2:2501 1.93728e-05 "5270" 2008
2:2502 1.93728e-05 "5271" 2009
2:2503 1.93728e-05 "5272" 2010
2:2504 1.93728e-05 "5273" 2011
2:2505 1.93728e-05 "5274" 2012
2:2506 1.93728e-05 "5275" 2013
2:2507 1.93728e-05 "5276" 2014
2:2508 1.93728e-05 "5277" 2015
2:2509 1.93728e-05 "5278" 2016
2:2510 1.93728e-05 "5279" 2017
2:2511 1.93728e-05 "5280" 2018
2:2512 1.93728e-05 "5281" 2019
2:2513 1.93728e-05 "5284" 2022
2:2514 1.93728e-05 "5285" 2023
2:2515 1.93728e-05 "5286" 2024
2:2516 1.93728e-05 "5290" 2028
2:2517 1.93728e-05 "5291" 2029
2:2518 1.93728e-05 "5297" 2035
2:2519 1.93728e-05 "5298" 2036
2:2520 1.93728e-05 "5299" 2037
2:2521 1.93728e-05 "5302" 2040
2:2522 1.93728e-05 "5333" 2068
2:2523 1.93728e-05 "5635" 2159
2:2524 1.93728e-05 "5636" 2160
2:2525 1.93728e-05 "5637" 2161
2:2526 1.93728e-05 "5638" 2162
2:2527 1.93728e-05 "5639" 2163
2:2528 1.93728e-05 "5643" 2167
2:2529 1.93728e-05 "5644" 2168
2:2530 1.93728e-05 "5645" 2169
2:2531 1.93728e-05 "5646" 2170
2:2532 1.93728e-05 "5647" 2171
2:2533 1.93728e-05 "5649" 2173
2:2534 1.93728e-05 "5650" 2174
2:2535 1.93728e-05 "5651" 2175
2:2536 1.93728e-05 "5652" 2176
2:2537 1.93728e-05 "5995" 2288
2:2538 1.93728e-05 "5996" 2289
2:2539 1.93728e-05 "5997" 2290
2:2540 1.93728e-05 "5998" 2291
2:2541 1.93728e-05 "6007" 2300
2:2542 1.93728e-05 "6008" 2301
2:2543 1.93728e-05 "6009" 2302
2:2544 1.93728e-05 "6010" 2303
2:2545 1.93728e-05 "6011" 2304
2:2546 1.93728e-05 "6353" 2416
2:2547 1.93728e-05 "6357" 2420
2:2548 1.93728e-05 "6368" 2431
2:2549 1.93728e-05 "6371" 2434
2:2550 1.93728e-05 "6717" 2550
2:2551 1.93728e-05 "6724" 2557
2:2552 1.93728e-05 "6725" 2558
2:2553 1.93728e-05 "6726" 2559
2:2554 1.93728e-05 "6727" 2560
2:2555 1.93728e-05 "6728" 2561
2:2556 1.93728e-05 "7083" 2699
2:2557 1.93728e-05 "7084" 2700
2:2558 1.93728e-05 "7085" 2701
2:2559 1.93728e-05 "7086" 2702
2:2560 1.93728e-05 "7087" 2703
2:2561 1.93728e-05 "7444" 2832
2:2562 1.93728e-05 "10300" 3655
2:2563 1.93728e-05 "10659" 3743
2:2564 1.93728e-05 "10660" 3744
2:2565 1.93728e-05 "10661" 3745
2:2566 1.93728e-05 "10662" 3746
2:2567 1.93728e-05 "11019" 3830
2:2568 1.93728e-05 "11020" 3831
2:2569 1.93728e-05 "11021" 3832
2:2570 1.93728e-05 "11022" 3833
2:2571 1.93728e-05 "11023" 3834
2:2572 1.93728e-05 "11381" 3918
2:2573 1.93728e-05 "11382" 3919
2:2574 1.93728e-05 "11383" 3920
2:2575 1.93728e-05 "11742" 4003
2:2576 1.93728e-05 "11743" 4004
2:2577 1.93728e-05 "12830" 4245
2:2578 1.93728e-05 "12832" 4247
2:2579 1.93728e-05 "13188" 4314
2:2580 1.93728e-05 "13189" 4315
2:2581 1.93728e-05 "13551" 4382
2:2582 1.93728e-05 "1277" 183
2:2583 1.93728e-05 "1278" 184
2:2584 1.93728e-05 "Boyeria cretensis" 5232
2:2585 1.93728e-05 "5328" 2063
2:2586 1.93728e-05 "5329" 2064
2:2587 1.93728e-05 "11752" 4013
2:2588 1.29152e-05 "225" 8
2:2589 1.29152e-05 "226" 9
2:2590 1.29152e-05 "227" 10
2:2591 1.29152e-05 "228" 11
2:2592 1.29152e-05 "229" 12
2:2593 1.29152e-05 "230" 13
2:2594 1.29152e-05 "231" 14
2:2595 1.29152e-05 "232" 15
2:2596 1.29152e-05 "272" 16
2:2597 1.29152e-05 "273" 17
2:2598 1.29152e-05 "274" 18
2:2599 1.29152e-05 "275" 19
2:2600 1.29152e-05 "276" 20
2:2601 1.29152e-05 "277" 21
2:2602 1.29152e-05 "278" 22
2:2603 1.29152e-05 "279" 23
2:2604 1.29152e-05 "280" 24
2:2605 1.29152e-05 "281" 25
2:2606 1.29152e-05 "282" 26
2:2607 1.29152e-05 "283" 27
2:2608 1.29152e-05 "627" 42
2:2609 1.29152e-05 "628" 43
2:2610 1.29152e-05 "629" 44
2:2611 1.29152e-05 "630" 45
2:2612 1.29152e-05 "631" 46
2:2613 1.29152e-05 "632" 47
2:2614 1.29152e-05 "633" 48
2:2615 1.29152e-05 "634" 49
2:2616 1.29152e-05 "635" 50
2:2617 1.29152e-05 "636" 51
2:2618 1.29152e-05 "637" 52
2:2619 1.29152e-05 "647" 62
2:2620 1.29152e-05 "648" 63
2:2621 1.29152e-05 "649" 64
2:2622 1.29152e-05 "650" 65
2:2623 1.29152e-05 "651" 66
2:2624 1.29152e-05 "652" 67
2:2625 1.29152e-05 "653" 68
2:2626 1.29152e-05 "654" 69
2:2627 1.29152e-05 "677" 70
2:2628 1.29152e-05 "678" 71
2:2629 1.29152e-05 "679" 72
2:2630 1.29152e-05 "680" 73
2:2631 1.29152e-05 "681" 74
2:2632 1.29152e-05 "682" 75
2:2633 1.29152e-05 "683" 76
2:2634 1.29152e-05 "684" 77
2:2635 1.29152e-05 "685" 78
2:2636 1.29152e-05 "686" 79
2:2637 1.29152e-05 "687" 80
2:2638 1.29152e-05 "688" 81
2:2639 1.29152e-05 "689" 82
2:2640 1.29152e-05 "690" 83
2:2641 1.29152e-05 "691" 84
2:2642 1.29152e-05 "721" 85
2:2643 1.29152e-05 "722" 86
2:2644 1.29152e-05 "968" 97
2:2645 1.29152e-05 "969" 98
2:2646 1.29152e-05 "970" 99
2:2647 1.29152e-05 "971" 100
2:2648 1.29152e-05 "972" 101
2:2649 1.29152e-05 "973" 102
2:2650 1.29152e-05 "974" 103
2:2651 1.29152e-05 "975" 104
2:2652 1.29152e-05 "976" 105
2:2653 1.29152e-05 "977" 106
2:2654 1.29152e-05 "978" 107
2:2655 1.29152e-05 "979" 108
2:2656 1.29152e-05 "980" 109
2:2657 1.29152e-05 "981" 110
2:2658 1.29152e-05 "988" 117
2:2659 1.29152e-05 "989" 118
2:2660 1.29152e-05 "990" 119
2:2661 1.29152e-05 "991" 120
2:2662 1.29152e-05 "992" 121
2:2663 1.29152e-05 "993" 122
2:2664 1.29152e-05 "994" 123
2:2665 1.29152e-05 "995" 124
2:2666 1.29152e-05 "996" 125
2:2667 1.29152e-05 "997" 126
2:2668 1.29152e-05 "998" 127
2:2669 1.29152e-05 "999" 128
2:2670 1.29152e-05 "1000" 129
2:2671 1.29152e-05 "1001" 130
2:2672 1.29152e-05 "1007" 136
2:2673 1.29152e-05 "1008" 137
2:2674 1.29152e-05 "1009" 138
2:2675 1.29152e-05 "1010" 139
2:2676 1.29152e-05 "1011" 140
2:2677 1.29152e-05 "1012" 141
2:2678 1.29152e-05 "1013" 142
2:2679 1.29152e-05 "1021" 150
2:2680 1.29152e-05 "1022" 151
2:2681 1.29152e-05 "1023" 152
2:2682 1.29152e-05 "1024" 153
2:2683 1.29152e-05 "1025" 154
2:2684 1.29152e-05 "1026" 155
2:2685 1.29152e-05 "1027" 156
2:2686 1.29152e-05 "1028" 157
2:2687 1.29152e-05 "1029" 158
2:2688 1.29152e-05 "1030" 159
2:2689 1.29152e-05 "1033" 160
2:2690 1.29152e-05 "1034" 161
2:2691 1.29152e-05 "1035" 162
2:2692 1.29152e-05 "1036" 163
2:2693 1.29152e-05 "1037" 164
2:2694 1.29152e-05 "1038" 165
2:2695 1.29152e-05 "1039" 166
2:2696 1.29152e-05 "1040" 167
2:2697 1.29152e-05 "1041" 168
2:2698 1.29152e-05 "1042" 169
2:2699 1.29152e-05 "1043" 170
2:2700 1.29152e-05 "1044" 171
2:2701 1.29152e-05 "1045" 172
2:2702 1.29152e-05 "1046" 173
2:2703 1.29152e-05 "1047" 174
2:2704 1.29152e-05 "1048" 175
2:2705 1.29152e-05 "1049" 176
2:2706 1.29152e-05 "1050" 177
2:2707 1.29152e-05 "1051" 178
2:2708 1.29152e-05 "1080" 179
2:2709 1.29152e-05 "1081" 180
2:2710 1.29152e-05 "1082" 181
2:2711 1.29152e-05 "1083" 182
2:2712 1.29152e-05 "1329" 223
2:2713 1.29152e-05 "1330" 224
2:2714 1.29152e-05 "1331" 225
2:2715 1.29152e-05 "1332" 226
2:2716 1.29152e-05 "1333" 227
2:2717 1.29152e-05 "1334" 228
2:2718 1.29152e-05 "1335" 229
2:2719 1.29152e-05 "1336" 230
2:2720 1.29152e-05 "1337" 231
2:2721 1.29152e-05 "1338" 232
2:2722 1.29152e-05 "1339" 233
2:2723 1.29152e-05 "1340" 234
2:2724 1.29152e-05 "1341" 235
2:2725 1.29152e-05 "1342" 236
2:2726 1.29152e-05 "1343" 237
2:2727 1.29152e-05 "1344" 238
2:2728 1.29152e-05 "1351" 245
2:2729 1.29152e-05 "1352" 246
2:2730 1.29152e-05 "1353" 247
2:2731 1.29152e-05 "1354" 248
2:2732 1.29152e-05 "1355" 249
2:2733 1.29152e-05 "1356" 250
2:2734 1.29152e-05 "1357" 251
2:2735 1.29152e-05 "1358" 252
2:2736 1.29152e-05 "1359" 253
2:2737 1.29152e-05 "1360" 254
2:2738 1.29152e-05 "1361" 255
2:2739 1.29152e-05 "1362" 256
2:2740 1.29152e-05 "1363" 257
2:2741 1.29152e-05 "1364" 258
2:2742 1.29152e-05 "1365" 259
2:2743 1.29152e-05 "1366" 260
2:2744 1.29152e-05 "1367" 261
2:2745 1.29152e-05 "1368" 262
2:2746 1.29152e-05 "1369" 263
2:2747 1.29152e-05 "1370" 264
2:2748 1.29152e-05 "1373" 267
2:2749 1.29152e-05 "1374" 268
2:2750 1.29152e-05 "1375" 269
2:2751 1.29152e-05 "1376" 270
2:2752 1.29152e-05 "1377" 271
2:2753 1.29152e-05 "1378" 272
2:2754 1.29152e-05 "1385" 279
2:2755 1.29152e-05 "1386" 280
2:2756 1.29152e-05 "1387" 281
2:2757 1.29152e-05 "1388" 282
2:2758 1.29152e-05 "1389" 283
2:2759 1.29152e-05 "1390" 284
2:2760 1.29152e-05 "1391" 285
2:2761 1.29152e-05 "1392" 286
2:2762 1.29152e-05 "1393" 287
2:2763 1.29152e-05 "1394" 288
2:2764 1.29152e-05 "1395" 289
2:2765 1.29152e-05 "1396" 290
2:2766 1.29152e-05 "1397" 291
2:2767 1.29152e-05 "1398" 292
2:2768 1.29152e-05 "1399" 293
2:2769 1.29152e-05 "1400" 294
2:2770 1.29152e-05 "1401" 295
2:2771 1.29152e-05 "1402" 296
2:2772 1.29152e-05 "1403" 297
2:2773 1.29152e-05 "1404" 298
2:2774 1.29152e-05 "1409" 303
2:2775 1.29152e-05 "1410" 304
2:2776 1.29152e-05 "1411" 305
2:2777 1.29152e-05 "1412" 306
2:2778 1.29152e-05 "1413" 307
2:2779 1.29152e-05 "1414" 308
2:2780 1.29152e-05 "1415" 309
2:2781 1.29152e-05 "1416" 310
2:2782 1.29152e-05 "1417" 311
2:2783 1.29152e-05 "1420" 314
2:2784 1.29152e-05 "1421" 315
2:2785 1.29152e-05 "1422" 316
2:2786 1.29152e-05 "1423" 317
2:2787 1.29152e-05 "1424" 318
2:2788 1.29152e-05 "1425" 319
2:2789 1.29152e-05 "1426" 320
2:2790 1.29152e-05 "1427" 321
2:2791 1.29152e-05 "1428" 322
2:2792 1.29152e-05 "1429" 323
2:2793 1.29152e-05 "1430" 324
2:2794 1.29152e-05 "1431" 325
2:2795 1.29152e-05 "1432" 326
2:2796 1.29152e-05 "1433" 327
2:2797 1.29152e-05 "1434" 328
2:2798 1.29152e-05 "1435" 329
2:2799 1.29152e-05 "1436" 330
2:2800 1.29152e-05 "1437" 331
2:2801 1.29152e-05 "1438" 332
2:2802 1.29152e-05 "1439" 333
2:2803 1.29152e-05 "1440" 334
2:2804 1.29152e-05 "1441" 335
2:2805 1.29152e-05 "1442" 336
2:2806 1.29152e-05 "1443" 337
2:2807 1.29152e-05 "1444" 338
2:2808 1.29152e-05 "1445" 339
2:2809 1.29152e-05 "1446" 340
2:2810 1.29152e-05 "1447" 341
2:2811 1.29152e-05 "1448" 342
2:2812 1.29152e-05 "1449" 343
2:2813 1.29152e-05 "1450" 344
2:2814 1.29152e-05 "1692" 404
2:2815 1.29152e-05 "1693" 405
2:2816 1.29152e-05 "1694" 406
2:2817 1.29152e-05 "1695" 407
2:2818 1.29152e-05 "1696" 408
2:2819 1.29152e-05 "1697" 409
2:2820 1.29152e-05 "1698" 410
2:2821 1.29152e-05 "1699" 411
2:2822 1.29152e-05 "1700" 412
2:2823 1.29152e-05 "1701" 413
2:2824 1.29152e-05 "1702" 414
2:2825 1.29152e-05 "1703" 415
2:2826 1.29152e-05 "1704" 416
2:2827 1.29152e-05 "1705" 417
2:2828 1.29152e-05 "1711" 423
2:2829 1.29152e-05 "1712" 424
2:2830 1.29152e-05 "1713" 425
2:2831 1.29152e-05 "1714" 426
2:2832 1.29152e-05 "1715" 427
2:2833 1.29152e-05 "1716" 428
2:2834 1.29152e-05 "1717" 429
2:2835 1.29152e-05 "1718" 430
2:2836 1.29152e-05 "1719" 431
2:2837 1.29152e-05 "1720" 432
2:2838 1.29152e-05 "1721" 433
2:2839 1.29152e-05 "1722" 434
2:2840 1.29152e-05 "1723" 435
2:2841 1.29152e-05 "1724" 436
2:2842 1.29152e-05 "1725" 437
2:2843 1.29152e-05 "1726" 438
2:2844 1.29152e-05 "1727" 439
2:2845 1.29152e-05 "1728" 440
2:2846 1.29152e-05 "1729" 441
2:2847 1.29152e-05 "1733" 445
2:2848 1.29152e-05 "1749" 461
2:2849 1.29152e-05 "1750" 462
2:2850 1.29152e-05 "1751" 463
2:2851 1.29152e-05 "1752" 464
2:2852 1.29152e-05 "1758" 470
2:2853 1.29152e-05 "1759" 471
2:2854 1.29152e-05 "1760" 472
2:2855 1.29152e-05 "1761" 473
2:2856 1.29152e-05 "1762" 474
2:2857 1.29152e-05 "1770" 482
2:2858 1.29152e-05 "1771" 483
2:2859 1.29152e-05 "1775" 487
2:2860 1.29152e-05 "1776" 488
2:2861 1.29152e-05 "1780" 492
2:2862 1.29152e-05 "1781" 493
2:2863 1.29152e-05 "1782" 494
2:2864 1.29152e-05 "1783" 495
2:2865 1.29152e-05 "1784" 496
2:2866 1.29152e-05 "1785" 497
2:2867 1.29152e-05 "1786" 498
2:2868 1.29152e-05 "1787" 499
2:2869 1.29152e-05 "1788" 500
2:2870 1.29152e-05 "1789" 501
2:2871 1.29152e-05 "1790" 502
2:2872 1.29152e-05 "1791" 503
2:2873 1.29152e-05 "1792" 504
2:2874 1.29152e-05 "1793" 505
2:2875 1.29152e-05 "1794" 506
2:2876 1.29152e-05 "1795" 507
2:2877 1.29152e-05 "1796" 508
2:2878 1.29152e-05 "1797" 509
2:2879 1.29152e-05 "1798" 510
2:2880 1.29152e-05 "1799" 511
2:2881 1.29152e-05 "1800" 512
2:2882 1.29152e-05 "1801" 513
2:2883 1.29152e-05 "1802" 514
2:2884 1.29152e-05 "1803" 515
2:2885 1.29152e-05 "1804" 516
2:2886 1.29152e-05 "1805" 517
2:2887 1.29152e-05 "1806" 518
2:2888 1.29152e-05 "1807" 519
2:2889 1.29152e-05 "1808" 520
2:2890 1.29152e-05 "2046" 580
2:2891 1.29152e-05 "2050" 584
2:2892 1.29152e-05 "2051" 585
2:2893 1.29152e-05 "2052" 586
2:2894 1.29152e-05 "2053" 587
2:2895 1.29152e-05 "2054" 588
2:2896 1.29152e-05 "2055" 589
2:2897 1.29152e-05 "2056" 590
2:2898 1.29152e-05 "2057" 591
2:2899 1.29152e-05 "2058" 592
2:2900 1.29152e-05 "2059" 593
2:2901 1.29152e-05 "2060" 594
2:2902 1.29152e-05 "2061" 595
2:2903 1.29152e-05 "2062" 596
2:2904 1.29152e-05 "2063" 597
2:2905 1.29152e-05 "2064" 598
2:2906 1.29152e-05 "2065" 599
2:2907 1.29152e-05 "2066" 600
2:2908 1.29152e-05 "2071" 605
2:2909 1.29152e-05 "2072" 606
2:2910 1.29152e-05 "2073" 607
2:2911 1.29152e-05 "2074" 608
2:2912 1.29152e-05 "2075" 609
2:2913 1.29152e-05 "2076" 610
2:2914 1.29152e-05 "2077" 611
2:2915 1.29152e-05 "2078" 612
2:2916 1.29152e-05 "2079" 613
2:2917 1.29152e-05 "2080" 614
2:2918 1.29152e-05 "2081" 615
2:2919 1.29152e-05 "2082" 616
2:2920 1.29152e-05 "2083" 617
2:2921 1.29152e-05 "2084" 618
2:2922 1.29152e-05 "2085" 619
2:2923 1.29152e-05 "2086" 620
2:2924 1.29152e-05 "2087" 621
2:2925 1.29152e-05 "2088" 622
2:2926 1.29152e-05 "2092" 626
2:2927 1.29152e-05 "2093" 627
2:2928 1.29152e-05 "2097" 631
2:2929 1.29152e-05 "2098" 632
2:2930 1.29152e-05 "2099" 633
2:2931 1.29152e-05 "2110" 644
2:2932 1.29152e-05 "2111" 645
2:2933 1.29152e-05 "2112" 646
2:2934 1.29152e-05 "2113" 647
2:2935 1.29152e-05 "2114" 648
2:2936 1.29152e-05 "2115" 649
2:2937 1.29152e-05 "2116" 650
2:2938 1.29152e-05 "2117" 651
2:2939 1.29152e-05 "2118" 652
2:2940 1.29152e-05 "2119" 653
2:2941 1.29152e-05 "2122" 656
2:2942 1.29152e-05 "2123" 657
2:2943 1.29152e-05 "2124" 658
2:2944 1.29152e-05 "2125" 659
2:2945 1.29152e-05 "2126" 660
2:2946 1.29152e-05 "2127" 661
2:2947 1.29152e-05 "2128" 662
2:2948 1.29152e-05 "2129" 663
2:2949 1.29152e-05 "2130" 664
2:2950 1.29152e-05 "2131" 665
2:2951 1.29152e-05 "2135" 669
2:2952 1.29152e-05 "2136" 670
2:2953 1.29152e-05 "2137" 671
2:2954 1.29152e-05 "2138" 672
2:2955 1.29152e-05 "2139" 673
2:2956 1.29152e-05 "2140" 674
2:2957 1.29152e-05 "2141" 675
2:2958 1.29152e-05 "2142" 676
2:2959 1.29152e-05 "2143" 677
2:2960 1.29152e-05 "2144" 678
2:2961 1.29152e-05 "2145" 679
2:2962 1.29152e-05 "2146" 680
2:2963 1.29152e-05 "2147" 681
2:2964 1.29152e-05 "2148" 682
2:2965 1.29152e-05 "2152" 686
2:2966 1.29152e-05 "2153" 687
2:2967 1.29152e-05 "2154" 688
2:2968 1.29152e-05 "2155" 689
2:2969 1.29152e-05 "2401" 749
2:2970 1.29152e-05 "2402" 750
2:2971 1.29152e-05 "2403" 751
2:2972 1.29152e-05 "2404" 752
2:2973 1.29152e-05 "2405" 753
2:2974 1.29152e-05 "2409" 757
2:2975 1.29152e-05 "2410" 758
2:2976 1.29152e-05 "2411" 759
2:2977 1.29152e-05 "2412" 760
2:2978 1.29152e-05 "2413" 761
2:2979 1.29152e-05 "2414" 762
2:2980 1.29152e-05 "2415" 763
2:2981 1.29152e-05 "2420" 768
2:2982 1.29152e-05 "2421" 769
2:2983 1.29152e-05 "2422" 770
2:2984 1.29152e-05 "2423" 771
2:2985 1.29152e-05 "2424" 772
2:2986 1.29152e-05 "2425" 773
2:2987 1.29152e-05 "2432" 780
2:2988 1.29152e-05 "2433" 781
2:2989 1.29152e-05 "2434" 782
2:2990 1.29152e-05 "2435" 783
2:2991 1.29152e-05 "2436" 784
2:2992 1.29152e-05 "2437" 785
2:2993 1.29152e-05 "2438" 786
2:2994 1.29152e-05 "2439" 787
2:2995 1.29152e-05 "2440" 788
2:2996 1.29152e-05 "2441" 789
2:2997 1.29152e-05 "2442" 790
2:2998 1.29152e-05 "2443" 791
2:2999 1.29152e-05 "2444" 792
2:3000 1.29152e-05 "2445" 793
2:3001 1.29152e-05 "2446" 794
2:3002 1.29152e-05 "2447" 795
2:3003 1.29152e-05 "2448" 796
2:3004 1.29152e-05 "2452" 800
2:3005 1.29152e-05 "2462" 810
2:3006 1.29152e-05 "2463" 811
2:3007 1.29152e-05 "2464" 812
2:3008 1.29152e-05 "2465" 813
2:3009 1.29152e-05 "2466" 814
2:3010 1.29152e-05 "2477" 825
2:3011 1.29152e-05 "2478" 826
2:3012 1.29152e-05 "2487" 835
2:3013 1.29152e-05 "2488" 836
2:3014 1.29152e-05 "2489" 837
2:3015 1.29152e-05 "2490" 838
2:3016 1.29152e-05 "2494" 842
2:3017 1.29152e-05 "2495" 843
2:3018 1.29152e-05 "2496" 844
2:3019 1.29152e-05 "2497" 845
2:3020 1.29152e-05 "2498" 846
2:3021 1.29152e-05 "2499" 847
2:3022 1.29152e-05 "2500" 848
2:3023 1.29152e-05 "2501" 849
2:3024 1.29152e-05 "2502" 850
2:3025 1.29152e-05 "2503" 851
2:3026 1.29152e-05 "2504" 852
2:3027 1.29152e-05 "2505" 853
2:3028 1.29152e-05 "2506" 854
2:3029 1.29152e-05 "2507" 855
2:3030 1.29152e-05 "2508" 856
2:3031 1.29152e-05 "2509" 857
2:3032 1.29152e-05 "2510" 858
2:3033 1.29152e-05 "2511" 859
2:3034 1.29152e-05 "2512" 860
2:3035 1.29152e-05 "2513" 861
2:3036 1.29152e-05 "2514" 862
2:3037 1.29152e-05 "2515" 863
2:3038 1.29152e-05 "2516" 864
2:3039 1.29152e-05 "2517" 865
2:3040 1.29152e-05 "2518" 866
2:3041 1.29152e-05 "2519" 867
2:3042 1.29152e-05 "2520" 868
2:3043 1.29152e-05 "2769" 932
2:3044 1.29152e-05 "2770" 933
2:3045 1.29152e-05 "2771" 934
2:3046 1.29152e-05 "2772" 935
2:3047 1.29152e-05 "2773" 936
2:3048 1.29152e-05 "2774" 937
2:3049 1.29152e-05 "2775" 938
2:3050 1.29152e-05 "2786" 949
2:3051 1.29152e-05 "2787" 950
2:3052 1.29152e-05 "2788" 951
2:3053 1.29152e-05 "2789" 952
2:3054 1.29152e-05 "2794" 957
2:3055 1.29152e-05 "2795" 958
2:3056 1.29152e-05 "2796" 959
2:3057 1.29152e-05 "2797" 960
2:3058 1.29152e-05 "2798" 961
2:3059 1.29152e-05 "2799" 962
2:3060 1.29152e-05 "2800" 963
2:3061 1.29152e-05 "2801" 964
2:3062 1.29152e-05 "2802" 965
2:3063 1.29152e-05 "2803" 966
2:3064 1.29152e-05 "2804" 967
2:3065 1.29152e-05 "2805" 968
2:3066 1.29152e-05 "2806" 969
2:3067 1.29152e-05 "2807" 970
2:3068 1.29152e-05 "2808" 971
2:3069 1.29152e-05 "2809" 972
2:3070 1.29152e-05 "2822" 985
2:3071 1.29152e-05 "2823" 986
2:3072 1.29152e-05 "2824" 987
2:3073 1.29152e-05 "2825" 988
2:3074 1.29152e-05 "2834" 997
2:3075 1.29152e-05 "2837" 1000
2:3076 1.29152e-05 "2842" 1005
2:3077 1.29152e-05 "2843" 1006
2:3078 1.29152e-05 "2844" 1007
2:3079 1.29152e-05 "2845" 1008
2:3080 1.29152e-05 "2846" 1009
2:3081 1.29152e-05 "2847" 1010
2:3082 1.29152e-05 "2848" 1011
2:3083 1.29152e-05 "2849" 1012
2:3084 1.29152e-05 "2854" 1017
2:3085 1.29152e-05 "2855" 1018
2:3086 1.29152e-05 "2856" 1019
2:3087 1.29152e-05 "2857" 1020
2:3088 1.29152e-05 "2860" 1021
2:3089 1.29152e-05 "2861" 1022
2:3090 1.29152e-05 "2862" 1023
2:3091 1.29152e-05 "2867" 1028
2:3092 1.29152e-05 "2868" 1029
2:3093 1.29152e-05 "2869" 1030
2:3094 1.29152e-05 "2870" 1031
2:3095 1.29152e-05 "2871" 1032
2:3096 1.29152e-05 "2872" 1033
2:3097 1.29152e-05 "2873" 1034
2:3098 1.29152e-05 "2874" 1035
2:3099 1.29152e-05 "3130" 1103
2:3100 1.29152e-05 "3131" 1104
2:3101 1.29152e-05 "3132" 1105
2:3102 1.29152e-05 "3133" 1106
2:3103 1.29152e-05 "3134" 1107
2:3104 1.29152e-05 "3135" 1108
2:3105 1.29152e-05 "3136" 1109
2:3106 1.29152e-05 "3155" 1128
2:3107 1.29152e-05 "3156" 1129
2:3108 1.29152e-05 "3159" 1132
2:3109 1.29152e-05 "3160" 1133
2:3110 1.29152e-05 "3161" 1134
2:3111 1.29152e-05 "3162" 1135
2:3112 1.29152e-05 "3163" 1136
2:3113 1.29152e-05 "3164" 1137
2:3114 1.29152e-05 "3165" 1138
2:3115 1.29152e-05 "3166" 1139
2:3116 1.29152e-05 "3167" 1140
2:3117 1.29152e-05 "3168" 1141
2:3118 1.29152e-05 "3169" 1142
2:3119 1.29152e-05 "3175" 1148
2:3120 1.29152e-05 "3176" 1149
2:3121 1.29152e-05 "3182" 1155
2:3122 1.29152e-05 "3189" 1162
2:3123 1.29152e-05 "3190" 1163
2:3124 1.29152e-05 "3191" 1164
2:3125 1.29152e-05 "3198" 1171
2:3126 1.29152e-05 "3203" 1176
2:3127 1.29152e-05 "3204" 1177
2:3128 1.29152e-05 "3205" 1178
2:3129 1.29152e-05 "3206" 1179
2:3130 1.29152e-05 "3207" 1180
2:3131 1.29152e-05 "3208" 1181
2:3132 1.29152e-05 "3209" 1182
2:3133 1.29152e-05 "3212" 1183
2:3134 1.29152e-05 "3213" 1184
2:3135 1.29152e-05 "3214" 1185
2:3136 1.29152e-05 "3215" 1186
2:3137 1.29152e-05 "3217" 1187
2:3138 1.29152e-05 "3218" 1188
2:3139 1.29152e-05 "3219" 1189
2:3140 1.29152e-05 "3220" 1190
2:3141 1.29152e-05 "3222" 1192
2:3142 1.29152e-05 "3491" 1259
2:3143 1.29152e-05 "3492" 1260
2:3144 1.29152e-05 "3516" 1284
2:3145 1.29152e-05 "3520" 1288
2:3146 1.29152e-05 "3521" 1289
2:3147 1.29152e-05 "3576" 1329
2:3148 1.29152e-05 "3577" 1330
2:3149 1.29152e-05 "3578" 1331
2:3150 1.29152e-05 "3583" 1336
2:3151 1.29152e-05 "3584" 1337
2:3152 1.29152e-05 "3876" 1435
2:3153 1.29152e-05 "3877" 1436
2:3154 1.29152e-05 "3878" 1437
2:3155 1.29152e-05 "3879" 1438
2:3156 1.29152e-05 "3880" 1439
2:3157 1.29152e-05 "3936" 1482
2:3158 1.29152e-05 "3937" 1483
2:3159 1.29152e-05 "3942" 1488
2:3160 1.29152e-05 "3943" 1489
2:3161 1.29152e-05 "4296" 1641
2:3162 1.29152e-05 "4960" 1909
2:3163 1.29152e-05 "4965" 1914
2:3164 1.29152e-05 "6401" 2462
2:3165 1.29152e-05 "5317" 2054
2:3166 1.29152e-05 "5318" 2055
2:3167 1.29152e-05 "5673" 2197
2:3168 1.29152e-05 "5676" 2198
2:3169 1.29152e-05 "5677" 2199
2:3170 1.29152e-05 "5678" 2200
2:3171 1.29152e-05 "12831" 4246
2:3172 1.29152e-05 "13190" 4316
2:3173 1.29152e-05 "13191" 4317
2:3174 1.29152e-05 "13192" 4318
2:3175 1.29152e-05 "13193" 4319
2:3176 1.29152e-05 "13194" 4320
2:3177 1.29152e-05 "13549" 4380
2:3178 1.29152e-05 "13550" 4381
2:3179 6.45761e-06 "5330" 2065
2:3180 6.45761e-06 "5314" 2052
2:3181 6.45761e-06 "5315" 2053
2:3182 6.45761e-06 "5325" 2060
2:3183 6.45761e-06 "5326" 2061
2:3184 6.45761e-06 "5685" 2203
2:3185 6.45761e-06 "5693" 2204
2:3186 6.45761e-06 "6041" 2330
2:3187 6.45761e-06 "6042" 2331
2:3188 6.45761e-06 "6400" 2461
2:3189 6.45761e-06 "6402" 2463
2:3190 6.45761e-06 "6403" 2464
2:3191 6.45761e-06 "6404" 2465
2:3192 6.45761e-06 "Orthetrum kollmannspergeri" 5504
2:3193 6.45761e-06 "Palpopleura jucunda" 5505
3:1 0.0133802 "Pantala flavescens" 5128
3:2 0.0116624 "Nannophya pygmaea" 5171
3:3 0.00838844 "Brachydiplax farinosa" 5170
3:4 0.00739397 "Anax nigrofasciatus" 5176
3:5 0.00532753 "Orthetrum japonicum" 5196
3:6 0.000148525 "11445" 3981
3:7 0.000142067 "11086" 3896
3:8 0.00013561 "10726" 3809
3:9 0.00013561 "11085" 3895
3:10 0.00013561 "11444" 3980
3:11 0.000129152 "8534" 3205
3:12 0.000129152 "11446" 3982
3:13 0.000129152 "11806" 4064
3:14 0.000122695 "8533" 3204
3:15 0.000122695 "8895" 3311
3:16 0.000122695 "10730" 3813
3:17 0.000122695 "11084" 3894
3:18 0.000116237 "8535" 3206
3:19 0.000116237 "8894" 3310
3:20 0.000116237 "10725" 3808
3:21 0.000116237 "10729" 3812
3:22 0.000116237 "10733" 3816
3:23 0.000116237 "10734" 3817
3:24 0.000116237 "11080" 3890
3:25 0.000116237 "11441" 3977
3:26 0.000116237 "11801" 4059
3:27 0.000109779 "8175" 3089
3:28 0.000109779 "10720" 3803
3:29 0.000109779 "10731" 3814
3:30 0.000109779 "11081" 3891
3:31 0.000109779 "11083" 3893
3:32 0.000109779 "11442" 3978
3:33 0.000109779 "8173" 3087
3:34 0.000109779 "8174" 3088
3:35 0.000109779 "8897" 3313
3:36 0.000109779 "10724" 3807
3:37 0.000103322 "8176" 3090
3:38 0.000103322 "8536" 3207
3:39 0.000103322 "10370" 3725
3:40 0.000103322 "10373" 3728
3:41 0.000103322 "10374" 3729
3:42 0.000103322 "10375" 3730
3:43 0.000103322 "8896" 3312
3:44 0.000103322 "10005" 3630
3:45 0.000103322 "10365" 3720
3:46 9.68642e-05 "8898" 3314
3:47 9.68642e-05 "9648" 3540
3:48 9.68642e-05 "9649" 3541
3:49 9.68642e-05 "9650" 3542
3:50 9.68642e-05 "9651" 3543
3:51 9.68642e-05 "10008" 3633
3:52 9.68642e-05 "10013" 3638
3:53 9.68642e-05 "10017" 3642
3:54 9.68642e-05 "10710" 3793
3:55 9.68642e-05 "10732" 3815
3:56 9.68642e-05 "10004" 3629
3:57 9.68642e-05 "10006" 3631
3:58 9.68642e-05 "10364" 3719
3:59 9.68642e-05 "10366" 3721
3:60 9.04066e-05 "8537" 3208
3:61 9.04066e-05 "10723" 3806
3:62 9.04066e-05 "11044" 3854
3:63 9.04066e-05 "10363" 3718
3:64 8.3949e-05 "7505" 2893
3:65 8.3949e-05 "8899" 3315
3:66 8.3949e-05 "8900" 3316
3:67 8.3949e-05 "9285" 3441
3:68 8.3949e-05 "9645" 3537
3:69 8.3949e-05 "10359" 3714
3:70 8.3949e-05 "10721" 3804
3:71 8.3949e-05 "10003" 3628
3:72 8.3949e-05 "10722" 3805
3:73 7.74913e-05 "9644" 3536
3:74 7.74913e-05 "11082" 3892
3:75 7.74913e-05 "10685" 3768
3:76 7.74913e-05 "11045" 3855
3:77 7.74913e-05 "11763" 4021
3:78 7.74913e-05 "12122" 4101
3:79 7.74913e-05 "12123" 4102
3:80 7.74913e-05 "10362" 3717
3:81 7.10337e-05 "7146" 2762
3:82 7.10337e-05 "8538" 3209
3:83 7.10337e-05 "9286" 3442
3:84 7.10337e-05 "9287" 3443
3:85 7.10337e-05 "9288" 3444
3:86 7.10337e-05 "9643" 3535
3:87 7.10337e-05 "10360" 3715
3:88 7.10337e-05 "10711" 3794
3:89 6.45761e-05 "7145" 2761
3:90 6.45761e-05 "7455" 2843
3:91 6.45761e-05 "7496" 2884
3:92 6.45761e-05 "7814" 2968
3:93 6.45761e-05 "9283" 3439
3:94 6.45761e-05 "9284" 3440
3:95 6.45761e-05 "9642" 3534
3:96 6.45761e-05 "10357" 3712
3:97 6.45761e-05 "10358" 3713
3:98 6.45761e-05 "10361" 3716
3:99 6.45761e-05 "10712" 3795
3:100 6.45761e-05 "10326" 3681
3:101 6.45761e-05 "11764" 4022
3:102 6.45761e-05 "11765" 4023
3:103 6.45761e-05 "11767" 4025
3:104 5.81185e-05 "4621" 1777
3:105 5.81185e-05 "5664" 2188
3:106 5.81185e-05 "5665" 2189
3:107 5.81185e-05 "7815" 2969
3:108 5.81185e-05 "9282" 3438
3:109 5.81185e-05 "9638" 3530
3:110 5.81185e-05 "9639" 3531
3:111 5.81185e-05 "9640" 3532
3:112 5.81185e-05 "9662" 3554
3:113 5.81185e-05 "9997" 3622
3:114 5.81185e-05 "9999" 3624
3:115 5.81185e-05 "10000" 3625
3:116 5.81185e-05 "10001" 3626
3:117 5.81185e-05 "10002" 3627
3:118 5.81185e-05 "10346" 3701
3:119 5.81185e-05 "10347" 3702
3:120 5.81185e-05 "10348" 3703
3:121 5.81185e-05 "10349" 3704
3:122 5.81185e-05 "10350" 3705
3:123 5.81185e-05 "10351" 3706
3:124 5.81185e-05 "10352" 3707
3:125 5.81185e-05 "10353" 3708
3:126 5.81185e-05 "11046" 3856
3:127 5.81185e-05 "11047" 3857
3:128 5.81185e-05 "11406" 3942
3:129 5.81185e-05 "11407" 3943
3:130 5.81185e-05 "11408" 3944
3:131 5.81185e-05 "11766" 4024
3:132 5.81185e-05 "11768" 4026
3:133 5.81185e-05 "12127" 4103
3:134 5.81185e-05 "12488" 4181
3:135 5.81185e-05 "Davidius trox" 5260
3:136 5.16609e-05 "5663" 2187
3:137 5.16609e-05 "6024" 2317
3:138 5.16609e-05 "6381" 2444
3:139 5.16609e-05 "6741" 2574
3:140 5.16609e-05 "7136" 2752
3:141 5.16609e-05 "7137" 2753
3:142 5.16609e-05 "7139" 2755
3:143 5.16609e-05 "7504" 2892
3:144 5.16609e-05 "8565" 3236
3:145 5.16609e-05 "8923" 3339
3:146 5.16609e-05 "9281" 3437
3:147 5.16609e-05 "9641" 3533
3:148 5.16609e-05 "10354" 3709
3:149 4.52033e-05 "5312" 2050
3:150 4.52033e-05 "5672" 2196
3:151 4.52033e-05 "6383" 2446
3:152 4.52033e-05 "6779" 2612
3:153 4.52033e-05 "6784" 2617
3:154 4.52033e-05 "7097" 2713
3:155 4.52033e-05 "7135" 2751
3:156 4.52033e-05 "7140" 2756
3:157 4.52033e-05 "7143" 2759
3:158 4.52033e-05 "7144" 2760
3:159 4.52033e-05 "7457" 2845
3:160 4.52033e-05 "7458" 2846
3:161 4.52033e-05 "7459" 2847
3:162 4.52033e-05 "7494" 2882
3:163 4.52033e-05 "7495" 2883
3:164 4.52033e-05 "7816" 2970
3:165 4.52033e-05 "7817" 2971
3:166 4.52033e-05 "7818" 2972
3:167 4.52033e-05 "8177" 3091
3:168 4.52033e-05 "8178" 3092
3:169 4.52033e-05 "8222" 3136
3:170 4.52033e-05 "8564" 3235
3:171 4.52033e-05 "8582" 3253
3:172 4.52033e-05 "9261" 3417
3:173 4.52033e-05 "9278" 3434
3:174 4.52033e-05 "9279" 3435
3:175 4.52033e-05 "9637" 3529
3:176 4.52033e-05 "9983" 3608
3:177 4.52033e-05 "9989" 3614
3:178 4.52033e-05 "9995" 3620
3:179 4.52033e-05 "9996" 3621
3:180 4.52033e-05 "9998" 3623
3:181 3.87457e-05 "4622" 1778
3:182 3.87457e-05 "5668" 2192
3:183 3.87457e-05 "5671" 2195
3:184 3.87457e-05 "5704" 2215
3:185 3.87457e-05 "6031" 2324
3:186 3.87457e-05 "6032" 2325
3:187 3.87457e-05 "6382" 2445
3:188 3.87457e-05 "6422" 2477
3:189 3.87457e-05 "6426" 2481
3:190 3.87457e-05 "6742" 2575
3:191 3.87457e-05 "6780" 2613
3:192 3.87457e-05 "6785" 2618
3:193 3.87457e-05 "7099" 2715
3:194 3.87457e-05 "7100" 2716
3:195 3.87457e-05 "7101" 2717
3:196 3.87457e-05 "7133" 2749
3:197 3.87457e-05 "7134" 2750
3:198 3.87457e-05 "7490" 2878
3:199 3.87457e-05 "7491" 2879
3:200 3.87457e-05 "7492" 2880
3:201 3.87457e-05 "7493" 2881
3:202 3.87457e-05 "7499" 2887
3:203 3.87457e-05 "7500" 2888
3:204 3.87457e-05 "7503" 2891
3:205 3.87457e-05 "7860" 3014
3:206 3.87457e-05 "8540" 3211
3:207 3.87457e-05 "8541" 3212
3:208 3.87457e-05 "8543" 3214
3:209 3.87457e-05 "8544" 3215
3:210 3.87457e-05 "8901" 3317
3:211 3.87457e-05 "8924" 3340
3:212 3.87457e-05 "9262" 3418
3:213 3.87457e-05 "9263" 3419
3:214 3.87457e-05 "9277" 3433
3:215 3.87457e-05 "9280" 3436
3:216 3.87457e-05 "9621" 3513
3:217 3.87457e-05 "9622" 3514
3:218 3.87457e-05 "9623" 3515
3:219 3.87457e-05 "9624" 3516
3:220 3.87457e-05 "9625" 3517
3:221 3.87457e-05 "9626" 3518
3:222 3.87457e-05 "9635" 3527
3:223 3.87457e-05 "9636" 3528
3:224 3.87457e-05 "9984" 3609
3:225 3.87457e-05 "9985" 3610
3:226 3.87457e-05 "9986" 3611
3:227 3.87457e-05 "9987" 3612
3:228 3.87457e-05 "9988" 3613
3:229 3.87457e-05 "9990" 3615
3:230 3.87457e-05 "9991" 3616
3:231 3.87457e-05 "9992" 3617
3:232 3.87457e-05 "9993" 3618
3:233 3.87457e-05 "9994" 3619
3:234 3.87457e-05 "8542" 3213
3:235 3.22881e-05 "4624" 1780
3:236 3.22881e-05 "4986" 1935
3:237 3.22881e-05 "5309" 2047
3:238 3.22881e-05 "5310" 2048
3:239 3.22881e-05 "5337" 2072
3:240 3.22881e-05 "5338" 2073
3:241 3.22881e-05 "5345" 2080
3:242 3.22881e-05 "5346" 2081
3:243 3.22881e-05 "5347" 2082
3:244 3.22881e-05 "5348" 2083
3:245 3.22881e-05 "5667" 2191
3:246 3.22881e-05 "5706" 2217
3:247 3.22881e-05 "5707" 2218
3:248 3.22881e-05 "5708" 2219
3:249 3.22881e-05 "6026" 2319
3:250 3.22881e-05 "6027" 2320
3:251 3.22881e-05 "6062" 2342
3:252 3.22881e-05 "6064" 2344
3:253 3.22881e-05 "6384" 2447
3:254 3.22881e-05 "6385" 2448
3:255 3.22881e-05 "6423" 2478
3:256 3.22881e-05 "6424" 2479
3:257 3.22881e-05 "6425" 2480
3:258 3.22881e-05 "6743" 2576
3:259 3.22881e-05 "6744" 2577
3:260 3.22881e-05 "6745" 2578
3:261 3.22881e-05 "6746" 2579
3:262 3.22881e-05 "6748" 2581
3:263 3.22881e-05 "6749" 2582
3:264 3.22881e-05 "6754" 2587
3:265 3.22881e-05 "6755" 2588
3:266 3.22881e-05 "6775" 2608
3:267 3.22881e-05 "6777" 2610
3:268 3.22881e-05 "6778" 2611
3:269 3.22881e-05 "6781" 2614
3:270 3.22881e-05 "6782" 2615
3:271 3.22881e-05 "6783" 2616
3:272 3.22881e-05 "7098" 2714
3:273 3.22881e-05 "7102" 2718
3:274 3.22881e-05 "7130" 2746
3:275 3.22881e-05 "7131" 2747
3:276 3.22881e-05 "7141" 2757
3:277 3.22881e-05 "7142" 2758
3:278 3.22881e-05 "7456" 2844
3:279 3.22881e-05 "7489" 2877
3:280 3.22881e-05 "7501" 2889
3:281 3.22881e-05 "7502" 2890
3:282 3.22881e-05 "7841" 2995
3:283 3.22881e-05 "7849" 3003
3:284 3.22881e-05 "7862" 3015
3:285 3.22881e-05 "7863" 3016
3:286 3.22881e-05 "8183" 3097
3:287 3.22881e-05 "8184" 3098
3:288 3.22881e-05 "8187" 3101
3:289 3.22881e-05 "8188" 3102
3:290 3.22881e-05 "8189" 3103
3:291 3.22881e-05 "8190" 3104
3:292 3.22881e-05 "8201" 3115
3:293 3.22881e-05 "8202" 3116
3:294 3.22881e-05 "8205" 3119
3:295 3.22881e-05 "8206" 3120
3:296 3.22881e-05 "8207" 3121
3:297 3.22881e-05 "8223" 3137
3:298 3.22881e-05 "8539" 3210
3:299 3.22881e-05 "8545" 3216
3:300 3.22881e-05 "8546" 3217
3:301 3.22881e-05 "8547" 3218
3:302 3.22881e-05 "8548" 3219
3:303 3.22881e-05 "8549" 3220
3:304 3.22881e-05 "8550" 3221
3:305 3.22881e-05 "8551" 3222
3:306 3.22881e-05 "8562" 3233
3:307 3.22881e-05 "8902" 3318
3:308 3.22881e-05 "8903" 3319
3:309 3.22881e-05 "8904" 3320
3:310 3.22881e-05 "8905" 3321
3:311 3.22881e-05 "8906" 3322
3:312 3.22881e-05 "8907" 3323
3:313 3.22881e-05 "8908" 3324
3:314 3.22881e-05 "8909" 3325
3:315 3.22881e-05 "8910" 3326
3:316 3.22881e-05 "8911" 3327
3:317 3.22881e-05 "9264" 3420
3:318 3.22881e-05 "9265" 3421
3:319 3.22881e-05 "9266" 3422
3:320 3.22881e-05 "9267" 3423
3:321 3.22881e-05 "9268" 3424
3:322 3.22881e-05 "9269" 3425
3:323 3.22881e-05 "9270" 3426
3:324 3.22881e-05 "9271" 3427
3:325 3.22881e-05 "9272" 3428
3:326 3.22881e-05 "9273" 3429
3:327 3.22881e-05 "9274" 3430
3:328 3.22881e-05 "9276" 3432
3:329 3.22881e-05 "9627" 3519
3:330 3.22881e-05 "9628" 3520
3:331 3.22881e-05 "9629" 3521
3:332 3.22881e-05 "9630" 3522
3:333 3.22881e-05 "9631" 3523
3:334 3.22881e-05 "9632" 3524
3:335 3.22881e-05 "9633" 3525
3:336 3.22881e-05 "9634" 3526
3:337 2.58304e-05 "4623" 1779
3:338 2.58304e-05 "4626" 1782
3:339 2.58304e-05 "4981" 1930
3:340 2.58304e-05 "5311" 2049
3:341 2.58304e-05 "5334" 2069
3:342 2.58304e-05 "5336" 2071
3:343 2.58304e-05 "5339" 2074
3:344 2.58304e-05 "5340" 2075
3:345 2.58304e-05 "5344" 2079
3:346 2.58304e-05 "5669" 2193
3:347 2.58304e-05 "5670" 2194
3:348 2.58304e-05 "5698" 2209
3:349 2.58304e-05 "5703" 2214
3:350 2.58304e-05 "5705" 2216
3:351 2.58304e-05 "6025" 2318
3:352 2.58304e-05 "6028" 2321
3:353 2.58304e-05 "6029" 2322
3:354 2.58304e-05 "6030" 2323
3:355 2.58304e-05 "6033" 2326
3:356 2.58304e-05 "6034" 2327
3:357 2.58304e-05 "6063" 2343
3:358 2.58304e-05 "6065" 2345
3:359 2.58304e-05 "6386" 2449
3:360 2.58304e-05 "6387" 2450
3:361 2.58304e-05 "6388" 2451
3:362 2.58304e-05 "6389" 2452
3:363 2.58304e-05 "6390" 2453
3:364 2.58304e-05 "6391" 2454
3:365 2.58304e-05 "6392" 2455
3:366 2.58304e-05 "6393" 2456
3:367 2.58304e-05 "6394" 2457
3:368 2.58304e-05 "6395" 2458
3:369 2.58304e-05 "6396" 2459
3:370 2.58304e-05 "6421" 2476
3:371 2.58304e-05 "6747" 2580
3:372 2.58304e-05 "6750" 2583
3:373 2.58304e-05 "6751" 2584
3:374 2.58304e-05 "6752" 2585
3:375 2.58304e-05 "6753" 2586
3:376 2.58304e-05 "6756" 2589
3:377 2.58304e-05 "6757" 2590
3:378 2.58304e-05 "6758" 2591
3:379 2.58304e-05 "6759" 2592
3:380 2.58304e-05 "6760" 2593
3:381 2.58304e-05 "6761" 2594
3:382 2.58304e-05 "6776" 2609
3:383 2.58304e-05 "7096" 2712
3:384 2.58304e-05 "7103" 2719
3:385 2.58304e-05 "7104" 2720
3:386 2.58304e-05 "7105" 2721
3:387 2.58304e-05 "7106" 2722
3:388 2.58304e-05 "7107" 2723
3:389 2.58304e-05 "7108" 2724
3:390 2.58304e-05 "7109" 2725
3:391 2.58304e-05 "7110" 2726
3:392 2.58304e-05 "7111" 2727
3:393 2.58304e-05 "7112" 2728
3:394 2.58304e-05 "7113" 2729
3:395 2.58304e-05 "7114" 2730
3:396 2.58304e-05 "7115" 2731
3:397 2.58304e-05 "7116" 2732
3:398 2.58304e-05 "7117" 2733
3:399 2.58304e-05 "7118" 2734
3:400 2.58304e-05 "7119" 2735
3:401 2.58304e-05 "7120" 2736
3:402 2.58304e-05 "7121" 2737
3:403 2.58304e-05 "7122" 2738
3:404 2.58304e-05 "7129" 2745
3:405 2.58304e-05 "7132" 2748
3:406 2.58304e-05 "7460" 2848
3:407 2.58304e-05 "7461" 2849
3:408 2.58304e-05 "7462" 2850
3:409 2.58304e-05 "7463" 2851
3:410 2.58304e-05 "7464" 2852
3:411 2.58304e-05 "7465" 2853
3:412 2.58304e-05 "7466" 2854
3:413 2.58304e-05 "7467" 2855
3:414 2.58304e-05 "7468" 2856
3:415 2.58304e-05 "7469" 2857
3:416 2.58304e-05 "7470" 2858
3:417 2.58304e-05 "7471" 2859
3:418 2.58304e-05 "7472" 2860
3:419 2.58304e-05 "7473" 2861
3:420 2.58304e-05 "7474" 2862
3:421 2.58304e-05 "7475" 2863
3:422 2.58304e-05 "7476" 2864
3:423 2.58304e-05 "7477" 2865
3:424 2.58304e-05 "7478" 2866
3:425 2.58304e-05 "7479" 2867
3:426 2.58304e-05 "7480" 2868
3:427 2.58304e-05 "7481" 2869
3:428 2.58304e-05 "7482" 2870
3:429 2.58304e-05 "7483" 2871
3:430 2.58304e-05 "7484" 2872
3:431 2.58304e-05 "7485" 2873
3:432 2.58304e-05 "7488" 2876
3:433 2.58304e-05 "7819" 2973
3:434 2.58304e-05 "7820" 2974
3:435 2.58304e-05 "7821" 2975
3:436 2.58304e-05 "7822" 2976
3:437 2.58304e-05 "7823" 2977
3:438 2.58304e-05 "7824" 2978
3:439 2.58304e-05 "7825" 2979
3:440 2.58304e-05 "7826" 2980
3:441 2.58304e-05 "7827" 2981
3:442 2.58304e-05 "7828" 2982
3:443 2.58304e-05 "7829" 2983
3:444 2.58304e-05 "7830" 2984
3:445 2.58304e-05 "7831" 2985
3:446 2.58304e-05 "7832" 2986
3:447 2.58304e-05 "7833" 2987
3:448 2.58304e-05 "7834" 2988
3:449 2.58304e-05 "7835" 2989
3:450 2.58304e-05 "7836" 2990
3:451 2.58304e-05 "7837" 2991
3:452 2.58304e-05 "7838" 2992
3:453 2.58304e-05 "7839" 2993
3:454 2.58304e-05 "7840" 2994
3:455 2.58304e-05 "7842" 2996
3:456 2.58304e-05 "7843" 2997
3:457 2.58304e-05 "7844" 2998
3:458 2.58304e-05 "7845" 2999
3:459 2.58304e-05 "7848" 3002
3:460 2.58304e-05 "8179" 3093
3:461 2.58304e-05 "8180" 3094
3:462 2.58304e-05 "8181" 3095
3:463 2.58304e-05 "8182" 3096
3:464 2.58304e-05 "8185" 3099
3:465 2.58304e-05 "8186" 3100
3:466 2.58304e-05 "8191" 3105
3:467 2.58304e-05 "8192" 3106
3:468 2.58304e-05 "8193" 3107
3:469 2.58304e-05 "8200" 3114
3:470 2.58304e-05 "8203" 3117
3:471 2.58304e-05 "8204" 3118
3:472 2.58304e-05 "8552" 3223
3:473 2.58304e-05 "8553" 3224
3:474 2.58304e-05 "8561" 3232
3:475 2.58304e-05 "8563" 3234
3:476 2.58304e-05 "8920" 3336
3:477 2.58304e-05 "8921" 3337
3:478 2.58304e-05 "8922" 3338
3:479 2.58304e-05 "Stylurus gaudens" 5262
3:480 2.58304e-05 "Lamelligomphus chaoi" 5330
3:481 1.93728e-05 "4625" 1781
3:482 1.93728e-05 "4982" 1931
3:483 1.93728e-05 "4983" 1932
3:484 1.93728e-05 "4984" 1933
3:485 1.93728e-05 "4985" 1934
3:486 1.93728e-05 "5335" 2070
3:487 1.93728e-05 "5341" 2076
3:488 1.93728e-05 "5342" 2077
3:489 1.93728e-05 "5343" 2078
3:490 1.93728e-05 "5694" 2205
3:491 1.93728e-05 "5695" 2206
3:492 1.93728e-05 "5697" 2208
3:493 1.93728e-05 "5699" 2210
3:494 1.93728e-05 "5700" 2211
3:495 1.93728e-05 "5701" 2212
3:496 1.93728e-05 "5702" 2213
3:497 1.93728e-05 "6035" 2328
3:498 1.93728e-05 "6036" 2329
3:499 1.93728e-05 "6052" 2332
3:500 1.93728e-05 "6053" 2333
3:501 1.93728e-05 "6054" 2334
3:502 1.93728e-05 "6055" 2335
3:503 1.93728e-05 "6056" 2336
3:504 1.93728e-05 "6057" 2337
3:505 1.93728e-05 "6058" 2338
3:506 1.93728e-05 "6059" 2339
3:507 1.93728e-05 "6060" 2340
3:508 1.93728e-05 "6061" 2341
3:509 1.93728e-05 "6397" 2460
3:510 1.93728e-05 "6412" 2467
3:511 1.93728e-05 "6413" 2468
3:512 1.93728e-05 "6414" 2469
3:513 1.93728e-05 "6415" 2470
3:514 1.93728e-05 "6416" 2471
3:515 1.93728e-05 "6417" 2472
3:516 1.93728e-05 "6418" 2473
3:517 1.93728e-05 "6419" 2474
3:518 1.93728e-05 "6420" 2475
3:519 1.93728e-05 "6762" 2595
3:520 1.93728e-05 "6763" 2596
3:521 1.93728e-05 "6764" 2597
3:522 1.93728e-05 "6767" 2600
3:523 1.93728e-05 "6768" 2601
3:524 1.93728e-05 "6769" 2602
3:525 1.93728e-05 "6770" 2603
3:526 1.93728e-05 "6771" 2604
3:527 1.93728e-05 "6772" 2605
3:528 1.93728e-05 "6773" 2606
3:529 1.93728e-05 "6774" 2607
3:530 1.93728e-05 "7123" 2739
3:531 1.93728e-05 "7124" 2740
3:532 1.93728e-05 "7125" 2741
3:533 1.93728e-05 "7126" 2742
3:534 1.93728e-05 "7127" 2743
3:535 1.93728e-05 "7128" 2744
3:536 1.93728e-05 "7486" 2874
3:537 1.93728e-05 "7487" 2875
3:538 1.93728e-05 "7846" 3000
3:539 1.93728e-05 "7847" 3001
3:540 1.93728e-05 "8194" 3108
3:541 1.93728e-05 "8195" 3109
3:542 1.93728e-05 "8196" 3110
3:543 1.93728e-05 "8197" 3111
3:544 1.93728e-05 "8198" 3112
3:545 1.93728e-05 "8199" 3113
3:546 1.93728e-05 "8554" 3225
3:547 1.93728e-05 "8555" 3226
3:548 1.93728e-05 "8556" 3227
3:549 1.93728e-05 "8557" 3228
3:550 1.93728e-05 "8558" 3229
3:551 1.93728e-05 "8559" 3230
3:552 1.93728e-05 "8560" 3231
3:553 1.93728e-05 "8912" 3328
3:554 1.93728e-05 "8913" 3329
3:555 1.93728e-05 "8914" 3330
3:556 1.93728e-05 "8915" 3331
3:557 1.93728e-05 "8916" 3332
3:558 1.93728e-05 "8917" 3333
3:559 1.93728e-05 "8918" 3334
3:560 1.93728e-05 "8919" 3335
3:561 1.93728e-05 "9275" 3431
3:562 1.93728e-05 "Orthetrum martensi" 5235
3:563 1.29152e-05 "5696" 2207
3:564 1.29152e-05 "6411" 2466
3:565 1.29152e-05 "6765" 2598
3:566 1.29152e-05 "6766" 2599
3:567 1.29152e-05 "Sympetrum nomurai" 5278
3:568 6.45761e-06 "113" 1
3:569 6.45761e-06 "114" 2
3:570 6.45761e-06 "115" 3
3:571 6.45761e-06 "116" 4
3:572 6.45761e-06 "117" 5
3:573 6.45761e-06 "118" 6
3:574 6.45761e-06 "119" 7
3:575 6.45761e-06 "Anotogaster antehumeralis" 5229
4:1 0.00365501 "Lyriothemis pachygastra" 5163
4:2 0.00247972 "Sympetrum croceolum" 5164
4:3 0.00207935 "Sympetrum kunckeli" 5178
4:4 0.00175647 "Orthetrum melania" 5202
4:5 0.00166606 "Somatochlora exuberata" 5148
4:6 0.00155628 "Leucorrhinia intermedia" 5158
4:7 0.00154983 "Somatochlora uchidai" 5194
4:8 0.00136256 "Sympetrum uniforme" 5165
4:9 0.00124632 "Somatochlora viridiaenea" 5167
4:10 0.00107842 "Ophiogomphus obscurus" 5154
4:11 0.00105905 "Sieboldius albardae" 5172
4:12 0.00105259 "Sympetrum cordulegaster" 5166
4:13 0.000871778 "Anaciaeschna martini" 5222
4:14 0.000845947 "Hemicordulia mindana" 5186
4:15 0.000774913 "Shaogomphus postocularis" 5177
4:16 0.000671592 "Burmagomphus collaris" 5207
4:17 0.000587643 "Anotogaster sieboldii" 5197
4:18 0.000400372 "Agrionoptera sanguinolenta" 5188
4:19 0.000380999 "Trigomphus nigripes" 5162
4:20 0.000258304 "Sympetrum gracile" 5215
4:21 0.000245389 "Davidius lunatus" 5184
4:22 0.000245389 "8950" 3361
4:23 0.000238932 "8599" 3262
4:24 0.000232474 "Sympetrum maculatum" 5217
4:25 0.000226016 "6443" 2494
4:26 0.000226016 "6444" 2495
4:27 0.000226016 "6445" 2496
4:28 0.000226016 "8598" 3261
4:29 0.000226016 "8955" 3365
4:30 0.000226016 "8956" 3366
4:31 0.000226016 "8957" 3367
4:32 0.000226016 "8959" 3369
4:33 0.000226016 "9311" 3460
4:34 0.000226016 "9312" 3461
4:35 0.000219559 "6082" 2360
4:36 0.000219559 "6083" 2361
4:37 0.000219559 "6805" 2634
4:38 0.000219559 "8595" 3258
4:39 0.000219559 "8597" 3260
4:40 0.000219559 "8952" 3362
4:41 0.000219559 "8953" 3363
4:42 0.000219559 "8954" 3364
4:43 0.000219559 "8958" 3368
4:44 0.000219559 "9313" 3462
4:45 0.000219559 "9314" 3463
4:46 0.000219559 "9316" 3465
4:47 0.000219559 "9317" 3466
4:48 0.000213101 "7521" 2900
4:49 0.000213101 "7522" 2901
4:50 0.000213101 "7880" 3022
4:51 0.000213101 "7881" 3023
4:52 0.000213101 "8239" 3146
4:53 0.000213101 "8240" 3147
4:54 0.000213101 "8241" 3148
4:55 0.000213101 "8596" 3259
4:56 0.000213101 "9315" 3464
4:57 0.000206644 "6446" 2497
4:58 0.000206644 "7160" 2768
4:59 0.000206644 "7161" 2769
4:60 0.000206644 "7520" 2899
4:61 0.000206644 "7882" 3024
4:62 0.000206644 "8238" 3145
4:63 0.000206644 "8601" 3264
4:64 0.000206644 "9671" 3556
4:65 0.000200186 "6432" 2487
4:66 0.000200186 "6806" 2635
4:67 0.000200186 "7162" 2770
4:68 0.000200186 "8600" 3263
4:69 0.000200186 "8960" 3370
4:70 0.000200186 "9672" 3557
4:71 0.000200186 "9673" 3558
4:72 0.000200186 "9674" 3559
4:73 0.000193728 "6791" 2624
4:74 0.000193728 "8237" 3144
4:75 0.000193728 "8961" 3371
4:76 0.000187271 "6442" 2493
4:77 0.000187271 "6803" 2632
4:78 0.000187271 "9310" 3459
4:79 0.000187271 "10031" 3648
4:80 0.000180813 "4990" 1939
4:81 0.000180813 "6790" 2623
4:82 0.000180813 "6801" 2630
4:83 0.000180813 "6802" 2631
4:84 0.000180813 "6804" 2633
4:85 0.000180813 "8228" 3141
4:86 0.000180813 "9670" 3555
4:87 0.000180813 "10032" 3649
4:88 0.000174356 "5715" 2226
4:89 0.000174356 "6072" 2352
4:90 0.000174356 "6074" 2354
4:91 0.000174356 "6433" 2488
4:92 0.000174356 "8227" 3140
4:93 0.000174356 "7868" 3020
4:94 0.000167898 "4989" 1938
4:95 0.000167898 "5355" 2090
4:96 0.000167898 "5714" 2225
4:97 0.000167898 "6073" 2353
4:98 0.000167898 "6792" 2625
4:99 0.000167898 "7149" 2765
4:100 0.000167898 "8229" 3142
4:101 0.000167898 "8588" 3255
4:102 0.00016144 "5356" 2091
4:103 0.00016144 "6075" 2355
4:104 0.00016144 "6434" 2489
4:105 0.00016144 "7867" 3019
4:106 0.000154983 "4991" 1940
4:107 0.000154983 "7150" 2766
4:108 0.000154983 "7869" 3021
4:109 0.000154983 "8589" 3256
4:110 0.000148525 "4988" 1937
4:111 0.000148525 "5354" 2089
4:112 0.000148525 "7148" 2764
4:113 0.000148525 "8590" 3257
4:114 0.000148525 "8948" 3359
4:115 0.000148525 "10380" 3735
4:116 0.000148525 "Libellula melli" 5236
4:117 0.000142067 "4992" 1941
4:118 0.000142067 "5713" 2224
4:119 0.000142067 "6071" 2351
4:120 0.000142067 "6800" 2629
4:121 0.000142067 "7151" 2767
4:122 0.000142067 "8949" 3360
4:123 0.00013561 "5357" 2092
4:124 0.00013561 "5716" 2227
4:125 0.00013561 "6076" 2356
4:126 0.00013561 "6431" 2486
4:127 0.00013561 "7164" 2771
4:128 0.00013561 "10381" 3736
4:129 0.00013561 "10727" 3810
4:130 0.00013561 "10736" 3819
4:131 0.00013561 "11087" 3897
4:132 0.000129152 "6789" 2622
4:133 0.000129152 "7508" 2896
4:134 0.000129152 "8947" 3358
4:135 0.000122695 "6435" 2490
4:136 0.000122695 "6793" 2626
4:137 0.000122695 "6794" 2627
4:138 0.000122695 "7509" 2897
4:139 0.000122695 "8230" 3143
4:140 0.000122695 "8587" 3254
4:141 0.000122695 "10728" 3811
4:142 0.000122695 "11089" 3899
4:143 0.000122695 "11448" 3984
4:144 0.000116237 "4277" 1633
4:145 0.000116237 "5351" 2086
4:146 0.000116237 "5717" 2228
4:147 0.000116237 "10371" 3726
4:148 0.000116237 "10372" 3727
4:149 0.000116237 "10379" 3734
4:150 0.000116237 "10735" 3818
4:151 0.000109779 "4995" 1944
4:152 0.000109779 "5352" 2087
4:153 0.000109779 "6436" 2491
4:154 0.000109779 "7507" 2895
4:155 0.000109779 "7866" 3018
4:156 0.000109779 "7858" 3012
4:157 0.000109779 "9652" 3544
4:158 0.000109779 "10010" 3635
4:159 0.000109779 "10011" 3636
4:160 0.000109779 "10012" 3637
4:161 0.000109779 "10369" 3724
4:162 0.000103322 "4278" 1634
4:163 0.000103322 "4997" 1946
4:164 0.000103322 "5350" 2085
4:165 0.000103322 "5353" 2088
4:166 0.000103322 "6429" 2484
4:167 0.000103322 "7857" 3011
4:168 0.000103322 "9307" 3458
4:169 0.000103322 "9653" 3545
4:170 0.000103322 "9654" 3546
4:171 0.000103322 "10009" 3634
4:172 0.000103322 "10016" 3641
4:173 0.000103322 "10020" 3645
4:174 0.000103322 "10367" 3722
4:175 0.000103322 "10368" 3723
4:176 0.000103322 "10382" 3737
4:177 0.000103322 "11088" 3898
4:178 0.000103322 "11091" 3901
4:179 9.68642e-05 "4635" 1791
4:180 9.68642e-05 "5712" 2223
4:181 9.68642e-05 "6069" 2349
4:182 9.68642e-05 "6795" 2628
4:183 9.68642e-05 "7147" 2763
4:184 9.68642e-05 "7506" 2894
4:185 9.68642e-05 "7510" 2898
4:186 9.68642e-05 "Shaogomphus schmidti" 5173
4:187 9.68642e-05 "9292" 3448
4:188 9.68642e-05 "9647" 3539
4:189 9.68642e-05 "10014" 3639
4:190 9.68642e-05 "10015" 3640
4:191 9.68642e-05 "10021" 3646
4:192 9.68642e-05 "11092" 3902
4:193 9.68642e-05 "11102" 3912
4:194 9.68642e-05 "Stylurus occultus" 5180
4:195 9.04066e-05 "4634" 1790
4:196 9.04066e-05 "4637" 1793
4:197 9.04066e-05 "4638" 1794
4:198 9.04066e-05 "4639" 1795
4:199 9.04066e-05 "4996" 1945
4:200 9.04066e-05 "6077" 2357
4:201 9.04066e-05 "9290" 3446
4:202 9.04066e-05 "9291" 3447
4:203 9.04066e-05 "9646" 3538
4:204 9.04066e-05 "10007" 3632
4:205 9.04066e-05 "10022" 3647
4:206 9.04066e-05 "10378" 3733
4:207 9.04066e-05 "11093" 3903
4:208 8.3949e-05 "4276" 1632
4:209 8.3949e-05 "4636" 1792
4:210 8.3949e-05 "4993" 1942
4:211 8.3949e-05 "5718" 2229
4:212 8.3949e-05 "6430" 2485
4:213 8.3949e-05 "8218" 3132
4:214 8.3949e-05 "8577" 3248
4:215 8.3949e-05 "9655" 3547
4:216 8.3949e-05 "9656" 3548
4:217 8.3949e-05 "10019" 3644
4:218 8.3949e-05 "10383" 3738
4:219 7.74913e-05 "4279" 1635
4:220 7.74913e-05 "4280" 1636
4:221 7.74913e-05 "4281" 1637
4:222 7.74913e-05 "4282" 1638
4:223 7.74913e-05 "4994" 1943
4:224 7.74913e-05 "5711" 2222
4:225 7.74913e-05 "6068" 2348
4:226 7.74913e-05 "8217" 3131
4:227 7.74913e-05 "8219" 3133
4:228 7.74913e-05 "8935" 3351
4:229 7.74913e-05 "8936" 3352
4:230 7.74913e-05 "8937" 3353
4:231 7.74913e-05 "9293" 3449
4:232 7.74913e-05 "9294" 3450
4:233 7.74913e-05 "9295" 3451
4:234 7.74913e-05 "9296" 3452
4:235 7.74913e-05 "9658" 3550
4:236 7.74913e-05 "9659" 3551
4:237 7.74913e-05 "9660" 3552
4:238 7.74913e-05 "10018" 3643
4:239 7.10337e-05 "3917" 1476
4:240 7.10337e-05 "3920" 1479
4:241 7.10337e-05 "3921" 1480
4:242 7.10337e-05 "4275" 1631
4:243 7.10337e-05 "4998" 1947
4:244 7.10337e-05 "5358" 2093
4:245 7.10337e-05 "6787" 2620
4:246 7.10337e-05 "6788" 2621
4:247 7.10337e-05 "8226" 3139
4:248 7.10337e-05 "7497" 2885
4:249 7.10337e-05 "7854" 3008
4:250 7.10337e-05 "7855" 3009
4:251 7.10337e-05 "8214" 3128
4:252 7.10337e-05 "8215" 3129
4:253 7.10337e-05 "8216" 3130
4:254 7.10337e-05 "8220" 3134
4:255 7.10337e-05 "8574" 3245
4:256 7.10337e-05 "8575" 3246
4:257 7.10337e-05 "8576" 3247
4:258 7.10337e-05 "8578" 3249
4:259 7.10337e-05 "8579" 3250
4:260 7.10337e-05 "8580" 3251
4:261 7.10337e-05 "8933" 3349
4:262 7.10337e-05 "8934" 3350
4:263 7.10337e-05 "8938" 3354
4:264 7.10337e-05 "8939" 3355
4:265 7.10337e-05 "8940" 3356
4:266 7.10337e-05 "9289" 3445
4:267 7.10337e-05 "9297" 3453
4:268 7.10337e-05 "9298" 3454
4:269 7.10337e-05 "9299" 3455
4:270 7.10337e-05 "9300" 3456
4:271 7.10337e-05 "9657" 3549
4:272 7.10337e-05 "9661" 3553
4:273 6.45761e-05 "4265" 1621
4:274 6.45761e-05 "4627" 1783
4:275 6.45761e-05 "4631" 1787
4:276 6.45761e-05 "4633" 1789
4:277 6.45761e-05 "4640" 1796
4:278 6.45761e-05 "4987" 1936
4:279 6.45761e-05 "5349" 2084
4:280 6.45761e-05 "5359" 2094
4:281 6.45761e-05 "5719" 2230
4:282 6.45761e-05 "6070" 2350
4:283 6.45761e-05 "6078" 2358
4:284 6.45761e-05 "6428" 2483
4:285 6.45761e-05 "6437" 2492
4:286 6.45761e-05 "7498" 2886
4:287 6.45761e-05 "7856" 3010
4:288 6.45761e-05 "7859" 3013
4:289 6.45761e-05 "8213" 3127
4:290 6.45761e-05 "8581" 3252
4:291 6.45761e-05 "8929" 3345
4:292 6.45761e-05 "8931" 3347
4:293 6.45761e-05 "8932" 3348
4:294 5.81185e-05 "4630" 1786
4:295 5.81185e-05 "4632" 1788
4:296 5.81185e-05 "4641" 1797
4:297 5.81185e-05 "4999" 1948
4:298 5.81185e-05 "5000" 1949
4:299 5.81185e-05 "5001" 1950
4:300 5.81185e-05 "5360" 2095
4:301 5.81185e-05 "5710" 2221
4:302 5.81185e-05 "7138" 2754
4:303 5.81185e-05 "7853" 3007
4:304 5.81185e-05 "8210" 3124
4:305 5.81185e-05 "8211" 3125
4:306 5.81185e-05 "8212" 3126
4:307 5.81185e-05 "8221" 3135
4:308 5.81185e-05 "8568" 3239
4:309 5.81185e-05 "8569" 3240
4:310 5.81185e-05 "8570" 3241
4:311 5.81185e-05 "8571" 3242
4:312 5.81185e-05 "8572" 3243
4:313 5.81185e-05 "8573" 3244
4:314 5.81185e-05 "8925" 3341
4:315 5.81185e-05 "8928" 3344
4:316 5.81185e-05 "8930" 3346
4:317 5.81185e-05 "8941" 3357
4:318 5.81185e-05 "9301" 3457
4:319 5.16609e-05 "4264" 1620
4:320 5.16609e-05 "4273" 1629
4:321 5.16609e-05 "4283" 1639
4:322 5.16609e-05 "4642" 1798
4:323 5.16609e-05 "5361" 2096
4:324 5.16609e-05 "5362" 2097
4:325 5.16609e-05 "5709" 2220
4:326 5.16609e-05 "5720" 2231
4:327 5.16609e-05 "5722" 2232
4:328 5.16609e-05 "6079" 2359
4:329 5.16609e-05 "6786" 2619
4:330 5.16609e-05 "7850" 3004
4:331 5.16609e-05 "7851" 3005
4:332 5.16609e-05 "7852" 3006
4:333 5.16609e-05 "7865" 3017
4:334 5.16609e-05 "8208" 3122
4:335 5.16609e-05 "8209" 3123
4:336 5.16609e-05 "8225" 3138
4:337 5.16609e-05 "8566" 3237
4:338 5.16609e-05 "8567" 3238
4:339 5.16609e-05 "8926" 3342
4:340 5.16609e-05 "8927" 3343
4:341 4.52033e-05 "4272" 1628
4:342 4.52033e-05 "4274" 1630
4:343 4.52033e-05 "4284" 1640
4:344 4.52033e-05 "6066" 2346
4:345 4.52033e-05 "6067" 2347
4:346 4.52033e-05 "3915" 1474
4:347 4.52033e-05 "4271" 1627
4:348 3.87457e-05 "3905" 1464
4:349 3.87457e-05 "4270" 1626
4:350 3.87457e-05 "5005" 1953
4:351 3.87457e-05 "5365" 2100
4:352 3.87457e-05 "6427" 2482
4:353 3.22881e-05 "3904" 1463
4:354 3.22881e-05 "3918" 1477
4:355 3.22881e-05 "3919" 1478
4:356 3.22881e-05 "3923" 1481
4:357 3.22881e-05 "4971" 1920
4:358 3.22881e-05 "3914" 1473
4:359 2.58304e-05 "2810" 973
4:360 2.58304e-05 "2811" 974
4:361 2.58304e-05 "2812" 975
4:362 2.58304e-05 "3171" 1144
4:363 2.58304e-05 "3172" 1145
4:364 2.58304e-05 "3183" 1156
4:365 2.58304e-05 "3184" 1157
4:366 2.58304e-05 "3185" 1158
4:367 2.58304e-05 "4258" 1614
4:368 2.58304e-05 "5331" 2066
4:369 2.58304e-05 "3913" 1472
4:370 2.58304e-05 "4269" 1625
4:371 1.93728e-05 "5332" 2067
4:372 1.93728e-05 "Nihonogomphus chaoi" 5283
4:373 1.29152e-05 "Asiagomphus coreanus" 5225
4:374 1.29152e-05 "Nihonogomphus silvanus" 5284
4:375 6.45761e-06 "Neallogaster choui" 5249
4:376 6.45761e-06 "Periaeschna mira" 5298
5:1 0.00118174 "Davidius fruhstorferi" 5242
5:2 0.00112362 "Lyriothemis elegantissima" 5213
5:3 0.00107196 "Gomphidia kruegeri" 5297
5:4 0.000884693 "Asiagomphus hainanensis" 5263
5:5 0.000813659 "Gomphidia fukienensis" 5243
5:6 0.000807202 "Stylurus annulatus" 5183
5:7 0.000723253 "Merogomphus pavici" 5334
5:8 0.000645761 "Heliogomphus scorpio" 5299
5:9 0.000632846 "Burmagomphus vermicularis" 5312
5:10 0.000574727 "Boyeria karubei" 5333
5:11 0.000503694 "Leptogomphus divaricatus" 5335
5:12 0.000490779 "Stylogomphus chunliuae" 5319
5:13 0.000471406 "Phaenandrogomphus tonkinicus" 5359
5:14 0.000452033 "12887" 4293
5:15 0.000445575 "12886" 4292
5:16 0.000439118 "13246" 4363
5:17 0.00043266 "Heliogomphus retroflexus" 5282
5:18 0.000426202 "13245" 4362
5:19 0.000419745 "Lamelligomphus camelus" 5317
5:20 0.000400372 "13247" 4364
5:21 0.000374542 "Nannophyopsis clara" 5337
5:22 0.000368084 "12885" 4291
5:23 0.000361626 "12526" 4219
5:24 0.000361626 "12527" 4220
5:25 0.000361626 "Anotogaster gregoryi" 5261
5:26 0.000329338 "12173" 4149
5:27 0.000329338 "12533" 4226
5:28 0.000329338 "12534" 4227
5:29 0.000329338 "12888" 4294
5:30 0.000329338 "13248" 4365
5:31 0.000322881 "12174" 4150
5:32 0.000316423 "12895" 4301
5:33 0.000316423 "Nihonogomphus thomassoni" 5362
5:34 0.000309965 "12535" 4228
5:35 0.000303508 "12532" 4225
5:36 0.000303508 "12894" 4300
5:37 0.000303508 "13970" 4470
5:38 0.000290593 "12537" 4230
5:39 0.000290593 "12892" 4298
5:40 0.000290593 "12893" 4299
5:41 0.000284135 "11458" 3994
5:42 0.000284135 "11813" 4071
5:43 0.000284135 "11814" 4072
5:44 0.000284135 "12175" 4151
5:45 0.000284135 "12178" 4154
5:46 0.000284135 "12889" 4295
5:47 0.000284135 "13249" 4366
5:48 0.000277677 "12172" 4148
5:49 0.000277677 "12536" 4229
5:50 0.000277677 "14330" 4516
5:51 0.00027122 "12177" 4153
5:52 0.00027122 "12896" 4302
5:53 0.00027122 "12897" 4303
5:54 0.000264762 "12891" 4297
5:55 0.000264762 "13610" 4422
5:56 0.000258304 "12176" 4152
5:57 0.000258304 "13250" 4367
5:58 0.000258304 "13971" 4471
5:59 0.000251847 "11098" 3908
5:60 0.000251847 "11459" 3995
5:61 0.000251847 "11460" 3996
5:62 0.000251847 "11816" 4074
5:63 0.000251847 "11817" 4075
5:64 0.000251847 "12171" 4147
5:65 0.000251847 "12528" 4221
5:66 0.000251847 "13251" 4368
5:67 0.000251847 "13252" 4369
5:68 0.000251847 "13611" 4423
5:69 0.000245389 "11099" 3909
5:70 0.000245389 "11818" 4076
5:71 0.000245389 "11819" 4077
5:72 0.000245389 "11820" 4078
5:73 0.000245389 "12170" 4146
5:74 0.000245389 "12179" 4155
5:75 0.000245389 "12531" 4224
5:76 0.000245389 "12890" 4296
5:77 0.000245389 "14331" 4517
5:78 0.000238932 "11815" 4073
5:79 0.000238932 "12182" 4158
5:80 0.000238932 "13969" 4469
5:81 0.000232474 "13253" 4370
5:82 0.000226016 "11809" 4067
5:83 0.000226016 "11810" 4068
5:84 0.000226016 "12167" 4143
5:85 0.000226016 "12529" 4222
5:86 0.000226016 "12530" 4223
5:87 0.000226016 "12538" 4231
5:88 0.000219559 "11822" 4079
5:89 0.000219559 "12181" 4157
5:90 0.000213101 "11100" 3910
5:91 0.000213101 "11457" 3993
5:92 0.000213101 "11808" 4066
5:93 0.000213101 "11811" 4069
5:94 0.000213101 "12169" 4145
5:95 0.000213101 "14329" 4515
5:96 0.000206644 "11812" 4070
5:97 0.000206644 "12168" 4144
5:98 0.000200186 "11101" 3911
5:99 0.000193728 "12166" 4142
5:100 0.000187271 "11461" 3997
5:101 0.000187271 "Fukienogomphus prometheus" 5285
5:102 0.000180813 "11452" 3988
5:103 0.000180813 "12180" 4156
5:104 0.000174356 "11451" 3987
5:105 0.000174356 "12165" 4141
5:106 0.000174356 "Megalogomphus sommeri" 5279
5:107 0.000174356 "Melligomphus ardens" 5280
5:108 0.000174356 "11807" 4065
5:109 0.000174356 "Asiagomphus acco" 5361
5:110 0.000167898 "10739" 3822
5:111 0.000167898 "11449" 3985
5:112 0.00016144 "10740" 3823
5:113 0.00016144 "11450" 3986
5:114 0.000154983 "11454" 3990
5:115 0.000154983 "11456" 3992
5:116 0.000148525 "11097" 3907
5:117 0.000142067 "10737" 3820
5:118 0.000142067 "Leptogomphus perforatus" 5347
5:119 0.00013561 "Sieboldius herculeus" 5318
5:120 0.000129152 "10376" 3731
5:121 0.000129152 "10377" 3732
5:122 0.000129152 "10738" 3821
5:123 0.000129152 "11094" 3904
5:124 0.000129152 "11095" 3905
5:125 0.000129152 "11455" 3991
5:126 0.000129152 "Asiagomphus xanthenatus" 5360
5:127 0.000122695 "10741" 3824
5:128 0.000122695 "11096" 3906
5:129 0.000122695 "11447" 3983
5:130 0.000122695 "Lamelligomphus hainanensis" 5320
5:131 0.000116237 "11090" 3900
5:132 0.000116237 "11453" 3989
5:133 0.000109779 "10742" 3825
5:134 9.04066e-05 "Somatochlora dido" 5277
5:135 9.04066e-05 "Heliogomphus bidentatus" 5392
5:136 7.10337e-05 "Lamelligomphus choui" 5281
5:137 7.10337e-05 "Fukienogomphus promineus" 5314
5:138 7.10337e-05 "Atratothemis reelsi" 5346
5:139 6.45761e-05 "Nihonogomphus semanticus" 5315
5:140 6.45761e-05 "Sarasaeschna niisatoi" 5373
5:141 5.16609e-05 "Sieboldius alexanderi" 5350
5:142 5.16609e-05 "Fukienogomphus choifongae" 5378
5:143 4.52033e-05 "Gomphidictinus tongi" 5412
5:144 4.52033e-05 "Lamelligomphus vietnamensis" 5395
5:145 3.87457e-05 "Orientogomphus armatus" 5336
5:146 3.87457e-05 "Stylurus nanningensis" 5376
5:147 3.22881e-05 "Sinogomphus asahinai" 5349
5:148 3.22881e-05 "Gomphidia kelloggi" 5351
5:149 3.22881e-05 "Planaeschna tomokunii" 5391
5:150 2.58304e-05 "Trigomphus carus" 5321
5:151 2.58304e-05 "Petaliaeschna tomokunii" 5374
5:152 2.58304e-05 "Melligomphus guangdongensis" 5377
5:153 2.58304e-05 "Leptogomphus hongkongensis" 5413
5:154 2.58304e-05 "Orientogomphus naninus" 5410
5:155 1.93728e-05 "Nihonogomphus simillimus" 5313
5:156 1.93728e-05 "Orthetrum poecilops" 5338
5:157 1.93728e-05 "Nihonogomphus huangshaensis" 5348
5:158 1.93728e-05 "Nihonogomphus schorri" 5407
5:159 1.93728e-05 "Leptogomphus tamdaoensis" 5408
5:160 1.93728e-05 "Macrogomphus rivularis" 5411
5:161 1.93728e-05 "Planaeschna guentherpetersi" 5427
5:162 1.29152e-05 "Sieboldius maai" 5316
5:163 1.29152e-05 "Euthygomphus wuzhishanus" 5452
5:164 1.29152e-05 "Asiagomphus monticola" 5393
5:165 1.29152e-05 "Periaeschna furukawai" 5394
5:166 1.29152e-05 "Periaeschna sanoi" 5396
5:167 1.29152e-05 "Cephalaeschna algorei" 5398
5:168 1.29152e-05 "Asiagomphus superciliaris" 5401
5:169 1.29152e-05 "Anisogomphus neptunus" 5402
5:170 1.29152e-05 "Mattigomphus tamdaoensis" 5403
5:171 1.29152e-05 "Planaeschna tamdaoensis" 5404
5:172 1.29152e-05 "Ophiogomphus longihamulus" 5405
5:173 1.29152e-05 "Procordulia asahinai" 5406
5:174 1.29152e-05 "Gomphidictinus kompieri" 5426
5:175 6.45761e-06 "Sarasaeschna zhuae" 5365
5:176 6.45761e-06 "Oligoaeschna petalura" 5450
5:177 6.45761e-06 "Planaeschna celia" 5451
5:178 6.45761e-06 "Davidius monastyrskii" 5399
5:179 6.45761e-06 "Sinogomphus mobydick" 5428
5:180 6.45761e-06 "Trigomphus kompieri" 5430
6:1 0.00106551 "Rhyothemis regia" 5469
6:2 0.000807202 "Brachydiplax duivenbodei" 5642
6:3 0.000665134 "Tramea loewii" 5653
6:4 0.000529524 "Nesoxenia mysis" 5654
6:5 0.000529524 "Diplacodes bipunctata" 5655
6:6 0.000464948 "21561" 4987
6:7 0.00040683 "Camacinia othello" 5670
6:8 0.00040683 "Brachydiplax denticauda" 5671
6:9 0.000380999 "21920" 5020
6:10 0.000361626 "Tramea eurybia" 5639
6:11 0.000335796 "22279" 5042
6:12 0.000322881 "21919" 5019
6:13 0.000316423 "22639" 5057
6:14 0.000316423 "22280" 5043
6:15 0.000303508 "Protorthemis coronata" 5668
6:16 0.00029705 "Neurothemis stigmatizans" 5661
6:17 0.00029705 "22642" 5060
6:18 0.000284135 "21191" 4953
6:19 0.000258304 "20828" 4928
6:20 0.000258304 "21908" 5008
6:21 0.000258304 "21909" 5009
6:22 0.000258304 "21192" 4954
6:23 0.000251847 "23360" 5087
6:24 0.000251847 "Agyrtacantha microstigma" 5667
6:25 0.000251847 "21921" 5021
6:26 0.000251847 "21907" 5007
6:27 0.000245389 "23721" 5110
6:28 0.000245389 "23722" 5111
6:29 0.000245389 "21559" 4985
6:30 0.000245389 "22281" 5044
6:31 0.000238932 "21194" 4956
6:32 0.000238932 "21195" 4957
6:33 0.000238932 "21915" 5015
6:34 0.000232474 "20109" 4883
6:35 0.000232474 "20468" 4908
6:36 0.000232474 "21555" 4981
6:37 0.000232474 "21557" 4983
6:38 0.000232474 "Hemicordulia silvarum" 5694
6:39 0.000226016 "21922" 5022
6:40 0.000226016 "22640" 5058
6:41 0.000226016 "23000" 5071
6:42 0.000226016 "24081" 5122
6:43 0.000226016 "Agyrtacantha dirupta" 5649
6:44 0.000219559 "20834" 4932
6:45 0.000219559 "24082" 5123
6:46 0.000219559 "22282" 5045
6:47 0.000213101 "21189" 4952
6:48 0.000213101 "21556" 4982
6:49 0.000213101 "21562" 4988
6:50 0.000213101 "22995" 5069
6:51 0.000206644 "20832" 4930
6:52 0.000206644 "21193" 4955
6:53 0.000206644 "21910" 5010
6:54 0.000206644 "21914" 5014
6:55 0.000206644 "22275" 5038
6:56 0.000206644 "23001" 5072
6:57 0.000193728 "20108" 4882
6:58 0.000193728 "22277" 5040
6:59 0.000193728 "22638" 5056
6:60 0.000193728 "23002" 5073
6:61 0.000187271 "20829" 4929
6:62 0.000187271 "20833" 4931
6:63 0.000187271 "21558" 4984
6:64 0.000187271 "22278" 5041
6:65 0.000187271 "23361" 5088
6:66 0.000180813 "20469" 4909
6:67 0.000180813 "21198" 4958
6:68 0.000180813 "21554" 4980
6:69 0.000180813 "21560" 4986
6:70 0.000180813 "21917" 5017
6:71 0.000180813 "22276" 5039
6:72 0.000180813 "23362" 5089
6:73 0.000180813 "Rhyothemis resplendens" 5480
6:74 0.000174356 "21552" 4978
6:75 0.000174356 "21553" 4979
6:76 0.000174356 "21913" 5013
6:77 0.000174356 "21916" 5016
6:78 0.000174356 "21918" 5018
6:79 0.000174356 "22641" 5059
6:80 0.000174356 "22635" 5054
6:81 0.000167898 "22273" 5036
6:82 0.000167898 "22274" 5037
6:83 0.000167898 "22637" 5055
6:84 0.00016144 "21199" 4959
6:85 0.00016144 "23358" 5085
6:86 0.00016144 "23359" 5086
6:87 0.00016144 "23718" 5107
6:88 0.00016144 "23719" 5108
6:89 0.00016144 "Neurothemis papuensis" 5674
6:90 0.000154983 "22999" 5070
6:91 0.000154983 "23720" 5109
6:92 0.000154983 "Gynacantha mocsaryi" 5659
6:93 0.000109779 "Gynacantha kirbyi" 5669
6:94 9.68642e-05 "Hydrobasileus brevistylus" 5660
6:95 9.68642e-05 "Rhyothemis princeps" 5701
6:96 8.3949e-05 "Huonia epinephela" 5683
6:97 7.74913e-05 "Diplacina smaragdina" 5690
6:98 7.10337e-05 "Diplacina phoebe" 5650
6:99 7.10337e-05 "Neurothemis decora" 5714
6:100 6.45761e-05 "Tramea liberata" 5728
6:101 6.45761e-05 "Protorthemis woodfordi" 5729
6:102 6.45761e-05 "Lyriothemis hirundo" 5679
6:103 6.45761e-05 "Anax maclachlani" 5689
6:104 5.81185e-05 "Gynacantha pasiphae" 5651
6:105 5.81185e-05 "Gynacantha calypso" 5657
6:106 5.81185e-05 "Nannophlebia ampycteria" 5693
6:107 5.81185e-05 "Rhyothemis graphiptera" 5732
6:108 5.81185e-05 "Neurothemis oligoneura" 5737
6:109 5.16609e-05 "Nannophlebia lorquini" 5652
6:110 5.16609e-05 "Zyxomma elgneri" 5712
6:111 5.16609e-05 "Metaphya tillyardi" 5695
6:112 5.16609e-05 "Hemicordulia ericetorum" 5699
6:113 4.52033e-05 "Urothemis aliena" 5708
6:114 4.52033e-05 "Procordulia leopoldi" 5692
6:115 4.52033e-05 "Anax pugnax" 5738
6:116 3.87457e-05 "Huonia rheophila" 5656
6:117 3.87457e-05 "Diplacodes haematodes" 5762
6:118 3.87457e-05 "Diplacina anthaxia" 5691
6:119 3.87457e-05 "Diplacina antigone" 5698
6:120 3.87457e-05 "Diplacina hippolyte" 5710
6:121 3.87457e-05 "Huonia oreophila" 5726
6:122 3.87457e-05 "Lanthanusa richardi" 5740
6:123 3.22881e-05 "Nannophlebia arethusa" 5678
6:124 3.22881e-05 "Huonia hylophila" 5686
6:125 3.22881e-05 "Diplacina ismene" 5696
6:126 3.22881e-05 "Oreaeschna dictatrix" 5697
6:127 3.22881e-05 "Rhyothemis hurleyi" 5702
6:128 3.22881e-05 "Procordulia astridae" 5725
6:129 3.22881e-05 "Microtrigonia gomphoides" 5727
6:130 3.22881e-05 "Hemicordulia olympica" 5739
6:131 2.58304e-05 "Rhodothemis lieftincki" 5766
6:132 2.58304e-05 "Nannophlebia amphicyllis" 5716
6:133 2.58304e-05 "Bironides liesthes" 5719
6:134 2.58304e-05 "Anax selysi" 5749
6:135 1.93728e-05 "Nannophlebia anacharis" 5648
6:136 1.93728e-05 "Huonia daphne" 5658
6:137 1.93728e-05 "Huonia silvicola" 5682
6:138 1.93728e-05 "Akrothemis risi" 5745
6:139 1.93728e-05 "Tramea aquila" 5707
6:140 1.93728e-05 "Nannophlebia biroi" 5722
6:141 1.93728e-05 "Nannophlebia leoboppi" 5742
6:142 1.93728e-05 "Microtrigonia petaurinia" 5746
6:143 1.93728e-05 "Huonia hypsophila" 5748
6:144 1.29152e-05 "Diplacina callirrhoe" 5673
6:145 1.29152e-05 "Nannophlebia aerostiba" 5736
6:146 1.29152e-05 "Nannodiplax rubra" 5772
6:147 1.29152e-05 "Nannophlebia amnosia" 5685
6:148 1.29152e-05 "Rhodothemis mauritsi" 5700
6:149 1.29152e-05 "Plattycantha cornuta" 5717
6:150 1.29152e-05 "Nannophlebia alexia" 5723
6:151 1.29152e-05 "Diplacina dioxippe" 5741
6:152 1.29152e-05 "Lanthanusa lamberti" 5747
6:153 1.29152e-05 "Bironides superstes" 5750
6:154 1.29152e-05 "Lanthanusa bilineata" 5753
6:155 6.45761e-06 "Gynacantha calliope" 5672
6:156 6.45761e-06 "Diplacina olahi" 5680
6:157 6.45761e-06 "Huonia thisbe" 5681
6:158 6.45761e-06 "Rhyothemis rita" 5684
6:159 6.45761e-06 "Hemicordulia hilbrandi" 5744
6:160 6.45761e-06 "Neurothemis luctuosa" 5767
6:161 6.45761e-06 "Diplacina merope" 5687
6:162 6.45761e-06 "Diplacina cyrene" 5688
6:163 6.45761e-06 "Bironides teuchestes" 5703
6:164 6.45761e-06 "Agyrtacantha tumidula" 5704
6:165 6.45761e-06 "Lanthanusa cyclopica" 5705
6:166 6.45761e-06 "Orthetrum balteatum" 5706
6:167 6.45761e-06 "Plattycantha venatrix" 5709
6:168 6.45761e-06 "Procordulia sylvia" 5711
6:169 6.45761e-06 "Aethriamanta nymphaeae" 5713
6:170 6.45761e-06 "Crocothemis nigrifrons" 5715
6:171 6.45761e-06 "Diplacina persephone" 5718
6:172 6.45761e-06 "Nannophlebia axiagasta" 5720
6:173 6.45761e-06 "Hemicordulia cyclopica" 5721
6:174 6.45761e-06 "Plattycantha acuta" 5724
6:175 6.45761e-06 "Nannophlebia adonira" 5743
6:176 6.45761e-06 "Microtrigonia curvata" 5763
6:177 6.45761e-06 "Orthetrum signiferum" 5733
6:178 6.45761e-06 "Anaciaeschna moluccana" 5734
6:179 6.45761e-06 "Hemicordulia toxopei" 5735
6:180 6.45761e-06 "Gynacantha heros" 5751
6:181 6.45761e-06 "Microtrigonia sinuosa" 5752
6:182 6.45761e-06 "Akrothemis bimaculata" 5754
6:183 6.45761e-06 "Huonia aruana" 5761
7:1 0.000426202 "Raphismia bispina" 5489
7:2 0.000258304 "Neurothemis manadensis" 5640
7:3 0.000238932 "21180" 4947
7:4 0.000238932 "21181" 4948
7:5 0.000226016 "20105" 4880
7:6 0.000226016 "22620" 5049
7:7 0.000219559 "20461" 4902
7:8 0.000219559 "20464" 4905
7:9 0.000219559 "20465" 4906
7:10 0.000213101 "20101" 4878
7:11 0.000213101 "20102" 4879
7:12 0.000213101 "20106" 4881
7:13 0.000213101 "20460" 4901
7:14 0.000213101 "20462" 4903
7:15 0.000213101 "20463" 4904
7:16 0.000213101 "20466" 4907
7:17 0.000213101 "20820" 4924
7:18 0.000213101 "20821" 4925
7:19 0.000213101 "21541" 4975
7:20 0.000206644 "21901" 5004
7:21 0.000206644 "Rhodothemis nigripes" 5643
7:22 0.000200186 "21900" 5003
7:23 0.000193728 "Gynacantha nausicaa" 5637
7:24 0.000174356 "21540" 4974
7:25 0.00016144 "Tetrathemis leptoptera" 5644
7:26 0.000154983 "Diplacina militaris" 5634
7:27 0.000154983 "Nannophlebia aglaia" 5636
7:28 0.000148525 "Diplacina sanguinolenta" 5638
7:29 0.000129152 "Hydrobasileus vittatus" 5635
7:30 0.000122695 "Diplacina torrenticola" 5641
7:31 0.000103322 "Celebothemis delecollei" 5645
7:32 8.3949e-05 "Tramea rosenbergi" 5488
7:33 7.10337e-05 "Anax fumosus" 5646
7:34 7.10337e-05 "Oligoaeschna venatrix" 5676
7:35 3.87457e-05 "Heliaeschna filostyla" 5665
7:36 3.22881e-05 "Neurothemis nesaea" 5677
7:37 2.58304e-05 "Rhyothemis pygmaea" 5647
7:38 2.58304e-05 "Gynacantha penelope" 5666
7:39 1.29152e-05 "Procordulia rantemario" 5731
7:40 1.29152e-05 "Procordulia lompobatang" 5758
7:41 6.45761e-06 "Protorthemis celebensis" 5664
7:42 6.45761e-06 "Lyriothemis eurydice" 5759
7:43 6.45761e-06 "Onychothemis celebensis" 5760
8:1 0.000316423 "16457" 4698
8:2 0.000303508 "16456" 4697
8:3 0.000284135 "16096" 4673
8:4 0.000284135 "16817" 4720
8:5 0.00027122 "16097" 4674
8:6 0.00027122 "16458" 4699
8:7 0.000251847 "16818" 4721
8:8 0.000238932 "17178" 4740
8:9 0.000232474 "17177" 4739
8:10 0.000219559 "16816" 4719
8:11 0.000174356 "Hemicordulia asiatica" 5309
8:12 0.000148525 "Heliogomphus promelas" 5354
8:13 7.74913e-05 "Epithemis mariae" 5514
8:14 7.10337e-05 "Merogomphus longistigma" 5509
8:15 7.10337e-05 "Onychogomphus nilgiriensis" 5516
8:16 6.45761e-05 "Asiagomphus nilgiricus" 5508
8:17 5.81185e-05 "Hylaeothemis apicalis" 5520
8:18 5.16609e-05 "Macrogomphus wynaadicus" 5510
8:19 4.52033e-05 "Microgomphus souteri" 5506
8:20 4.52033e-05 "Burmagomphus laidlawi" 5518
8:21 3.87457e-05 "Megalogomphus hannyngtoni" 5513
8:22 3.22881e-05 "Onychogomphus malabarensis" 5529
8:23 3.22881e-05 "Acrogomphus fraseri" 5507
8:24 2.58304e-05 "Gomphidia fletcheri" 5511
8:25 2.58304e-05 "Melligomphus acinaces" 5512
8:26 2.58304e-05 "Burmagomphus cauvericus" 5515
8:27 2.58304e-05 "Gomphidia kodaguensis" 5517
8:28 2.58304e-05 "Heliogomphus kalarensis" 5530
8:29 2.58304e-05 "Megalogomphus superbus" 5531
8:30 1.29152e-05 "Gomphidia platyceps" 5519
9:1 0.000238932 "18261" 4787
9:2 0.000232474 "17901" 4776
9:3 0.000226016 "18262" 4788
9:4 0.000226016 "18621" 4801
9:5 0.000206644 "17902" 4777
9:6 6.45761e-05 "Cyclogomphus gynostylus" 5553
9:7 5.16609e-05 "Macrogomphus lankanensis" 5551
9:8 4.52033e-05 "Paragomphus campestris" 5552
9:9 4.52033e-05 "Microgomphus wijaya" 5554
9:10 3.87457e-05 "Tetrathemis yerburii" 5559
9:11 3.22881e-05 "Megalogomphus ceylonicus" 5558
9:12 3.22881e-05 "Gomphidia pearsoni" 5560
9:13 2.58304e-05 "Paragomphus henryi" 5561
9:14 2.58304e-05 "Heliogomphus walli" 5563
9:15 1.93728e-05 "Heliogomphus nietneri" 5562
9:16 1.93728e-05 "Heliogomphus lyratus" 5566
9:17 1.29152e-05 "Hylaeothemis fruhstorferi" 5567
9:18 1.29152e-05 "Lyriothemis defonsekai" 5568
10:1 0.000355169 "12884" 4290
10:2 0.000238932 "12524" 4217
10:3 0.000232474 "12523" 4216
10:4 3.87457e-05 "Anotogaster flaveola" 5369
10:5 3.22881e-05 "Cephalaeschna aritai" 5367
10:6 1.93728e-05 "Asiagomphus auricolor" 5368
10:7 1.93728e-05 "Leptogomphus uenoi" 5370
10:8 1.93728e-05 "Cephalaeschna aipishishi" 5388
10:9 1.29152e-05 "Nychogomphus flavicaudus" 5371
10:10 1.29152e-05 "Sarasaeschna yoshitomii" 5390
10:11 6.45761e-06 "Anotogaster sapaensis" 5387
10:12 6.45761e-06 "Cephalaeschna yanagisawai" 5389
11:1 0.000471406 "Ophiogomphus spinicornis" 5169
11:2 3.87457e-05 "4973" 1922
11:3 3.22881e-05 "4972" 1921
11:4 2.58304e-05 "4961" 1910
11:5 2.58304e-05 "4963" 1912
11:6 2.58304e-05 "4964" 1913
11:7 2.58304e-05 "4966" 1915
11:8 2.58304e-05 "5327" 2062
11:9 1.93728e-05 "4591" 1747
11:10 1.29152e-05 "4962" 1911
11:11 1.29152e-05 "5321" 2056
11:12 1.29152e-05 "5323" 2058
11:13 1.29152e-05 "5324" 2059
11:14 1.29152e-05 "5681" 2201
11:15 1.29152e-05 "5682" 2202
11:16 6.45761e-06 "5322" 2057
12:1 0.000129152 "9974" 3599
12:2 9.04066e-05 "9973" 3598
12:3 7.10337e-05 "10332" 3687
12:4 2.58304e-05 "Gynacantha apicalis" 5252
12:5 1.29152e-05 "Anormogomphus exilocorpus" 5253
12:6 6.45761e-06 "Ictinogomphus pugnovittatus" 5254
13:1 0.000154983 "9254" 3410
13:2 6.45761e-06 "Ictinogomphus alaquopterus" 5239
14:1 0.000103322 "8893" 3309
14:2 6.45761e-06 "Ophiogomphus caudoforcipus" 5233
