# Supplementary material for: A general rule on the organization of biodiversity in Earth’s biogeographical regions
Source: Nat Ecol Evol. 2025 Jun 4;9(7):1193–204. doi: 10.1038/s41559-025-02724-5 (PMC12240819; doi:10.1038/s41559-025-02724-5)
Supplement: Supplementary file 4 — R code and objects to replicate to estimate biogeographical sectors. [file 41559_2025_2724_MOESM4_ESM.zip › 01_Infomap_Mammal.tree]

# '-s467 -N100 Input/Ip_Mamm_1Deg_OccAll_No_Quirop_Marine.net Output' -> 14956 nodes partitioned in 18s from codelength 12.725483576 in one level to codelength 10.457236796 in 4 levels.
# path flow name node:
1:1:1 0.00458277 "Canis lupus" 11221
1:1:2 0.00392809 "Vulpes vulpes" 14922
1:1:3 0.00361294 "Mustela nivalis" 13193
1:1:4 0.00346757 "Mustela erminea" 13184
1:1:5 0.00310071 "Ondatra zibethicus" 13514
1:1:6 0.00245481 "Lutra lutra" 12690
1:1:7 0.00238847 "Ursus arctos" 14892
1:1:8 0.00208698 "Gulo gulo" 12299
1:1:9 0.00208308 "Alces alces" 10860
1:1:10 0.00207625 "Lynx lynx" 12704
1:1:11 0.00186648 "Rattus norvegicus" 14149
1:1:12 0.00178062 "Sciurus vulgaris" 14350
1:1:13 0.00172403 "Microtus oeconomus" 13056
1:1:14 0.00169085 "Rangifer tarandus" 14118
1:1:15 0.00167427 "Lepus timidus" 12638
1:1:16 0.00166061 "Myodes rutilus" 13213
1:1:17 0.00165378 "Micromys minutus" 12999
1:1:18 0.00149864 "Sorex minutissimus" 14460
1:1:19 0.00148596 "Sorex caecutiens" 14434
1:1:20 0.00144986 "Meles leucurus" 12877
1:1:21 0.00143523 "Arvicola amphibius" 11020
1:1:22 0.00138644 "Sorex tundrensis" 14488
1:1:23 0.00132888 "Eutamias sibiricus" 12091
1:1:24 0.001284 "Pteromys volans" 14100
1:1:25 0.00127912 "Mustela eversmanii" 13185
1:1:26 0.0012557 "Sorex minutus" 14461
1:1:27 0.0012196 "Myodes rufocanus" 13212
1:1:28 0.00119033 "Mustela sibirica" 13197
1:1:29 0.00116691 "Neomys fodiens" 13312
1:1:30 0.00115423 "Sorex araneus" 14426
1:1:31 0.00112008 "Capreolus pygargus" 11237
1:1:32 0.00111618 "Sorex isodon" 14450
1:1:33 0.00109179 "Apodemus agrarius" 10964
1:1:34 0.00103617 "Myopus schisticolor" 13229
1:1:35 0.0010069 "Microtus agrestis" 13012
1:1:36 0.000944458 "Martes zibellina" 12830
1:1:37 0.000901529 "Martes martes" 12827
1:1:38 0.000877136 "Lepus europaeus" 12624
1:1:39 0.000852744 "Sorex roboratus" 14475
1:1:40 0.000844939 "Meles meles" 12878
1:1:41 0.000840061 "Apodemus peninsulae" 10977
1:1:42 0.000827377 "Myodes glareolus" 13209
1:1:43 0.00078835 "Ochotona hyperborea" 13449
1:1:44 0.000775666 "Sorex daphaenodon" 14440
1:1:45 0.000710295 "Apodemus uralensis" 10983
1:1:46 0.000694684 "Microtus arvalis" 13014
1:1:47 0.000674195 "Microtus gregalis" 13030
1:1:48 0.00066639 "Sicista betulina" 14371
1:1:49 0.000653706 "Moschus moschiferus" 13118
1:1:50 0.000584432 "Capreolus capreolus" 11236
1:1:51 0.000572724 "Apodemus flavicollis" 10971
1:1:52 0.000567846 "Talpa europaea" 14643
1:1:53 0.000550284 "Erinaceus roumanicus" 12046
1:1:54 0.000548332 "Cricetus cricetus" 11496
1:1:55 0.000525892 "Mustela putorius" 13195
1:1:56 0.00048784 "Castor fiber" 11255
1:1:57 0.000465399 "Lagurus lagurus" 12520
1:1:58 0.000450764 "Cervus elaphus" 11337
1:1:59 0.000432226 "Allactaga major" 10867
1:1:60 0.000428324 "Apodemus sylvaticus" 10982
1:1:61 0.000404907 "Cricetulus barabensis" 11489
1:1:62 0.00039515 "Microtus levis" 13038
1:1:63 0.00037954 "Glis glis" 12255
1:1:64 0.00035905 "Muscardinus avellanarius" 13177
1:1:65 0.000340512 "Erinaceus europaeus" 12045
1:1:66 0.000328804 "Neomys anomalus" 13311
1:1:67 0.000320023 "Microtus subterraneus" 13069
1:1:68 0.000309291 "Talpa altaica" 14639
1:1:69 0.000307339 "Ellobius talpinus" 12009
1:1:70 0.000288801 "Myospalax psilurus" 13250
1:1:71 0.00028685 "Urocitellus undulatus" 14879
1:1:72 0.000284899 "Dicrostonyx torquatus" 11904
1:1:73 0.000283923 "Tscherskia triton" 14837
1:1:74 0.00028002 "Microtus fortis" 13028
1:1:75 0.00027319 "Eliomys quercinus" 11993
1:1:76 0.000271239 "Sicista subtilis" 14382
1:1:77 0.000245871 "Microtus hyperboreus" 13033
1:1:78 0.000235139 "Alticola lemminus" 10899
1:1:79 0.000228309 "Lemmus amurensis" 12536
1:1:80 0.000221479 "Microtus middendorffii" 13046
1:1:81 0.000218552 "Lemmus sibiricus" 12538
1:1:82 0.000218552 "Ovis nivicola" 13573
1:1:83 0.00020782 "Microtus maximowiczii" 13044
1:1:84 0.000196112 "Allocricetulus eversmanni" 10881
1:1:85 0.000188306 "Spermophilus pygmaeus" 14521
1:1:86 0.000186355 "Marmota camtschatica" 12813
1:1:87 0.000180501 "Ochotona turuchanensis" 13466
1:1:88 0.000165866 "Microtus mongolicus" 13048
1:1:89 0.00016489 "Ochotona pusilla" 13459
1:1:90 0.000149279 "Crocidura lasiura" 11568
1:1:91 0.000147328 "Desmana moschata" 11892
1:1:92 0.000144401 "Spermophilus dauricus" 14515
1:1:93 0.000140498 "Phodopus sungorus" 13826
1:1:94 0.000131717 "Lasiopodomys mandarinus" 12529
1:1:95 0.000131717 "Marmota bobak" 12810
1:1:96 0.000117082 "Sorex gracillimus" 14445
1:1:97 0.000117082 "Sorex unguiculatus" 14490
1:1:98 0.000114155 "Lepus mandshuricus" 12629
1:1:99 0.000110252 "Myospalax aspalax" 13248
1:1:100 0.000108301 "Arvicola scherman" 11022
1:1:101 0.000104398 "Spermophilus suslicus" 14524
1:1:102 0.000100495 "Mus spicilegus" 13171
1:1:103 9.85437e-05 "Rupicapra rupicapra" 14263
1:1:104 9.56167e-05 "Ochotona alpina" 13438
1:1:105 9.26896e-05 "Alticola macrotis" 10900
1:1:106 9.07383e-05 "Mogera robusta" 13090
1:1:107 8.87869e-05 "Sorex coronatus" 14438
1:1:108 8.68355e-05 "Spermophilus major" 14518
1:1:109 8.19571e-05 "Sicista strandi" 14381
1:1:110 8.09815e-05 "5308" 2811
1:1:111 8.00058e-05 "5305" 2808
1:1:112 8.00058e-05 "5306" 2809
1:1:113 8.00058e-05 "Spalax microphthalmus" 14507
1:1:114 7.90301e-05 "5307" 2810
1:1:115 7.90301e-05 "Alticola strelzowi" 10906
1:1:116 7.70787e-05 "Sorex alpinus" 14424
1:1:117 7.51274e-05 "Lemmus lemmus" 12537
1:1:118 7.12247e-05 "4593" 2399
1:1:119 7.12247e-05 "4955" 2607
1:1:120 7.12247e-05 "5304" 2807
1:1:121 7.0249e-05 "4956" 2608
1:1:122 6.92733e-05 "4944" 2596
1:1:123 6.92733e-05 "4951" 2603
1:1:124 6.92733e-05 "4952" 2604
1:1:125 6.82976e-05 "Spermophilus citellus" 14514
1:1:126 6.73219e-05 "4592" 2398
1:1:127 6.63463e-05 "4945" 2597
1:1:128 6.63463e-05 "4950" 2602
1:1:129 6.53706e-05 "4943" 2595
1:1:130 6.53706e-05 "5310" 2813
1:1:131 6.43949e-05 "4594" 2400
1:1:132 6.43949e-05 "4595" 2401
1:1:133 6.43949e-05 "4946" 2598
1:1:134 6.43949e-05 "5303" 2806
1:1:135 6.43949e-05 "Nannospalax leucodon" 13265
1:1:136 6.34192e-05 "4591" 2397
1:1:137 6.34192e-05 "4947" 2599
1:1:138 6.34192e-05 "4957" 2609
1:1:139 6.34192e-05 "4958" 2610
1:1:140 6.24435e-05 "4589" 2395
1:1:141 6.24435e-05 "4590" 2396
1:1:142 6.24435e-05 "4596" 2402
1:1:143 6.14679e-05 "4586" 2392
1:1:144 6.14679e-05 "4606" 2412
1:1:145 6.14679e-05 "4959" 2611
1:1:146 6.14679e-05 "4973" 2625
1:1:147 6.14679e-05 "5328" 2831
1:1:148 6.04922e-05 "4584" 2390
1:1:149 6.04922e-05 "4587" 2393
1:1:150 6.04922e-05 "4949" 2601
1:1:151 6.04922e-05 "4980" 2632
1:1:152 5.95165e-05 "4585" 2391
1:1:153 5.95165e-05 "4607" 2413
1:1:154 5.95165e-05 "4942" 2594
1:1:155 5.95165e-05 "4948" 2600
1:1:156 5.95165e-05 "4974" 2626
1:1:157 5.85408e-05 "4597" 2403
1:1:158 5.85408e-05 "4605" 2411
1:1:159 5.85408e-05 "4961" 2613
1:1:160 5.85408e-05 "4965" 2617
1:1:161 5.85408e-05 "4975" 2627
1:1:162 5.85408e-05 "4978" 2630
1:1:163 5.75651e-05 "4224" 2173
1:1:164 5.75651e-05 "4233" 2182
1:1:165 5.75651e-05 "4588" 2394
1:1:166 5.75651e-05 "4960" 2612
1:1:167 5.75651e-05 "4963" 2615
1:1:168 5.75651e-05 "4972" 2624
1:1:169 5.75651e-05 "5318" 2821
1:1:170 5.75651e-05 "5319" 2822
1:1:171 5.75651e-05 "5329" 2832
1:1:172 5.75651e-05 "5331" 2834
1:1:173 5.65895e-05 "4232" 2181
1:1:174 5.65895e-05 "4583" 2389
1:1:175 5.65895e-05 "4599" 2405
1:1:176 5.65895e-05 "4600" 2406
1:1:177 5.65895e-05 "4615" 2421
1:1:178 5.65895e-05 "4962" 2614
1:1:179 5.65895e-05 "4964" 2616
1:1:180 5.65895e-05 "4968" 2620
1:1:181 5.65895e-05 "4976" 2628
1:1:182 5.65895e-05 "4977" 2629
1:1:183 5.65895e-05 "4979" 2631
1:1:184 5.65895e-05 "5320" 2823
1:1:185 5.65895e-05 "5327" 2830
1:1:186 5.56138e-05 "4223" 2172
1:1:187 5.56138e-05 "4234" 2183
1:1:188 5.56138e-05 "4601" 2407
1:1:189 5.56138e-05 "4604" 2410
1:1:190 5.56138e-05 "4608" 2414
1:1:191 5.56138e-05 "4967" 2619
1:1:192 5.56138e-05 "4969" 2621
1:1:193 5.56138e-05 "5326" 2829
1:1:194 5.56138e-05 "5340" 2843
1:1:195 5.56138e-05 "5350" 2853
1:1:196 5.56138e-05 "6073" 3249
1:1:197 5.56138e-05 "6433" 3424
1:1:198 5.46381e-05 "4225" 2174
1:1:199 5.46381e-05 "4227" 2176
1:1:200 5.46381e-05 "4581" 2387
1:1:201 5.46381e-05 "4602" 2408
1:1:202 5.46381e-05 "4614" 2420
1:1:203 5.46381e-05 "4616" 2422
1:1:204 5.46381e-05 "4966" 2618
1:1:205 5.46381e-05 "5710" 3055
1:1:206 5.46381e-05 "5712" 3057
1:1:207 5.46381e-05 "5713" 3058
1:1:208 5.46381e-05 "5714" 3059
1:1:209 5.46381e-05 "6072" 3248
1:1:210 5.46381e-05 "6074" 3250
1:1:211 5.46381e-05 "Sorex camtschatica" 14435
1:1:212 5.36624e-05 "3832" 1927
1:1:213 5.36624e-05 "4222" 2171
1:1:214 5.36624e-05 "4226" 2175
1:1:215 5.36624e-05 "4231" 2180
1:1:216 5.36624e-05 "4247" 2196
1:1:217 5.36624e-05 "4249" 2198
1:1:218 5.36624e-05 "4582" 2388
1:1:219 5.36624e-05 "4598" 2404
1:1:220 5.36624e-05 "4603" 2409
1:1:221 5.36624e-05 "4609" 2415
1:1:222 5.36624e-05 "4617" 2423
1:1:223 5.36624e-05 "4941" 2593
1:1:224 5.36624e-05 "4981" 2633
1:1:225 5.36624e-05 "5323" 2826
1:1:226 5.36624e-05 "5324" 2827
1:1:227 5.36624e-05 "5332" 2835
1:1:228 5.36624e-05 "5703" 3048
1:1:229 5.36624e-05 "5709" 3054
1:1:230 5.36624e-05 "5711" 3056
1:1:231 5.36624e-05 "6075" 3251
1:1:232 5.36624e-05 "6432" 3423
1:1:233 5.26867e-05 "3841" 1936
1:1:234 5.26867e-05 "3846" 1941
1:1:235 5.26867e-05 "3864" 1959
1:1:236 5.26867e-05 "4182" 2131
1:1:237 5.26867e-05 "4228" 2177
1:1:238 5.26867e-05 "4230" 2179
1:1:239 5.26867e-05 "4237" 2186
1:1:240 5.26867e-05 "4250" 2199
1:1:241 5.26867e-05 "4251" 2200
1:1:242 5.26867e-05 "4610" 2416
1:1:243 5.26867e-05 "4618" 2424
1:1:244 5.26867e-05 "4970" 2622
1:1:245 5.26867e-05 "4971" 2623
1:1:246 5.26867e-05 "5241" 2744
1:1:247 5.26867e-05 "5302" 2805
1:1:248 5.26867e-05 "5322" 2825
1:1:249 5.26867e-05 "5330" 2833
1:1:250 5.26867e-05 "5339" 2842
1:1:251 5.26867e-05 "5341" 2844
1:1:252 5.26867e-05 "5351" 2854
1:1:253 5.26867e-05 "5702" 3047
1:1:254 5.26867e-05 "5715" 3060
1:1:255 5.17111e-05 "3485" 1740
1:1:256 5.17111e-05 "3822" 1917
1:1:257 5.17111e-05 "3823" 1918
1:1:258 5.17111e-05 "3829" 1924
1:1:259 5.17111e-05 "3830" 1925
1:1:260 5.17111e-05 "3833" 1928
1:1:261 5.17111e-05 "3842" 1937
1:1:262 5.17111e-05 "3844" 1939
1:1:263 5.17111e-05 "3845" 1940
1:1:264 5.17111e-05 "3863" 1958
1:1:265 5.17111e-05 "4181" 2130
1:1:266 5.17111e-05 "4189" 2138
1:1:267 5.17111e-05 "4199" 2148
1:1:268 5.17111e-05 "4238" 2187
1:1:269 5.17111e-05 "4239" 2188
1:1:270 5.17111e-05 "4240" 2189
1:1:271 5.17111e-05 "4242" 2191
1:1:272 5.17111e-05 "4244" 2193
1:1:273 5.17111e-05 "4248" 2197
1:1:274 5.17111e-05 "4534" 2340
1:1:275 5.17111e-05 "4535" 2341
1:1:276 5.17111e-05 "4547" 2353
1:1:277 5.17111e-05 "4580" 2386
1:1:278 5.17111e-05 "4619" 2425
1:1:279 5.17111e-05 "4627" 2433
1:1:280 5.17111e-05 "4881" 2533
1:1:281 5.17111e-05 "4940" 2592
1:1:282 5.17111e-05 "4988" 2640
1:1:283 5.17111e-05 "5246" 2749
1:1:284 5.17111e-05 "5321" 2824
1:1:285 5.17111e-05 "5325" 2828
1:1:286 5.17111e-05 "5338" 2841
1:1:287 5.17111e-05 "5349" 2852
1:1:288 5.17111e-05 "5591" 2937
1:1:289 5.17111e-05 "5592" 2938
1:1:290 5.17111e-05 "5683" 3028
1:1:291 5.17111e-05 "5952" 3140
1:1:292 5.17111e-05 "5963" 3151
1:1:293 5.17111e-05 "6070" 3246
1:1:294 5.17111e-05 "6428" 3419
1:1:295 5.17111e-05 "6431" 3422
1:1:296 5.17111e-05 "6434" 3425
1:1:297 5.07354e-05 "3487" 1742
1:1:298 5.07354e-05 "3488" 1743
1:1:299 5.07354e-05 "3489" 1744
1:1:300 5.07354e-05 "3831" 1926
1:1:301 5.07354e-05 "3834" 1929
1:1:302 5.07354e-05 "3847" 1942
1:1:303 5.07354e-05 "3861" 1956
1:1:304 5.07354e-05 "3862" 1957
1:1:305 5.07354e-05 "4176" 2125
1:1:306 5.07354e-05 "4180" 2129
1:1:307 5.07354e-05 "4190" 2139
1:1:308 5.07354e-05 "4195" 2144
1:1:309 5.07354e-05 "4197" 2146
1:1:310 5.07354e-05 "4220" 2169
1:1:311 5.07354e-05 "4221" 2170
1:1:312 5.07354e-05 "4241" 2190
1:1:313 5.07354e-05 "4245" 2194
1:1:314 5.07354e-05 "4246" 2195
1:1:315 5.07354e-05 "4254" 2203
1:1:316 5.07354e-05 "4536" 2342
1:1:317 5.07354e-05 "4546" 2352
1:1:318 5.07354e-05 "4548" 2354
1:1:319 5.07354e-05 "4579" 2385
1:1:320 5.07354e-05 "4613" 2419
1:1:321 5.07354e-05 "4620" 2426
1:1:322 5.07354e-05 "4628" 2434
1:1:323 5.07354e-05 "4890" 2542
1:1:324 5.07354e-05 "4989" 2641
1:1:325 5.07354e-05 "4990" 2642
1:1:326 5.07354e-05 "5236" 2739
1:1:327 5.07354e-05 "5245" 2748
1:1:328 5.07354e-05 "5301" 2804
1:1:329 5.07354e-05 "5346" 2849
1:1:330 5.07354e-05 "5354" 2857
1:1:331 5.07354e-05 "5593" 2939
1:1:332 5.07354e-05 "5594" 2940
1:1:333 5.07354e-05 "5597" 2943
1:1:334 5.07354e-05 "5605" 2951
1:1:335 5.07354e-05 "5700" 3045
1:1:336 5.07354e-05 "5704" 3049
1:1:337 5.07354e-05 "5947" 3135
1:1:338 5.07354e-05 "5955" 3143
1:1:339 5.07354e-05 "5966" 3154
1:1:340 5.07354e-05 "6068" 3244
1:1:341 5.07354e-05 "6069" 3245
1:1:342 5.07354e-05 "6071" 3247
1:1:343 5.07354e-05 "6076" 3252
1:1:344 5.07354e-05 "6346" 3342
1:1:345 5.07354e-05 "6680" 3499
1:1:346 5.07354e-05 "Sicista severtzovi" 14380
1:1:347 4.97597e-05 "3468" 1723
1:1:348 4.97597e-05 "3482" 1737
1:1:349 4.97597e-05 "3483" 1738
1:1:350 4.97597e-05 "3484" 1739
1:1:351 4.97597e-05 "3494" 1749
1:1:352 4.97597e-05 "3498" 1753
1:1:353 4.97597e-05 "3504" 1759
1:1:354 4.97597e-05 "3817" 1912
1:1:355 4.97597e-05 "3821" 1916
1:1:356 4.97597e-05 "3827" 1922
1:1:357 4.97597e-05 "3843" 1938
1:1:358 4.97597e-05 "3848" 1943
1:1:359 4.97597e-05 "3858" 1953
1:1:360 4.97597e-05 "3870" 1965
1:1:361 4.97597e-05 "3872" 1967
1:1:362 4.97597e-05 "3877" 1972
1:1:363 4.97597e-05 "3878" 1973
1:1:364 4.97597e-05 "3890" 1985
1:1:365 4.97597e-05 "4175" 2124
1:1:366 4.97597e-05 "4177" 2126
1:1:367 4.97597e-05 "4183" 2132
1:1:368 4.97597e-05 "4188" 2137
1:1:369 4.97597e-05 "4198" 2147
1:1:370 4.97597e-05 "4229" 2178
1:1:371 4.97597e-05 "4236" 2185
1:1:372 4.97597e-05 "4243" 2192
1:1:373 4.97597e-05 "4252" 2201
1:1:374 4.97597e-05 "4557" 2363
1:1:375 4.97597e-05 "4611" 2417
1:1:376 4.97597e-05 "4621" 2427
1:1:377 4.97597e-05 "4880" 2532
1:1:378 4.97597e-05 "4982" 2634
1:1:379 4.97597e-05 "5237" 2740
1:1:380 4.97597e-05 "5240" 2743
1:1:381 4.97597e-05 "5243" 2746
1:1:382 4.97597e-05 "5337" 2840
1:1:383 4.97597e-05 "5342" 2845
1:1:384 4.97597e-05 "5343" 2846
1:1:385 4.97597e-05 "5344" 2847
1:1:386 4.97597e-05 "5345" 2848
1:1:387 4.97597e-05 "5347" 2850
1:1:388 4.97597e-05 "5348" 2851
1:1:389 4.97597e-05 "5352" 2855
1:1:390 4.97597e-05 "5353" 2856
1:1:391 4.97597e-05 "5355" 2858
1:1:392 4.97597e-05 "5589" 2935
1:1:393 4.97597e-05 "5590" 2936
1:1:394 4.97597e-05 "5606" 2952
1:1:395 4.97597e-05 "5607" 2953
1:1:396 4.97597e-05 "5946" 3134
1:1:397 4.97597e-05 "5951" 3139
1:1:398 4.97597e-05 "5953" 3141
1:1:399 4.97597e-05 "5956" 3144
1:1:400 4.97597e-05 "6307" 3317
1:1:401 4.97597e-05 "6323" 3329
1:1:402 4.97597e-05 "6430" 3421
1:1:403 4.97597e-05 "6435" 3426
1:1:404 4.97597e-05 "6686" 3505
1:1:405 4.97597e-05 "6791" 3593
1:1:406 4.97597e-05 "7042" 3666
1:1:407 4.97597e-05 "7043" 3667
1:1:408 4.97597e-05 "Ochotona mantchurica" 13454
1:1:409 4.8784e-05 "3467" 1722
1:1:410 4.8784e-05 "3469" 1724
1:1:411 4.8784e-05 "3486" 1741
1:1:412 4.8784e-05 "3490" 1745
1:1:413 4.8784e-05 "3493" 1748
1:1:414 4.8784e-05 "3495" 1750
1:1:415 4.8784e-05 "3499" 1754
1:1:416 4.8784e-05 "3500" 1755
1:1:417 4.8784e-05 "3503" 1758
1:1:418 4.8784e-05 "3816" 1911
1:1:419 4.8784e-05 "3824" 1919
1:1:420 4.8784e-05 "3826" 1921
1:1:421 4.8784e-05 "3828" 1923
1:1:422 4.8784e-05 "3835" 1930
1:1:423 4.8784e-05 "3836" 1931
1:1:424 4.8784e-05 "3856" 1951
1:1:425 4.8784e-05 "3857" 1952
1:1:426 4.8784e-05 "3859" 1954
1:1:427 4.8784e-05 "3860" 1955
1:1:428 4.8784e-05 "3865" 1960
1:1:429 4.8784e-05 "3867" 1962
1:1:430 4.8784e-05 "3871" 1966
1:1:431 4.8784e-05 "3873" 1968
1:1:432 4.8784e-05 "3876" 1971
1:1:433 4.8784e-05 "3884" 1979
1:1:434 4.8784e-05 "3891" 1986
1:1:435 4.8784e-05 "3892" 1987
1:1:436 4.8784e-05 "4173" 2122
1:1:437 4.8784e-05 "4174" 2123
1:1:438 4.8784e-05 "4179" 2128
1:1:439 4.8784e-05 "4191" 2140
1:1:440 4.8784e-05 "4196" 2145
1:1:441 4.8784e-05 "4200" 2149
1:1:442 4.8784e-05 "4201" 2150
1:1:443 4.8784e-05 "4205" 2154
1:1:444 4.8784e-05 "4235" 2184
1:1:445 4.8784e-05 "4253" 2202
1:1:446 4.8784e-05 "4256" 2205
1:1:447 4.8784e-05 "4257" 2206
1:1:448 4.8784e-05 "4531" 2337
1:1:449 4.8784e-05 "4532" 2338
1:1:450 4.8784e-05 "4537" 2343
1:1:451 4.8784e-05 "4538" 2344
1:1:452 4.8784e-05 "4539" 2345
1:1:453 4.8784e-05 "4542" 2348
1:1:454 4.8784e-05 "4558" 2364
1:1:455 4.8784e-05 "4883" 2535
1:1:456 4.8784e-05 "4891" 2543
1:1:457 4.8784e-05 "4893" 2545
1:1:458 4.8784e-05 "4939" 2591
1:1:459 4.8784e-05 "4986" 2638
1:1:460 4.8784e-05 "5234" 2737
1:1:461 4.8784e-05 "5239" 2742
1:1:462 4.8784e-05 "5242" 2745
1:1:463 4.8784e-05 "5244" 2747
1:1:464 4.8784e-05 "5333" 2836
1:1:465 4.8784e-05 "5588" 2934
1:1:466 4.8784e-05 "5608" 2954
1:1:467 4.8784e-05 "5701" 3046
1:1:468 4.8784e-05 "5708" 3053
1:1:469 4.8784e-05 "5948" 3136
1:1:470 4.8784e-05 "5954" 3142
1:1:471 4.8784e-05 "6429" 3420
1:1:472 4.8784e-05 "6681" 3500
1:1:473 4.8784e-05 "6685" 3504
1:1:474 4.8784e-05 "6790" 3592
1:1:475 4.8784e-05 "7041" 3665
1:1:476 4.8784e-05 "Bison bonasus" 11093
1:1:477 4.78083e-05 "3464" 1719
1:1:478 4.78083e-05 "3466" 1721
1:1:479 4.78083e-05 "3470" 1725
1:1:480 4.78083e-05 "3491" 1746
1:1:481 4.78083e-05 "3492" 1747
1:1:482 4.78083e-05 "3497" 1752
1:1:483 4.78083e-05 "3505" 1760
1:1:484 4.78083e-05 "3513" 1768
1:1:485 4.78083e-05 "3515" 1770
1:1:486 4.78083e-05 "3516" 1771
1:1:487 4.78083e-05 "3517" 1772
1:1:488 4.78083e-05 "3521" 1776
1:1:489 4.78083e-05 "3522" 1777
1:1:490 4.78083e-05 "3813" 1908
1:1:491 4.78083e-05 "3818" 1913
1:1:492 4.78083e-05 "3819" 1914
1:1:493 4.78083e-05 "3825" 1920
1:1:494 4.78083e-05 "3837" 1932
1:1:495 4.78083e-05 "3840" 1935
1:1:496 4.78083e-05 "3849" 1944
1:1:497 4.78083e-05 "3852" 1947
1:1:498 4.78083e-05 "3853" 1948
1:1:499 4.78083e-05 "3854" 1949
1:1:500 4.78083e-05 "3855" 1950
1:1:501 4.78083e-05 "3866" 1961
1:1:502 4.78083e-05 "3875" 1970
1:1:503 4.78083e-05 "3879" 1974
1:1:504 4.78083e-05 "3881" 1976
1:1:505 4.78083e-05 "3882" 1977
1:1:506 4.78083e-05 "3883" 1978
1:1:507 4.78083e-05 "3887" 1982
1:1:508 4.78083e-05 "3889" 1984
1:1:509 4.78083e-05 "4172" 2121
1:1:510 4.78083e-05 "4186" 2135
1:1:511 4.78083e-05 "4187" 2136
1:1:512 4.78083e-05 "4202" 2151
1:1:513 4.78083e-05 "4255" 2204
1:1:514 4.78083e-05 "4525" 2331
1:1:515 4.78083e-05 "4533" 2339
1:1:516 4.78083e-05 "4540" 2346
1:1:517 4.78083e-05 "4541" 2347
1:1:518 4.78083e-05 "4543" 2349
1:1:519 4.78083e-05 "4545" 2351
1:1:520 4.78083e-05 "4612" 2418
1:1:521 4.78083e-05 "4622" 2428
1:1:522 4.78083e-05 "4882" 2534
1:1:523 4.78083e-05 "4886" 2538
1:1:524 4.78083e-05 "4887" 2539
1:1:525 4.78083e-05 "4892" 2544
1:1:526 4.78083e-05 "4987" 2639
1:1:527 4.78083e-05 "4991" 2643
1:1:528 4.78083e-05 "4992" 2644
1:1:529 4.78083e-05 "5238" 2741
1:1:530 4.78083e-05 "5247" 2750
1:1:531 4.78083e-05 "5255" 2758
1:1:532 4.78083e-05 "5596" 2942
1:1:533 4.78083e-05 "5716" 3061
1:1:534 4.78083e-05 "5964" 3152
1:1:535 4.78083e-05 "5965" 3153
1:1:536 4.78083e-05 "5967" 3155
1:1:537 4.78083e-05 "5968" 3156
1:1:538 4.78083e-05 "6063" 3239
1:1:539 4.78083e-05 "6306" 3316
1:1:540 4.78083e-05 "6427" 3418
1:1:541 4.78083e-05 "6659" 3490
1:1:542 4.78083e-05 "6682" 3501
1:1:543 4.78083e-05 "6683" 3502
1:1:544 4.78083e-05 "6684" 3503
1:1:545 4.78083e-05 "6688" 3507
1:1:546 4.78083e-05 "6788" 3590
1:1:547 4.78083e-05 "Myospalax myospalax" 13249
1:1:548 4.68326e-05 "3126" 1545
1:1:549 4.68326e-05 "3127" 1546
1:1:550 4.68326e-05 "3130" 1549
1:1:551 4.68326e-05 "3457" 1712
1:1:552 4.68326e-05 "3458" 1713
1:1:553 4.68326e-05 "3459" 1714
1:1:554 4.68326e-05 "3465" 1720
1:1:555 4.68326e-05 "3481" 1736
1:1:556 4.68326e-05 "3496" 1751
1:1:557 4.68326e-05 "3501" 1756
1:1:558 4.68326e-05 "3502" 1757
1:1:559 4.68326e-05 "3512" 1767
1:1:560 4.68326e-05 "3514" 1769
1:1:561 4.68326e-05 "3518" 1773
1:1:562 4.68326e-05 "3519" 1774
1:1:563 4.68326e-05 "3520" 1775
1:1:564 4.68326e-05 "3814" 1909
1:1:565 4.68326e-05 "3820" 1915
1:1:566 4.68326e-05 "3850" 1945
1:1:567 4.68326e-05 "3851" 1946
1:1:568 4.68326e-05 "3869" 1964
1:1:569 4.68326e-05 "3874" 1969
1:1:570 4.68326e-05 "3880" 1975
1:1:571 4.68326e-05 "3885" 1980
1:1:572 4.68326e-05 "3886" 1981
1:1:573 4.68326e-05 "3888" 1983
1:1:574 4.68326e-05 "4178" 2127
1:1:575 4.68326e-05 "4184" 2133
1:1:576 4.68326e-05 "4185" 2134
1:1:577 4.68326e-05 "4193" 2142
1:1:578 4.68326e-05 "4194" 2143
1:1:579 4.68326e-05 "4204" 2153
1:1:580 4.68326e-05 "4207" 2156
1:1:581 4.68326e-05 "4265" 2214
1:1:582 4.68326e-05 "4266" 2215
1:1:583 4.68326e-05 "4526" 2332
1:1:584 4.68326e-05 "4528" 2334
1:1:585 4.68326e-05 "4529" 2335
1:1:586 4.68326e-05 "4530" 2336
1:1:587 4.68326e-05 "4544" 2350
1:1:588 4.68326e-05 "4555" 2361
1:1:589 4.68326e-05 "4559" 2365
1:1:590 4.68326e-05 "4574" 2380
1:1:591 4.68326e-05 "4578" 2384
1:1:592 4.68326e-05 "4625" 2431
1:1:593 4.68326e-05 "4626" 2432
1:1:594 4.68326e-05 "4629" 2435
1:1:595 4.68326e-05 "4879" 2531
1:1:596 4.68326e-05 "4884" 2536
1:1:597 4.68326e-05 "4894" 2546
1:1:598 4.68326e-05 "4896" 2548
1:1:599 4.68326e-05 "4898" 2550
1:1:600 4.68326e-05 "4899" 2551
1:1:601 4.68326e-05 "4900" 2552
1:1:602 4.68326e-05 "4901" 2553
1:1:603 4.68326e-05 "4985" 2637
1:1:604 4.68326e-05 "5235" 2738
1:1:605 4.68326e-05 "5356" 2859
1:1:606 4.68326e-05 "5357" 2860
1:1:607 4.68326e-05 "5587" 2933
1:1:608 4.68326e-05 "5595" 2941
1:1:609 4.68326e-05 "5604" 2950
1:1:610 4.68326e-05 "5610" 2956
1:1:611 4.68326e-05 "5705" 3050
1:1:612 4.68326e-05 "5707" 3052
1:1:613 4.68326e-05 "5969" 3157
1:1:614 4.68326e-05 "6064" 3240
1:1:615 4.68326e-05 "6067" 3243
1:1:616 4.68326e-05 "6077" 3253
1:1:617 4.68326e-05 "6317" 3323
1:1:618 4.68326e-05 "6318" 3324
1:1:619 4.68326e-05 "6325" 3331
1:1:620 4.68326e-05 "6326" 3332
1:1:621 4.68326e-05 "6328" 3334
1:1:622 4.68326e-05 "6660" 3491
1:1:623 4.68326e-05 "6661" 3492
1:1:624 4.68326e-05 "6687" 3506
1:1:625 4.68326e-05 "6787" 3589
1:1:626 4.68326e-05 "6789" 3591
1:1:627 4.68326e-05 "7046" 3670
1:1:628 4.5857e-05 "3123" 1542
1:1:629 4.5857e-05 "3124" 1543
1:1:630 4.5857e-05 "3125" 1544
1:1:631 4.5857e-05 "3129" 1548
1:1:632 4.5857e-05 "3131" 1550
1:1:633 4.5857e-05 "3132" 1551
1:1:634 4.5857e-05 "3460" 1715
1:1:635 4.5857e-05 "3463" 1718
1:1:636 4.5857e-05 "3471" 1726
1:1:637 4.5857e-05 "3523" 1778
1:1:638 4.5857e-05 "3524" 1779
1:1:639 4.5857e-05 "3529" 1784
1:1:640 4.5857e-05 "3530" 1785
1:1:641 4.5857e-05 "3811" 1906
1:1:642 4.5857e-05 "3812" 1907
1:1:643 4.5857e-05 "3838" 1933
1:1:644 4.5857e-05 "3868" 1963
1:1:645 4.5857e-05 "4192" 2141
1:1:646 4.5857e-05 "4206" 2155
1:1:647 4.5857e-05 "4210" 2159
1:1:648 4.5857e-05 "4211" 2160
1:1:649 4.5857e-05 "4218" 2167
1:1:650 4.5857e-05 "4219" 2168
1:1:651 4.5857e-05 "4261" 2210
1:1:652 4.5857e-05 "4262" 2211
1:1:653 4.5857e-05 "4263" 2212
1:1:654 4.5857e-05 "4264" 2213
1:1:655 4.5857e-05 "4524" 2330
1:1:656 4.5857e-05 "4549" 2355
1:1:657 4.5857e-05 "4553" 2359
1:1:658 4.5857e-05 "4554" 2360
1:1:659 4.5857e-05 "4556" 2362
1:1:660 4.5857e-05 "4560" 2366
1:1:661 4.5857e-05 "4623" 2429
1:1:662 4.5857e-05 "4874" 2526
1:1:663 4.5857e-05 "4889" 2541
1:1:664 4.5857e-05 "4895" 2547
1:1:665 4.5857e-05 "4897" 2549
1:1:666 4.5857e-05 "4903" 2555
1:1:667 4.5857e-05 "4932" 2584
1:1:668 4.5857e-05 "4938" 2590
1:1:669 4.5857e-05 "4997" 2649
1:1:670 4.5857e-05 "5248" 2751
1:1:671 4.5857e-05 "5249" 2752
1:1:672 4.5857e-05 "5602" 2948
1:1:673 4.5857e-05 "5603" 2949
1:1:674 4.5857e-05 "5699" 3044
1:1:675 4.5857e-05 "5717" 3062
1:1:676 4.5857e-05 "5957" 3145
1:1:677 4.5857e-05 "5962" 3150
1:1:678 4.5857e-05 "6308" 3318
1:1:679 4.5857e-05 "6316" 3322
1:1:680 4.5857e-05 "6319" 3325
1:1:681 4.5857e-05 "6320" 3326
1:1:682 4.5857e-05 "6327" 3333
1:1:683 4.5857e-05 "6654" 3485
1:1:684 4.5857e-05 "6656" 3487
1:1:685 4.5857e-05 "Sorex mirabilis" 14462
1:1:686 4.48813e-05 "3101" 1520
1:1:687 4.48813e-05 "3102" 1521
1:1:688 4.48813e-05 "3103" 1522
1:1:689 4.48813e-05 "3122" 1541
1:1:690 4.48813e-05 "3128" 1547
1:1:691 4.48813e-05 "3133" 1552
1:1:692 4.48813e-05 "3157" 1576
1:1:693 4.48813e-05 "3456" 1711
1:1:694 4.48813e-05 "3462" 1717
1:1:695 4.48813e-05 "3472" 1727
1:1:696 4.48813e-05 "3473" 1728
1:1:697 4.48813e-05 "3506" 1761
1:1:698 4.48813e-05 "3510" 1765
1:1:699 4.48813e-05 "3511" 1766
1:1:700 4.48813e-05 "3525" 1780
1:1:701 4.48813e-05 "3815" 1910
1:1:702 4.48813e-05 "3839" 1934
1:1:703 4.48813e-05 "3893" 1988
1:1:704 4.48813e-05 "4169" 2118
1:1:705 4.48813e-05 "4170" 2119
1:1:706 4.48813e-05 "4171" 2120
1:1:707 4.48813e-05 "4208" 2157
1:1:708 4.48813e-05 "4212" 2161
1:1:709 4.48813e-05 "4214" 2163
1:1:710 4.48813e-05 "4258" 2207
1:1:711 4.48813e-05 "4267" 2216
1:1:712 4.48813e-05 "4527" 2333
1:1:713 4.48813e-05 "4552" 2358
1:1:714 4.48813e-05 "4565" 2371
1:1:715 4.48813e-05 "4571" 2377
1:1:716 4.48813e-05 "4573" 2379
1:1:717 4.48813e-05 "4575" 2381
1:1:718 4.48813e-05 "4624" 2430
1:1:719 4.48813e-05 "4630" 2436
1:1:720 4.48813e-05 "4878" 2530
1:1:721 4.48813e-05 "4885" 2537
1:1:722 4.48813e-05 "4888" 2540
1:1:723 4.48813e-05 "4904" 2556
1:1:724 4.48813e-05 "4913" 2565
1:1:725 4.48813e-05 "4915" 2567
1:1:726 4.48813e-05 "4917" 2569
1:1:727 4.48813e-05 "4931" 2583
1:1:728 4.48813e-05 "4933" 2585
1:1:729 4.48813e-05 "4934" 2586
1:1:730 4.48813e-05 "4936" 2588
1:1:731 4.48813e-05 "4937" 2589
1:1:732 4.48813e-05 "4983" 2635
1:1:733 4.48813e-05 "4984" 2636
1:1:734 4.48813e-05 "5233" 2736
1:1:735 4.48813e-05 "5250" 2753
1:1:736 4.48813e-05 "5251" 2754
1:1:737 4.48813e-05 "5254" 2757
1:1:738 4.48813e-05 "5294" 2797
1:1:739 4.48813e-05 "5336" 2839
1:1:740 4.48813e-05 "5601" 2947
1:1:741 4.48813e-05 "5706" 3051
1:1:742 4.48813e-05 "5718" 3063
1:1:743 4.48813e-05 "5945" 3133
1:1:744 4.48813e-05 "5949" 3137
1:1:745 4.48813e-05 "5950" 3138
1:1:746 4.48813e-05 "6303" 3313
1:1:747 4.48813e-05 "6322" 3328
1:1:748 4.48813e-05 "6324" 3330
1:1:749 4.48813e-05 "6436" 3427
1:1:750 4.48813e-05 "6655" 3486
1:1:751 4.48813e-05 "6657" 3488
1:1:752 4.48813e-05 "6662" 3493
1:1:753 4.48813e-05 "6663" 3494
1:1:754 4.48813e-05 "7044" 3668
1:1:755 4.48813e-05 "7045" 3669
1:1:756 4.39056e-05 "3108" 1527
1:1:757 4.39056e-05 "3121" 1540
1:1:758 4.39056e-05 "3153" 1572
1:1:759 4.39056e-05 "3154" 1573
1:1:760 4.39056e-05 "3155" 1574
1:1:761 4.39056e-05 "3156" 1575
1:1:762 4.39056e-05 "3158" 1577
1:1:763 4.39056e-05 "3159" 1578
1:1:764 4.39056e-05 "3160" 1579
1:1:765 4.39056e-05 "3161" 1580
1:1:766 4.39056e-05 "3162" 1581
1:1:767 4.39056e-05 "3455" 1710
1:1:768 4.39056e-05 "3474" 1729
1:1:769 4.39056e-05 "3507" 1762
1:1:770 4.39056e-05 "3509" 1764
1:1:771 4.39056e-05 "3526" 1781
1:1:772 4.39056e-05 "3527" 1782
1:1:773 4.39056e-05 "3528" 1783
1:1:774 4.39056e-05 "3894" 1989
1:1:775 4.39056e-05 "4203" 2152
1:1:776 4.39056e-05 "4209" 2158
1:1:777 4.39056e-05 "4213" 2162
1:1:778 4.39056e-05 "4215" 2164
1:1:779 4.39056e-05 "4216" 2165
1:1:780 4.39056e-05 "4217" 2166
1:1:781 4.39056e-05 "4260" 2209
1:1:782 4.39056e-05 "4268" 2217
1:1:783 4.39056e-05 "4551" 2357
1:1:784 4.39056e-05 "4566" 2372
1:1:785 4.39056e-05 "4570" 2376
1:1:786 4.39056e-05 "4572" 2378
1:1:787 4.39056e-05 "4576" 2382
1:1:788 4.39056e-05 "4577" 2383
1:1:789 4.39056e-05 "4631" 2437
1:1:790 4.39056e-05 "4632" 2438
1:1:791 4.39056e-05 "4906" 2558
1:1:792 4.39056e-05 "4914" 2566
1:1:793 4.39056e-05 "4916" 2568
1:1:794 4.39056e-05 "4930" 2582
1:1:795 4.39056e-05 "4935" 2587
1:1:796 4.39056e-05 "4993" 2645
1:1:797 4.39056e-05 "4998" 2650
1:1:798 4.39056e-05 "5232" 2735
1:1:799 4.39056e-05 "5256" 2759
1:1:800 4.39056e-05 "5257" 2760
1:1:801 4.39056e-05 "5334" 2837
1:1:802 4.39056e-05 "5358" 2861
1:1:803 4.39056e-05 "5598" 2944
1:1:804 4.39056e-05 "5599" 2945
1:1:805 4.39056e-05 "5609" 2955
1:1:806 4.39056e-05 "5959" 3147
1:1:807 4.39056e-05 "5960" 3148
1:1:808 4.39056e-05 "5970" 3158
1:1:809 4.39056e-05 "6304" 3314
1:1:810 4.39056e-05 "6329" 3335
1:1:811 4.39056e-05 "6658" 3489
1:1:812 4.39056e-05 "6785" 3587
1:1:813 4.39056e-05 "7149" 3760
1:1:814 4.39056e-05 "7402" 3827
1:1:815 4.39056e-05 "Marmota marmota" 12817
1:1:816 4.29299e-05 "2733" 1301
1:1:817 4.29299e-05 "3096" 1515
1:1:818 4.29299e-05 "3104" 1523
1:1:819 4.29299e-05 "3119" 1538
1:1:820 4.29299e-05 "3120" 1539
1:1:821 4.29299e-05 "3134" 1553
1:1:822 4.29299e-05 "3135" 1554
1:1:823 4.29299e-05 "3136" 1555
1:1:824 4.29299e-05 "3137" 1556
1:1:825 4.29299e-05 "3138" 1557
1:1:826 4.29299e-05 "3142" 1561
1:1:827 4.29299e-05 "3144" 1563
1:1:828 4.29299e-05 "3152" 1571
1:1:829 4.29299e-05 "3454" 1709
1:1:830 4.29299e-05 "3461" 1716
1:1:831 4.29299e-05 "3475" 1730
1:1:832 4.29299e-05 "3810" 1905
1:1:833 4.29299e-05 "4165" 2114
1:1:834 4.29299e-05 "4259" 2208
1:1:835 4.29299e-05 "4269" 2218
1:1:836 4.29299e-05 "4523" 2329
1:1:837 4.29299e-05 "4561" 2367
1:1:838 4.29299e-05 "4564" 2370
1:1:839 4.29299e-05 "4567" 2373
1:1:840 4.29299e-05 "4568" 2374
1:1:841 4.29299e-05 "4569" 2375
1:1:842 4.29299e-05 "4873" 2525
1:1:843 4.29299e-05 "4902" 2554
1:1:844 4.29299e-05 "4905" 2557
1:1:845 4.29299e-05 "4928" 2580
1:1:846 4.29299e-05 "4929" 2581
1:1:847 4.29299e-05 "4996" 2648
1:1:848 4.29299e-05 "4999" 2651
1:1:849 4.29299e-05 "5228" 2731
1:1:850 4.29299e-05 "5230" 2733
1:1:851 4.29299e-05 "5258" 2761
1:1:852 4.29299e-05 "5260" 2763
1:1:853 4.29299e-05 "5265" 2768
1:1:854 4.29299e-05 "5359" 2862
1:1:855 4.29299e-05 "5586" 2932
1:1:856 4.29299e-05 "5600" 2946
1:1:857 4.29299e-05 "5943" 3131
1:1:858 4.29299e-05 "5961" 3149
1:1:859 4.29299e-05 "6062" 3238
1:1:860 4.29299e-05 "6305" 3315
1:1:861 4.29299e-05 "6426" 3417
1:1:862 4.29299e-05 "6679" 3498
1:1:863 4.29299e-05 "6784" 3586
1:1:864 4.29299e-05 "7048" 3672
1:1:865 4.29299e-05 "7147" 3758
1:1:866 4.29299e-05 "7148" 3759
1:1:867 4.19542e-05 "2727" 1296
1:1:868 4.19542e-05 "2734" 1302
1:1:869 4.19542e-05 "2736" 1304
1:1:870 4.19542e-05 "3088" 1507
1:1:871 4.19542e-05 "3092" 1511
1:1:872 4.19542e-05 "3093" 1512
1:1:873 4.19542e-05 "3094" 1513
1:1:874 4.19542e-05 "3095" 1514
1:1:875 4.19542e-05 "3097" 1516
1:1:876 4.19542e-05 "3098" 1517
1:1:877 4.19542e-05 "3105" 1524
1:1:878 4.19542e-05 "3107" 1526
1:1:879 4.19542e-05 "3109" 1528
1:1:880 4.19542e-05 "3110" 1529
1:1:881 4.19542e-05 "3111" 1530
1:1:882 4.19542e-05 "3117" 1536
1:1:883 4.19542e-05 "3118" 1537
1:1:884 4.19542e-05 "3139" 1558
1:1:885 4.19542e-05 "3140" 1559
1:1:886 4.19542e-05 "3143" 1562
1:1:887 4.19542e-05 "3163" 1582
1:1:888 4.19542e-05 "3453" 1708
1:1:889 4.19542e-05 "3508" 1763
1:1:890 4.19542e-05 "3531" 1786
1:1:891 4.19542e-05 "3532" 1787
1:1:892 4.19542e-05 "3809" 1904
1:1:893 4.19542e-05 "3905" 2000
1:1:894 4.19542e-05 "3906" 2001
1:1:895 4.19542e-05 "4164" 2113
1:1:896 4.19542e-05 "4166" 2115
1:1:897 4.19542e-05 "4511" 2317
1:1:898 4.19542e-05 "4512" 2318
1:1:899 4.19542e-05 "4521" 2327
1:1:900 4.19542e-05 "4522" 2328
1:1:901 4.19542e-05 "4550" 2356
1:1:902 4.19542e-05 "4562" 2368
1:1:903 4.19542e-05 "4563" 2369
1:1:904 4.19542e-05 "4875" 2527
1:1:905 4.19542e-05 "4876" 2528
1:1:906 4.19542e-05 "4907" 2559
1:1:907 4.19542e-05 "4995" 2647
1:1:908 4.19542e-05 "5231" 2734
1:1:909 4.19542e-05 "5252" 2755
1:1:910 4.19542e-05 "5290" 2793
1:1:911 4.19542e-05 "5611" 2957
1:1:912 4.19542e-05 "5613" 2959
1:1:913 4.19542e-05 "5614" 2960
1:1:914 4.19542e-05 "5698" 3043
1:1:915 4.19542e-05 "5958" 3146
1:1:916 4.19542e-05 "6065" 3241
1:1:917 4.19542e-05 "6424" 3415
1:1:918 4.19542e-05 "6786" 3588
1:1:919 4.19542e-05 "7040" 3664
1:1:920 4.19542e-05 "7047" 3671
1:1:921 4.19542e-05 "7146" 3757
1:1:922 4.19542e-05 "7401" 3826
1:1:923 4.19542e-05 "7506" 3923
1:1:924 4.09786e-05 "2726" 1295
1:1:925 4.09786e-05 "2729" 1297
1:1:926 4.09786e-05 "2730" 1298
1:1:927 4.09786e-05 "2731" 1299
1:1:928 4.09786e-05 "2732" 1300
1:1:929 4.09786e-05 "2735" 1303
1:1:930 4.09786e-05 "2738" 1306
1:1:931 4.09786e-05 "2741" 1309
1:1:932 4.09786e-05 "2769" 1337
1:1:933 4.09786e-05 "2770" 1338
1:1:934 4.09786e-05 "3085" 1504
1:1:935 4.09786e-05 "3087" 1506
1:1:936 4.09786e-05 "3089" 1508
1:1:937 4.09786e-05 "3091" 1510
1:1:938 4.09786e-05 "3106" 1525
1:1:939 4.09786e-05 "3116" 1535
1:1:940 4.09786e-05 "3141" 1560
1:1:941 4.09786e-05 "3150" 1569
1:1:942 4.09786e-05 "3151" 1570
1:1:943 4.09786e-05 "3164" 1583
1:1:944 4.09786e-05 "3172" 1591
1:1:945 4.09786e-05 "3447" 1702
1:1:946 4.09786e-05 "3448" 1703
1:1:947 4.09786e-05 "3449" 1704
1:1:948 4.09786e-05 "3450" 1705
1:1:949 4.09786e-05 "3451" 1706
1:1:950 4.09786e-05 "3452" 1707
1:1:951 4.09786e-05 "3480" 1735
1:1:952 4.09786e-05 "3533" 1788
1:1:953 4.09786e-05 "3807" 1902
1:1:954 4.09786e-05 "4167" 2116
1:1:955 4.09786e-05 "4168" 2117
1:1:956 4.09786e-05 "4270" 2219
1:1:957 4.09786e-05 "4271" 2220
1:1:958 4.09786e-05 "4513" 2319
1:1:959 4.09786e-05 "4518" 2324
1:1:960 4.09786e-05 "4870" 2522
1:1:961 4.09786e-05 "4871" 2523
1:1:962 4.09786e-05 "4877" 2529
1:1:963 4.09786e-05 "4912" 2564
1:1:964 4.09786e-05 "4926" 2578
1:1:965 4.09786e-05 "4927" 2579
1:1:966 4.09786e-05 "4994" 2646
1:1:967 4.09786e-05 "5229" 2732
1:1:968 4.09786e-05 "5259" 2762
1:1:969 4.09786e-05 "5261" 2764
1:1:970 4.09786e-05 "5266" 2769
1:1:971 4.09786e-05 "5287" 2790
1:1:972 4.09786e-05 "5335" 2838
1:1:973 4.09786e-05 "5944" 3132
1:1:974 4.09786e-05 "6061" 3237
1:1:975 4.09786e-05 "6321" 3327
1:1:976 4.09786e-05 "7139" 3750
1:1:977 4.09786e-05 "7403" 3828
1:1:978 4.00029e-05 "2371" 1055
1:1:979 4.00029e-05 "2372" 1056
1:1:980 4.00029e-05 "2373" 1057
1:1:981 4.00029e-05 "2725" 1294
1:1:982 4.00029e-05 "2737" 1305
1:1:983 4.00029e-05 "2739" 1307
1:1:984 4.00029e-05 "2740" 1308
1:1:985 4.00029e-05 "2754" 1322
1:1:986 4.00029e-05 "2756" 1324
1:1:987 4.00029e-05 "2757" 1325
1:1:988 4.00029e-05 "2758" 1326
1:1:989 4.00029e-05 "2768" 1336
1:1:990 4.00029e-05 "2771" 1339
1:1:991 4.00029e-05 "2772" 1340
1:1:992 4.00029e-05 "3090" 1509
1:1:993 4.00029e-05 "3100" 1519
1:1:994 4.00029e-05 "3112" 1531
1:1:995 4.00029e-05 "3145" 1564
1:1:996 4.00029e-05 "3146" 1565
1:1:997 4.00029e-05 "3147" 1566
1:1:998 4.00029e-05 "3148" 1567
1:1:999 4.00029e-05 "3149" 1568
1:1:1000 4.00029e-05 "3165" 1584
1:1:1001 4.00029e-05 "3166" 1585
1:1:1002 4.00029e-05 "3169" 1588
1:1:1003 4.00029e-05 "3170" 1589
1:1:1004 4.00029e-05 "3171" 1590
1:1:1005 4.00029e-05 "3445" 1700
1:1:1006 4.00029e-05 "3476" 1731
1:1:1007 4.00029e-05 "3477" 1732
1:1:1008 4.00029e-05 "3536" 1791
1:1:1009 4.00029e-05 "3808" 1903
1:1:1010 4.00029e-05 "3895" 1990
1:1:1011 4.00029e-05 "3896" 1991
1:1:1012 4.00029e-05 "3899" 1994
1:1:1013 4.00029e-05 "3903" 1998
1:1:1014 4.00029e-05 "4163" 2112
1:1:1015 4.00029e-05 "4510" 2316
1:1:1016 4.00029e-05 "4514" 2320
1:1:1017 4.00029e-05 "4515" 2321
1:1:1018 4.00029e-05 "4520" 2326
1:1:1019 4.00029e-05 "4633" 2439
1:1:1020 4.00029e-05 "4872" 2524
1:1:1021 4.00029e-05 "4908" 2560
1:1:1022 4.00029e-05 "4909" 2561
1:1:1023 4.00029e-05 "4918" 2570
1:1:1024 4.00029e-05 "5253" 2756
1:1:1025 4.00029e-05 "5262" 2765
1:1:1026 4.00029e-05 "5289" 2792
1:1:1027 4.00029e-05 "5584" 2930
1:1:1028 4.00029e-05 "5612" 2958
1:1:1029 4.00029e-05 "5620" 2965
1:1:1030 4.00029e-05 "5719" 3064
1:1:1031 4.00029e-05 "5981" 3163
1:1:1032 4.00029e-05 "5982" 3164
1:1:1033 4.00029e-05 "6060" 3236
1:1:1034 4.00029e-05 "6301" 3311
1:1:1035 4.00029e-05 "6302" 3312
1:1:1036 4.00029e-05 "6422" 3413
1:1:1037 4.00029e-05 "6423" 3414
1:1:1038 4.00029e-05 "6425" 3416
1:1:1039 4.00029e-05 "6780" 3582
1:1:1040 4.00029e-05 "6781" 3583
1:1:1041 4.00029e-05 "6783" 3585
1:1:1042 4.00029e-05 "7150" 3761
1:1:1043 4.00029e-05 "6674" 3497
1:1:1044 4.00029e-05 "7034" 3661
1:1:1045 4.00029e-05 "7035" 3662
1:1:1046 3.90272e-05 "2370" 1054
1:1:1047 3.90272e-05 "2753" 1321
1:1:1048 3.90272e-05 "2755" 1323
1:1:1049 3.90272e-05 "2759" 1327
1:1:1050 3.90272e-05 "2760" 1328
1:1:1051 3.90272e-05 "2761" 1329
1:1:1052 3.90272e-05 "2762" 1330
1:1:1053 3.90272e-05 "2766" 1334
1:1:1054 3.90272e-05 "2767" 1335
1:1:1055 3.90272e-05 "2773" 1341
1:1:1056 3.90272e-05 "2774" 1342
1:1:1057 3.90272e-05 "2775" 1343
1:1:1058 3.90272e-05 "2776" 1344
1:1:1059 3.90272e-05 "2793" 1361
1:1:1060 3.90272e-05 "2794" 1362
1:1:1061 3.90272e-05 "2795" 1363
1:1:1062 3.90272e-05 "2796" 1364
1:1:1063 3.90272e-05 "2797" 1365
1:1:1064 3.90272e-05 "2798" 1366
1:1:1065 3.90272e-05 "2799" 1367
1:1:1066 3.90272e-05 "2800" 1368
1:1:1067 3.90272e-05 "3086" 1505
1:1:1068 3.90272e-05 "3099" 1518
1:1:1069 3.90272e-05 "3113" 1532
1:1:1070 3.90272e-05 "3114" 1533
1:1:1071 3.90272e-05 "3115" 1534
1:1:1072 3.90272e-05 "3167" 1586
1:1:1073 3.90272e-05 "3168" 1587
1:1:1074 3.90272e-05 "3173" 1592
1:1:1075 3.90272e-05 "3446" 1701
1:1:1076 3.90272e-05 "3535" 1790
1:1:1077 3.90272e-05 "3537" 1792
1:1:1078 3.90272e-05 "3803" 1898
1:1:1079 3.90272e-05 "3805" 1900
1:1:1080 3.90272e-05 "3897" 1992
1:1:1081 3.90272e-05 "3898" 1993
1:1:1082 3.90272e-05 "3904" 1999
1:1:1083 3.90272e-05 "4157" 2106
1:1:1084 3.90272e-05 "4506" 2312
1:1:1085 3.90272e-05 "4507" 2313
1:1:1086 3.90272e-05 "4517" 2323
1:1:1087 3.90272e-05 "4867" 2519
1:1:1088 3.90272e-05 "4910" 2562
1:1:1089 3.90272e-05 "4911" 2563
1:1:1090 3.90272e-05 "4924" 2576
1:1:1091 3.90272e-05 "4925" 2577
1:1:1092 3.90272e-05 "5000" 2652
1:1:1093 3.90272e-05 "5226" 2729
1:1:1094 3.90272e-05 "5227" 2730
1:1:1095 3.90272e-05 "5263" 2766
1:1:1096 3.90272e-05 "5264" 2767
1:1:1097 3.90272e-05 "5360" 2863
1:1:1098 3.90272e-05 "5583" 2929
1:1:1099 3.90272e-05 "5615" 2961
1:1:1100 3.90272e-05 "5623" 2968
1:1:1101 3.90272e-05 "5941" 3129
1:1:1102 3.90272e-05 "5983" 3165
1:1:1103 3.90272e-05 "6059" 3235
1:1:1104 3.90272e-05 "6420" 3411
1:1:1105 3.90272e-05 "6782" 3584
1:1:1106 3.90272e-05 "7140" 3751
1:1:1107 3.90272e-05 "7142" 3753
1:1:1108 3.90272e-05 "7143" 3754
1:1:1109 3.90272e-05 "7145" 3756
1:1:1110 3.90272e-05 "7505" 3922
1:1:1111 3.90272e-05 "Naemorhedus caudatus" 13257
1:1:1112 3.90272e-05 "6672" 3495
1:1:1113 3.90272e-05 "7397" 3825
1:1:1114 3.80515e-05 "2005" 801
1:1:1115 3.80515e-05 "2010" 806
1:1:1116 3.80515e-05 "2363" 1047
1:1:1117 3.80515e-05 "2364" 1048
1:1:1118 3.80515e-05 "2368" 1052
1:1:1119 3.80515e-05 "2369" 1053
1:1:1120 3.80515e-05 "2387" 1071
1:1:1121 3.80515e-05 "2396" 1080
1:1:1122 3.80515e-05 "2397" 1081
1:1:1123 3.80515e-05 "2408" 1092
1:1:1124 3.80515e-05 "2742" 1310
1:1:1125 3.80515e-05 "2747" 1315
1:1:1126 3.80515e-05 "2748" 1316
1:1:1127 3.80515e-05 "2749" 1317
1:1:1128 3.80515e-05 "2750" 1318
1:1:1129 3.80515e-05 "2751" 1319
1:1:1130 3.80515e-05 "2752" 1320
1:1:1131 3.80515e-05 "2763" 1331
1:1:1132 3.80515e-05 "2764" 1332
1:1:1133 3.80515e-05 "2765" 1333
1:1:1134 3.80515e-05 "2777" 1345
1:1:1135 3.80515e-05 "2778" 1346
1:1:1136 3.80515e-05 "2779" 1347
1:1:1137 3.80515e-05 "2780" 1348
1:1:1138 3.80515e-05 "2790" 1358
1:1:1139 3.80515e-05 "2791" 1359
1:1:1140 3.80515e-05 "2792" 1360
1:1:1141 3.80515e-05 "2817" 1385
1:1:1142 3.80515e-05 "3442" 1697
1:1:1143 3.80515e-05 "3443" 1698
1:1:1144 3.80515e-05 "3444" 1699
1:1:1145 3.80515e-05 "3478" 1733
1:1:1146 3.80515e-05 "3479" 1734
1:1:1147 3.80515e-05 "3534" 1789
1:1:1148 3.80515e-05 "3538" 1793
1:1:1149 3.80515e-05 "3539" 1794
1:1:1150 3.80515e-05 "3802" 1897
1:1:1151 3.80515e-05 "3804" 1899
1:1:1152 3.80515e-05 "3806" 1901
1:1:1153 3.80515e-05 "3902" 1997
1:1:1154 3.80515e-05 "3907" 2002
1:1:1155 3.80515e-05 "3908" 2003
1:1:1156 3.80515e-05 "4156" 2105
1:1:1157 3.80515e-05 "4159" 2108
1:1:1158 3.80515e-05 "4162" 2111
1:1:1159 3.80515e-05 "4272" 2221
1:1:1160 3.80515e-05 "4516" 2322
1:1:1161 3.80515e-05 "4519" 2325
1:1:1162 3.80515e-05 "4637" 2443
1:1:1163 3.80515e-05 "4638" 2444
1:1:1164 3.80515e-05 "4866" 2518
1:1:1165 3.80515e-05 "4869" 2521
1:1:1166 3.80515e-05 "4923" 2575
1:1:1167 3.80515e-05 "5267" 2770
1:1:1168 3.80515e-05 "5582" 2928
1:1:1169 3.80515e-05 "5585" 2931
1:1:1170 3.80515e-05 "5621" 2966
1:1:1171 3.80515e-05 "5622" 2967
1:1:1172 3.80515e-05 "6300" 3310
1:1:1173 3.80515e-05 "7141" 3752
1:1:1174 3.80515e-05 "6311" 3319
1:1:1175 3.80515e-05 "6312" 3320
1:1:1176 3.80515e-05 "6673" 3496
1:1:1177 3.80515e-05 "7396" 3824
1:1:1178 3.70758e-05 "2009" 805
1:1:1179 3.70758e-05 "2044" 835
1:1:1180 3.70758e-05 "2045" 836
1:1:1181 3.70758e-05 "2046" 837
1:1:1182 3.70758e-05 "2108" 899
1:1:1183 3.70758e-05 "2109" 900
1:1:1184 3.70758e-05 "2365" 1049
1:1:1185 3.70758e-05 "2366" 1050
1:1:1186 3.70758e-05 "2367" 1051
1:1:1187 3.70758e-05 "2374" 1058
1:1:1188 3.70758e-05 "2382" 1066
1:1:1189 3.70758e-05 "2383" 1067
1:1:1190 3.70758e-05 "2384" 1068
1:1:1191 3.70758e-05 "2385" 1069
1:1:1192 3.70758e-05 "2386" 1070
1:1:1193 3.70758e-05 "2388" 1072
1:1:1194 3.70758e-05 "2389" 1073
1:1:1195 3.70758e-05 "2395" 1079
1:1:1196 3.70758e-05 "2398" 1082
1:1:1197 3.70758e-05 "2399" 1083
1:1:1198 3.70758e-05 "2405" 1089
1:1:1199 3.70758e-05 "2406" 1090
1:1:1200 3.70758e-05 "2407" 1091
1:1:1201 3.70758e-05 "2411" 1095
1:1:1202 3.70758e-05 "2468" 1152
1:1:1203 3.70758e-05 "2469" 1153
1:1:1204 3.70758e-05 "2470" 1154
1:1:1205 3.70758e-05 "2723" 1292
1:1:1206 3.70758e-05 "2724" 1293
1:1:1207 3.70758e-05 "2743" 1311
1:1:1208 3.70758e-05 "2745" 1313
1:1:1209 3.70758e-05 "2746" 1314
1:1:1210 3.70758e-05 "2781" 1349
1:1:1211 3.70758e-05 "2807" 1375
1:1:1212 3.70758e-05 "2808" 1376
1:1:1213 3.70758e-05 "2812" 1380
1:1:1214 3.70758e-05 "2813" 1381
1:1:1215 3.70758e-05 "2814" 1382
1:1:1216 3.70758e-05 "2815" 1383
1:1:1217 3.70758e-05 "2816" 1384
1:1:1218 3.70758e-05 "2818" 1386
1:1:1219 3.70758e-05 "2819" 1387
1:1:1220 3.70758e-05 "2823" 1391
1:1:1221 3.70758e-05 "3801" 1896
1:1:1222 3.70758e-05 "3901" 1996
1:1:1223 3.70758e-05 "3909" 2004
1:1:1224 3.70758e-05 "3910" 2005
1:1:1225 3.70758e-05 "4155" 2104
1:1:1226 3.70758e-05 "4634" 2440
1:1:1227 3.70758e-05 "4635" 2441
1:1:1228 3.70758e-05 "4865" 2517
1:1:1229 3.70758e-05 "4868" 2520
1:1:1230 3.70758e-05 "4921" 2573
1:1:1231 3.70758e-05 "5223" 2726
1:1:1232 3.70758e-05 "5224" 2727
1:1:1233 3.70758e-05 "5225" 2728
1:1:1234 3.70758e-05 "5581" 2927
1:1:1235 3.70758e-05 "5619" 2964
1:1:1236 3.70758e-05 "5624" 2969
1:1:1237 3.70758e-05 "5942" 3130
1:1:1238 3.70758e-05 "5984" 3166
1:1:1239 3.70758e-05 "6066" 3242
1:1:1240 3.70758e-05 "6421" 3412
1:1:1241 3.70758e-05 "7144" 3755
1:1:1242 3.70758e-05 "7508" 3925
1:1:1243 3.70758e-05 "7757" 3985
1:1:1244 3.70758e-05 "Dama dama" 11815
1:1:1245 3.61002e-05 "2006" 802
1:1:1246 3.61002e-05 "2007" 803
1:1:1247 3.61002e-05 "2008" 804
1:1:1248 3.61002e-05 "2011" 807
1:1:1249 3.61002e-05 "2012" 808
1:1:1250 3.61002e-05 "2025" 816
1:1:1251 3.61002e-05 "2039" 830
1:1:1252 3.61002e-05 "2047" 838
1:1:1253 3.61002e-05 "2110" 901
1:1:1254 3.61002e-05 "2111" 902
1:1:1255 3.61002e-05 "2375" 1059
1:1:1256 3.61002e-05 "2376" 1060
1:1:1257 3.61002e-05 "2377" 1061
1:1:1258 3.61002e-05 "2393" 1077
1:1:1259 3.61002e-05 "2394" 1078
1:1:1260 3.61002e-05 "2400" 1084
1:1:1261 3.61002e-05 "2403" 1087
1:1:1262 3.61002e-05 "2404" 1088
1:1:1263 3.61002e-05 "2409" 1093
1:1:1264 3.61002e-05 "2410" 1094
1:1:1265 3.61002e-05 "2412" 1096
1:1:1266 3.61002e-05 "2413" 1097
1:1:1267 3.61002e-05 "2414" 1098
1:1:1268 3.61002e-05 "2430" 1114
1:1:1269 3.61002e-05 "2466" 1150
1:1:1270 3.61002e-05 "2467" 1151
1:1:1271 3.61002e-05 "2744" 1312
1:1:1272 3.61002e-05 "2782" 1350
1:1:1273 3.61002e-05 "2783" 1351
1:1:1274 3.61002e-05 "2784" 1352
1:1:1275 3.61002e-05 "2789" 1357
1:1:1276 3.61002e-05 "2801" 1369
1:1:1277 3.61002e-05 "2803" 1371
1:1:1278 3.61002e-05 "2804" 1372
1:1:1279 3.61002e-05 "2805" 1373
1:1:1280 3.61002e-05 "2806" 1374
1:1:1281 3.61002e-05 "2809" 1377
1:1:1282 3.61002e-05 "2811" 1379
1:1:1283 3.61002e-05 "2820" 1388
1:1:1284 3.61002e-05 "2821" 1389
1:1:1285 3.61002e-05 "2822" 1390
1:1:1286 3.61002e-05 "2824" 1392
1:1:1287 3.61002e-05 "2826" 1394
1:1:1288 3.61002e-05 "2827" 1395
1:1:1289 3.61002e-05 "2828" 1396
1:1:1290 3.61002e-05 "2829" 1397
1:1:1291 3.61002e-05 "2830" 1398
1:1:1292 3.61002e-05 "2835" 1403
1:1:1293 3.61002e-05 "2836" 1404
1:1:1294 3.61002e-05 "2847" 1415
1:1:1295 3.61002e-05 "2849" 1417
1:1:1296 3.61002e-05 "2850" 1418
1:1:1297 3.61002e-05 "2851" 1419
1:1:1298 3.61002e-05 "2852" 1420
1:1:1299 3.61002e-05 "3174" 1593
1:1:1300 3.61002e-05 "3179" 1598
1:1:1301 3.61002e-05 "3192" 1611
1:1:1302 3.61002e-05 "3193" 1612
1:1:1303 3.61002e-05 "3540" 1795
1:1:1304 3.61002e-05 "3911" 2006
1:1:1305 3.61002e-05 "4151" 2100
1:1:1306 3.61002e-05 "4152" 2101
1:1:1307 3.61002e-05 "4158" 2107
1:1:1308 3.61002e-05 "4160" 2109
1:1:1309 3.61002e-05 "4161" 2110
1:1:1310 3.61002e-05 "4277" 2226
1:1:1311 3.61002e-05 "4509" 2315
1:1:1312 3.61002e-05 "4636" 2442
1:1:1313 3.61002e-05 "4639" 2445
1:1:1314 3.61002e-05 "4864" 2516
1:1:1315 3.61002e-05 "4920" 2572
1:1:1316 3.61002e-05 "4922" 2574
1:1:1317 3.61002e-05 "5222" 2725
1:1:1318 3.61002e-05 "5268" 2771
1:1:1319 3.61002e-05 "7022" 3660
1:1:1320 3.61002e-05 "7507" 3924
1:1:1321 3.61002e-05 "6313" 3321
1:1:1322 3.51245e-05 "1673" 553
1:1:1323 3.51245e-05 "1686" 566
1:1:1324 3.51245e-05 "1779" 658
1:1:1325 3.51245e-05 "2021" 812
1:1:1326 3.51245e-05 "2022" 813
1:1:1327 3.51245e-05 "2024" 815
1:1:1328 3.51245e-05 "2028" 819
1:1:1329 3.51245e-05 "2034" 825
1:1:1330 3.51245e-05 "2037" 828
1:1:1331 3.51245e-05 "2038" 829
1:1:1332 3.51245e-05 "2040" 831
1:1:1333 3.51245e-05 "2048" 839
1:1:1334 3.51245e-05 "2049" 840
1:1:1335 3.51245e-05 "2050" 841
1:1:1336 3.51245e-05 "2352" 1039
1:1:1337 3.51245e-05 "2378" 1062
1:1:1338 3.51245e-05 "2379" 1063
1:1:1339 3.51245e-05 "2380" 1064
1:1:1340 3.51245e-05 "2381" 1065
1:1:1341 3.51245e-05 "2390" 1074
1:1:1342 3.51245e-05 "2391" 1075
1:1:1343 3.51245e-05 "2392" 1076
1:1:1344 3.51245e-05 "2401" 1085
1:1:1345 3.51245e-05 "2402" 1086
1:1:1346 3.51245e-05 "2427" 1111
1:1:1347 3.51245e-05 "2428" 1112
1:1:1348 3.51245e-05 "2429" 1113
1:1:1349 3.51245e-05 "2455" 1139
1:1:1350 3.51245e-05 "2465" 1149
1:1:1351 3.51245e-05 "2471" 1155
1:1:1352 3.51245e-05 "2475" 1159
1:1:1353 3.51245e-05 "2476" 1160
1:1:1354 3.51245e-05 "2477" 1161
1:1:1355 3.51245e-05 "2499" 1183
1:1:1356 3.51245e-05 "2500" 1184
1:1:1357 3.51245e-05 "2501" 1185
1:1:1358 3.51245e-05 "2785" 1353
1:1:1359 3.51245e-05 "2786" 1354
1:1:1360 3.51245e-05 "2802" 1370
1:1:1361 3.51245e-05 "2810" 1378
1:1:1362 3.51245e-05 "2825" 1393
1:1:1363 3.51245e-05 "2837" 1405
1:1:1364 3.51245e-05 "2845" 1413
1:1:1365 3.51245e-05 "3180" 1599
1:1:1366 3.51245e-05 "3181" 1600
1:1:1367 3.51245e-05 "3194" 1613
1:1:1368 3.51245e-05 "3195" 1614
1:1:1369 3.51245e-05 "3196" 1615
1:1:1370 3.51245e-05 "3545" 1800
1:1:1371 3.51245e-05 "3900" 1995
1:1:1372 3.51245e-05 "3914" 2009
1:1:1373 3.51245e-05 "4150" 2099
1:1:1374 3.51245e-05 "4153" 2102
1:1:1375 3.51245e-05 "4273" 2222
1:1:1376 3.51245e-05 "4276" 2225
1:1:1377 3.51245e-05 "4278" 2227
1:1:1378 3.51245e-05 "4640" 2446
1:1:1379 3.51245e-05 "4641" 2447
1:1:1380 3.51245e-05 "4919" 2571
1:1:1381 3.51245e-05 "5220" 2723
1:1:1382 3.51245e-05 "5580" 2926
1:1:1383 3.51245e-05 "5625" 2970
1:1:1384 3.51245e-05 "5985" 3167
1:1:1385 3.51245e-05 "7762" 3986
1:1:1386 3.51245e-05 "7867" 4076
1:1:1387 3.51245e-05 "7036" 3663
1:1:1388 3.41488e-05 "8575" 4370
1:1:1389 3.41488e-05 "1644" 529
1:1:1390 3.41488e-05 "1645" 530
1:1:1391 3.41488e-05 "1672" 552
1:1:1392 3.41488e-05 "1680" 560
1:1:1393 3.41488e-05 "1687" 567
1:1:1394 3.41488e-05 "1782" 661
1:1:1395 3.41488e-05 "2013" 809
1:1:1396 3.41488e-05 "2014" 810
1:1:1397 3.41488e-05 "2015" 811
1:1:1398 3.41488e-05 "2023" 814
1:1:1399 3.41488e-05 "2027" 818
1:1:1400 3.41488e-05 "2029" 820
1:1:1401 3.41488e-05 "2033" 824
1:1:1402 3.41488e-05 "2035" 826
1:1:1403 3.41488e-05 "2036" 827
1:1:1404 3.41488e-05 "2041" 832
1:1:1405 3.41488e-05 "2043" 834
1:1:1406 3.41488e-05 "2051" 842
1:1:1407 3.41488e-05 "2052" 843
1:1:1408 3.41488e-05 "2053" 844
1:1:1409 3.41488e-05 "2064" 855
1:1:1410 3.41488e-05 "2065" 856
1:1:1411 3.41488e-05 "2106" 897
1:1:1412 3.41488e-05 "2107" 898
1:1:1413 3.41488e-05 "2112" 903
1:1:1414 3.41488e-05 "2362" 1046
1:1:1415 3.41488e-05 "2415" 1099
1:1:1416 3.41488e-05 "2423" 1107
1:1:1417 3.41488e-05 "2424" 1108
1:1:1418 3.41488e-05 "2425" 1109
1:1:1419 3.41488e-05 "2426" 1110
1:1:1420 3.41488e-05 "2435" 1119
1:1:1421 3.41488e-05 "2454" 1138
1:1:1422 3.41488e-05 "2456" 1140
1:1:1423 3.41488e-05 "2457" 1141
1:1:1424 3.41488e-05 "2458" 1142
1:1:1425 3.41488e-05 "2459" 1143
1:1:1426 3.41488e-05 "2460" 1144
1:1:1427 3.41488e-05 "2461" 1145
1:1:1428 3.41488e-05 "2462" 1146
1:1:1429 3.41488e-05 "2463" 1147
1:1:1430 3.41488e-05 "2464" 1148
1:1:1431 3.41488e-05 "2472" 1156
1:1:1432 3.41488e-05 "2473" 1157
1:1:1433 3.41488e-05 "2474" 1158
1:1:1434 3.41488e-05 "2711" 1284
1:1:1435 3.41488e-05 "2712" 1285
1:1:1436 3.41488e-05 "2787" 1355
1:1:1437 3.41488e-05 "2788" 1356
1:1:1438 3.41488e-05 "2834" 1402
1:1:1439 3.41488e-05 "2838" 1406
1:1:1440 3.41488e-05 "2844" 1412
1:1:1441 3.41488e-05 "2846" 1414
1:1:1442 3.41488e-05 "2848" 1416
1:1:1443 3.41488e-05 "3175" 1594
1:1:1444 3.41488e-05 "3176" 1595
1:1:1445 3.41488e-05 "3177" 1596
1:1:1446 3.41488e-05 "3178" 1597
1:1:1447 3.41488e-05 "3182" 1601
1:1:1448 3.41488e-05 "3189" 1608
1:1:1449 3.41488e-05 "3190" 1609
1:1:1450 3.41488e-05 "3191" 1610
1:1:1451 3.41488e-05 "3541" 1796
1:1:1452 3.41488e-05 "3542" 1797
1:1:1453 3.41488e-05 "3543" 1798
1:1:1454 3.41488e-05 "3546" 1801
1:1:1455 3.41488e-05 "3547" 1802
1:1:1456 3.41488e-05 "3550" 1805
1:1:1457 3.41488e-05 "3551" 1806
1:1:1458 3.41488e-05 "3915" 2010
1:1:1459 3.41488e-05 "3916" 2011
1:1:1460 3.41488e-05 "4149" 2098
1:1:1461 3.41488e-05 "4154" 2103
1:1:1462 3.41488e-05 "4279" 2228
1:1:1463 3.41488e-05 "4281" 2230
1:1:1464 3.41488e-05 "4508" 2314
1:1:1465 3.41488e-05 "4862" 2514
1:1:1466 3.41488e-05 "4863" 2515
1:1:1467 3.41488e-05 "5219" 2722
1:1:1468 3.41488e-05 "5221" 2724
1:1:1469 3.41488e-05 "5616" 2962
1:1:1470 3.41488e-05 "5940" 3128
1:1:1471 3.41488e-05 "5975" 3160
1:1:1472 3.41488e-05 "Talpa caeca" 14640
1:1:1473 3.31731e-05 "1387" 368
1:1:1474 3.31731e-05 "1649" 534
1:1:1475 3.31731e-05 "1652" 537
1:1:1476 3.31731e-05 "1653" 538
1:1:1477 3.31731e-05 "1654" 539
1:1:1478 3.31731e-05 "1671" 551
1:1:1479 3.31731e-05 "1674" 554
1:1:1480 3.31731e-05 "1675" 555
1:1:1481 3.31731e-05 "1676" 556
1:1:1482 3.31731e-05 "1685" 565
1:1:1483 3.31731e-05 "1688" 568
1:1:1484 3.31731e-05 "1709" 588
1:1:1485 3.31731e-05 "1778" 657
1:1:1486 3.31731e-05 "2031" 822
1:1:1487 3.31731e-05 "2032" 823
1:1:1488 3.31731e-05 "2042" 833
1:1:1489 3.31731e-05 "2054" 845
1:1:1490 3.31731e-05 "2062" 853
1:1:1491 3.31731e-05 "2063" 854
1:1:1492 3.31731e-05 "2066" 857
1:1:1493 3.31731e-05 "2067" 858
1:1:1494 3.31731e-05 "2069" 860
1:1:1495 3.31731e-05 "2113" 904
1:1:1496 3.31731e-05 "2114" 905
1:1:1497 3.31731e-05 "2115" 906
1:1:1498 3.31731e-05 "2116" 907
1:1:1499 3.31731e-05 "2117" 908
1:1:1500 3.31731e-05 "2141" 932
1:1:1501 3.31731e-05 "2351" 1038
1:1:1502 3.31731e-05 "2353" 1040
1:1:1503 3.31731e-05 "2416" 1100
1:1:1504 3.31731e-05 "2417" 1101
1:1:1505 3.31731e-05 "2418" 1102
1:1:1506 3.31731e-05 "2419" 1103
1:1:1507 3.31731e-05 "2420" 1104
1:1:1508 3.31731e-05 "2421" 1105
1:1:1509 3.31731e-05 "2422" 1106
1:1:1510 3.31731e-05 "2431" 1115
1:1:1511 3.31731e-05 "2452" 1136
1:1:1512 3.31731e-05 "2453" 1137
1:1:1513 3.31731e-05 "2486" 1170
1:1:1514 3.31731e-05 "2489" 1173
1:1:1515 3.31731e-05 "2490" 1174
1:1:1516 3.31731e-05 "2491" 1175
1:1:1517 3.31731e-05 "2492" 1176
1:1:1518 3.31731e-05 "2497" 1181
1:1:1519 3.31731e-05 "2498" 1182
1:1:1520 3.31731e-05 "2502" 1186
1:1:1521 3.31731e-05 "2713" 1286
1:1:1522 3.31731e-05 "2831" 1399
1:1:1523 3.31731e-05 "2832" 1400
1:1:1524 3.31731e-05 "2833" 1401
1:1:1525 3.31731e-05 "2839" 1407
1:1:1526 3.31731e-05 "2855" 1423
1:1:1527 3.31731e-05 "3197" 1616
1:1:1528 3.31731e-05 "3198" 1617
1:1:1529 3.31731e-05 "3199" 1618
1:1:1530 3.31731e-05 "3544" 1799
1:1:1531 3.31731e-05 "3548" 1803
1:1:1532 3.31731e-05 "3549" 1804
1:1:1533 3.31731e-05 "3552" 1807
1:1:1534 3.31731e-05 "3553" 1808
1:1:1535 3.31731e-05 "3554" 1809
1:1:1536 3.31731e-05 "3555" 1810
1:1:1537 3.31731e-05 "3557" 1812
1:1:1538 3.31731e-05 "3912" 2007
1:1:1539 3.31731e-05 "3913" 2008
1:1:1540 3.31731e-05 "4274" 2223
1:1:1541 3.31731e-05 "4275" 2224
1:1:1542 3.31731e-05 "4280" 2229
1:1:1543 3.31731e-05 "4299" 2234
1:1:1544 3.31731e-05 "5003" 2653
1:1:1545 3.31731e-05 "5004" 2654
1:1:1546 3.31731e-05 "5217" 2720
1:1:1547 3.31731e-05 "5218" 2721
1:1:1548 3.31731e-05 "5579" 2925
1:1:1549 3.31731e-05 "7763" 3987
1:1:1550 3.31731e-05 "7868" 4077
1:1:1551 3.21974e-05 "1395" 376
1:1:1552 3.21974e-05 "1396" 377
1:1:1553 3.21974e-05 "1397" 378
1:1:1554 3.21974e-05 "1636" 521
1:1:1555 3.21974e-05 "1648" 533
1:1:1556 3.21974e-05 "1650" 535
1:1:1557 3.21974e-05 "1651" 536
1:1:1558 3.21974e-05 "1655" 540
1:1:1559 3.21974e-05 "1677" 557
1:1:1560 3.21974e-05 "1678" 558
1:1:1561 3.21974e-05 "1679" 559
1:1:1562 3.21974e-05 "1689" 569
1:1:1563 3.21974e-05 "1708" 587
1:1:1564 3.21974e-05 "1764" 643
1:1:1565 3.21974e-05 "1765" 644
1:1:1566 3.21974e-05 "1776" 655
1:1:1567 3.21974e-05 "1777" 656
1:1:1568 3.21974e-05 "1780" 659
1:1:1569 3.21974e-05 "1781" 660
1:1:1570 3.21974e-05 "1993" 792
1:1:1571 3.21974e-05 "2026" 817
1:1:1572 3.21974e-05 "2030" 821
1:1:1573 3.21974e-05 "2056" 847
1:1:1574 3.21974e-05 "2057" 848
1:1:1575 3.21974e-05 "2068" 859
1:1:1576 3.21974e-05 "2118" 909
1:1:1577 3.21974e-05 "2140" 931
1:1:1578 3.21974e-05 "2142" 933
1:1:1579 3.21974e-05 "2148" 939
1:1:1580 3.21974e-05 "2350" 1037
1:1:1581 3.21974e-05 "2432" 1116
1:1:1582 3.21974e-05 "2433" 1117
1:1:1583 3.21974e-05 "2434" 1118
1:1:1584 3.21974e-05 "2436" 1120
1:1:1585 3.21974e-05 "2478" 1162
1:1:1586 3.21974e-05 "2493" 1177
1:1:1587 3.21974e-05 "2494" 1178
1:1:1588 3.21974e-05 "2495" 1179
1:1:1589 3.21974e-05 "2496" 1180
1:1:1590 3.21974e-05 "2505" 1189
1:1:1591 3.21974e-05 "2710" 1283
1:1:1592 3.21974e-05 "2843" 1411
1:1:1593 3.21974e-05 "2853" 1421
1:1:1594 3.21974e-05 "2854" 1422
1:1:1595 3.21974e-05 "3183" 1602
1:1:1596 3.21974e-05 "3184" 1603
1:1:1597 3.21974e-05 "3185" 1604
1:1:1598 3.21974e-05 "3186" 1605
1:1:1599 3.21974e-05 "3187" 1606
1:1:1600 3.21974e-05 "3188" 1607
1:1:1601 3.21974e-05 "3200" 1619
1:1:1602 3.21974e-05 "3201" 1620
1:1:1603 3.21974e-05 "3556" 1811
1:1:1604 3.21974e-05 "3558" 1813
1:1:1605 3.21974e-05 "3940" 2015
1:1:1606 3.21974e-05 "3941" 2016
1:1:1607 3.21974e-05 "4147" 2096
1:1:1608 3.21974e-05 "4148" 2097
1:1:1609 3.21974e-05 "5363" 2864
1:1:1610 3.21974e-05 "5617" 2963
1:1:1611 3.21974e-05 "5974" 3159
1:1:1612 3.21974e-05 "7499" 3918
1:1:1613 3.21974e-05 "Alticola tuvinicus" 10907
1:1:1614 3.12218e-05 "1289" 307
1:1:1615 3.12218e-05 "1386" 367
1:1:1616 3.12218e-05 "1388" 369
1:1:1617 3.12218e-05 "1393" 374
1:1:1618 3.12218e-05 "1394" 375
1:1:1619 3.12218e-05 "1405" 386
1:1:1620 3.12218e-05 "1406" 387
1:1:1621 3.12218e-05 "1637" 522
1:1:1622 3.12218e-05 "1638" 523
1:1:1623 3.12218e-05 "1642" 527
1:1:1624 3.12218e-05 "1643" 528
1:1:1625 3.12218e-05 "1646" 531
1:1:1626 3.12218e-05 "1647" 532
1:1:1627 3.12218e-05 "1669" 549
1:1:1628 3.12218e-05 "1670" 550
1:1:1629 3.12218e-05 "1684" 564
1:1:1630 3.12218e-05 "1690" 570
1:1:1631 3.12218e-05 "1707" 586
1:1:1632 3.12218e-05 "1752" 631
1:1:1633 3.12218e-05 "1763" 642
1:1:1634 3.12218e-05 "1767" 646
1:1:1635 3.12218e-05 "1774" 653
1:1:1636 3.12218e-05 "1775" 654
1:1:1637 3.12218e-05 "1783" 662
1:1:1638 3.12218e-05 "1994" 793
1:1:1639 3.12218e-05 "2055" 846
1:1:1640 3.12218e-05 "2058" 849
1:1:1641 3.12218e-05 "2059" 850
1:1:1642 3.12218e-05 "2060" 851
1:1:1643 3.12218e-05 "2061" 852
1:1:1644 3.12218e-05 "2070" 861
1:1:1645 3.12218e-05 "2130" 921
1:1:1646 3.12218e-05 "2139" 930
1:1:1647 3.12218e-05 "2143" 934
1:1:1648 3.12218e-05 "2147" 938
1:1:1649 3.12218e-05 "2149" 940
1:1:1650 3.12218e-05 "2349" 1036
1:1:1651 3.12218e-05 "2437" 1121
1:1:1652 3.12218e-05 "2438" 1122
1:1:1653 3.12218e-05 "2440" 1124
1:1:1654 3.12218e-05 "2441" 1125
1:1:1655 3.12218e-05 "2448" 1132
1:1:1656 3.12218e-05 "2449" 1133
1:1:1657 3.12218e-05 "2450" 1134
1:1:1658 3.12218e-05 "2451" 1135
1:1:1659 3.12218e-05 "2479" 1163
1:1:1660 3.12218e-05 "2487" 1171
1:1:1661 3.12218e-05 "2488" 1172
1:1:1662 3.12218e-05 "2503" 1187
1:1:1663 3.12218e-05 "2714" 1287
1:1:1664 3.12218e-05 "2840" 1408
1:1:1665 3.12218e-05 "2842" 1410
1:1:1666 3.12218e-05 "3074" 1500
1:1:1667 3.12218e-05 "3583" 1820
1:1:1668 3.12218e-05 "3790" 1895
1:1:1669 3.12218e-05 "3942" 2017
1:1:1670 3.12218e-05 "4283" 2231
1:1:1671 3.12218e-05 "4505" 2311
1:1:1672 3.12218e-05 "4643" 2448
1:1:1673 3.12218e-05 "7021" 3659
1:1:1674 3.12218e-05 "7504" 3921
1:1:1675 3.12218e-05 "8935" 4523
1:1:1676 3.02461e-05 "1285" 303
1:1:1677 3.02461e-05 "1290" 308
1:1:1678 3.02461e-05 "1347" 328
1:1:1679 3.02461e-05 "1391" 372
1:1:1680 3.02461e-05 "1398" 379
1:1:1681 3.02461e-05 "1403" 384
1:1:1682 3.02461e-05 "1404" 385
1:1:1683 3.02461e-05 "1407" 388
1:1:1684 3.02461e-05 "1639" 524
1:1:1685 3.02461e-05 "1640" 525
1:1:1686 3.02461e-05 "1641" 526
1:1:1687 3.02461e-05 "1666" 548
1:1:1688 3.02461e-05 "1681" 561
1:1:1689 3.02461e-05 "1682" 562
1:1:1690 3.02461e-05 "1683" 563
1:1:1691 3.02461e-05 "1691" 571
1:1:1692 3.02461e-05 "1692" 572
1:1:1693 3.02461e-05 "1693" 573
1:1:1694 3.02461e-05 "1700" 579
1:1:1695 3.02461e-05 "1701" 580
1:1:1696 3.02461e-05 "1702" 581
1:1:1697 3.02461e-05 "1703" 582
1:1:1698 3.02461e-05 "1705" 584
1:1:1699 3.02461e-05 "1706" 585
1:1:1700 3.02461e-05 "1753" 632
1:1:1701 3.02461e-05 "1756" 635
1:1:1702 3.02461e-05 "1766" 645
1:1:1703 3.02461e-05 "1768" 647
1:1:1704 3.02461e-05 "1773" 652
1:1:1705 3.02461e-05 "2098" 889
1:1:1706 3.02461e-05 "2099" 890
1:1:1707 3.02461e-05 "2103" 894
1:1:1708 3.02461e-05 "2104" 895
1:1:1709 3.02461e-05 "2105" 896
1:1:1710 3.02461e-05 "2119" 910
1:1:1711 3.02461e-05 "2129" 920
1:1:1712 3.02461e-05 "2132" 923
1:1:1713 3.02461e-05 "2135" 926
1:1:1714 3.02461e-05 "2136" 927
1:1:1715 3.02461e-05 "2138" 929
1:1:1716 3.02461e-05 "2144" 935
1:1:1717 3.02461e-05 "2145" 936
1:1:1718 3.02461e-05 "2150" 941
1:1:1719 3.02461e-05 "2439" 1123
1:1:1720 3.02461e-05 "2442" 1126
1:1:1721 3.02461e-05 "2443" 1127
1:1:1722 3.02461e-05 "2444" 1128
1:1:1723 3.02461e-05 "2445" 1129
1:1:1724 3.02461e-05 "2446" 1130
1:1:1725 3.02461e-05 "2447" 1131
1:1:1726 3.02461e-05 "2481" 1165
1:1:1727 3.02461e-05 "2482" 1166
1:1:1728 3.02461e-05 "2485" 1169
1:1:1729 3.02461e-05 "2504" 1188
1:1:1730 3.02461e-05 "2506" 1190
1:1:1731 3.02461e-05 "2715" 1288
1:1:1732 3.02461e-05 "2841" 1409
1:1:1733 3.02461e-05 "3072" 1498
1:1:1734 3.02461e-05 "3073" 1499
1:1:1735 3.02461e-05 "3221" 1622
1:1:1736 3.02461e-05 "3223" 1624
1:1:1737 3.02461e-05 "3430" 1692
1:1:1738 3.02461e-05 "3582" 1819
1:1:1739 3.02461e-05 "3939" 2014
1:1:1740 3.02461e-05 "7500" 3919
1:1:1741 3.02461e-05 "7503" 3920
1:1:1742 3.02461e-05 "8228" 4229
1:1:1743 2.92704e-05 "1287" 305
1:1:1744 2.92704e-05 "1288" 306
1:1:1745 2.92704e-05 "1355" 336
1:1:1746 2.92704e-05 "1356" 337
1:1:1747 2.92704e-05 "1357" 338
1:1:1748 2.92704e-05 "1358" 339
1:1:1749 2.92704e-05 "1359" 340
1:1:1750 2.92704e-05 "1360" 341
1:1:1751 2.92704e-05 "1361" 342
1:1:1752 2.92704e-05 "1362" 343
1:1:1753 2.92704e-05 "1363" 344
1:1:1754 2.92704e-05 "1389" 370
1:1:1755 2.92704e-05 "1399" 380
1:1:1756 2.92704e-05 "1400" 381
1:1:1757 2.92704e-05 "1401" 382
1:1:1758 2.92704e-05 "1402" 383
1:1:1759 2.92704e-05 "1635" 520
1:1:1760 2.92704e-05 "1699" 578
1:1:1761 2.92704e-05 "1704" 583
1:1:1762 2.92704e-05 "1710" 589
1:1:1763 2.92704e-05 "1715" 594
1:1:1764 2.92704e-05 "1716" 595
1:1:1765 2.92704e-05 "1718" 597
1:1:1766 2.92704e-05 "1746" 625
1:1:1767 2.92704e-05 "1755" 634
1:1:1768 2.92704e-05 "1758" 637
1:1:1769 2.92704e-05 "1769" 648
1:1:1770 2.92704e-05 "1772" 651
1:1:1771 2.92704e-05 "1784" 663
1:1:1772 2.92704e-05 "1785" 664
1:1:1773 2.92704e-05 "1995" 794
1:1:1774 2.92704e-05 "2071" 862
1:1:1775 2.92704e-05 "2075" 866
1:1:1776 2.92704e-05 "2076" 867
1:1:1777 2.92704e-05 "2077" 868
1:1:1778 2.92704e-05 "2078" 869
1:1:1779 2.92704e-05 "2079" 870
1:1:1780 2.92704e-05 "2080" 871
1:1:1781 2.92704e-05 "2081" 872
1:1:1782 2.92704e-05 "2082" 873
1:1:1783 2.92704e-05 "2100" 891
1:1:1784 2.92704e-05 "2101" 892
1:1:1785 2.92704e-05 "2102" 893
1:1:1786 2.92704e-05 "2126" 917
1:1:1787 2.92704e-05 "2127" 918
1:1:1788 2.92704e-05 "2128" 919
1:1:1789 2.92704e-05 "2131" 922
1:1:1790 2.92704e-05 "2133" 924
1:1:1791 2.92704e-05 "2134" 925
1:1:1792 2.92704e-05 "2137" 928
1:1:1793 2.92704e-05 "2146" 937
1:1:1794 2.92704e-05 "2151" 942
1:1:1795 2.92704e-05 "2152" 943
1:1:1796 2.92704e-05 "2480" 1164
1:1:1797 2.92704e-05 "2483" 1167
1:1:1798 2.92704e-05 "2484" 1168
1:1:1799 2.92704e-05 "2507" 1191
1:1:1800 2.92704e-05 "2709" 1282
1:1:1801 2.92704e-05 "3075" 1501
1:1:1802 2.92704e-05 "3076" 1502
1:1:1803 2.92704e-05 "3222" 1623
1:1:1804 2.92704e-05 "3429" 1691
1:1:1805 2.92704e-05 "3579" 1816
1:1:1806 2.92704e-05 "3580" 1817
1:1:1807 2.92704e-05 "3581" 1818
1:1:1808 2.92704e-05 "4298" 2233
1:1:1809 2.92704e-05 "4658" 2449
1:1:1810 2.92704e-05 "7866" 4075
1:1:1811 2.92704e-05 "9295" 4673
1:1:1812 2.82947e-05 "1284" 302
1:1:1813 2.82947e-05 "1286" 304
1:1:1814 2.82947e-05 "1348" 329
1:1:1815 2.82947e-05 "1349" 330
1:1:1816 2.82947e-05 "1364" 345
1:1:1817 2.82947e-05 "1365" 346
1:1:1818 2.82947e-05 "1377" 358
1:1:1819 2.82947e-05 "1378" 359
1:1:1820 2.82947e-05 "1379" 360
1:1:1821 2.82947e-05 "1385" 366
1:1:1822 2.82947e-05 "1390" 371
1:1:1823 2.82947e-05 "1392" 373
1:1:1824 2.82947e-05 "1408" 389
1:1:1825 2.82947e-05 "1409" 390
1:1:1826 2.82947e-05 "1414" 395
1:1:1827 2.82947e-05 "1419" 400
1:1:1828 2.82947e-05 "1420" 401
1:1:1829 2.82947e-05 "1665" 547
1:1:1830 2.82947e-05 "1698" 577
1:1:1831 2.82947e-05 "1711" 590
1:1:1832 2.82947e-05 "1713" 592
1:1:1833 2.82947e-05 "1714" 593
1:1:1834 2.82947e-05 "1719" 598
1:1:1835 2.82947e-05 "1720" 599
1:1:1836 2.82947e-05 "1721" 600
1:1:1837 2.82947e-05 "1724" 603
1:1:1838 2.82947e-05 "1725" 604
1:1:1839 2.82947e-05 "1726" 605
1:1:1840 2.82947e-05 "1727" 606
1:1:1841 2.82947e-05 "1743" 622
1:1:1842 2.82947e-05 "1744" 623
1:1:1843 2.82947e-05 "1747" 626
1:1:1844 2.82947e-05 "1751" 630
1:1:1845 2.82947e-05 "1754" 633
1:1:1846 2.82947e-05 "1757" 636
1:1:1847 2.82947e-05 "1762" 641
1:1:1848 2.82947e-05 "1770" 649
1:1:1849 2.82947e-05 "1771" 650
1:1:1850 2.82947e-05 "1786" 665
1:1:1851 2.82947e-05 "1999" 798
1:1:1852 2.82947e-05 "2001" 800
1:1:1853 2.82947e-05 "2072" 863
1:1:1854 2.82947e-05 "2083" 874
1:1:1855 2.82947e-05 "2084" 875
1:1:1856 2.82947e-05 "2085" 876
1:1:1857 2.82947e-05 "2086" 877
1:1:1858 2.82947e-05 "2087" 878
1:1:1859 2.82947e-05 "2088" 879
1:1:1860 2.82947e-05 "2089" 880
1:1:1861 2.82947e-05 "2097" 888
1:1:1862 2.82947e-05 "2124" 915
1:1:1863 2.82947e-05 "2125" 916
1:1:1864 2.82947e-05 "2348" 1035
1:1:1865 2.82947e-05 "2354" 1041
1:1:1866 2.82947e-05 "2708" 1281
1:1:1867 2.82947e-05 "2716" 1289
1:1:1868 2.82947e-05 "2863" 1424
1:1:1869 2.82947e-05 "3436" 1696
1:1:1870 2.82947e-05 "3578" 1815
1:1:1871 2.82947e-05 "4297" 2232
1:1:1872 2.82947e-05 "5723" 3065
1:1:1873 2.82947e-05 "8229" 4230
1:1:1874 2.82947e-05 "Sorex antinorii" 14425
1:1:1875 2.7319e-05 "1283" 301
1:1:1876 2.7319e-05 "1291" 309
1:1:1877 2.7319e-05 "1350" 331
1:1:1878 2.7319e-05 "1352" 333
1:1:1879 2.7319e-05 "1354" 335
1:1:1880 2.7319e-05 "1366" 347
1:1:1881 2.7319e-05 "1367" 348
1:1:1882 2.7319e-05 "1369" 350
1:1:1883 2.7319e-05 "1370" 351
1:1:1884 2.7319e-05 "1374" 355
1:1:1885 2.7319e-05 "1375" 356
1:1:1886 2.7319e-05 "1376" 357
1:1:1887 2.7319e-05 "1380" 361
1:1:1888 2.7319e-05 "1383" 364
1:1:1889 2.7319e-05 "1384" 365
1:1:1890 2.7319e-05 "1410" 391
1:1:1891 2.7319e-05 "1411" 392
1:1:1892 2.7319e-05 "1412" 393
1:1:1893 2.7319e-05 "1413" 394
1:1:1894 2.7319e-05 "1661" 546
1:1:1895 2.7319e-05 "1712" 591
1:1:1896 2.7319e-05 "1717" 596
1:1:1897 2.7319e-05 "1722" 601
1:1:1898 2.7319e-05 "1723" 602
1:1:1899 2.7319e-05 "1745" 624
1:1:1900 2.7319e-05 "1759" 638
1:1:1901 2.7319e-05 "1760" 639
1:1:1902 2.7319e-05 "1761" 640
1:1:1903 2.7319e-05 "1998" 797
1:1:1904 2.7319e-05 "2000" 799
1:1:1905 2.7319e-05 "2073" 864
1:1:1906 2.7319e-05 "2074" 865
1:1:1907 2.7319e-05 "2090" 881
1:1:1908 2.7319e-05 "2091" 882
1:1:1909 2.7319e-05 "2092" 883
1:1:1910 2.7319e-05 "2094" 885
1:1:1911 2.7319e-05 "2120" 911
1:1:1912 2.7319e-05 "2121" 912
1:1:1913 2.7319e-05 "2153" 944
1:1:1914 2.7319e-05 "2357" 1044
1:1:1915 2.7319e-05 "2508" 1192
1:1:1916 2.7319e-05 "2509" 1193
1:1:1917 2.7319e-05 "2510" 1194
1:1:1918 2.7319e-05 "2511" 1195
1:1:1919 2.7319e-05 "2717" 1290
1:1:1920 2.7319e-05 "2718" 1291
1:1:1921 2.7319e-05 "2866" 1427
1:1:1922 2.7319e-05 "2867" 1428
1:1:1923 2.7319e-05 "2868" 1429
1:1:1924 2.7319e-05 "3077" 1503
1:1:1925 2.7319e-05 "3433" 1693
1:1:1926 2.7319e-05 "3435" 1695
1:1:1927 2.7319e-05 "3938" 2013
1:1:1928 2.7319e-05 "7764" 3988
1:1:1929 2.7319e-05 "8227" 4228
1:1:1930 2.7319e-05 "Sicista caudata" 14373
1:1:1931 2.7319e-05 "Spalax zemni" 14509
1:1:1932 2.63434e-05 "1282" 300
1:1:1933 2.63434e-05 "1346" 327
1:1:1934 2.63434e-05 "1351" 332
1:1:1935 2.63434e-05 "1353" 334
1:1:1936 2.63434e-05 "1368" 349
1:1:1937 2.63434e-05 "1373" 354
1:1:1938 2.63434e-05 "1381" 362
1:1:1939 2.63434e-05 "1382" 363
1:1:1940 2.63434e-05 "1656" 541
1:1:1941 2.63434e-05 "1695" 574
1:1:1942 2.63434e-05 "1728" 607
1:1:1943 2.63434e-05 "1730" 609
1:1:1944 2.63434e-05 "1731" 610
1:1:1945 2.63434e-05 "1741" 620
1:1:1946 2.63434e-05 "1742" 621
1:1:1947 2.63434e-05 "1748" 627
1:1:1948 2.63434e-05 "1749" 628
1:1:1949 2.63434e-05 "1787" 666
1:1:1950 2.63434e-05 "1789" 668
1:1:1951 2.63434e-05 "1790" 669
1:1:1952 2.63434e-05 "1791" 670
1:1:1953 2.63434e-05 "1792" 671
1:1:1954 2.63434e-05 "1996" 795
1:1:1955 2.63434e-05 "1997" 796
1:1:1956 2.63434e-05 "2093" 884
1:1:1957 2.63434e-05 "2095" 886
1:1:1958 2.63434e-05 "2096" 887
1:1:1959 2.63434e-05 "2122" 913
1:1:1960 2.63434e-05 "2123" 914
1:1:1961 2.63434e-05 "2154" 945
1:1:1962 2.63434e-05 "2156" 947
1:1:1963 2.63434e-05 "2157" 948
1:1:1964 2.63434e-05 "2158" 949
1:1:1965 2.63434e-05 "2159" 950
1:1:1966 2.63434e-05 "2358" 1045
1:1:1967 2.63434e-05 "2515" 1199
1:1:1968 2.63434e-05 "2707" 1280
1:1:1969 2.63434e-05 "2864" 1425
1:1:1970 2.63434e-05 "2865" 1426
1:1:1971 2.63434e-05 "2870" 1430
1:1:1972 2.63434e-05 "3068" 1496
1:1:1973 2.63434e-05 "3069" 1497
1:1:1974 2.63434e-05 "3220" 1621
1:1:1975 2.63434e-05 "3434" 1694
1:1:1976 2.63434e-05 "3577" 1814
1:1:1977 2.63434e-05 "7858" 4074
1:1:1978 2.63434e-05 "8576" 4371
1:1:1979 2.53677e-05 "8216" 4222
1:1:1980 2.53677e-05 "1345" 326
1:1:1981 2.53677e-05 "1371" 352
1:1:1982 2.53677e-05 "1372" 353
1:1:1983 2.53677e-05 "1418" 399
1:1:1984 2.53677e-05 "1729" 608
1:1:1985 2.53677e-05 "1732" 611
1:1:1986 2.53677e-05 "1733" 612
1:1:1987 2.53677e-05 "1736" 615
1:1:1988 2.53677e-05 "1737" 616
1:1:1989 2.53677e-05 "1740" 619
1:1:1990 2.53677e-05 "1788" 667
1:1:1991 2.53677e-05 "1793" 672
1:1:1992 2.53677e-05 "1794" 673
1:1:1993 2.53677e-05 "2155" 946
1:1:1994 2.53677e-05 "2356" 1043
1:1:1995 2.53677e-05 "2513" 1197
1:1:1996 2.53677e-05 "2516" 1200
1:1:1997 2.53677e-05 "2517" 1201
1:1:1998 2.53677e-05 "2871" 1431
1:1:1999 2.53677e-05 "3067" 1495
1:1:2000 2.53677e-05 "3937" 2012
1:1:2001 2.53677e-05 "8577" 4372
1:1:2002 2.53677e-05 "8589" 4378
1:1:2003 2.53677e-05 "8936" 4524
1:1:2004 2.53677e-05 "8938" 4526
1:1:2005 2.53677e-05 "Apodemus alpicola" 10965
1:1:2006 2.53677e-05 "Apodemus epimelas" 10970
1:1:2007 2.53677e-05 "Microtus gerbei" 13029
1:1:2008 2.53677e-05 "Sicista napaea" 14378
1:1:2009 2.4392e-05 "1006" 191
1:1:2010 2.4392e-05 "1415" 396
1:1:2011 2.4392e-05 "1416" 397
1:1:2012 2.4392e-05 "1417" 398
1:1:2013 2.4392e-05 "1432" 402
1:1:2014 2.4392e-05 "1433" 403
1:1:2015 2.4392e-05 "1696" 575
1:1:2016 2.4392e-05 "1697" 576
1:1:2017 2.4392e-05 "1734" 613
1:1:2018 2.4392e-05 "1735" 614
1:1:2019 2.4392e-05 "1738" 617
1:1:2020 2.4392e-05 "1739" 618
1:1:2021 2.4392e-05 "1750" 629
1:1:2022 2.4392e-05 "1795" 674
1:1:2023 2.4392e-05 "1796" 675
1:1:2024 2.4392e-05 "1797" 676
1:1:2025 2.4392e-05 "2355" 1042
1:1:2026 2.4392e-05 "2512" 1196
1:1:2027 2.4392e-05 "2514" 1198
1:1:2028 2.4392e-05 "4138" 2093
1:1:2029 2.4392e-05 "6444" 3429
1:1:2030 2.4392e-05 "6804" 3597
1:1:2031 2.4392e-05 "8123" 4137
1:1:2032 2.4392e-05 "8588" 4377
1:1:2033 2.34163e-05 "1004" 189
1:1:2034 2.34163e-05 "1005" 190
1:1:2035 2.34163e-05 "1659" 544
1:1:2036 2.34163e-05 "1660" 545
1:1:2037 2.34163e-05 "1798" 677
1:1:2038 2.34163e-05 "1800" 679
1:1:2039 2.34163e-05 "2706" 1279
1:1:2040 2.34163e-05 "3777" 1892
1:1:2041 2.34163e-05 "3778" 1893
1:1:2042 2.34163e-05 "4137" 2092
1:1:2043 2.34163e-05 "4497" 2306
1:1:2044 2.34163e-05 "4498" 2307
1:1:2045 2.34163e-05 "6443" 3428
1:1:2046 2.34163e-05 "6803" 3596
1:1:2047 2.34163e-05 "8217" 4223
1:1:2048 2.34163e-05 "8937" 4525
1:1:2049 2.34163e-05 "8939" 4527
1:1:2050 2.34163e-05 "8948" 4529
1:1:2051 2.24406e-05 "1000" 185
1:1:2052 2.24406e-05 "1001" 186
1:1:2053 2.24406e-05 "1002" 187
1:1:2054 2.24406e-05 "1003" 188
1:1:2055 2.24406e-05 "1007" 192
1:1:2056 2.24406e-05 "1008" 193
1:1:2057 2.24406e-05 "1009" 194
1:1:2058 2.24406e-05 "1010" 195
1:1:2059 2.24406e-05 "1012" 197
1:1:2060 2.24406e-05 "1042" 210
1:1:2061 2.24406e-05 "1043" 211
1:1:2062 2.24406e-05 "1344" 325
1:1:2063 2.24406e-05 "1657" 542
1:1:2064 2.24406e-05 "1799" 678
1:1:2065 2.24406e-05 "3415" 1687
1:1:2066 2.24406e-05 "3416" 1688
1:1:2067 2.24406e-05 "4139" 2094
1:1:2068 2.24406e-05 "4499" 2308
1:1:2069 2.24406e-05 "4500" 2309
1:1:2070 2.24406e-05 "4501" 2310
1:1:2071 2.24406e-05 "6801" 3594
1:1:2072 2.24406e-05 "6802" 3595
1:1:2073 2.24406e-05 "8218" 4224
1:1:2074 2.24406e-05 "8219" 4225
1:1:2075 2.24406e-05 "8578" 4373
1:1:2076 2.24406e-05 "8947" 4528
1:1:2077 2.24406e-05 "8949" 4530
1:1:2078 2.24406e-05 "Lepus coreanus" 12622
1:1:2079 2.24406e-05 "Microtus liechtensteini" 13039
1:1:2080 2.1465e-05 "1011" 196
1:1:2081 2.1465e-05 "1013" 198
1:1:2082 2.1465e-05 "1014" 199
1:1:2083 2.1465e-05 "1015" 200
1:1:2084 2.1465e-05 "1016" 201
1:1:2085 2.1465e-05 "1017" 202
1:1:2086 2.1465e-05 "1028" 209
1:1:2087 2.1465e-05 "1343" 324
1:1:2088 2.1465e-05 "1658" 543
1:1:2089 2.1465e-05 "3056" 1494
1:1:2090 2.1465e-05 "3417" 1689
1:1:2091 2.1465e-05 "3418" 1690
1:1:2092 2.1465e-05 "3776" 1891
1:1:2093 2.1465e-05 "4140" 2095
1:1:2094 2.1465e-05 "Microtus savii" 13065
1:1:2095 2.04893e-05 "1018" 203
1:1:2096 2.04893e-05 "1019" 204
1:1:2097 2.04893e-05 "1027" 208
1:1:2098 2.04893e-05 "3779" 1894
1:1:2099 2.04893e-05 "8122" 4136
1:1:2100 2.04893e-05 "8579" 4374
1:1:2101 2.04893e-05 "Capra ibex" 11231
1:1:2102 2.04893e-05 "Microtus multiplex" 13052
1:1:2103 1.95136e-05 "996" 181
1:1:2104 1.95136e-05 "998" 183
1:1:2105 1.95136e-05 "999" 184
1:1:2106 1.95136e-05 "1024" 205
1:1:2107 1.95136e-05 "1328" 310
1:1:2108 1.95136e-05 "1329" 311
1:1:2109 1.95136e-05 "1330" 312
1:1:2110 1.95136e-05 "8580" 4375
1:1:2111 1.85379e-05 "995" 180
1:1:2112 1.85379e-05 "997" 182
1:1:2113 1.85379e-05 "1025" 206
1:1:2114 1.85379e-05 "1026" 207
1:1:2115 1.85379e-05 "1331" 313
1:1:2116 1.85379e-05 "1332" 314
1:1:2117 1.85379e-05 "1335" 316
1:1:2118 1.85379e-05 "1336" 317
1:1:2119 1.85379e-05 "1337" 318
1:1:2120 1.85379e-05 "1338" 319
1:1:2121 1.85379e-05 "1339" 320
1:1:2122 1.85379e-05 "1340" 321
1:1:2123 1.85379e-05 "1342" 323
1:1:2124 1.85379e-05 "8221" 4226
1:1:2125 1.85379e-05 "8222" 4227
1:1:2126 1.85379e-05 "8581" 4376
1:1:2127 1.85379e-05 "Sorex portenkoi" 14472
1:1:2128 1.75622e-05 "992" 177
1:1:2129 1.75622e-05 "993" 178
1:1:2130 1.75622e-05 "994" 179
1:1:2131 1.75622e-05 "1333" 315
1:1:2132 1.75622e-05 "1341" 322
1:1:2133 1.75622e-05 "1441" 404
1:1:2134 1.65866e-05 "991" 176
1:1:2135 1.65866e-05 "1442" 405
1:1:2136 1.65866e-05 "1444" 407
1:1:2137 1.65866e-05 "1445" 408
1:1:2138 1.65866e-05 "1806" 680
1:1:2139 1.65866e-05 "1807" 681
1:1:2140 1.65866e-05 "Dinaromys bogdanovi" 11911
1:1:2141 1.65866e-05 "Myodes regulus" 13210
1:1:2142 1.56109e-05 "984" 169
1:1:2143 1.56109e-05 "986" 171
1:1:2144 1.56109e-05 "987" 172
1:1:2145 1.56109e-05 "988" 173
1:1:2146 1.56109e-05 "989" 174
1:1:2147 1.56109e-05 "990" 175
1:1:2148 1.56109e-05 "1443" 406
1:1:2149 1.56109e-05 "Microtus thomasi" 13071
1:1:2150 1.56109e-05 "Mustela lutreola" 13190
1:1:2151 1.56109e-05 "Sorex samniticus" 14477
1:1:2152 1.46352e-05 "985" 170
1:1:2153 1.46352e-05 "3774" 1890
1:1:2154 1.36595e-05 "4131" 2088
1:1:2155 1.36595e-05 "4134" 2091
1:1:2156 1.36595e-05 "Microtus tatricus" 13070
1:1:2157 1.36595e-05 "8115" 4135
1:1:2158 1.26838e-05 "971" 167
1:1:2159 1.26838e-05 "983" 168
1:1:2160 1.26838e-05 "3773" 1889
1:1:2161 1.26838e-05 "4132" 2089
1:1:2162 1.26838e-05 "7389" 3822
1:1:2163 1.26838e-05 "7390" 3823
1:1:2164 1.26838e-05 "8114" 4134
1:1:2165 1.17082e-05 "644" 95
1:1:2166 1.17082e-05 "645" 96
1:1:2167 1.17082e-05 "646" 97
1:1:2168 1.17082e-05 "4133" 2090
1:1:2169 1.17082e-05 "Mesocricetus newtoni" 12922
1:1:2170 1.17082e-05 "Pusa sibirica" 14111
1:1:2171 1.17082e-05 "Rupicapra pyrenaica" 14262
1:1:2172 1.07325e-05 "641" 92
1:1:2173 1.07325e-05 "642" 93
1:1:2174 1.07325e-05 "643" 94
1:1:2175 1.07325e-05 "647" 98
1:1:2176 1.07325e-05 "Sicista pseudonapaea" 14379
1:1:2177 1.07325e-05 "Lepus corsicanus" 12623
1:1:2178 9.7568e-06 "Myodes rex" 13211
1:1:2179 9.7568e-06 "Talpa stankovici" 14647
1:1:2180 8.78112e-06 "Microtus felteni" 13027
1:1:2181 8.78112e-06 "Ochotona coreana" 13442
1:1:2182 8.78112e-06 "Sicista loriger" 14377
1:1:2183 8.78112e-06 "Talpa romana" 14646
1:1:2184 6.82976e-06 "Microtus brachycercus" 13016
1:1:2185 5.85408e-06 "Spalax graecus" 14506
1:1:2186 4.8784e-06 "Microtus sachalinensis" 13064
1:1:2187 2.92704e-06 "Lepus castroviejoi" 12620
1:1:2188 2.92704e-06 "Microtus mujanensis" 13051
1:1:2189 2.92704e-06 "Spalax arenarius" 14504
1:1:2190 1.95136e-06 "488" 59
1:1:2191 1.95136e-06 "489" 60
1:1:2192 1.95136e-06 "490" 61
1:1:2193 1.95136e-06 "491" 62
1:1:2194 1.95136e-06 "492" 63
1:1:2195 1.95136e-06 "493" 64
1:1:2196 1.95136e-06 "Alticola olchonensis" 10902
1:1:2197 1.95136e-06 "Microtus evoronensis" 13026
1:1:2198 1.95136e-06 "Sicista trizona" 14384
1:1:2199 1.95136e-06 "Spalax antiquus" 14503
1:1:2200 1.95136e-06 "Crocidura sicula" 11639
1:1:2201 9.7568e-07 "494" 65
1:1:2202 9.7568e-07 "495" 66
1:1:2203 9.7568e-07 "496" 67
1:1:2204 9.7568e-07 "497" 68
1:1:2205 9.7568e-07 "498" 69
1:1:2206 9.7568e-07 "499" 70
1:1:2207 9.7568e-07 "500" 71
1:1:2208 9.7568e-07 "501" 72
1:1:2209 9.7568e-07 "502" 73
1:1:2210 9.7568e-07 "503" 74
1:1:2211 9.7568e-07 "504" 75
1:1:2212 9.7568e-07 "505" 76
1:1:2213 9.7568e-07 "506" 77
1:1:2214 9.7568e-07 "507" 78
1:1:2215 9.7568e-07 "508" 79
1:1:2216 9.7568e-07 "509" 80
1:1:2217 9.7568e-07 "852" 137
1:1:2218 9.7568e-07 "853" 138
1:1:2219 9.7568e-07 "854" 139
1:1:2220 9.7568e-07 "855" 140
1:1:2221 9.7568e-07 "856" 141
1:1:2222 9.7568e-07 "857" 142
1:1:2223 9.7568e-07 "858" 143
1:1:2224 9.7568e-07 "859" 144
1:1:2225 9.7568e-07 "860" 145
1:1:2226 9.7568e-07 "861" 146
1:1:2227 9.7568e-07 "862" 147
1:1:2228 9.7568e-07 "863" 148
1:1:2229 9.7568e-07 "864" 149
1:1:2230 9.7568e-07 "865" 150
1:1:2231 9.7568e-07 "866" 151
1:1:2232 9.7568e-07 "1213" 277
1:1:2233 9.7568e-07 "1214" 278
1:1:2234 9.7568e-07 "1215" 279
1:1:2235 9.7568e-07 "1216" 280
1:1:2236 9.7568e-07 "1217" 281
1:1:2237 9.7568e-07 "1218" 282
1:1:2238 9.7568e-07 "1219" 283
1:1:2239 9.7568e-07 "1220" 284
1:1:2240 9.7568e-07 "1221" 285
1:1:2241 9.7568e-07 "1574" 507
1:1:2242 9.7568e-07 "1575" 508
1:1:2243 9.7568e-07 "1576" 509
1:1:2244 9.7568e-07 "1577" 510
1:1:2245 9.7568e-07 "Microtus bavaricus" 13015
1:2:1 0.00154645 "Lontra canadensis" 12651
1:2:2 0.0013201 "Castor canadensis" 11254
1:2:3 0.00131131 "Odocoileus virginianus" 13474
1:2:4 0.00127034 "Canis latrans" 11219
1:2:5 0.00124107 "Neovison vison" 13363
1:2:6 0.00114838 "Peromyscus maniculatus" 13710
1:2:7 0.00112203 "Ursus americanus" 14891
1:2:8 0.00111228 "Mustela frenata" 13187
1:2:9 0.00107618 "Erethizon dorsatum" 12042
1:2:10 0.00105471 "Mephitis mephitis" 12897
1:2:11 0.00105373 "Microtus pennsylvanicus" 13059
1:2:12 0.00103422 "Procyon lotor" 13990
1:2:13 0.00102934 "Sorex cinereus" 14437
1:2:14 0.00097568 "Tamiasciurus hudsonicus" 14652
1:2:15 0.000911285 "Lepus americanus" 12614
1:2:16 0.000859574 "Lynx rufus" 12706
1:2:17 0.000822498 "Zapus hudsonius" 14943
1:2:18 0.00080396 "Urocyon cinereoargenteus" 14881
1:2:19 0.000784447 "Taxidea taxus" 14687
1:2:20 0.000777617 "Glaucomys sabrinus" 12251
1:2:21 0.000777617 "Myodes gapperi" 13208
1:2:22 0.000760055 "Martes americana" 12823
1:2:23 0.000743468 "Lynx canadensis" 12703
1:2:24 0.000741517 "Marmota monax" 12819
1:2:25 0.000737614 "Cervus canadensis" 11336
1:2:26 0.000686879 "Sorex hoyi" 14449
1:2:27 0.000664438 "Sylvilagus floridanus" 14600
1:2:28 0.000655657 "Sorex palustris" 14470
1:2:29 0.000620533 "Synaptomys borealis" 14625
1:2:30 0.000565895 "Odocoileus hemionus" 13473
1:2:31 0.000557113 "Peromyscus leucopus" 13708
1:2:32 0.000550284 "Didelphis virginiana" 11910
1:2:33 0.000541503 "Neotamias minimus" 13323
1:2:34 0.000505402 "Sorex monticola" 14463
1:2:35 0.000486864 "Reithrodontomys megalotis" 14191
1:2:36 0.000475156 "Phenacomys ungava" 13811
1:2:37 0.000433202 "Sorex arcticus" 14427
1:2:38 0.000405883 "Martes pennanti" 12829
1:2:39 0.000405883 "Lepus californicus" 12617
1:2:40 0.00040198 "Sciurus niger" 14341
1:2:41 0.000398078 "Tamias striatus" 14650
1:2:42 0.00039515 "Blarina brevicauda" 11098
1:2:43 0.000387345 "Glaucomys volans" 12252
1:2:44 0.000385394 "Sciurus carolinensis" 14330
1:2:45 0.000383442 "Onychomys leucogaster" 13518
1:2:46 0.000383442 "Cryptotis parva" 11724
1:2:47 0.000382467 "Microtus longicaudus" 13041
1:2:48 0.000362953 "Bassariscus astutus" 11067
1:2:49 0.000362953 "Ictidomys tridecemlineatus" 12477
1:2:50 0.000349294 "Condylura cristata" 11463
1:2:51 0.000345391 "Spilogale gracilis" 14530
1:2:52 0.000344415 "Neotoma cinerea" 13343
1:2:53 0.000341488 "Dipodomys ordii" 11930
1:2:54 0.000337585 "Sylvilagus audubonii" 14594
1:2:55 0.000332707 "Lepus townsendii" 12640
1:2:56 0.000330756 "Zapus princeps" 14944
1:2:57 0.000327829 "Scalopus aquaticus" 14309
1:2:58 0.000324902 "Synaptomys cooperi" 14626
1:2:59 0.000313193 "Microtus ochrogaster" 13055
1:2:60 0.000290753 "Antilocapra americana" 10947
1:2:61 0.00028685 "Spilogale putorius" 14531
1:2:62 0.000280996 "Thomomys talpoides" 14752
1:2:63 0.000262458 "Microtus pinetorum" 13060
1:2:64 0.000260507 "Peromyscus boylii" 13691
1:2:65 0.000253677 "Sigmodon hispidus" 14390
1:2:66 0.000247823 "Reithrodontomys fulvescens" 14187
1:2:67 0.000236115 "Chaetodipus hispidus" 11351
1:2:68 0.000236115 "Conepatus leuconotus" 11466
1:2:69 0.000234163 "Microtus xanthognathus" 13075
1:2:70 0.000233188 "Otospermophilus variegatus" 13565
1:2:71 0.000230261 "Napaeozapus insignis" 13267
1:2:72 0.000218552 "Marmota caligata" 12812
1:2:73 0.000215625 "Ovis canadensis" 13570
1:2:74 0.00021465 "Notiosorex crawfordi" 13416
1:2:75 0.000203917 "Sylvilagus nuttallii" 14603
1:2:76 0.000201966 "Callospermophilus lateralis" 11187
1:2:77 0.000193185 "Xerospermophilus spilosoma" 14934
1:2:78 0.000190258 "Marmota flaviventris" 12815
1:2:79 0.000189282 "Neotoma floridana" 13345
1:2:80 0.000187331 "Neotoma mexicana" 13353
1:2:81 0.000185379 "Cynomys ludovicianus" 11805
1:2:82 0.000183428 "Reithrodontomys montanus" 14194
1:2:83 0.000180501 "Perognathus flavus" 13683
1:2:84 0.000180501 "Thomomys bottae" 14746
1:2:85 0.000178549 "Sorex merriami" 14458
1:2:86 0.000176598 "Poliocitellus franklinii" 13934
1:2:87 0.000176598 "Peromyscus truei" 13731
1:2:88 0.000176598 "Vulpes macrotis" 14918
1:2:89 0.000173671 "Microtus montanus" 13049
1:2:90 0.000172695 "Lemmiscus curtatus" 12535
1:2:91 0.000172695 "Mephitis macroura" 12896
1:2:92 0.000168793 "Microtus miurus" 13047
1:2:93 0.000168793 "Perognathus flavescens" 13682
1:2:94 0.000166841 "Microtus chrotorrhinus" 13020
1:2:95 0.000166841 "Geomys bursarius" 12179
1:2:96 0.000159036 "Sorex fumeus" 14444
1:2:97 0.00015806 "Ovis dalli" 13571
1:2:98 0.000153182 "Oreamnos americanus" 13520
1:2:99 0.000152206 "Dipodomys merriami" 11926
1:2:100 0.00015123 "Ochotona princeps" 13458
1:2:101 0.00015123 "Sorex longirostris" 14453
1:2:102 0.000147328 "Oryzomys palustris" 13538
1:2:103 0.000146352 "Baiomys taylori" 11057
1:2:104 0.000136595 "Ochrotomys nuttalli" 13467
1:2:105 0.00013562 "Peromyscus eremicus" 13696
1:2:106 0.000134644 "Reithrodontomys humulis" 14190
1:2:107 0.000129765 "Neotamias amoenus" 13316
1:2:108 0.000124887 "Microtus mexicanus" 13045
1:2:109 0.000118057 "Sorex vagrans" 14491
1:2:110 0.000117082 "Neotoma leucodon" 13350
1:2:111 0.000116106 "Sorex haydeni" 14447
1:2:112 0.000116106 "Neotoma micropus" 13354
1:2:113 0.000111228 "Perognathus fasciatus" 13681
1:2:114 0.000109276 "Peromyscus crinitus" 13694
1:2:115 0.000109276 "Peromyscus gossypinus" 13700
1:2:116 0.000107325 "Microtus richardsoni" 13063
1:2:117 0.000105373 "Perognathus parvus" 13687
1:2:118 0.000104398 "Ochotona collaris" 13441
1:2:119 0.000104398 "Ammospermophilus leucurus" 10917
1:2:120 0.000103422 "Phenacomys intermedius" 13810
1:2:121 0.000103422 "Sorex nanus" 14464
1:2:122 9.95194e-05 "Urocitellus richardsonii" 14877
1:2:123 9.65923e-05 "Parascalops breweri" 13641
1:2:124 9.4641e-05 "Neotamias dorsalis" 13320
1:2:125 9.4641e-05 "Peromyscus pectoralis" 13722
1:2:126 9.17139e-05 "Sylvilagus aquaticus" 14593
1:2:127 8.97626e-05 "Ictidomys mexicanus" 12476
1:2:128 8.97626e-05 "Blarina carolinensis" 11099
1:2:129 8.78112e-05 "Vulpes velox" 14921
1:2:130 8.68355e-05 "Neotoma albigula" 13339
1:2:131 8.58599e-05 "7982" 4083
1:2:132 8.39085e-05 "Cratogeomys castanops" 11476
1:2:133 8.19571e-05 "Onychomys torridus" 13519
1:2:134 8.09815e-05 "7621" 3931
1:2:135 8.09815e-05 "9431" 4691
1:2:136 8.09815e-05 "Peromyscus difficilis" 13695
1:2:137 8.00058e-05 "7260" 3766
1:2:138 8.00058e-05 "7981" 4082
1:2:139 8.00058e-05 "Dipodomys spectabilis" 11935
1:2:140 7.90301e-05 "7620" 3930
1:2:141 7.90301e-05 "8342" 4236
1:2:142 7.90301e-05 "12681" 5999
1:2:143 7.90301e-05 "Peromyscus gratus" 13702
1:2:144 7.80544e-05 "7996" 4097
1:2:145 7.80544e-05 "8714" 4398
1:2:146 7.80544e-05 "Neotoma lepida" 13349
1:2:147 7.80544e-05 "Onychomys arenicola" 13517
1:2:148 7.80544e-05 "Perognathus longimembris" 13685
1:2:149 7.70787e-05 "6538" 3431
1:2:150 7.70787e-05 "Sorex preblei" 14473
1:2:151 7.61031e-05 "7635" 3945
1:2:152 7.61031e-05 "9432" 4692
1:2:153 7.51274e-05 "6539" 3432
1:2:154 7.51274e-05 "8354" 4248
1:2:155 7.41517e-05 "Bison bison" 11092
1:2:156 7.41517e-05 "6915" 3616
1:2:157 7.41517e-05 "7275" 3781
1:2:158 7.41517e-05 "7636" 3946
1:2:159 7.41517e-05 "9430" 4690
1:2:160 7.41517e-05 "12321" 5869
1:2:161 7.41517e-05 "Perognathus merriami" 13686
1:2:162 7.41517e-05 "Peromyscus nasutus" 13720
1:2:163 7.41517e-05 "Blarina hylophaga" 11100
1:2:164 7.3176e-05 "7995" 4096
1:2:165 7.3176e-05 "8355" 4249
1:2:166 7.3176e-05 "8715" 4399
1:2:167 7.22003e-05 "5819" 3068
1:2:168 7.22003e-05 "6178" 3255
1:2:169 7.22003e-05 "6899" 3600
1:2:170 7.22003e-05 "7261" 3767
1:2:171 7.22003e-05 "7276" 3782
1:2:172 7.22003e-05 "8713" 4397
1:2:173 7.22003e-05 "9073" 4548
1:2:174 7.22003e-05 "9074" 4549
1:2:175 7.12247e-05 "6179" 3256
1:2:176 7.12247e-05 "6900" 3601
1:2:177 7.12247e-05 "9070" 4545
1:2:178 7.0249e-05 "6898" 3599
1:2:179 7.0249e-05 "8356" 4250
1:2:180 7.0249e-05 "9072" 4547
1:2:181 7.0249e-05 "9791" 4839
1:2:182 7.0249e-05 "11600" 5603
1:2:183 7.0249e-05 "12676" 5994
1:2:184 7.0249e-05 "Thomomys umbrinus" 14754
1:2:185 6.92733e-05 "5100" 2659
1:2:186 6.92733e-05 "5818" 3067
1:2:187 6.92733e-05 "7989" 4090
1:2:188 6.92733e-05 "8353" 4247
1:2:189 6.92733e-05 "9069" 4544
1:2:190 6.92733e-05 "9071" 4546
1:2:191 6.82976e-05 "7259" 3765
1:2:192 6.82976e-05 "7269" 3775
1:2:193 6.82976e-05 "7270" 3776
1:2:194 6.82976e-05 "7990" 4091
1:2:195 6.82976e-05 "7993" 4094
1:2:196 6.82976e-05 "9433" 4693
1:2:197 6.82976e-05 "9792" 4840
1:2:198 6.82976e-05 "10152" 4995
1:2:199 6.82976e-05 "Chaetodipus intermedius" 11352
1:2:200 6.73219e-05 "5460" 2868
1:2:201 6.73219e-05 "7622" 3932
1:2:202 6.73219e-05 "9075" 4550
1:2:203 6.73219e-05 "9435" 4695
1:2:204 6.73219e-05 "Chaetodipus eremicus" 11347
1:2:205 6.73219e-05 "Sigmodon fulviventer" 14388
1:2:206 6.63463e-05 "6897" 3598
1:2:207 6.63463e-05 "6184" 3261
1:2:208 6.63463e-05 "6911" 3612
1:2:209 6.63463e-05 "6916" 3617
1:2:210 6.63463e-05 "7271" 3777
1:2:211 6.63463e-05 "7630" 3940
1:2:212 6.63463e-05 "7980" 4081
1:2:213 6.63463e-05 "7992" 4093
1:2:214 6.63463e-05 "8349" 4243
1:2:215 6.63463e-05 "9436" 4696
1:2:216 6.63463e-05 "9796" 4844
1:2:217 6.63463e-05 "10156" 4999
1:2:218 6.63463e-05 "11960" 5740
1:2:219 6.53706e-05 "6183" 3260
1:2:220 6.53706e-05 "6550" 3443
1:2:221 6.53706e-05 "6909" 3610
1:2:222 6.53706e-05 "6910" 3611
1:2:223 6.53706e-05 "7632" 3942
1:2:224 6.53706e-05 "7634" 3944
1:2:225 6.53706e-05 "8348" 4242
1:2:226 6.53706e-05 "9790" 4838
1:2:227 6.53706e-05 "10151" 4994
1:2:228 6.53706e-05 "10153" 4996
1:2:229 6.53706e-05 "Brachylagus idahoensis" 11111
1:2:230 6.43949e-05 "6537" 3430
1:2:231 6.43949e-05 "7629" 3939
1:2:232 6.43949e-05 "7983" 4084
1:2:233 6.43949e-05 "7991" 4092
1:2:234 6.43949e-05 "8709" 4393
1:2:235 6.43949e-05 "9434" 4694
1:2:236 6.43949e-05 "Urocitellus columbianus" 14871
1:2:237 6.34192e-05 "4739" 2455
1:2:238 6.34192e-05 "5101" 2660
1:2:239 6.34192e-05 "5820" 3069
1:2:240 6.34192e-05 "6189" 3266
1:2:241 6.34192e-05 "6549" 3442
1:2:242 6.34192e-05 "6908" 3609
1:2:243 6.34192e-05 "6914" 3615
1:2:244 6.34192e-05 "7268" 3774
1:2:245 6.34192e-05 "7272" 3778
1:2:246 6.34192e-05 "7273" 3779
1:2:247 6.34192e-05 "7631" 3941
1:2:248 6.34192e-05 "7988" 4089
1:2:249 6.34192e-05 "7994" 4095
1:2:250 6.34192e-05 "8708" 4392
1:2:251 6.34192e-05 "8710" 4394
1:2:252 6.34192e-05 "9064" 4539
1:2:253 6.34192e-05 "9789" 4837
1:2:254 6.34192e-05 "10157" 5000
1:2:255 6.34192e-05 "10516" 5160
1:2:256 6.34192e-05 "11595" 5598
1:2:257 6.34192e-05 "11956" 5736
1:2:258 6.34192e-05 "13037" 6124
1:2:259 6.34192e-05 "Chaetodipus nelsoni" 11354
1:2:260 6.24435e-05 "Tamiasciurus douglasii" 14651
1:2:261 6.24435e-05 "5822" 3071
1:2:262 6.24435e-05 "6185" 3262
1:2:263 6.24435e-05 "6187" 3264
1:2:264 6.24435e-05 "6547" 3440
1:2:265 6.24435e-05 "6551" 3444
1:2:266 6.24435e-05 "7274" 3780
1:2:267 6.24435e-05 "7628" 3938
1:2:268 6.24435e-05 "8341" 4235
1:2:269 6.24435e-05 "8343" 4237
1:2:270 6.24435e-05 "8712" 4396
1:2:271 6.24435e-05 "9795" 4843
1:2:272 6.24435e-05 "9797" 4845
1:2:273 6.24435e-05 "10158" 5001
1:2:274 6.24435e-05 "10517" 5161
1:2:275 6.24435e-05 "11235" 5456
1:2:276 6.24435e-05 "11593" 5596
1:2:277 6.24435e-05 "11594" 5597
1:2:278 6.24435e-05 "11961" 5741
1:2:279 6.24435e-05 "12315" 5863
1:2:280 6.24435e-05 "12316" 5864
1:2:281 6.14679e-05 "4740" 2456
1:2:282 6.14679e-05 "5099" 2658
1:2:283 6.14679e-05 "5102" 2661
1:2:284 6.14679e-05 "5468" 2876
1:2:285 6.14679e-05 "5828" 3077
1:2:286 6.14679e-05 "5830" 3079
1:2:287 6.14679e-05 "6190" 3267
1:2:288 6.14679e-05 "6540" 3433
1:2:289 6.14679e-05 "6546" 3439
1:2:290 6.14679e-05 "7258" 3764
1:2:291 6.14679e-05 "7633" 3943
1:2:292 6.14679e-05 "8711" 4395
1:2:293 6.14679e-05 "10518" 5162
1:2:294 6.14679e-05 "11599" 5602
1:2:295 6.14679e-05 "13040" 6127
1:2:296 6.14679e-05 "Neotamias umbrinus" 13337
1:2:297 6.14679e-05 "Peromyscus melanotis" 13716
1:2:298 6.04922e-05 "7257" 3763
1:2:299 6.04922e-05 "5463" 2871
1:2:300 6.04922e-05 "5469" 2877
1:2:301 6.04922e-05 "5824" 3073
1:2:302 6.04922e-05 "6182" 3259
1:2:303 6.04922e-05 "6186" 3263
1:2:304 6.04922e-05 "6191" 3268
1:2:305 6.04922e-05 "6548" 3441
1:2:306 6.04922e-05 "6556" 3449
1:2:307 6.04922e-05 "6901" 3602
1:2:308 6.04922e-05 "7619" 3929
1:2:309 6.04922e-05 "7623" 3933
1:2:310 6.04922e-05 "7987" 4088
1:2:311 6.04922e-05 "8347" 4241
1:2:312 6.04922e-05 "8352" 4246
1:2:313 6.04922e-05 "8716" 4400
1:2:314 6.04922e-05 "9429" 4689
1:2:315 6.04922e-05 "10155" 4998
1:2:316 6.04922e-05 "10512" 5156
1:2:317 6.04922e-05 "10513" 5157
1:2:318 6.04922e-05 "10878" 5311
1:2:319 5.95165e-05 "Sorex dispar" 14441
1:2:320 5.95165e-05 "4738" 2454
1:2:321 5.95165e-05 "5459" 2867
1:2:322 5.95165e-05 "5107" 2666
1:2:323 5.95165e-05 "5827" 3076
1:2:324 5.95165e-05 "5829" 3078
1:2:325 5.95165e-05 "6188" 3265
1:2:326 5.95165e-05 "6557" 3450
1:2:327 5.95165e-05 "6907" 3608
1:2:328 5.95165e-05 "7266" 3772
1:2:329 5.95165e-05 "10150" 4993
1:2:330 5.95165e-05 "10874" 5307
1:2:331 5.95165e-05 "11596" 5599
1:2:332 5.95165e-05 "12322" 5870
1:2:333 5.95165e-05 "12677" 5995
1:2:334 5.95165e-05 "13038" 6125
1:2:335 5.85408e-05 "5103" 2662
1:2:336 5.85408e-05 "5108" 2667
1:2:337 5.85408e-05 "5821" 3070
1:2:338 5.85408e-05 "5823" 3072
1:2:339 5.85408e-05 "5831" 3080
1:2:340 5.85408e-05 "6181" 3258
1:2:341 5.85408e-05 "6541" 3434
1:2:342 5.85408e-05 "6555" 3448
1:2:343 5.85408e-05 "6906" 3607
1:2:344 5.85408e-05 "6912" 3613
1:2:345 5.85408e-05 "7265" 3771
1:2:346 5.85408e-05 "7624" 3934
1:2:347 5.85408e-05 "7627" 3937
1:2:348 5.85408e-05 "8351" 4245
1:2:349 5.85408e-05 "8702" 4386
1:2:350 5.85408e-05 "9063" 4538
1:2:351 5.85408e-05 "9793" 4841
1:2:352 5.85408e-05 "10519" 5163
1:2:353 5.85408e-05 "10872" 5305
1:2:354 5.85408e-05 "10873" 5306
1:2:355 5.85408e-05 "11233" 5454
1:2:356 5.85408e-05 "11234" 5455
1:2:357 5.85408e-05 "11955" 5735
1:2:358 5.85408e-05 "12678" 5996
1:2:359 5.75651e-05 "4741" 2457
1:2:360 5.75651e-05 "Dicrostonyx hudsonius" 11900
1:2:361 5.75651e-05 "5462" 2870
1:2:362 5.75651e-05 "5464" 2872
1:2:363 5.75651e-05 "6192" 3269
1:2:364 5.75651e-05 "6545" 3438
1:2:365 5.75651e-05 "7267" 3773
1:2:366 5.75651e-05 "8703" 4387
1:2:367 5.75651e-05 "9068" 4543
1:2:368 5.75651e-05 "9437" 4697
1:2:369 5.75651e-05 "10154" 4997
1:2:370 5.75651e-05 "11232" 5453
1:2:371 5.75651e-05 "11959" 5739
1:2:372 5.75651e-05 "13039" 6126
1:2:373 5.75651e-05 "Dipodomys microps" 11927
1:2:374 5.65895e-05 "6177" 3254
1:2:375 5.65895e-05 "5826" 3075
1:2:376 5.65895e-05 "6180" 3257
1:2:377 5.65895e-05 "6197" 3274
1:2:378 5.65895e-05 "6542" 3435
1:2:379 5.65895e-05 "6544" 3437
1:2:380 5.65895e-05 "6905" 3606
1:2:381 5.65895e-05 "7263" 3769
1:2:382 5.65895e-05 "7997" 4098
1:2:383 5.65895e-05 "8346" 4240
1:2:384 5.65895e-05 "9076" 4551
1:2:385 5.65895e-05 "9794" 4842
1:2:386 5.65895e-05 "9798" 4846
1:2:387 5.65895e-05 "10879" 5312
1:2:388 5.65895e-05 "11238" 5459
1:2:389 5.65895e-05 "12320" 5868
1:2:390 5.56138e-05 "4742" 2458
1:2:391 5.56138e-05 "5461" 2869
1:2:392 5.56138e-05 "5466" 2874
1:2:393 5.56138e-05 "5467" 2875
1:2:394 5.56138e-05 "5832" 3081
1:2:395 5.56138e-05 "6198" 3275
1:2:396 5.56138e-05 "6543" 3436
1:2:397 5.56138e-05 "6552" 3445
1:2:398 5.56138e-05 "6902" 3603
1:2:399 5.56138e-05 "6913" 3614
1:2:400 5.56138e-05 "7264" 3770
1:2:401 5.56138e-05 "7618" 3928
1:2:402 5.56138e-05 "7625" 3935
1:2:403 5.56138e-05 "7637" 3947
1:2:404 5.56138e-05 "7985" 4086
1:2:405 5.56138e-05 "11239" 5460
1:2:406 5.56138e-05 "11957" 5737
1:2:407 5.56138e-05 "12680" 5998
1:2:408 5.56138e-05 "Sigmodon ochrognathus" 14394
1:2:409 5.46381e-05 "5817" 3066
1:2:410 5.46381e-05 "5470" 2878
1:2:411 5.46381e-05 "5825" 3074
1:2:412 5.46381e-05 "6558" 3451
1:2:413 5.46381e-05 "6903" 3604
1:2:414 5.46381e-05 "6904" 3605
1:2:415 5.46381e-05 "7262" 3768
1:2:416 5.46381e-05 "7626" 3936
1:2:417 5.46381e-05 "8704" 4388
1:2:418 5.46381e-05 "9428" 4688
1:2:419 5.46381e-05 "10159" 5002
1:2:420 5.46381e-05 "10515" 5159
1:2:421 5.46381e-05 "10876" 5309
1:2:422 5.46381e-05 "11236" 5457
1:2:423 5.46381e-05 "11598" 5601
1:2:424 5.46381e-05 "11601" 5604
1:2:425 5.46381e-05 "11954" 5734
1:2:426 5.46381e-05 "12317" 5865
1:2:427 5.36624e-05 "4737" 2453
1:2:428 5.36624e-05 "5098" 2657
1:2:429 5.36624e-05 "5106" 2665
1:2:430 5.36624e-05 "6196" 3273
1:2:431 5.36624e-05 "6917" 3618
1:2:432 5.36624e-05 "7984" 4085
1:2:433 5.36624e-05 "8345" 4239
1:2:434 5.36624e-05 "8357" 4251
1:2:435 5.36624e-05 "9424" 4684
1:2:436 5.36624e-05 "10514" 5158
1:2:437 5.36624e-05 "10875" 5308
1:2:438 5.36624e-05 "10877" 5310
1:2:439 5.36624e-05 "12675" 5993
1:2:440 5.36624e-05 "12679" 5997
1:2:441 5.36624e-05 "Otospermophilus beecheyi" 13564
1:2:442 5.36624e-05 "Sciurus aberti" 14324
1:2:443 5.36624e-05 "8376" 4270
1:2:444 5.36624e-05 "8736" 4420
1:2:445 5.36624e-05 "8737" 4421
1:2:446 5.26867e-05 "5124" 2683
1:2:447 5.26867e-05 "5465" 2873
1:2:448 5.26867e-05 "6193" 3270
1:2:449 5.26867e-05 "6194" 3271
1:2:450 5.26867e-05 "6554" 3447
1:2:451 5.26867e-05 "6918" 3619
1:2:452 5.26867e-05 "7986" 4087
1:2:453 5.26867e-05 "8358" 4252
1:2:454 5.26867e-05 "8706" 4390
1:2:455 5.26867e-05 "8707" 4391
1:2:456 5.26867e-05 "9439" 4699
1:2:457 5.26867e-05 "9799" 4847
1:2:458 5.26867e-05 "10511" 5155
1:2:459 5.26867e-05 "11240" 5461
1:2:460 5.26867e-05 "8377" 4271
1:2:461 5.26867e-05 "Peromyscus attwateri" 13688
1:2:462 5.17111e-05 "4379" 2241
1:2:463 5.17111e-05 "4381" 2243
1:2:464 5.17111e-05 "4743" 2459
1:2:465 5.17111e-05 "5104" 2663
1:2:466 5.17111e-05 "5123" 2682
1:2:467 5.17111e-05 "5486" 2894
1:2:468 5.17111e-05 "6195" 3272
1:2:469 5.17111e-05 "6559" 3452
1:2:470 5.17111e-05 "7280" 3786
1:2:471 5.17111e-05 "9425" 4685
1:2:472 5.17111e-05 "12319" 5867
1:2:473 5.17111e-05 "Sciurus griseus" 14336
1:2:474 5.07354e-05 "3660" 1831
1:2:475 5.07354e-05 "4380" 2242
1:2:476 5.07354e-05 "4746" 2462
1:2:477 5.07354e-05 "4747" 2463
1:2:478 5.07354e-05 "4762" 2478
1:2:479 5.07354e-05 "4763" 2479
1:2:480 5.07354e-05 "5125" 2684
1:2:481 5.07354e-05 "5458" 2866
1:2:482 5.07354e-05 "5833" 3082
1:2:483 5.07354e-05 "5836" 3085
1:2:484 5.07354e-05 "6553" 3446
1:2:485 5.07354e-05 "6560" 3453
1:2:486 5.07354e-05 "7277" 3783
1:2:487 5.07354e-05 "7281" 3787
1:2:488 5.07354e-05 "7998" 4099
1:2:489 5.07354e-05 "8350" 4244
1:2:490 5.07354e-05 "8359" 4253
1:2:491 5.07354e-05 "9082" 4557
1:2:492 5.07354e-05 "9785" 4834
1:2:493 5.07354e-05 "11597" 5600
1:2:494 5.07354e-05 "11958" 5738
1:2:495 5.07354e-05 "12318" 5866
1:2:496 5.07354e-05 "Chaetodipus penicillatus" 11355
1:2:497 4.97597e-05 "3659" 1830
1:2:498 4.97597e-05 "4021" 2027
1:2:499 4.97597e-05 "4033" 2039
1:2:500 4.97597e-05 "4382" 2244
1:2:501 4.97597e-05 "4383" 2245
1:2:502 4.97597e-05 "4764" 2480
1:2:503 4.97597e-05 "5105" 2664
1:2:504 4.97597e-05 "5122" 2681
1:2:505 4.97597e-05 "5484" 2892
1:2:506 4.97597e-05 "5485" 2893
1:2:507 4.97597e-05 "5846" 3095
1:2:508 4.97597e-05 "5857" 3106
1:2:509 4.97597e-05 "6209" 3286
1:2:510 4.97597e-05 "8019" 4120
1:2:511 4.97597e-05 "8021" 4122
1:2:512 4.97597e-05 "5097" 2656
1:2:513 4.97597e-05 "Sorex trowbridgii" 14487
1:2:514 4.97597e-05 "5478" 2886
1:2:515 4.97597e-05 "5837" 3086
1:2:516 4.97597e-05 "8701" 4385
1:2:517 4.97597e-05 "8718" 4402
1:2:518 4.97597e-05 "10160" 5003
1:2:519 4.97597e-05 "Urocitellus beldingi" 14868
1:2:520 4.97597e-05 "8738" 4422
1:2:521 4.8784e-05 "2574" 1237
1:2:522 4.8784e-05 "2575" 1238
1:2:523 4.8784e-05 "3661" 1832
1:2:524 4.8784e-05 "4019" 2025
1:2:525 4.8784e-05 "4020" 2026
1:2:526 4.8784e-05 "4022" 2028
1:2:527 4.8784e-05 "4034" 2040
1:2:528 4.8784e-05 "4377" 2239
1:2:529 4.8784e-05 "4384" 2246
1:2:530 4.8784e-05 "4399" 2261
1:2:531 4.8784e-05 "4745" 2461
1:2:532 4.8784e-05 "4758" 2474
1:2:533 4.8784e-05 "4759" 2475
1:2:534 4.8784e-05 "4760" 2476
1:2:535 4.8784e-05 "4761" 2477
1:2:536 4.8784e-05 "4765" 2481
1:2:537 4.8784e-05 "5126" 2685
1:2:538 4.8784e-05 "5487" 2895
1:2:539 4.8784e-05 "5488" 2896
1:2:540 4.8784e-05 "5489" 2897
1:2:541 4.8784e-05 "5849" 3098
1:2:542 4.8784e-05 "6208" 3285
1:2:543 4.8784e-05 "6210" 3287
1:2:544 4.8784e-05 "7662" 3972
1:2:545 4.8784e-05 "8020" 4121
1:2:546 4.8784e-05 "8379" 4273
1:2:547 4.8784e-05 "7641" 3951
1:2:548 4.8784e-05 "7979" 4080
1:2:549 4.8784e-05 "7999" 4100
1:2:550 4.8784e-05 "8344" 4238
1:2:551 4.8784e-05 "8360" 4254
1:2:552 4.8784e-05 "8719" 4403
1:2:553 4.8784e-05 "9079" 4554
1:2:554 4.8784e-05 "9438" 4698
1:2:555 4.8784e-05 "9441" 4701
1:2:556 4.8784e-05 "10149" 4992
1:2:557 4.8784e-05 "10520" 5164
1:2:558 4.8784e-05 "11237" 5458
1:2:559 4.8784e-05 "11592" 5595
1:2:560 4.8784e-05 "12314" 5862
1:2:561 4.8784e-05 "Urocitellus elegans" 14872
1:2:562 4.8784e-05 "Urocitellus mollis" 14874
1:2:563 4.8784e-05 "7282" 3788
1:2:564 4.8784e-05 "8725" 4409
1:2:565 4.78083e-05 "3658" 1829
1:2:566 4.78083e-05 "4023" 2029
1:2:567 4.78083e-05 "4032" 2038
1:2:568 4.78083e-05 "4035" 2041
1:2:569 4.78083e-05 "4378" 2240
1:2:570 4.78083e-05 "4386" 2248
1:2:571 4.78083e-05 "4398" 2260
1:2:572 4.78083e-05 "4400" 2262
1:2:573 4.78083e-05 "4744" 2460
1:2:574 4.78083e-05 "5121" 2680
1:2:575 4.78083e-05 "5127" 2686
1:2:576 4.78083e-05 "5483" 2891
1:2:577 4.78083e-05 "5847" 3096
1:2:578 4.78083e-05 "5848" 3097
1:2:579 4.78083e-05 "6211" 3288
1:2:580 4.78083e-05 "7302" 3808
1:2:581 4.78083e-05 "7303" 3809
1:2:582 4.78083e-05 "7660" 3970
1:2:583 4.78083e-05 "7661" 3971
1:2:584 4.78083e-05 "8378" 4272
1:2:585 4.78083e-05 "5109" 2668
1:2:586 4.78083e-05 "5471" 2879
1:2:587 4.78083e-05 "5472" 2880
1:2:588 4.78083e-05 "5834" 3083
1:2:589 4.78083e-05 "5835" 3084
1:2:590 4.78083e-05 "6561" 3454
1:2:591 4.78083e-05 "6563" 3456
1:2:592 4.78083e-05 "6919" 3620
1:2:593 4.78083e-05 "6923" 3624
1:2:594 4.78083e-05 "7640" 3950
1:2:595 4.78083e-05 "7642" 3952
1:2:596 4.78083e-05 "8000" 4101
1:2:597 4.78083e-05 "8340" 4234
1:2:598 4.78083e-05 "8717" 4401
1:2:599 4.78083e-05 "9066" 4541
1:2:600 4.78083e-05 "9081" 4556
1:2:601 4.78083e-05 "9802" 4850
1:2:602 4.78083e-05 "10162" 5005
1:2:603 4.78083e-05 "10521" 5165
1:2:604 4.78083e-05 "10522" 5166
1:2:605 4.78083e-05 "11231" 5452
1:2:606 4.78083e-05 "Chaetodipus formosus" 11349
1:2:607 4.78083e-05 "7283" 3789
1:2:608 4.78083e-05 "7284" 3790
1:2:609 4.78083e-05 "8004" 4105
1:2:610 4.78083e-05 "9083" 4558
1:2:611 4.68326e-05 "2934" 1446
1:2:612 4.68326e-05 "2935" 1447
1:2:613 4.68326e-05 "3657" 1828
1:2:614 4.68326e-05 "4031" 2037
1:2:615 4.68326e-05 "4376" 2238
1:2:616 4.68326e-05 "4385" 2247
1:2:617 4.68326e-05 "5118" 2677
1:2:618 4.68326e-05 "5120" 2679
1:2:619 4.68326e-05 "5496" 2904
1:2:620 4.68326e-05 "5845" 3094
1:2:621 4.68326e-05 "5850" 3099
1:2:622 4.68326e-05 "6212" 3289
1:2:623 4.68326e-05 "6944" 3645
1:2:624 4.68326e-05 "7659" 3969
1:2:625 4.68326e-05 "5096" 2655
1:2:626 4.68326e-05 "5475" 2883
1:2:627 4.68326e-05 "5477" 2885
1:2:628 4.68326e-05 "6199" 3276
1:2:629 4.68326e-05 "6200" 3277
1:2:630 4.68326e-05 "6922" 3623
1:2:631 4.68326e-05 "6924" 3625
1:2:632 4.68326e-05 "7279" 3785
1:2:633 4.68326e-05 "7638" 3948
1:2:634 4.68326e-05 "7639" 3949
1:2:635 4.68326e-05 "8362" 4256
1:2:636 4.68326e-05 "9080" 4555
1:2:637 4.68326e-05 "9440" 4700
1:2:638 4.68326e-05 "9788" 4836
1:2:639 4.68326e-05 "10871" 5304
1:2:640 4.68326e-05 "10880" 5313
1:2:641 4.68326e-05 "11953" 5733
1:2:642 4.68326e-05 "Dipodomys deserti" 11921
1:2:643 4.68326e-05 "7285" 3791
1:2:644 4.68326e-05 "7643" 3953
1:2:645 4.68326e-05 "Peromyscus polionotus" 13724
1:2:646 4.5857e-05 "2565" 1228
1:2:647 4.5857e-05 "2573" 1236
1:2:648 4.5857e-05 "2576" 1239
1:2:649 4.5857e-05 "2932" 1444
1:2:650 4.5857e-05 "2933" 1445
1:2:651 4.5857e-05 "3297" 1636
1:2:652 4.5857e-05 "3298" 1637
1:2:653 4.5857e-05 "3662" 1833
1:2:654 4.5857e-05 "4018" 2024
1:2:655 4.5857e-05 "4036" 2042
1:2:656 4.5857e-05 "4037" 2043
1:2:657 4.5857e-05 "4397" 2259
1:2:658 4.5857e-05 "4757" 2473
1:2:659 4.5857e-05 "5128" 2687
1:2:660 4.5857e-05 "5844" 3093
1:2:661 4.5857e-05 "7663" 3973
1:2:662 4.5857e-05 "8018" 4119
1:2:663 4.5857e-05 "8380" 4274
1:2:664 4.5857e-05 "5476" 2884
1:2:665 4.5857e-05 "5479" 2887
1:2:666 4.5857e-05 "6564" 3457
1:2:667 4.5857e-05 "6920" 3621
1:2:668 4.5857e-05 "6921" 3622
1:2:669 4.5857e-05 "7278" 3784
1:2:670 4.5857e-05 "8001" 4102
1:2:671 4.5857e-05 "8002" 4103
1:2:672 4.5857e-05 "8700" 4384
1:2:673 4.5857e-05 "8720" 4404
1:2:674 4.5857e-05 "8721" 4405
1:2:675 4.5857e-05 "8722" 4406
1:2:676 4.5857e-05 "9067" 4542
1:2:677 4.5857e-05 "9077" 4552
1:2:678 4.5857e-05 "9426" 4686
1:2:679 4.5857e-05 "9800" 4848
1:2:680 4.5857e-05 "10161" 5004
1:2:681 4.5857e-05 "10510" 5154
1:2:682 4.5857e-05 "11241" 5462
1:2:683 4.5857e-05 "Cynomys gunnisoni" 11803
1:2:684 4.5857e-05 "7644" 3954
1:2:685 4.5857e-05 "8022" 4123
1:2:686 4.5857e-05 "8726" 4410
1:2:687 4.5857e-05 "10523" 5167
1:2:688 4.48813e-05 "2570" 1233
1:2:689 4.48813e-05 "2571" 1234
1:2:690 4.48813e-05 "2572" 1235
1:2:691 4.48813e-05 "2928" 1440
1:2:692 4.48813e-05 "2929" 1441
1:2:693 4.48813e-05 "2931" 1443
1:2:694 4.48813e-05 "2936" 1448
1:2:695 4.48813e-05 "3295" 1634
1:2:696 4.48813e-05 "3296" 1635
1:2:697 4.48813e-05 "3667" 1838
1:2:698 4.48813e-05 "4013" 2019
1:2:699 4.48813e-05 "4014" 2020
1:2:700 4.48813e-05 "4015" 2021
1:2:701 4.48813e-05 "4024" 2030
1:2:702 4.48813e-05 "4394" 2256
1:2:703 4.48813e-05 "4395" 2257
1:2:704 4.48813e-05 "4396" 2258
1:2:705 4.48813e-05 "4401" 2263
1:2:706 4.48813e-05 "5481" 2889
1:2:707 4.48813e-05 "5482" 2890
1:2:708 4.48813e-05 "5490" 2898
1:2:709 4.48813e-05 "5495" 2903
1:2:710 4.48813e-05 "5856" 3105
1:2:711 4.48813e-05 "5865" 3114
1:2:712 4.48813e-05 "5866" 3115
1:2:713 4.48813e-05 "5867" 3116
1:2:714 4.48813e-05 "6943" 3644
1:2:715 4.48813e-05 "6945" 3646
1:2:716 4.48813e-05 "7301" 3807
1:2:717 4.48813e-05 "5457" 2865
1:2:718 4.48813e-05 "5112" 2671
1:2:719 4.48813e-05 "5117" 2676
1:2:720 4.48813e-05 "5480" 2888
1:2:721 4.48813e-05 "6562" 3455
1:2:722 4.48813e-05 "9078" 4553
1:2:723 4.48813e-05 "11242" 5463
1:2:724 4.48813e-05 "11962" 5742
1:2:725 4.48813e-05 "8003" 4104
1:2:726 4.48813e-05 "8005" 4106
1:2:727 4.48813e-05 "8017" 4118
1:2:728 4.48813e-05 "8723" 4407
1:2:729 4.48813e-05 "8739" 4423
1:2:730 4.48813e-05 "9085" 4560
1:2:731 4.39056e-05 "2564" 1227
1:2:732 4.39056e-05 "2566" 1229
1:2:733 4.39056e-05 "2567" 1230
1:2:734 4.39056e-05 "2568" 1231
1:2:735 4.39056e-05 "2569" 1232
1:2:736 4.39056e-05 "2577" 1240
1:2:737 4.39056e-05 "2927" 1439
1:2:738 4.39056e-05 "2930" 1442
1:2:739 4.39056e-05 "3291" 1630
1:2:740 4.39056e-05 "3293" 1632
1:2:741 4.39056e-05 "3294" 1633
1:2:742 4.39056e-05 "3299" 1638
1:2:743 4.39056e-05 "3666" 1837
1:2:744 4.39056e-05 "3674" 1845
1:2:745 4.39056e-05 "4016" 2022
1:2:746 4.39056e-05 "4025" 2031
1:2:747 4.39056e-05 "4375" 2237
1:2:748 4.39056e-05 "4393" 2255
1:2:749 4.39056e-05 "4402" 2264
1:2:750 4.39056e-05 "5119" 2678
1:2:751 4.39056e-05 "5843" 3092
1:2:752 4.39056e-05 "5851" 3100
1:2:753 4.39056e-05 "5852" 3101
1:2:754 4.39056e-05 "5854" 3103
1:2:755 4.39056e-05 "5855" 3104
1:2:756 4.39056e-05 "5859" 3108
1:2:757 4.39056e-05 "5860" 3109
1:2:758 4.39056e-05 "6204" 3281
1:2:759 4.39056e-05 "6206" 3283
1:2:760 4.39056e-05 "6225" 3302
1:2:761 4.39056e-05 "6230" 3307
1:2:762 4.39056e-05 "6585" 3478
1:2:763 4.39056e-05 "6589" 3482
1:2:764 4.39056e-05 "6946" 3647
1:2:765 4.39056e-05 "6947" 3648
1:2:766 4.39056e-05 "7304" 3810
1:2:767 4.39056e-05 "5116" 2675
1:2:768 4.39056e-05 "5473" 2881
1:2:769 4.39056e-05 "5839" 3088
1:2:770 4.39056e-05 "5840" 3089
1:2:771 4.39056e-05 "8361" 4255
1:2:772 4.39056e-05 "9065" 4540
1:2:773 4.39056e-05 "9427" 4687
1:2:774 4.39056e-05 "Ammospermophilus interpres" 10916
1:2:775 4.39056e-05 "6925" 3626
1:2:776 4.39056e-05 "7645" 3955
1:2:777 4.39056e-05 "8363" 4257
1:2:778 4.39056e-05 "8364" 4258
1:2:779 4.39056e-05 "8365" 4259
1:2:780 4.39056e-05 "8366" 4260
1:2:781 4.39056e-05 "8724" 4408
1:2:782 4.39056e-05 "9084" 4559
1:2:783 4.29299e-05 "2578" 1241
1:2:784 4.29299e-05 "2926" 1438
1:2:785 4.29299e-05 "2937" 1449
1:2:786 4.29299e-05 "2938" 1450
1:2:787 4.29299e-05 "3292" 1631
1:2:788 4.29299e-05 "3300" 1639
1:2:789 4.29299e-05 "3653" 1824
1:2:790 4.29299e-05 "3656" 1827
1:2:791 4.29299e-05 "3668" 1839
1:2:792 4.29299e-05 "3669" 1840
1:2:793 4.29299e-05 "4026" 2032
1:2:794 4.29299e-05 "4028" 2034
1:2:795 4.29299e-05 "4030" 2036
1:2:796 4.29299e-05 "4392" 2254
1:2:797 4.29299e-05 "4766" 2482
1:2:798 4.29299e-05 "5861" 3110
1:2:799 4.29299e-05 "5862" 3111
1:2:800 4.29299e-05 "5863" 3112
1:2:801 4.29299e-05 "5864" 3113
1:2:802 4.29299e-05 "5868" 3117
1:2:803 4.29299e-05 "5870" 3119
1:2:804 4.29299e-05 "6207" 3284
1:2:805 4.29299e-05 "6221" 3298
1:2:806 4.29299e-05 "6567" 3460
1:2:807 4.29299e-05 "6571" 3464
1:2:808 4.29299e-05 "6584" 3477
1:2:809 4.29299e-05 "6587" 3480
1:2:810 4.29299e-05 "6588" 3481
1:2:811 4.29299e-05 "6942" 3643
1:2:812 4.29299e-05 "7300" 3806
1:2:813 4.29299e-05 "5110" 2669
1:2:814 4.29299e-05 "5111" 2670
1:2:815 4.29299e-05 "5113" 2672
1:2:816 4.29299e-05 "5114" 2673
1:2:817 4.29299e-05 "5115" 2674
1:2:818 4.29299e-05 "5841" 3090
1:2:819 4.29299e-05 "5842" 3091
1:2:820 4.29299e-05 "6201" 3278
1:2:821 4.29299e-05 "6202" 3279
1:2:822 4.29299e-05 "8705" 4389
1:2:823 4.29299e-05 "9442" 4702
1:2:824 4.29299e-05 "10881" 5314
1:2:825 4.29299e-05 "11602" 5605
1:2:826 4.29299e-05 "6566" 3459
1:2:827 4.29299e-05 "6569" 3462
1:2:828 4.29299e-05 "7286" 3792
1:2:829 4.29299e-05 "7646" 3956
1:2:830 4.29299e-05 "8016" 4117
1:2:831 4.29299e-05 "8369" 4263
1:2:832 4.29299e-05 "9443" 4703
1:2:833 4.29299e-05 "9803" 4851
1:2:834 4.19542e-05 "2203" 978
1:2:835 4.19542e-05 "2207" 982
1:2:836 4.19542e-05 "2210" 985
1:2:837 4.19542e-05 "2211" 986
1:2:838 4.19542e-05 "2213" 988
1:2:839 4.19542e-05 "3652" 1823
1:2:840 4.19542e-05 "3654" 1825
1:2:841 4.19542e-05 "3655" 1826
1:2:842 4.19542e-05 "3663" 1834
1:2:843 4.19542e-05 "3664" 1835
1:2:844 4.19542e-05 "3665" 1836
1:2:845 4.19542e-05 "3673" 1844
1:2:846 4.19542e-05 "3675" 1846
1:2:847 4.19542e-05 "4017" 2023
1:2:848 4.19542e-05 "4027" 2033
1:2:849 4.19542e-05 "4029" 2035
1:2:850 4.19542e-05 "4756" 2472
1:2:851 4.19542e-05 "5129" 2688
1:2:852 4.19542e-05 "5131" 2690
1:2:853 4.19542e-05 "5504" 2912
1:2:854 4.19542e-05 "5508" 2916
1:2:855 4.19542e-05 "5853" 3102
1:2:856 4.19542e-05 "5869" 3118
1:2:857 4.19542e-05 "6205" 3282
1:2:858 4.19542e-05 "6224" 3301
1:2:859 4.19542e-05 "6229" 3306
1:2:860 4.19542e-05 "6586" 3479
1:2:861 4.19542e-05 "7305" 3811
1:2:862 4.19542e-05 "Scapanus orarius" 14312
1:2:863 4.19542e-05 "4752" 2468
1:2:864 4.19542e-05 "4753" 2469
1:2:865 4.19542e-05 "5474" 2882
1:2:866 4.19542e-05 "5838" 3087
1:2:867 4.19542e-05 "9801" 4849
1:2:868 4.19542e-05 "10870" 5303
1:2:869 4.19542e-05 "10883" 5316
1:2:870 4.19542e-05 "6568" 3461
1:2:871 4.19542e-05 "6570" 3463
1:2:872 4.19542e-05 "7658" 3968
1:2:873 4.19542e-05 "8006" 4107
1:2:874 4.19542e-05 "8008" 4109
1:2:875 4.19542e-05 "8367" 4261
1:2:876 4.19542e-05 "8368" 4262
1:2:877 4.19542e-05 "8381" 4275
1:2:878 4.19542e-05 "8735" 4419
1:2:879 4.19542e-05 "9086" 4561
1:2:880 4.19542e-05 "10163" 5006
1:2:881 4.19542e-05 "10165" 5008
1:2:882 4.09786e-05 "2202" 977
1:2:883 4.09786e-05 "2206" 981
1:2:884 4.09786e-05 "2208" 983
1:2:885 4.09786e-05 "2209" 984
1:2:886 4.09786e-05 "2212" 987
1:2:887 4.09786e-05 "2214" 989
1:2:888 4.09786e-05 "2563" 1226
1:2:889 4.09786e-05 "3289" 1628
1:2:890 4.09786e-05 "3670" 1841
1:2:891 4.09786e-05 "3671" 1842
1:2:892 4.09786e-05 "3672" 1843
1:2:893 4.09786e-05 "4038" 2044
1:2:894 4.09786e-05 "4039" 2045
1:2:895 4.09786e-05 "4736" 2452
1:2:896 4.09786e-05 "4755" 2471
1:2:897 4.09786e-05 "4767" 2483
1:2:898 4.09786e-05 "5130" 2689
1:2:899 4.09786e-05 "5136" 2695
1:2:900 4.09786e-05 "5497" 2905
1:2:901 4.09786e-05 "5501" 2909
1:2:902 4.09786e-05 "5503" 2911
1:2:903 4.09786e-05 "5505" 2913
1:2:904 4.09786e-05 "5506" 2914
1:2:905 4.09786e-05 "5509" 2917
1:2:906 4.09786e-05 "5510" 2918
1:2:907 4.09786e-05 "6226" 3303
1:2:908 4.09786e-05 "6228" 3305
1:2:909 4.09786e-05 "6231" 3308
1:2:910 4.09786e-05 "6572" 3465
1:2:911 4.09786e-05 "6582" 3475
1:2:912 4.09786e-05 "6583" 3476
1:2:913 4.09786e-05 "4748" 2464
1:2:914 4.09786e-05 "9787" 4835
1:2:915 4.09786e-05 "10145" 4990
1:2:916 4.09786e-05 "10509" 5153
1:2:917 4.09786e-05 "10882" 5315
1:2:918 4.09786e-05 "11243" 5464
1:2:919 4.09786e-05 "Scapanus latimanus" 14311
1:2:920 4.09786e-05 "Sigmodon arizonae" 14387
1:2:921 4.09786e-05 "6565" 3458
1:2:922 4.09786e-05 "6928" 3629
1:2:923 4.09786e-05 "6929" 3630
1:2:924 4.09786e-05 "7287" 3793
1:2:925 4.09786e-05 "7647" 3957
1:2:926 4.09786e-05 "8007" 4108
1:2:927 4.09786e-05 "8010" 4111
1:2:928 4.09786e-05 "8011" 4112
1:2:929 4.09786e-05 "8013" 4114
1:2:930 4.09786e-05 "8370" 4264
1:2:931 4.09786e-05 "8727" 4411
1:2:932 4.09786e-05 "8729" 4413
1:2:933 4.09786e-05 "9097" 4572
1:2:934 4.09786e-05 "9098" 4573
1:2:935 4.09786e-05 "9444" 4704
1:2:936 4.09786e-05 "9805" 4853
1:2:937 4.09786e-05 "10166" 5009
1:2:938 4.09786e-05 "10524" 5168
1:2:939 4.00029e-05 "2191" 966
1:2:940 4.00029e-05 "2201" 976
1:2:941 4.00029e-05 "2204" 979
1:2:942 4.00029e-05 "2215" 990
1:2:943 4.00029e-05 "2562" 1225
1:2:944 4.00029e-05 "2579" 1242
1:2:945 4.00029e-05 "2939" 1451
1:2:946 4.00029e-05 "3290" 1629
1:2:947 4.00029e-05 "3301" 1640
1:2:948 4.00029e-05 "3302" 1641
1:2:949 4.00029e-05 "4040" 2046
1:2:950 4.00029e-05 "4041" 2047
1:2:951 4.00029e-05 "4403" 2265
1:2:952 4.00029e-05 "4754" 2470
1:2:953 4.00029e-05 "4772" 2488
1:2:954 4.00029e-05 "5134" 2693
1:2:955 4.00029e-05 "5135" 2694
1:2:956 4.00029e-05 "5137" 2696
1:2:957 4.00029e-05 "5151" 2710
1:2:958 4.00029e-05 "5152" 2711
1:2:959 4.00029e-05 "5492" 2900
1:2:960 4.00029e-05 "5498" 2906
1:2:961 4.00029e-05 "5499" 2907
1:2:962 4.00029e-05 "5500" 2908
1:2:963 4.00029e-05 "5507" 2915
1:2:964 4.00029e-05 "5858" 3107
1:2:965 4.00029e-05 "5873" 3122
1:2:966 4.00029e-05 "5874" 3123
1:2:967 4.00029e-05 "6203" 3280
1:2:968 4.00029e-05 "6213" 3290
1:2:969 4.00029e-05 "6215" 3292
1:2:970 4.00029e-05 "6216" 3293
1:2:971 4.00029e-05 "6217" 3294
1:2:972 4.00029e-05 "6220" 3297
1:2:973 4.00029e-05 "6222" 3299
1:2:974 4.00029e-05 "6223" 3300
1:2:975 4.00029e-05 "6227" 3304
1:2:976 4.00029e-05 "6941" 3642
1:2:977 4.00029e-05 "6948" 3649
1:2:978 4.00029e-05 "7299" 3805
1:2:979 4.00029e-05 "7306" 3812
1:2:980 4.00029e-05 "Neotoma magister" 13352
1:2:981 4.00029e-05 "8339" 4233
1:2:982 4.00029e-05 "10148" 4991
1:2:983 4.00029e-05 "Cynomys leucurus" 11804
1:2:984 4.00029e-05 "Neotamias quadrivittatus" 13329
1:2:985 4.00029e-05 "6926" 3627
1:2:986 4.00029e-05 "6927" 3628
1:2:987 4.00029e-05 "6930" 3631
1:2:988 4.00029e-05 "7648" 3958
1:2:989 4.00029e-05 "7650" 3960
1:2:990 4.00029e-05 "7657" 3967
1:2:991 4.00029e-05 "8023" 4124
1:2:992 4.00029e-05 "8728" 4412
1:2:993 4.00029e-05 "8730" 4414
1:2:994 4.00029e-05 "9087" 4562
1:2:995 4.00029e-05 "9099" 4574
1:2:996 4.00029e-05 "9446" 4706
1:2:997 4.00029e-05 "9804" 4852
1:2:998 4.00029e-05 "9806" 4854
1:2:999 3.90272e-05 "1842" 709
1:2:1000 3.90272e-05 "1843" 710
1:2:1001 3.90272e-05 "2192" 967
1:2:1002 3.90272e-05 "2193" 968
1:2:1003 3.90272e-05 "2194" 969
1:2:1004 3.90272e-05 "2205" 980
1:2:1005 3.90272e-05 "2924" 1436
1:2:1006 3.90272e-05 "3288" 1627
1:2:1007 3.90272e-05 "3303" 1642
1:2:1008 3.90272e-05 "3309" 1648
1:2:1009 3.90272e-05 "3677" 1848
1:2:1010 3.90272e-05 "4373" 2235
1:2:1011 3.90272e-05 "4374" 2236
1:2:1012 3.90272e-05 "4768" 2484
1:2:1013 3.90272e-05 "4770" 2486
1:2:1014 3.90272e-05 "4771" 2487
1:2:1015 3.90272e-05 "4774" 2490
1:2:1016 3.90272e-05 "4777" 2493
1:2:1017 3.90272e-05 "5132" 2691
1:2:1018 3.90272e-05 "5138" 2697
1:2:1019 3.90272e-05 "5139" 2698
1:2:1020 3.90272e-05 "5491" 2899
1:2:1021 3.90272e-05 "5493" 2901
1:2:1022 3.90272e-05 "5494" 2902
1:2:1023 3.90272e-05 "5511" 2919
1:2:1024 3.90272e-05 "5871" 3120
1:2:1025 3.90272e-05 "5872" 3121
1:2:1026 3.90272e-05 "6573" 3466
1:2:1027 3.90272e-05 "6580" 3473
1:2:1028 3.90272e-05 "6581" 3474
1:2:1029 3.90272e-05 "6937" 3638
1:2:1030 3.90272e-05 "6938" 3639
1:2:1031 3.90272e-05 "4750" 2466
1:2:1032 3.90272e-05 "4751" 2467
1:2:1033 3.90272e-05 "Xerospermophilus tereticaudus" 14935
1:2:1034 3.90272e-05 "6934" 3635
1:2:1035 3.90272e-05 "7288" 3794
1:2:1036 3.90272e-05 "7289" 3795
1:2:1037 3.90272e-05 "7649" 3959
1:2:1038 3.90272e-05 "7652" 3962
1:2:1039 3.90272e-05 "7656" 3966
1:2:1040 3.90272e-05 "8009" 4110
1:2:1041 3.90272e-05 "8015" 4116
1:2:1042 3.90272e-05 "8024" 4125
1:2:1043 3.90272e-05 "8371" 4265
1:2:1044 3.80515e-05 "1476" 429
1:2:1045 3.80515e-05 "1477" 430
1:2:1046 3.80515e-05 "1478" 431
1:2:1047 3.80515e-05 "1479" 432
1:2:1048 3.80515e-05 "1834" 701
1:2:1049 3.80515e-05 "1835" 702
1:2:1050 3.80515e-05 "1836" 703
1:2:1051 3.80515e-05 "1837" 704
1:2:1052 3.80515e-05 "1841" 708
1:2:1053 3.80515e-05 "1848" 715
1:2:1054 3.80515e-05 "1849" 716
1:2:1055 3.80515e-05 "1850" 717
1:2:1056 3.80515e-05 "2200" 975
1:2:1057 3.80515e-05 "2216" 991
1:2:1058 3.80515e-05 "2940" 1452
1:2:1059 3.80515e-05 "2941" 1453
1:2:1060 3.80515e-05 "2942" 1454
1:2:1061 3.80515e-05 "2945" 1457
1:2:1062 3.80515e-05 "2946" 1458
1:2:1063 3.80515e-05 "2947" 1459
1:2:1064 3.80515e-05 "2948" 1460
1:2:1065 3.80515e-05 "2965" 1477
1:2:1066 3.80515e-05 "3306" 1645
1:2:1067 3.80515e-05 "3307" 1646
1:2:1068 3.80515e-05 "3308" 1647
1:2:1069 3.80515e-05 "3651" 1822
1:2:1070 3.80515e-05 "3676" 1847
1:2:1071 3.80515e-05 "4404" 2266
1:2:1072 3.80515e-05 "4405" 2267
1:2:1073 3.80515e-05 "4769" 2485
1:2:1074 3.80515e-05 "4773" 2489
1:2:1075 3.80515e-05 "4775" 2491
1:2:1076 3.80515e-05 "4780" 2496
1:2:1077 3.80515e-05 "4781" 2497
1:2:1078 3.80515e-05 "5133" 2692
1:2:1079 3.80515e-05 "5502" 2910
1:2:1080 3.80515e-05 "6219" 3296
1:2:1081 3.80515e-05 "6578" 3471
1:2:1082 3.80515e-05 "Sciurus nayaritensis" 14340
1:2:1083 3.80515e-05 "Sylvilagus bachmani" 14595
1:2:1084 3.80515e-05 "6931" 3632
1:2:1085 3.80515e-05 "7290" 3796
1:2:1086 3.80515e-05 "7293" 3799
1:2:1087 3.80515e-05 "7664" 3974
1:2:1088 3.80515e-05 "8012" 4113
1:2:1089 3.80515e-05 "8375" 4269
1:2:1090 3.80515e-05 "9088" 4563
1:2:1091 3.80515e-05 "9096" 4571
1:2:1092 3.80515e-05 "9447" 4707
1:2:1093 3.80515e-05 "9456" 4716
1:2:1094 3.80515e-05 "9457" 4717
1:2:1095 3.80515e-05 "9458" 4718
1:2:1096 3.80515e-05 "Sylvilagus palustris" 14605
1:2:1097 3.70758e-05 "1472" 425
1:2:1098 3.70758e-05 "1473" 426
1:2:1099 3.70758e-05 "1474" 427
1:2:1100 3.70758e-05 "1475" 428
1:2:1101 3.70758e-05 "1480" 433
1:2:1102 3.70758e-05 "1481" 434
1:2:1103 3.70758e-05 "1482" 435
1:2:1104 3.70758e-05 "1484" 437
1:2:1105 3.70758e-05 "1832" 699
1:2:1106 3.70758e-05 "1833" 700
1:2:1107 3.70758e-05 "1838" 705
1:2:1108 3.70758e-05 "1839" 706
1:2:1109 3.70758e-05 "1844" 711
1:2:1110 3.70758e-05 "1847" 714
1:2:1111 3.70758e-05 "2190" 965
1:2:1112 3.70758e-05 "2195" 970
1:2:1113 3.70758e-05 "2196" 971
1:2:1114 3.70758e-05 "2197" 972
1:2:1115 3.70758e-05 "2198" 973
1:2:1116 3.70758e-05 "2199" 974
1:2:1117 3.70758e-05 "2549" 1215
1:2:1118 3.70758e-05 "2551" 1217
1:2:1119 3.70758e-05 "2552" 1218
1:2:1120 3.70758e-05 "2561" 1224
1:2:1121 3.70758e-05 "2580" 1243
1:2:1122 3.70758e-05 "2581" 1244
1:2:1123 3.70758e-05 "2582" 1245
1:2:1124 3.70758e-05 "2925" 1437
1:2:1125 3.70758e-05 "2943" 1455
1:2:1126 3.70758e-05 "2944" 1456
1:2:1127 3.70758e-05 "2949" 1461
1:2:1128 3.70758e-05 "2950" 1462
1:2:1129 3.70758e-05 "3304" 1643
1:2:1130 3.70758e-05 "3305" 1644
1:2:1131 3.70758e-05 "3310" 1649
1:2:1132 3.70758e-05 "4012" 2018
1:2:1133 3.70758e-05 "4042" 2048
1:2:1134 3.70758e-05 "4387" 2249
1:2:1135 3.70758e-05 "4391" 2253
1:2:1136 3.70758e-05 "4406" 2268
1:2:1137 3.70758e-05 "4408" 2270
1:2:1138 3.70758e-05 "4776" 2492
1:2:1139 3.70758e-05 "4778" 2494
1:2:1140 3.70758e-05 "4779" 2495
1:2:1141 3.70758e-05 "5140" 2699
1:2:1142 3.70758e-05 "5155" 2714
1:2:1143 3.70758e-05 "5512" 2920
1:2:1144 3.70758e-05 "5875" 3124
1:2:1145 3.70758e-05 "6575" 3468
1:2:1146 3.70758e-05 "6576" 3469
1:2:1147 3.70758e-05 "6577" 3470
1:2:1148 3.70758e-05 "6579" 3472
1:2:1149 3.70758e-05 "6940" 3641
1:2:1150 3.70758e-05 "Aplodontia rufa" 10963
1:2:1151 3.70758e-05 "11603" 5606
1:2:1152 3.70758e-05 "Microdipodops megacephalus" 12973
1:2:1153 3.70758e-05 "6933" 3634
1:2:1154 3.70758e-05 "7291" 3797
1:2:1155 3.70758e-05 "7292" 3798
1:2:1156 3.70758e-05 "7297" 3803
1:2:1157 3.70758e-05 "7298" 3804
1:2:1158 3.70758e-05 "7651" 3961
1:2:1159 3.70758e-05 "7653" 3963
1:2:1160 3.70758e-05 "7655" 3965
1:2:1161 3.70758e-05 "8383" 4277
1:2:1162 3.70758e-05 "8384" 4278
1:2:1163 3.70758e-05 "8733" 4417
1:2:1164 3.70758e-05 "8734" 4418
1:2:1165 3.70758e-05 "9094" 4569
1:2:1166 3.70758e-05 "9095" 4570
1:2:1167 3.70758e-05 "9445" 4705
1:2:1168 3.70758e-05 "9807" 4855
1:2:1169 3.70758e-05 "9814" 4862
1:2:1170 3.70758e-05 "10164" 5007
1:2:1171 3.70758e-05 "10525" 5169
1:2:1172 3.61002e-05 "1470" 423
1:2:1173 3.61002e-05 "1471" 424
1:2:1174 3.61002e-05 "1483" 436
1:2:1175 3.61002e-05 "1485" 438
1:2:1176 3.61002e-05 "1830" 697
1:2:1177 3.61002e-05 "1831" 698
1:2:1178 3.61002e-05 "1840" 707
1:2:1179 3.61002e-05 "1845" 712
1:2:1180 3.61002e-05 "1846" 713
1:2:1181 3.61002e-05 "1851" 718
1:2:1182 3.61002e-05 "2189" 964
1:2:1183 3.61002e-05 "2550" 1216
1:2:1184 3.61002e-05 "2558" 1221
1:2:1185 3.61002e-05 "2559" 1222
1:2:1186 3.61002e-05 "2583" 1246
1:2:1187 3.61002e-05 "2584" 1247
1:2:1188 3.61002e-05 "2963" 1475
1:2:1189 3.61002e-05 "2964" 1476
1:2:1190 3.61002e-05 "2966" 1478
1:2:1191 3.61002e-05 "3311" 1650
1:2:1192 3.61002e-05 "3328" 1667
1:2:1193 3.61002e-05 "3678" 1849
1:2:1194 3.61002e-05 "4043" 2049
1:2:1195 3.61002e-05 "4044" 2050
1:2:1196 3.61002e-05 "4388" 2250
1:2:1197 3.61002e-05 "4390" 2252
1:2:1198 3.61002e-05 "4407" 2269
1:2:1199 3.61002e-05 "4735" 2451
1:2:1200 3.61002e-05 "4782" 2498
1:2:1201 3.61002e-05 "4792" 2508
1:2:1202 3.61002e-05 "4793" 2509
1:2:1203 3.61002e-05 "5141" 2700
1:2:1204 3.61002e-05 "5144" 2703
1:2:1205 3.61002e-05 "5145" 2704
1:2:1206 3.61002e-05 "5146" 2705
1:2:1207 3.61002e-05 "5150" 2709
1:2:1208 3.61002e-05 "5153" 2712
1:2:1209 3.61002e-05 "5154" 2713
1:2:1210 3.61002e-05 "5513" 2921
1:2:1211 3.61002e-05 "5514" 2922
1:2:1212 3.61002e-05 "5515" 2923
1:2:1213 3.61002e-05 "6214" 3291
1:2:1214 3.61002e-05 "6939" 3640
1:2:1215 3.61002e-05 "6932" 3633
1:2:1216 3.61002e-05 "6935" 3636
1:2:1217 3.61002e-05 "7294" 3800
1:2:1218 3.61002e-05 "8014" 4115
1:2:1219 3.61002e-05 "8372" 4266
1:2:1220 3.61002e-05 "8373" 4267
1:2:1221 3.61002e-05 "8374" 4268
1:2:1222 3.61002e-05 "8382" 4276
1:2:1223 3.61002e-05 "8731" 4415
1:2:1224 3.61002e-05 "8732" 4416
1:2:1225 3.61002e-05 "8740" 4424
1:2:1226 3.61002e-05 "9089" 4564
1:2:1227 3.61002e-05 "9090" 4565
1:2:1228 3.61002e-05 "9093" 4568
1:2:1229 3.61002e-05 "9448" 4708
1:2:1230 3.61002e-05 "9455" 4715
1:2:1231 3.61002e-05 "9815" 4863
1:2:1232 3.51245e-05 "1467" 420
1:2:1233 3.51245e-05 "1468" 421
1:2:1234 3.51245e-05 "1469" 422
1:2:1235 3.51245e-05 "1486" 439
1:2:1236 3.51245e-05 "1829" 696
1:2:1237 3.51245e-05 "1852" 719
1:2:1238 3.51245e-05 "1853" 720
1:2:1239 3.51245e-05 "1854" 721
1:2:1240 3.51245e-05 "2187" 962
1:2:1241 3.51245e-05 "2217" 992
1:2:1242 3.51245e-05 "2547" 1213
1:2:1243 3.51245e-05 "2548" 1214
1:2:1244 3.51245e-05 "2557" 1220
1:2:1245 3.51245e-05 "2560" 1223
1:2:1246 3.51245e-05 "2585" 1248
1:2:1247 3.51245e-05 "2904" 1433
1:2:1248 3.51245e-05 "3312" 1651
1:2:1249 3.51245e-05 "3326" 1665
1:2:1250 3.51245e-05 "3650" 1821
1:2:1251 3.51245e-05 "3679" 1850
1:2:1252 3.51245e-05 "4045" 2051
1:2:1253 3.51245e-05 "4052" 2058
1:2:1254 3.51245e-05 "4053" 2059
1:2:1255 3.51245e-05 "4415" 2277
1:2:1256 3.51245e-05 "4419" 2281
1:2:1257 3.51245e-05 "4420" 2282
1:2:1258 3.51245e-05 "4422" 2283
1:2:1259 3.51245e-05 "4433" 2294
1:2:1260 3.51245e-05 "4434" 2295
1:2:1261 3.51245e-05 "4734" 2450
1:2:1262 3.51245e-05 "4783" 2499
1:2:1263 3.51245e-05 "4784" 2500
1:2:1264 3.51245e-05 "4786" 2502
1:2:1265 3.51245e-05 "4787" 2503
1:2:1266 3.51245e-05 "4788" 2504
1:2:1267 3.51245e-05 "4789" 2505
1:2:1268 3.51245e-05 "4790" 2506
1:2:1269 3.51245e-05 "4791" 2507
1:2:1270 3.51245e-05 "5143" 2702
1:2:1271 3.51245e-05 "5147" 2706
1:2:1272 3.51245e-05 "5148" 2707
1:2:1273 3.51245e-05 "5876" 3125
1:2:1274 3.51245e-05 "5877" 3126
1:2:1275 3.51245e-05 "5878" 3127
1:2:1276 3.51245e-05 "6574" 3467
1:2:1277 3.51245e-05 "6936" 3637
1:2:1278 3.51245e-05 "7296" 3802
1:2:1279 3.51245e-05 "7654" 3964
1:2:1280 3.51245e-05 "Microtus californicus" 13018
1:2:1281 3.51245e-05 "Reithrodontomys zacatecae" 14202
1:2:1282 3.51245e-05 "8741" 4425
1:2:1283 3.51245e-05 "9449" 4709
1:2:1284 3.51245e-05 "9452" 4712
1:2:1285 3.51245e-05 "9454" 4714
1:2:1286 3.51245e-05 "9459" 4719
1:2:1287 3.51245e-05 "9813" 4861
1:2:1288 3.51245e-05 "9816" 4864
1:2:1289 3.51245e-05 "9817" 4865
1:2:1290 3.51245e-05 "10167" 5010
1:2:1291 3.51245e-05 "10178" 5018
1:2:1292 3.51245e-05 "10179" 5019
1:2:1293 3.41488e-05 "1828" 695
1:2:1294 3.41488e-05 "2186" 961
1:2:1295 3.41488e-05 "2188" 963
1:2:1296 3.41488e-05 "2218" 993
1:2:1297 3.41488e-05 "2222" 997
1:2:1298 3.41488e-05 "2229" 1004
1:2:1299 3.41488e-05 "2545" 1211
1:2:1300 3.41488e-05 "2546" 1212
1:2:1301 3.41488e-05 "2556" 1219
1:2:1302 3.41488e-05 "2587" 1250
1:2:1303 3.41488e-05 "2588" 1251
1:2:1304 3.41488e-05 "2905" 1434
1:2:1305 3.41488e-05 "2906" 1435
1:2:1306 3.41488e-05 "2951" 1463
1:2:1307 3.41488e-05 "3313" 1652
1:2:1308 3.41488e-05 "3323" 1662
1:2:1309 3.41488e-05 "3324" 1663
1:2:1310 3.41488e-05 "3325" 1664
1:2:1311 3.41488e-05 "3327" 1666
1:2:1312 3.41488e-05 "3329" 1668
1:2:1313 3.41488e-05 "3680" 1851
1:2:1314 3.41488e-05 "3684" 1855
1:2:1315 3.41488e-05 "3685" 1856
1:2:1316 3.41488e-05 "3686" 1857
1:2:1317 3.41488e-05 "3687" 1858
1:2:1318 3.41488e-05 "3688" 1859
1:2:1319 3.41488e-05 "3689" 1860
1:2:1320 3.41488e-05 "3690" 1861
1:2:1321 3.41488e-05 "4046" 2052
1:2:1322 3.41488e-05 "4051" 2057
1:2:1323 3.41488e-05 "4080" 2083
1:2:1324 3.41488e-05 "4081" 2084
1:2:1325 3.41488e-05 "4409" 2271
1:2:1326 3.41488e-05 "4416" 2278
1:2:1327 3.41488e-05 "4428" 2289
1:2:1328 3.41488e-05 "4429" 2290
1:2:1329 3.41488e-05 "4431" 2292
1:2:1330 3.41488e-05 "4432" 2293
1:2:1331 3.41488e-05 "4785" 2501
1:2:1332 3.41488e-05 "4797" 2510
1:2:1333 3.41488e-05 "5142" 2701
1:2:1334 3.41488e-05 "5149" 2708
1:2:1335 3.41488e-05 "6235" 3309
1:2:1336 3.41488e-05 "4749" 2465
1:2:1337 3.41488e-05 "7295" 3801
1:2:1338 3.41488e-05 "8743" 4427
1:2:1339 3.41488e-05 "9091" 4566
1:2:1340 3.41488e-05 "9092" 4567
1:2:1341 3.41488e-05 "9100" 4575
1:2:1342 3.41488e-05 "9453" 4713
1:2:1343 3.41488e-05 "9460" 4720
1:2:1344 3.41488e-05 "9808" 4856
1:2:1345 3.41488e-05 "9809" 4857
1:2:1346 3.41488e-05 "9818" 4866
1:2:1347 3.31731e-05 "1463" 416
1:2:1348 3.31731e-05 "1464" 417
1:2:1349 3.31731e-05 "1465" 418
1:2:1350 3.31731e-05 "1466" 419
1:2:1351 3.31731e-05 "1827" 694
1:2:1352 3.31731e-05 "2185" 960
1:2:1353 3.31731e-05 "2219" 994
1:2:1354 3.31731e-05 "2220" 995
1:2:1355 3.31731e-05 "2233" 1008
1:2:1356 3.31731e-05 "2586" 1249
1:2:1357 3.31731e-05 "2589" 1252
1:2:1358 3.31731e-05 "2903" 1432
1:2:1359 3.31731e-05 "2952" 1464
1:2:1360 3.31731e-05 "2953" 1465
1:2:1361 3.31731e-05 "2962" 1474
1:2:1362 3.31731e-05 "2967" 1479
1:2:1363 3.31731e-05 "3287" 1626
1:2:1364 3.31731e-05 "3314" 1653
1:2:1365 3.31731e-05 "3319" 1658
1:2:1366 3.31731e-05 "3320" 1659
1:2:1367 3.31731e-05 "3321" 1660
1:2:1368 3.31731e-05 "3322" 1661
1:2:1369 3.31731e-05 "3691" 1862
1:2:1370 3.31731e-05 "3692" 1863
1:2:1371 3.31731e-05 "3694" 1865
1:2:1372 3.31731e-05 "4047" 2053
1:2:1373 3.31731e-05 "4048" 2054
1:2:1374 3.31731e-05 "4049" 2055
1:2:1375 3.31731e-05 "4050" 2056
1:2:1376 3.31731e-05 "4054" 2060
1:2:1377 3.31731e-05 "4082" 2085
1:2:1378 3.31731e-05 "4083" 2086
1:2:1379 3.31731e-05 "4084" 2087
1:2:1380 3.31731e-05 "4410" 2272
1:2:1381 3.31731e-05 "4411" 2273
1:2:1382 3.31731e-05 "4412" 2274
1:2:1383 3.31731e-05 "4413" 2275
1:2:1384 3.31731e-05 "4414" 2276
1:2:1385 3.31731e-05 "4417" 2279
1:2:1386 3.31731e-05 "4418" 2280
1:2:1387 3.31731e-05 "4423" 2284
1:2:1388 3.31731e-05 "4424" 2285
1:2:1389 3.31731e-05 "4425" 2286
1:2:1390 3.31731e-05 "4426" 2287
1:2:1391 3.31731e-05 "4427" 2288
1:2:1392 3.31731e-05 "4430" 2291
1:2:1393 3.31731e-05 "4435" 2296
1:2:1394 3.31731e-05 "4442" 2303
1:2:1395 3.31731e-05 "Lepus alleni" 12613
1:2:1396 3.31731e-05 "8742" 4426
1:2:1397 3.31731e-05 "9450" 4710
1:2:1398 3.31731e-05 "9451" 4711
1:2:1399 3.31731e-05 "9810" 4858
1:2:1400 3.31731e-05 "9811" 4859
1:2:1401 3.31731e-05 "9812" 4860
1:2:1402 3.31731e-05 "9819" 4867
1:2:1403 3.31731e-05 "10169" 5012
1:2:1404 3.31731e-05 "10170" 5013
1:2:1405 3.31731e-05 "10171" 5014
1:2:1406 3.31731e-05 "10175" 5015
1:2:1407 3.31731e-05 "10176" 5016
1:2:1408 3.31731e-05 "10177" 5017
1:2:1409 3.31731e-05 "10538" 5170
1:2:1410 3.21974e-05 "1826" 693
1:2:1411 3.21974e-05 "1855" 722
1:2:1412 3.21974e-05 "2182" 957
1:2:1413 3.21974e-05 "2183" 958
1:2:1414 3.21974e-05 "2184" 959
1:2:1415 3.21974e-05 "2221" 996
1:2:1416 3.21974e-05 "2224" 999
1:2:1417 3.21974e-05 "2225" 1000
1:2:1418 3.21974e-05 "2226" 1001
1:2:1419 3.21974e-05 "2228" 1003
1:2:1420 3.21974e-05 "2230" 1005
1:2:1421 3.21974e-05 "2231" 1006
1:2:1422 3.21974e-05 "2232" 1007
1:2:1423 3.21974e-05 "2541" 1207
1:2:1424 3.21974e-05 "2542" 1208
1:2:1425 3.21974e-05 "2543" 1209
1:2:1426 3.21974e-05 "2544" 1210
1:2:1427 3.21974e-05 "2590" 1253
1:2:1428 3.21974e-05 "2593" 1256
1:2:1429 3.21974e-05 "2595" 1258
1:2:1430 3.21974e-05 "2954" 1466
1:2:1431 3.21974e-05 "2955" 1467
1:2:1432 3.21974e-05 "2958" 1470
1:2:1433 3.21974e-05 "2959" 1471
1:2:1434 3.21974e-05 "2960" 1472
1:2:1435 3.21974e-05 "2961" 1473
1:2:1436 3.21974e-05 "3315" 1654
1:2:1437 3.21974e-05 "3316" 1655
1:2:1438 3.21974e-05 "3317" 1656
1:2:1439 3.21974e-05 "3318" 1657
1:2:1440 3.21974e-05 "3330" 1669
1:2:1441 3.21974e-05 "3681" 1852
1:2:1442 3.21974e-05 "3682" 1853
1:2:1443 3.21974e-05 "3683" 1854
1:2:1444 3.21974e-05 "3693" 1864
1:2:1445 3.21974e-05 "3695" 1866
1:2:1446 3.21974e-05 "3720" 1887
1:2:1447 3.21974e-05 "4055" 2061
1:2:1448 3.21974e-05 "4079" 2082
1:2:1449 3.21974e-05 "4441" 2302
1:2:1450 3.21974e-05 "4443" 2304
1:2:1451 3.21974e-05 "4444" 2305
1:2:1452 3.21974e-05 "4798" 2511
1:2:1453 3.21974e-05 "6218" 3295
1:2:1454 3.21974e-05 "10867" 5302
1:2:1455 3.21974e-05 "Ammospermophilus harrisii" 10915
1:2:1456 3.21974e-05 "Neotoma stephensi" 13358
1:2:1457 3.21974e-05 "Urocitellus canus" 14870
1:2:1458 3.21974e-05 "7665" 3975
1:2:1459 3.21974e-05 "9101" 4576
1:2:1460 3.21974e-05 "10539" 5171
1:2:1461 3.21974e-05 "10899" 5318
1:2:1462 3.21974e-05 "10900" 5319
1:2:1463 3.21974e-05 "11259" 5465
1:2:1464 3.12218e-05 "1487" 440
1:2:1465 3.12218e-05 "1488" 441
1:2:1466 3.12218e-05 "1489" 442
1:2:1467 3.12218e-05 "1490" 443
1:2:1468 3.12218e-05 "1492" 445
1:2:1469 3.12218e-05 "1821" 688
1:2:1470 3.12218e-05 "1822" 689
1:2:1471 3.12218e-05 "1823" 690
1:2:1472 3.12218e-05 "1825" 692
1:2:1473 3.12218e-05 "1858" 725
1:2:1474 3.12218e-05 "1862" 729
1:2:1475 3.12218e-05 "2223" 998
1:2:1476 3.12218e-05 "2227" 1002
1:2:1477 3.12218e-05 "2591" 1254
1:2:1478 3.12218e-05 "2594" 1257
1:2:1479 3.12218e-05 "2596" 1259
1:2:1480 3.12218e-05 "2956" 1468
1:2:1481 3.12218e-05 "2957" 1469
1:2:1482 3.12218e-05 "3331" 1670
1:2:1483 3.12218e-05 "3332" 1671
1:2:1484 3.12218e-05 "3696" 1867
1:2:1485 3.12218e-05 "4058" 2064
1:2:1486 3.12218e-05 "4074" 2077
1:2:1487 3.12218e-05 "4075" 2078
1:2:1488 3.12218e-05 "4076" 2079
1:2:1489 3.12218e-05 "4077" 2080
1:2:1490 3.12218e-05 "4078" 2081
1:2:1491 3.12218e-05 "4389" 2251
1:2:1492 3.12218e-05 "Peromyscus keeni" 13707
1:2:1493 3.12218e-05 "10898" 5317
1:2:1494 3.02461e-05 "1824" 691
1:2:1495 3.02461e-05 "1856" 723
1:2:1496 3.02461e-05 "1859" 726
1:2:1497 3.02461e-05 "1860" 727
1:2:1498 3.02461e-05 "1861" 728
1:2:1499 3.02461e-05 "1863" 730
1:2:1500 3.02461e-05 "2181" 956
1:2:1501 3.02461e-05 "2540" 1206
1:2:1502 3.02461e-05 "2592" 1255
1:2:1503 3.02461e-05 "2597" 1260
1:2:1504 3.02461e-05 "2598" 1261
1:2:1505 3.02461e-05 "2599" 1262
1:2:1506 3.02461e-05 "2600" 1263
1:2:1507 3.02461e-05 "3697" 1868
1:2:1508 3.02461e-05 "3716" 1883
1:2:1509 3.02461e-05 "3717" 1884
1:2:1510 3.02461e-05 "3718" 1885
1:2:1511 3.02461e-05 "3719" 1886
1:2:1512 3.02461e-05 "3721" 1888
1:2:1513 3.02461e-05 "4056" 2062
1:2:1514 3.02461e-05 "4062" 2065
1:2:1515 3.02461e-05 "4436" 2297
1:2:1516 3.02461e-05 "4437" 2298
1:2:1517 3.02461e-05 "4438" 2299
1:2:1518 3.02461e-05 "4440" 2301
1:2:1519 3.02461e-05 "Enhydra lutris" 12011
1:2:1520 3.02461e-05 "Chaetodipus baileyi" 11345
1:2:1521 3.02461e-05 "10168" 5011
1:2:1522 3.02461e-05 "11260" 5466
1:2:1523 3.02461e-05 "Geomys pinetis" 12182
1:2:1524 2.92704e-05 "1493" 446
1:2:1525 2.92704e-05 "1494" 447
1:2:1526 2.92704e-05 "1857" 724
1:2:1527 2.92704e-05 "1864" 731
1:2:1528 2.92704e-05 "1865" 732
1:2:1529 2.92704e-05 "1867" 734
1:2:1530 2.92704e-05 "2601" 1264
1:2:1531 2.92704e-05 "3703" 1870
1:2:1532 2.92704e-05 "3714" 1881
1:2:1533 2.92704e-05 "3715" 1882
1:2:1534 2.92704e-05 "4057" 2063
1:2:1535 2.92704e-05 "4071" 2074
1:2:1536 2.92704e-05 "4072" 2075
1:2:1537 2.92704e-05 "4073" 2076
1:2:1538 2.92704e-05 "4439" 2300
1:2:1539 2.92704e-05 "Microtus townsendii" 13072
1:2:1540 2.92704e-05 "10506" 5151
1:2:1541 2.82947e-05 "1495" 448
1:2:1542 2.82947e-05 "1496" 449
1:2:1543 2.82947e-05 "1866" 733
1:2:1544 2.82947e-05 "1868" 735
1:2:1545 2.82947e-05 "2602" 1265
1:2:1546 2.82947e-05 "2603" 1266
1:2:1547 2.82947e-05 "3344" 1672
1:2:1548 2.82947e-05 "3358" 1686
1:2:1549 2.82947e-05 "3702" 1869
1:2:1550 2.82947e-05 "4063" 2066
1:2:1551 2.82947e-05 "4064" 2067
1:2:1552 2.82947e-05 "4070" 2073
1:2:1553 2.82947e-05 "11227" 5450
1:2:1554 2.82947e-05 "Dipodomys nelsoni" 11928
1:2:1555 2.82947e-05 "Neotoma bryanti" 13341
1:2:1556 2.7319e-05 "2992" 1489
1:2:1557 2.7319e-05 "3347" 1675
1:2:1558 2.7319e-05 "3348" 1676
1:2:1559 2.7319e-05 "3356" 1684
1:2:1560 2.7319e-05 "3357" 1685
1:2:1561 2.7319e-05 "3704" 1871
1:2:1562 2.7319e-05 "3705" 1872
1:2:1563 2.7319e-05 "4065" 2068
1:2:1564 2.7319e-05 "Microtus oregoni" 13057
1:2:1565 2.7319e-05 "Neurotrichus gibbsii" 13379
1:2:1566 2.7319e-05 "10507" 5152
1:2:1567 2.7319e-05 "11228" 5451
1:2:1568 2.7319e-05 "Geomys breviceps" 12178
1:2:1569 2.63434e-05 "2604" 1267
1:2:1570 2.63434e-05 "2990" 1487
1:2:1571 2.63434e-05 "2991" 1488
1:2:1572 2.63434e-05 "2994" 1490
1:2:1573 2.63434e-05 "3346" 1674
1:2:1574 2.63434e-05 "3352" 1680
1:2:1575 2.63434e-05 "3353" 1681
1:2:1576 2.63434e-05 "3354" 1682
1:2:1577 2.63434e-05 "3355" 1683
1:2:1578 2.63434e-05 "3713" 1880
1:2:1579 2.63434e-05 "4066" 2069
1:2:1580 2.63434e-05 "4067" 2070
1:2:1581 2.63434e-05 "4069" 2072
1:2:1582 2.63434e-05 "Sylvilagus obscurus" 14604
1:2:1583 2.63434e-05 "11589" 5594
1:2:1584 2.63434e-05 "11949" 5732
1:2:1585 2.63434e-05 "Cratogeomys goldmani" 11479
1:2:1586 2.63434e-05 "Neotoma goldmani" 13347
1:2:1587 2.63434e-05 "Thomomys townsendii" 14753
1:2:1588 2.53677e-05 "3345" 1673
1:2:1589 2.53677e-05 "3349" 1677
1:2:1590 2.53677e-05 "3350" 1678
1:2:1591 2.53677e-05 "3351" 1679
1:2:1592 2.53677e-05 "3706" 1873
1:2:1593 2.53677e-05 "3710" 1877
1:2:1594 2.53677e-05 "3711" 1878
1:2:1595 2.53677e-05 "3712" 1879
1:2:1596 2.53677e-05 "4068" 2071
1:2:1597 2.53677e-05 "Sorex bendirii" 14432
1:2:1598 2.53677e-05 "Zapus trinotatus" 14945
1:2:1599 2.53677e-05 "Neotoma fuscipes" 13346
1:2:1600 2.53677e-05 "Peromyscus merriami" 13718
1:2:1601 2.53677e-05 "Sorex ornatus" 14468
1:2:1602 2.53677e-05 "11620" 5607
1:2:1603 2.4392e-05 "2989" 1486
1:2:1604 2.4392e-05 "2995" 1491
1:2:1605 2.4392e-05 "3707" 1874
1:2:1606 2.4392e-05 "3708" 1875
1:2:1607 2.4392e-05 "3709" 1876
1:2:1608 2.4392e-05 "Neotoma macrotis" 13351
1:2:1609 2.4392e-05 "Urocitellus armatus" 14867
1:2:1610 2.34163e-05 "2996" 1492
1:2:1611 2.34163e-05 "Peromyscus spicilegus" 13729
1:2:1612 2.34163e-05 "Thomomys idahoensis" 14749
1:2:1613 2.24406e-05 "2988" 1485
1:2:1614 2.24406e-05 "Myodes californicus" 13206
1:2:1615 2.24406e-05 "Neotamias ruficaudus" 13330
1:2:1616 2.24406e-05 "Neotamias senex" 13332
1:2:1617 2.24406e-05 "Perognathus amplus" 13680
1:2:1618 2.1465e-05 "2987" 1484
1:2:1619 2.04893e-05 "2985" 1482
1:2:1620 2.04893e-05 "2986" 1483
1:2:1621 2.04893e-05 "Geomys arenarius" 12176
1:2:1622 2.04893e-05 "Neotamias rufus" 13331
1:2:1623 2.04893e-05 "Sciurus arizonensis" 14328
1:2:1624 1.95136e-05 "Neotamias townsendii" 13336
1:2:1625 1.95136e-05 "Sciurus colliaei" 14331
1:2:1626 1.85379e-05 "Chaetodipus californicus" 11346
1:2:1627 1.85379e-05 "Peromyscus californicus" 13693
1:2:1628 1.75622e-05 "Dipodomys panamintinus" 11932
1:2:1629 1.75622e-05 "Neotamias merriami" 13322
1:2:1630 1.75622e-05 "Notiosorex evotis" 13417
1:2:1631 1.65866e-05 "Chaetodipus pernix" 11356
1:2:1632 1.65866e-05 "Perognathus inornatus" 13684
1:2:1633 1.56109e-05 "Sorex yukonicus" 14496
1:2:1634 1.56109e-05 "Scapanus townsendii" 14313
1:2:1635 1.56109e-05 "Sorex sonomae" 14483
1:2:1636 1.56109e-05 "Thomomys mazama" 14750
1:2:1637 1.56109e-05 "Chaetodipus spinatus" 11358
1:2:1638 1.56109e-05 "Dipodomys simulans" 11934
1:2:1639 1.56109e-05 "Nelsonia neotomodon" 13299
1:2:1640 1.56109e-05 "Neotamias speciosus" 13335
1:2:1641 1.56109e-05 "Neofiber alleni" 13307
1:2:1642 1.46352e-05 "Chaetodipus rudinoris" 11357
1:2:1643 1.46352e-05 "Dipodomys californicus" 11919
1:2:1644 1.46352e-05 "Neotamias cinereicollis" 13319
1:2:1645 1.46352e-05 "Neotamias durangae" 13321
1:2:1646 1.46352e-05 "Neotoma devia" 13344
1:2:1647 1.46352e-05 "Peromyscus fraterculus" 13698
1:2:1648 1.36595e-05 "Callospermophilus saturatus" 11189
1:2:1649 1.36595e-05 "Callospermophilus madrensis" 11188
1:2:1650 1.36595e-05 "Chaetodipus artus" 11344
1:2:1651 1.36595e-05 "Chaetodipus goldmani" 11350
1:2:1652 1.36595e-05 "Reithrodontomys burti" 14183
1:2:1653 1.36595e-05 "Sorex arizonae" 14428
1:2:1654 1.26838e-05 "Geomys personatus" 12181
1:2:1655 1.26838e-05 "Notiosorex cockrumi" 13415
1:2:1656 1.17082e-05 "5166" 2719
1:2:1657 1.17082e-05 "Sorex pacificus" 14469
1:2:1658 1.17082e-05 "Dipodomys heermanni" 11924
1:2:1659 1.17082e-05 "Peromyscus schmidlyi" 13727
1:2:1660 1.17082e-05 "Sciurus alleni" 14326
1:2:1661 1.17082e-05 "Sorex tenellus" 14485
1:2:1662 1.17082e-05 "Sylvilagus robustus" 14606
1:2:1663 1.17082e-05 "Thomomys monticola" 14751
1:2:1664 1.17082e-05 "Podomys floridanus" 13921
1:2:1665 1.07325e-05 "5527" 2924
1:2:1666 1.07325e-05 "Geomys knoxjonesi" 12180
1:2:1667 1.07325e-05 "Microdipodops pallidus" 12974
1:2:1668 1.07325e-05 "Neotamias panamintinus" 13327
1:2:1669 9.7568e-06 "Arborimus albipes" 11002
1:2:1670 9.7568e-06 "Chaetodipus arenarius" 11343
1:2:1671 9.7568e-06 "Dipodomys compactus" 11920
1:2:1672 8.78112e-06 "Arborimus longicaudus" 11003
1:2:1673 8.78112e-06 "Chaetodipus fallax" 11348
1:2:1674 8.78112e-06 "Cynomys parvidens" 11807
1:2:1675 8.78112e-06 "Neotamias obscurus" 13324
1:2:1676 7.80544e-06 "Dicrostonyx nunatakensis" 11902
1:2:1677 7.80544e-06 "Sorex bairdi" 14430
1:2:1678 7.80544e-06 "Sorex rohweri" 14476
1:2:1679 7.80544e-06 "Dipodomys agilis" 11918
1:2:1680 7.80544e-06 "Geomys attwateri" 12177
1:2:1681 7.80544e-06 "Neotamias quadrimaculatus" 13328
1:2:1682 7.80544e-06 "Neotamias sonomae" 13334
1:2:1683 7.80544e-06 "Sorex emarginatus" 14442
1:2:1684 6.82976e-06 "Sorex maritimensis" 14456
1:2:1685 6.82976e-06 "Dipodomys elator" 11922
1:2:1686 6.82976e-06 "Neotoma phenax" 13357
1:2:1687 6.82976e-06 "Xerospermophilus mohavensis" 14932
1:2:1688 5.85408e-06 "Sylvilagus transitionalis" 14608
1:2:1689 5.85408e-06 "Neotamias siskiyou" 13333
1:2:1690 5.85408e-06 "Ammospermophilus nelsoni" 10918
1:2:1691 5.85408e-06 "Chaetodipus lineatus" 11353
1:2:1692 5.85408e-06 "Cynomys mexicanus" 11806
1:2:1693 5.85408e-06 "Dipodomys nitratoides" 11929
1:2:1694 5.85408e-06 "Geomys texensis" 12183
1:2:1695 5.85408e-06 "Neotamias canipes" 13318
1:2:1696 5.85408e-06 "Peromyscus hooperi" 13705
1:2:1697 5.85408e-06 "Urocitellus washingtoni" 14880
1:2:1698 4.8784e-06 "Dipodomys ingens" 11925
1:2:1699 4.8784e-06 "Neotoma palatina" 13356
1:2:1700 4.8784e-06 "Peromyscus eva" 13697
1:2:1701 3.90272e-06 "Marmota vancouverensis" 12822
1:2:1702 3.90272e-06 "Microtus canicaudus" 13019
1:2:1703 3.90272e-06 "Thomomys bulbivorus" 14747
1:2:1704 3.90272e-06 "Dipodomys venustus" 11937
1:2:1705 3.90272e-06 "Neotamias bulleri" 13317
1:2:1706 3.90272e-06 "Peromyscus polius" 13725
1:2:1707 3.90272e-06 "Sorex neomexicanus" 14465
1:2:1708 3.90272e-06 "Urocitellus endemicus" 14873
1:2:1709 3.90272e-06 "Urocitellus townsendii" 14878
1:2:1710 2.92704e-06 "Arborimus pomo" 11004
1:2:1711 2.92704e-06 "Marmota olympus" 12820
1:2:1712 2.92704e-06 "Urocitellus nancyae" 14875
1:2:1713 2.92704e-06 "Dipodomys stephensi" 11936
1:2:1714 2.92704e-06 "Mustela nigripes" 13192
1:2:1715 2.92704e-06 "Neotamias alpinus" 13315
1:2:1716 2.92704e-06 "Peromyscus simulus" 13728
1:2:1717 2.92704e-06 "Reithrodontomys raviventris" 14197
1:2:1718 2.92704e-06 "Sorex lyelli" 14454
1:2:1719 2.92704e-06 "Sorex milleri" 14459
1:2:1720 2.92704e-06 "Tamiasciurus mearnsi" 14653
1:2:1721 2.92704e-06 "Urocitellus brunneus" 14869
1:2:1722 1.95136e-06 "Dipodomys gravipes" 11923
1:2:1723 1.95136e-06 "Neotamias ochrogenys" 13325
1:2:1724 1.95136e-06 "Neotoma angustapalata" 13340
1:2:1725 1.95136e-06 "Notiosorex villai" 13418
1:2:1726 1.95136e-06 "Perognathus alticola" 13679
1:2:1727 1.95136e-06 "Peromyscus ochraventer" 13721
1:2:1728 1.95136e-06 "Thomomys clusius" 14748
1:2:1729 9.7568e-07 "Sorex alaskanus" 14423
1:2:1730 9.7568e-07 "Chaetodipus ammophilus" 11342
1:2:1731 9.7568e-07 "Neotamias palmeri" 13326
1:2:1732 9.7568e-07 "Neotoma insularis" 13348
1:2:1733 9.7568e-07 "Sylvilagus cognatus" 14597
1:2:1734 9.7568e-07 "Canis rufus" 11223
1:3:1 0.000858599 "Prionailurus bengalensis" 13977
1:3:2 0.000699563 "Viverricula indica" 14905
1:3:3 0.000661511 "Macaca mulatta" 12716
1:3:4 0.000642973 "Rusa unicolor" 14267
1:3:5 0.000638095 "Martes flavigula" 12824
1:3:6 0.000632241 "Rattus tanezumi" 14164
1:3:7 0.000571749 "Paguma larvata" 13593
1:3:8 0.000555162 "Nyctereutes procyonoides" 13427
1:3:9 0.00053077 "Ursus thibetanus" 14894
1:3:10 0.000499548 "Muntiacus vaginalis" 13133
1:3:11 0.000486864 "Hystrix brachyura" 12465
1:3:12 0.000449789 "Capricornis sumatraensis" 11240
1:3:13 0.000442959 "Aonyx cinereus" 10950
1:3:14 0.000432226 "Niviventer fulvescens" 13400
1:3:15 0.00039515 "Crocidura attenuata" 11506
1:3:16 0.000377588 "Erinaceus amurensis" 12043
1:3:17 0.000371734 "Callosciurus erythraeus" 11177
1:3:18 0.000361977 "Arctonyx albogularis" 11010
1:3:19 0.000360026 "Rattus nitidus" 14148
1:3:20 0.000355148 "Niviventer confucianus" 13393
1:3:21 0.000341488 "Petaurista philippensis" 13748
1:3:22 0.000328804 "Petaurista petaurista" 13747
1:3:23 0.000315145 "Chimarrogale himalayica" 11381
1:3:24 0.000311242 "Mustela kathiah" 13189
1:3:25 0.000285874 "Crocidura shantungensis" 11637
1:3:26 0.000281972 "Melogale moschata" 12882
1:3:27 0.00028002 "Arctictis binturong" 11006
1:3:28 0.000274166 "Manis pentadactyla" 12772
1:3:29 0.000271239 "Petaurista elegans" 13741
1:3:30 0.000260507 "Viverra zibetha" 14904
1:3:31 0.000258555 "Tupaia belangeri" 14838
1:3:32 0.000256604 "Prionodon pardicolor" 13982
1:3:33 0.000252701 "Crocidura fuliginosa" 11541
1:3:34 0.000248798 "Arctogalidia trivirgata" 11009
1:3:35 0.000247823 "Berylmys bowersi" 11082
1:3:36 0.000245871 "Rhizomys pruinosus" 14244
1:3:37 0.00024392 "Catopuma temminckii" 11258
1:3:38 0.00024392 "Ratufa bicolor" 14173
1:3:39 0.000241969 "Pardofelis marmorata" 13654
1:3:40 0.000238066 "Helarctos malayanus" 12331
1:3:41 0.000233188 "Atherurus macrourus" 11036
1:3:42 0.000227333 "Bos gaurus" 11106
1:3:43 0.000220504 "Leopoldamys edwardsi" 12579
1:3:44 0.000211723 "Elephas maximus" 11986
1:3:45 0.000208796 "Macaca assamensis" 12708
1:3:46 0.000203917 "Apodemus draco" 10969
1:3:47 0.000202941 "Rattus losea" 14142
1:3:48 0.000196112 "Rhizomys sinensis" 14245
1:3:49 0.000195136 "Dremomys pernyi" 11952
1:3:50 0.000192209 "Rattus andamanensis" 14122
1:3:51 0.000189282 "Melogale personata" 12884
1:3:52 0.000188306 "Nycticebus bengalensis" 13429
1:3:53 0.000186355 "Macaca arctoides" 12707
1:3:54 0.000182452 "Mus pahari" 13163
1:3:55 0.000180501 "Elaphodus cephalophus" 11973
1:3:56 0.000180501 "Eothenomys melanogaster" 12021
1:3:57 0.000176598 "Muntiacus reevesi" 13130
1:3:58 0.000172695 "Hylopetes alboniger" 12448
1:3:59 0.000168793 "Mus caroli" 13145
1:3:60 0.000167817 "Macaca leonina" 12714
1:3:61 0.000167817 "Tamiops mcclellandii" 14655
1:3:62 0.000166841 "Dremomys rufigenis" 11954
1:3:63 0.000165866 "Hylomys suillus" 12431
1:3:64 0.000165866 "Moschus berezovskii" 13113
1:3:65 0.000160987 "Tamiops maritimus" 14654
1:3:66 0.000154157 "Chiropodomys gliroides" 11394
1:3:67 0.000153182 "Sciurotamias davidianus" 14322
1:3:68 0.000152206 "Mustela strigidorsa" 13198
1:3:69 0.000148303 "Arctonyx collaris" 11011
1:3:70 0.000140498 "Macaca thibetana" 12726
1:3:71 0.000138547 "11079" 5427
1:3:72 0.000138547 "Rhizomys sumatrensis" 14246
1:3:73 0.000136595 "Neofelis nebulosa" 13306
1:3:74 0.000136595 "Trogopterus xanthipes" 14835
1:3:75 0.00013562 "Herpestes javanicus" 12355
1:3:76 0.000131717 "11799" 5711
1:3:77 0.000131717 "Anourosorex squamipes" 10933
1:3:78 0.000127814 "Crocidura vorax" 11662
1:3:79 0.000126838 "12159" 5841
1:3:80 0.000125863 "11439" 5572
1:3:81 0.000125863 "Lepus peguensis" 12633
1:3:82 0.000123911 "Cannomys badius" 11225
1:3:83 0.000123911 "Petaurista alborufus" 13740
1:3:84 0.000122936 "11078" 5426
1:3:85 0.00012196 "Hylopetes phayrei" 12450
1:3:86 0.000120984 "11077" 5425
1:3:87 0.000120984 "12158" 5840
1:3:88 0.000120009 "Tamiops swinhoei" 14657
1:3:89 0.000119033 "Typhlomys cinereus" 14865
1:3:90 0.000117082 "11800" 5712
1:3:91 0.000117082 "Menetes berdmorei" 12895
1:3:92 0.000116106 "11440" 5573
1:3:93 0.000116106 "12882" 6110
1:3:94 0.00011513 "12883" 6111
1:3:95 0.000114155 "12520" 5974
1:3:96 0.000114155 "Belomys pearsonii" 11080
1:3:97 0.000113179 "11080" 5428
1:3:98 0.000113179 "Mus cookii" 13147
1:3:99 0.000111228 "14325" 6572
1:3:100 0.000109276 "11438" 5571
1:3:101 0.000109276 "11798" 5710
1:3:102 0.000109276 "12884" 6112
1:3:103 0.000109276 "14326" 6573
1:3:104 0.000108301 "11429" 5562
1:3:105 0.000108301 "12885" 6113
1:3:106 0.000108301 "13242" 6234
1:3:107 0.000107325 "10363" 5132
1:3:108 0.000107325 "12160" 5842
1:3:109 0.000106349 "9645" 4815
1:3:110 0.000106349 "12519" 5973
1:3:111 0.000105373 "14686" 6676
1:3:112 0.000103422 "9285" 4663
1:3:113 0.000103422 "10003" 4970
1:3:114 0.000103422 "12881" 6109
1:3:115 0.000103422 "Scaptonyx fusicaudus" 14317
1:3:116 0.000102446 "9644" 4814
1:3:117 0.000102446 "11437" 5570
1:3:118 0.000102446 "12161" 5843
1:3:119 0.000102446 "12521" 5975
1:3:120 0.000102446 "12880" 6108
1:3:121 0.000101471 "10719" 5278
1:3:122 0.000101471 "10723" 5282
1:3:123 0.000101471 "11441" 5574
1:3:124 0.000101471 "13241" 6233
1:3:125 0.000100495 "10004" 4971
1:3:126 0.000100495 "12518" 5972
1:3:127 0.000100495 "13244" 6236
1:3:128 9.95194e-05 "11081" 5429
1:3:129 9.95194e-05 "12522" 5976
1:3:130 9.95194e-05 "14687" 6677
1:3:131 9.85437e-05 "9284" 4662
1:3:132 9.85437e-05 "13245" 6237
1:3:133 9.85437e-05 "Niviventer langbianis" 13402
1:3:134 9.7568e-05 "10364" 5133
1:3:135 9.7568e-05 "11801" 5713
1:3:136 9.7568e-05 "Bandicota savilei" 11062
1:3:137 9.7568e-05 "Viverra megaspila" 14902
1:3:138 9.65923e-05 "9288" 4666
1:3:139 9.65923e-05 "11082" 5430
1:3:140 9.65923e-05 "13965" 6462
1:3:141 9.65923e-05 "15408" 6862
1:3:142 9.56167e-05 "12162" 5844
1:3:143 9.56167e-05 "12523" 5977
1:3:144 9.4641e-05 "9286" 4664
1:3:145 9.4641e-05 "13964" 6461
1:3:146 9.4641e-05 "Apodemus chevrieri" 10968
1:3:147 9.4641e-05 "Lepus sinensis" 12635
1:3:148 9.36653e-05 "9287" 4665
1:3:149 9.36653e-05 "10724" 5283
1:3:150 9.36653e-05 "11428" 5561
1:3:151 9.36653e-05 "Chimarrogale styani" 11384
1:3:152 9.26896e-05 "9289" 4667
1:3:153 9.26896e-05 "10722" 5281
1:3:154 9.26896e-05 "11068" 5416
1:3:155 9.26896e-05 "11069" 5417
1:3:156 9.26896e-05 "15047" 6769
1:3:157 9.17139e-05 "9646" 4816
1:3:158 9.17139e-05 "10362" 5131
1:3:159 9.17139e-05 "11083" 5431
1:3:160 9.17139e-05 "12524" 5978
1:3:161 9.17139e-05 "13601" 6349
1:3:162 9.17139e-05 "Mogera insularis" 13089
1:3:163 9.07383e-05 "11795" 5707
1:3:164 9.07383e-05 "13602" 6350
1:3:165 9.07383e-05 "13605" 6353
1:3:166 9.07383e-05 "13962" 6459
1:3:167 9.07383e-05 "15048" 6770
1:3:168 8.97626e-05 "11076" 5424
1:3:169 8.97626e-05 "11431" 5564
1:3:170 8.97626e-05 "12525" 5979
1:3:171 8.97626e-05 "13959" 6456
1:3:172 8.97626e-05 "14324" 6571
1:3:173 8.97626e-05 "15039" 6761
1:3:174 8.87869e-05 "10718" 5277
1:3:175 8.87869e-05 "11067" 5415
1:3:176 8.87869e-05 "11430" 5563
1:3:177 8.87869e-05 "13599" 6347
1:3:178 8.87869e-05 "14679" 6669
1:3:179 8.87869e-05 "15040" 6762
1:3:180 8.87869e-05 "15399" 6853
1:3:181 8.87869e-05 "15407" 6861
1:3:182 8.78112e-05 "10005" 4972
1:3:183 8.78112e-05 "10720" 5279
1:3:184 8.78112e-05 "11084" 5432
1:3:185 8.78112e-05 "11442" 5575
1:3:186 8.78112e-05 "11796" 5708
1:3:187 8.78112e-05 "11802" 5714
1:3:188 8.78112e-05 "13243" 6235
1:3:189 8.78112e-05 "13600" 6348
1:3:190 8.78112e-05 "13603" 6351
1:3:191 8.78112e-05 "13604" 6352
1:3:192 8.78112e-05 "14319" 6566
1:3:193 8.78112e-05 "14322" 6569
1:3:194 8.78112e-05 "14682" 6672
1:3:195 8.78112e-05 "15400" 6854
1:3:196 8.78112e-05 "15768" 6952
1:3:197 8.78112e-05 "16488" 7107
1:3:198 8.68355e-05 "12155" 5837
1:3:199 8.68355e-05 "13966" 6463
1:3:200 8.68355e-05 "16129" 7034
1:3:201 8.68355e-05 "16489" 7108
1:3:202 8.58599e-05 "10721" 5280
1:3:203 8.58599e-05 "11436" 5569
1:3:204 8.58599e-05 "12154" 5836
1:3:205 8.58599e-05 "14318" 6565
1:3:206 8.58599e-05 "15760" 6944
1:3:207 8.58599e-05 "Euroscaptor klossi" 12078
1:3:208 8.48842e-05 "12515" 5969
1:3:209 8.48842e-05 "12886" 6114
1:3:210 8.48842e-05 "13958" 6455
1:3:211 8.48842e-05 "13963" 6460
1:3:212 8.48842e-05 "14323" 6570
1:3:213 8.48842e-05 "15409" 6863
1:3:214 8.39085e-05 "8924" 4512
1:3:215 8.39085e-05 "13960" 6457
1:3:216 8.39085e-05 "13961" 6458
1:3:217 8.39085e-05 "14680" 6670
1:3:218 8.39085e-05 "16120" 7026
1:3:219 8.39085e-05 "Callosciurus finlaysonii" 11178
1:3:220 8.39085e-05 "Uropsilus gracilis" 14887
1:3:221 8.29328e-05 "9290" 4668
1:3:222 8.29328e-05 "9643" 4813
1:3:223 8.29328e-05 "11443" 5576
1:3:224 8.29328e-05 "13246" 6238
1:3:225 8.29328e-05 "13606" 6354
1:3:226 8.29328e-05 "15042" 6764
1:3:227 8.29328e-05 "15759" 6943
1:3:228 8.19571e-05 "10716" 5275
1:3:229 8.19571e-05 "12526" 5980
1:3:230 8.19571e-05 "13240" 6232
1:3:231 8.09815e-05 "8925" 4513
1:3:232 8.09815e-05 "10717" 5276
1:3:233 8.09815e-05 "11432" 5565
1:3:234 8.09815e-05 "11433" 5566
1:3:235 8.09815e-05 "11792" 5704
1:3:236 8.09815e-05 "11803" 5715
1:3:237 8.09815e-05 "12514" 5968
1:3:238 8.09815e-05 "14320" 6567
1:3:239 8.09815e-05 "14321" 6568
1:3:240 8.00058e-05 "11797" 5709
1:3:241 8.00058e-05 "12163" 5845
1:3:242 8.00058e-05 "12887" 6115
1:3:243 8.00058e-05 "14678" 6668
1:3:244 8.00058e-05 "14681" 6671
1:3:245 8.00058e-05 "14685" 6675
1:3:246 8.00058e-05 "16128" 7033
1:3:247 8.00058e-05 "Crocidura indochinensis" 11561
1:3:248 7.90301e-05 "8927" 4515
1:3:249 7.90301e-05 "10715" 5274
1:3:250 7.90301e-05 "11793" 5705
1:3:251 7.90301e-05 "11794" 5706
1:3:252 7.90301e-05 "15406" 6860
1:3:253 7.90301e-05 "15769" 6953
1:3:254 7.80544e-05 "8926" 4514
1:3:255 7.80544e-05 "12527" 5981
1:3:256 7.80544e-05 "16480" 7102
1:3:257 7.70787e-05 "16848" 7189
1:3:258 7.70787e-05 "Berylmys berdmorei" 11081
1:3:259 7.70787e-05 "Callosciurus pygerythrus" 11185
1:3:260 7.61031e-05 "11070" 5418
1:3:261 7.61031e-05 "12153" 5835
1:3:262 7.61031e-05 "12156" 5838
1:3:263 7.61031e-05 "12517" 5971
1:3:264 7.61031e-05 "12878" 6106
1:3:265 7.61031e-05 "12879" 6107
1:3:266 7.51274e-05 "9647" 4817
1:3:267 7.51274e-05 "11809" 5721
1:3:268 7.51274e-05 "13239" 6231
1:3:269 7.51274e-05 "15041" 6763
1:3:270 7.51274e-05 "15402" 6856
1:3:271 7.51274e-05 "15762" 6946
1:3:272 7.51274e-05 "15767" 6951
1:3:273 7.51274e-05 "Nectogale elegans" 13292
1:3:274 7.41517e-05 "9649" 4819
1:3:275 7.41517e-05 "9650" 4820
1:3:276 7.41517e-05 "11434" 5567
1:3:277 7.41517e-05 "11435" 5568
1:3:278 7.41517e-05 "11808" 5720
1:3:279 7.41517e-05 "12164" 5846
1:3:280 7.41517e-05 "12874" 6102
1:3:281 7.41517e-05 "12875" 6103
1:3:282 7.3176e-05 "8928" 4516
1:3:283 7.3176e-05 "9648" 4818
1:3:284 7.3176e-05 "11071" 5419
1:3:285 7.3176e-05 "11085" 5433
1:3:286 7.3176e-05 "12877" 6105
1:3:287 7.3176e-05 "14317" 6564
1:3:288 7.3176e-05 "17559" 7362
1:3:289 7.3176e-05 "Trachypithecus crepusculus" 14788
1:3:290 7.22003e-05 "10361" 5130
1:3:291 7.22003e-05 "11073" 5421
1:3:292 7.22003e-05 "11087" 5435
1:3:293 7.22003e-05 "11791" 5703
1:3:294 7.22003e-05 "12888" 6116
1:3:295 7.22003e-05 "13598" 6346
1:3:296 7.22003e-05 "Budorcas taxicolor" 11132
1:3:297 7.12247e-05 "11072" 5420
1:3:298 7.12247e-05 "11086" 5434
1:3:299 7.12247e-05 "11444" 5577
1:3:300 7.12247e-05 "12513" 5967
1:3:301 7.12247e-05 "13235" 6227
1:3:302 7.12247e-05 "13248" 6240
1:3:303 7.12247e-05 "13957" 6454
1:3:304 7.12247e-05 "Sorex bedfordiae" 14431
1:3:305 7.0249e-05 "10002" 4969
1:3:306 7.0249e-05 "11074" 5422
1:3:307 7.0249e-05 "11075" 5423
1:3:308 7.0249e-05 "11088" 5436
1:3:309 7.0249e-05 "11448" 5581
1:3:310 7.0249e-05 "12157" 5839
1:3:311 7.0249e-05 "12873" 6101
1:3:312 7.0249e-05 "13597" 6345
1:3:313 7.0249e-05 "15046" 6768
1:3:314 6.92733e-05 "11089" 5437
1:3:315 6.92733e-05 "11807" 5719
1:3:316 6.92733e-05 "12165" 5847
1:3:317 6.92733e-05 "13247" 6239
1:3:318 6.92733e-05 "14683" 6673
1:3:319 6.92733e-05 "15763" 6947
1:3:320 6.92733e-05 "16484" 7103
1:3:321 6.82976e-05 "10360" 5129
1:3:322 6.82976e-05 "10728" 5287
1:3:323 6.82976e-05 "11449" 5582
1:3:324 6.82976e-05 "16487" 7106
1:3:325 6.82976e-05 "Ailurus fulgens" 10820
1:3:326 6.73219e-05 "11445" 5578
1:3:327 6.73219e-05 "11447" 5580
1:3:328 6.73219e-05 "11805" 5717
1:3:329 6.73219e-05 "13237" 6229
1:3:330 6.73219e-05 "16127" 7032
1:3:331 6.73219e-05 "Apodemus latronum" 10974
1:3:332 6.73219e-05 "Dremomys lokriah" 11951
1:3:333 6.63463e-05 "9291" 4669
1:3:334 6.63463e-05 "10010" 4977
1:3:335 6.63463e-05 "10358" 5127
1:3:336 6.63463e-05 "10359" 5128
1:3:337 6.63463e-05 "11804" 5716
1:3:338 6.63463e-05 "11806" 5718
1:3:339 6.63463e-05 "12167" 5849
1:3:340 6.63463e-05 "13238" 6230
1:3:341 6.63463e-05 "15403" 6857
1:3:342 6.63463e-05 "16485" 7104
1:3:343 6.63463e-05 "16844" 7185
1:3:344 6.63463e-05 "16845" 7186
1:3:345 6.63463e-05 "Euroscaptor longirostris" 12079
1:3:346 6.53706e-05 "10357" 5126
1:3:347 6.53706e-05 "10725" 5284
1:3:348 6.53706e-05 "10727" 5286
1:3:349 6.53706e-05 "12166" 5848
1:3:350 6.53706e-05 "15043" 6765
1:3:351 6.43949e-05 "11810" 5722
1:3:352 6.43949e-05 "12168" 5850
1:3:353 6.43949e-05 "12528" 5982
1:3:354 6.43949e-05 "15766" 6950
1:3:355 6.43949e-05 "16123" 7028
1:3:356 6.43949e-05 "Blarinella griselda" 11101
1:3:357 6.43949e-05 "Callosciurus caniceps" 11176
1:3:358 6.43949e-05 "Hylobates lar" 12424
1:3:359 6.34192e-05 "10006" 4973
1:3:360 6.34192e-05 "10009" 4976
1:3:361 6.34192e-05 "11446" 5579
1:3:362 6.34192e-05 "12169" 5851
1:3:363 6.34192e-05 "13234" 6226
1:3:364 6.34192e-05 "13595" 6343
1:3:365 6.34192e-05 "16124" 7029
1:3:366 6.34192e-05 "Chodsigoa parca" 11418
1:3:367 6.24435e-05 "10011" 4978
1:3:368 6.24435e-05 "10371" 5140
1:3:369 6.24435e-05 "10726" 5285
1:3:370 6.24435e-05 "10729" 5288
1:3:371 6.24435e-05 "10730" 5289
1:3:372 6.24435e-05 "12516" 5970
1:3:373 6.14679e-05 "10008" 4975
1:3:374 6.14679e-05 "10356" 5125
1:3:375 6.14679e-05 "10370" 5139
1:3:376 6.14679e-05 "10714" 5273
1:3:377 6.14679e-05 "11450" 5583
1:3:378 6.14679e-05 "11790" 5702
1:3:379 6.14679e-05 "12152" 5834
1:3:380 6.14679e-05 "Trachypithecus phayrei" 14800
1:3:381 6.04922e-05 "10369" 5138
1:3:382 6.04922e-05 "11812" 5724
1:3:383 6.04922e-05 "12889" 6117
1:3:384 6.04922e-05 "15764" 6948
1:3:385 6.04922e-05 "16122" 7027
1:3:386 6.04922e-05 "Chodsigoa hypsibia" 11416
1:3:387 5.95165e-05 "10365" 5134
1:3:388 5.95165e-05 "11090" 5438
1:3:389 5.95165e-05 "11811" 5723
1:3:390 5.95165e-05 "12170" 5852
1:3:391 5.95165e-05 "12529" 5983
1:3:392 5.95165e-05 "13233" 6225
1:3:393 5.95165e-05 "Parascaptor leucura" 13642
1:3:394 5.85408e-05 "8929" 4517
1:3:395 5.85408e-05 "10368" 5137
1:3:396 5.85408e-05 "10731" 5290
1:3:397 5.85408e-05 "12173" 5855
1:3:398 5.85408e-05 "15765" 6949
1:3:399 5.75651e-05 "9651" 4821
1:3:400 5.75651e-05 "10007" 4974
1:3:401 5.75651e-05 "13594" 6342
1:3:402 5.75651e-05 "14677" 6667
1:3:403 5.65895e-05 "10355" 5124
1:3:404 5.65895e-05 "11813" 5725
1:3:405 5.65895e-05 "12171" 5853
1:3:406 5.65895e-05 "12172" 5854
1:3:407 5.65895e-05 "Chiromyscus chiropus" 11392
1:3:408 5.65895e-05 "Eothenomys miletus" 12022
1:3:409 5.56138e-05 "Caryomys inez" 11253
1:3:410 5.56138e-05 "10367" 5136
1:3:411 5.56138e-05 "11814" 5726
1:3:412 5.56138e-05 "12174" 5856
1:3:413 5.56138e-05 "12530" 5984
1:3:414 5.56138e-05 "12876" 6104
1:3:415 5.56138e-05 "14316" 6563
1:3:416 5.56138e-05 "Episoriculus macrurus" 12030
1:3:417 5.56138e-05 "Nycticebus pygmaeus" 13436
1:3:418 5.46381e-05 "13956" 6453
1:3:419 5.46381e-05 "16847" 7188
1:3:420 5.36624e-05 "8930" 4518
1:3:421 5.36624e-05 "11451" 5584
1:3:422 5.36624e-05 "11460" 5593
1:3:423 5.36624e-05 "15405" 6859
1:3:424 5.36624e-05 "16486" 7105
1:3:425 5.36624e-05 "Bos javanicus" 11107
1:3:426 5.36624e-05 "Episoriculus caudatus" 12027
1:3:427 5.26867e-05 "8932" 4520
1:3:428 5.26867e-05 "10372" 5141
1:3:429 5.26867e-05 "10379" 5148
1:3:430 5.26867e-05 "10739" 5298
1:3:431 5.26867e-05 "11098" 5446
1:3:432 5.26867e-05 "11099" 5447
1:3:433 5.26867e-05 "11452" 5585
1:3:434 5.26867e-05 "11459" 5592
1:3:435 5.26867e-05 "13955" 6452
1:3:436 5.26867e-05 "16126" 7031
1:3:437 5.17111e-05 "8931" 4519
1:3:438 5.17111e-05 "10378" 5147
1:3:439 5.17111e-05 "11815" 5727
1:3:440 5.17111e-05 "12531" 5985
1:3:441 5.17111e-05 "15045" 6767
1:3:442 5.17111e-05 "Hapalomys delacouri" 12328
1:3:443 5.17111e-05 "Niviventer tenaster" 13406
1:3:444 5.17111e-05 "Tamiops rodolphii" 14656
1:3:445 5.07354e-05 "9292" 4670
1:3:446 5.07354e-05 "10012" 4979
1:3:447 5.07354e-05 "10366" 5135
1:3:448 5.07354e-05 "10377" 5146
1:3:449 5.07354e-05 "10738" 5297
1:3:450 5.07354e-05 "11100" 5448
1:3:451 5.07354e-05 "11458" 5591
1:3:452 5.07354e-05 "11817" 5729
1:3:453 5.07354e-05 "13236" 6228
1:3:454 5.07354e-05 "15404" 6858
1:3:455 5.07354e-05 "16125" 7030
1:3:456 5.07354e-05 "Dremomys pyrrhomerus" 11953
1:3:457 5.07354e-05 "Episoriculus leucops" 12029
1:3:458 5.07354e-05 "Lepus comus" 12621
1:3:459 5.07354e-05 "Neotetracus sinensis" 13338
1:3:460 4.97597e-05 "13596" 6344
1:3:461 4.97597e-05 "Mus shortridgei" 13169
1:3:462 4.97597e-05 "Sorex cylindricauda" 14439
1:3:463 4.8784e-05 "11454" 5587
1:3:464 4.8784e-05 "15761" 6945
1:3:465 4.78083e-05 "8933" 4521
1:3:466 4.78083e-05 "10740" 5299
1:3:467 4.78083e-05 "11457" 5590
1:3:468 4.78083e-05 "11818" 5730
1:3:469 4.78083e-05 "12512" 5966
1:3:470 4.78083e-05 "Niviventer niviventer" 13404
1:3:471 4.68326e-05 "8569" 4364
1:3:472 4.68326e-05 "9652" 4822
1:3:473 4.68326e-05 "10380" 5149
1:3:474 4.68326e-05 "11453" 5586
1:3:475 4.68326e-05 "11455" 5588
1:3:476 4.68326e-05 "11816" 5728
1:3:477 4.68326e-05 "12175" 5857
1:3:478 4.68326e-05 "12890" 6118
1:3:479 4.68326e-05 "15401" 6855
1:3:480 4.68326e-05 "16846" 7187
1:3:481 4.5857e-05 "8571" 4366
1:3:482 4.5857e-05 "9293" 4671
1:3:483 4.5857e-05 "11091" 5439
1:3:484 4.5857e-05 "11101" 5449
1:3:485 4.5857e-05 "11819" 5731
1:3:486 4.5857e-05 "12151" 5833
1:3:487 4.5857e-05 "12176" 5858
1:3:488 4.5857e-05 "12532" 5986
1:3:489 4.5857e-05 "14315" 6562
1:3:490 4.5857e-05 "14684" 6674
1:3:491 4.5857e-05 "Scapanulus oweni" 14310
1:3:492 4.5857e-05 "Vernaya fulva" 14900
1:3:493 4.48813e-05 "8570" 4365
1:3:494 4.48813e-05 "8572" 4367
1:3:495 4.48813e-05 "Mesechinus hughi" 12916
1:3:496 4.48813e-05 "10737" 5296
1:3:497 4.48813e-05 "11456" 5589
1:3:498 4.48813e-05 "12177" 5859
1:3:499 4.48813e-05 "13970" 6464
1:3:500 4.39056e-05 "10741" 5300
1:3:501 4.39056e-05 "11097" 5445
1:3:502 4.39056e-05 "15044" 6766
1:3:503 4.39056e-05 "Trachypithecus pileatus" 14801
1:3:504 4.29299e-05 "7497" 3916
1:3:505 4.29299e-05 "10020" 4987
1:3:506 4.29299e-05 "10381" 5150
1:3:507 4.29299e-05 "12178" 5860
1:3:508 4.19542e-05 "7498" 3917
1:3:509 4.19542e-05 "8573" 4368
1:3:510 4.19542e-05 "10019" 4986
1:3:511 4.19542e-05 "10376" 5145
1:3:512 4.19542e-05 "Hoolock hoolock" 12391
1:3:513 4.19542e-05 "Niviventer eha" 13397
1:3:514 4.09786e-05 "8214" 4220
1:3:515 4.09786e-05 "8574" 4369
1:3:516 4.09786e-05 "10736" 5295
1:3:517 4.09786e-05 "11092" 5440
1:3:518 4.09786e-05 "11095" 5443
1:3:519 4.09786e-05 "12533" 5987
1:3:520 4.09786e-05 "12534" 5988
1:3:521 4.09786e-05 "12891" 6119
1:3:522 4.09786e-05 "13250" 6241
1:3:523 4.00029e-05 "10018" 4985
1:3:524 4.00029e-05 "10732" 5291
1:3:525 4.00029e-05 "11096" 5444
1:3:526 4.00029e-05 "12541" 5992
1:3:527 3.90272e-05 "8934" 4522
1:3:528 3.90272e-05 "10733" 5292
1:3:529 3.90272e-05 "10735" 5294
1:3:530 3.90272e-05 "12892" 6120
1:3:531 3.90272e-05 "13971" 6465
1:3:532 3.90272e-05 "14675" 6665
1:3:533 3.90272e-05 "Callosciurus inornatus" 11179
1:3:534 3.90272e-05 "Sciurotamias forresti" 14323
1:3:535 3.90272e-05 "Trachypithecus francoisi" 14791
1:3:536 3.80515e-05 "9653" 4823
1:3:537 3.80515e-05 "11094" 5442
1:3:538 3.80515e-05 "Hoolock tianxing" 12393
1:3:539 3.80515e-05 "12182" 5861
1:3:540 3.70758e-05 "10021" 4988
1:3:541 3.70758e-05 "10375" 5144
1:3:542 3.70758e-05 "10734" 5293
1:3:543 3.70758e-05 "12535" 5989
1:3:544 3.70758e-05 "Caryomys eva" 11252
1:3:545 3.70758e-05 "Microtus clarkei" 13021
1:3:546 3.70758e-05 "Rhinopithecus roxellana" 14219
1:3:547 3.61002e-05 "11093" 5441
1:3:548 3.61002e-05 "Chrotogale owstoni" 11426
1:3:549 3.51245e-05 "10015" 4982
1:3:550 3.51245e-05 "10017" 4984
1:3:551 3.51245e-05 "10742" 5301
1:3:552 3.51245e-05 "12536" 5990
1:3:553 3.51245e-05 "12537" 5991
1:3:554 3.51245e-05 "12893" 6121
1:3:555 3.51245e-05 "12894" 6122
1:3:556 3.51245e-05 "13251" 6242
1:3:557 3.51245e-05 "17206" 7275
1:3:558 3.51245e-05 "Trachypithecus germaini" 14793
1:3:559 3.41488e-05 "9294" 4672
1:3:560 3.41488e-05 "Eospalax rothschildi" 12016
1:3:561 3.41488e-05 "10014" 4981
1:3:562 3.41488e-05 "10016" 4983
1:3:563 3.41488e-05 "14676" 6666
1:3:564 3.41488e-05 "Crocidura rapax" 11629
1:3:565 3.41488e-05 "Moschus fuscus" 13116
1:3:566 3.31731e-05 "7856" 4072
1:3:567 3.31731e-05 "9654" 4824
1:3:568 3.31731e-05 "9655" 4825
1:3:569 3.31731e-05 "10373" 5142
1:3:570 3.31731e-05 "12150" 5832
1:3:571 3.21974e-05 "8215" 4221
1:3:572 3.21974e-05 "10374" 5143
1:3:573 3.21974e-05 "Neodon sikimensis" 13304
1:3:574 3.21974e-05 "Petaurista magnificus" 13743
1:3:575 3.21974e-05 "Soriculus nigrescens" 14501
1:3:576 3.12218e-05 "7857" 4073
1:3:577 3.12218e-05 "9660" 4830
1:3:578 3.12218e-05 "10022" 4989
1:3:579 3.12218e-05 "15036" 6760
1:3:580 3.02461e-05 "9659" 4829
1:3:581 3.02461e-05 "9661" 4831
1:3:582 3.02461e-05 "10013" 4980
1:3:583 3.02461e-05 "Niviventer andersoni" 13390
1:3:584 3.02461e-05 "Niviventer excelsior" 13398
1:3:585 2.92704e-05 "9656" 4826
1:3:586 2.92704e-05 "Sorex excelsus" 14443
1:3:587 2.82947e-05 "12511" 5965
1:3:588 2.7319e-05 "9297" 4675
1:3:589 2.7319e-05 "9300" 4678
1:3:590 2.7319e-05 "Berylmys manipulus" 11084
1:3:591 2.7319e-05 "Crocidura tanakae" 11647
1:3:592 2.7319e-05 "Rucervus eldii" 14260
1:3:593 2.63434e-05 "9658" 4828
1:3:594 2.53677e-05 "9296" 4674
1:3:595 2.53677e-05 "9298" 4676
1:3:596 2.53677e-05 "9299" 4677
1:3:597 2.53677e-05 "Dendrogale murina" 11859
1:3:598 2.53677e-05 "Eothenomys olitor" 12023
1:3:599 2.4392e-05 "9657" 4827
1:3:600 2.4392e-05 "Cansumys canus" 11226
1:3:601 2.4392e-05 "Capricornis rubidus" 11239
1:3:602 2.4392e-05 "Hydropotes inermis" 12410
1:3:603 2.4392e-05 "Ochotona syrinx" 13463
1:3:604 2.34163e-05 "Leopoldamys neilli" 12581
1:3:605 2.34163e-05 "Naemorhedus baileyi" 13256
1:3:606 2.34163e-05 "Uropsilus soricipes" 14889
1:3:607 2.24406e-05 "Berylmys mackenziei" 11083
1:3:608 2.24406e-05 "Euroscaptor micrura" 12080
1:3:609 2.24406e-05 "Hylobates pileatus" 12427
1:3:610 2.24406e-05 "Muntiacus vuquangensis" 13134
1:3:611 2.1465e-05 "Euroscaptor grandis" 12077
1:3:612 2.04893e-05 "Callosciurus phayrei" 11183
1:3:613 2.04893e-05 "Dacnomys millardi" 11808
1:3:614 2.04893e-05 "Hoolock leuconedys" 12392
1:3:615 2.04893e-05 "Sorex sinalis" 14482
1:3:616 1.95136e-05 "Blarinella wardi" 11103
1:3:617 1.95136e-05 "Eothenomys custos" 12020
1:3:618 1.95136e-05 "Muntiacus gongshanensis" 13125
1:3:619 1.85379e-05 "Muntiacus crinifrons" 13123
1:3:620 1.85379e-05 "Muntiacus putaoensis" 13129
1:3:621 1.75622e-05 "Eospalax smithii" 12017
1:3:622 1.65866e-05 "Ailuropoda melanoleuca" 10818
1:3:623 1.65866e-05 "Chodsigoa smithii" 11421
1:3:624 1.65866e-05 "Pygathrix nemaeus" 14113
1:3:625 1.56109e-05 "Bubalus arnee" 11129
1:3:626 1.56109e-05 "Nomascus concolor" 13408
1:3:627 1.56109e-05 "Nomascus leucogenys" 13411
1:3:628 1.56109e-05 "Trachypithecus margarita" 14797
1:3:629 1.36595e-05 "Aeretes melanopterus" 10806
1:3:630 1.36595e-05 "Petaurista nobilis" 13746
1:3:631 1.36595e-05 "Pygathrix nigripes" 14114
1:3:632 1.17082e-05 "Chodsigoa lamula" 11417
1:3:633 1.17082e-05 "Dremomys gularis" 11950
1:3:634 1.07325e-05 "Maxomys moi" 12849
1:3:635 1.07325e-05 "Muntiacus feae" 13124
1:3:636 1.07325e-05 "Nesolagus timminsi" 13374
1:3:637 1.07325e-05 "Ochotona forresti" 13446
1:3:638 9.7568e-06 "Muntiacus rooseveltorum" 13131
1:3:639 8.78112e-06 "Anourosorex assamensis" 10931
1:3:640 8.78112e-06 "Euroscaptor parvidens" 12082
1:3:641 8.78112e-06 "Mustela russelliana" 13196
1:3:642 8.78112e-06 "Nomascus annamensis" 13407
1:3:643 8.78112e-06 "Nomascus gabriellae" 13409
1:3:644 7.80544e-06 "Callosciurus quinquestriatus" 11186
1:3:645 7.80544e-06 "Crocidura hilliana" 11557
1:3:646 7.80544e-06 "Crocidura zaitsevi" 11670
1:3:647 7.80544e-06 "Eothenomys cachinus" 12018
1:3:648 7.80544e-06 "Eothenomys proditor" 12024
1:3:649 7.80544e-06 "Euroscaptor subanura" 12083
1:3:650 7.80544e-06 "Millardia kathleenae" 13077
1:3:651 7.80544e-06 "Nomascus siki" 13413
1:3:652 7.80544e-06 "Pseudoryx nghetinhensis" 14097
1:3:653 7.80544e-06 "Rhinopithecus avunculus" 14216
1:3:654 7.80544e-06 "Rhinopithecus bieti" 14217
1:3:655 6.82976e-06 "Niviventer brahma" 13391
1:3:656 6.82976e-06 "Petaurista mishmiensis" 13745
1:3:657 5.85408e-06 "Anourosorex schmidi" 10932
1:3:658 5.85408e-06 "Blarinella quadraticauda" 11102
1:3:659 5.85408e-06 "Mus fragilicauda" 13151
1:3:660 5.85408e-06 "Petaurista mechukaensis" 13744
1:3:661 5.85408e-06 "Trachypithecus hatinhensis" 14794
1:3:662 4.8784e-06 "Sorex cansulus" 14436
1:3:663 4.8784e-06 "Crocidura phanluongi" 11619
1:3:664 4.8784e-06 "Eothenomys chinensis" 12019
1:3:665 4.8784e-06 "Eothenomys wardi" 12025
1:3:666 4.8784e-06 "Hylomys megalotis" 12429
1:3:667 4.8784e-06 "Laonastes aenigmamus" 12523
1:3:668 4.8784e-06 "Neodon forresti" 13300
1:3:669 4.8784e-06 "Nomascus nasutus" 13412
1:3:670 4.8784e-06 "Proedromys bedfordi" 14014
1:3:671 4.8784e-06 "Pygathrix cinerea" 14112
1:3:672 4.8784e-06 "Volemys millicens" 14908
1:3:673 4.8784e-06 "Herpestes urva" 12362
1:3:674 3.90272e-06 "Biswamoyopterus biswasi" 11094
1:3:675 3.90272e-06 "Biswamoyopterus laoensis" 11095
1:3:676 3.90272e-06 "Crocidura cranbrooki" 11521
1:3:677 3.90272e-06 "Hadromys humei" 12310
1:3:678 3.90272e-06 "Moschus anhuiensis" 13112
1:3:679 3.90272e-06 "Muntiacus truongsonensis" 13132
1:3:680 3.90272e-06 "Neodon linzhiensis" 13303
1:3:681 3.90272e-06 "Proedromys liangshanensis" 14015
1:3:682 3.90272e-06 "Saxatilomys paulinae" 14308
1:3:683 3.90272e-06 "Trachypithecus geei" 14792
1:3:684 3.90272e-06 "Trachypithecus shortridgei" 14803
1:3:685 3.90272e-06 "Tragulus versicolor" 14816
1:3:686 2.92704e-06 "Chodsigoa caovansunga" 11415
1:3:687 2.92704e-06 "Hadromys yunnanensis" 12311
1:3:688 2.92704e-06 "Macaca munzala" 12717
1:3:689 2.92704e-06 "Rattus osgoodi" 14152
1:3:690 2.92704e-06 "Sus bucculentus" 14586
1:3:691 2.92704e-06 "Trachypithecus barbei" 14787
1:3:692 2.92704e-06 "Trachypithecus delacouri" 14790
1:3:693 2.92704e-06 "Uropsilus andersoni" 14886
1:3:694 1.95136e-06 "Elaphurus davidianus" 11974
1:3:695 1.95136e-06 "Chaetocauda sichuanensis" 11341
1:3:696 1.95136e-06 "Chodsigoa parva" 11419
1:3:697 1.95136e-06 "Crocidura phuquocensis" 11620
1:3:698 1.95136e-06 "Crocidura sapaensis" 11634
1:3:699 1.95136e-06 "Crocidura sokolovi" 11642
1:3:700 1.95136e-06 "Crocidura wuchihensis" 11666
1:3:701 1.95136e-06 "Leopoldamys milleti" 12580
1:3:702 1.95136e-06 "Melogale cucphuongensis" 12880
1:3:703 1.95136e-06 "Muntiacus puhoatensis" 13128
1:3:704 1.95136e-06 "Mustela tonkinensis" 13200
1:3:705 1.95136e-06 "Niviventer hinpoon" 13401
1:3:706 1.95136e-06 "Porcula salvania" 13938
1:3:707 1.95136e-06 "Trachypithecus poliocephalus" 14802
1:3:708 1.95136e-06 "Tragulus williamsoni" 14817
1:3:709 1.95136e-06 "Uropsilus investigator" 14888
1:3:710 1.95136e-06 "Anourosorex yamashinai" 10934
1:3:711 1.95136e-06 "Apodemus semotus" 10980
1:3:712 1.95136e-06 "Capricornis swinhoei" 11241
1:3:713 1.95136e-06 "Chodsigoa sodalis" 11422
1:3:714 1.95136e-06 "Episoriculus fumidus" 12028
1:3:715 1.95136e-06 "Macaca cyclopis" 12710
1:3:716 1.95136e-06 "Microtus kikuchii" 13037
1:3:717 1.95136e-06 "Niviventer coninga" 13394
1:3:718 9.7568e-07 "Chodsigoa salenskii" 11420
1:3:719 9.7568e-07 "Crocidura annamitensis" 11501
1:3:720 9.7568e-07 "Crocidura guy" 11554
1:3:721 9.7568e-07 "Lepus hainanus" 12628
1:3:722 9.7568e-07 "Neohylomys hainanensis" 13308
1:3:723 9.7568e-07 "Nomascus hainanus" 13410
1:3:724 9.7568e-07 "Pseudoberylmys muongbangensis" 14048
1:3:725 9.7568e-07 "Rhinopithecus brelichi" 14218
1:3:726 9.7568e-07 "Rhinopithecus strykeri" 14220
1:3:727 9.7568e-07 "Tonkinomys daovantieni" 14783
1:3:728 9.7568e-07 "Trachypithecus laotum" 14795
1:3:729 9.7568e-07 "Trachypithecus leucocephalus" 14796
1:3:730 9.7568e-07 "Volemys musseri" 14909
1:3:731 9.7568e-07 "Niviventer culturatus" 13396
1:4:1 0.00110642 "Crocidura suaveolens" 11645
1:4:2 0.000871282 "Lepus tolai" 12639
1:4:3 0.000863477 "Cricetulus migratorius" 11493
1:4:4 0.000839085 "Vulpes corsac" 14915
1:4:5 0.000823474 "Hemiechinus auritus" 12344
1:4:6 0.000808839 "Otocolobus manul" 13542
1:4:7 0.000804936 "Vormela peregusna" 14911
1:4:8 0.000696636 "Gazella subgutturosa" 12159
1:4:9 0.000572724 "Meriones meridianus" 12905
1:4:10 0.000553211 "Allactaga sibirica" 10869
1:4:11 0.0005376 "Crocidura sibirica" 11638
1:4:12 0.000488816 "Dipus sagitta" 11938
1:4:13 0.00048784 "Rhombomys opimus" 14247
1:4:14 0.000457594 "Mesechinus dauuricus" 12915
1:4:15 0.000401005 "Pygeretmus pumilio" 14116
1:4:16 0.000400029 "Allactaga elater" 10863
1:4:17 0.000374661 "Meriones unguiculatus" 12912
1:4:18 0.00037271 "Ellobius tancrei" 12010
1:4:19 0.000319047 "Phodopus roborovskii" 13825
1:4:20 0.000314169 "Microtus socialis" 13068
1:4:21 0.000309291 "Meriones tamariscinus" 12910
1:4:22 0.000263434 "Capra sibirica" 11234
1:4:23 0.000246847 "Cricetulus longicaudatus" 11492
1:4:24 0.000245871 "Ochotona dauurica" 13444
1:4:25 0.000238066 "Cardiocranius paradoxus" 11246
1:4:26 0.000235139 "Spermophilus fulvus" 14517
1:4:27 0.000228309 "Phodopus campbelli" 13824
1:4:28 0.000223431 "Spermophilus erythrogenys" 14516
1:4:29 0.000211723 "Ovis ammon" 13569
1:4:30 0.000192209 "Stylodipus telum" 14551
1:4:31 0.000185379 "Euchoreutes naso" 12050
1:4:32 0.000182452 "Diplomesodon pulchellum" 11915
1:4:33 0.000181477 "Marmota sibirica" 12821
1:4:34 0.000180501 "Salpingotus kozlovi" 14297
1:4:35 0.000167817 "Alticola argentatus" 10897
1:4:36 0.000163914 "Allactaga bullata" 10862
1:4:37 0.000159036 "Allocricetulus curtatus" 10880
1:4:38 0.00015806 "Salpingotus crassicauda" 14295
1:4:39 0.000141474 "Spermophilopsis leptodactylus" 14511
1:4:40 0.000136595 "Ochotona pallasii" 13457
1:4:41 0.000130741 "Scaptochirus moschatus" 14316
1:4:42 0.000122936 "Eolagurus przewalskii" 12014
1:4:43 0.000120009 "Stylodipus andrewsi" 14549
1:4:44 0.000119033 "Lasiopodomys brandtii" 12527
1:4:45 0.000118057 "Pygeretmus platyurus" 14115
1:4:46 0.000114155 "Spermophilus pallidicauda" 14520
1:4:47 0.000113179 "Allactaga severtzovi" 10868
1:4:48 0.000108301 "Saiga tatarica" 14284
1:4:49 0.000105373 "Marmota baibacina" 12809
1:4:50 9.07383e-05 "Alticola semicanus" 10904
1:4:51 8.97626e-05 "Equus hemionus" 12035
1:4:52 8.48842e-05 "Procapra gutturosa" 13984
1:4:53 8.39085e-05 "Eremodipus lichtensteini" 12040
1:4:54 7.51274e-05 "Spermophilus brevicauda" 14513
1:4:55 7.12247e-05 "5309" 2812
1:4:56 7.12247e-05 "Spermophilus alashanicus" 14512
1:4:57 6.92733e-05 "5669" 3014
1:4:58 6.82976e-05 "5665" 3010
1:4:59 6.82976e-05 "Microtus ilaeus" 13034
1:4:60 6.63463e-05 "4953" 2605
1:4:61 6.63463e-05 "5664" 3009
1:4:62 6.63463e-05 "5666" 3011
1:4:63 6.63463e-05 "5671" 3016
1:4:64 6.53706e-05 "5317" 2820
1:4:65 6.53706e-05 "5663" 3008
1:4:66 6.53706e-05 "6021" 3197
1:4:67 6.53706e-05 "6022" 3198
1:4:68 6.53706e-05 "6379" 3370
1:4:69 6.43949e-05 "4954" 2606
1:4:70 6.43949e-05 "5670" 3015
1:4:71 6.43949e-05 "6023" 3199
1:4:72 6.43949e-05 "6381" 3372
1:4:73 6.34192e-05 "5311" 2814
1:4:74 6.34192e-05 "6020" 3196
1:4:75 6.24435e-05 "5316" 2819
1:4:76 6.24435e-05 "5662" 3007
1:4:77 6.24435e-05 "5672" 3017
1:4:78 6.24435e-05 "6380" 3371
1:4:79 6.24435e-05 "6382" 3373
1:4:80 6.24435e-05 "8567" 4362
1:4:81 6.04922e-05 "5667" 3012
1:4:82 6.04922e-05 "5668" 3013
1:4:83 6.04922e-05 "6033" 3209
1:4:84 6.04922e-05 "6383" 3374
1:4:85 6.04922e-05 "6737" 3539
1:4:86 6.04922e-05 "6741" 3543
1:4:87 5.95165e-05 "5312" 2815
1:4:88 5.95165e-05 "5660" 3005
1:4:89 5.95165e-05 "5661" 3006
1:4:90 5.95165e-05 "6024" 3200
1:4:91 5.95165e-05 "6742" 3544
1:4:92 5.95165e-05 "8566" 4361
1:4:93 5.95165e-05 "Sicista tianshanica" 14383
1:4:94 5.85408e-05 "5677" 3022
1:4:95 5.85408e-05 "5678" 3023
1:4:96 5.85408e-05 "6031" 3207
1:4:97 5.85408e-05 "6032" 3208
1:4:98 5.85408e-05 "6034" 3210
1:4:99 5.85408e-05 "6736" 3538
1:4:100 5.85408e-05 "6738" 3540
1:4:101 5.75651e-05 "5313" 2816
1:4:102 5.75651e-05 "5315" 2818
1:4:103 5.75651e-05 "5679" 3024
1:4:104 5.75651e-05 "5680" 3025
1:4:105 5.75651e-05 "5681" 3026
1:4:106 5.75651e-05 "6019" 3195
1:4:107 5.75651e-05 "6035" 3211
1:4:108 5.75651e-05 "6378" 3369
1:4:109 5.75651e-05 "6743" 3545
1:4:110 5.75651e-05 "Paradipus ctenodactylus" 13614
1:4:111 5.65895e-05 "5658" 3003
1:4:112 5.65895e-05 "5659" 3004
1:4:113 5.65895e-05 "6041" 3217
1:4:114 5.65895e-05 "6042" 3218
1:4:115 5.65895e-05 "6384" 3375
1:4:116 5.65895e-05 "6739" 3541
1:4:117 5.65895e-05 "7478" 3897
1:4:118 5.65895e-05 "8565" 4360
1:4:119 5.56138e-05 "5314" 2817
1:4:120 5.56138e-05 "5657" 3002
1:4:121 5.56138e-05 "5675" 3020
1:4:122 5.56138e-05 "6025" 3201
1:4:123 5.56138e-05 "6395" 3386
1:4:124 5.56138e-05 "6735" 3537
1:4:125 5.56138e-05 "Eolagurus luteus" 12013
1:4:126 5.46381e-05 "5682" 3027
1:4:127 5.46381e-05 "6030" 3206
1:4:128 5.46381e-05 "6389" 3380
1:4:129 5.46381e-05 "6390" 3381
1:4:130 5.46381e-05 "6391" 3382
1:4:131 5.46381e-05 "6396" 3387
1:4:132 5.46381e-05 "6734" 3536
1:4:133 5.46381e-05 "6740" 3542
1:4:134 5.36624e-05 "5676" 3021
1:4:135 5.36624e-05 "6029" 3205
1:4:136 5.36624e-05 "6385" 3376
1:4:137 5.36624e-05 "7480" 3899
1:4:138 5.36624e-05 "8204" 4210
1:4:139 5.36624e-05 "8205" 4211
1:4:140 5.36624e-05 "8206" 4212
1:4:141 5.26867e-05 "5656" 3001
1:4:142 5.26867e-05 "5673" 3018
1:4:143 5.26867e-05 "5674" 3019
1:4:144 5.26867e-05 "6036" 3212
1:4:145 5.26867e-05 "6039" 3215
1:4:146 5.26867e-05 "6040" 3216
1:4:147 5.26867e-05 "6744" 3546
1:4:148 5.17111e-05 "6028" 3204
1:4:149 5.17111e-05 "6043" 3219
1:4:150 5.17111e-05 "6388" 3379
1:4:151 5.17111e-05 "6394" 3385
1:4:152 5.17111e-05 "6733" 3535
1:4:153 5.17111e-05 "6747" 3549
1:4:154 5.17111e-05 "7133" 3744
1:4:155 5.17111e-05 "7492" 3911
1:4:156 5.17111e-05 "7493" 3912
1:4:157 5.17111e-05 "8207" 4213
1:4:158 5.17111e-05 "8208" 4214
1:4:159 5.17111e-05 "Crocidura serezkyensis" 11636
1:4:160 5.07354e-05 "5300" 2803
1:4:161 5.07354e-05 "5686" 3031
1:4:162 5.07354e-05 "5688" 3033
1:4:163 5.07354e-05 "6387" 3378
1:4:164 5.07354e-05 "6400" 3391
1:4:165 5.07354e-05 "6401" 3392
1:4:166 5.07354e-05 "6402" 3393
1:4:167 5.07354e-05 "6732" 3534
1:4:168 5.07354e-05 "6756" 3558
1:4:169 5.07354e-05 "Alticola barakshin" 10898
1:4:170 5.07354e-05 "7853" 4069
1:4:171 5.07354e-05 "Myodes shanseius" 13214
1:4:172 4.97597e-05 "5687" 3032
1:4:173 4.97597e-05 "5689" 3034
1:4:174 4.97597e-05 "6037" 3213
1:4:175 4.97597e-05 "6386" 3377
1:4:176 4.97597e-05 "6399" 3390
1:4:177 4.97597e-05 "6403" 3394
1:4:178 4.97597e-05 "6746" 3548
1:4:179 4.97597e-05 "6748" 3550
1:4:180 4.97597e-05 "6776" 3578
1:4:181 4.97597e-05 "6777" 3579
1:4:182 4.97597e-05 "7132" 3743
1:4:183 4.97597e-05 "7135" 3746
1:4:184 4.97597e-05 "7851" 4067
1:4:185 4.97597e-05 "8209" 4215
1:4:186 4.97597e-05 "8210" 4216
1:4:187 4.97597e-05 "7137" 3748
1:4:188 4.97597e-05 "7852" 4068
1:4:189 4.8784e-05 "5684" 3029
1:4:190 4.8784e-05 "5685" 3030
1:4:191 4.8784e-05 "5690" 3035
1:4:192 4.8784e-05 "6026" 3202
1:4:193 4.8784e-05 "6027" 3203
1:4:194 4.8784e-05 "6038" 3214
1:4:195 4.8784e-05 "7098" 3709
1:4:196 4.8784e-05 "7099" 3710
1:4:197 4.8784e-05 "7131" 3742
1:4:198 4.8784e-05 "7849" 4065
1:4:199 4.8784e-05 "Cricetulus sokolovi" 11494
1:4:200 4.8784e-05 "7136" 3747
1:4:201 4.8784e-05 "8568" 4363
1:4:202 4.78083e-05 "5691" 3036
1:4:203 4.78083e-05 "6044" 3220
1:4:204 4.78083e-05 "6392" 3383
1:4:205 4.78083e-05 "6393" 3384
1:4:206 4.78083e-05 "6404" 3395
1:4:207 4.78083e-05 "6731" 3533
1:4:208 4.78083e-05 "6750" 3552
1:4:209 4.78083e-05 "7129" 3740
1:4:210 4.78083e-05 "7130" 3741
1:4:211 4.78083e-05 "7134" 3745
1:4:212 4.78083e-05 "7846" 4062
1:4:213 4.78083e-05 "7847" 4063
1:4:214 4.78083e-05 "Allactodipus bobrinskii" 10874
1:4:215 4.78083e-05 "7494" 3913
1:4:216 4.78083e-05 "7854" 4070
1:4:217 4.68326e-05 "5293" 2796
1:4:218 4.68326e-05 "5296" 2799
1:4:219 4.68326e-05 "5298" 2801
1:4:220 4.68326e-05 "5299" 2802
1:4:221 4.68326e-05 "5655" 3000
1:4:222 4.68326e-05 "6377" 3368
1:4:223 4.68326e-05 "6749" 3551
1:4:224 4.68326e-05 "6765" 3567
1:4:225 4.68326e-05 "6775" 3577
1:4:226 4.68326e-05 "7095" 3706
1:4:227 4.68326e-05 "7100" 3711
1:4:228 4.68326e-05 "7436" 3855
1:4:229 4.68326e-05 "7450" 3869
1:4:230 4.68326e-05 "7475" 3894
1:4:231 4.68326e-05 "7488" 3907
1:4:232 4.68326e-05 "7850" 4066
1:4:233 4.68326e-05 "8167" 4173
1:4:234 4.68326e-05 "7495" 3914
1:4:235 4.68326e-05 "7496" 3915
1:4:236 4.68326e-05 "8211" 4217
1:4:237 4.5857e-05 "5297" 2800
1:4:238 4.5857e-05 "5692" 3037
1:4:239 4.5857e-05 "6018" 3194
1:4:240 4.5857e-05 "6375" 3366
1:4:241 4.5857e-05 "6398" 3389
1:4:242 4.5857e-05 "6754" 3556
1:4:243 4.5857e-05 "6757" 3559
1:4:244 4.5857e-05 "7096" 3707
1:4:245 4.5857e-05 "7487" 3906
1:4:246 4.5857e-05 "7490" 3909
1:4:247 4.5857e-05 "7491" 3910
1:4:248 4.5857e-05 "7808" 4024
1:4:249 4.5857e-05 "Sorex asper" 14429
1:4:250 4.5857e-05 "8212" 4218
1:4:251 4.48813e-05 "5282" 2785
1:4:252 4.48813e-05 "5295" 2798
1:4:253 4.48813e-05 "6045" 3221
1:4:254 4.48813e-05 "6049" 3225
1:4:255 4.48813e-05 "6050" 3226
1:4:256 4.48813e-05 "6376" 3367
1:4:257 4.48813e-05 "6397" 3388
1:4:258 4.48813e-05 "6405" 3396
1:4:259 4.48813e-05 "6417" 3408
1:4:260 4.48813e-05 "6418" 3409
1:4:261 4.48813e-05 "6752" 3554
1:4:262 4.48813e-05 "6753" 3555
1:4:263 4.48813e-05 "6778" 3580
1:4:264 4.48813e-05 "7094" 3705
1:4:265 4.48813e-05 "7097" 3708
1:4:266 4.48813e-05 "7127" 3738
1:4:267 4.48813e-05 "7128" 3739
1:4:268 4.48813e-05 "7448" 3867
1:4:269 4.48813e-05 "7451" 3870
1:4:270 4.48813e-05 "7452" 3871
1:4:271 4.48813e-05 "7454" 3873
1:4:272 4.48813e-05 "7456" 3875
1:4:273 4.48813e-05 "7489" 3908
1:4:274 4.39056e-05 "5291" 2794
1:4:275 4.39056e-05 "5292" 2795
1:4:276 4.39056e-05 "5642" 2987
1:4:277 4.39056e-05 "5693" 3038
1:4:278 4.39056e-05 "6046" 3222
1:4:279 4.39056e-05 "6047" 3223
1:4:280 4.39056e-05 "6411" 3402
1:4:281 4.39056e-05 "6416" 3407
1:4:282 4.39056e-05 "6745" 3547
1:4:283 4.39056e-05 "6751" 3553
1:4:284 4.39056e-05 "6764" 3566
1:4:285 4.39056e-05 "6768" 3570
1:4:286 4.39056e-05 "7091" 3702
1:4:287 4.39056e-05 "7101" 3712
1:4:288 4.39056e-05 "7453" 3872
1:4:289 4.39056e-05 "7810" 4026
1:4:290 4.39056e-05 "7848" 4064
1:4:291 4.39056e-05 "8168" 4174
1:4:292 4.39056e-05 "7138" 3749
1:4:293 4.29299e-05 "5283" 2786
1:4:294 4.29299e-05 "5284" 2787
1:4:295 4.29299e-05 "5645" 2990
1:4:296 4.29299e-05 "6048" 3224
1:4:297 4.29299e-05 "6051" 3227
1:4:298 4.29299e-05 "6374" 3365
1:4:299 4.29299e-05 "6755" 3557
1:4:300 4.29299e-05 "6759" 3561
1:4:301 4.29299e-05 "6763" 3565
1:4:302 4.29299e-05 "6766" 3568
1:4:303 4.29299e-05 "7093" 3704
1:4:304 4.29299e-05 "7449" 3868
1:4:305 4.29299e-05 "7457" 3876
1:4:306 4.29299e-05 "8213" 4219
1:4:307 4.19542e-05 "5280" 2783
1:4:308 4.19542e-05 "5285" 2788
1:4:309 4.19542e-05 "6054" 3230
1:4:310 4.19542e-05 "6055" 3231
1:4:311 4.19542e-05 "6410" 3401
1:4:312 4.19542e-05 "6758" 3560
1:4:313 4.19542e-05 "6762" 3564
1:4:314 4.19542e-05 "6767" 3569
1:4:315 4.19542e-05 "6769" 3571
1:4:316 4.19542e-05 "6773" 3575
1:4:317 4.19542e-05 "7090" 3701
1:4:318 4.19542e-05 "7092" 3703
1:4:319 4.19542e-05 "7102" 3713
1:4:320 4.19542e-05 "7126" 3737
1:4:321 4.19542e-05 "7447" 3866
1:4:322 4.19542e-05 "7807" 4023
1:4:323 4.19542e-05 "7843" 4059
1:4:324 4.19542e-05 "8166" 4172
1:4:325 4.19542e-05 "Selevinia betpakdalaensis" 14359
1:4:326 4.09786e-05 "5273" 2776
1:4:327 4.09786e-05 "5281" 2784
1:4:328 4.09786e-05 "5643" 2988
1:4:329 4.09786e-05 "5644" 2989
1:4:330 4.09786e-05 "5646" 2991
1:4:331 4.09786e-05 "5651" 2996
1:4:332 4.09786e-05 "5652" 2997
1:4:333 4.09786e-05 "5654" 2999
1:4:334 4.09786e-05 "6005" 3181
1:4:335 4.09786e-05 "6013" 3189
1:4:336 4.09786e-05 "6014" 3190
1:4:337 4.09786e-05 "6015" 3191
1:4:338 4.09786e-05 "6017" 3193
1:4:339 4.09786e-05 "6053" 3229
1:4:340 4.09786e-05 "6057" 3233
1:4:341 4.09786e-05 "6406" 3397
1:4:342 4.09786e-05 "6407" 3398
1:4:343 4.09786e-05 "6409" 3400
1:4:344 4.09786e-05 "6419" 3410
1:4:345 4.09786e-05 "6761" 3563
1:4:346 4.09786e-05 "6779" 3581
1:4:347 4.09786e-05 "Allactaga balikunica" 10861
1:4:348 4.00029e-05 "5288" 2791
1:4:349 4.00029e-05 "5634" 2979
1:4:350 4.00029e-05 "5653" 2998
1:4:351 4.00029e-05 "6006" 3182
1:4:352 4.00029e-05 "6007" 3183
1:4:353 4.00029e-05 "6012" 3188
1:4:354 4.00029e-05 "6016" 3192
1:4:355 4.00029e-05 "6052" 3228
1:4:356 4.00029e-05 "6058" 3234
1:4:357 4.00029e-05 "6370" 3361
1:4:358 4.00029e-05 "6413" 3404
1:4:359 4.00029e-05 "6415" 3406
1:4:360 4.00029e-05 "6721" 3523
1:4:361 4.00029e-05 "6760" 3562
1:4:362 4.00029e-05 "6770" 3572
1:4:363 4.00029e-05 "6771" 3573
1:4:364 4.00029e-05 "7455" 3874
1:4:365 4.00029e-05 "7486" 3905
1:4:366 4.00029e-05 "7799" 4015
1:4:367 4.00029e-05 "7816" 4032
1:4:368 4.00029e-05 "7855" 4071
1:4:369 3.90272e-05 "5272" 2775
1:4:370 3.90272e-05 "5274" 2777
1:4:371 3.90272e-05 "5275" 2778
1:4:372 3.90272e-05 "5278" 2781
1:4:373 3.90272e-05 "5279" 2782
1:4:374 3.90272e-05 "5632" 2977
1:4:375 3.90272e-05 "5635" 2980
1:4:376 3.90272e-05 "5636" 2981
1:4:377 3.90272e-05 "5640" 2985
1:4:378 3.90272e-05 "5641" 2986
1:4:379 3.90272e-05 "5647" 2992
1:4:380 3.90272e-05 "5648" 2993
1:4:381 3.90272e-05 "5649" 2994
1:4:382 3.90272e-05 "6004" 3180
1:4:383 3.90272e-05 "6373" 3364
1:4:384 3.90272e-05 "6412" 3403
1:4:385 3.90272e-05 "6718" 3520
1:4:386 3.90272e-05 "6719" 3521
1:4:387 3.90272e-05 "6730" 3532
1:4:388 3.90272e-05 "6774" 3576
1:4:389 3.90272e-05 "7115" 3726
1:4:390 3.90272e-05 "7437" 3856
1:4:391 3.90272e-05 "7458" 3877
1:4:392 3.90272e-05 "8162" 4168
1:4:393 3.90272e-05 "8165" 4171
1:4:394 3.80515e-05 "5276" 2779
1:4:395 3.80515e-05 "5277" 2780
1:4:396 3.80515e-05 "5629" 2974
1:4:397 3.80515e-05 "5650" 2995
1:4:398 3.80515e-05 "5694" 3039
1:4:399 3.80515e-05 "6002" 3178
1:4:400 3.80515e-05 "6003" 3179
1:4:401 3.80515e-05 "6008" 3184
1:4:402 3.80515e-05 "6011" 3187
1:4:403 3.80515e-05 "6368" 3359
1:4:404 3.80515e-05 "6369" 3360
1:4:405 3.80515e-05 "6408" 3399
1:4:406 3.80515e-05 "7077" 3688
1:4:407 3.80515e-05 "7078" 3689
1:4:408 3.80515e-05 "7116" 3727
1:4:409 3.80515e-05 "7444" 3863
1:4:410 3.80515e-05 "7473" 3892
1:4:411 3.80515e-05 "7481" 3900
1:4:412 3.80515e-05 "7804" 4020
1:4:413 3.80515e-05 "7817" 4033
1:4:414 3.80515e-05 "Camelus ferus" 11216
1:4:415 3.80515e-05 "Ochotona rutila" 13462
1:4:416 3.70758e-05 "5286" 2789
1:4:417 3.70758e-05 "5633" 2978
1:4:418 3.70758e-05 "5637" 2982
1:4:419 3.70758e-05 "5996" 3174
1:4:420 3.70758e-05 "6009" 3185
1:4:421 3.70758e-05 "6056" 3232
1:4:422 3.70758e-05 "6414" 3405
1:4:423 3.70758e-05 "6720" 3522
1:4:424 3.70758e-05 "6772" 3574
1:4:425 3.70758e-05 "7104" 3715
1:4:426 3.70758e-05 "7105" 3716
1:4:427 3.70758e-05 "7106" 3717
1:4:428 3.70758e-05 "7107" 3718
1:4:429 3.70758e-05 "7114" 3725
1:4:430 3.70758e-05 "7117" 3728
1:4:431 3.70758e-05 "7445" 3864
1:4:432 3.70758e-05 "7805" 4021
1:4:433 3.70758e-05 "7806" 4022
1:4:434 3.70758e-05 "8163" 4169
1:4:435 3.61002e-05 "5627" 2972
1:4:436 3.61002e-05 "5628" 2973
1:4:437 3.61002e-05 "5695" 3040
1:4:438 3.61002e-05 "5697" 3042
1:4:439 3.61002e-05 "5995" 3173
1:4:440 3.61002e-05 "5997" 3175
1:4:441 3.61002e-05 "6364" 3355
1:4:442 3.61002e-05 "6365" 3356
1:4:443 3.61002e-05 "6371" 3362
1:4:444 3.61002e-05 "7076" 3687
1:4:445 3.61002e-05 "7081" 3692
1:4:446 3.61002e-05 "7103" 3714
1:4:447 3.61002e-05 "7118" 3729
1:4:448 3.61002e-05 "7125" 3736
1:4:449 3.61002e-05 "7443" 3862
1:4:450 3.61002e-05 "7459" 3878
1:4:451 3.51245e-05 "5269" 2772
1:4:452 3.51245e-05 "5630" 2975
1:4:453 3.51245e-05 "5638" 2983
1:4:454 3.51245e-05 "5639" 2984
1:4:455 3.51245e-05 "5696" 3041
1:4:456 3.51245e-05 "5986" 3168
1:4:457 3.51245e-05 "5987" 3169
1:4:458 3.51245e-05 "5998" 3176
1:4:459 3.51245e-05 "5999" 3177
1:4:460 3.51245e-05 "6010" 3186
1:4:461 3.51245e-05 "6359" 3351
1:4:462 3.51245e-05 "6361" 3352
1:4:463 3.51245e-05 "6362" 3353
1:4:464 3.51245e-05 "6363" 3354
1:4:465 3.51245e-05 "6729" 3531
1:4:466 3.51245e-05 "7075" 3686
1:4:467 3.51245e-05 "7079" 3690
1:4:468 3.51245e-05 "7082" 3693
1:4:469 3.51245e-05 "7083" 3694
1:4:470 3.51245e-05 "7438" 3857
1:4:471 3.51245e-05 "7803" 4019
1:4:472 3.51245e-05 "Spermophilus relictus" 14523
1:4:473 3.41488e-05 "5626" 2971
1:4:474 3.41488e-05 "5988" 3170
1:4:475 3.41488e-05 "5994" 3172
1:4:476 3.41488e-05 "6366" 3357
1:4:477 3.41488e-05 "6715" 3517
1:4:478 3.41488e-05 "6717" 3519
1:4:479 3.41488e-05 "7087" 3698
1:4:480 3.41488e-05 "7088" 3699
1:4:481 3.41488e-05 "7124" 3735
1:4:482 3.41488e-05 "7446" 3865
1:4:483 3.41488e-05 "7800" 4016
1:4:484 3.41488e-05 "7845" 4061
1:4:485 3.31731e-05 "5270" 2773
1:4:486 3.31731e-05 "5271" 2774
1:4:487 3.31731e-05 "6367" 3358
1:4:488 3.31731e-05 "6372" 3363
1:4:489 3.31731e-05 "6714" 3516
1:4:490 3.31731e-05 "6716" 3518
1:4:491 3.31731e-05 "6722" 3524
1:4:492 3.31731e-05 "6723" 3525
1:4:493 3.31731e-05 "7080" 3691
1:4:494 3.31731e-05 "7108" 3719
1:4:495 3.31731e-05 "8164" 4170
1:4:496 3.21974e-05 "6355" 3347
1:4:497 3.21974e-05 "6358" 3350
1:4:498 3.21974e-05 "7085" 3696
1:4:499 3.21974e-05 "7089" 3700
1:4:500 3.21974e-05 "7109" 3720
1:4:501 3.21974e-05 "7119" 3730
1:4:502 3.21974e-05 "7434" 3853
1:4:503 3.21974e-05 "7471" 3890
1:4:504 3.21974e-05 "7844" 4060
1:4:505 3.12218e-05 "5631" 2976
1:4:506 3.12218e-05 "6354" 3346
1:4:507 3.12218e-05 "6356" 3348
1:4:508 3.12218e-05 "6357" 3349
1:4:509 3.12218e-05 "7074" 3685
1:4:510 3.12218e-05 "7120" 3731
1:4:511 3.12218e-05 "7123" 3734
1:4:512 3.12218e-05 "7442" 3861
1:4:513 3.12218e-05 "7460" 3879
1:4:514 3.12218e-05 "7801" 4017
1:4:515 3.12218e-05 "7802" 4018
1:4:516 3.02461e-05 "6352" 3344
1:4:517 3.02461e-05 "6713" 3515
1:4:518 3.02461e-05 "6724" 3526
1:4:519 3.02461e-05 "6728" 3530
1:4:520 3.02461e-05 "7084" 3695
1:4:521 3.02461e-05 "7086" 3697
1:4:522 3.02461e-05 "7122" 3733
1:4:523 3.02461e-05 "7439" 3858
1:4:524 3.02461e-05 "Cervus hanglu" 11338
1:4:525 3.02461e-05 "Ochotona opaca" 13456
1:4:526 2.92704e-05 "5993" 3171
1:4:527 2.92704e-05 "6353" 3345
1:4:528 2.92704e-05 "7485" 3904
1:4:529 2.92704e-05 "Myodes centralis" 13207
1:4:530 2.82947e-05 "6725" 3527
1:4:531 2.82947e-05 "6726" 3528
1:4:532 2.82947e-05 "7110" 3721
1:4:533 2.82947e-05 "7113" 3724
1:4:534 2.82947e-05 "7121" 3732
1:4:535 2.82947e-05 "7440" 3859
1:4:536 2.82947e-05 "7482" 3901
1:4:537 2.82947e-05 "7818" 4034
1:4:538 2.7319e-05 "6727" 3529
1:4:539 2.7319e-05 "7111" 3722
1:4:540 2.7319e-05 "7112" 3723
1:4:541 2.7319e-05 "7483" 3902
1:4:542 2.7319e-05 "7484" 3903
1:4:543 2.7319e-05 "Pygeretmus zhitkovi" 14117
1:4:544 2.63434e-05 "7441" 3860
1:4:545 2.53677e-05 "7461" 3880
1:4:546 2.53677e-05 "7469" 3888
1:4:547 2.4392e-05 "7819" 4035
1:4:548 2.24406e-05 "7468" 3887
1:4:549 2.24406e-05 "Allactaga vinogradovi" 10872
1:4:550 2.1465e-05 "7467" 3886
1:4:551 2.04893e-05 "7462" 3881
1:4:552 2.04893e-05 "7465" 3884
1:4:553 2.04893e-05 "7820" 4036
1:4:554 2.04893e-05 "7825" 4041
1:4:555 1.95136e-05 "7463" 3882
1:4:556 1.95136e-05 "7466" 3885
1:4:557 1.95136e-05 "Salpingotus pallidus" 14298
1:4:558 1.85379e-05 "7464" 3883
1:4:559 1.85379e-05 "7823" 4039
1:4:560 1.85379e-05 "7824" 4040
1:4:561 1.85379e-05 "Blanfordimys bucharensis" 11097
1:4:562 1.75622e-05 "7821" 4037
1:4:563 1.75622e-05 "Spalax uralensis" 14508
1:4:564 1.65866e-05 "7822" 4038
1:4:565 1.36595e-05 "Equus ferus" 12033
1:4:566 1.07325e-05 "Meriones chengi" 12899
1:4:567 1.07325e-05 "Sorex buchariensis" 14433
1:4:568 9.7568e-06 "Spermophilus ralli" 14522
1:4:569 6.82976e-06 "Ochotona iliensis" 13450
1:4:570 6.82976e-06 "Salpingotus heptneri" 14296
1:4:571 4.8784e-06 "Stylodipus sungorus" 14550
1:4:572 3.90272e-06 "Ochotona hoffmanni" 13448
1:4:573 2.92704e-06 "Marmota menzbieri" 12818
1:4:574 1.95136e-06 "Ellobius alaicus" 12006
1:4:575 9.7568e-07 "Ochotona argentata" 13439
1:5:1 0.000802009 "Felis chaus" 12096
1:5:2 0.000708344 "Suncus murinus" 14565
1:5:3 0.000611751 "Paradoxurus hermaphroditus" 13615
1:5:4 0.000461497 "Bandicota indica" 11061
1:5:5 0.000441983 "Lutrogale perspicillata" 12694
1:5:6 0.00043808 "Cuon alpinus" 11796
1:5:7 0.000429299 "Tatera indica" 14678
1:5:8 0.000378564 "Herpestes edwardsii" 12351
1:5:9 0.000364904 "Vandeleuria oleracea" 14897
1:5:10 0.000350269 "Bandicota bengalensis" 11060
1:5:11 0.000323926 "Herpestes auropunctatus" 12349
1:5:12 0.000292704 "Lepus nigricollis" 12630
1:5:13 0.000283923 "Mus booduga" 13142
1:5:14 0.000278069 "Vulpes bengalensis" 14912
1:5:15 0.000265385 "Manis crassicaudata" 12770
1:5:16 0.000262458 "Gazella bennettii" 12152
1:5:17 0.000262458 "Golunda ellioti" 12257
1:5:18 0.000261482 "Funambulus pennantii" 12118
1:5:19 0.000248798 "Mus terricolor" 13174
1:5:20 0.000236115 "Panthera tigris" 13599
1:5:21 0.000210747 "Prionailurus rubiginosus" 13979
1:5:22 0.000209771 "Boselaphus tragocamelus" 11109
1:5:23 0.000208796 "Axis axis" 11052
1:5:24 0.000203917 "Millardia meltada" 13079
1:5:25 0.000183428 "Tetracerus quadricornis" 14690
1:5:26 0.000175622 "Antilope cervicapra" 10948
1:5:27 0.000173671 "Moschiola indica" 13109
1:5:28 0.000166841 "Melursus ursinus" 12894
1:5:29 0.000161963 "Herpestes smithii" 12361
1:5:30 0.000138547 "Suncus stoliczkanus" 14567
1:5:31 0.000136595 "Mus saxicola" 13166
1:5:32 0.000120009 "Funambulus palmarum" 12117
1:5:33 0.000116106 "Anathana ellioti" 10921
1:5:34 0.000100495 "Madromys blanfordi" 12755
1:5:35 9.65923e-05 "11066" 5414
1:5:36 9.56167e-05 "11065" 5413
1:5:37 8.68355e-05 "11064" 5412
1:5:38 8.58599e-05 "11427" 5560
1:5:39 8.29328e-05 "Rhinoceros unicornis" 14215
1:5:40 8.19571e-05 "11426" 5559
1:5:41 8.09815e-05 "10701" 5260
1:5:42 8.09815e-05 "10702" 5261
1:5:43 8.00058e-05 "Axis porcinus" 11053
1:5:44 7.61031e-05 "11063" 5411
1:5:45 7.41517e-05 "10340" 5109
1:5:46 7.41517e-05 "10341" 5110
1:5:47 7.12247e-05 "Mus platythrix" 13165
1:5:48 7.12247e-05 "10339" 5108
1:5:49 7.0249e-05 "16457" 7098
1:5:50 7.0249e-05 "Cremnomys cutchicus" 11483
1:5:51 7.0249e-05 "10703" 5262
1:5:52 6.92733e-05 "10700" 5259
1:5:53 6.82976e-05 "16817" 7181
1:5:54 6.73219e-05 "Ratufa indica" 14174
1:5:55 6.53706e-05 "9979" 4946
1:5:56 6.43949e-05 "11062" 5410
1:5:57 6.43949e-05 "9617" 4787
1:5:58 6.34192e-05 "16818" 7182
1:5:59 6.34192e-05 "17178" 7273
1:5:60 6.34192e-05 "Meriones hurrianae" 12903
1:5:61 6.24435e-05 "11425" 5558
1:5:62 6.14679e-05 "16096" 7021
1:5:63 6.04922e-05 "Mus phillipsi" 13164
1:5:64 5.95165e-05 "9978" 4945
1:5:65 5.85408e-05 "10338" 5107
1:5:66 5.85408e-05 "16458" 7099
1:5:67 5.75651e-05 "Semnopithecus entellus" 14361
1:5:68 5.65895e-05 "15736" 6938
1:5:69 5.65895e-05 "17177" 7272
1:5:70 5.65895e-05 "17538" 7360
1:5:71 5.56138e-05 "10699" 5258
1:5:72 5.56138e-05 "16098" 7023
1:5:73 5.56138e-05 "16456" 7097
1:5:74 5.56138e-05 "Loris lydekkerianus" 12683
1:5:75 5.56138e-05 "9616" 4786
1:5:76 5.56138e-05 "9977" 4944
1:5:77 5.56138e-05 "Naemorhedus goral" 13258
1:5:78 5.56138e-05 "18261" 7534
1:5:79 5.46381e-05 "16097" 7022
1:5:80 5.36624e-05 "11061" 5409
1:5:81 5.36624e-05 "Macaca radiata" 12722
1:5:82 5.26867e-05 "11424" 5557
1:5:83 5.26867e-05 "15015" 6753
1:5:84 5.26867e-05 "15375" 6847
1:5:85 5.26867e-05 "15376" 6848
1:5:86 5.26867e-05 "Prionailurus viverrinus" 13980
1:5:87 5.26867e-05 "17901" 7448
1:5:88 5.17111e-05 "14294" 6551
1:5:89 5.17111e-05 "14655" 6656
1:5:90 5.17111e-05 "16099" 7024
1:5:91 5.17111e-05 "16459" 7100
1:5:92 5.07354e-05 "15739" 6941
1:5:93 4.97597e-05 "13220" 6217
1:5:94 4.97597e-05 "13580" 6334
1:5:95 4.97597e-05 "13940" 6446
1:5:96 4.97597e-05 "14295" 6552
1:5:97 4.97597e-05 "Semnopithecus schistaceus" 14366
1:5:98 4.8784e-05 "12134" 5816
1:5:99 4.8784e-05 "12493" 5947
1:5:100 4.8784e-05 "13218" 6215
1:5:101 4.8784e-05 "13219" 6216
1:5:102 4.8784e-05 "13574" 6328
1:5:103 4.8784e-05 "13581" 6335
1:5:104 4.8784e-05 "13938" 6444
1:5:105 4.8784e-05 "13939" 6445
1:5:106 4.8784e-05 "13941" 6447
1:5:107 4.8784e-05 "14654" 6655
1:5:108 4.8784e-05 "15019" 6757
1:5:109 4.8784e-05 "15379" 6851
1:5:110 4.8784e-05 "Paraechinus micropus" 13620
1:5:111 4.78083e-05 "12133" 5815
1:5:112 4.78083e-05 "12506" 5960
1:5:113 4.78083e-05 "12858" 6087
1:5:114 4.78083e-05 "12859" 6088
1:5:115 4.78083e-05 "12860" 6089
1:5:116 4.78083e-05 "12861" 6090
1:5:117 4.78083e-05 "12862" 6091
1:5:118 4.78083e-05 "13214" 6211
1:5:119 4.78083e-05 "13217" 6214
1:5:120 4.78083e-05 "13221" 6218
1:5:121 4.78083e-05 "13578" 6332
1:5:122 4.78083e-05 "13584" 6338
1:5:123 4.78083e-05 "15377" 6849
1:5:124 4.78083e-05 "15738" 6940
1:5:125 4.68326e-05 "11060" 5408
1:5:126 4.68326e-05 "12494" 5948
1:5:127 4.68326e-05 "12505" 5959
1:5:128 4.68326e-05 "12855" 6084
1:5:129 4.68326e-05 "12857" 6086
1:5:130 4.68326e-05 "13215" 6212
1:5:131 4.68326e-05 "13579" 6333
1:5:132 4.68326e-05 "13582" 6336
1:5:133 4.68326e-05 "13934" 6440
1:5:134 4.68326e-05 "13935" 6441
1:5:135 4.68326e-05 "13943" 6449
1:5:136 4.68326e-05 "13944" 6450
1:5:137 4.68326e-05 "13945" 6451
1:5:138 4.68326e-05 "14299" 6556
1:5:139 4.68326e-05 "15737" 6939
1:5:140 4.5857e-05 "9615" 4785
1:5:141 4.5857e-05 "12853" 6082
1:5:142 4.5857e-05 "12854" 6083
1:5:143 4.5857e-05 "12866" 6095
1:5:144 4.5857e-05 "13577" 6331
1:5:145 4.5857e-05 "13585" 6339
1:5:146 4.5857e-05 "14298" 6555
1:5:147 4.5857e-05 "14300" 6557
1:5:148 4.5857e-05 "14301" 6558
1:5:149 4.5857e-05 "14302" 6559
1:5:150 4.5857e-05 "14660" 6661
1:5:151 4.5857e-05 "15016" 6754
1:5:152 4.5857e-05 "15378" 6850
1:5:153 4.5857e-05 "15740" 6942
1:5:154 4.48813e-05 "11059" 5407
1:5:155 4.48813e-05 "11418" 5551
1:5:156 4.48813e-05 "11419" 5552
1:5:157 4.48813e-05 "11423" 5556
1:5:158 4.48813e-05 "12499" 5953
1:5:159 4.48813e-05 "12503" 5957
1:5:160 4.48813e-05 "12504" 5958
1:5:161 4.48813e-05 "12856" 6085
1:5:162 4.48813e-05 "12863" 6092
1:5:163 4.48813e-05 "12867" 6096
1:5:164 4.48813e-05 "13216" 6213
1:5:165 4.48813e-05 "13222" 6219
1:5:166 4.48813e-05 "13575" 6329
1:5:167 4.48813e-05 "13576" 6330
1:5:168 4.48813e-05 "13583" 6337
1:5:169 4.48813e-05 "13586" 6340
1:5:170 4.48813e-05 "13942" 6448
1:5:171 4.48813e-05 "14303" 6560
1:5:172 4.48813e-05 "14659" 6660
1:5:173 4.48813e-05 "14661" 6662
1:5:174 4.48813e-05 "15020" 6758
1:5:175 4.48813e-05 "18262" 7535
1:5:176 4.39056e-05 "11774" 5686
1:5:177 4.39056e-05 "11777" 5689
1:5:178 4.39056e-05 "13223" 6220
1:5:179 4.39056e-05 "13225" 6222
1:5:180 4.39056e-05 "13226" 6223
1:5:181 4.39056e-05 "13227" 6224
1:5:182 4.39056e-05 "13936" 6442
1:5:183 4.39056e-05 "14297" 6554
1:5:184 4.39056e-05 "14304" 6561
1:5:185 4.39056e-05 "15018" 6756
1:5:186 4.39056e-05 "Semnopithecus hypoleucos" 14363
1:5:187 4.29299e-05 "10698" 5257
1:5:188 4.29299e-05 "11057" 5405
1:5:189 4.29299e-05 "11058" 5406
1:5:190 4.29299e-05 "11416" 5549
1:5:191 4.29299e-05 "11417" 5550
1:5:192 4.29299e-05 "11778" 5690
1:5:193 4.29299e-05 "12135" 5817
1:5:194 4.29299e-05 "12492" 5946
1:5:195 4.29299e-05 "12495" 5949
1:5:196 4.29299e-05 "12498" 5952
1:5:197 4.29299e-05 "12501" 5955
1:5:198 4.29299e-05 "12864" 6093
1:5:199 4.29299e-05 "12865" 6094
1:5:200 4.29299e-05 "13937" 6443
1:5:201 4.29299e-05 "14657" 6658
1:5:202 4.29299e-05 "14662" 6663
1:5:203 4.29299e-05 "15017" 6755
1:5:204 4.29299e-05 "15380" 6852
1:5:205 4.29299e-05 "16100" 7025
1:5:206 4.19542e-05 "9976" 4943
1:5:207 4.19542e-05 "11056" 5404
1:5:208 4.19542e-05 "11422" 5555
1:5:209 4.19542e-05 "11775" 5687
1:5:210 4.19542e-05 "11779" 5691
1:5:211 4.19542e-05 "12136" 5818
1:5:212 4.19542e-05 "12139" 5821
1:5:213 4.19542e-05 "12142" 5824
1:5:214 4.19542e-05 "12491" 5945
1:5:215 4.19542e-05 "12500" 5954
1:5:216 4.19542e-05 "12502" 5956
1:5:217 4.19542e-05 "14296" 6553
1:5:218 4.19542e-05 "14656" 6657
1:5:219 4.19542e-05 "14658" 6659
1:5:220 4.19542e-05 "14663" 6664
1:5:221 4.19542e-05 "Hemiechinus collaris" 12345
1:5:222 4.09786e-05 "10697" 5256
1:5:223 4.09786e-05 "11055" 5403
1:5:224 4.09786e-05 "11773" 5685
1:5:225 4.09786e-05 "11776" 5688
1:5:226 4.09786e-05 "12132" 5814
1:5:227 4.09786e-05 "12138" 5820
1:5:228 4.09786e-05 "12140" 5822
1:5:229 4.09786e-05 "12141" 5823
1:5:230 4.09786e-05 "12143" 5825
1:5:231 4.09786e-05 "12144" 5826
1:5:232 4.09786e-05 "12145" 5827
1:5:233 4.09786e-05 "12146" 5828
1:5:234 4.09786e-05 "12497" 5951
1:5:235 4.09786e-05 "13224" 6221
1:5:236 4.09786e-05 "16819" 7183
1:5:237 4.09786e-05 "17179" 7274
1:5:238 4.09786e-05 "9614" 4784
1:5:239 4.09786e-05 "Moschus leucogaster" 13117
1:5:240 4.00029e-05 "10696" 5255
1:5:241 4.00029e-05 "11415" 5548
1:5:242 4.00029e-05 "11420" 5553
1:5:243 4.00029e-05 "11785" 5697
1:5:244 4.00029e-05 "12507" 5961
1:5:245 4.00029e-05 "12851" 6080
1:5:246 4.00029e-05 "12852" 6081
1:5:247 3.90272e-05 "10337" 5106
1:5:248 3.90272e-05 "10695" 5254
1:5:249 3.90272e-05 "11421" 5554
1:5:250 3.90272e-05 "11780" 5692
1:5:251 3.90272e-05 "11781" 5693
1:5:252 3.90272e-05 "11786" 5698
1:5:253 3.90272e-05 "11789" 5701
1:5:254 3.90272e-05 "12137" 5819
1:5:255 3.90272e-05 "12496" 5950
1:5:256 3.90272e-05 "13212" 6210
1:5:257 3.90272e-05 "13587" 6341
1:5:258 3.90272e-05 "15021" 6759
1:5:259 3.90272e-05 "17541" 7361
1:5:260 3.90272e-05 "17902" 7449
1:5:261 3.90272e-05 "Mus cervicolor" 13146
1:5:262 3.80515e-05 "11054" 5402
1:5:263 3.80515e-05 "11414" 5547
1:5:264 3.80515e-05 "11782" 5694
1:5:265 3.80515e-05 "11787" 5699
1:5:266 3.80515e-05 "12128" 5810
1:5:267 3.80515e-05 "12131" 5813
1:5:268 3.80515e-05 "13211" 6209
1:5:269 3.80515e-05 "16460" 7101
1:5:270 3.70758e-05 "10336" 5105
1:5:271 3.70758e-05 "10694" 5253
1:5:272 3.70758e-05 "11783" 5695
1:5:273 3.70758e-05 "11784" 5696
1:5:274 3.70758e-05 "12129" 5811
1:5:275 3.70758e-05 "12147" 5829
1:5:276 3.70758e-05 "12490" 5944
1:5:277 3.61002e-05 "9975" 4942
1:5:278 3.61002e-05 "11772" 5684
1:5:279 3.61002e-05 "12130" 5812
1:5:280 3.61002e-05 "12850" 6079
1:5:281 3.61002e-05 "12868" 6097
1:5:282 3.51245e-05 "10335" 5104
1:5:283 3.51245e-05 "11788" 5700
1:5:284 3.41488e-05 "11412" 5545
1:5:285 3.41488e-05 "11413" 5546
1:5:286 3.41488e-05 "11769" 5681
1:5:287 3.41488e-05 "11770" 5682
1:5:288 3.41488e-05 "11771" 5683
1:5:289 3.41488e-05 "12508" 5962
1:5:290 3.41488e-05 "12869" 6098
1:5:291 3.41488e-05 "16820" 7184
1:5:292 3.41488e-05 "11048" 5396
1:5:293 3.31731e-05 "10334" 5103
1:5:294 3.31731e-05 "12148" 5830
1:5:295 3.21974e-05 "11051" 5399
1:5:296 3.21974e-05 "11053" 5401
1:5:297 3.21974e-05 "11411" 5544
1:5:298 3.21974e-05 "11768" 5680
1:5:299 3.21974e-05 "12509" 5963
1:5:300 3.12218e-05 "9613" 4783
1:5:301 3.12218e-05 "10693" 5252
1:5:302 3.12218e-05 "11408" 5541
1:5:303 3.12218e-05 "11410" 5543
1:5:304 3.12218e-05 "12489" 5943
1:5:305 3.02461e-05 "10692" 5251
1:5:306 3.02461e-05 "11050" 5398
1:5:307 3.02461e-05 "11052" 5400
1:5:308 3.02461e-05 "12149" 5831
1:5:309 3.02461e-05 "Millardia gleadowi" 13076
1:5:310 3.02461e-05 "Hemitragus jemlahicus" 12347
1:5:311 2.92704e-05 "11409" 5542
1:5:312 2.92704e-05 "11767" 5679
1:5:313 2.82947e-05 "9972" 4939
1:5:314 2.82947e-05 "10691" 5250
1:5:315 2.82947e-05 "12510" 5964
1:5:316 2.82947e-05 "12870" 6099
1:5:317 2.7319e-05 "9612" 4782
1:5:318 2.7319e-05 "9973" 4940
1:5:319 2.7319e-05 "10333" 5102
1:5:320 2.7319e-05 "11049" 5397
1:5:321 2.7319e-05 "12871" 6100
1:5:322 2.63434e-05 "9974" 4941
1:5:323 2.63434e-05 "Herpestes vitticollis" 12363
1:5:324 2.63434e-05 "Semnopithecus priam" 14365
1:5:325 2.63434e-05 "10331" 5100
1:5:326 2.53677e-05 "Caprolagus hispidus" 11242
1:5:327 2.4392e-05 "10332" 5101
1:5:328 2.4392e-05 "10690" 5249
1:5:329 2.4392e-05 "Gerbillus gleadowi" 12218
1:5:330 2.1465e-05 "Semnopithecus hector" 14362
1:5:331 1.85379e-05 "Funambulus tristriatus" 12120
1:5:332 1.56109e-05 "Rucervus duvaucelii" 14259
1:5:333 1.46352e-05 "Paradoxurus jerdoni" 13616
1:5:334 1.46352e-05 "Petinomys fuscocapillus" 13757
1:5:335 1.46352e-05 "Crocidura horsfieldii" 11559
1:5:336 1.26838e-05 "Ratufa macroura" 14175
1:5:337 1.17082e-05 "Herpestes fuscus" 12353
1:5:338 9.7568e-06 "Platacanthomys lasiurus" 13894
1:5:339 9.7568e-06 "Alticola roylei" 10903
1:5:340 8.78112e-06 "Funambulus sublineatus" 12119
1:5:341 8.78112e-06 "Macaca silenus" 12723
1:5:342 8.78112e-06 "Suncus montanus" 14564
1:5:343 7.80544e-06 "Martes gwatkinsii" 12826
1:5:344 6.82976e-06 "Paraechinus nudiventris" 13621
1:5:345 6.82976e-06 "Semnopithecus johnii" 14364
1:5:346 5.85408e-06 "Nilgiritragus hylocrius" 13386
1:5:347 5.85408e-06 "Rattus satarae" 14161
1:5:348 5.85408e-06 "Apodemus gurkha" 10972
1:5:349 5.85408e-06 "Feroculus feroculus" 12101
1:5:350 4.8784e-06 "Macaca sinica" 12724
1:5:351 4.8784e-06 "Moschiola meminna" 13111
1:5:352 4.8784e-06 "Paradoxurus zeylonensis" 13617
1:5:353 4.8784e-06 "Semnopithecus vetulus" 14367
1:5:354 3.90272e-06 "Mus famulus" 13149
1:5:355 3.90272e-06 "Diomys crumpi" 11913
1:5:356 3.90272e-06 "Semnopithecus ajax" 14360
1:5:357 3.90272e-06 "Mus fernandoni" 13150
1:5:358 2.92704e-06 "Suncus dayi" 14554
1:5:359 2.92704e-06 "Vandeleuria nilagirica" 14895
1:5:360 2.92704e-06 "Crocidura gathornei" 11545
1:5:361 2.92704e-06 "Funambulus layardi" 12115
1:5:362 2.92704e-06 "Funambulus obscurus" 12116
1:5:363 1.95136e-06 "Crocidura miya" 11591
1:5:364 1.95136e-06 "Moschiola kathygre" 13110
1:5:365 1.95136e-06 "Mus mayori" 13158
1:5:366 1.95136e-06 "Solisorex pearsoni" 14418
1:5:367 1.95136e-06 "Srilankamys ohiensis" 14533
1:5:368 1.95136e-06 "Suncus fellowesgordoni" 14556
1:5:369 1.95136e-06 "Suncus zeylanicus" 14569
1:5:370 1.95136e-06 "Vandeleuria nolthenii" 14896
1:5:371 9.7568e-07 "Cremnomys elvira" 11484
1:5:372 9.7568e-07 "Millardia kondana" 13078
1:5:373 9.7568e-07 "Rattus ranjiniae" 14157
1:5:374 9.7568e-07 "Loris tardigradus" 12684
1:5:375 9.7568e-07 "Rattus montanus" 14145
1:6:1 0.000249774 "Rattus exulans" 14131
1:6:2 0.000227333 "Maxomys surifer" 12853
1:6:3 0.000220504 "Leopoldamys sabanus" 12582
1:6:4 0.00021465 "Manis javanica" 12771
1:6:5 0.000187331 "Macaca fascicularis" 12711
1:6:6 0.000185379 "Tragulus kanchil" 14814
1:6:7 0.000146352 "Rattus argentiventer" 14125
1:6:8 0.000133668 "Galeopterus variegatus" 12145
1:6:9 0.000116106 "Prionodon linsang" 13981
1:6:10 0.00011513 "Hylopetes spadiceus" 12453
1:6:11 0.000114155 "Rattus tiomanicus" 14166
1:6:12 0.000113179 "Muntiacus muntjak" 13127
1:6:13 0.000112203 "Callosciurus notatus" 11181
1:6:14 0.000110252 "19002" 7693
1:6:15 0.000110252 "19016" 7695
1:6:16 0.000110252 "19375" 7766
1:6:17 0.000110252 "19376" 7767
1:6:18 0.000110252 "Crocidura monticola" 11593
1:6:19 0.000108301 "18657" 7620
1:6:20 0.000108301 "Tragulus napu" 14815
1:6:21 0.000107325 "Lariscus insignis" 12525
1:6:22 0.000106349 "19362" 7764
1:6:23 0.000106349 "Hemigalus derbyanus" 12346
1:6:24 0.000105373 "19736" 7840
1:6:25 0.000105373 "Echinosorex gymnura" 11965
1:6:26 0.000105373 "Sundamys muelleri" 14572
1:6:27 0.000104398 "18642" 7618
1:6:28 0.000104398 "19017" 7696
1:6:29 0.000104398 "19735" 7839
1:6:30 0.000104398 "Macaca nemestrina" 12718
1:6:31 0.000104398 "Mustela nudipes" 13194
1:6:32 0.000104398 "Ratufa affinis" 14172
1:6:33 0.000103422 "Cynogale bennettii" 11802
1:6:34 0.000103422 "Sundasciurus lowii" 14577
1:6:35 0.000102446 "19363" 7765
1:6:36 0.000102446 "Maxomys whiteheadi" 12856
1:6:37 0.000102446 "Sundasciurus hippurus" 14575
1:6:38 0.000101471 "Callosciurus prevostii" 11184
1:6:39 0.000101471 "Maxomys rajah" 12852
1:6:40 0.000101471 "Viverra tangalunga" 14903
1:6:41 0.000100495 "18641" 7617
1:6:42 0.000100495 "Herpestes brachyurus" 12350
1:6:43 0.000100495 "Niviventer cremoriventer" 13395
1:6:44 0.000100495 "Tupaia minor" 14848
1:6:45 9.85437e-05 "18658" 7621
1:6:46 9.85437e-05 "19359" 7763
1:6:47 9.85437e-05 "19377" 7768
1:6:48 9.85437e-05 "19719" 7833
1:6:49 9.85437e-05 "19723" 7835
1:6:50 9.7568e-05 "19003" 7694
1:6:51 9.7568e-05 "20095" 7915
1:6:52 9.65923e-05 "21162" 8146
1:6:53 9.65923e-05 "Sundasciurus tenuis" 14580
1:6:54 9.56167e-05 "19018" 7697
1:6:55 9.56167e-05 "21883" 8321
1:6:56 9.56167e-05 "Trachypithecus cristatus" 14789
1:6:57 9.56167e-05 "Trichys fasciculata" 14824
1:6:58 9.4641e-05 "19358" 7762
1:6:59 9.4641e-05 "19734" 7838
1:6:60 9.4641e-05 "20440" 7983
1:6:61 9.36653e-05 "20441" 7984
1:6:62 9.36653e-05 "21522" 8231
1:6:63 9.36653e-05 "21523" 8232
1:6:64 9.26896e-05 "20080" 7907
1:6:65 9.26896e-05 "21161" 8145
1:6:66 9.17139e-05 "18281" 7536
1:6:67 9.17139e-05 "18997" 7691
1:6:68 9.17139e-05 "19737" 7841
1:6:69 9.17139e-05 "20094" 7914
1:6:70 9.17139e-05 "20452" 7989
1:6:71 9.17139e-05 "20453" 7990
1:6:72 9.17139e-05 "20454" 7991
1:6:73 9.17139e-05 "22244" 8414
1:6:74 9.07383e-05 "18643" 7619
1:6:75 9.07383e-05 "18998" 7692
1:6:76 9.07383e-05 "19720" 7834
1:6:77 9.07383e-05 "20801" 8064
1:6:78 8.97626e-05 "20093" 7913
1:6:79 8.97626e-05 "22605" 8501
1:6:80 8.78112e-05 "20092" 7912
1:6:81 8.78112e-05 "20096" 7916
1:6:82 8.78112e-05 "20802" 8065
1:6:83 8.68355e-05 "20097" 7917
1:6:84 8.68355e-05 "20455" 7992
1:6:85 8.68355e-05 "21884" 8322
1:6:86 8.68355e-05 "Lutra sumatrana" 12691
1:6:87 8.58599e-05 "19724" 7836
1:6:88 8.58599e-05 "Nannosciurus melanotis" 13263
1:6:89 8.48842e-05 "19019" 7698
1:6:90 8.48842e-05 "20456" 7993
1:6:91 8.48842e-05 "20457" 7994
1:6:92 8.39085e-05 "21163" 8147
1:6:93 8.39085e-05 "Dicerorhinus sumatrensis" 11897
1:6:94 8.29328e-05 "19733" 7837
1:6:95 8.29328e-05 "20084" 7910
1:6:96 8.29328e-05 "20451" 7988
1:6:97 8.29328e-05 "Tupaia tana" 14853
1:6:98 8.19571e-05 "19378" 7769
1:6:99 8.19571e-05 "21524" 8233
1:6:100 8.19571e-05 "22245" 8415
1:6:101 8.19571e-05 "Prionailurus planiceps" 13978
1:6:102 8.09815e-05 "20803" 8066
1:6:103 8.09815e-05 "20812" 8070
1:6:104 8.09815e-05 "20813" 8071
1:6:105 8.09815e-05 "20816" 8074
1:6:106 8.09815e-05 "22606" 8502
1:6:107 8.09815e-05 "Neofelis diardi" 13305
1:6:108 8.00058e-05 "17920" 7450
1:6:109 8.00058e-05 "20098" 7918
1:6:110 8.00058e-05 "20814" 8072
1:6:111 8.00058e-05 "20815" 8073
1:6:112 7.90301e-05 "20081" 7908
1:6:113 7.90301e-05 "20811" 8069
1:6:114 7.90301e-05 "21164" 8148
1:6:115 7.90301e-05 "21172" 8150
1:6:116 7.80544e-05 "20442" 7985
1:6:117 7.80544e-05 "20443" 7986
1:6:118 7.80544e-05 "21173" 8151
1:6:119 7.80544e-05 "21174" 8152
1:6:120 7.80544e-05 "21175" 8153
1:6:121 7.80544e-05 "21526" 8235
1:6:122 7.80544e-05 "Petinomys setosus" 13761
1:6:123 7.80544e-05 "Rhinosciurus laticaudatus" 14221
1:6:124 7.70787e-05 "20082" 7909
1:6:125 7.70787e-05 "20090" 7911
1:6:126 7.70787e-05 "20817" 8075
1:6:127 7.70787e-05 "21171" 8149
1:6:128 7.70787e-05 "21525" 8234
1:6:129 7.70787e-05 "21886" 8324
1:6:130 7.70787e-05 "22246" 8416
1:6:131 7.70787e-05 "Sus barbatus" 14585
1:6:132 7.61031e-05 "19738" 7842
1:6:133 7.61031e-05 "20450" 7987
1:6:134 7.61031e-05 "Petinomys genibarbis" 13758
1:6:135 7.51274e-05 "17560" 7363
1:6:136 7.51274e-05 "20458" 7995
1:6:137 7.51274e-05 "20804" 8067
1:6:138 7.51274e-05 "21176" 8154
1:6:139 7.51274e-05 "Iomys horsfieldii" 12483
1:6:140 7.41517e-05 "21885" 8323
1:6:141 7.3176e-05 "21535" 8240
1:6:142 7.22003e-05 "20810" 8068
1:6:143 7.22003e-05 "20818" 8076
1:6:144 7.22003e-05 "21177" 8155
1:6:145 7.12247e-05 "21534" 8239
1:6:146 7.0249e-05 "21531" 8236
1:6:147 7.0249e-05 "21533" 8238
1:6:148 6.92733e-05 "21532" 8237
1:6:149 6.82976e-05 "21893" 8325
1:6:150 6.82976e-05 "21895" 8326
1:6:151 6.82976e-05 "Cephalopachus bancanus" 11282
1:6:152 6.73219e-05 "21536" 8241
1:6:153 6.63463e-05 "Hylopetes platyurus" 12451
1:6:154 6.53706e-05 "21896" 8327
1:6:155 6.34192e-05 "23328" 8669
1:6:156 6.14679e-05 "22967" 8585
1:6:157 6.14679e-05 "22968" 8586
1:6:158 5.65895e-05 "Chiropodomys pusillus" 11397
1:6:159 5.65895e-05 "Crocidura foetida" 11539
1:6:160 5.65895e-05 "Exilisciurus exilis" 12093
1:6:161 5.65895e-05 "Herpestes semitorquatus" 12360
1:6:162 5.65895e-05 "Hystrix crassispinis" 12466
1:6:163 5.65895e-05 "Muntiacus atherodes" 13122
1:6:164 5.65895e-05 "Nycticebus menagensis" 13435
1:6:165 5.65895e-05 "Rheithrosciurus macrotis" 14209
1:6:166 5.56138e-05 "Callosciurus nigrovittatus" 11180
1:6:167 5.56138e-05 "Tupaia gracilis" 14844
1:6:168 5.46381e-05 "Maxomys tajuddinii" 12854
1:6:169 5.36624e-05 "Nasalis larvatus" 13268
1:6:170 5.17111e-05 "23329" 8670
1:6:171 4.8784e-05 "Presbytis rubicunda" 13971
1:6:172 4.78083e-05 "23330" 8671
1:6:173 4.5857e-05 "Pteromyscus pulverulentus" 14101
1:6:174 4.48813e-05 "Catopuma badia" 11257
1:6:175 4.39056e-05 "Pongo pygmaeus" 13936
1:6:176 4.39056e-05 "23694" 8755
1:6:177 4.29299e-05 "Tapirus indicus" 14661
1:6:178 4.09786e-05 "Aeromys thomasi" 10808
1:6:179 4.09786e-05 "Presbytis frontata" 13967
1:6:180 4.09786e-05 "Ptilocercus lowii" 14103
1:6:181 4.09786e-05 "Tupaia dorsalis" 14840
1:6:182 4.00029e-05 "Nycticebus coucang" 13431
1:6:183 3.90272e-05 "Aeromys tephromelas" 10807
1:6:184 3.90272e-05 "23331" 8672
1:6:185 3.90272e-05 "23332" 8673
1:6:186 3.90272e-05 "23693" 8754
1:6:187 3.80515e-05 "23333" 8674
1:6:188 3.70758e-05 "Sundasciurus brookei" 14573
1:6:189 3.70758e-05 "Tupaia splendidula" 14852
1:6:190 3.61002e-05 "Hylobates agilis" 12421
1:6:191 3.61002e-05 "Symphalangus syndactylus" 14624
1:6:192 3.41488e-05 "Hystrix sumatrae" 12470
1:6:193 3.41488e-05 "Niviventer rapit" 13405
1:6:194 3.41488e-05 "Tupaia ferruginea" 14842
1:6:195 2.92704e-05 "Tupaia javanica" 14846
1:6:196 2.82947e-05 "Leopoldamys ciliatus" 12577
1:6:197 2.7319e-05 "Chiropodomys muroides" 11396
1:6:198 2.7319e-05 "Maxomys ochraceiventer" 12851
1:6:199 2.63434e-05 "Lenothrix canus" 12553
1:6:200 2.63434e-05 "Nycticebus borneanus" 13430
1:6:201 2.63434e-05 "Tupaia montana" 14849
1:6:202 2.53677e-05 "Hylobates funereus" 12423
1:6:203 2.53677e-05 "Mustela lutreolina" 13191
1:6:204 2.53677e-05 "Nycticebus kayan" 13434
1:6:205 2.4392e-05 "Sundamys infraluteus" 14570
1:6:206 2.34163e-05 "Crocidura lepidura" 11571
1:6:207 2.24406e-05 "Diplogale hosei" 11914
1:6:208 2.24406e-05 "Exilisciurus whiteheadi" 12094
1:6:209 2.24406e-05 "Lariscus niobe" 12526
1:6:210 2.1465e-05 "Chiropodomys major" 11395
1:6:211 2.1465e-05 "Hylobates albibarbis" 12422
1:6:212 2.04893e-05 "Tupaia picta" 14850
1:6:213 1.95136e-05 "Arctonyx hoevenii" 11012
1:6:214 1.95136e-05 "Presbytis siamensis" 13973
1:6:215 1.95136e-05 "Tupaia longipes" 14847
1:6:216 1.85379e-05 "Niviventer fraternus" 13399
1:6:217 1.85379e-05 "Petinomys vordermanni" 13762
1:6:218 1.85379e-05 "Trachypithecus obscurus" 14799
1:6:219 1.75622e-05 "Leopoldamys diwangkarai" 12578
1:6:220 1.75622e-05 "Presbytis femoralis" 13966
1:6:221 1.65866e-05 "Hylobates abbotti" 12420
1:6:222 1.56109e-05 "Callosciurus adamsi" 11173
1:6:223 1.56109e-05 "Crocidura paradoxura" 11614
1:6:224 1.56109e-05 "Tupaia salatana" 14851
1:6:225 1.46352e-05 "Crocidura beccarii" 11512
1:6:226 1.46352e-05 "Hylobates muelleri" 12426
1:6:227 1.46352e-05 "Maxomys inflatus" 12848
1:6:228 1.46352e-05 "Rattus annandalei" 14123
1:6:229 1.36595e-05 "Crocidura negligens" 11601
1:6:230 1.36595e-05 "Presbytis hosei" 13968
1:6:231 1.36595e-05 "Presbytis melalophos" 13969
1:6:232 1.36595e-05 "Presbytis mitrata" 13970
1:6:233 1.36595e-05 "Sundasciurus jentinki" 14576
1:6:234 1.36595e-05 "Tupaia glis" 14843
1:6:235 1.26838e-05 "Crocidura malayana" 11584
1:6:236 1.26838e-05 "Suncus malayanus" 14561
1:6:237 1.17082e-05 "Lariscus hosei" 12524
1:6:238 1.17082e-05 "Mydaus javanensis" 13201
1:6:239 1.17082e-05 "Presbytis chrysomelas" 13964
1:6:240 1.17082e-05 "Crocidura maxi" 11589
1:6:241 1.17082e-05 "Hylopetes sagitta" 12452
1:6:242 1.07325e-05 "Dremomys everetti" 11949
1:6:243 1.07325e-05 "Hystrix javanica" 12469
1:6:244 9.7568e-06 "Callosciurus baluensis" 11175
1:6:245 9.7568e-06 "Callosciurus orestes" 11182
1:6:246 9.7568e-06 "Maxomys baeodon" 12842
1:6:247 9.7568e-06 "Presbytis canicrus" 13963
1:6:248 9.7568e-06 "Crocidura brunnea" 11515
1:6:249 9.7568e-06 "Melogale orientalis" 12883
1:6:250 9.7568e-06 "Rhinoceros sondaicus" 14214
1:6:251 9.7568e-06 "Trachypithecus auratus" 14786
1:6:252 9.7568e-06 "Tragulus javanicus" 14813
1:6:253 8.78112e-06 "Dendrogale melanura" 11858
1:6:254 8.78112e-06 "Pithecheir parvus" 13870
1:6:255 8.78112e-06 "Presbytis sabana" 13972
1:6:256 7.80544e-06 "Petaurillus hosei" 13738
1:6:257 6.82976e-06 "Chimarrogale hantu" 11380
1:6:258 6.82976e-06 "Crocidura hutanis" 11560
1:6:259 6.82976e-06 "Haeromys pusillus" 12314
1:6:260 6.82976e-06 "Presbytis sumatranus" 13974
1:6:261 6.82976e-06 "Nycticebus javanicus" 13433
1:6:262 6.82976e-06 "Presbytis comata" 13965
1:6:263 5.85408e-06 "Glyphotes simus" 12256
1:6:264 5.85408e-06 "Maxomys inas" 12847
1:6:265 5.85408e-06 "Muntiacus montanus" 13126
1:6:266 5.85408e-06 "Nesolagus netscheri" 13373
1:6:267 5.85408e-06 "Presbytis bicolor" 13962
1:6:268 5.85408e-06 "Hylobates moloch" 12425
1:6:269 5.85408e-06 "Sus verrucosus" 14591
1:6:270 4.8784e-06 "Callosciurus albescens" 11174
1:6:271 4.8784e-06 "Hylomys parvus" 12430
1:6:272 4.8784e-06 "Nycticebus hilleri" 13432
1:6:273 4.8784e-06 "Pongo abelii" 13935
1:6:274 4.8784e-06 "Presbytis thomasi" 13975
1:6:275 4.8784e-06 "Crocidura orientalis" 11612
1:6:276 4.8784e-06 "Maxomys bartelsii" 12843
1:6:277 4.8784e-06 "Niviventer lepturus" 13403
1:6:278 3.90272e-06 "Niviventer cameroni" 13392
1:6:279 3.90272e-06 "Suncus hosei" 14557
1:6:280 3.90272e-06 "Rusa timorensis" 14266
1:6:281 3.90272e-06 "Tupaia hypochrysa" 14845
1:6:282 2.92704e-06 "Chimarrogale phaeura" 11382
1:6:283 2.92704e-06 "Crocidura baluensis" 11509
1:6:284 2.92704e-06 "Haeromys margarettae" 12312
1:6:285 2.92704e-06 "Maxomys hylomyoides" 12846
1:6:286 2.92704e-06 "Petaurillus emiliae" 13737
1:6:287 2.92704e-06 "Rattus korinchi" 14140
1:6:288 2.92704e-06 "Crocidura absconditus" 11497
1:6:289 2.92704e-06 "Crocidura umbra" 11657
1:6:290 2.92704e-06 "Kadarsanomys sodyi" 12503
1:6:291 2.92704e-06 "Mus vulcani" 13176
1:6:292 2.92704e-06 "Sundamys maxi" 14571
1:6:293 2.92704e-06 "Trachypithecus mauritius" 14798
1:6:294 1.95136e-06 "Crocidura vosmaeri" 11663
1:6:295 1.95136e-06 "Hapalomys longicaudatus" 12329
1:6:296 1.95136e-06 "Maxomys alticola" 12841
1:6:297 1.95136e-06 "Mus crociduroides" 13148
1:6:298 1.95136e-06 "Nycticebus bancanus" 13428
1:6:299 1.95136e-06 "Petinomys hageni" 13759
1:6:300 1.95136e-06 "Tupaia discolor" 14839
1:6:301 1.95136e-06 "Hylopetes bartelsi" 12449
1:6:302 1.95136e-06 "Pithecheir melanurus" 13869
1:6:303 9.7568e-07 "Chimarrogale sumatrana" 11385
1:6:304 9.7568e-07 "Hylopetes winstoni" 12454
1:6:305 9.7568e-07 "Melogale everetti" 12881
1:6:306 9.7568e-07 "Petaurillus kinlochii" 13739
1:6:307 9.7568e-07 "Pithecheirops otion" 13871
1:6:308 9.7568e-07 "Pongo tapanuliensis" 13937
1:6:309 9.7568e-07 "Rattus baluensis" 14127
1:6:310 9.7568e-07 "Rattus blangorum" 14128
1:6:311 9.7568e-07 "Rattus hoogerwerfi" 14137
1:6:312 9.7568e-07 "Suncus ater" 14553
1:7:1 0.00250067 "Sus scrofa" 14590
1:7:2 0.000963972 "Canis aureus" 11218
1:7:3 0.000650779 "Hystrix indica" 12468
1:7:4 0.000403932 "Nesokia indica" 13372
1:7:5 0.000318072 "Vulpes cana" 14913
1:7:6 0.000261482 "Paraechinus hypomelas" 13619
1:7:7 0.00024392 "Crocidura gmelini" 11547
1:7:8 0.000238066 "Rattus pyctoris" 14156
1:7:9 0.000227333 "Lepus tibetanus" 12637
1:7:10 0.000226358 "Meriones persicus" 12906
1:7:11 0.000187331 "Capra aegagrus" 11227
1:7:12 0.000163914 "Jaculus blanfordi" 12496
1:7:13 0.000143425 "Ochotona rufescens" 13461
1:7:14 0.000143425 "Ovis vignei" 13574
1:7:15 9.95194e-05 "Apodemus pallipes" 10976
1:7:16 8.09815e-05 "Ellobius fuscocapillus" 12007
1:7:17 7.41517e-05 "Marmota caudata" 12814
1:7:18 7.22003e-05 "Gerbillus aquilus" 12207
1:7:19 6.14679e-05 "Blanfordimys afghanus" 11096
1:7:20 6.04922e-05 "Crocidura zarudnyi" 11672
1:7:21 5.65895e-05 "Allactaga hotsoni" 10866
1:7:22 5.65895e-05 "8894" 4482
1:7:23 5.56138e-05 "8159" 4165
1:7:24 5.46381e-05 "8514" 4309
1:7:25 5.46381e-05 "8893" 4481
1:7:26 5.36624e-05 "8155" 4161
1:7:27 5.36624e-05 "8156" 4162
1:7:28 5.36624e-05 "8160" 4166
1:7:29 5.26867e-05 "8515" 4310
1:7:30 5.17111e-05 "8157" 4163
1:7:31 5.17111e-05 "8892" 4480
1:7:32 5.17111e-05 "9254" 4632
1:7:33 5.17111e-05 "9255" 4633
1:7:34 5.17111e-05 "9256" 4634
1:7:35 5.07354e-05 "7797" 4013
1:7:36 5.07354e-05 "7798" 4014
1:7:37 5.07354e-05 "8161" 4167
1:7:38 5.07354e-05 "8516" 4311
1:7:39 4.97597e-05 "7796" 4012
1:7:40 4.97597e-05 "8521" 4316
1:7:41 4.97597e-05 "8895" 4483
1:7:42 4.8784e-05 "8158" 4164
1:7:43 4.8784e-05 "Calomyscus baluchi" 11204
1:7:44 4.78083e-05 "8517" 4312
1:7:45 4.68326e-05 "8169" 4175
1:7:46 4.68326e-05 "8519" 4314
1:7:47 4.68326e-05 "8522" 4317
1:7:48 4.68326e-05 "9251" 4629
1:7:49 4.68326e-05 "8532" 4327
1:7:50 4.5857e-05 "8170" 4176
1:7:51 4.5857e-05 "8520" 4315
1:7:52 4.5857e-05 "8872" 4460
1:7:53 4.5857e-05 "9231" 4609
1:7:54 4.5857e-05 "9250" 4628
1:7:55 4.48813e-05 "7435" 3854
1:7:56 4.48813e-05 "8518" 4313
1:7:57 4.48813e-05 "8873" 4461
1:7:58 4.48813e-05 "8882" 4470
1:7:59 4.39056e-05 "7795" 4011
1:7:60 4.39056e-05 "8880" 4468
1:7:61 4.39056e-05 "10687" 5246
1:7:62 4.29299e-05 "8529" 4324
1:7:63 4.29299e-05 "8881" 4469
1:7:64 4.29299e-05 "Neodon juldaschi" 13302
1:7:65 4.29299e-05 "8533" 4328
1:7:66 4.29299e-05 "8896" 4484
1:7:67 4.29299e-05 "9253" 4631
1:7:68 4.19542e-05 "9230" 4608
1:7:69 4.19542e-05 "9232" 4610
1:7:70 4.19542e-05 "10327" 5096
1:7:71 4.19542e-05 "8534" 4329
1:7:72 4.09786e-05 "7809" 4025
1:7:73 4.09786e-05 "7811" 4027
1:7:74 4.09786e-05 "8171" 4177
1:7:75 4.09786e-05 "8530" 4325
1:7:76 4.09786e-05 "8874" 4462
1:7:77 4.09786e-05 "8883" 4471
1:7:78 4.09786e-05 "9240" 4618
1:7:79 4.09786e-05 "9241" 4619
1:7:80 4.09786e-05 "9589" 4759
1:7:81 4.09786e-05 "9601" 4771
1:7:82 4.09786e-05 "9611" 4781
1:7:83 4.09786e-05 "10321" 5090
1:7:84 4.09786e-05 "Calomyscus mystax" 11208
1:7:85 4.09786e-05 "8535" 4330
1:7:86 4.00029e-05 "8879" 4467
1:7:87 4.00029e-05 "8890" 4478
1:7:88 4.00029e-05 "8891" 4479
1:7:89 4.00029e-05 "9252" 4630
1:7:90 4.00029e-05 "9590" 4760
1:7:91 4.00029e-05 "9592" 4762
1:7:92 4.00029e-05 "9593" 4763
1:7:93 4.00029e-05 "9961" 4928
1:7:94 4.00029e-05 "10681" 5240
1:7:95 4.00029e-05 "9227" 4605
1:7:96 3.90272e-05 "7812" 4028
1:7:97 3.90272e-05 "8525" 4320
1:7:98 3.90272e-05 "8528" 4323
1:7:99 3.90272e-05 "8878" 4466
1:7:100 3.90272e-05 "8884" 4472
1:7:101 3.90272e-05 "8887" 4475
1:7:102 3.90272e-05 "9243" 4621
1:7:103 3.90272e-05 "9591" 4761
1:7:104 3.90272e-05 "9588" 4758
1:7:105 3.80515e-05 "8523" 4318
1:7:106 3.80515e-05 "8524" 4319
1:7:107 3.80515e-05 "8527" 4322
1:7:108 3.80515e-05 "8888" 4476
1:7:109 3.80515e-05 "9249" 4627
1:7:110 3.80515e-05 "9951" 4918
1:7:111 3.80515e-05 "9952" 4919
1:7:112 3.80515e-05 "9953" 4920
1:7:113 3.80515e-05 "9968" 4935
1:7:114 3.80515e-05 "10312" 5081
1:7:115 3.80515e-05 "10328" 5097
1:7:116 3.80515e-05 "10682" 5241
1:7:117 3.70758e-05 "8526" 4321
1:7:118 3.70758e-05 "8885" 4473
1:7:119 3.70758e-05 "8886" 4474
1:7:120 3.70758e-05 "9239" 4617
1:7:121 3.70758e-05 "9242" 4620
1:7:122 3.70758e-05 "9248" 4626
1:7:123 3.70758e-05 "9600" 4770
1:7:124 3.70758e-05 "9608" 4778
1:7:125 3.70758e-05 "9950" 4917
1:7:126 3.70758e-05 "9960" 4927
1:7:127 3.70758e-05 "9967" 4934
1:7:128 3.70758e-05 "10318" 5087
1:7:129 3.70758e-05 "10320" 5089
1:7:130 3.70758e-05 "10686" 5245
1:7:131 3.70758e-05 "10688" 5247
1:7:132 3.70758e-05 "11047" 5395
1:7:133 3.61002e-05 "8875" 4463
1:7:134 3.61002e-05 "8877" 4465
1:7:135 3.61002e-05 "8889" 4477
1:7:136 3.61002e-05 "9244" 4622
1:7:137 3.61002e-05 "9962" 4929
1:7:138 3.61002e-05 "9969" 4936
1:7:139 3.61002e-05 "10311" 5080
1:7:140 3.61002e-05 "10313" 5082
1:7:141 3.61002e-05 "10673" 5232
1:7:142 3.51245e-05 "8876" 4464
1:7:143 3.51245e-05 "9594" 4764
1:7:144 3.51245e-05 "9610" 4780
1:7:145 3.51245e-05 "9956" 4923
1:7:146 3.51245e-05 "9957" 4924
1:7:147 3.51245e-05 "11041" 5389
1:7:148 3.51245e-05 "Calomyscus elburzensis" 11205
1:7:149 3.41488e-05 "8173" 4179
1:7:150 3.41488e-05 "9233" 4611
1:7:151 3.41488e-05 "9238" 4616
1:7:152 3.41488e-05 "9597" 4767
1:7:153 3.41488e-05 "9955" 4922
1:7:154 3.41488e-05 "10317" 5086
1:7:155 3.41488e-05 "10322" 5091
1:7:156 3.41488e-05 "10680" 5239
1:7:157 3.41488e-05 "10685" 5244
1:7:158 3.41488e-05 "11046" 5394
1:7:159 3.41488e-05 "11762" 5674
1:7:160 3.31731e-05 "9247" 4625
1:7:161 3.31731e-05 "9595" 4765
1:7:162 3.31731e-05 "9599" 4769
1:7:163 3.31731e-05 "9603" 4773
1:7:164 3.31731e-05 "9604" 4774
1:7:165 3.31731e-05 "9609" 4779
1:7:166 3.31731e-05 "10326" 5095
1:7:167 3.31731e-05 "10674" 5233
1:7:168 3.31731e-05 "10675" 5234
1:7:169 3.31731e-05 "10679" 5238
1:7:170 3.31731e-05 "11036" 5384
1:7:171 3.31731e-05 "11037" 5385
1:7:172 3.31731e-05 "11042" 5390
1:7:173 3.31731e-05 "11401" 5534
1:7:174 3.31731e-05 "11402" 5535
1:7:175 3.31731e-05 "11403" 5536
1:7:176 3.31731e-05 "Allactaga toussi" 10871
1:7:177 3.31731e-05 "7815" 4031
1:7:178 3.31731e-05 "Eoglaucomys fimbriatus" 12012
1:7:179 3.21974e-05 "7813" 4029
1:7:180 3.21974e-05 "8531" 4326
1:7:181 3.21974e-05 "9596" 4766
1:7:182 3.21974e-05 "9598" 4768
1:7:183 3.21974e-05 "9602" 4772
1:7:184 3.21974e-05 "9606" 4776
1:7:185 3.21974e-05 "9607" 4777
1:7:186 3.21974e-05 "9954" 4921
1:7:187 3.21974e-05 "9958" 4925
1:7:188 3.21974e-05 "9966" 4933
1:7:189 3.21974e-05 "10315" 5084
1:7:190 3.21974e-05 "10672" 5231
1:7:191 3.21974e-05 "10676" 5235
1:7:192 3.21974e-05 "10677" 5236
1:7:193 3.21974e-05 "10678" 5237
1:7:194 3.21974e-05 "11035" 5383
1:7:195 3.21974e-05 "11400" 5533
1:7:196 3.21974e-05 "11404" 5537
1:7:197 3.21974e-05 "11407" 5540
1:7:198 3.12218e-05 "9246" 4624
1:7:199 3.12218e-05 "9959" 4926
1:7:200 3.12218e-05 "9965" 4932
1:7:201 3.12218e-05 "9970" 4937
1:7:202 3.12218e-05 "10314" 5083
1:7:203 3.12218e-05 "10319" 5088
1:7:204 3.12218e-05 "10329" 5098
1:7:205 3.12218e-05 "11040" 5388
1:7:206 3.12218e-05 "11045" 5393
1:7:207 3.12218e-05 "11761" 5673
1:7:208 3.02461e-05 "8172" 4178
1:7:209 3.02461e-05 "8174" 4180
1:7:210 3.02461e-05 "9234" 4612
1:7:211 3.02461e-05 "9605" 4775
1:7:212 3.02461e-05 "9963" 4930
1:7:213 3.02461e-05 "10316" 5085
1:7:214 3.02461e-05 "11038" 5386
1:7:215 3.02461e-05 "11760" 5672
1:7:216 2.92704e-05 "9245" 4623
1:7:217 2.92704e-05 "9964" 4931
1:7:218 2.92704e-05 "9971" 4938
1:7:219 2.92704e-05 "10684" 5243
1:7:220 2.92704e-05 "11039" 5387
1:7:221 2.92704e-05 "11044" 5392
1:7:222 2.92704e-05 "11399" 5532
1:7:223 2.92704e-05 "11405" 5538
1:7:224 2.92704e-05 "11763" 5675
1:7:225 2.92704e-05 "11764" 5676
1:7:226 2.92704e-05 "Calomyscus bailwardi" 11203
1:7:227 2.92704e-05 "7814" 4030
1:7:228 2.82947e-05 "9235" 4613
1:7:229 2.82947e-05 "9237" 4615
1:7:230 2.82947e-05 "10325" 5094
1:7:231 2.82947e-05 "11034" 5382
1:7:232 2.82947e-05 "11043" 5391
1:7:233 2.82947e-05 "11398" 5531
1:7:234 2.7319e-05 "9236" 4614
1:7:235 2.7319e-05 "10683" 5242
1:7:236 2.7319e-05 "10689" 5248
1:7:237 2.7319e-05 "11406" 5539
1:7:238 2.7319e-05 "11766" 5678
1:7:239 2.63434e-05 "10324" 5093
1:7:240 2.63434e-05 "10330" 5099
1:7:241 2.63434e-05 "11033" 5381
1:7:242 2.63434e-05 "11759" 5671
1:7:243 2.63434e-05 "Apodemus rusiges" 10979
1:7:244 2.53677e-05 "10323" 5092
1:7:245 2.53677e-05 "Meriones zarudnyi" 12914
1:7:246 2.4392e-05 "11396" 5530
1:7:247 2.34163e-05 "11395" 5529
1:7:248 2.34163e-05 "11765" 5677
1:7:249 2.24406e-05 "Myomimus personatus" 13220
1:7:250 2.24406e-05 "Capra falconeri" 11230
1:7:251 1.95136e-05 "Moschus cupreus" 13115
1:7:252 1.85379e-05 "Calomyscus hotsoni" 11207
1:7:253 1.65866e-05 "Microtus paradoxus" 13058
1:7:254 1.26838e-05 "Crocidura pullata" 11626
1:7:255 1.17082e-05 "Hyperacrius fertilis" 12460
1:7:256 9.7568e-06 "Sorex planiceps" 14471
1:7:257 7.80544e-06 "Eupetaurus cinereus" 12073
1:7:258 7.80544e-06 "Hyperacrius wynnei" 12461
1:7:259 6.82976e-06 "Jaculus thaleri" 12499
1:7:260 6.82976e-06 "Microtus transcaspicus" 13073
1:7:261 6.82976e-06 "Alticola montosa" 10901
1:7:262 5.85408e-06 "Dama mesopotamica" 11816
1:7:263 5.85408e-06 "Microtus kermanensis" 13036
1:7:264 3.90272e-06 "Allactaga firouzi" 10865
1:7:265 3.90272e-06 "Salpingotulus michaelis" 14294
1:7:266 2.92704e-06 "Crocidura susiana" 11646
1:7:267 1.95136e-06 "Microtus irani" 13035
1:7:268 9.7568e-07 "Apodemus avicennicus" 10967
1:7:269 9.7568e-07 "Dryomys niethammeri" 11958
1:7:270 9.7568e-07 "Crocidura pergrisea" 11617
1:8:1 0.00120301 "Martes foina" 12825
1:8:2 0.000625411 "Mustela altaica" 13183
1:8:3 0.000453691 "Panthera uncia" 13600
1:8:4 0.000290753 "Ochotona macrotis" 13453
1:8:5 0.000275142 "Pseudois nayaur" 14076
1:8:6 0.000271239 "Lepus oiostolus" 12631
1:8:7 0.000249774 "Marmota himalayana" 12816
1:8:8 0.000231236 "Procapra picticaudata" 13985
1:8:9 0.000230261 "Ochotona curzoniae" 13443
1:8:10 0.000226358 "Vulpes ferrilata" 14916
1:8:11 0.000223431 "Alticola stoliczkanus" 10905
1:8:12 0.000211723 "Phaiomys leucurus" 13789
1:8:13 0.000191233 "Equus kiang" 12036
1:8:14 0.000153182 "Eospalax fontanierii" 12015
1:8:15 0.000143425 "Moschus chrysogaster" 13114
1:8:16 0.000140498 "Microtus limnophilus" 13040
1:8:17 0.000116106 "Pantholops hodgsonii" 13601
1:8:18 0.000109276 "Brachiones przewalskii" 11110
1:8:19 9.26896e-05 "Ochotona ladacensis" 13452
1:8:20 8.68355e-05 "Cervus albirostris" 11335
1:8:21 8.58599e-05 "Ochotona thibetana" 13464
1:8:22 8.48842e-05 "Neodon irene" 13301
1:8:23 8.48842e-05 "Ochotona cansus" 13440
1:8:24 8.19571e-05 "Petaurista xanthotis" 13749
1:8:25 8.00058e-05 "Ochotona roylei" 13460
1:8:26 8.00058e-05 "Felis bieti" 12095
1:8:27 7.51274e-05 "Eozapus setchuanus" 12026
1:8:28 7.41517e-05 "Bos mutus" 11108
1:8:29 7.41517e-05 "9283" 4661
1:8:30 7.41517e-05 "Sicista concolor" 14374
1:8:31 7.3176e-05 "8923" 4511
1:8:32 7.0249e-05 "Lepus yarkandensis" 12642
1:8:33 6.92733e-05 "8564" 4359
1:8:34 6.82976e-05 "8563" 4358
1:8:35 6.82976e-05 "10704" 5263
1:8:36 6.43949e-05 "9642" 4812
1:8:37 6.24435e-05 "Ochotona nubrica" 13455
1:8:38 6.24435e-05 "8203" 4209
1:8:39 6.24435e-05 "Ochotona erythrotis" 13445
1:8:40 6.14679e-05 "10705" 5264
1:8:41 6.14679e-05 "7841" 4057
1:8:42 5.95165e-05 "8202" 4208
1:8:43 5.95165e-05 "8922" 4510
1:8:44 5.95165e-05 "10001" 4968
1:8:45 5.85408e-05 "7840" 4056
1:8:46 5.65895e-05 "10342" 5111
1:8:47 5.65895e-05 "7479" 3898
1:8:48 5.46381e-05 "7842" 4058
1:8:49 5.46381e-05 "9282" 4660
1:8:50 5.36624e-05 "8201" 4207
1:8:51 5.36624e-05 "8562" 4357
1:8:52 5.36624e-05 "9281" 4659
1:8:53 5.36624e-05 "9638" 4808
1:8:54 5.36624e-05 "9641" 4811
1:8:55 5.36624e-05 "9999" 4966
1:8:56 5.36624e-05 "9618" 4788
1:8:57 5.26867e-05 "7839" 4055
1:8:58 5.26867e-05 "10000" 4967
1:8:59 5.17111e-05 "9637" 4807
1:8:60 5.17111e-05 "9997" 4964
1:8:61 5.17111e-05 "9998" 4965
1:8:62 5.17111e-05 "Ochotona gloveri" 13447
1:8:63 5.07354e-05 "10706" 5265
1:8:64 4.97597e-05 "7477" 3896
1:8:65 4.97597e-05 "9980" 4947
1:8:66 4.97597e-05 "8921" 4509
1:8:67 4.97597e-05 "9639" 4809
1:8:68 4.8784e-05 "7476" 3895
1:8:69 4.8784e-05 "10343" 5112
1:8:70 4.8784e-05 "7838" 4054
1:8:71 4.8784e-05 "8561" 4356
1:8:72 4.8784e-05 "9280" 4658
1:8:73 4.78083e-05 "8200" 4206
1:8:74 4.68326e-05 "7474" 3893
1:8:75 4.68326e-05 "9278" 4656
1:8:76 4.68326e-05 "9279" 4657
1:8:77 4.68326e-05 "9636" 4806
1:8:78 4.68326e-05 "9996" 4963
1:8:79 4.5857e-05 "8537" 4332
1:8:80 4.5857e-05 "10354" 5123
1:8:81 4.5857e-05 "10707" 5266
1:8:82 4.5857e-05 "9257" 4635
1:8:83 4.48813e-05 "9619" 4789
1:8:84 4.48813e-05 "8920" 4508
1:8:85 4.48813e-05 "9640" 4810
1:8:86 4.39056e-05 "8176" 4182
1:8:87 4.39056e-05 "8919" 4507
1:8:88 4.39056e-05 "9277" 4655
1:8:89 4.29299e-05 "8536" 4331
1:8:90 4.19542e-05 "7831" 4047
1:8:91 4.19542e-05 "7833" 4049
1:8:92 4.19542e-05 "7836" 4052
1:8:93 4.19542e-05 "10713" 5272
1:8:94 4.19542e-05 "8560" 4355
1:8:95 4.09786e-05 "7830" 4046
1:8:96 4.09786e-05 "7832" 4048
1:8:97 4.09786e-05 "7837" 4053
1:8:98 4.00029e-05 "7834" 4050
1:8:99 4.00029e-05 "9259" 4637
1:8:100 4.00029e-05 "10712" 5271
1:8:101 3.90272e-05 "8199" 4205
1:8:102 3.90272e-05 "8559" 4354
1:8:103 3.80515e-05 "8177" 4183
1:8:104 3.80515e-05 "8178" 4184
1:8:105 3.80515e-05 "9258" 4636
1:8:106 3.70758e-05 "7829" 4045
1:8:107 3.70758e-05 "7835" 4051
1:8:108 3.70758e-05 "8190" 4196
1:8:109 3.70758e-05 "8541" 4336
1:8:110 3.70758e-05 "8899" 4487
1:8:111 3.70758e-05 "9995" 4962
1:8:112 3.70758e-05 "Sorex thibetanus" 14486
1:8:113 3.61002e-05 "7828" 4044
1:8:114 3.61002e-05 "8186" 4192
1:8:115 3.61002e-05 "8188" 4194
1:8:116 3.61002e-05 "8191" 4197
1:8:117 3.61002e-05 "8192" 4198
1:8:118 3.61002e-05 "8542" 4337
1:8:119 3.61002e-05 "8898" 4486
1:8:120 3.61002e-05 "10709" 5268
1:8:121 3.61002e-05 "10710" 5269
1:8:122 3.61002e-05 "10711" 5270
1:8:123 3.61002e-05 "8558" 4353
1:8:124 3.51245e-05 "7472" 3891
1:8:125 3.51245e-05 "8187" 4193
1:8:126 3.51245e-05 "8193" 4199
1:8:127 3.51245e-05 "8197" 4203
1:8:128 3.51245e-05 "8198" 4204
1:8:129 3.51245e-05 "8538" 4333
1:8:130 3.51245e-05 "8539" 4334
1:8:131 3.51245e-05 "8540" 4335
1:8:132 3.51245e-05 "8557" 4352
1:8:133 3.51245e-05 "10708" 5267
1:8:134 3.51245e-05 "8918" 4506
1:8:135 3.41488e-05 "8189" 4195
1:8:136 3.41488e-05 "8897" 4485
1:8:137 3.31731e-05 "8179" 4185
1:8:138 3.31731e-05 "8195" 4201
1:8:139 3.31731e-05 "8196" 4202
1:8:140 3.31731e-05 "8543" 4338
1:8:141 3.31731e-05 "8556" 4351
1:8:142 3.31731e-05 "10344" 5113
1:8:143 3.31731e-05 "Ochotona thomasi" 13465
1:8:144 3.21974e-05 "8185" 4191
1:8:145 3.21974e-05 "8554" 4349
1:8:146 3.21974e-05 "9276" 4654
1:8:147 3.21974e-05 "8175" 4181
1:8:148 3.12218e-05 "7470" 3889
1:8:149 3.12218e-05 "8194" 4200
1:8:150 3.02461e-05 "8544" 4339
1:8:151 3.02461e-05 "8553" 4348
1:8:152 3.02461e-05 "8555" 4350
1:8:153 3.02461e-05 "8917" 4505
1:8:154 3.02461e-05 "9620" 4790
1:8:155 3.02461e-05 "9981" 4948
1:8:156 3.02461e-05 "9994" 4961
1:8:157 3.02461e-05 "10353" 5122
1:8:158 2.92704e-05 "8180" 4186
1:8:159 2.92704e-05 "9260" 4638
1:8:160 2.82947e-05 "7827" 4043
1:8:161 2.82947e-05 "8184" 4190
1:8:162 2.82947e-05 "9635" 4805
1:8:163 2.7319e-05 "8550" 4345
1:8:164 2.7319e-05 "8551" 4346
1:8:165 2.7319e-05 "8552" 4347
1:8:166 2.7319e-05 "9275" 4653
1:8:167 2.63434e-05 "8181" 4187
1:8:168 2.63434e-05 "8183" 4189
1:8:169 2.63434e-05 "8548" 4343
1:8:170 2.63434e-05 "8900" 4488
1:8:171 2.63434e-05 "8916" 4504
1:8:172 2.63434e-05 "9274" 4652
1:8:173 2.63434e-05 "9982" 4949
1:8:174 2.63434e-05 "10352" 5121
1:8:175 2.53677e-05 "8182" 4188
1:8:176 2.53677e-05 "8545" 4340
1:8:177 2.53677e-05 "8549" 4344
1:8:178 2.53677e-05 "8901" 4489
1:8:179 2.53677e-05 "8914" 4502
1:8:180 2.53677e-05 "9634" 4804
1:8:181 2.4392e-05 "8902" 4490
1:8:182 2.4392e-05 "8913" 4501
1:8:183 2.4392e-05 "8915" 4503
1:8:184 2.4392e-05 "10351" 5120
1:8:185 2.34163e-05 "7826" 4042
1:8:186 2.34163e-05 "8546" 4341
1:8:187 2.34163e-05 "9261" 4639
1:8:188 2.34163e-05 "9983" 4950
1:8:189 2.34163e-05 "Cricetulus alticola" 11488
1:8:190 2.24406e-05 "8547" 4342
1:8:191 2.24406e-05 "8903" 4491
1:8:192 2.24406e-05 "9273" 4651
1:8:193 2.24406e-05 "9621" 4791
1:8:194 2.24406e-05 "10345" 5114
1:8:195 2.24406e-05 "Cricetulus kamensis" 11490
1:8:196 2.1465e-05 "9262" 4640
1:8:197 2.1465e-05 "9622" 4792
1:8:198 2.1465e-05 "9633" 4803
1:8:199 2.1465e-05 "9993" 4960
1:8:200 2.1465e-05 "10346" 5115
1:8:201 2.1465e-05 "10349" 5118
1:8:202 2.1465e-05 "10350" 5119
1:8:203 2.04893e-05 "8910" 4498
1:8:204 2.04893e-05 "8912" 4500
1:8:205 2.04893e-05 "9271" 4649
1:8:206 2.04893e-05 "9632" 4802
1:8:207 2.04893e-05 "10347" 5116
1:8:208 2.04893e-05 "10348" 5117
1:8:209 1.95136e-05 "8904" 4492
1:8:210 1.95136e-05 "8905" 4493
1:8:211 1.95136e-05 "8908" 4496
1:8:212 1.95136e-05 "8911" 4499
1:8:213 1.95136e-05 "9266" 4644
1:8:214 1.95136e-05 "9267" 4645
1:8:215 1.95136e-05 "9272" 4650
1:8:216 1.95136e-05 "9984" 4951
1:8:217 1.95136e-05 "9991" 4958
1:8:218 1.95136e-05 "9992" 4959
1:8:219 1.85379e-05 "8906" 4494
1:8:220 1.85379e-05 "8907" 4495
1:8:221 1.85379e-05 "8909" 4497
1:8:222 1.85379e-05 "9263" 4641
1:8:223 1.85379e-05 "9264" 4642
1:8:224 1.85379e-05 "9265" 4643
1:8:225 1.85379e-05 "9268" 4646
1:8:226 1.85379e-05 "9269" 4647
1:8:227 1.85379e-05 "9270" 4648
1:8:228 1.85379e-05 "9623" 4793
1:8:229 1.85379e-05 "9624" 4794
1:8:230 1.85379e-05 "9629" 4799
1:8:231 1.85379e-05 "9630" 4800
1:8:232 1.85379e-05 "9631" 4801
1:8:233 1.85379e-05 "9985" 4952
1:8:234 1.85379e-05 "9986" 4953
1:8:235 1.75622e-05 "9627" 4797
1:8:236 1.75622e-05 "9628" 4798
1:8:237 1.75622e-05 "9987" 4954
1:8:238 1.75622e-05 "9988" 4955
1:8:239 1.75622e-05 "9990" 4957
1:8:240 1.65866e-05 "9625" 4795
1:8:241 1.65866e-05 "9626" 4796
1:8:242 1.65866e-05 "9989" 4956
1:8:243 1.46352e-05 "Alticola albicaudus" 10896
1:8:244 1.46352e-05 "Ochotona koslowi" 13451
1:8:245 1.36595e-05 "Cricetulus lama" 11491
1:8:246 1.26838e-05 "Cricetulus tibetanus" 11495
1:8:247 8.78112e-06 "Lasiopodomys fuscus" 12528
1:8:248 4.8784e-06 "Procapra przewalskii" 13986
1:8:249 9.7568e-07 "Sorex kozlovi" 14452
1:9:1 0.00102642 "Vulpes lagopus" 14917
1:9:2 0.000706392 "Ursus maritimus" 14893
1:9:3 0.000549308 "Lemmus trimucronatus" 12539
1:9:4 0.000527843 "Urocitellus parryii" 14876
1:9:5 0.000503451 "Pusa hispida" 14110
1:9:6 0.000311242 "Phoca vitulina" 13823
1:9:7 0.00028002 "Dicrostonyx groenlandicus" 11899
1:9:8 0.000245871 "Lepus arcticus" 12615
1:9:9 0.000198063 "Ovibos moschatus" 13568
1:9:10 0.000177574 "Sorex ugyunak" 14489
1:9:11 5.17111e-05 "Dicrostonyx richardsoni" 11903
1:9:12 3.90272e-05 "Marmota broweri" 12811
1:9:13 3.51245e-05 "Dicrostonyx nelsoni" 11901
1:9:14 3.21974e-05 "1461" 414
1:9:15 3.21974e-05 "1462" 415
1:9:16 3.21974e-05 "1460" 413
1:9:17 3.21974e-05 "1820" 687
1:9:18 3.21974e-05 "2180" 955
1:9:19 3.12218e-05 "2234" 1009
1:9:20 3.02461e-05 "1117" 231
1:9:21 3.02461e-05 "1118" 232
1:9:22 3.02461e-05 "1491" 444
1:9:23 3.02461e-05 "2235" 1010
1:9:24 3.02461e-05 "1459" 412
1:9:25 3.02461e-05 "2539" 1205
1:9:26 2.92704e-05 "1111" 225
1:9:27 2.92704e-05 "1112" 226
1:9:28 2.92704e-05 "1113" 227
1:9:29 2.92704e-05 "1116" 230
1:9:30 2.92704e-05 "1457" 410
1:9:31 2.92704e-05 "1458" 411
1:9:32 2.92704e-05 "1819" 686
1:9:33 2.92704e-05 "2538" 1204
1:9:34 2.82947e-05 "1104" 218
1:9:35 2.82947e-05 "1105" 219
1:9:36 2.82947e-05 "1106" 220
1:9:37 2.82947e-05 "1107" 221
1:9:38 2.82947e-05 "1108" 222
1:9:39 2.82947e-05 "1109" 223
1:9:40 2.82947e-05 "1110" 224
1:9:41 2.82947e-05 "1114" 228
1:9:42 2.82947e-05 "1115" 229
1:9:43 2.82947e-05 "1499" 452
1:9:44 2.82947e-05 "1500" 453
1:9:45 2.82947e-05 "1869" 736
1:9:46 2.82947e-05 "1456" 409
1:9:47 2.82947e-05 "2179" 954
1:9:48 2.7319e-05 "1101" 215
1:9:49 2.7319e-05 "1497" 450
1:9:50 2.7319e-05 "1498" 451
1:9:51 2.7319e-05 "2236" 1011
1:9:52 2.63434e-05 "1102" 216
1:9:53 2.63434e-05 "1103" 217
1:9:54 2.63434e-05 "1501" 454
1:9:55 2.63434e-05 "1870" 737
1:9:56 2.63434e-05 "1815" 682
1:9:57 2.63434e-05 "1817" 684
1:9:58 2.63434e-05 "1818" 685
1:9:59 2.63434e-05 "2176" 951
1:9:60 2.63434e-05 "2177" 952
1:9:61 2.63434e-05 "2178" 953
1:9:62 2.63434e-05 "2537" 1203
1:9:63 2.53677e-05 "1132" 233
1:9:64 2.53677e-05 "1502" 455
1:9:65 2.53677e-05 "1816" 683
1:9:66 2.53677e-05 "2536" 1202
1:9:67 2.53677e-05 "3262" 1625
1:9:68 2.53677e-05 "Lepus othus" 12632
1:9:69 2.4392e-05 "1100" 214
1:9:70 2.4392e-05 "1133" 234
1:9:71 2.4392e-05 "1503" 456
1:9:72 2.4392e-05 "1871" 738
1:9:73 2.4392e-05 "2237" 1012
1:9:74 2.4392e-05 "2238" 1013
1:9:75 2.4392e-05 "2239" 1014
1:9:76 2.4392e-05 "2605" 1268
1:9:77 2.34163e-05 "1099" 213
1:9:78 2.34163e-05 "1872" 739
1:9:79 2.24406e-05 "1098" 212
1:9:80 2.24406e-05 "1504" 457
1:9:81 2.24406e-05 "2240" 1015
1:9:82 2.1465e-05 "2241" 1016
1:9:83 2.04893e-05 "1505" 458
1:9:84 2.04893e-05 "2984" 1481
1:9:85 2.04893e-05 "2997" 1493
1:9:86 2.04893e-05 "1873" 740
1:9:87 2.04893e-05 "1874" 741
1:9:88 2.04893e-05 "2242" 1017
1:9:89 1.95136e-05 "1506" 459
1:9:90 1.95136e-05 "2983" 1480
1:9:91 1.95136e-05 "1875" 742
1:9:92 1.85379e-05 "1138" 235
1:9:93 1.85379e-05 "1507" 460
1:9:94 1.85379e-05 "1508" 461
1:9:95 1.85379e-05 "1876" 743
1:9:96 1.85379e-05 "1877" 744
1:9:97 1.85379e-05 "1878" 745
1:9:98 1.85379e-05 "1879" 746
1:9:99 1.85379e-05 "1880" 747
1:9:100 1.85379e-05 "2243" 1018
1:9:101 1.85379e-05 "2247" 1022
1:9:102 1.85379e-05 "2248" 1023
1:9:103 1.75622e-05 "1144" 236
1:9:104 1.75622e-05 "1145" 237
1:9:105 1.75622e-05 "1146" 238
1:9:106 1.75622e-05 "1509" 462
1:9:107 1.75622e-05 "1881" 748
1:9:108 1.75622e-05 "1882" 749
1:9:109 1.75622e-05 "1883" 750
1:9:110 1.75622e-05 "2244" 1019
1:9:111 1.75622e-05 "2245" 1020
1:9:112 1.65866e-05 "1152" 244
1:9:113 1.65866e-05 "1153" 245
1:9:114 1.65866e-05 "1154" 246
1:9:115 1.65866e-05 "1155" 247
1:9:116 1.65866e-05 "1510" 463
1:9:117 1.65866e-05 "1511" 464
1:9:118 1.65866e-05 "1512" 465
1:9:119 1.65866e-05 "1513" 466
1:9:120 1.65866e-05 "1514" 467
1:9:121 1.65866e-05 "1515" 468
1:9:122 1.65866e-05 "1523" 476
1:9:123 1.65866e-05 "1524" 477
1:9:124 1.65866e-05 "1893" 760
1:9:125 1.65866e-05 "2629" 1275
1:9:126 1.65866e-05 "2630" 1276
1:9:127 1.65866e-05 "1884" 751
1:9:128 1.65866e-05 "2246" 1021
1:9:129 1.56109e-05 "1167" 253
1:9:130 1.56109e-05 "1175" 255
1:9:131 1.56109e-05 "1176" 256
1:9:132 1.56109e-05 "1516" 469
1:9:133 1.56109e-05 "1517" 470
1:9:134 1.56109e-05 "1518" 471
1:9:135 1.56109e-05 "1519" 472
1:9:136 1.56109e-05 "1520" 473
1:9:137 1.56109e-05 "1521" 474
1:9:138 1.56109e-05 "1522" 475
1:9:139 1.56109e-05 "1525" 478
1:9:140 1.56109e-05 "1529" 482
1:9:141 1.56109e-05 "1885" 752
1:9:142 1.56109e-05 "1886" 753
1:9:143 1.56109e-05 "1887" 754
1:9:144 1.56109e-05 "1888" 755
1:9:145 1.56109e-05 "1889" 756
1:9:146 1.56109e-05 "1890" 757
1:9:147 1.56109e-05 "1891" 758
1:9:148 1.56109e-05 "1892" 759
1:9:149 1.46352e-05 "806" 117
1:9:150 1.46352e-05 "807" 118
1:9:151 1.46352e-05 "1164" 250
1:9:152 1.46352e-05 "1165" 251
1:9:153 1.46352e-05 "1166" 252
1:9:154 1.46352e-05 "1177" 257
1:9:155 1.46352e-05 "1178" 258
1:9:156 1.46352e-05 "1179" 259
1:9:157 1.46352e-05 "2623" 1269
1:9:158 1.46352e-05 "2627" 1273
1:9:159 1.46352e-05 "2628" 1274
1:9:160 1.46352e-05 "1526" 479
1:9:161 1.46352e-05 "1527" 480
1:9:162 1.46352e-05 "1530" 483
1:9:163 1.46352e-05 "1531" 484
1:9:164 1.46352e-05 "1534" 487
1:9:165 1.46352e-05 "1535" 488
1:9:166 1.46352e-05 "1536" 489
1:9:167 1.46352e-05 "1537" 490
1:9:168 1.46352e-05 "1538" 491
1:9:169 1.36595e-05 "2624" 1270
1:9:170 1.36595e-05 "2625" 1271
1:9:171 1.36595e-05 "2626" 1272
1:9:172 1.36595e-05 "1168" 254
1:9:173 1.36595e-05 "1528" 481
1:9:174 1.36595e-05 "1532" 485
1:9:175 1.36595e-05 "1533" 486
1:9:176 1.26838e-05 "2263" 1024
1:9:177 1.26838e-05 "5163" 2716
1:9:178 1.26838e-05 "5164" 2717
1:9:179 1.17082e-05 "814" 121
1:9:180 1.17082e-05 "816" 122
1:9:181 1.17082e-05 "817" 123
1:9:182 1.17082e-05 "4803" 2512
1:9:183 1.17082e-05 "4804" 2513
1:9:184 1.17082e-05 "5162" 2715
1:9:185 1.17082e-05 "5165" 2718
1:9:186 1.07325e-05 "786" 109
1:9:187 1.07325e-05 "787" 110
1:9:188 1.07325e-05 "788" 111
1:9:189 1.07325e-05 "812" 119
1:9:190 1.07325e-05 "813" 120
1:9:191 1.07325e-05 "818" 124
1:9:192 1.07325e-05 "819" 125
1:9:193 1.07325e-05 "820" 126
1:9:194 1.07325e-05 "821" 127
1:9:195 1.07325e-05 "822" 128
1:9:196 1.07325e-05 "823" 129
1:9:197 1.07325e-05 "1185" 265
1:9:198 1.07325e-05 "1186" 266
1:9:199 1.07325e-05 "1187" 267
1:9:200 1.07325e-05 "1188" 268
1:9:201 1.07325e-05 "1189" 269
1:9:202 1.07325e-05 "1190" 270
1:9:203 1.07325e-05 "1191" 271
1:9:204 1.07325e-05 "1192" 272
1:9:205 1.07325e-05 "1552" 496
1:9:206 1.07325e-05 "1553" 497
1:9:207 1.07325e-05 "1554" 498
1:9:208 1.07325e-05 "1555" 499
1:9:209 1.07325e-05 "1556" 500
1:9:210 1.07325e-05 "1907" 764
1:9:211 1.07325e-05 "1908" 765
1:9:212 1.07325e-05 "1909" 766
1:9:213 1.07325e-05 "1912" 769
1:9:214 1.07325e-05 "1913" 770
1:9:215 1.07325e-05 "1914" 771
1:9:216 1.07325e-05 "2272" 1025
1:9:217 1.07325e-05 "2274" 1026
1:9:218 9.7568e-06 "451" 33
1:9:219 9.7568e-06 "453" 34
1:9:220 9.7568e-06 "454" 35
1:9:221 9.7568e-06 "455" 36
1:9:222 9.7568e-06 "456" 37
1:9:223 9.7568e-06 "776" 99
1:9:224 9.7568e-06 "777" 100
1:9:225 9.7568e-06 "779" 102
1:9:226 9.7568e-06 "780" 103
1:9:227 9.7568e-06 "781" 104
1:9:228 9.7568e-06 "782" 105
1:9:229 9.7568e-06 "783" 106
1:9:230 9.7568e-06 "784" 107
1:9:231 9.7568e-06 "785" 108
1:9:232 9.7568e-06 "1180" 260
1:9:233 9.7568e-06 "1181" 261
1:9:234 9.7568e-06 "1182" 262
1:9:235 9.7568e-06 "1183" 263
1:9:236 9.7568e-06 "1184" 264
1:9:237 9.7568e-06 "1548" 492
1:9:238 9.7568e-06 "1895" 761
1:9:239 9.7568e-06 "1896" 762
1:9:240 9.7568e-06 "1897" 763
1:9:241 8.78112e-06 "101" 1
1:9:242 8.78112e-06 "457" 38
1:9:243 8.78112e-06 "458" 39
1:9:244 8.78112e-06 "459" 40
1:9:245 8.78112e-06 "460" 41
1:9:246 8.78112e-06 "461" 42
1:9:247 8.78112e-06 "472" 43
1:9:248 8.78112e-06 "473" 44
1:9:249 8.78112e-06 "474" 45
1:9:250 8.78112e-06 "778" 101
1:9:251 8.78112e-06 "794" 112
1:9:252 8.78112e-06 "795" 113
1:9:253 8.78112e-06 "1147" 239
1:9:254 8.78112e-06 "1148" 240
1:9:255 8.78112e-06 "1149" 241
1:9:256 8.78112e-06 "1150" 242
1:9:257 8.78112e-06 "1151" 243
1:9:258 8.78112e-06 "1156" 248
1:9:259 8.78112e-06 "1157" 249
1:9:260 8.78112e-06 "1549" 493
1:9:261 8.78112e-06 "1550" 494
1:9:262 8.78112e-06 "1551" 495
1:9:263 8.78112e-06 "1910" 767
1:9:264 8.78112e-06 "1911" 768
1:9:265 7.80544e-06 "102" 2
1:9:266 7.80544e-06 "103" 3
1:9:267 7.80544e-06 "104" 4
1:9:268 7.80544e-06 "105" 5
1:9:269 7.80544e-06 "106" 6
1:9:270 7.80544e-06 "108" 7
1:9:271 7.80544e-06 "134" 8
1:9:272 7.80544e-06 "135" 9
1:9:273 7.80544e-06 "136" 10
1:9:274 7.80544e-06 "137" 11
1:9:275 7.80544e-06 "138" 12
1:9:276 7.80544e-06 "139" 13
1:9:277 7.80544e-06 "140" 14
1:9:278 7.80544e-06 "141" 15
1:9:279 7.80544e-06 "142" 16
1:9:280 7.80544e-06 "143" 17
1:9:281 7.80544e-06 "144" 18
1:9:282 7.80544e-06 "145" 19
1:9:283 7.80544e-06 "146" 20
1:9:284 7.80544e-06 "147" 21
1:9:285 7.80544e-06 "148" 22
1:9:286 7.80544e-06 "149" 23
1:9:287 7.80544e-06 "150" 24
1:9:288 7.80544e-06 "151" 25
1:9:289 7.80544e-06 "152" 26
1:9:290 7.80544e-06 "153" 27
1:9:291 7.80544e-06 "154" 28
1:9:292 7.80544e-06 "155" 29
1:9:293 7.80544e-06 "445" 30
1:9:294 7.80544e-06 "449" 31
1:9:295 7.80544e-06 "450" 32
1:9:296 7.80544e-06 "475" 46
1:9:297 7.80544e-06 "476" 47
1:9:298 7.80544e-06 "518" 89
1:9:299 7.80544e-06 "519" 90
1:9:300 7.80544e-06 "520" 91
1:9:301 7.80544e-06 "801" 114
1:9:302 7.80544e-06 "802" 115
1:9:303 7.80544e-06 "803" 116
1:9:304 7.80544e-06 "876" 161
1:9:305 7.80544e-06 "877" 162
1:9:306 7.80544e-06 "878" 163
1:9:307 7.80544e-06 "1568" 501
1:9:308 7.80544e-06 "1569" 502
1:9:309 7.80544e-06 "1570" 503
1:9:310 7.80544e-06 "1929" 772
1:9:311 7.80544e-06 "1930" 773
1:9:312 7.80544e-06 "1931" 774
1:9:313 7.80544e-06 "2292" 1028
1:9:314 6.82976e-06 "515" 86
1:9:315 6.82976e-06 "516" 87
1:9:316 6.82976e-06 "517" 88
1:9:317 6.82976e-06 "872" 157
1:9:318 6.82976e-06 "873" 158
1:9:319 6.82976e-06 "874" 159
1:9:320 6.82976e-06 "875" 160
1:9:321 6.82976e-06 "954" 164
1:9:322 6.82976e-06 "955" 165
1:9:323 6.82976e-06 "956" 166
1:9:324 6.82976e-06 "1207" 273
1:9:325 6.82976e-06 "1235" 299
1:9:326 6.82976e-06 "1571" 504
1:9:327 6.82976e-06 "2291" 1027
1:9:328 5.85408e-06 "477" 48
1:9:329 5.85408e-06 "478" 49
1:9:330 5.85408e-06 "479" 50
1:9:331 5.85408e-06 "480" 51
1:9:332 5.85408e-06 "481" 52
1:9:333 5.85408e-06 "514" 85
1:9:334 5.85408e-06 "845" 130
1:9:335 5.85408e-06 "846" 131
1:9:336 5.85408e-06 "847" 132
1:9:337 5.85408e-06 "1210" 274
1:9:338 5.85408e-06 "1232" 296
1:9:339 5.85408e-06 "1233" 297
1:9:340 5.85408e-06 "1234" 298
1:9:341 5.85408e-06 "2293" 1029
1:9:342 5.85408e-06 "2656" 1277
1:9:343 5.85408e-06 "2657" 1278
1:9:344 4.8784e-06 "482" 53
1:9:345 4.8784e-06 "483" 54
1:9:346 4.8784e-06 "484" 55
1:9:347 4.8784e-06 "513" 84
1:9:348 4.8784e-06 "848" 133
1:9:349 4.8784e-06 "849" 134
1:9:350 4.8784e-06 "871" 156
1:9:351 4.8784e-06 "1211" 275
1:9:352 4.8784e-06 "1231" 295
1:9:353 4.8784e-06 "1572" 505
1:9:354 3.90272e-06 "485" 56
1:9:355 3.90272e-06 "486" 57
1:9:356 3.90272e-06 "487" 58
1:9:357 3.90272e-06 "512" 83
1:9:358 3.90272e-06 "850" 135
1:9:359 3.90272e-06 "870" 155
1:9:360 3.90272e-06 "1228" 292
1:9:361 3.90272e-06 "1230" 294
1:9:362 3.90272e-06 "1582" 515
1:9:363 3.90272e-06 "1583" 516
1:9:364 3.90272e-06 "1584" 517
1:9:365 3.90272e-06 "1585" 518
1:9:366 3.90272e-06 "1586" 519
1:9:367 3.90272e-06 "1932" 775
1:9:368 3.90272e-06 "1933" 776
1:9:369 3.90272e-06 "1939" 782
1:9:370 3.90272e-06 "1940" 783
1:9:371 3.90272e-06 "1959" 784
1:9:372 3.90272e-06 "1960" 785
1:9:373 3.90272e-06 "1961" 786
1:9:374 3.90272e-06 "1962" 787
1:9:375 3.90272e-06 "1963" 788
1:9:376 3.90272e-06 "1964" 789
1:9:377 3.90272e-06 "1965" 790
1:9:378 3.90272e-06 "1966" 791
1:9:379 3.90272e-06 "2294" 1030
1:9:380 3.90272e-06 "2295" 1031
1:9:381 3.90272e-06 "2297" 1033
1:9:382 3.90272e-06 "2298" 1034
1:9:383 2.92704e-06 "851" 136
1:9:384 2.92704e-06 "869" 154
1:9:385 2.92704e-06 "1212" 276
1:9:386 2.92704e-06 "1225" 289
1:9:387 2.92704e-06 "1226" 290
1:9:388 2.92704e-06 "1227" 291
1:9:389 2.92704e-06 "1229" 293
1:9:390 2.92704e-06 "1581" 514
1:9:391 2.92704e-06 "1938" 781
1:9:392 2.92704e-06 "2296" 1032
1:9:393 1.95136e-06 "510" 81
1:9:394 1.95136e-06 "511" 82
1:9:395 1.95136e-06 "867" 152
1:9:396 1.95136e-06 "868" 153
1:9:397 1.95136e-06 "1222" 286
1:9:398 1.95136e-06 "1223" 287
1:9:399 1.95136e-06 "1224" 288
1:9:400 1.95136e-06 "1573" 506
1:9:401 1.95136e-06 "1578" 511
1:9:402 1.95136e-06 "1579" 512
1:9:403 1.95136e-06 "1580" 513
1:9:404 1.95136e-06 "1934" 777
1:9:405 1.95136e-06 "1935" 778
1:9:406 1.95136e-06 "1936" 779
1:9:407 1.95136e-06 "1937" 780
1:10:1 0.000605897 "Dryomys nitedula" 11959
1:10:2 0.000366856 "Crocidura leucodon" 11572
1:10:3 0.000204893 "Chionomys nivalis" 11390
1:10:4 0.000160012 "Apodemus witherbyi" 10984
1:10:5 0.000136595 "Mus macedonicus" 13155
1:10:6 0.000127814 "Erinaceus concolor" 12044
1:10:7 0.000107325 "Meriones tristrami" 12911
1:10:8 9.56167e-05 "Allactaga williamsi" 10873
1:10:9 9.4641e-05 "Sciurus anomalus" 14327
1:10:10 8.78112e-05 "Mesocricetus brandti" 12921
1:10:11 7.80544e-05 "Apodemus mystacinus" 10975
1:10:12 7.61031e-05 "Microtus guentheri" 13032
1:10:13 7.22003e-05 "Talpa levantis" 14644
1:10:14 5.85408e-05 "7067" 3682
1:10:15 5.85408e-05 "7425" 3847
1:10:16 5.85408e-05 "7426" 3848
1:10:17 5.75651e-05 "6704" 3510
1:10:18 5.75651e-05 "7786" 4007
1:10:19 5.75651e-05 "7787" 4008
1:10:20 5.75651e-05 "Nannospalax xanthodon" 13266
1:10:21 5.65895e-05 "6705" 3511
1:10:22 5.65895e-05 "6706" 3512
1:10:23 5.65895e-05 "7068" 3683
1:10:24 5.56138e-05 "6707" 3513
1:10:25 5.56138e-05 "8149" 4159
1:10:26 5.56138e-05 "8511" 4306
1:10:27 5.56138e-05 "Sorex volnuchini" 14495
1:10:28 5.56138e-05 "8512" 4307
1:10:29 5.46381e-05 "6342" 3338
1:10:30 5.46381e-05 "7789" 4010
1:10:31 5.46381e-05 "8510" 4305
1:10:32 5.46381e-05 "Spermophilus xanthoprymnus" 14526
1:10:33 5.36624e-05 "6344" 3340
1:10:34 5.36624e-05 "7066" 3681
1:10:35 5.36624e-05 "7785" 4006
1:10:36 5.26867e-05 "6708" 3514
1:10:37 5.26867e-05 "7063" 3678
1:10:38 5.17111e-05 "7427" 3849
1:10:39 5.07354e-05 "6343" 3339
1:10:40 5.07354e-05 "6345" 3341
1:10:41 5.07354e-05 "6347" 3343
1:10:42 5.07354e-05 "8513" 4308
1:10:43 4.97597e-05 "6703" 3509
1:10:44 4.97597e-05 "7062" 3677
1:10:45 4.97597e-05 "7064" 3679
1:10:46 4.97597e-05 "7421" 3843
1:10:47 4.97597e-05 "7424" 3846
1:10:48 4.97597e-05 "Ovis gmelini" 13572
1:10:49 4.8784e-05 "7788" 4009
1:10:50 4.8784e-05 "8148" 4158
1:10:51 4.78083e-05 "6341" 3337
1:10:52 4.78083e-05 "7065" 3680
1:10:53 4.78083e-05 "7420" 3842
1:10:54 4.78083e-05 "8509" 4304
1:10:55 4.78083e-05 "8870" 4458
1:10:56 4.78083e-05 "Sorex satunini" 14478
1:10:57 4.68326e-05 "7423" 3845
1:10:58 4.68326e-05 "8150" 4160
1:10:59 4.68326e-05 "8869" 4457
1:10:60 4.68326e-05 "8871" 4459
1:10:61 4.5857e-05 "6702" 3508
1:10:62 4.5857e-05 "7412" 3834
1:10:63 4.5857e-05 "7422" 3844
1:10:64 4.5857e-05 "7429" 3851
1:10:65 4.5857e-05 "8137" 4147
1:10:66 4.5857e-05 "8145" 4155
1:10:67 4.5857e-05 "8508" 4303
1:10:68 4.48813e-05 "7411" 3833
1:10:69 4.48813e-05 "7419" 3841
1:10:70 4.48813e-05 "8135" 4145
1:10:71 4.48813e-05 "8138" 4148
1:10:72 4.48813e-05 "8146" 4156
1:10:73 4.48813e-05 "8507" 4302
1:10:74 4.48813e-05 "8868" 4456
1:10:75 4.48813e-05 "9576" 4746
1:10:76 4.39056e-05 "7069" 3684
1:10:77 4.39056e-05 "7408" 3830
1:10:78 4.39056e-05 "7417" 3839
1:10:79 4.39056e-05 "7428" 3850
1:10:80 4.39056e-05 "7784" 4005
1:10:81 4.39056e-05 "8133" 4143
1:10:82 4.29299e-05 "6340" 3336
1:10:83 4.29299e-05 "7053" 3673
1:10:84 4.29299e-05 "7054" 3674
1:10:85 4.29299e-05 "7407" 3829
1:10:86 4.29299e-05 "7410" 3832
1:10:87 4.29299e-05 "7413" 3835
1:10:88 4.29299e-05 "7418" 3840
1:10:89 4.29299e-05 "8132" 4142
1:10:90 4.29299e-05 "8147" 4157
1:10:91 4.29299e-05 "8867" 4455
1:10:92 4.29299e-05 "9217" 4595
1:10:93 4.29299e-05 "8497" 4292
1:10:94 4.19542e-05 "7055" 3675
1:10:95 4.19542e-05 "8136" 4146
1:10:96 4.19542e-05 "8144" 4154
1:10:97 4.19542e-05 "8506" 4301
1:10:98 4.19542e-05 "Ellobius lutescens" 12008
1:10:99 4.19542e-05 "Meriones vinogradovi" 12913
1:10:100 4.19542e-05 "9229" 4607
1:10:101 4.09786e-05 "7056" 3676
1:10:102 4.09786e-05 "7409" 3831
1:10:103 4.09786e-05 "7414" 3836
1:10:104 4.09786e-05 "7782" 4003
1:10:105 4.09786e-05 "7783" 4004
1:10:106 4.09786e-05 "8131" 4141
1:10:107 4.09786e-05 "8139" 4149
1:10:108 4.09786e-05 "9216" 4594
1:10:109 4.09786e-05 "9228" 4606
1:10:110 4.00029e-05 "7416" 3838
1:10:111 3.90272e-05 "5979" 3161
1:10:112 3.90272e-05 "5980" 3162
1:10:113 3.90272e-05 "8134" 4144
1:10:114 3.90272e-05 "8143" 4153
1:10:115 3.90272e-05 "8857" 4445
1:10:116 3.80515e-05 "7415" 3837
1:10:117 3.80515e-05 "7779" 4000
1:10:118 3.80515e-05 "8130" 4140
1:10:119 3.80515e-05 "8866" 4454
1:10:120 3.70758e-05 "7777" 3998
1:10:121 3.70758e-05 "7778" 3999
1:10:122 3.70758e-05 "7781" 4002
1:10:123 3.70758e-05 "Apodemus ponticus" 10978
1:10:124 3.70758e-05 "Neomys teres" 13313
1:10:125 3.61002e-05 "7770" 3991
1:10:126 3.61002e-05 "8140" 4150
1:10:127 3.61002e-05 "8142" 4152
1:10:128 3.61002e-05 "7430" 3852
1:10:129 3.61002e-05 "8499" 4294
1:10:130 3.51245e-05 "7768" 3989
1:10:131 3.51245e-05 "7769" 3990
1:10:132 3.51245e-05 "7771" 3992
1:10:133 3.51245e-05 "7776" 3997
1:10:134 3.51245e-05 "7780" 4001
1:10:135 3.41488e-05 "7772" 3993
1:10:136 3.41488e-05 "8129" 4139
1:10:137 3.41488e-05 "8493" 4290
1:10:138 3.41488e-05 "8494" 4291
1:10:139 3.41488e-05 "8504" 4299
1:10:140 3.31731e-05 "7773" 3994
1:10:141 3.31731e-05 "7774" 3995
1:10:142 3.31731e-05 "8498" 4293
1:10:143 3.21974e-05 "Sorex raddei" 14474
1:10:144 3.12218e-05 "7775" 3996
1:10:145 3.12218e-05 "8505" 4300
1:10:146 3.02461e-05 "8141" 4151
1:10:147 3.02461e-05 "Microtus daghestanicus" 13022
1:10:148 2.92704e-05 "8128" 4138
1:10:149 2.82947e-05 "8503" 4298
1:10:150 2.7319e-05 "Microtus majori" 13043
1:10:151 2.7319e-05 "Pusa caspica" 14109
1:10:152 2.53677e-05 "Myomimus setzeri" 13222
1:10:153 2.34163e-05 "Mesocricetus raddei" 12923
1:10:154 2.34163e-05 "8502" 4297
1:10:155 2.24406e-05 "Talpa davidiana" 14642
1:10:156 2.1465e-05 "Chionomys gud" 11389
1:10:157 2.1465e-05 "Chionomys roberti" 11391
1:10:158 1.65866e-05 "Apodemus hyrcanicus" 10973
1:10:159 1.56109e-05 "Talpa caucasica" 14641
1:10:160 1.36595e-05 "Dryomys laniger" 11957
1:10:161 1.36595e-05 "Microtus qazvinensis" 13061
1:10:162 9.7568e-06 "Capra cylindricornis" 11229
1:10:163 9.7568e-06 "Microtus anatolicus" 13013
1:10:164 8.78112e-06 "Microtus schelkovnikovi" 13066
1:10:165 7.80544e-06 "Myomimus roachi" 13221
1:10:166 7.80544e-06 "Prometheomys schaposchnikowi" 14017
1:10:167 7.80544e-06 "Spalax giganteus" 14505
1:10:168 6.82976e-06 "Microtus dogramacii" 13023
1:10:169 5.85408e-06 "Microtus nasarovi" 13053
1:10:170 5.85408e-06 "Spermophilus taurensis" 14525
1:10:171 5.85408e-06 "Gazella gazella" 12155
1:10:172 4.8784e-06 "Sicista kluchorica" 14376
1:10:173 4.8784e-06 "Spermophilus musicus" 14519
1:10:174 4.8784e-06 "Crocidura caspica" 11518
1:10:175 3.90272e-06 "Calomyscus urartensis" 11210
1:10:176 3.90272e-06 "Microtus schidlovskii" 13067
1:10:177 3.90272e-06 "Mesocricetus auratus" 12920
1:10:178 2.92704e-06 "Capra caucasica" 11228
1:10:179 2.92704e-06 "Sicista caucasica" 14372
1:10:180 2.92704e-06 "Sicista kazbegica" 14375
1:10:181 2.92704e-06 "Calomyscus grandis" 11206
1:10:182 1.95136e-06 "Crocidura armenica" 11505
1:10:183 1.95136e-06 "Meriones dahli" 12901
1:10:184 1.95136e-06 "Microtus elbeyli" 13025
1:10:185 9.7568e-07 "Crocidura arispa" 11504
1:10:186 9.7568e-07 "Sicista armenica" 14370
1:11:1 0.000174647 "Crocidura russula" 11633
1:11:2 8.68355e-05 "Arvicola sapidus" 11021
1:11:3 5.75651e-05 "Microtus duodecimcostatus" 13024
1:11:4 5.36624e-05 "Oryctolagus cuniculus" 13531
1:11:5 4.68326e-05 "Lepus granatensis" 12626
1:11:6 4.19542e-05 "Talpa occidentalis" 14645
1:11:7 4.00029e-05 "6653" 3484
1:11:8 3.90272e-05 "7016" 3654
1:11:9 3.90272e-05 "7017" 3655
1:11:10 3.90272e-05 "7019" 3657
1:11:11 3.80515e-05 "7018" 3656
1:11:12 3.70758e-05 "7014" 3652
1:11:13 3.61002e-05 "7374" 3815
1:11:14 3.61002e-05 "8455" 4279
1:11:15 3.51245e-05 "7013" 3651
1:11:16 3.51245e-05 "7015" 3653
1:11:17 3.51245e-05 "7375" 3816
1:11:18 3.51245e-05 "Capra pyrenaica" 11233
1:11:19 3.31731e-05 "6652" 3483
1:11:20 3.31731e-05 "7020" 3658
1:11:21 3.31731e-05 "7373" 3814
1:11:22 3.31731e-05 "7376" 3817
1:11:23 3.21974e-05 "7377" 3818
1:11:24 3.02461e-05 "7012" 3650
1:11:25 2.92704e-05 "7372" 3813
1:11:26 2.92704e-05 "Microtus lusitanicus" 13042
1:11:27 2.82947e-05 "7378" 3819
1:11:28 2.82947e-05 "7737" 3981
1:11:29 2.82947e-05 "8097" 4131
1:11:30 2.7319e-05 "7732" 3976
1:11:31 2.7319e-05 "7736" 3980
1:11:32 2.7319e-05 "8096" 4130
1:11:33 2.63434e-05 "7380" 3821
1:11:34 2.63434e-05 "7738" 3982
1:11:35 2.63434e-05 "Microtus cabrerae" 13017
1:11:36 2.53677e-05 "7379" 3820
1:11:37 2.53677e-05 "7734" 3978
1:11:38 2.53677e-05 "7735" 3979
1:11:39 2.53677e-05 "8098" 4132
1:11:40 2.4392e-05 "7733" 3977
1:11:41 2.4392e-05 "7739" 3983
1:11:42 2.4392e-05 "8095" 4129
1:11:43 2.34163e-05 "7740" 3984
1:11:44 2.34163e-05 "8092" 4126
1:11:45 2.34163e-05 "8093" 4127
1:11:46 2.34163e-05 "8094" 4128
1:11:47 2.34163e-05 "8099" 4133
1:11:48 2.34163e-05 "Galemys pyrenaicus" 12143
1:11:49 1.56109e-05 "Sorex granarius" 14446
1:11:50 4.8784e-06 "Lynx pardinus" 12705
1:12:1 4.8784e-05 "Cervus nippon" 11339
1:12:2 4.00029e-05 "7161" 3762
1:12:3 3.21974e-05 "8240" 4231
1:12:4 3.21974e-05 "8598" 4380
1:12:5 3.21974e-05 "8599" 4381
1:12:6 3.21974e-05 "8958" 4536
1:12:7 3.21974e-05 "8959" 4537
1:12:8 3.12218e-05 "7881" 4078
1:12:9 3.12218e-05 "8597" 4379
1:12:10 3.12218e-05 "8600" 4382
1:12:11 3.12218e-05 "Apodemus argenteus" 10966
1:12:12 3.12218e-05 "Apodemus speciosus" 10981
1:12:13 3.02461e-05 "8241" 4232
1:12:14 2.92704e-05 "7882" 4079
1:12:15 2.92704e-05 "9316" 4683
1:12:16 2.82947e-05 "7521" 3926
1:12:17 2.7319e-05 "7522" 3927
1:12:18 2.7319e-05 "8956" 4534
1:12:19 2.63434e-05 "8954" 4532
1:12:20 2.63434e-05 "8957" 4535
1:12:21 2.63434e-05 "9314" 4682
1:12:22 2.53677e-05 "8953" 4531
1:12:23 2.53677e-05 "8955" 4533
1:12:24 2.53677e-05 "Crocidura dsinezumi" 11530
1:12:25 2.53677e-05 "Glirulus japonicus" 12254
1:12:26 2.53677e-05 "Lepus brachyurus" 12616
1:12:27 2.53677e-05 "Martes melampus" 12828
1:12:28 2.53677e-05 "Meles anakuma" 12876
1:12:29 2.53677e-05 "Microtus montebelli" 13050
1:12:30 2.53677e-05 "Mustela itatsi" 13188
1:12:31 2.53677e-05 "Petaurista leucogenys" 13742
1:12:32 2.53677e-05 "Urotrichus talpoides" 14890
1:12:33 2.4392e-05 "9312" 4680
1:12:34 2.4392e-05 "9313" 4681
1:12:35 2.4392e-05 "Chimarrogale platycephalus" 11383
1:12:36 2.4392e-05 "Pteromys momonga" 14099
1:12:37 2.34163e-05 "8601" 4383
1:12:38 2.34163e-05 "9671" 4832
1:12:39 2.34163e-05 "9672" 4833
1:12:40 2.34163e-05 "Macaca fuscata" 12712
1:12:41 2.24406e-05 "Sciurus lis" 14339
1:12:42 2.1465e-05 "Mogera imaizumii" 13088
1:12:43 2.04893e-05 "9311" 4679
1:12:44 2.04893e-05 "Myodes smithii" 13215
1:12:45 1.95136e-05 "Capricornis crispus" 11238
1:12:46 1.85379e-05 "Dymecodon pilirostris" 11960
1:12:47 1.85379e-05 "Euroscaptor mizura" 12081
1:12:48 1.65866e-05 "Mogera wogura" 13091
1:12:49 1.56109e-05 "Sorex shinto" 14481
1:12:50 1.46352e-05 "Myodes andersoni" 13205
1:12:51 6.82976e-06 "Sorex hosonoi" 14448
1:12:52 9.7568e-07 "Mogera etigo" 13087
1:13:1 4.8784e-05 "21181" 8157
1:13:2 4.19542e-05 "21541" 8243
1:13:3 4.19542e-05 "21900" 8328
1:13:4 4.09786e-05 "21180" 8156
1:13:5 3.70758e-05 "21540" 8242
1:13:6 3.12218e-05 "20464" 7997
1:13:7 3.02461e-05 "20465" 7998
1:13:8 3.02461e-05 "21902" 8329
1:13:9 2.92704e-05 "20462" 7996
1:13:10 2.92704e-05 "21542" 8244
1:13:11 2.7319e-05 "21182" 8158
1:13:12 2.34163e-05 "21183" 8159
1:13:13 2.24406e-05 "22262" 8417
1:13:14 2.24406e-05 "22263" 8418
1:13:15 1.36595e-05 "Ailurops ursinus" 10819
1:13:16 1.36595e-05 "Bubalus depressicornis" 11130
1:13:17 1.36595e-05 "Bunomys chrysocomus" 11137
1:13:18 1.36595e-05 "Maxomys hellwaldii" 12845
1:13:19 1.36595e-05 "Maxomys musschenbroekii" 12850
1:13:20 1.36595e-05 "Paruromys dominator" 13657
1:13:21 1.36595e-05 "Rattus hoffmanni" 14136
1:13:22 1.36595e-05 "Rubrisciurus rubriventer" 14258
1:13:23 1.36595e-05 "Strigocuscus celebensis" 14547
1:13:24 1.36595e-05 "Sus celebensis" 14588
1:13:25 1.26838e-05 "Babyrousa celebensis" 11055
1:13:26 1.17082e-05 "Bubalus quarlesi" 11131
1:13:27 1.17082e-05 "Crocidura elongata" 11534
1:13:28 1.07325e-05 "Crocidura lea" 11570
1:13:29 9.7568e-06 "Bunomys andrewsi" 11136
1:13:30 9.7568e-06 "Crocidura nigripes" 11605
1:13:31 9.7568e-06 "Crocidura rhoditis" 11631
1:13:32 9.7568e-06 "Lenomys meyeri" 12552
1:13:33 9.7568e-06 "Prosciurillus murinus" 14033
1:13:34 9.7568e-06 "Rattus marmosurus" 14144
1:13:35 9.7568e-06 "Taeromys celebensis" 14634
1:13:36 8.78112e-06 "Macaca tonkeana" 12727
1:13:37 8.78112e-06 "Macrogalidia musschenbroekii" 12728
1:13:38 7.80544e-06 "Prosciurillus alstoni" 14031
1:13:39 6.82976e-06 "Crocidura levicula" 11573
1:13:40 5.85408e-06 "Hyosciurus heinrichi" 12458
1:13:41 5.85408e-06 "Margaretamys beccarii" 12773
1:13:42 5.85408e-06 "Taeromys callitrichus" 14633
1:13:43 5.85408e-06 "Tarsius dentatus" 14665
1:13:44 4.8784e-06 "Bunomys penitus" 11140
1:13:45 4.8784e-06 "Crunomys celebensis" 11680
1:13:46 4.8784e-06 "Echiothrix centrosa" 11966
1:13:47 4.8784e-06 "Eropeplus canus" 12047
1:13:48 4.8784e-06 "Macaca ochreata" 12721
1:13:49 4.8784e-06 "Margaretamys parvus" 12776
1:13:50 4.8784e-06 "Prosciurillus leucomus" 14032
1:13:51 4.8784e-06 "Prosciurillus topapuensis" 14034
1:13:52 4.8784e-06 "Taeromys hamatus" 14635
1:13:53 4.8784e-06 "Tarsius lariang" 14667
1:13:54 3.90272e-06 "Taeromys arcuatus" 14632
1:13:55 3.90272e-06 "Tarsius tarsier" 14672
1:13:56 3.90272e-06 "Tateomys rhinogradoides" 14677
1:13:57 2.92704e-06 "Haeromys minahassae" 12313
1:13:58 2.92704e-06 "Maxomys dollmani" 12844
1:13:59 2.92704e-06 "Melasmothrix naso" 12875
1:13:60 2.92704e-06 "Sommeromys macrorhinos" 14421
1:13:61 2.92704e-06 "Tateomys macrocercus" 14676
1:13:62 1.95136e-06 "Bunomys fratrorum" 11138
1:13:63 1.95136e-06 "Bunomys karokophilus" 11139
1:13:64 1.95136e-06 "Bunomys torajae" 11142
1:13:65 1.95136e-06 "Macaca nigrescens" 12720
1:13:66 1.95136e-06 "Margaretamys elegans" 12775
1:13:67 1.95136e-06 "Paucidentomys vermidax" 13661
1:13:68 1.95136e-06 "Rattus salocco" 14160
1:13:69 1.95136e-06 "Rattus xanthurus" 14171
1:13:70 1.95136e-06 "Taeromys punicans" 14637
1:13:71 1.95136e-06 "Taeromys taerae" 14638
1:13:72 1.95136e-06 "Tarsius pumilus" 14669
1:13:73 1.95136e-06 "Tarsius spectrumgurskyae" 14670
1:13:74 1.95136e-06 "Tarsius supriatnai" 14671
1:13:75 9.7568e-07 "Bunomys prolatus" 11141
1:13:76 9.7568e-07 "Crocidura musseri" 11597
1:13:77 9.7568e-07 "Echiothrix leucura" 11967
1:13:78 9.7568e-07 "Gracilimus radix" 12260
1:13:79 9.7568e-07 "Hyorhinomys stuempkei" 12457
1:13:80 9.7568e-07 "Hyosciurus ileile" 12459
1:13:81 9.7568e-07 "Macaca brunnescens" 12709
1:13:82 9.7568e-07 "Macaca hecki" 12713
1:13:83 9.7568e-07 "Macaca maura" 12715
1:13:84 9.7568e-07 "Macaca nigra" 12719
1:13:85 9.7568e-07 "Margaretamys christinae" 12774
1:13:86 9.7568e-07 "Maxomys wattsi" 12855
1:13:87 9.7568e-07 "Prosciurillus abstrusus" 14030
1:13:88 9.7568e-07 "Prosciurillus weberi" 14035
1:13:89 9.7568e-07 "Rattus koopmani" 14139
1:13:90 9.7568e-07 "Rattus pelurus" 14153
1:13:91 9.7568e-07 "Strigocuscus pelengensis" 14548
1:13:92 9.7568e-07 "Taeromys microbullatus" 14636
1:13:93 9.7568e-07 "Tarsius fuscus" 14666
1:13:94 9.7568e-07 "Tarsius pelengensis" 14668
1:13:95 9.7568e-07 "Tarsius wallacei" 14673
1:14:1:1 3.02461e-05 "14702" 6679
1:14:1:2 2.7319e-05 "14701" 6678
1:14:1:3 2.53677e-05 "15061" 6771
1:14:1:4 2.53677e-05 "15062" 6772
1:14:1:5 2.1465e-05 "14342" 6574
1:14:1:6 1.65866e-05 "15782" 6954
1:14:1:7 1.56109e-05 "15422" 6865
1:14:1:8 1.56109e-05 "Rattus everetti" 14130
1:14:1:9 1.46352e-05 "Rusa marianna" 14265
1:14:1:10 1.46352e-05 "Sus philippensis" 14589
1:14:1:11 1.46352e-05 "15421" 6864
1:14:1:12 1.07325e-05 "15783" 6955
1:14:1:13 8.78112e-06 "Apomys microdon" 10995
1:14:1:14 8.78112e-06 "Crocidura grayi" 11552
1:14:1:15 7.80544e-06 "Chrotomys mindorensis" 11427
1:14:1:16 6.82976e-06 "Apomys musculus" 10997
1:14:1:17 6.82976e-06 "Bullimus luzonicus" 11134
1:14:1:18 6.82976e-06 "Phloeomys pallidus" 13822
1:14:1:19 5.85408e-06 "Tryphomys adustus" 14836
1:14:1:20 4.8784e-06 "Apomys abrae" 10985
1:14:1:21 4.8784e-06 "Apomys datae" 10989
1:14:1:22 4.8784e-06 "Chrotomys silaceus" 11428
1:14:1:23 4.8784e-06 "Chrotomys whiteheadi" 11429
1:14:1:24 4.8784e-06 "Soricomys musseri" 14500
1:14:1:25 3.90272e-06 "Batomys granti" 11072
1:14:1:26 3.90272e-06 "Carpomys phaeurus" 11250
1:14:1:27 3.90272e-06 "Crateromys schadenbergi" 11475
1:14:1:28 3.90272e-06 "Rhynchomys soricoides" 14255
1:14:1:29 2.92704e-06 "Apomys sierrae" 10999
1:14:1:30 2.92704e-06 "Carpomys melanurus" 11249
1:14:1:31 2.92704e-06 "Crunomys fallax" 11681
1:14:1:32 2.92704e-06 "Musseromys beneficus" 13179
1:14:1:33 2.92704e-06 "Soricomys montanus" 14499
1:14:1:34 2.92704e-06 "Phloeomys cumingi" 13821
1:14:1:35 2.92704e-06 "Abditomys latidens" 10757
1:14:1:36 1.95136e-06 "Soricomys kalinga" 14497
1:14:1:37 1.95136e-06 "Apomys aurorae" 10986
1:14:1:38 1.95136e-06 "Apomys minganensis" 10996
1:14:1:39 1.95136e-06 "Soricomys leonardocoi" 14498
1:14:1:40 1.95136e-06 "Apomys zambalensis" 11000
1:14:1:41 1.95136e-06 "Rhynchomys tapulao" 14256
1:14:1:42 9.7568e-07 "Archboldomys maximus" 11005
1:14:1:43 9.7568e-07 "Batomys dentatus" 11071
1:14:1:44 9.7568e-07 "Musseromys anacuao" 13178
1:14:1:45 9.7568e-07 "Musseromys inopinatus" 13181
1:14:1:46 9.7568e-07 "Apomys iridensis" 10992
1:14:1:47 9.7568e-07 "Apomys brownorum" 10988
1:14:1:48 9.7568e-07 "Apomys sacobianus" 10998
1:14:1:49 9.7568e-07 "Apomys banahao" 10987
1:14:1:50 9.7568e-07 "Apomys magnus" 10994
1:14:1:51 9.7568e-07 "Musseromys gulantang" 13180
1:14:1:52 9.7568e-07 "Rhynchomys banahao" 14254
1:14:2:1 2.63434e-05 "17945" 7452
1:14:2:2 2.63434e-05 "17946" 7453
1:14:2:3 2.34163e-05 "18306" 7538
1:14:2:4 2.04893e-05 "17586" 7364
1:14:2:5 2.04893e-05 "17944" 7451
1:14:2:6 1.75622e-05 "18305" 7537
1:14:2:7 5.85408e-06 "Apomys insignis" 10991
1:14:2:8 5.85408e-06 "Bullimus bagobus" 11133
1:14:2:9 5.85408e-06 "Carlito syrichta" 11247
1:14:2:10 5.85408e-06 "Crocidura beatus" 11511
1:14:2:11 5.85408e-06 "Cynocephalus volans" 11801
1:14:2:12 5.85408e-06 "Exilisciurus concinnus" 12092
1:14:2:13 5.85408e-06 "Sundasciurus mindanensis" 14578
1:14:2:14 5.85408e-06 "Sundasciurus philippinensis" 14579
1:14:2:15 5.85408e-06 "Tupaia everetti" 14841
1:14:2:16 4.8784e-06 "Crunomys melanius" 11682
1:14:2:17 4.8784e-06 "Petinomys crinitus" 13756
1:14:2:18 4.8784e-06 "Petinomys mindanensis" 13760
1:14:2:19 4.8784e-06 "Tarsomys apoensis" 14674
1:14:2:20 3.90272e-06 "Limnomys bryophilus" 12647
1:14:2:21 3.90272e-06 "Limnomys sibuanus" 12648
1:14:2:22 3.90272e-06 "Tarsomys echinatus" 14675
1:14:2:23 2.92704e-06 "Apomys hylocetes" 10990
1:14:2:24 2.92704e-06 "Apomys littoralis" 10993
1:14:2:25 2.92704e-06 "Batomys salomonseni" 11073
1:14:2:26 2.92704e-06 "Podogymnura truei" 13920
1:14:2:27 1.95136e-06 "Crunomys suncoides" 11683
1:14:2:28 9.7568e-07 "Crocidura grandis" 11550
1:14:2:29 9.7568e-07 "Sundasciurus davensis" 14574
1:15:1 9.7568e-06 "23701" 8756
1:15:2 9.7568e-07 "Papagomys armandvillei" 13602
1:15:3 9.7568e-07 "Paulamys naso" 13662
1:15:4 9.7568e-07 "Rattus hainaldi" 14135
1:15:5 9.7568e-07 "Suncus mertensi" 14563
1:16:1 7.80544e-06 "16863" 7190
1:16:2 9.7568e-07 "Crateromys heaneyi" 11474
1:16:3 9.7568e-07 "Rusa alfredi" 14264
1:16:4 9.7568e-07 "Sus cebifrons" 14587
1:17:1 6.82976e-06 "24065" 8833
1:17:2 9.7568e-07 "Crocidura tenuis" 11652
1:17:3 9.7568e-07 "Rattus timorensis" 14165
1:18:1 3.90272e-06 "21909" 8331
1:18:2 9.7568e-07 "Rattus feliceus" 14132
1:19:1 2.92704e-06 "21907" 8330
1:19:2 9.7568e-07 "Babyrousa babyrussa" 11054
2:1:1 0.00130644 "Panthera pardus" 13598
2:1:2 0.00129375 "Ictonyx striatus" 12479
2:1:3 0.00119228 "Sylvicapra grimmia" 14592
2:1:4 0.00112984 "Leptailurus serval" 12608
2:1:5 0.00108008 "Genetta maculata" 12166
2:1:6 0.00101861 "Phacochoerus africanus" 13787
2:1:7 0.00093275 "Mungos mungo" 13120
2:1:8 0.000815669 "Syncerus caffer" 14627
2:1:9 0.000789325 "Rattus rattus" 14158
2:1:10 0.000715174 "Alcelaphus buselaphus" 10859
2:1:11 0.000687855 "Thryonomys swinderianus" 14760
2:1:12 0.000654681 "Smutsia temminckii" 14416
2:1:13 0.000629314 "Hystrix africaeaustralis" 12464
2:1:14 0.000620533 "Diceros bicornis" 11898
2:1:15 0.0006098 "Tragelaphus strepsiceros" 14812
2:1:16 0.000608824 "Helogale parvula" 12340
2:1:17 0.000599068 "Dasymys incomtus" 11823
2:1:18 0.000594189 "Tragelaphus oryx" 14809
2:1:19 0.000583457 "Potamochoerus larvatus" 13939
2:1:20 0.000556138 "Canis mesomelas" 11222
2:1:21 0.000550284 "Oreotragus oreotragus" 13522
2:1:22 0.000542478 "Proteles cristata" 14036
2:1:23 0.000531746 "Heterohyrax brucei" 12368
2:1:24 0.000512232 "Poecilogale albinucha" 13923
2:1:25 0.000505402 "Gerbilliscus leucogaster" 12195
2:1:26 0.000492718 "Cricetomys ansorgei" 11485
2:1:27 0.000464424 "Saccostomus campestris" 14269
2:1:28 0.000459545 "Otocyon megalotis" 13543
2:1:29 0.000456618 "Dendromus melanotis" 11881
2:1:30 0.000455643 "Redunca arundinum" 14176
2:1:31 0.000446862 "Suncus megalura" 14562
2:1:32 0.000446862 "Thallomys paedulcus" 14693
2:1:33 0.000441983 "Hippopotamus amphibius" 12384
2:1:34 0.000440032 "Chlorocebus pygerythrus" 11410
2:1:35 0.000435153 "Gerbilliscus validus" 12199
2:1:36 0.000428324 "Acinonyx jubatus" 10777
2:1:37 0.000427348 "Otolemur crassicaudatus" 13544
2:1:38 0.000412713 "Mus minutoides" 13159
2:1:39 0.000380515 "Loxodonta africana" 12685
2:1:40 0.000378564 "Aethomys chrysophilus" 10810
2:1:41 0.000377588 "Galago moholi" 12133
2:1:42 0.000374661 "Elephantulus brachyrhynchus" 11975
2:1:43 0.000374661 "Steatomys pratensis" 14541
2:1:44 0.000373686 "Raphicerus campestris" 14119
2:1:45 0.00037271 "Panthera leo" 13596
2:1:46 0.000354172 "Crocidura hirta" 11558
2:1:47 0.000354172 "Pedetes capensis" 13665
2:1:48 0.000353196 "Graphiurus microtis" 12290
2:1:49 0.000347342 "Crocidura nigrofusca" 11606
2:1:50 0.000335634 "Giraffa camelopardalis" 12250
2:1:51 0.000334658 "Cercopithecus mitis" 11321
2:1:52 0.000328804 "Pelomys fallax" 13669
2:1:53 0.000325877 "Ceratotherium simum" 11298
2:1:54 0.000323926 "Aepyceros melampus" 10804
2:1:55 0.000321974 "Grammomys dolichurus" 12272
2:1:56 0.000311242 "Dendromus mystacalis" 11884
2:1:57 0.000311242 "Connochaetes taurinus" 11473
2:1:58 0.000305388 "Equus quagga" 12037
2:1:59 0.000305388 "Petrodromus tetradactylus" 13763
2:1:60 0.000301485 "Papio ursinus" 13608
2:1:61 0.000287826 "Zelotomys hildegardeae" 14946
2:1:62 0.000284899 "Micaelamys namaquensis" 12930
2:1:63 0.000283923 "Lycaon pictus" 12701
2:1:64 0.000282947 "Hippotragus niger" 12386
2:1:65 0.000279045 "Chlorocebus cynosuros" 11408
2:1:66 0.000265385 "Crocidura cyanea" 11524
2:1:67 0.000264409 "Paraxerus cepapi" 13645
2:1:68 0.000263434 "Damaliscus lunatus" 11817
2:1:69 0.000253677 "Dendrohyrax arboreus" 11860
2:1:70 0.000249774 "Lemniscomys rosalia" 12547
2:1:71 0.00024392 "Dendromus nyikae" 11885
2:1:72 0.00023709 "Thryonomys gregorianus" 14759
2:1:73 0.000230261 "Raphicerus sharpei" 14121
2:1:74 0.000227333 "Parahyaena brunnea" 13627
2:1:75 0.000209771 "Rhynchogale melleri" 14252
2:1:76 0.000209771 "Cynictis penicillata" 11800
2:1:77 0.00020782 "Crocidura mariquensis" 11587
2:1:78 0.000201966 "Papio kindae" 13606
2:1:79 0.000200014 "Gerbillurus paeba" 12200
2:1:80 0.000200014 "Suncus varilla" 14568
2:1:81 0.000199039 "Gerbilliscus brantsii" 12190
2:1:82 0.000197087 "Vulpes chama" 14914
2:1:83 0.00019416 "Paracynictis selousi" 13613
2:1:84 0.000189282 "Heliophobius argenteocinereus" 12332
2:1:85 0.000188306 "Felis nigripes" 12098
2:1:86 0.000187331 "Crocidura luna" 11578
2:1:87 0.000185379 "Desmodillus auricularis" 11894
2:1:88 0.000183428 "Antidorcas marsupialis" 10946
2:1:89 0.000177574 "Aethomys kaiseri" 10813
2:1:90 0.000169768 "Rhabdomys dilectus" 14204
2:1:91 0.000166841 "Bdeogale crassicauda" 11074
2:1:92 0.000166841 "Suricata suricatta" 14584
2:1:93 0.000165866 "Genetta angolensis" 12161
2:1:94 0.00016489 "Oryx gazella" 13533
2:1:95 0.000163914 "Mus triton" 13175
2:1:96 0.000163914 "Suncus lixus" 14560
2:1:97 0.00015806 "Papio cynocephalus" 13604
2:1:98 0.000155133 "20737" 8057
2:1:99 0.000152206 "21097" 8139
2:1:100 0.000152206 "Graphiurus murinus" 12292
2:1:101 0.00015123 "Xerus inauris" 14937
2:1:102 0.000147328 "20376" 7974
2:1:103 0.000147328 "20377" 7975
2:1:104 0.000147328 "Madoqua kirkii" 12752
2:1:105 0.000146352 "20736" 8056
2:1:106 0.000146352 "Fukomys mechowii" 12111
2:1:107 0.000146352 "Mastomys coucha" 12834
2:1:108 0.000145376 "20738" 8058
2:1:109 0.000145376 "21096" 8138
2:1:110 0.000145376 "21818" 8318
2:1:111 0.000145376 "22179" 8412
2:1:112 0.000145376 "Mus indutus" 13154
2:1:113 0.000144401 "Rhynchocyon cirnei" 14249
2:1:114 0.000142449 "Nesotragus moschatus" 13378
2:1:115 0.000140498 "Redunca fulvorufula" 14177
2:1:116 0.000139522 "20375" 7973
2:1:117 0.000139522 "Gerbilliscus boehmi" 12189
2:1:118 0.000138547 "22178" 8411
2:1:119 0.000138547 "Malacothrix typica" 12761
2:1:120 0.000137571 "21817" 8317
2:1:121 0.000137571 "22539" 8500
2:1:122 0.000136595 "21456" 8225
2:1:123 0.000136595 "23616" 8750
2:1:124 0.000134644 "21816" 8316
2:1:125 0.000133668 "Steatomys parvus" 14540
2:1:126 0.000132693 "21457" 8226
2:1:127 0.000132693 "21458" 8227
2:1:128 0.000130741 "21098" 8140
2:1:129 0.000130741 "22898" 8583
2:1:130 0.000130741 "23257" 8666
2:1:131 0.00012879 "22176" 8409
2:1:132 0.00012879 "22538" 8499
2:1:133 0.00012879 "23256" 8665
2:1:134 0.00012879 "23258" 8667
2:1:135 0.00012879 "Elephantulus intufi" 11979
2:1:136 0.00012879 "Thallomys nigricauda" 14692
2:1:137 0.000126838 "20378" 7976
2:1:138 0.000126838 "20735" 8055
2:1:139 0.000126838 "21819" 8319
2:1:140 0.000126838 "Atelerix frontalis" 11025
2:1:141 0.000125863 "23615" 8749
2:1:142 0.000125863 "23617" 8751
2:1:143 0.000124887 "21095" 8137
2:1:144 0.000124887 "23614" 8748
2:1:145 0.000123911 "22177" 8410
2:1:146 0.000123911 "Steatomys krebsii" 14538
2:1:147 0.000122936 "21451" 8220
2:1:148 0.000120009 "22537" 8498
2:1:149 0.000120009 "22897" 8582
2:1:150 0.000119033 "21092" 8134
2:1:151 0.000119033 "21459" 8228
2:1:152 0.000119033 "21815" 8315
2:1:153 0.000119033 "22896" 8581
2:1:154 0.000118057 "22530" 8491
2:1:155 0.000118057 "23252" 8661
2:1:156 0.000117082 "23612" 8746
2:1:157 0.000117082 "29372" 10013
2:1:158 0.000116106 "20017" 7898
2:1:159 0.000116106 "21455" 8224
2:1:160 0.000116106 "21811" 8311
2:1:161 0.000116106 "22536" 8497
2:1:162 0.00011513 "23255" 8664
2:1:163 0.00011513 "23613" 8747
2:1:164 0.00011513 "23974" 8826
2:1:165 0.00011513 "27933" 9669
2:1:166 0.00011513 "Paraxerus palliatus" 13650
2:1:167 0.00011513 "28651" 9841
2:1:168 0.000114155 "23251" 8660
2:1:169 0.000114155 "23975" 8827
2:1:170 0.000114155 "29371" 10012
2:1:171 0.000113179 "21452" 8221
2:1:172 0.000113179 "21454" 8223
2:1:173 0.000112203 "21812" 8312
2:1:174 0.000112203 "22895" 8580
2:1:175 0.000112203 "23253" 8662
2:1:176 0.000112203 "23973" 8825
2:1:177 0.000111228 "22175" 8408
2:1:178 0.000111228 "22180" 8413
2:1:179 0.000111228 "22535" 8496
2:1:180 0.000111228 "22891" 8576
2:1:181 0.000111228 "24334" 8897
2:1:182 0.000111228 "24694" 8963
2:1:183 0.000110252 "23254" 8663
2:1:184 0.000110252 "29011" 9927
2:1:185 0.000109276 "22174" 8407
2:1:186 0.000109276 "22890" 8575
2:1:187 0.000109276 "23611" 8745
2:1:188 0.000109276 "24335" 8898
2:1:189 0.000109276 "29368" 10009
2:1:190 0.000108301 "22534" 8495
2:1:191 0.000108301 "22899" 8584
2:1:192 0.000108301 "23976" 8828
2:1:193 0.000108301 "28650" 9840
2:1:194 0.000108301 "29732" 10095
2:1:195 0.000107325 "21814" 8314
2:1:196 0.000107325 "22894" 8579
2:1:197 0.000107325 "23618" 8752
2:1:198 0.000107325 "29010" 9926
2:1:199 0.000106349 "21820" 8320
2:1:200 0.000106349 "22171" 8404
2:1:201 0.000106349 "22533" 8494
2:1:202 0.000106349 "29731" 10094
2:1:203 0.000106349 "Elephantulus myurus" 11980
2:1:204 0.000105373 "21813" 8313
2:1:205 0.000105373 "25054" 9030
2:1:206 0.000105373 "27573" 9586
2:1:207 0.000105373 "29369" 10010
2:1:208 0.000104398 "22173" 8406
2:1:209 0.000104398 "22531" 8492
2:1:210 0.000104398 "23259" 8668
2:1:211 0.000104398 "25411" 9099
2:1:212 0.000104398 "26129" 9251
2:1:213 0.000104398 "29012" 9928
2:1:214 0.000104398 "30092" 10174
2:1:215 0.000103422 "22893" 8578
2:1:216 0.000103422 "24333" 8896
2:1:217 0.000103422 "27932" 9668
2:1:218 0.000103422 "Heliosciurus mutabilis" 12334
2:1:219 0.000103422 "Fukomys damarensis" 12105
2:1:220 0.000102446 "20739" 8059
2:1:221 0.000102446 "22172" 8405
2:1:222 0.000102446 "25046" 9022
2:1:223 0.000102446 "25051" 9027
2:1:224 0.000102446 "25405" 9093
2:1:225 0.000102446 "28292" 9755
2:1:226 0.000102446 "29009" 9925
2:1:227 0.000102446 "29367" 10008
2:1:228 0.000102446 "29370" 10011
2:1:229 0.000101471 "22892" 8577
2:1:230 0.000101471 "24695" 8964
2:1:231 0.000101471 "25045" 9021
2:1:232 0.000101471 "25406" 9094
2:1:233 0.000101471 "25407" 9095
2:1:234 0.000101471 "26846" 9413
2:1:235 0.000101471 "27214" 9505
2:1:236 0.000101471 "28652" 9842
2:1:237 0.000100495 "23972" 8824
2:1:238 0.000100495 "25053" 9029
2:1:239 0.000100495 "25767" 9171
2:1:240 0.000100495 "26495" 9337
2:1:241 0.000100495 "28293" 9756
2:1:242 9.95194e-05 "22532" 8493
2:1:243 9.95194e-05 "23610" 8744
2:1:244 9.95194e-05 "24685" 8954
2:1:245 9.95194e-05 "25766" 9170
2:1:246 9.95194e-05 "26127" 9249
2:1:247 9.95194e-05 "26130" 9252
2:1:248 9.95194e-05 "27574" 9587
2:1:249 9.95194e-05 "29008" 9924
2:1:250 9.85437e-05 "24688" 8957
2:1:251 9.85437e-05 "24692" 8961
2:1:252 9.85437e-05 "25047" 9023
2:1:253 9.85437e-05 "25050" 9026
2:1:254 9.85437e-05 "25052" 9028
2:1:255 9.85437e-05 "25404" 9092
2:1:256 9.85437e-05 "25410" 9098
2:1:257 9.85437e-05 "25412" 9100
2:1:258 9.85437e-05 "25414" 9102
2:1:259 9.85437e-05 "28291" 9754
2:1:260 9.85437e-05 "28649" 9839
2:1:261 9.7568e-05 "21453" 8222
2:1:262 9.7568e-05 "24689" 8958
2:1:263 9.7568e-05 "24693" 8962
2:1:264 9.7568e-05 "25048" 9024
2:1:265 9.7568e-05 "25408" 9096
2:1:266 9.7568e-05 "25769" 9173
2:1:267 9.7568e-05 "26135" 9257
2:1:268 9.7568e-05 "26136" 9258
2:1:269 9.7568e-05 "26854" 9421
2:1:270 9.7568e-05 "Crocidura jacksoni" 11562
2:1:271 9.65923e-05 "21099" 8141
2:1:272 9.65923e-05 "25409" 9097
2:1:273 9.65923e-05 "25413" 9101
2:1:274 9.65923e-05 "26489" 9331
2:1:275 9.65923e-05 "26845" 9412
2:1:276 9.65923e-05 "27213" 9504
2:1:277 9.65923e-05 "27568" 9581
2:1:278 9.65923e-05 "Aethomys nyikae" 10814
2:1:279 9.65923e-05 "28290" 9753
2:1:280 9.65923e-05 "29728" 10091
2:1:281 9.65923e-05 "30091" 10173
2:1:282 9.65923e-05 "30452" 10252
2:1:283 9.56167e-05 "21460" 8229
2:1:284 9.56167e-05 "23619" 8753
2:1:285 9.56167e-05 "23971" 8823
2:1:286 9.56167e-05 "23977" 8829
2:1:287 9.56167e-05 "24686" 8955
2:1:288 9.56167e-05 "24691" 8960
2:1:289 9.56167e-05 "25049" 9025
2:1:290 9.56167e-05 "25415" 9103
2:1:291 9.56167e-05 "25768" 9172
2:1:292 9.56167e-05 "27207" 9498
2:1:293 9.56167e-05 "29013" 9929
2:1:294 9.56167e-05 "29373" 10014
2:1:295 9.56167e-05 "Dendromus mesomelas" 11882
2:1:296 9.4641e-05 "23967" 8819
2:1:297 9.4641e-05 "25764" 9168
2:1:298 9.4641e-05 "25765" 9169
2:1:299 9.4641e-05 "25772" 9176
2:1:300 9.4641e-05 "25776" 9180
2:1:301 9.4641e-05 "26131" 9253
2:1:302 9.4641e-05 "26496" 9338
2:1:303 9.4641e-05 "27934" 9670
2:1:304 9.4641e-05 "30093" 10175
2:1:305 9.36653e-05 "23968" 8820
2:1:306 9.36653e-05 "24687" 8956
2:1:307 9.36653e-05 "25770" 9174
2:1:308 9.36653e-05 "25771" 9175
2:1:309 9.36653e-05 "26487" 9329
2:1:310 9.36653e-05 "26491" 9333
2:1:311 9.36653e-05 "26853" 9420
2:1:312 9.36653e-05 "26855" 9422
2:1:313 9.36653e-05 "27206" 9497
2:1:314 9.36653e-05 "28289" 9752
2:1:315 9.36653e-05 "Rhabdomys bechuanae" 14203
2:1:316 9.26896e-05 "21094" 8136
2:1:317 9.26896e-05 "25055" 9031
2:1:318 9.26896e-05 "25774" 9178
2:1:319 9.26896e-05 "25775" 9179
2:1:320 9.26896e-05 "26126" 9248
2:1:321 9.26896e-05 "26128" 9250
2:1:322 9.26896e-05 "26486" 9328
2:1:323 9.26896e-05 "26488" 9330
2:1:324 9.26896e-05 "26490" 9332
2:1:325 9.26896e-05 "26847" 9414
2:1:326 9.26896e-05 "27208" 9499
2:1:327 9.26896e-05 "27215" 9506
2:1:328 9.26896e-05 "27572" 9585
2:1:329 9.26896e-05 "27931" 9667
2:1:330 9.26896e-05 "29733" 10096
2:1:331 9.26896e-05 "31887" 10527
2:1:332 9.17139e-05 "23969" 8821
2:1:333 9.17139e-05 "23970" 8822
2:1:334 9.17139e-05 "23978" 8830
2:1:335 9.17139e-05 "24332" 8895
2:1:336 9.17139e-05 "24690" 8959
2:1:337 9.17139e-05 "26134" 9256
2:1:338 9.17139e-05 "27564" 9577
2:1:339 9.17139e-05 "30451" 10251
2:1:340 9.17139e-05 "31527" 10465
2:1:341 9.07383e-05 "23607" 8741
2:1:342 9.07383e-05 "24317" 8880
2:1:343 9.07383e-05 "24328" 8891
2:1:344 9.07383e-05 "24329" 8892
2:1:345 9.07383e-05 "26494" 9336
2:1:346 9.07383e-05 "27567" 9580
2:1:347 9.07383e-05 "27569" 9582
2:1:348 9.07383e-05 "Otomys angoniensis" 13547
2:1:349 9.07383e-05 "27563" 9576
2:1:350 9.07383e-05 "29727" 10090
2:1:351 9.07383e-05 "31886" 10526
2:1:352 8.97626e-05 "23966" 8818
2:1:353 8.97626e-05 "24326" 8889
2:1:354 8.97626e-05 "24678" 8947
2:1:355 8.97626e-05 "25044" 9020
2:1:356 8.97626e-05 "25403" 9091
2:1:357 8.97626e-05 "26124" 9246
2:1:358 8.97626e-05 "26492" 9334
2:1:359 8.97626e-05 "26852" 9419
2:1:360 8.97626e-05 "27930" 9666
2:1:361 8.97626e-05 "27203" 9494
2:1:362 8.97626e-05 "27565" 9578
2:1:363 8.97626e-05 "27566" 9579
2:1:364 8.97626e-05 "29729" 10092
2:1:365 8.87869e-05 "23250" 8659
2:1:366 8.87869e-05 "24318" 8881
2:1:367 8.87869e-05 "24331" 8894
2:1:368 8.87869e-05 "24336" 8899
2:1:369 8.87869e-05 "24684" 8953
2:1:370 8.87869e-05 "26848" 9415
2:1:371 8.87869e-05 "27570" 9583
2:1:372 8.87869e-05 "Cephalophus natalensis" 11289
2:1:373 8.87869e-05 "27202" 9493
2:1:374 8.87869e-05 "27929" 9665
2:1:375 8.87869e-05 "29007" 9923
2:1:376 8.78112e-05 "26851" 9418
2:1:377 8.78112e-05 "26856" 9423
2:1:378 8.78112e-05 "27204" 9495
2:1:379 8.78112e-05 "27211" 9502
2:1:380 8.78112e-05 "27212" 9503
2:1:381 8.78112e-05 "28653" 9843
2:1:382 8.78112e-05 "27205" 9496
2:1:383 8.78112e-05 "30450" 10250
2:1:384 8.78112e-05 "Pronolagus randensis" 14019
2:1:385 8.68355e-05 "23979" 8831
2:1:386 8.68355e-05 "24327" 8890
2:1:387 8.68355e-05 "26115" 9237
2:1:388 8.68355e-05 "26484" 9326
2:1:389 8.68355e-05 "26485" 9327
2:1:390 8.58599e-05 "23608" 8742
2:1:391 8.58599e-05 "24337" 8900
2:1:392 8.58599e-05 "24677" 8946
2:1:393 8.58599e-05 "24679" 8948
2:1:394 8.58599e-05 "25395" 9083
2:1:395 8.58599e-05 "25763" 9167
2:1:396 8.58599e-05 "25773" 9177
2:1:397 8.58599e-05 "26132" 9254
2:1:398 8.58599e-05 "27571" 9584
2:1:399 8.58599e-05 "28648" 9838
2:1:400 8.58599e-05 "31885" 10525
2:1:401 8.48842e-05 "23609" 8743
2:1:402 8.48842e-05 "23957" 8809
2:1:403 8.48842e-05 "24324" 8887
2:1:404 8.48842e-05 "25035" 9011
2:1:405 8.48842e-05 "25755" 9159
2:1:406 8.48842e-05 "26133" 9255
2:1:407 8.48842e-05 "26493" 9335
2:1:408 8.48842e-05 "26842" 9409
2:1:409 8.48842e-05 "26843" 9410
2:1:410 8.48842e-05 "26849" 9416
2:1:411 8.48842e-05 "27209" 9500
2:1:412 8.48842e-05 "29730" 10093
2:1:413 8.48842e-05 "30090" 10172
2:1:414 8.39085e-05 "23956" 8808
2:1:415 8.39085e-05 "23958" 8810
2:1:416 8.39085e-05 "24325" 8888
2:1:417 8.39085e-05 "24338" 8901
2:1:418 8.39085e-05 "25036" 9012
2:1:419 8.39085e-05 "25756" 9160
2:1:420 8.39085e-05 "26844" 9411
2:1:421 8.39085e-05 "27928" 9664
2:1:422 8.39085e-05 "28294" 9757
2:1:423 8.39085e-05 "27924" 9660
2:1:424 8.39085e-05 "29366" 10007
2:1:425 8.29328e-05 "24330" 8893
2:1:426 8.29328e-05 "24676" 8945
2:1:427 8.29328e-05 "24683" 8952
2:1:428 8.29328e-05 "24696" 8965
2:1:429 8.29328e-05 "25037" 9013
2:1:430 8.29328e-05 "25038" 9014
2:1:431 8.29328e-05 "25043" 9019
2:1:432 8.29328e-05 "26123" 9245
2:1:433 8.29328e-05 "26125" 9247
2:1:434 8.29328e-05 "26475" 9317
2:1:435 8.29328e-05 "29726" 10089
2:1:436 8.29328e-05 "31526" 10464
2:1:437 8.19571e-05 "23955" 8807
2:1:438 8.19571e-05 "24319" 8882
2:1:439 8.19571e-05 "27210" 9501
2:1:440 8.19571e-05 "27216" 9507
2:1:441 8.19571e-05 "27923" 9659
2:1:442 8.19571e-05 "30811" 10327
2:1:443 8.19571e-05 "Zelotomys woosnami" 14947
2:1:444 8.09815e-05 "23601" 8735
2:1:445 8.09815e-05 "23602" 8736
2:1:446 8.09815e-05 "24321" 8884
2:1:447 8.09815e-05 "24675" 8944
2:1:448 8.09815e-05 "24681" 8950
2:1:449 8.09815e-05 "24682" 8951
2:1:450 8.09815e-05 "25396" 9084
2:1:451 8.09815e-05 "25397" 9085
2:1:452 8.09815e-05 "26114" 9236
2:1:453 8.09815e-05 "26850" 9417
2:1:454 8.09815e-05 "31528" 10466
2:1:455 8.09815e-05 "31883" 10523
2:1:456 8.00058e-05 "23596" 8730
2:1:457 8.00058e-05 "24316" 8879
2:1:458 8.00058e-05 "24320" 8883
2:1:459 8.00058e-05 "24339" 8902
2:1:460 8.00058e-05 "27575" 9588
2:1:461 8.00058e-05 "Fukomys bocagei" 12104
2:1:462 8.00058e-05 "26835" 9402
2:1:463 8.00058e-05 "27201" 9492
2:1:464 8.00058e-05 "30449" 10249
2:1:465 8.00058e-05 "31888" 10528
2:1:466 7.90301e-05 "23600" 8734
2:1:467 7.90301e-05 "24322" 8885
2:1:468 7.90301e-05 "24323" 8886
2:1:469 7.90301e-05 "24697" 8966
2:1:470 7.90301e-05 "25754" 9158
2:1:471 7.90301e-05 "26116" 9238
2:1:472 7.90301e-05 "26474" 9316
2:1:473 7.90301e-05 "27562" 9575
2:1:474 7.90301e-05 "28288" 9751
2:1:475 7.90301e-05 "31167" 10395
2:1:476 7.90301e-05 "31884" 10524
2:1:477 7.80544e-05 "21093" 8135
2:1:478 7.80544e-05 "23249" 8658
2:1:479 7.80544e-05 "23959" 8811
2:1:480 7.80544e-05 "24315" 8878
2:1:481 7.80544e-05 "24680" 8949
2:1:482 7.80544e-05 "24698" 8967
2:1:483 7.80544e-05 "27200" 9491
2:1:484 7.70787e-05 "23606" 8740
2:1:485 7.70787e-05 "23962" 8814
2:1:486 7.70787e-05 "23980" 8832
2:1:487 7.70787e-05 "25394" 9082
2:1:488 7.70787e-05 "25416" 9104
2:1:489 7.70787e-05 "30810" 10326
2:1:490 7.70787e-05 "Equus zebra" 12038
2:1:491 7.61031e-05 "23960" 8812
2:1:492 7.61031e-05 "24699" 8968
2:1:493 7.61031e-05 "25039" 9015
2:1:494 7.61031e-05 "25757" 9161
2:1:495 7.61031e-05 "27935" 9671
2:1:496 7.61031e-05 "27925" 9661
2:1:497 7.61031e-05 "27926" 9662
2:1:498 7.61031e-05 "31166" 10394
2:1:499 7.61031e-05 "31168" 10396
2:1:500 7.61031e-05 "31882" 10522
2:1:501 7.51274e-05 "23965" 8817
2:1:502 7.51274e-05 "24340" 8903
2:1:503 7.51274e-05 "25042" 9018
2:1:504 7.51274e-05 "26483" 9325
2:1:505 7.51274e-05 "26841" 9408
2:1:506 7.51274e-05 "27196" 9487
2:1:507 7.51274e-05 "27198" 9489
2:1:508 7.41517e-05 "23597" 8731
2:1:509 7.41517e-05 "23603" 8737
2:1:510 7.41517e-05 "23961" 8813
2:1:511 7.41517e-05 "26137" 9259
2:1:512 7.41517e-05 "26836" 9403
2:1:513 7.41517e-05 "26839" 9406
2:1:514 7.41517e-05 "26840" 9407
2:1:515 7.41517e-05 "27557" 9570
2:1:516 7.41517e-05 "27558" 9571
2:1:517 7.41517e-05 "27927" 9663
2:1:518 7.41517e-05 "28647" 9837
2:1:519 7.41517e-05 "30806" 10322
2:1:520 7.41517e-05 "31525" 10463
2:1:521 7.41517e-05 "Herpestes pulverulentus" 12358
2:1:522 7.3176e-05 "25034" 9010
2:1:523 7.3176e-05 "25398" 9086
2:1:524 7.3176e-05 "28295" 9758
2:1:525 7.3176e-05 "28654" 9844
2:1:526 7.3176e-05 "Kobus vardonii" 12511
2:1:527 7.3176e-05 "26117" 9239
2:1:528 7.3176e-05 "26834" 9401
2:1:529 7.3176e-05 "27197" 9488
2:1:530 7.3176e-05 "29006" 9922
2:1:531 7.3176e-05 "30807" 10323
2:1:532 7.3176e-05 "31169" 10397
2:1:533 7.3176e-05 "31170" 10398
2:1:534 7.3176e-05 "31529" 10467
2:1:535 7.3176e-05 "32240" 10572
2:1:536 7.22003e-05 "23963" 8815
2:1:537 7.22003e-05 "23964" 8816
2:1:538 7.22003e-05 "26857" 9424
2:1:539 7.22003e-05 "29014" 9930
2:1:540 7.22003e-05 "26476" 9318
2:1:541 7.22003e-05 "26837" 9404
2:1:542 7.22003e-05 "31880" 10520
2:1:543 7.12247e-05 "25056" 9032
2:1:544 7.12247e-05 "25402" 9090
2:1:545 7.12247e-05 "26838" 9405
2:1:546 7.12247e-05 "27195" 9486
2:1:547 7.12247e-05 "27199" 9490
2:1:548 7.12247e-05 "27917" 9653
2:1:549 7.12247e-05 "30448" 10248
2:1:550 7.12247e-05 "30808" 10324
2:1:551 7.12247e-05 "31520" 10458
2:1:552 7.12247e-05 "32241" 10573
2:1:553 7.12247e-05 "Parotomys brantsii" 13655
2:1:554 7.0249e-05 "23604" 8738
2:1:555 7.0249e-05 "23605" 8739
2:1:556 7.0249e-05 "24700" 8969
2:1:557 7.0249e-05 "25041" 9017
2:1:558 7.0249e-05 "25057" 9033
2:1:559 7.0249e-05 "25058" 9034
2:1:560 7.0249e-05 "25758" 9162
2:1:561 7.0249e-05 "26497" 9339
2:1:562 7.0249e-05 "26118" 9240
2:1:563 7.0249e-05 "27556" 9569
2:1:564 7.0249e-05 "31879" 10519
2:1:565 7.0249e-05 "31881" 10521
2:1:566 6.92733e-05 "29374" 10015
2:1:567 6.92733e-05 "26477" 9319
2:1:568 6.92733e-05 "27555" 9568
2:1:569 6.92733e-05 "27561" 9574
2:1:570 6.92733e-05 "28287" 9750
2:1:571 6.92733e-05 "30089" 10171
2:1:572 6.92733e-05 "30447" 10247
2:1:573 6.92733e-05 "Elephantulus rupestris" 11985
2:1:574 6.82976e-05 "25040" 9016
2:1:575 6.82976e-05 "25777" 9181
2:1:576 6.82976e-05 "26478" 9320
2:1:577 6.82976e-05 "26482" 9324
2:1:578 6.82976e-05 "Otolemur garnettii" 13545
2:1:579 6.82976e-05 "27194" 9485
2:1:580 6.82976e-05 "27560" 9573
2:1:581 6.82976e-05 "27918" 9654
2:1:582 6.82976e-05 "28277" 9740
2:1:583 6.82976e-05 "30088" 10170
2:1:584 6.82976e-05 "31165" 10393
2:1:585 6.82976e-05 "31519" 10457
2:1:586 6.73219e-05 "25417" 9105
2:1:587 6.73219e-05 "26122" 9244
2:1:588 6.73219e-05 "27559" 9572
2:1:589 6.73219e-05 "27916" 9652
2:1:590 6.73219e-05 "30438" 10238
2:1:591 6.73219e-05 "30446" 10246
2:1:592 6.63463e-05 "25759" 9163
2:1:593 6.63463e-05 "26138" 9260
2:1:594 6.63463e-05 "28655" 9845
2:1:595 6.63463e-05 "26113" 9235
2:1:596 6.63463e-05 "29725" 10088
2:1:597 6.63463e-05 "30086" 10168
2:1:598 6.63463e-05 "30805" 10321
2:1:599 6.63463e-05 "31159" 10387
2:1:600 6.63463e-05 "31523" 10461
2:1:601 6.63463e-05 "Parotomys littledalei" 13656
2:1:602 6.53706e-05 "23954" 8806
2:1:603 6.53706e-05 "25059" 9035
2:1:604 6.53706e-05 "25762" 9166
2:1:605 6.53706e-05 "Steatomys bocagei" 14534
2:1:606 6.53706e-05 "26479" 9321
2:1:607 6.53706e-05 "26833" 9400
2:1:608 6.53706e-05 "27922" 9658
2:1:609 6.53706e-05 "28278" 9741
2:1:610 6.53706e-05 "28638" 9828
2:1:611 6.53706e-05 "30085" 10167
2:1:612 6.53706e-05 "31524" 10462
2:1:613 6.53706e-05 "Petromyscus collinus" 13782
2:1:614 6.43949e-05 "25401" 9089
2:1:615 6.43949e-05 "25778" 9182
2:1:616 6.43949e-05 "29015" 9931
2:1:617 6.43949e-05 "Lemniscomys griselda" 12542
2:1:618 6.43949e-05 "27915" 9651
2:1:619 6.43949e-05 "28276" 9739
2:1:620 6.43949e-05 "28998" 9914
2:1:621 6.43949e-05 "29365" 10006
2:1:622 6.43949e-05 "Pelea capreolus" 13667
2:1:623 6.34192e-05 "25399" 9087
2:1:624 6.34192e-05 "26498" 9340
2:1:625 6.34192e-05 "Pronolagus rupestris" 14020
2:1:626 6.34192e-05 "27919" 9655
2:1:627 6.34192e-05 "28637" 9827
2:1:628 6.34192e-05 "28997" 9913
2:1:629 6.34192e-05 "30087" 10169
2:1:630 6.34192e-05 "30445" 10245
2:1:631 6.24435e-05 "26481" 9323
2:1:632 6.24435e-05 "26499" 9341
2:1:633 6.24435e-05 "26121" 9243
2:1:634 6.24435e-05 "26473" 9315
2:1:635 6.24435e-05 "26480" 9322
2:1:636 6.24435e-05 "27921" 9657
2:1:637 6.24435e-05 "28636" 9826
2:1:638 6.24435e-05 "30083" 10165
2:1:639 6.24435e-05 "31160" 10388
2:1:640 6.14679e-05 "25761" 9165
2:1:641 6.14679e-05 "26120" 9242
2:1:642 6.14679e-05 "25753" 9157
2:1:643 6.14679e-05 "27554" 9567
2:1:644 6.14679e-05 "28286" 9749
2:1:645 6.14679e-05 "28646" 9836
2:1:646 6.14679e-05 "29005" 9921
2:1:647 6.14679e-05 "29357" 9998
2:1:648 6.14679e-05 "29724" 10087
2:1:649 6.14679e-05 "31164" 10392
2:1:650 6.14679e-05 "31521" 10459
2:1:651 6.14679e-05 "Aethomys ineptus" 10812
2:1:652 6.14679e-05 "Pronolagus saundersiae" 14021
2:1:653 6.04922e-05 "25060" 9036
2:1:654 6.04922e-05 "25418" 9106
2:1:655 6.04922e-05 "25419" 9107
2:1:656 6.04922e-05 "25420" 9108
2:1:657 6.04922e-05 "25760" 9164
2:1:658 6.04922e-05 "27920" 9656
2:1:659 6.04922e-05 "28279" 9742
2:1:660 6.04922e-05 "28285" 9748
2:1:661 6.04922e-05 "29358" 9999
2:1:662 6.04922e-05 "29360" 10001
2:1:663 6.04922e-05 "29723" 10086
2:1:664 6.04922e-05 "30084" 10166
2:1:665 6.04922e-05 "30799" 10315
2:1:666 5.95165e-05 "26119" 9241
2:1:667 5.95165e-05 "Cephalophus harveyi" 11286
2:1:668 5.95165e-05 "Paraxerus flavovittis" 13647
2:1:669 5.95165e-05 "Paraxerus ochraceus" 13649
2:1:670 5.95165e-05 "28639" 9829
2:1:671 5.95165e-05 "28999" 9915
2:1:672 5.95165e-05 "29359" 10000
2:1:673 5.95165e-05 "29363" 10004
2:1:674 5.95165e-05 "30081" 10163
2:1:675 5.95165e-05 "30440" 10240
2:1:676 5.95165e-05 "30441" 10241
2:1:677 5.95165e-05 "30798" 10314
2:1:678 5.95165e-05 "30804" 10320
2:1:679 5.95165e-05 "30809" 10325
2:1:680 5.95165e-05 "31522" 10460
2:1:681 5.85408e-05 "25400" 9088
2:1:682 5.85408e-05 "25779" 9183
2:1:683 5.85408e-05 "26139" 9261
2:1:684 5.85408e-05 "29364" 10005
2:1:685 5.85408e-05 "30082" 10164
2:1:686 5.85408e-05 "30439" 10239
2:1:687 5.85408e-05 "30444" 10244
2:1:688 5.85408e-05 "Otomys auratus" 13548
2:1:689 5.75651e-05 "25061" 9037
2:1:690 5.75651e-05 "25780" 9184
2:1:691 5.75651e-05 "Acomys muzei" 10787
2:1:692 5.75651e-05 "Pedetes surdaster" 13666
2:1:693 5.75651e-05 "29720" 10083
2:1:694 5.75651e-05 "29721" 10084
2:1:695 5.75651e-05 "30442" 10242
2:1:696 5.75651e-05 "30443" 10243
2:1:697 5.75651e-05 "Mystromys albicaudatus" 13255
2:1:698 5.65895e-05 "25421" 9109
2:1:699 5.65895e-05 "28275" 9738
2:1:700 5.65895e-05 "28280" 9743
2:1:701 5.65895e-05 "28282" 9745
2:1:702 5.65895e-05 "28283" 9746
2:1:703 5.65895e-05 "28640" 9830
2:1:704 5.65895e-05 "28996" 9912
2:1:705 5.65895e-05 "29004" 9920
2:1:706 5.65895e-05 "30800" 10316
2:1:707 5.65895e-05 "30803" 10319
2:1:708 5.65895e-05 "Macroscelides proboscideus" 12744
2:1:709 5.56138e-05 "26140" 9262
2:1:710 5.56138e-05 "Beamys hindei" 11078
2:1:711 5.56138e-05 "28281" 9744
2:1:712 5.56138e-05 "28284" 9747
2:1:713 5.56138e-05 "28641" 9831
2:1:714 5.56138e-05 "28645" 9835
2:1:715 5.56138e-05 "30437" 10237
2:1:716 5.46381e-05 "25781" 9185
2:1:717 5.46381e-05 "26500" 9342
2:1:718 5.46381e-05 "27193" 9484
2:1:719 5.46381e-05 "29000" 9916
2:1:720 5.46381e-05 "29361" 10002
2:1:721 5.46381e-05 "29722" 10085
2:1:722 5.46381e-05 "30078" 10160
2:1:723 5.36624e-05 "28644" 9834
2:1:724 5.36624e-05 "29001" 9917
2:1:725 5.36624e-05 "29362" 10003
2:1:726 5.36624e-05 "30077" 10159
2:1:727 5.26867e-05 "28643" 9833
2:1:728 5.26867e-05 "Myosorex varius" 13246
2:1:729 5.17111e-05 "29003" 9919
2:1:730 5.17111e-05 "29717" 10080
2:1:731 5.17111e-05 "29718" 10081
2:1:732 5.17111e-05 "30801" 10317
2:1:733 5.17111e-05 "30802" 10318
2:1:734 5.17111e-05 "31161" 10389
2:1:735 5.17111e-05 "31163" 10391
2:1:736 5.17111e-05 "Connochaetes gnou" 11472
2:1:737 5.07354e-05 "Grammomys ibeanus" 12275
2:1:738 5.07354e-05 "29002" 9918
2:1:739 5.07354e-05 "29719" 10082
2:1:740 5.07354e-05 "30079" 10161
2:1:741 5.07354e-05 "30080" 10162
2:1:742 5.07354e-05 "Petromus typicus" 13780
2:1:743 4.97597e-05 "Kobus leche" 12509
2:1:744 4.97597e-05 "28642" 9832
2:1:745 4.97597e-05 "31162" 10390
2:1:746 4.97597e-05 "Damaliscus pygargus" 11818
2:1:747 4.8784e-05 "27914" 9650
2:1:748 4.78083e-05 "Paragalago granti" 13623
2:1:749 4.78083e-05 "Graphiurus platyops" 12295
2:1:750 4.68326e-05 "Tragelaphus angasii" 14804
2:1:751 4.68326e-05 "29356" 9997
2:1:752 4.68326e-05 "Crocidura maquassiensis" 11586
2:1:753 4.68326e-05 "Grammomys cometes" 12271
2:1:754 4.48813e-05 "Crocidura silacea" 11640
2:1:755 4.29299e-05 "Pelomys minor" 13672
2:1:756 4.29299e-05 "Crocidura flavescens" 11537
2:1:757 4.19542e-05 "28635" 9825
2:1:758 4.19542e-05 "Otomys unisulcatus" 13562
2:1:759 4.09786e-05 "Xerus princeps" 14938
2:1:760 4.00029e-05 "29716" 10079
2:1:761 4.00029e-05 "Cryptomys hottentotus" 11685
2:1:762 3.61002e-05 "Myomyscus angolensis" 13223
2:1:763 3.51245e-05 "Aethomys thomasi" 10817
2:1:764 3.51245e-05 "Graphiurus ocularis" 12294
2:1:765 3.41488e-05 "Hylomyscus carillus" 12437
2:1:766 3.31731e-05 "Lophuromys machangui" 12668
2:1:767 3.31731e-05 "Otomys karoensis" 13555
2:1:768 3.21974e-05 "Gerbilliscus inclusus" 12193
2:1:769 3.21974e-05 "Gerbillus harwoodi" 12220
2:1:770 3.21974e-05 "30076" 10158
2:1:771 3.21974e-05 "Gerbillurus vallinus" 12203
2:1:772 3.21974e-05 "Herpestes flavescens" 12352
2:1:773 3.12218e-05 "Graphiurus angolensis" 12284
2:1:774 3.12218e-05 "Acomys selousi" 10791
2:1:775 3.12218e-05 "Mus setzeri" 13168
2:1:776 2.92704e-05 "Aethomys bocagei" 10809
2:1:777 2.92704e-05 "Eudorcas thomsonii" 12053
2:1:778 2.92704e-05 "Otomys sloggetti" 13559
2:1:779 2.92704e-05 "Petromyscus monticularis" 13783
2:1:780 2.92704e-05 "Suncus infinitesimus" 14559
2:1:781 2.82947e-05 "Acomys ngurui" 10788
2:1:782 2.82947e-05 "Praomys delectorum" 13948
2:1:783 2.82947e-05 "Georychus capensis" 12185
2:1:784 2.63434e-05 "Hylomyscus anselli" 12434
2:1:785 2.63434e-05 "Cryptomys natalensis" 11687
2:1:786 2.63434e-05 "Elephantulus edwardii" 11976
2:1:787 2.53677e-05 "Crocidura elgonius" 11533
2:1:788 2.53677e-05 "Amblysomus hottentotus" 10909
2:1:789 2.53677e-05 "Genetta tigrina" 12172
2:1:790 2.53677e-05 "Micaelamys granti" 12929
2:1:791 2.53677e-05 "Rhabdomys intermedius" 14205
2:1:792 2.34163e-05 "Fukomys darlingi" 12106
2:1:793 2.34163e-05 "Chlorotalpa sclateri" 11414
2:1:794 2.34163e-05 "Lepus saxatilis" 12634
2:1:795 2.34163e-05 "Raphicerus melanotis" 14120
2:1:796 2.24406e-05 "Arvicanthis nairobae" 11016
2:1:797 2.1465e-05 "Elephantulus fuscus" 11978
2:1:798 2.1465e-05 "Hylomyscus arcimontensis" 12435
2:1:799 2.1465e-05 "Otomys irroratus" 13554
2:1:800 2.04893e-05 "Paraxerus vexillarius" 13652
2:1:801 2.04893e-05 "Petromyscus shortridgei" 13784
2:1:802 2.04893e-05 "Pronolagus crassicaudatus" 14018
2:1:803 1.95136e-05 "Calcochloris obtusirostris" 11157
2:1:804 1.95136e-05 "Crocidura nigricans" 11604
2:1:805 1.95136e-05 "Dasymys nudipes" 11825
2:1:806 1.85379e-05 "Otomys cuanzensis" 13551
2:1:807 1.85379e-05 "Rhabdomys pumilio" 14206
2:1:808 1.75622e-05 "Bdeogale jacksoni" 11075
2:1:809 1.75622e-05 "Dendrohyrax validus" 11862
2:1:810 1.75622e-05 "Heliosciurus undulatus" 12338
2:1:811 1.75622e-05 "Otomys anchietae" 13546
2:1:812 1.75622e-05 "Praomys coetzeei" 13945
2:1:813 1.65866e-05 "Crocidura erica" 11535
2:1:814 1.65866e-05 "Otomys laminatus" 13557
2:1:815 1.56109e-05 "Acomys spinosissimus" 10793
2:1:816 1.56109e-05 "Crocidura montis" 11594
2:1:817 1.56109e-05 "Mastomys pernanus" 12839
2:1:818 1.56109e-05 "Chrysospalax villosus" 11435
2:1:819 1.56109e-05 "Graphiurus rupicola" 12296
2:1:820 1.56109e-05 "Mastomys shortridgei" 12840
2:1:821 1.46352e-05 "Acomys ignitus" 10782
2:1:822 1.46352e-05 "Otomys lacustris" 13556
2:1:823 1.46352e-05 "Macroscelides flavicaudatus" 12742
2:1:824 1.46352e-05 "Myomyscus verreauxii" 13225
2:1:825 1.36595e-05 "Graphiurus monardi" 12291
2:1:826 1.36595e-05 "Acomys subspinosus" 10794
2:1:827 1.36595e-05 "Bunolagus monticularis" 11135
2:1:828 1.17082e-05 "Dendromus insignis" 11876
2:1:829 1.17082e-05 "Paragalago orinus" 13624
2:1:830 1.17082e-05 "Thallomys loringi" 14691
2:1:831 1.17082e-05 "Gerbilliscus afra" 12188
2:1:832 1.07325e-05 "Paragalago zanzibaricus" 13626
2:1:833 1.07325e-05 "Rhynchocyon petersi" 14250
2:1:834 9.7568e-06 "Amblysomus septentrionalis" 10912
2:1:835 9.7568e-06 "Eremitalpa granti" 12039
2:1:836 9.7568e-06 "Gerbillurus setzeri" 12201
2:1:837 9.7568e-06 "Myosorex cafer" 13234
2:1:838 8.78112e-06 "Cephalophus spadix" 11295
2:1:839 8.78112e-06 "Hylomyscus kerbispeterhansi" 12442
2:1:840 8.78112e-06 "Amblysomus corriae" 10908
2:1:841 8.78112e-06 "Bathyergus suillus" 11070
2:1:842 8.78112e-06 "Chrysochloris asiatica" 11430
2:1:843 8.78112e-06 "Gerbillurus tytonis" 12202
2:1:844 8.78112e-06 "Thallomys shortridgei" 14694
2:1:845 7.80544e-06 "Aethomys silindensis" 10815
2:1:846 7.80544e-06 "Crocidura desperata" 11526
2:1:847 7.80544e-06 "Crocidura munissii" 11595
2:1:848 7.80544e-06 "Crocidura xantippe" 11667
2:1:849 7.80544e-06 "Piliocolobus tephrosceles" 13867
2:1:850 7.80544e-06 "Chrysospalax trevelyani" 11434
2:1:851 7.80544e-06 "Neamblysomus julianae" 13282
2:1:852 7.80544e-06 "Petromyscus barbouri" 13781
2:1:853 6.82976e-06 "Crocidura allex" 11500
2:1:854 6.82976e-06 "Fukomys anselli" 12103
2:1:855 6.82976e-06 "Hylomyscus endorobae" 12439
2:1:856 6.82976e-06 "Lophuromys kilonzoi" 12666
2:1:857 6.82976e-06 "Paraxerus lucifer" 13648
2:1:858 6.82976e-06 "Elephantulus pilicaudus" 11981
2:1:859 5.85408e-06 "Carpitalpa arendsi" 11248
2:1:860 5.85408e-06 "Crocidura pitmani" 11622
2:1:861 5.85408e-06 "Erythrocebus baumstarki" 12048
2:1:862 5.85408e-06 "Galagoides kumbirensis" 12136
2:1:863 5.85408e-06 "Hylomyscus heinrichorum" 12441
2:1:864 5.85408e-06 "Piliocolobus gordonorum" 13859
2:1:865 5.85408e-06 "Sylvisorex howelli" 14614
2:1:866 4.8784e-06 "Fukomys vandewoestijneae" 12113
2:1:867 4.8784e-06 "Graphiurus johnstoni" 12287
2:1:868 4.8784e-06 "Amblysomus robustus" 10911
2:1:869 4.8784e-06 "Bathyergus janetta" 11069
2:1:870 4.8784e-06 "Myosorex sclateri" 13244
2:1:871 3.90272e-06 "Crocidura monax" 11592
2:1:872 3.90272e-06 "Crocidura telfordi" 11651
2:1:873 3.90272e-06 "Mus callewaerti" 13144
2:1:874 3.90272e-06 "Chlorotalpa duthieae" 11413
2:1:875 3.90272e-06 "Cryptomys pretoriae" 11688
2:1:876 3.90272e-06 "Myosorex longicaudatus" 13240
2:1:877 3.90272e-06 "Neamblysomus gunningi" 13281
2:1:878 2.92704e-06 "Cercocebus sanjei" 11308
2:1:879 2.92704e-06 "Crocidura fischeri" 11536
2:1:880 2.92704e-06 "Crocidura usambarae" 11658
2:1:881 2.92704e-06 "Myosorex gnoskei" 13236
2:1:882 2.92704e-06 "Rungwecebus kipunji" 14261
2:1:883 2.92704e-06 "Amblysomus marleyi" 10910
2:1:884 2.92704e-06 "Macroscelides micus" 12743
2:1:885 1.95136e-06 "Colobus caudatus" 11457
2:1:886 1.95136e-06 "Crocidura ansellorum" 11502
2:1:887 1.95136e-06 "Crocidura mdumai" 11590
2:1:888 1.95136e-06 "Crocidura tansaniana" 11648
2:1:889 1.95136e-06 "Crocidura ultima" 11656
2:1:890 1.95136e-06 "Fukomys kafuensis" 12110
2:1:891 1.95136e-06 "Lemniscomys roseveari" 12548
2:1:892 1.95136e-06 "Lophuromys sabunii" 12677
2:1:893 1.95136e-06 "Mus neavei" 13161
2:1:894 1.95136e-06 "Myosorex kihaulei" 13239
2:1:895 1.95136e-06 "Paragalago rondoensis" 13625
2:1:896 1.95136e-06 "Paraxerus vincenti" 13653
2:1:897 1.95136e-06 "Rhynchocyon chrysopygus" 14248
2:1:898 1.95136e-06 "Surdisorex norae" 14581
2:1:899 1.95136e-06 "Chrysochloris visagiei" 11432
2:1:900 1.95136e-06 "Myosorex tenuis" 13245
2:1:901 9.7568e-07 "Congosorex phillipsorum" 11468
2:1:902 9.7568e-07 "Crocidura lwiroensis" 11580
2:1:903 9.7568e-07 "Crocidura newmarki" 11602
2:1:904 9.7568e-07 "Crocidura raineyi" 11627
2:1:905 9.7568e-07 "Crocidura zimmeri" 11673
2:1:906 9.7568e-07 "Dendromus vernayi" 11888
2:1:907 9.7568e-07 "Fukomys hanangensis" 12108
2:1:908 9.7568e-07 "Gerbillus percivali" 12236
2:1:909 9.7568e-07 "Grammomys brevirostris" 12268
2:1:910 9.7568e-07 "Grammomys gigas" 12274
2:1:911 9.7568e-07 "Grammomys selousi" 12279
2:1:912 9.7568e-07 "Lophuromys makundii" 12669
2:1:913 9.7568e-07 "Myosorex geata" 13235
2:1:914 9.7568e-07 "Myosorex zinki" 13247
2:1:915 9.7568e-07 "Otomys barbouri" 13549
2:1:916 9.7568e-07 "Rhynchocyon udzungwensis" 14251
2:1:917 9.7568e-07 "Suncus aequatorius" 14552
2:1:918 9.7568e-07 "Surdisorex polulus" 14582
2:1:919 9.7568e-07 "Surdisorex schlitteri" 14583
2:1:920 9.7568e-07 "Cryptochloris zyli" 11684
2:1:921 9.7568e-07 "Cryptomys mahali" 11686
2:2:1 0.00167524 "Caracal caracal" 11245
2:2:2 0.00156597 "Orycteropus afer" 13530
2:2:3 0.00141669 "Procavia capensis" 13987
2:2:4 0.00140986 "Herpestes sanguineus" 12359
2:2:5 0.00137083 "Mastomys natalensis" 12838
2:2:6 0.00131814 "Crocidura olivieri" 11611
2:2:7 0.00131034 "Herpestes ichneumon" 12354
2:2:8 0.00127521 "Civettictis civetta" 11436
2:2:9 0.0012557 "Crocuta crocuta" 11674
2:2:10 0.00124887 "Ichneumia albicauda" 12471
2:2:11 0.00124302 "Genetta genetta" 12164
2:2:12 0.00119911 "Atilax paludinosus" 11037
2:2:13 0.00109374 "Tragelaphus scriptus" 14810
2:2:14 0.00104983 "Aonyx capensis" 10949
2:2:15 0.000996169 "Lepus victoriae" 12641
2:2:16 0.000969826 "Canis adustus" 11217
2:2:17 0.000885918 "Crocidura fuscomurina" 11544
2:2:18 0.000850793 "Kobus ellipsiprymnus" 12507
2:2:19 0.000787374 "Ourebia ourebi" 13567
2:2:20 0.000769812 "Xerus erythropus" 14936
2:2:21 0.000735663 "Crocidura viaria" 11659
2:2:22 0.000721028 "Papio anubis" 13603
2:2:23 0.000720052 "Galago senegalensis" 12134
2:2:24 0.00066639 "Atelerix albiventris" 11023
2:2:25 0.000637119 "Mastomys erythroleucus" 12835
2:2:26 0.000629314 "Arvicanthis niloticus" 11018
2:2:27 0.00061663 "Erythrocebus patas" 12049
2:2:28 0.000597116 "Hippotragus equinus" 12385
2:2:29 0.000558089 "Redunca redunca" 14178
2:2:30 0.000541503 "Hystrix cristata" 12467
2:2:31 0.000486864 "Heliosciurus gambianus" 12333
2:2:32 0.000456618 "Gerbilliscus robustus" 12198
2:2:33 0.000431251 "Gerbilliscus kempi" 12194
2:2:34 0.000407834 "Crocidura fulvastra" 11542
2:2:35 0.000406859 "Uranomys ruddi" 14866
2:2:36 0.000400029 "Vulpes pallida" 14919
2:2:37 0.00039515 "Cricetomys gambianus" 11487
2:2:38 0.000388321 "Lemniscomys zebra" 12550
2:2:39 0.000374661 "Chlorocebus tantalus" 11412
2:2:40 0.000356123 "Graphiurus kelleni" 12288
2:2:41 0.000343439 "Taterillus emini" 14681
2:2:42 0.000326853 "Kobus kob" 12508
2:2:43 0.000306364 "Crocidura voi" 11661
2:2:44 0.000299534 "Praomys daltoni" 13946
2:2:45 0.000295631 "Cephalophus rufilatus" 11293
2:2:46 0.000246847 "Mus haussa" 13153
2:2:47 0.00024392 "Genetta thierryi" 12171
2:2:48 0.000240993 "Aethomys hindei" 10811
2:2:49 0.00023709 "Mus musculoides" 13160
2:2:50 0.000229285 "Eudorcas rufifrons" 12052
2:2:51 0.000210747 "Taterillus gracilis" 14682
2:2:52 0.000193185 "Myomyscus brockmani" 13224
2:2:53 0.000186355 "Crocidura foxi" 11540
2:2:54 0.000163914 "Mastomys kollmannspergeri" 12837
2:2:55 0.000159036 "Crocidura lamottei" 11566
2:2:56 0.00015806 "Crocidura yankariensis" 11669
2:2:57 0.000153182 "Dasymys rufulus" 11826
2:2:58 0.00015123 "Gerbillus nancillus" 12232
2:2:59 0.000136595 "Chlorocebus sabaeus" 11411
2:2:60 0.000134644 "20015" 7896
2:2:61 0.000131717 "Taterillus congicus" 14680
2:2:62 0.000130741 "Genetta pardina" 12167
2:2:63 0.000126838 "17812" 7389
2:2:64 0.000126838 "20016" 7897
2:2:65 0.000126838 "Mungos gambianus" 13119
2:2:66 0.000125863 "19294" 7748
2:2:67 0.000125863 "Acomys cineraceus" 10780
2:2:68 0.000122936 "17813" 7390
2:2:69 0.00012196 "17451" 7300
2:2:70 0.000120984 "Chlorocebus aethiops" 11407
2:2:71 0.000120984 "Mus setulosus" 13167
2:2:72 0.000118057 "19293" 7747
2:2:73 0.000116106 "19292" 7746
2:2:74 0.000116106 "20014" 7895
2:2:75 0.000116106 "Steatomys cuppedius" 14536
2:2:76 0.00011513 "18173" 7477
2:2:77 0.00011513 "18933" 7675
2:2:78 0.00011513 "18934" 7676
2:2:79 0.000114155 "17811" 7388
2:2:80 0.000114155 "Steatomys caurinus" 14535
2:2:81 0.000113179 "19653" 7819
2:2:82 0.000112203 "Crocidura poensis" 11624
2:2:83 0.000111228 "18174" 7478
2:2:84 0.000111228 "18175" 7479
2:2:85 0.000110252 "18180" 7484
2:2:86 0.000109276 "17450" 7299
2:2:87 0.000109276 "19295" 7749
2:2:88 0.000108301 "18932" 7674
2:2:89 0.000107325 "17090" 7210
2:2:90 0.000107325 "17449" 7298
2:2:91 0.000107325 "17810" 7387
2:2:92 0.000107325 "17818" 7395
2:2:93 0.000107325 "18534" 7565
2:2:94 0.000106349 "18172" 7476
2:2:95 0.000106349 "18176" 7480
2:2:96 0.000106349 "19655" 7821
2:2:97 0.000106349 "Arvicanthis rufinus" 11019
2:2:98 0.000105373 "17089" 7209
2:2:99 0.000105373 "Crocidura crossei" 11523
2:2:100 0.000104398 "17452" 7301
2:2:101 0.000104398 "17814" 7391
2:2:102 0.000104398 "17819" 7396
2:2:103 0.000104398 "19654" 7820
2:2:104 0.000103422 "17817" 7394
2:2:105 0.000103422 "18179" 7483
2:2:106 0.000103422 "18533" 7564
2:2:107 0.000102446 "18181" 7485
2:2:108 0.000101471 "18931" 7673
2:2:109 0.000100495 "18171" 7475
2:2:110 9.95194e-05 "17088" 7208
2:2:111 9.95194e-05 "17809" 7386
2:2:112 9.95194e-05 "17820" 7397
2:2:113 9.95194e-05 "18177" 7481
2:2:114 9.95194e-05 "Graphiurus nagtglasii" 12293
2:2:115 9.85437e-05 "17816" 7393
2:2:116 9.85437e-05 "18178" 7482
2:2:117 9.85437e-05 "18532" 7563
2:2:118 9.7568e-05 "17815" 7392
2:2:119 9.7568e-05 "18540" 7571
2:2:120 9.7568e-05 "18935" 7677
2:2:121 9.7568e-05 "Praomys tullbergi" 13960
2:2:122 9.7568e-05 "Tachyoryctes splendens" 14631
2:2:123 9.65923e-05 "17821" 7398
2:2:124 9.65923e-05 "18192" 7496
2:2:125 9.65923e-05 "18936" 7678
2:2:126 9.56167e-05 "17456" 7305
2:2:127 9.56167e-05 "17457" 7306
2:2:128 9.56167e-05 "18536" 7567
2:2:129 9.56167e-05 "18577" 7604
2:2:130 9.56167e-05 "18937" 7679
2:2:131 9.4641e-05 "18578" 7605
2:2:132 9.4641e-05 "18893" 7648
2:2:133 9.36653e-05 "17448" 7297
2:2:134 9.36653e-05 "19656" 7822
2:2:135 9.36653e-05 "Crocidura cinderella" 11519
2:2:136 9.26896e-05 "17458" 7307
2:2:137 9.26896e-05 "17824" 7401
2:2:138 9.26896e-05 "18576" 7603
2:2:139 9.17139e-05 "18535" 7566
2:2:140 9.17139e-05 "18541" 7572
2:2:141 9.17139e-05 "Gerbilliscus guineae" 12192
2:2:142 9.07383e-05 "18568" 7595
2:2:143 9.07383e-05 "18892" 7647
2:2:144 8.97626e-05 "17825" 7402
2:2:145 8.97626e-05 "18170" 7474
2:2:146 8.97626e-05 "18217" 7521
2:2:147 8.97626e-05 "18531" 7562
2:2:148 8.87869e-05 "17461" 7310
2:2:149 8.87869e-05 "17822" 7399
2:2:150 8.87869e-05 "18216" 7520
2:2:151 8.87869e-05 "18539" 7570
2:2:152 8.87869e-05 "18575" 7602
2:2:153 8.78112e-05 "16007" 6962
2:2:154 8.78112e-05 "17500" 7349
2:2:155 8.78112e-05 "18565" 7592
2:2:156 8.78112e-05 "Crocidura nanilla" 11600
2:2:157 8.68355e-05 "17453" 7302
2:2:158 8.68355e-05 "17459" 7308
2:2:159 8.68355e-05 "17823" 7400
2:2:160 8.68355e-05 "17826" 7403
2:2:161 8.68355e-05 "18186" 7490
2:2:162 8.68355e-05 "18218" 7522
2:2:163 8.68355e-05 "18538" 7569
2:2:164 8.68355e-05 "18569" 7596
2:2:165 8.58599e-05 "17454" 7303
2:2:166 8.58599e-05 "17808" 7385
2:2:167 8.58599e-05 "18193" 7497
2:2:168 8.58599e-05 "18537" 7568
2:2:169 8.58599e-05 "18566" 7593
2:2:170 8.48842e-05 "17087" 7207
2:2:171 8.48842e-05 "17091" 7211
2:2:172 8.48842e-05 "18182" 7486
2:2:173 8.48842e-05 "18187" 7491
2:2:174 8.48842e-05 "18215" 7519
2:2:175 8.39085e-05 "17096" 7216
2:2:176 8.39085e-05 "17097" 7217
2:2:177 8.39085e-05 "17460" 7309
2:2:178 8.39085e-05 "17462" 7311
2:2:179 8.39085e-05 "17855" 7432
2:2:180 8.39085e-05 "18567" 7594
2:2:181 8.29328e-05 "16006" 6961
2:2:182 8.29328e-05 "18561" 7588
2:2:183 8.29328e-05 "18570" 7597
2:2:184 8.29328e-05 "18573" 7600
2:2:185 8.19571e-05 "16008" 6963
2:2:186 8.19571e-05 "17455" 7304
2:2:187 8.19571e-05 "18184" 7488
2:2:188 8.19571e-05 "18574" 7601
2:2:189 8.19571e-05 "19296" 7750
2:2:190 8.09815e-05 "16729" 7121
2:2:191 8.09815e-05 "18183" 7487
2:2:192 8.09815e-05 "18201" 7505
2:2:193 8.09815e-05 "18562" 7589
2:2:194 8.09815e-05 "18572" 7599
2:2:195 8.00058e-05 "17833" 7410
2:2:196 8.00058e-05 "18185" 7489
2:2:197 8.00058e-05 "Philantomba maxwellii" 13819
2:2:198 7.90301e-05 "16366" 7039
2:2:199 7.90301e-05 "16367" 7040
2:2:200 7.90301e-05 "16368" 7041
2:2:201 7.90301e-05 "17098" 7218
2:2:202 7.90301e-05 "17140" 7260
2:2:203 7.90301e-05 "17827" 7404
2:2:204 7.90301e-05 "18194" 7498
2:2:205 7.90301e-05 "Mastomys huberti" 12836
2:2:206 7.80544e-05 "16742" 7134
2:2:207 7.80544e-05 "17092" 7212
2:2:208 7.80544e-05 "17093" 7213
2:2:209 7.80544e-05 "17499" 7348
2:2:210 7.80544e-05 "17832" 7409
2:2:211 7.80544e-05 "17856" 7433
2:2:212 7.70787e-05 "16730" 7122
2:2:213 7.70787e-05 "17463" 7312
2:2:214 7.70787e-05 "17842" 7419
2:2:215 7.70787e-05 "17857" 7434
2:2:216 7.70787e-05 "18202" 7506
2:2:217 7.70787e-05 "18206" 7510
2:2:218 7.70787e-05 "18207" 7511
2:2:219 7.70787e-05 "18208" 7512
2:2:220 7.70787e-05 "Arvicanthis ansorgei" 11014
2:2:221 7.61031e-05 "16005" 6960
2:2:222 7.61031e-05 "16728" 7120
2:2:223 7.61031e-05 "17464" 7313
2:2:224 7.61031e-05 "17465" 7314
2:2:225 7.61031e-05 "17482" 7331
2:2:226 7.61031e-05 "17834" 7411
2:2:227 7.61031e-05 "18188" 7492
2:2:228 7.61031e-05 "18195" 7499
2:2:229 7.61031e-05 "18200" 7504
2:2:230 7.61031e-05 "18205" 7509
2:2:231 7.61031e-05 "18209" 7513
2:2:232 7.51274e-05 "16726" 7118
2:2:233 7.51274e-05 "16741" 7133
2:2:234 7.51274e-05 "17094" 7214
2:2:235 7.51274e-05 "17466" 7315
2:2:236 7.51274e-05 "17481" 7330
2:2:237 7.51274e-05 "17495" 7344
2:2:238 7.51274e-05 "17841" 7418
2:2:239 7.51274e-05 "18203" 7507
2:2:240 7.51274e-05 "18214" 7518
2:2:241 7.51274e-05 "18579" 7606
2:2:242 7.51274e-05 "Cephalophus niger" 11290
2:2:243 7.41517e-05 "16009" 6964
2:2:244 7.41517e-05 "16743" 7135
2:2:245 7.41517e-05 "17099" 7219
2:2:246 7.41517e-05 "17483" 7332
2:2:247 7.3176e-05 "15645" 6875
2:2:248 7.3176e-05 "16023" 6978
2:2:249 7.3176e-05 "16370" 7043
2:2:250 7.3176e-05 "16727" 7119
2:2:251 7.3176e-05 "16731" 7123
2:2:252 7.3176e-05 "17095" 7215
2:2:253 7.3176e-05 "17105" 7225
2:2:254 7.3176e-05 "17109" 7229
2:2:255 7.3176e-05 "17473" 7322
2:2:256 7.3176e-05 "17831" 7408
2:2:257 7.3176e-05 "17843" 7420
2:2:258 7.3176e-05 "17854" 7431
2:2:259 7.3176e-05 "17858" 7435
2:2:260 7.3176e-05 "18196" 7500
2:2:261 7.3176e-05 "18204" 7508
2:2:262 7.22003e-05 "16365" 7038
2:2:263 7.22003e-05 "16369" 7042
2:2:264 7.22003e-05 "17100" 7220
2:2:265 7.22003e-05 "17101" 7221
2:2:266 7.22003e-05 "17102" 7222
2:2:267 7.22003e-05 "17104" 7224
2:2:268 7.22003e-05 "17110" 7230
2:2:269 7.22003e-05 "17479" 7328
2:2:270 7.22003e-05 "17480" 7329
2:2:271 7.22003e-05 "17828" 7405
2:2:272 7.12247e-05 "15646" 6876
2:2:273 7.12247e-05 "15648" 6878
2:2:274 7.12247e-05 "16382" 7055
2:2:275 7.12247e-05 "16744" 7136
2:2:276 7.12247e-05 "17474" 7323
2:2:277 7.12247e-05 "17484" 7333
2:2:278 7.12247e-05 "17835" 7412
2:2:279 7.12247e-05 "18197" 7501
2:2:280 7.12247e-05 "18571" 7598
2:2:281 7.0249e-05 "16010" 6965
2:2:282 7.0249e-05 "16371" 7044
2:2:283 7.0249e-05 "16381" 7054
2:2:284 7.0249e-05 "16383" 7056
2:2:285 7.0249e-05 "16384" 7057
2:2:286 7.0249e-05 "17121" 7241
2:2:287 7.0249e-05 "17475" 7324
2:2:288 7.0249e-05 "17498" 7347
2:2:289 7.0249e-05 "17844" 7421
2:2:290 7.0249e-05 "18199" 7503
2:2:291 7.0249e-05 "18210" 7514
2:2:292 7.0249e-05 "Crocidura pasha" 11616
2:2:293 7.0249e-05 "Perodicticus potto" 13678
2:2:294 6.92733e-05 "15644" 6874
2:2:295 6.92733e-05 "16004" 6959
2:2:296 6.92733e-05 "16739" 7131
2:2:297 6.92733e-05 "16740" 7132
2:2:298 6.92733e-05 "16745" 7137
2:2:299 6.92733e-05 "17103" 7223
2:2:300 6.92733e-05 "17111" 7231
2:2:301 6.92733e-05 "17467" 7316
2:2:302 6.92733e-05 "17836" 7413
2:2:303 6.92733e-05 "17840" 7417
2:2:304 6.92733e-05 "17846" 7423
2:2:305 6.82976e-05 "15647" 6877
2:2:306 6.82976e-05 "16011" 6966
2:2:307 6.82976e-05 "16736" 7128
2:2:308 6.82976e-05 "16737" 7129
2:2:309 6.82976e-05 "16755" 7147
2:2:310 6.82976e-05 "17106" 7226
2:2:311 6.82976e-05 "17119" 7239
2:2:312 6.82976e-05 "17122" 7242
2:2:313 6.82976e-05 "17139" 7259
2:2:314 6.82976e-05 "17470" 7319
2:2:315 6.82976e-05 "17845" 7422
2:2:316 6.82976e-05 "18198" 7502
2:2:317 6.82976e-05 "18212" 7516
2:2:318 6.73219e-05 "16747" 7139
2:2:319 6.73219e-05 "16749" 7141
2:2:320 6.73219e-05 "16754" 7146
2:2:321 6.73219e-05 "17107" 7227
2:2:322 6.73219e-05 "17118" 7238
2:2:323 6.73219e-05 "17120" 7240
2:2:324 6.73219e-05 "17494" 7343
2:2:325 6.73219e-05 "17496" 7345
2:2:326 6.73219e-05 "17829" 7406
2:2:327 6.63463e-05 "15649" 6879
2:2:328 6.63463e-05 "16022" 6977
2:2:329 6.63463e-05 "16732" 7124
2:2:330 6.63463e-05 "16735" 7127
2:2:331 6.63463e-05 "16738" 7130
2:2:332 6.63463e-05 "16746" 7138
2:2:333 6.63463e-05 "17108" 7228
2:2:334 6.63463e-05 "17115" 7235
2:2:335 6.63463e-05 "17485" 7334
2:2:336 6.63463e-05 "17497" 7346
2:2:337 6.63463e-05 "17839" 7416
2:2:338 6.63463e-05 "17861" 7438
2:2:339 6.63463e-05 "Cercopithecus mona" 11322
2:2:340 6.53706e-05 "16012" 6967
2:2:341 6.53706e-05 "16372" 7045
2:2:342 6.53706e-05 "16380" 7053
2:2:343 6.53706e-05 "16750" 7142
2:2:344 6.53706e-05 "16756" 7148
2:2:345 6.53706e-05 "16777" 7169
2:2:346 6.53706e-05 "17114" 7234
2:2:347 6.53706e-05 "17123" 7243
2:2:348 6.53706e-05 "17138" 7258
2:2:349 6.53706e-05 "17469" 7318
2:2:350 6.53706e-05 "17472" 7321
2:2:351 6.53706e-05 "17478" 7327
2:2:352 6.53706e-05 "18211" 7515
2:2:353 6.43949e-05 "16379" 7052
2:2:354 6.43949e-05 "16385" 7058
2:2:355 6.43949e-05 "16395" 7068
2:2:356 6.43949e-05 "16418" 7091
2:2:357 6.43949e-05 "16733" 7125
2:2:358 6.43949e-05 "16748" 7140
2:2:359 6.34192e-05 "16021" 6976
2:2:360 6.34192e-05 "16394" 7067
2:2:361 6.34192e-05 "16734" 7126
2:2:362 6.34192e-05 "16753" 7145
2:2:363 6.34192e-05 "16759" 7151
2:2:364 6.34192e-05 "16760" 7152
2:2:365 6.34192e-05 "16778" 7170
2:2:366 6.34192e-05 "17112" 7232
2:2:367 6.34192e-05 "17476" 7325
2:2:368 6.34192e-05 "17830" 7407
2:2:369 6.34192e-05 "17847" 7424
2:2:370 6.34192e-05 "18213" 7517
2:2:371 6.34192e-05 "Graphiurus crassicaudatus" 12286
2:2:372 6.34192e-05 "Praomys rostratus" 13959
2:2:373 6.24435e-05 "16013" 6968
2:2:374 6.24435e-05 "16020" 6975
2:2:375 6.24435e-05 "16059" 7014
2:2:376 6.24435e-05 "16416" 7089
2:2:377 6.24435e-05 "16417" 7090
2:2:378 6.24435e-05 "16751" 7143
2:2:379 6.24435e-05 "16758" 7150
2:2:380 6.24435e-05 "16779" 7171
2:2:381 6.24435e-05 "17113" 7233
2:2:382 6.24435e-05 "17116" 7236
2:2:383 6.24435e-05 "17137" 7257
2:2:384 6.24435e-05 "17468" 7317
2:2:385 6.24435e-05 "17471" 7320
2:2:386 6.24435e-05 "17838" 7415
2:2:387 6.14679e-05 "15657" 6887
2:2:388 6.14679e-05 "15699" 6929
2:2:389 6.14679e-05 "16057" 7012
2:2:390 6.14679e-05 "16373" 7046
2:2:391 6.14679e-05 "16378" 7051
2:2:392 6.14679e-05 "16752" 7144
2:2:393 6.14679e-05 "16761" 7153
2:2:394 6.14679e-05 "17117" 7237
2:2:395 6.14679e-05 "17124" 7244
2:2:396 6.14679e-05 "17136" 7256
2:2:397 6.14679e-05 "17848" 7425
2:2:398 6.14679e-05 "17851" 7428
2:2:399 6.14679e-05 "17853" 7430
2:2:400 6.04922e-05 "16374" 7047
2:2:401 6.04922e-05 "16396" 7069
2:2:402 6.04922e-05 "16757" 7149
2:2:403 6.04922e-05 "16762" 7154
2:2:404 6.04922e-05 "17837" 7414
2:2:405 5.95165e-05 "15288" 6787
2:2:406 5.95165e-05 "16014" 6969
2:2:407 5.95165e-05 "16024" 6979
2:2:408 5.95165e-05 "16035" 6990
2:2:409 5.95165e-05 "16058" 7013
2:2:410 5.95165e-05 "16376" 7049
2:2:411 5.95165e-05 "16386" 7059
2:2:412 5.95165e-05 "16393" 7066
2:2:413 5.95165e-05 "17849" 7426
2:2:414 5.95165e-05 "Cercopithecus petaurista" 11325
2:2:415 5.85408e-05 "15651" 6881
2:2:416 5.85408e-05 "15654" 6884
2:2:417 5.85408e-05 "15656" 6886
2:2:418 5.85408e-05 "15658" 6888
2:2:419 5.85408e-05 "15659" 6889
2:2:420 5.85408e-05 "16019" 6974
2:2:421 5.85408e-05 "16377" 7050
2:2:422 5.85408e-05 "16387" 7060
2:2:423 5.85408e-05 "16400" 7073
2:2:424 5.85408e-05 "16419" 7092
2:2:425 5.85408e-05 "16763" 7155
2:2:426 5.85408e-05 "16780" 7172
2:2:427 5.85408e-05 "17125" 7245
2:2:428 5.85408e-05 "17486" 7335
2:2:429 5.85408e-05 "17852" 7429
2:2:430 5.85408e-05 "Papio papio" 13607
2:2:431 5.85408e-05 "Tragelaphus derbianus" 14806
2:2:432 5.75651e-05 "15287" 6786
2:2:433 5.75651e-05 "15289" 6788
2:2:434 5.75651e-05 "15650" 6880
2:2:435 5.75651e-05 "15652" 6882
2:2:436 5.75651e-05 "15698" 6928
2:2:437 5.75651e-05 "16016" 6971
2:2:438 5.75651e-05 "16025" 6980
2:2:439 5.75651e-05 "16060" 7015
2:2:440 5.75651e-05 "16375" 7048
2:2:441 5.75651e-05 "17477" 7326
2:2:442 5.65895e-05 "15285" 6784
2:2:443 5.65895e-05 "15653" 6883
2:2:444 5.65895e-05 "15655" 6885
2:2:445 5.65895e-05 "15661" 6891
2:2:446 5.65895e-05 "15700" 6930
2:2:447 5.65895e-05 "16015" 6970
2:2:448 5.65895e-05 "16017" 6972
2:2:449 5.65895e-05 "16026" 6981
2:2:450 5.65895e-05 "16034" 6989
2:2:451 5.65895e-05 "16391" 7064
2:2:452 5.65895e-05 "16399" 7072
2:2:453 5.65895e-05 "17487" 7336
2:2:454 5.65895e-05 "17492" 7341
2:2:455 5.65895e-05 "Acomys johannis" 10783
2:2:456 5.56138e-05 "15284" 6783
2:2:457 5.56138e-05 "15286" 6785
2:2:458 5.56138e-05 "15660" 6890
2:2:459 5.56138e-05 "15662" 6892
2:2:460 5.56138e-05 "15673" 6903
2:2:461 5.56138e-05 "16018" 6973
2:2:462 5.56138e-05 "16036" 6991
2:2:463 5.56138e-05 "16389" 7062
2:2:464 5.56138e-05 "16390" 7063
2:2:465 5.56138e-05 "16392" 7065
2:2:466 5.56138e-05 "16398" 7071
2:2:467 5.56138e-05 "17491" 7340
2:2:468 5.56138e-05 "17493" 7342
2:2:469 5.56138e-05 "17850" 7427
2:2:470 5.56138e-05 "Crocidura planiceps" 11623
2:2:471 5.56138e-05 "Procolobus verus" 13988
2:2:472 5.46381e-05 "15290" 6789
2:2:473 5.46381e-05 "15295" 6794
2:2:474 5.46381e-05 "16056" 7011
2:2:475 5.46381e-05 "16388" 7061
2:2:476 5.46381e-05 "16397" 7070
2:2:477 5.46381e-05 "16401" 7074
2:2:478 5.46381e-05 "16420" 7093
2:2:479 5.46381e-05 "17132" 7252
2:2:480 5.46381e-05 "17135" 7255
2:2:481 5.36624e-05 "15668" 6898
2:2:482 5.36624e-05 "15674" 6904
2:2:483 5.36624e-05 "16027" 6982
2:2:484 5.36624e-05 "16033" 6988
2:2:485 5.36624e-05 "16055" 7010
2:2:486 5.36624e-05 "16764" 7156
2:2:487 5.36624e-05 "16776" 7168
2:2:488 5.36624e-05 "17126" 7246
2:2:489 5.36624e-05 "17131" 7251
2:2:490 5.36624e-05 "17490" 7339
2:2:491 5.36624e-05 "Crossarchus obscurus" 11677
2:2:492 5.36624e-05 "Malacomys edwardsi" 12759
2:2:493 5.36624e-05 "Mus mattheyi" 13157
2:2:494 5.26867e-05 "14926" 6690
2:2:495 5.26867e-05 "14927" 6691
2:2:496 5.26867e-05 "15291" 6790
2:2:497 5.26867e-05 "15294" 6793
2:2:498 5.26867e-05 "15296" 6795
2:2:499 5.26867e-05 "15297" 6796
2:2:500 5.26867e-05 "15299" 6798
2:2:501 5.26867e-05 "15339" 6838
2:2:502 5.26867e-05 "15340" 6839
2:2:503 5.26867e-05 "15666" 6896
2:2:504 5.26867e-05 "15667" 6897
2:2:505 5.26867e-05 "15697" 6927
2:2:506 5.26867e-05 "16415" 7088
2:2:507 5.26867e-05 "17489" 7338
2:2:508 5.26867e-05 "Otomys typus" 13561
2:2:509 5.17111e-05 "14924" 6688
2:2:510 5.17111e-05 "14979" 6743
2:2:511 5.17111e-05 "15298" 6797
2:2:512 5.17111e-05 "15300" 6799
2:2:513 5.17111e-05 "15665" 6895
2:2:514 5.17111e-05 "15675" 6905
2:2:515 5.17111e-05 "16028" 6983
2:2:516 5.17111e-05 "16032" 6987
2:2:517 5.17111e-05 "16403" 7076
2:2:518 5.17111e-05 "16765" 7157
2:2:519 5.17111e-05 "16775" 7167
2:2:520 5.17111e-05 "17127" 7247
2:2:521 5.17111e-05 "17134" 7254
2:2:522 5.17111e-05 "17488" 7337
2:2:523 5.07354e-05 "14925" 6689
2:2:524 5.07354e-05 "15292" 6791
2:2:525 5.07354e-05 "15338" 6837
2:2:526 5.07354e-05 "15663" 6893
2:2:527 5.07354e-05 "16029" 6984
2:2:528 5.07354e-05 "16402" 7075
2:2:529 5.07354e-05 "16766" 7158
2:2:530 5.07354e-05 "17133" 7253
2:2:531 5.07354e-05 "Stenocephalemys albipes" 14542
2:2:532 4.97597e-05 "15293" 6792
2:2:533 4.97597e-05 "15301" 6800
2:2:534 4.97597e-05 "15664" 6894
2:2:535 4.97597e-05 "15669" 6899
2:2:536 4.97597e-05 "15670" 6900
2:2:537 4.97597e-05 "16031" 6986
2:2:538 4.97597e-05 "16404" 7077
2:2:539 4.97597e-05 "16767" 7159
2:2:540 4.97597e-05 "Mus mahomet" 13156
2:2:541 4.8784e-05 "14928" 6692
2:2:542 4.8784e-05 "14936" 6700
2:2:543 4.8784e-05 "15672" 6902
2:2:544 4.8784e-05 "15676" 6906
2:2:545 4.8784e-05 "16030" 6985
2:2:546 4.8784e-05 "16037" 6992
2:2:547 4.8784e-05 "16405" 7078
2:2:548 4.8784e-05 "16774" 7166
2:2:549 4.8784e-05 "17130" 7250
2:2:550 4.8784e-05 "Taterillus pygargus" 14685
2:2:551 4.78083e-05 "14937" 6701
2:2:552 4.78083e-05 "15302" 6801
2:2:553 4.78083e-05 "17128" 7248
2:2:554 4.78083e-05 "17129" 7249
2:2:555 4.78083e-05 "Colobus vellerosus" 11461
2:2:556 4.68326e-05 "14938" 6702
2:2:557 4.68326e-05 "15304" 6803
2:2:558 4.68326e-05 "15337" 6836
2:2:559 4.68326e-05 "15671" 6901
2:2:560 4.68326e-05 "16768" 7160
2:2:561 4.68326e-05 "16771" 7163
2:2:562 4.68326e-05 "16773" 7165
2:2:563 4.5857e-05 "14978" 6742
2:2:564 4.5857e-05 "15303" 6802
2:2:565 4.5857e-05 "16038" 6993
2:2:566 4.5857e-05 "16039" 6994
2:2:567 4.5857e-05 "16040" 6995
2:2:568 4.5857e-05 "16045" 7000
2:2:569 4.5857e-05 "16772" 7164
2:2:570 4.5857e-05 "Neotragus pygmaeus" 13362
2:2:571 4.48813e-05 "14930" 6694
2:2:572 4.48813e-05 "14939" 6703
2:2:573 4.48813e-05 "14940" 6704
2:2:574 4.48813e-05 "14941" 6705
2:2:575 4.48813e-05 "15312" 6811
2:2:576 4.48813e-05 "16406" 7079
2:2:577 4.48813e-05 "16414" 7087
2:2:578 4.48813e-05 "16770" 7162
2:2:579 4.48813e-05 "Hybomys trivirgatus" 12401
2:2:580 4.39056e-05 "14931" 6695
2:2:581 4.39056e-05 "14935" 6699
2:2:582 4.39056e-05 "15305" 6804
2:2:583 4.39056e-05 "16411" 7084
2:2:584 4.39056e-05 "16412" 7085
2:2:585 4.39056e-05 "Dephomys defua" 11891
2:2:586 4.29299e-05 "14578" 6600
2:2:587 4.29299e-05 "14579" 6601
2:2:588 4.29299e-05 "14929" 6693
2:2:589 4.29299e-05 "15314" 6813
2:2:590 4.29299e-05 "15696" 6926
2:2:591 4.29299e-05 "16044" 6999
2:2:592 4.29299e-05 "16046" 7001
2:2:593 4.29299e-05 "16410" 7083
2:2:594 4.29299e-05 "16769" 7161
2:2:595 4.19542e-05 "14566" 6588
2:2:596 4.19542e-05 "15306" 6805
2:2:597 4.19542e-05 "15311" 6810
2:2:598 4.19542e-05 "15693" 6923
2:2:599 4.19542e-05 "16041" 6996
2:2:600 4.19542e-05 "16408" 7081
2:2:601 4.19542e-05 "16409" 7082
2:2:602 4.09786e-05 "14565" 6587
2:2:603 4.09786e-05 "14577" 6599
2:2:604 4.09786e-05 "14946" 6710
2:2:605 4.09786e-05 "15307" 6806
2:2:606 4.09786e-05 "15308" 6807
2:2:607 4.09786e-05 "15310" 6809
2:2:608 4.09786e-05 "15313" 6812
2:2:609 4.09786e-05 "15315" 6814
2:2:610 4.09786e-05 "15677" 6907
2:2:611 4.09786e-05 "15678" 6908
2:2:612 4.09786e-05 "15685" 6915
2:2:613 4.09786e-05 "16053" 7008
2:2:614 4.09786e-05 "16054" 7009
2:2:615 4.09786e-05 "16407" 7080
2:2:616 4.09786e-05 "16413" 7086
2:2:617 4.09786e-05 "Crocidura muricauda" 11596
2:2:618 4.09786e-05 "Gerbilliscus gambiana" 12191
2:2:619 4.00029e-05 "14942" 6706
2:2:620 4.00029e-05 "14944" 6708
2:2:621 4.00029e-05 "14945" 6709
2:2:622 4.00029e-05 "14947" 6711
2:2:623 4.00029e-05 "15309" 6808
2:2:624 4.00029e-05 "15679" 6909
2:2:625 4.00029e-05 "15680" 6910
2:2:626 4.00029e-05 "15681" 6911
2:2:627 4.00029e-05 "15684" 6914
2:2:628 4.00029e-05 "16042" 6997
2:2:629 4.00029e-05 "16043" 6998
2:2:630 4.00029e-05 "Piliocolobus badius" 13855
2:2:631 3.90272e-05 "14567" 6589
2:2:632 3.90272e-05 "14932" 6696
2:2:633 3.90272e-05 "14933" 6697
2:2:634 3.90272e-05 "14934" 6698
2:2:635 3.90272e-05 "14943" 6707
2:2:636 3.90272e-05 "14977" 6741
2:2:637 3.90272e-05 "15316" 6815
2:2:638 3.90272e-05 "15694" 6924
2:2:639 3.90272e-05 "16051" 7006
2:2:640 3.90272e-05 "Praomys derooi" 13949
2:2:641 3.80515e-05 "15682" 6912
2:2:642 3.80515e-05 "15686" 6916
2:2:643 3.80515e-05 "15692" 6922
2:2:644 3.80515e-05 "16050" 7005
2:2:645 3.80515e-05 "16052" 7007
2:2:646 3.80515e-05 "Lemniscomys linulus" 12544
2:2:647 3.70758e-05 "15683" 6913
2:2:648 3.70758e-05 "16048" 7003
2:2:649 3.70758e-05 "16049" 7004
2:2:650 3.70758e-05 "Arvicanthis abyssinicus" 11013
2:2:651 3.70758e-05 "Crocidura obscurior" 11610
2:2:652 3.61002e-05 "15333" 6832
2:2:653 3.61002e-05 "15695" 6925
2:2:654 3.61002e-05 "Cercocebus atys" 11304
2:2:655 3.61002e-05 "Colobus polykomos" 11459
2:2:656 3.61002e-05 "Desmomys harringtoni" 11895
2:2:657 3.61002e-05 "Heliosciurus punctatus" 12335
2:2:658 3.51245e-05 "15332" 6831
2:2:659 3.51245e-05 "15336" 6835
2:2:660 3.51245e-05 "15690" 6920
2:2:661 3.51245e-05 "15691" 6921
2:2:662 3.51245e-05 "16047" 7002
2:2:663 3.41488e-05 "14617" 6639
2:2:664 3.41488e-05 "15318" 6817
2:2:665 3.41488e-05 "15687" 6917
2:2:666 3.41488e-05 "15689" 6919
2:2:667 3.41488e-05 "Cercopithecus campbelli" 11311
2:2:668 3.41488e-05 "Grammomys macmillani" 12277
2:2:669 3.31731e-05 "15317" 6816
2:2:670 3.31731e-05 "15334" 6833
2:2:671 3.31731e-05 "15688" 6918
2:2:672 3.31731e-05 "Acomys percivali" 10789
2:2:673 3.31731e-05 "Crocidura theresae" 11654
2:2:674 3.31731e-05 "Genetta johnstoni" 12165
2:2:675 3.21974e-05 "15335" 6834
2:2:676 3.12218e-05 "15323" 6822
2:2:677 3.12218e-05 "15331" 6830
2:2:678 3.12218e-05 "Cercopithecus lowei" 11320
2:2:679 3.02461e-05 "Crocidura nigeriae" 11603
2:2:680 3.02461e-05 "Funisciurus substriatus" 12130
2:2:681 3.02461e-05 "Lepus fagani" 12625
2:2:682 2.92704e-05 "15324" 6823
2:2:683 2.92704e-05 "15325" 6824
2:2:684 2.92704e-05 "15330" 6829
2:2:685 2.92704e-05 "Lemniscomys bellieri" 12541
2:2:686 2.82947e-05 "Protoxerus aubinnii" 14038
2:2:687 2.7319e-05 "Oenomys ornatus" 13491
2:2:688 2.63434e-05 "15329" 6828
2:2:689 2.63434e-05 "Anomalurus pelii" 10928
2:2:690 2.63434e-05 "Malacomys cansdalei" 12758
2:2:691 2.53677e-05 "Gerbillus rosalinda" 12243
2:2:692 2.53677e-05 "Hybomys planifrons" 12400
2:2:693 2.4392e-05 "Aethomys stannarius" 10816
2:2:694 2.4392e-05 "Cercopithecus diana" 11314
2:2:695 2.4392e-05 "Crocidura thalia" 11653
2:2:696 2.34163e-05 "Taterillus petteri" 14684
2:2:697 2.24406e-05 "Choeropsis liberiensis" 11423
2:2:698 2.24406e-05 "Grammomys buntingi" 12269
2:2:699 2.1465e-05 "Crocidura eburnea" 11531
2:2:700 2.1465e-05 "Crocidura jouvenetae" 11563
2:2:701 2.1465e-05 "Kobus megaceros" 12510
2:2:702 2.1465e-05 "Mus baoulei" 13141
2:2:703 2.04893e-05 "Cercocebus lunulatus" 11307
2:2:704 1.95136e-05 "Crocidura buettikoferi" 11516
2:2:705 1.95136e-05 "Crocidura grandiceps" 11549
2:2:706 1.95136e-05 "Eudorcas albonotata" 12051
2:2:707 1.95136e-05 "Genetta bourloni" 12162
2:2:708 1.85379e-05 "Dendromus lovati" 11880
2:2:709 1.85379e-05 "Genetta poensis" 12169
2:2:710 1.75622e-05 "Cephalophus jentinki" 11287
2:2:711 1.65866e-05 "Taterillus tranieri" 14686
2:2:712 1.56109e-05 "Eudorcas tilonura" 12054
2:2:713 1.56109e-05 "Theropithecus gelada" 14701
2:2:714 1.46352e-05 "Cephalophus zebra" 11297
2:2:715 1.46352e-05 "Crocidura douceti" 11529
2:2:716 1.46352e-05 "Crocidura nimbasilvanus" 11608
2:2:717 1.46352e-05 "Dasymys foxi" 11822
2:2:718 1.36595e-05 "Hylomyscus baeri" 12436
2:2:719 1.26838e-05 "Muriculus imberbis" 13140
2:2:720 1.26838e-05 "Poiana leightoni" 13932
2:2:721 1.17082e-05 "Dendromus lachaisei" 11879
2:2:722 1.17082e-05 "Liberiictis kuhni" 12645
2:2:723 1.17082e-05 "Taterillus lacustris" 14683
2:2:724 1.07325e-05 "Crocidura baileyi" 11508
2:2:725 1.07325e-05 "Crocidura nimbae" 11607
2:2:726 1.07325e-05 "Hylomyscus pamfi" 12443
2:2:727 9.7568e-06 "Cercopithecus erythrogaster" 11316
2:2:728 8.78112e-06 "Gerbillus rupicola" 12244
2:2:729 8.78112e-06 "Lophuromys simensis" 12679
2:2:730 7.80544e-06 "Crocidura macmillani" 11582
2:2:731 7.80544e-06 "Fukomys zechi" 12114
2:2:732 7.80544e-06 "Gerbillus pulvinatus" 12240
2:2:733 6.82976e-06 "Gerbillus bottai" 12208
2:2:734 5.85408e-06 "Crocidura zaphiri" 11671
2:2:735 5.85408e-06 "Gerbillus stigmonyx" 12247
2:2:736 5.85408e-06 "Grammomys aridulus" 12267
2:2:737 4.8784e-06 "Fukomys foxi" 12107
2:2:738 4.8784e-06 "Otomys occidentalis" 13558
2:2:739 3.90272e-06 "Micropotamogale lamottei" 13004
2:2:740 3.90272e-06 "Praomys obscurus" 13957
2:2:741 2.92704e-06 "Capra walie" 11235
2:2:742 2.92704e-06 "Desmomys yaldeni" 11896
2:2:743 1.95136e-06 "Crocidura phaeura" 11618
2:2:744 1.95136e-06 "Crocidura yaldeni" 11668
2:2:745 1.95136e-06 "Dendromus ruppi" 11887
2:2:746 1.95136e-06 "Leimacomys buettneri" 12534
2:2:747 1.95136e-06 "Mus goundae" 13152
2:2:748 1.95136e-06 "Mylomys rex" 13203
2:2:749 1.95136e-06 "Steatomys jacksoni" 14537
2:2:750 1.95136e-06 "Stenocephalemys ruppi" 14545
2:2:751 9.7568e-07 "Cercopithecus roloway" 11327
2:2:752 9.7568e-07 "Crocidura longipes" 11575
2:2:753 9.7568e-07 "Crocidura wimmeri" 11665
2:2:754 9.7568e-07 "Gerbillus lowei" 12227
2:2:755 9.7568e-07 "Lemniscomys hoogstraali" 12543
2:2:756 9.7568e-07 "Lophuromys menageshae" 12672
2:2:757 9.7568e-07 "Lophuromys pseudosikapusi" 12674
2:2:758 9.7568e-07 "Sylvisorex corbeti" 14612
2:3:1 0.00090348 "Hydrictis maculicollis" 12403
2:3:2 0.000585408 "Philantomba monticola" 13820
2:3:3 0.000558089 "Nandinia binotata" 13259
2:3:4 0.000547357 "Cephalophus silvicultor" 11294
2:3:5 0.000526867 "Phataginus tricuspis" 13809
2:3:6 0.000517111 "Anomalurus derbianus" 10927
2:3:7 0.000496621 "Crocidura parvipes" 11615
2:3:8 0.00044491 "Lemniscomys striatus" 12549
2:3:9 0.000441983 "Crocidura turba" 11655
2:3:10 0.000440032 "Tragelaphus spekii" 14811
2:3:11 0.000432226 "Potamochoerus porcus" 13940
2:3:12 0.000403932 "Galagoides thomasi" 12137
2:3:13 0.000399053 "Galagoides demidoff" 12135
2:3:14 0.000385394 "Oenomys hypoxanthus" 13490
2:3:15 0.000383442 "Caracal aurata" 11244
2:3:16 0.000373686 "Praomys jacksoni" 13951
2:3:17 0.000342464 "Cricetomys emini" 11486
2:3:18 0.000338561 "Potamogale velox" 13941
2:3:19 0.000333683 "Protoxerus stangeri" 14039
2:3:20 0.000332707 "Smutsia gigantea" 14415
2:3:21 0.00032978 "Cephalophus dorsalis" 11285
2:3:22 0.00032978 "Graphiurus lorraineus" 12289
2:3:23 0.000326853 "Atherurus africanus" 11035
2:3:24 0.000314169 "Lophuromys sikapusi" 12678
2:3:25 0.000295631 "Anomalurus beecrofti" 10926
2:3:26 0.000292704 "Genetta servalina" 12170
2:3:27 0.000292704 "Heliosciurus rufobrachium" 12336
2:3:28 0.000291728 "Cephalophus nigrifrons" 11291
2:3:29 0.000287826 "Dendrohyrax dorsalis" 11861
2:3:30 0.000285874 "Pan troglodytes" 13595
2:3:31 0.000283923 "Colobus guereza" 11458
2:3:32 0.000272215 "Phataginus tetradactyla" 13808
2:3:33 0.000266361 "Cercopithecus ascanius" 11310
2:3:34 0.000264409 "Aonyx congicus" 10951
2:3:35 0.000252701 "Hylochoerus meinertzhageni" 12428
2:3:36 0.00025075 "Herpestes naso" 12356
2:3:37 0.000249774 "Hylomyscus aeta" 12432
2:3:38 0.000240993 "Hyemoschus aquaticus" 12411
2:3:39 0.000238066 "Cercopithecus neglectus" 11323
2:3:40 0.000231236 "Crocidura hildegardeae" 11556
2:3:41 0.000231236 "Funisciurus pyrropus" 12129
2:3:42 0.000229285 "Lophuromys flavopunctatus" 12664
2:3:43 0.000229285 "Tragelaphus eurycerus" 14807
2:3:44 0.000227333 "Perodicticus edwardsi" 13676
2:3:45 0.000226358 "Colobus angolensis" 11456
2:3:46 0.000224406 "Funisciurus anerythrus" 12121
2:3:47 0.000224406 "Grammomys kuru" 12276
2:3:48 0.000219528 "Hybomys univittatus" 12402
2:3:49 0.00020782 "Crocidura roosevelti" 11632
2:3:50 0.000204893 "Bdeogale nigripes" 11076
2:3:51 0.000188306 "Poiana richardsonii" 13933
2:3:52 0.000186355 "Crocidura littoralis" 11574
2:3:53 0.000186355 "Stochomys longicaudatus" 14546
2:3:54 0.000174647 "20370" 7968
2:3:55 0.000173671 "20730" 8050
2:3:56 0.000172695 "20371" 7969
2:3:57 0.00017172 "Loxodonta cyclotis" 12686
2:3:58 0.000169768 "Funisciurus congicus" 12124
2:3:59 0.000168793 "Mylomys dybowskii" 13202
2:3:60 0.000165866 "Lophocebus albigena" 12656
2:3:61 0.00016489 "21090" 8132
2:3:62 0.000159036 "20731" 8051
2:3:63 0.000157085 "21449" 8218
2:3:64 0.000157085 "Cephalophus weynsi" 11296
2:3:65 0.000157085 "Paraxerus poensis" 13651
2:3:66 0.000155133 "20011" 7892
2:3:67 0.000155133 "Crocidura dolichura" 11528
2:3:68 0.000149279 "21089" 8131
2:3:69 0.000147328 "21091" 8133
2:3:70 0.000146352 "19651" 7817
2:3:71 0.000146352 "Hylomyscus alleni" 12433
2:3:72 0.000145376 "Cercopithecus nictitans" 11324
2:3:73 0.000143425 "20010" 7891
2:3:74 0.000142449 "Malacomys longipes" 12760
2:3:75 0.000140498 "19650" 7816
2:3:76 0.000140498 "20012" 7893
2:3:77 0.000140498 "21450" 8219
2:3:78 0.000140498 "Sylvisorex ollula" 14619
2:3:79 0.000138547 "Crossarchus alexandri" 11675
2:3:80 0.000136595 "Deomys ferrugineus" 11890
2:3:81 0.00013562 "Crocidura denti" 11525
2:3:82 0.000134644 "21809" 8309
2:3:83 0.000132693 "19290" 7744
2:3:84 0.000132693 "21810" 8310
2:3:85 0.000131717 "19289" 7743
2:3:86 0.000131717 "20729" 8049
2:3:87 0.000129765 "19649" 7815
2:3:88 0.00012879 "20009" 7890
2:3:89 0.00012879 "20369" 7967
2:3:90 0.000126838 "19652" 7818
2:3:91 0.000126838 "22170" 8403
2:3:92 0.000124887 "19291" 7745
2:3:93 0.000123911 "19288" 7742
2:3:94 0.000123911 "19648" 7814
2:3:95 0.000123911 "20732" 8052
2:3:96 0.000122936 "20372" 7970
2:3:97 0.00012196 "19277" 7731
2:3:98 0.00012196 "20013" 7894
2:3:99 0.00012196 "20374" 7972
2:3:100 0.000120984 "19279" 7733
2:3:101 0.000120984 "20008" 7889
2:3:102 0.000120009 "19275" 7729
2:3:103 0.000120009 "19278" 7732
2:3:104 0.000119033 "18915" 7657
2:3:105 0.000119033 "19271" 7725
2:3:106 0.000119033 "19276" 7730
2:3:107 0.000119033 "19287" 7741
2:3:108 0.000119033 "Cercopithecus pogonias" 11326
2:3:109 0.000118057 "18912" 7654
2:3:110 0.000118057 "19647" 7813
2:3:111 0.000118057 "Cercocebus agilis" 11303
2:3:112 0.000117082 "18914" 7656
2:3:113 0.000117082 "19273" 7727
2:3:114 0.000117082 "20373" 7971
2:3:115 0.000117082 "Colomys goslingi" 11462
2:3:116 0.000116106 "18913" 7655
2:3:117 0.000116106 "19272" 7726
2:3:118 0.000116106 "20007" 7888
2:3:119 0.000116106 "20366" 7964
2:3:120 0.000116106 "Paraxerus boehmi" 13644
2:3:121 0.000116106 "18551" 7578
2:3:122 0.00011513 "18550" 7577
2:3:123 0.00011513 "18910" 7652
2:3:124 0.00011513 "19285" 7739
2:3:125 0.00011513 "19286" 7740
2:3:126 0.00011513 "19646" 7812
2:3:127 0.000114155 "20006" 7887
2:3:128 0.000112203 "18919" 7661
2:3:129 0.000112203 "19274" 7728
2:3:130 0.000112203 "19632" 7798
2:3:131 0.000111228 "19284" 7738
2:3:132 0.000111228 "19633" 7799
2:3:133 0.000111228 "20368" 7966
2:3:134 0.000111228 "20733" 8053
2:3:135 0.000111228 "22169" 8402
2:3:136 0.000110252 "18930" 7672
2:3:137 0.000110252 "19645" 7811
2:3:138 0.000109276 "18917" 7659
2:3:139 0.000109276 "20734" 8054
2:3:140 0.000108301 "18554" 7581
2:3:141 0.000108301 "19631" 7797
2:3:142 0.000108301 "20365" 7963
2:3:143 0.000108301 "20367" 7965
2:3:144 0.000107325 "18916" 7658
2:3:145 0.000107325 "18918" 7660
2:3:146 0.000106349 "19995" 7876
2:3:147 0.000106349 "Perodicticus ibeanus" 13677
2:3:148 0.000106349 "18191" 7495
2:3:149 0.000105373 "18911" 7653
2:3:150 0.000104398 "18553" 7580
2:3:151 0.000104398 "19634" 7800
2:3:152 0.000103422 "18190" 7494
2:3:153 0.000103422 "19637" 7803
2:3:154 0.000103422 "20355" 7953
2:3:155 0.000103422 "20726" 8046
2:3:156 0.000102446 "18920" 7662
2:3:157 0.000102446 "18921" 7663
2:3:158 0.000102446 "19635" 7801
2:3:159 0.000102446 "19993" 7874
2:3:160 0.000102446 "19994" 7875
2:3:161 0.000102446 "19996" 7877
2:3:162 0.000102446 "20728" 8048
2:3:163 0.000102446 "Cephalophus leucogaster" 11288
2:3:164 0.000101471 "18929" 7671
2:3:165 0.000101471 "19283" 7737
2:3:166 0.000101471 "19644" 7810
2:3:167 0.000101471 "20004" 7885
2:3:168 0.000101471 "20005" 7886
2:3:169 0.000101471 "Crocidura goliath" 11548
2:3:170 0.000101471 "Sylvisorex johnstoni" 14615
2:3:171 0.000100495 "18549" 7576
2:3:172 0.000100495 "18552" 7579
2:3:173 0.000100495 "19636" 7802
2:3:174 0.000100495 "20356" 7954
2:3:175 9.95194e-05 "18922" 7664
2:3:176 9.95194e-05 "19282" 7736
2:3:177 9.95194e-05 "19991" 7872
2:3:178 9.95194e-05 "21088" 8130
2:3:179 9.85437e-05 "19639" 7805
2:3:180 9.85437e-05 "20353" 7951
2:3:181 9.85437e-05 "20354" 7952
2:3:182 9.85437e-05 "20727" 8047
2:3:183 9.7568e-05 "18909" 7651
2:3:184 9.7568e-05 "18925" 7667
2:3:185 9.7568e-05 "18926" 7668
2:3:186 9.7568e-05 "19281" 7735
2:3:187 9.7568e-05 "19992" 7873
2:3:188 9.7568e-05 "19997" 7878
2:3:189 9.7568e-05 "Crocidura attila" 11507
2:3:190 9.65923e-05 "18923" 7665
2:3:191 9.65923e-05 "18928" 7670
2:3:192 9.65923e-05 "19638" 7804
2:3:193 9.65923e-05 "20713" 8033
2:3:194 9.56167e-05 "19280" 7734
2:3:195 9.56167e-05 "19999" 7880
2:3:196 9.56167e-05 "20003" 7884
2:3:197 9.56167e-05 "20715" 8035
2:3:198 9.56167e-05 "21448" 8217
2:3:199 9.4641e-05 "18927" 7669
2:3:200 9.4641e-05 "20002" 7883
2:3:201 9.4641e-05 "20352" 7950
2:3:202 9.4641e-05 "20357" 7955
2:3:203 9.36653e-05 "18924" 7666
2:3:204 9.36653e-05 "21437" 8206
2:3:205 9.26896e-05 "18189" 7493
2:3:206 9.26896e-05 "19998" 7879
2:3:207 9.26896e-05 "20351" 7949
2:3:208 9.26896e-05 "20364" 7962
2:3:209 9.26896e-05 "20712" 8032
2:3:210 9.26896e-05 "20718" 8038
2:3:211 9.26896e-05 "21077" 8119
2:3:212 9.26896e-05 "Neotragus batesi" 13361
2:3:213 9.17139e-05 "18555" 7582
2:3:214 9.17139e-05 "20714" 8034
2:3:215 9.17139e-05 "22529" 8490
2:3:216 9.07383e-05 "19642" 7808
2:3:217 9.07383e-05 "21808" 8308
2:3:218 8.97626e-05 "19643" 7809
2:3:219 8.97626e-05 "20001" 7882
2:3:220 8.97626e-05 "20358" 7956
2:3:221 8.97626e-05 "20711" 8031
2:3:222 8.97626e-05 "20716" 8036
2:3:223 8.97626e-05 "21086" 8128
2:3:224 8.97626e-05 "21087" 8129
2:3:225 8.97626e-05 "Fukomys ochraceocinereus" 12112
2:3:226 8.87869e-05 "18564" 7591
2:3:227 8.87869e-05 "Idiurus macrotis" 12480
2:3:228 8.78112e-05 "18556" 7583
2:3:229 8.78112e-05 "18563" 7590
2:3:230 8.78112e-05 "19641" 7807
2:3:231 8.68355e-05 "20000" 7881
2:3:232 8.68355e-05 "20710" 8030
2:3:233 8.68355e-05 "20717" 8037
2:3:234 8.68355e-05 "21078" 8120
2:3:235 8.58599e-05 "19640" 7806
2:3:236 8.58599e-05 "21446" 8215
2:3:237 8.48842e-05 "21072" 8114
2:3:238 8.48842e-05 "21073" 8115
2:3:239 8.48842e-05 "21075" 8117
2:3:240 8.48842e-05 "22153" 8386
2:3:241 8.48842e-05 "Steatomys opimus" 14539
2:3:242 8.39085e-05 "21074" 8116
2:3:243 8.39085e-05 "21447" 8216
2:3:244 8.39085e-05 "21797" 8297
2:3:245 8.39085e-05 "22168" 8401
2:3:246 8.39085e-05 "23241" 8650
2:3:247 8.39085e-05 "23242" 8651
2:3:248 8.29328e-05 "18557" 7584
2:3:249 8.29328e-05 "18559" 7586
2:3:250 8.29328e-05 "21431" 8200
2:3:251 8.29328e-05 "21792" 8292
2:3:252 8.29328e-05 "22514" 8475
2:3:253 8.29328e-05 "Cercopithecus cephus" 11312
2:3:254 8.29328e-05 "Lemniscomys macculus" 12545
2:3:255 8.19571e-05 "21070" 8112
2:3:256 8.19571e-05 "21071" 8113
2:3:257 8.09815e-05 "18558" 7585
2:3:258 8.09815e-05 "18560" 7587
2:3:259 8.09815e-05 "21434" 8203
2:3:260 8.09815e-05 "22882" 8567
2:3:261 8.09815e-05 "23599" 8733
2:3:262 8.09815e-05 "Pelomys campanae" 13668
2:3:263 8.00058e-05 "20359" 7957
2:3:264 8.00058e-05 "21076" 8118
2:3:265 8.00058e-05 "21793" 8293
2:3:266 8.00058e-05 "22152" 8385
2:3:267 8.00058e-05 "22160" 8393
2:3:268 8.00058e-05 "23243" 8652
2:3:269 7.90301e-05 "21432" 8201
2:3:270 7.90301e-05 "21794" 8294
2:3:271 7.90301e-05 "22155" 8388
2:3:272 7.90301e-05 "22889" 8574
2:3:273 7.90301e-05 "23240" 8649
2:3:274 7.90301e-05 "23598" 8732
2:3:275 7.90301e-05 "Cercopithecus wolfi" 11329
2:3:276 7.80544e-05 "20719" 8039
2:3:277 7.80544e-05 "20725" 8045
2:3:278 7.80544e-05 "21435" 8204
2:3:279 7.80544e-05 "22154" 8387
2:3:280 7.80544e-05 "22156" 8389
2:3:281 7.80544e-05 "22164" 8397
2:3:282 7.80544e-05 "22522" 8483
2:3:283 7.80544e-05 "22528" 8489
2:3:284 7.80544e-05 "22881" 8566
2:3:285 7.80544e-05 "22883" 8568
2:3:286 7.70787e-05 "18547" 7574
2:3:287 7.70787e-05 "21433" 8202
2:3:288 7.70787e-05 "21799" 8299
2:3:289 7.70787e-05 "21807" 8307
2:3:290 7.70787e-05 "22523" 8484
2:3:291 7.70787e-05 "22525" 8486
2:3:292 7.70787e-05 "Gorilla gorilla" 12259
2:3:293 7.61031e-05 "21806" 8306
2:3:294 7.61031e-05 "22161" 8394
2:3:295 7.61031e-05 "22162" 8395
2:3:296 7.61031e-05 "22163" 8396
2:3:297 7.61031e-05 "22513" 8474
2:3:298 7.61031e-05 "22520" 8481
2:3:299 7.61031e-05 "22521" 8482
2:3:300 7.61031e-05 "22524" 8485
2:3:301 7.61031e-05 "23238" 8647
2:3:302 7.51274e-05 "21796" 8296
2:3:303 7.51274e-05 "21798" 8298
2:3:304 7.51274e-05 "22880" 8565
2:3:305 7.51274e-05 "22888" 8573
2:3:306 7.51274e-05 "Euoticus elegantulus" 12071
2:3:307 7.51274e-05 "Lophocebus aterrimus" 12657
2:3:308 7.41517e-05 "18548" 7575
2:3:309 7.41517e-05 "22165" 8398
2:3:310 7.41517e-05 "22167" 8400
2:3:311 7.41517e-05 "22515" 8476
2:3:312 7.41517e-05 "22527" 8488
2:3:313 7.41517e-05 "23239" 8648
2:3:314 7.41517e-05 "23248" 8657
2:3:315 7.3176e-05 "21085" 8127
2:3:316 7.3176e-05 "21438" 8207
2:3:317 7.3176e-05 "21800" 8300
2:3:318 7.3176e-05 "22166" 8399
2:3:319 7.3176e-05 "22887" 8572
2:3:320 7.3176e-05 "23237" 8646
2:3:321 7.3176e-05 "Cephalophus callipygus" 11284
2:3:322 7.3176e-05 "Paracrocidura schoutedeni" 13612
2:3:323 7.22003e-05 "21795" 8295
2:3:324 7.22003e-05 "22519" 8480
2:3:325 7.22003e-05 "22873" 8558
2:3:326 7.22003e-05 "22878" 8563
2:3:327 7.22003e-05 "22879" 8564
2:3:328 7.22003e-05 "23247" 8656
2:3:329 7.12247e-05 "18907" 7649
2:3:330 7.12247e-05 "20724" 8044
2:3:331 7.12247e-05 "21805" 8305
2:3:332 7.12247e-05 "23595" 8729
2:3:333 7.0249e-05 "21436" 8205
2:3:334 7.0249e-05 "21801" 8301
2:3:335 7.0249e-05 "21802" 8302
2:3:336 7.0249e-05 "22518" 8479
2:3:337 7.0249e-05 "22877" 8562
2:3:338 7.0249e-05 "22884" 8569
2:3:339 6.92733e-05 "20363" 7961
2:3:340 6.92733e-05 "21445" 8214
2:3:341 6.92733e-05 "21803" 8303
2:3:342 6.92733e-05 "21804" 8304
2:3:343 6.92733e-05 "22159" 8392
2:3:344 6.92733e-05 "22517" 8478
2:3:345 6.92733e-05 "22526" 8487
2:3:346 6.92733e-05 "23244" 8653
2:3:347 6.92733e-05 "Crocidura maurisca" 11588
2:3:348 6.82976e-05 "20362" 7960
2:3:349 6.82976e-05 "21083" 8125
2:3:350 6.82976e-05 "21084" 8126
2:3:351 6.82976e-05 "22157" 8390
2:3:352 6.82976e-05 "22874" 8559
2:3:353 6.82976e-05 "23246" 8655
2:3:354 6.82976e-05 "Genetta victoriae" 12173
2:3:355 6.73219e-05 "20360" 7958
2:3:356 6.73219e-05 "20361" 7959
2:3:357 6.73219e-05 "20721" 8041
2:3:358 6.73219e-05 "21081" 8123
2:3:359 6.73219e-05 "21441" 8210
2:3:360 6.73219e-05 "23245" 8654
2:3:361 6.73219e-05 "Anomalurus pusillus" 10929
2:3:362 6.73219e-05 "Crossarchus ansorgei" 11676
2:3:363 6.63463e-05 "18546" 7573
2:3:364 6.63463e-05 "18908" 7650
2:3:365 6.63463e-05 "20720" 8040
2:3:366 6.63463e-05 "20722" 8042
2:3:367 6.63463e-05 "20723" 8043
2:3:368 6.63463e-05 "21082" 8124
2:3:369 6.63463e-05 "21439" 8208
2:3:370 6.63463e-05 "21442" 8211
2:3:371 6.63463e-05 "21443" 8212
2:3:372 6.63463e-05 "Arctocebus aureus" 11007
2:3:373 6.53706e-05 "21080" 8122
2:3:374 6.53706e-05 "21440" 8209
2:3:375 6.53706e-05 "21444" 8213
2:3:376 6.53706e-05 "22885" 8570
2:3:377 6.53706e-05 "22886" 8571
2:3:378 6.53706e-05 "23236" 8645
2:3:379 6.43949e-05 "21079" 8121
2:3:380 6.43949e-05 "22158" 8391
2:3:381 6.34192e-05 "22876" 8561
2:3:382 6.34192e-05 "Epixerus ebii" 12031
2:3:383 6.24435e-05 "23235" 8644
2:3:384 6.24435e-05 "Funisciurus isabella" 12126
2:3:385 6.14679e-05 "22516" 8477
2:3:386 5.95165e-05 "22875" 8560
2:3:387 5.95165e-05 "23594" 8728
2:3:388 5.95165e-05 "Crocidura ludia" 11577
2:3:389 5.85408e-05 "Funisciurus lemniscatus" 12127
2:3:390 5.85408e-05 "Hylomyscus parvus" 12444
2:3:391 5.85408e-05 "Lophuromys nudicaudus" 12673
2:3:392 5.75651e-05 "Dologale dybowskii" 11942
2:3:393 5.75651e-05 "Pan paniscus" 13594
2:3:394 5.65895e-05 "Crossarchus platycephalus" 11678
2:3:395 5.65895e-05 "Piliocolobus oustaleti" 13862
2:3:396 5.65895e-05 "Sciurocheirus gabonensis" 14320
2:3:397 5.56138e-05 "Cephalophus ogilbyi" 11292
2:3:398 5.46381e-05 "23234" 8643
2:3:399 5.46381e-05 "Piliocolobus tholloni" 13868
2:3:400 5.26867e-05 "Scutisorex somereni" 14356
2:3:401 5.17111e-05 "Crocidura crenata" 11522
2:3:402 5.07354e-05 "Miopithecus ogouensis" 13081
2:3:403 4.97597e-05 "Cercopithecus denti" 11313
2:3:404 4.8784e-05 "Graphiurus christyi" 12285
2:3:405 4.8784e-05 "Miopithecus talapoin" 13082
2:3:406 4.78083e-05 "Crocidura batesi" 11510
2:3:407 4.78083e-05 "Heimyscus fumosus" 12330
2:3:408 4.78083e-05 "Huetia leucorhina" 12395
2:3:409 4.68326e-05 "Funisciurus leucogenys" 12128
2:3:410 4.5857e-05 "Allenopithecus nigroviridis" 10875
2:3:411 4.48813e-05 "Funisciurus bayonii" 12122
2:3:412 4.19542e-05 "Crocidura grassei" 11551
2:3:413 4.09786e-05 "Hylomyscus walterverheyeni" 12447
2:3:414 4.09786e-05 "Okapia johnstoni" 13492
2:3:415 4.09786e-05 "Paraxerus alexandri" 13643
2:3:416 4.00029e-05 "Idiurus zenkeri" 12481
2:3:417 3.70758e-05 "Chrysochloris stuhlmanni" 11431
2:3:418 3.70758e-05 "Mandrillus sphinx" 12769
2:3:419 3.61002e-05 "Myosciurus pumilio" 13230
2:3:420 3.41488e-05 "Allochrocebus lhoesti" 10877
2:3:421 3.41488e-05 "Cercopithecus hamlyni" 11318
2:3:422 3.41488e-05 "Colobus satanas" 11460
2:3:423 3.41488e-05 "Otomys tropicalis" 13560
2:3:424 3.21974e-05 "Cercocebus torquatus" 11309
2:3:425 3.21974e-05 "Praomys petteri" 13958
2:3:426 3.12218e-05 "Zenkerella insignis" 14948
2:3:427 3.02461e-05 "Genetta piscivora" 12168
2:3:428 3.02461e-05 "Praomys lukolelae" 13952
2:3:429 2.92704e-05 "Galago matschiei" 12132
2:3:430 2.92704e-05 "Praomys verschureni" 13961
2:3:431 2.82947e-05 "Hylomyscus stella" 12445
2:3:432 2.4392e-05 "Elephantulus fuscipes" 11977
2:3:433 2.4392e-05 "Heliosciurus ruwenzorii" 12337
2:3:434 2.1465e-05 "Poelagus marjorita" 13924
2:3:435 2.04893e-05 "Arctocebus calabarensis" 11008
2:3:436 2.04893e-05 "Congosorex verheyeni" 11470
2:3:437 2.04893e-05 "Crocidura latona" 11569
2:3:438 2.04893e-05 "Suncus remyi" 14566
2:3:439 1.85379e-05 "Dendromus messorius" 11883
2:3:440 1.85379e-05 "Graphiurus walterverheyeni" 12298
2:3:441 1.85379e-05 "Praomys misonnei" 13954
2:3:442 1.65866e-05 "Cercocebus chrysogaster" 11305
2:3:443 1.65866e-05 "Crocidura congobelgica" 11520
2:3:444 1.65866e-05 "Euoticus pallidus" 12072
2:3:445 1.56109e-05 "Crocidura niobe" 11609
2:3:446 1.56109e-05 "Genetta cristata" 12163
2:3:447 1.56109e-05 "Otomys denti" 13553
2:3:448 1.56109e-05 "Paracrocidura maxima" 13611
2:3:449 1.56109e-05 "Piliocolobus lulindicus" 13861
2:3:450 1.56109e-05 "Sylvisorex granti" 14613
2:3:451 1.46352e-05 "Funisciurus carruthersi" 12123
2:3:452 1.46352e-05 "Sciurocheirus alleni" 14319
2:3:453 1.36595e-05 "Mus bufo" 13143
2:3:454 1.36595e-05 "Mus sorella" 13170
2:3:455 1.36595e-05 "Piliocolobus semlikiensis" 13866
2:3:456 1.36595e-05 "Sylvisorex vulcanorum" 14623
2:3:457 1.26838e-05 "Hylomyscus vulcanorum" 12446
2:3:458 1.26838e-05 "Lophuromys woosnami" 12681
2:3:459 1.26838e-05 "Micropotamogale ruwenzorii" 13005
2:3:460 1.26838e-05 "Mus oubanguii" 13162
2:3:461 1.17082e-05 "Gorilla beringei" 12258
2:3:462 1.17082e-05 "Graphiurus surdus" 12297
2:3:463 1.17082e-05 "Piliocolobus langi" 13860
2:3:464 1.17082e-05 "Prionomys batesi" 13983
2:3:465 1.17082e-05 "Thamnomys venustus" 14699
2:3:466 1.07325e-05 "Crocidura caliginea" 11517
2:3:467 1.07325e-05 "Dendromus kivu" 11878
2:3:468 1.07325e-05 "Lophuromys huttereri" 12665
2:3:469 1.07325e-05 "Lophuromys luteogaster" 12667
2:3:470 1.07325e-05 "Pelomys hopkinsi" 13670
2:3:471 1.07325e-05 "Ruwenzorisorex suncoides" 14268
2:3:472 9.7568e-06 "Crocidura selina" 11635
2:3:473 9.7568e-06 "Grammomys dryas" 12273
2:3:474 9.7568e-06 "Piliocolobus bouvieri" 13856
2:3:475 9.7568e-06 "Sylvisorex lunaris" 14617
2:3:476 9.7568e-06 "Sylvisorex oriundus" 14620
2:3:477 9.7568e-06 "Allochrocebus preussi" 10878
2:3:478 8.78112e-06 "Cercopithecus sclateri" 11328
2:3:479 8.78112e-06 "Crocidura mutesae" 11598
2:3:480 8.78112e-06 "Suncus hututsi" 14558
2:3:481 7.80544e-06 "Cercopithecus erythrotis" 11317
2:3:482 7.80544e-06 "Mandrillus leucophaeus" 12768
2:3:483 7.80544e-06 "Myosorex babaulti" 13231
2:3:484 6.82976e-06 "Allochrocebus solatus" 10879
2:3:485 6.82976e-06 "Cercopithecus lomamiensis" 11319
2:3:486 5.85408e-06 "Hylomyscus denniae" 12438
2:3:487 5.85408e-06 "Piliocolobus preussi" 13864
2:3:488 5.85408e-06 "Praomys minor" 13953
2:3:489 5.85408e-06 "Praomys mutoni" 13956
2:3:490 4.8784e-06 "Cercopithecus dryas" 11315
2:3:491 4.8784e-06 "Delanymys brooksi" 11853
2:3:492 4.8784e-06 "Lophuromys rahmi" 12675
2:3:493 4.8784e-06 "Piliocolobus parmentieri" 13863
2:3:494 4.8784e-06 "Thamnomys kempi" 14697
2:3:495 4.8784e-06 "Paraxerus cooperi" 13646
2:3:496 4.8784e-06 "Sylvisorex camerunensis" 14611
2:3:497 3.90272e-06 "Crocidura virgata" 11660
2:3:498 3.90272e-06 "Dasymys montanus" 11824
2:3:499 3.90272e-06 "Funisciurus duchaillui" 12125
2:3:500 3.90272e-06 "Hybomys lunaris" 12399
2:3:501 3.90272e-06 "Lophuromys medicaudatus" 12670
2:3:502 3.90272e-06 "Myosorex blarina" 13232
2:3:503 3.90272e-06 "Myosorex kabogoensis" 13238
2:3:504 3.90272e-06 "Paracrocidura graueri" 13610
2:3:505 3.90272e-06 "Piliocolobus foai" 13858
2:3:506 3.90272e-06 "Sciurocheirus makandensis" 14321
2:3:507 3.90272e-06 "Crocidura manengubae" 11585
2:3:508 3.90272e-06 "Crocidura picea" 11621
2:3:509 3.90272e-06 "Myosorex okuensis" 13241
2:3:510 2.92704e-06 "Crocidura stenocephala" 11644
2:3:511 2.92704e-06 "Lophuromys stanleyi" 12680
2:3:512 2.92704e-06 "Otomys dartmouthi" 13552
2:3:513 2.92704e-06 "Sylvisorex konganensis" 14616
2:3:514 2.92704e-06 "Sylvisorex pluvialis" 14621
2:3:515 2.92704e-06 "Thamnomys schoutedeni" 14698
2:3:516 2.92704e-06 "Praomys hartwigi" 13950
2:3:517 1.95136e-06 "Crocidura lanosa" 11567
2:3:518 1.95136e-06 "Dendromus oreas" 11886
2:3:519 1.95136e-06 "Pelomys isseli" 13671
2:3:520 1.95136e-06 "Praomys degraaffi" 13947
2:3:521 1.95136e-06 "Sylvisorex akaibei" 14610
2:3:522 1.95136e-06 "Hybomys eisentrauti" 12398
2:3:523 1.95136e-06 "Hylomyscus grandis" 12440
2:3:524 1.95136e-06 "Lamottemys okuensis" 12522
2:3:525 1.95136e-06 "Lemniscomys mittendorfi" 12546
2:3:526 1.95136e-06 "Lophuromys dieterleni" 12662
2:3:527 9.7568e-07 "Congosorex polli" 11469
2:3:528 9.7568e-07 "Crocidura eisentrauti" 11532
2:3:529 9.7568e-07 "Crocidura kivuana" 11565
2:3:530 9.7568e-07 "Crocidura polia" 11625
2:3:531 9.7568e-07 "Crocidura tarella" 11649
2:3:532 9.7568e-07 "Dendromus kahuziensis" 11877
2:3:533 9.7568e-07 "Dendroprionomys rousseloti" 11889
2:3:534 9.7568e-07 "Hybomys badius" 12397
2:3:535 9.7568e-07 "Lophuromys cinereus" 12661
2:3:536 9.7568e-07 "Lophuromys roseveari" 12676
2:3:537 9.7568e-07 "Myosorex bururiensis" 13233
2:3:538 9.7568e-07 "Myosorex jejei" 13237
2:3:539 9.7568e-07 "Myosorex rumpii" 13242
2:3:540 9.7568e-07 "Myosorex schalleri" 13243
2:3:541 9.7568e-07 "Otomys burtoni" 13550
2:3:542 9.7568e-07 "Piliocolobus epieni" 13857
2:3:543 9.7568e-07 "Praomys morio" 13955
2:3:544 9.7568e-07 "Scutisorex thori" 14357
2:3:545 9.7568e-07 "Sylvisorex morio" 14618
2:3:546 9.7568e-07 "Lophuromys eisentrauti" 12663
2:3:547 9.7568e-07 "Sylvisorex silvanorum" 14622
2:4:1 0.00245384 "Mellivora capensis" 12879
2:4:2 0.00198941 "Hyaena hyaena" 12396
2:4:3 0.00133766 "Canis lupaster" 11220
2:4:4 0.00115033 "Lepus capensis" 12619
2:4:5 0.00112886 "Vulpes rueppellii" 14920
2:4:6 0.00090348 "Gerbillus nanus" 12233
2:4:7 0.000843963 "Gazella dorcas" 12154
2:4:8 0.000787374 "Gerbillus gerbillus" 12217
2:4:9 0.000777617 "Meriones libycus" 12904
2:4:10 0.000755176 "Jaculus jaculus" 12497
2:4:11 0.000747371 "Vulpes zerda" 14923
2:4:12 0.000710295 "Meriones crassus" 12900
2:4:13 0.000552235 "Gerbillus tarabuli" 12248
2:4:14 0.000500524 "Ictonyx libycus" 12478
2:4:15 0.000430275 "Gerbillus henleyi" 12221
2:4:16 0.000381491 "Acomys cahirinus" 10779
2:4:17 0.00037954 "Paraechinus aethiopicus" 13618
2:4:18 0.000331731 "Desmodilliscus braueri" 11893
2:4:19 0.000325877 "Gerbillus pyramidum" 12242
2:4:20 0.000279045 "Felis margarita" 12097
2:4:21 0.000267336 "Psammomys obesus" 14040
2:4:22 0.000244896 "Ammotragus lervia" 10919
2:4:23 0.000240993 "Gazella marica" 12157
2:4:24 0.000218552 "Gerbillus cheesmani" 12211
2:4:25 0.000213674 "Crocidura lusitania" 11579
2:4:26 0.000184404 "Acomys airensis" 10778
2:4:27 0.000177574 "Acomys dimidiatus" 10781
2:4:28 0.000175622 "Gerbillus campestris" 12210
2:4:29 0.000172695 "Gerbillus dasyurus" 12213
2:4:30 0.000141474 "Pachyuromys duprasi" 13592
2:4:31 0.000123911 "Gerbillus amoenus" 12205
2:4:32 0.000109276 "Mus spretus" 13172
2:4:33 0.000106349 "Eliomys munbyanus" 11992
2:4:34 9.07383e-05 "Massoutiera mzabi" 12831
2:4:35 8.68355e-05 "Elephantulus rozeti" 11983
2:4:36 8.68355e-05 "Acomys russatus" 10790
2:4:37 8.29328e-05 "Crocidura whitakeri" 11664
2:4:38 7.90301e-05 "Allactaga euphratica" 10864
2:4:39 7.61031e-05 "Atelerix algirus" 11024
2:4:40 7.51274e-05 "Gazella leptoceros" 12156
2:4:41 7.12247e-05 "Meriones grandis" 12902
2:4:42 7.12247e-05 "Meriones shawi" 12909
2:4:43 6.34192e-05 "Nannospalax ehrenbergi" 13264
2:4:44 6.04922e-05 "Jaculus orientalis" 12498
2:4:45 5.56138e-05 "Taterillus arenarius" 14679
2:4:46 5.36624e-05 "Gazella cuvieri" 12153
2:4:47 5.26867e-05 "9935" 4902
2:4:48 5.26867e-05 "9936" 4903
2:4:49 4.78083e-05 "16064" 7019
2:4:50 4.68326e-05 "Gerbillus simoni" 12245
2:4:51 4.48813e-05 "10295" 5064
2:4:52 4.39056e-05 "10252" 5021
2:4:53 4.39056e-05 "Nanger dama" 13260
2:4:54 4.19542e-05 "10253" 5022
2:4:55 4.19542e-05 "Atlantoxerus getulus" 11038
2:4:56 4.00029e-05 "8829" 4442
2:4:57 4.00029e-05 "9536" 4725
2:4:58 4.00029e-05 "9537" 4726
2:4:59 4.00029e-05 "9540" 4729
2:4:60 4.00029e-05 "10251" 5020
2:4:61 4.00029e-05 "14580" 6602
2:4:62 4.00029e-05 "14950" 6714
2:4:63 3.90272e-05 "9183" 4586
2:4:64 3.90272e-05 "9190" 4593
2:4:65 3.90272e-05 "9539" 4728
2:4:66 3.90272e-05 "10292" 5061
2:4:67 3.90272e-05 "14948" 6712
2:4:68 3.90272e-05 "Eliomys melanurus" 11991
2:4:69 3.80515e-05 "8826" 4439
2:4:70 3.80515e-05 "8828" 4441
2:4:71 3.80515e-05 "9177" 4580
2:4:72 3.80515e-05 "9178" 4581
2:4:73 3.80515e-05 "9181" 4584
2:4:74 3.80515e-05 "9182" 4585
2:4:75 3.80515e-05 "9184" 4587
2:4:76 3.80515e-05 "9185" 4588
2:4:77 3.80515e-05 "9189" 4592
2:4:78 3.80515e-05 "9538" 4727
2:4:79 3.80515e-05 "9894" 4871
2:4:80 3.80515e-05 "9895" 4872
2:4:81 3.80515e-05 "10291" 5060
2:4:82 3.80515e-05 "10610" 5172
2:4:83 3.80515e-05 "10611" 5173
2:4:84 3.80515e-05 "10296" 5065
2:4:85 3.80515e-05 "Gazella arabica" 12151
2:4:86 3.70758e-05 "8827" 4440
2:4:87 3.70758e-05 "9176" 4579
2:4:88 3.70758e-05 "9179" 4582
2:4:89 3.70758e-05 "9180" 4583
2:4:90 3.70758e-05 "10290" 5059
2:4:91 3.70758e-05 "14576" 6598
2:4:92 3.70758e-05 "14581" 6603
2:4:93 3.70758e-05 "14949" 6713
2:4:94 3.70758e-05 "14951" 6715
2:4:95 3.70758e-05 "14952" 6716
2:4:96 3.70758e-05 "Acomys seurati" 10792
2:4:97 3.70758e-05 "9577" 4747
2:4:98 3.61002e-05 "10612" 5174
2:4:99 3.61002e-05 "14258" 6536
2:4:100 3.61002e-05 "14582" 6604
2:4:101 3.61002e-05 "14589" 6611
2:4:102 3.51245e-05 "8825" 4438
2:4:103 3.51245e-05 "8830" 4443
2:4:104 3.51245e-05 "9188" 4591
2:4:105 3.51245e-05 "9893" 4870
2:4:106 3.51245e-05 "9896" 4873
2:4:107 3.51245e-05 "14588" 6610
2:4:108 3.51245e-05 "Ctenodactylus gundi" 11733
2:4:109 3.41488e-05 "8819" 4432
2:4:110 3.41488e-05 "8822" 4435
2:4:111 3.41488e-05 "8823" 4436
2:4:112 3.41488e-05 "9535" 4724
2:4:113 3.41488e-05 "10254" 5023
2:4:114 3.41488e-05 "10293" 5062
2:4:115 3.41488e-05 "10294" 5063
2:4:116 3.41488e-05 "10970" 5322
2:4:117 3.41488e-05 "14568" 6590
2:4:118 3.41488e-05 "14587" 6609
2:4:119 3.41488e-05 "14590" 6612
2:4:120 3.41488e-05 "15319" 6818
2:4:121 3.41488e-05 "15320" 6819
2:4:122 3.41488e-05 "15321" 6820
2:4:123 3.41488e-05 "Lemniscomys barbarus" 12540
2:4:124 3.41488e-05 "9587" 4757
2:4:125 3.41488e-05 "Gerbillus mesopotamiae" 12230
2:4:126 3.41488e-05 "Meriones arimalius" 12898
2:4:127 3.31731e-05 "8818" 4431
2:4:128 3.31731e-05 "8820" 4433
2:4:129 3.31731e-05 "8821" 4434
2:4:130 3.31731e-05 "8824" 4437
2:4:131 3.31731e-05 "9186" 4589
2:4:132 3.31731e-05 "9534" 4723
2:4:133 3.31731e-05 "14257" 6535
2:4:134 3.31731e-05 "14575" 6597
2:4:135 3.31731e-05 "14953" 6717
2:4:136 3.31731e-05 "10655" 5217
2:4:137 3.21974e-05 "8817" 4430
2:4:138 3.21974e-05 "8831" 4444
2:4:139 3.21974e-05 "9187" 4590
2:4:140 3.21974e-05 "9541" 4730
2:4:141 3.21974e-05 "9892" 4869
2:4:142 3.21974e-05 "9897" 4874
2:4:143 3.21974e-05 "10969" 5321
2:4:144 3.21974e-05 "14570" 6592
2:4:145 3.21974e-05 "14583" 6605
2:4:146 3.21974e-05 "14973" 6737
2:4:147 3.21974e-05 "15322" 6821
2:4:148 3.21974e-05 "Felovia vae" 12100
2:4:149 3.21974e-05 "8500" 4295
2:4:150 3.21974e-05 "9949" 4916
2:4:151 3.21974e-05 "Sekeetamys calurus" 14358
2:4:152 3.12218e-05 "8466" 4284
2:4:153 3.12218e-05 "8467" 4285
2:4:154 3.12218e-05 "8470" 4288
2:4:155 3.12218e-05 "8471" 4289
2:4:156 3.12218e-05 "9898" 4875
2:4:157 3.12218e-05 "10652" 5214
2:4:158 3.12218e-05 "14229" 6507
2:4:159 3.12218e-05 "14230" 6508
2:4:160 3.12218e-05 "14569" 6591
2:4:161 3.12218e-05 "14586" 6608
2:4:162 3.12218e-05 "Crocidura tarfayensis" 11650
2:4:163 3.12218e-05 "Gerbillus latastei" 12226
2:4:164 3.12218e-05 "8865" 4453
2:4:165 3.12218e-05 "9226" 4604
2:4:166 3.02461e-05 "8469" 4287
2:4:167 3.02461e-05 "9542" 4731
2:4:168 3.02461e-05 "9543" 4732
2:4:169 3.02461e-05 "9551" 4740
2:4:170 3.02461e-05 "9563" 4745
2:4:171 3.02461e-05 "10255" 5024
2:4:172 3.02461e-05 "10289" 5058
2:4:173 3.02461e-05 "10651" 5213
2:4:174 3.02461e-05 "10971" 5323
2:4:175 3.02461e-05 "13897" 6422
2:4:176 3.02461e-05 "14571" 6593
2:4:177 3.02461e-05 "14573" 6595
2:4:178 3.02461e-05 "14574" 6596
2:4:179 3.02461e-05 "14585" 6607
2:4:180 3.02461e-05 "14974" 6738
2:4:181 3.02461e-05 "14976" 6740
2:4:182 3.02461e-05 "15326" 6825
2:4:183 3.02461e-05 "10308" 5077
2:4:184 3.02461e-05 "10309" 5078
2:4:185 3.02461e-05 "10654" 5216
2:4:186 2.92704e-05 "8463" 4281
2:4:187 2.92704e-05 "8464" 4282
2:4:188 2.92704e-05 "8465" 4283
2:4:189 2.92704e-05 "8468" 4286
2:4:190 2.92704e-05 "8816" 4429
2:4:191 2.92704e-05 "9175" 4578
2:4:192 2.92704e-05 "9533" 4722
2:4:193 2.92704e-05 "9553" 4742
2:4:194 2.92704e-05 "9562" 4744
2:4:195 2.92704e-05 "9891" 4868
2:4:196 2.92704e-05 "9921" 4894
2:4:197 2.92704e-05 "9932" 4901
2:4:198 2.92704e-05 "10613" 5175
2:4:199 2.92704e-05 "10968" 5320
2:4:200 2.92704e-05 "14222" 6500
2:4:201 2.92704e-05 "14228" 6506
2:4:202 2.92704e-05 "14255" 6533
2:4:203 2.92704e-05 "14572" 6594
2:4:204 2.92704e-05 "14584" 6606
2:4:205 2.92704e-05 "14954" 6718
2:4:206 2.92704e-05 "14975" 6739
2:4:207 2.92704e-05 "15327" 6826
2:4:208 2.92704e-05 "8858" 4446
2:4:209 2.92704e-05 "9218" 4596
2:4:210 2.92704e-05 "9225" 4603
2:4:211 2.92704e-05 "9937" 4904
2:4:212 2.82947e-05 "8462" 4280
2:4:213 2.82947e-05 "9550" 4739
2:4:214 2.82947e-05 "9552" 4741
2:4:215 2.82947e-05 "9554" 4743
2:4:216 2.82947e-05 "9899" 4876
2:4:217 2.82947e-05 "10256" 5025
2:4:218 2.82947e-05 "11328" 5468
2:4:219 2.82947e-05 "14205" 6483
2:4:220 2.82947e-05 "14223" 6501
2:4:221 2.82947e-05 "14960" 6724
2:4:222 2.82947e-05 "14972" 6736
2:4:223 2.82947e-05 "Gerbillus watersi" 12249
2:4:224 2.82947e-05 "8501" 4296
2:4:225 2.82947e-05 "9585" 4755
2:4:226 2.82947e-05 "10656" 5218
2:4:227 2.82947e-05 "16065" 7020
2:4:228 2.82947e-05 "Meriones rex" 12907
2:4:229 2.7319e-05 "9544" 4733
2:4:230 2.7319e-05 "10653" 5215
2:4:231 2.7319e-05 "12816" 6057
2:4:232 2.7319e-05 "13537" 6309
2:4:233 2.7319e-05 "13869" 6394
2:4:234 2.7319e-05 "14254" 6532
2:4:235 2.7319e-05 "14614" 6636
2:4:236 2.7319e-05 "14615" 6637
2:4:237 2.7319e-05 "14955" 6719
2:4:238 2.7319e-05 "14961" 6725
2:4:239 2.7319e-05 "9224" 4602
2:4:240 2.7319e-05 "9578" 4748
2:4:241 2.7319e-05 "9948" 4915
2:4:242 2.7319e-05 "15705" 6934
2:4:243 2.63434e-05 "9900" 4877
2:4:244 2.63434e-05 "9922" 4895
2:4:245 2.63434e-05 "10280" 5049
2:4:246 2.63434e-05 "10288" 5057
2:4:247 2.63434e-05 "13870" 6395
2:4:248 2.63434e-05 "14208" 6486
2:4:249 2.63434e-05 "14209" 6487
2:4:250 2.63434e-05 "14256" 6534
2:4:251 2.63434e-05 "14591" 6613
2:4:252 2.63434e-05 "14613" 6635
2:4:253 2.63434e-05 "14956" 6720
2:4:254 2.63434e-05 "14958" 6722
2:4:255 2.63434e-05 "14959" 6723
2:4:256 2.63434e-05 "Gerbillus andersoni" 12206
2:4:257 2.63434e-05 "8864" 4452
2:4:258 2.63434e-05 "9586" 4756
2:4:259 2.63434e-05 "9947" 4914
2:4:260 2.63434e-05 "10307" 5076
2:4:261 2.63434e-05 "10310" 5079
2:4:262 2.63434e-05 "11014" 5366
2:4:263 2.63434e-05 "13542" 6311
2:4:264 2.63434e-05 "13903" 6424
2:4:265 2.63434e-05 "15345" 6841
2:4:266 2.53677e-05 "8815" 4428
2:4:267 2.53677e-05 "9545" 4734
2:4:268 2.53677e-05 "9925" 4898
2:4:269 2.53677e-05 "9926" 4899
2:4:270 2.53677e-05 "9927" 4900
2:4:271 2.53677e-05 "10279" 5048
2:4:272 2.53677e-05 "11327" 5467
2:4:273 2.53677e-05 "12456" 5922
2:4:274 2.53677e-05 "12815" 6056
2:4:275 2.53677e-05 "13862" 6387
2:4:276 2.53677e-05 "14221" 6499
2:4:277 2.53677e-05 "14592" 6614
2:4:278 2.53677e-05 "14616" 6638
2:4:279 2.53677e-05 "14957" 6721
2:4:280 2.53677e-05 "14962" 6726
2:4:281 2.53677e-05 "14963" 6727
2:4:282 2.53677e-05 "14966" 6730
2:4:283 2.53677e-05 "15328" 6827
2:4:284 2.53677e-05 "8859" 4447
2:4:285 2.53677e-05 "9584" 4754
2:4:286 2.53677e-05 "9946" 4913
2:4:287 2.53677e-05 "14263" 6537
2:4:288 2.53677e-05 "14264" 6538
2:4:289 2.53677e-05 "14624" 6643
2:4:290 2.53677e-05 "15344" 6840
2:4:291 2.53677e-05 "15704" 6933
2:4:292 2.53677e-05 "15706" 6935
2:4:293 2.4392e-05 "9174" 4577
2:4:294 2.4392e-05 "9549" 4738
2:4:295 2.4392e-05 "9916" 4893
2:4:296 2.4392e-05 "9923" 4896
2:4:297 2.4392e-05 "9924" 4897
2:4:298 2.4392e-05 "10258" 5027
2:4:299 2.4392e-05 "11011" 5363
2:4:300 2.4392e-05 "13176" 6187
2:4:301 2.4392e-05 "13177" 6188
2:4:302 2.4392e-05 "13845" 6370
2:4:303 2.4392e-05 "13894" 6419
2:4:304 2.4392e-05 "13895" 6420
2:4:305 2.4392e-05 "13896" 6421
2:4:306 2.4392e-05 "14220" 6498
2:4:307 2.4392e-05 "14227" 6505
2:4:308 2.4392e-05 "14253" 6531
2:4:309 2.4392e-05 "14967" 6731
2:4:310 2.4392e-05 "14971" 6735
2:4:311 2.4392e-05 "8863" 4451
2:4:312 2.4392e-05 "9223" 4601
2:4:313 2.4392e-05 "9945" 4912
2:4:314 2.4392e-05 "12821" 6059
2:4:315 2.4392e-05 "13181" 6190
2:4:316 2.4392e-05 "13543" 6312
2:4:317 2.4392e-05 "13902" 6423
2:4:318 2.4392e-05 "14623" 6642
2:4:319 2.34163e-05 "9532" 4721
2:4:320 2.34163e-05 "9546" 4735
2:4:321 2.34163e-05 "9901" 4878
2:4:322 2.34163e-05 "9902" 4879
2:4:323 2.34163e-05 "9913" 4890
2:4:324 2.34163e-05 "9914" 4891
2:4:325 2.34163e-05 "9915" 4892
2:4:326 2.34163e-05 "10259" 5028
2:4:327 2.34163e-05 "10278" 5047
2:4:328 2.34163e-05 "10281" 5050
2:4:329 2.34163e-05 "10287" 5056
2:4:330 2.34163e-05 "10972" 5324
2:4:331 2.34163e-05 "11012" 5364
2:4:332 2.34163e-05 "11329" 5469
2:4:333 2.34163e-05 "12426" 5892
2:4:334 2.34163e-05 "12454" 5920
2:4:335 2.34163e-05 "12455" 5921
2:4:336 2.34163e-05 "12786" 6027
2:4:337 2.34163e-05 "13863" 6388
2:4:338 2.34163e-05 "14206" 6484
2:4:339 2.34163e-05 "14210" 6488
2:4:340 2.34163e-05 "14226" 6504
2:4:341 2.34163e-05 "14964" 6728
2:4:342 2.34163e-05 "14965" 6729
2:4:343 2.34163e-05 "14968" 6732
2:4:344 2.34163e-05 "8862" 4450
2:4:345 2.34163e-05 "12476" 5939
2:4:346 2.34163e-05 "13904" 6425
2:4:347 2.34163e-05 "14625" 6644
2:4:348 2.34163e-05 "15346" 6842
2:4:349 2.34163e-05 "Capra nubiana" 11232
2:4:350 2.24406e-05 "9903" 4880
2:4:351 2.24406e-05 "10257" 5026
2:4:352 2.24406e-05 "11688" 5610
2:4:353 2.24406e-05 "12067" 5764
2:4:354 2.24406e-05 "12405" 5871
2:4:355 2.24406e-05 "12425" 5891
2:4:356 2.24406e-05 "12427" 5893
2:4:357 2.24406e-05 "12787" 6028
2:4:358 2.24406e-05 "12788" 6029
2:4:359 2.24406e-05 "13536" 6308
2:4:360 2.24406e-05 "13846" 6371
2:4:361 2.24406e-05 "13868" 6393
2:4:362 2.24406e-05 "14207" 6485
2:4:363 2.24406e-05 "14211" 6489
2:4:364 2.24406e-05 "14224" 6502
2:4:365 2.24406e-05 "14969" 6733
2:4:366 2.24406e-05 "14970" 6734
2:4:367 2.24406e-05 "Gerbillus mackilligini" 12228
2:4:368 2.24406e-05 "8861" 4449
2:4:369 2.24406e-05 "10306" 5075
2:4:370 2.24406e-05 "12116" 5808
2:4:371 2.24406e-05 "13182" 6191
2:4:372 2.24406e-05 "13541" 6310
2:4:373 2.24406e-05 "14634" 6653
2:4:374 2.24406e-05 "14984" 6744
2:4:375 2.1465e-05 "9547" 4736
2:4:376 2.1465e-05 "9904" 4881
2:4:377 2.1465e-05 "10277" 5046
2:4:378 2.1465e-05 "10650" 5212
2:4:379 2.1465e-05 "11371" 5511
2:4:380 2.1465e-05 "11373" 5513
2:4:381 2.1465e-05 "11687" 5609
2:4:382 2.1465e-05 "11706" 5628
2:4:383 2.1465e-05 "11732" 5654
2:4:384 2.1465e-05 "12065" 5762
2:4:385 2.1465e-05 "12066" 5763
2:4:386 2.1465e-05 "12068" 5765
2:4:387 2.1465e-05 "12069" 5766
2:4:388 2.1465e-05 "12094" 5791
2:4:389 2.1465e-05 "12406" 5872
2:4:390 2.1465e-05 "12428" 5894
2:4:391 2.1465e-05 "12429" 5895
2:4:392 2.1465e-05 "12785" 6026
2:4:393 2.1465e-05 "12789" 6030
2:4:394 2.1465e-05 "13175" 6186
2:4:395 2.1465e-05 "13534" 6306
2:4:396 2.1465e-05 "13861" 6386
2:4:397 2.1465e-05 "13864" 6389
2:4:398 2.1465e-05 "14225" 6503
2:4:399 2.1465e-05 "14231" 6509
2:4:400 2.1465e-05 "14252" 6530
2:4:401 2.1465e-05 "14593" 6615
2:4:402 2.1465e-05 "14612" 6634
2:4:403 2.1465e-05 "9219" 4597
2:4:404 2.1465e-05 "9222" 4600
2:4:405 2.1465e-05 "9583" 4753
2:4:406 2.1465e-05 "12820" 6058
2:4:407 2.1465e-05 "12822" 6060
2:4:408 2.1465e-05 "13180" 6189
2:4:409 2.1465e-05 "14635" 6654
2:4:410 2.1465e-05 "14985" 6745
2:4:411 2.04893e-05 "9548" 4737
2:4:412 2.04893e-05 "9905" 4882
2:4:413 2.04893e-05 "9911" 4888
2:4:414 2.04893e-05 "9912" 4889
2:4:415 2.04893e-05 "10260" 5029
2:4:416 2.04893e-05 "10286" 5055
2:4:417 2.04893e-05 "10614" 5176
2:4:418 2.04893e-05 "10640" 5202
2:4:419 2.04893e-05 "10649" 5211
2:4:420 2.04893e-05 "11013" 5365
2:4:421 2.04893e-05 "11330" 5470
2:4:422 2.04893e-05 "11346" 5486
2:4:423 2.04893e-05 "11372" 5512
2:4:424 2.04893e-05 "11686" 5608
2:4:425 2.04893e-05 "11705" 5627
2:4:426 2.04893e-05 "11707" 5629
2:4:427 2.04893e-05 "11708" 5630
2:4:428 2.04893e-05 "11734" 5656
2:4:429 2.04893e-05 "12046" 5743
2:4:430 2.04893e-05 "12430" 5896
2:4:431 2.04893e-05 "12453" 5919
2:4:432 2.04893e-05 "13486" 6258
2:4:433 2.04893e-05 "13510" 6282
2:4:434 2.04893e-05 "13847" 6372
2:4:435 2.04893e-05 "13860" 6385
2:4:436 2.04893e-05 "13867" 6392
2:4:437 2.04893e-05 "13893" 6418
2:4:438 2.04893e-05 "14218" 6496
2:4:439 2.04893e-05 "14219" 6497
2:4:440 2.04893e-05 "14232" 6510
2:4:441 2.04893e-05 "14594" 6616
2:4:442 2.04893e-05 "14600" 6622
2:4:443 2.04893e-05 "14611" 6633
2:4:444 2.04893e-05 "Psammomys vexillaris" 14041
2:4:445 2.04893e-05 "8860" 4448
2:4:446 2.04893e-05 "9938" 4905
2:4:447 2.04893e-05 "10657" 5219
2:4:448 2.04893e-05 "12117" 5809
2:4:449 2.04893e-05 "12823" 6061
2:4:450 2.04893e-05 "12838" 6076
2:4:451 2.04893e-05 "13183" 6192
2:4:452 2.04893e-05 "14265" 6539
2:4:453 1.95136e-05 "10263" 5032
2:4:454 1.95136e-05 "10639" 5201
2:4:455 1.95136e-05 "10668" 5230
2:4:456 1.95136e-05 "11347" 5487
2:4:457 1.95136e-05 "11689" 5611
2:4:458 1.95136e-05 "11733" 5655
2:4:459 1.95136e-05 "12048" 5745
2:4:460 1.95136e-05 "12064" 5761
2:4:461 1.95136e-05 "12093" 5790
2:4:462 1.95136e-05 "12765" 6006
2:4:463 1.95136e-05 "12814" 6055
2:4:464 1.95136e-05 "13124" 6135
2:4:465 1.95136e-05 "13146" 6157
2:4:466 1.95136e-05 "13147" 6158
2:4:467 1.95136e-05 "13148" 6159
2:4:468 1.95136e-05 "13485" 6257
2:4:469 1.95136e-05 "13502" 6274
2:4:470 1.95136e-05 "13533" 6305
2:4:471 1.95136e-05 "13535" 6307
2:4:472 1.95136e-05 "13848" 6373
2:4:473 1.95136e-05 "13866" 6391
2:4:474 1.95136e-05 "13892" 6417
2:4:475 1.95136e-05 "14212" 6490
2:4:476 1.95136e-05 "14217" 6495
2:4:477 1.95136e-05 "14233" 6511
2:4:478 1.95136e-05 "14251" 6529
2:4:479 1.95136e-05 "14601" 6623
2:4:480 1.95136e-05 "14610" 6632
2:4:481 1.95136e-05 "9939" 4906
2:4:482 1.95136e-05 "9944" 4911
2:4:483 1.95136e-05 "10297" 5066
2:4:484 1.95136e-05 "11379" 5517
2:4:485 1.95136e-05 "12108" 5803
2:4:486 1.95136e-05 "12460" 5923
2:4:487 1.95136e-05 "12477" 5940
2:4:488 1.95136e-05 "12478" 5941
2:4:489 1.95136e-05 "12839" 6077
2:4:490 1.95136e-05 "13557" 6326
2:4:491 1.95136e-05 "13558" 6327
2:4:492 1.95136e-05 "13905" 6426
2:4:493 1.95136e-05 "14275" 6549
2:4:494 1.95136e-05 "14276" 6550
2:4:495 1.95136e-05 "14633" 6652
2:4:496 1.95136e-05 "14986" 6746
2:4:497 1.95136e-05 "15347" 6843
2:4:498 1.95136e-05 "15707" 6936
2:4:499 1.85379e-05 "9910" 4887
2:4:500 1.85379e-05 "10262" 5031
2:4:501 1.85379e-05 "10276" 5045
2:4:502 1.85379e-05 "10618" 5180
2:4:503 1.85379e-05 "11345" 5485
2:4:504 1.85379e-05 "12047" 5744
2:4:505 1.85379e-05 "12070" 5767
2:4:506 1.85379e-05 "12071" 5768
2:4:507 1.85379e-05 "12407" 5873
2:4:508 1.85379e-05 "12790" 6031
2:4:509 1.85379e-05 "13125" 6136
2:4:510 1.85379e-05 "13174" 6185
2:4:511 1.85379e-05 "13488" 6260
2:4:512 1.85379e-05 "13509" 6281
2:4:513 1.85379e-05 "13849" 6374
2:4:514 1.85379e-05 "13871" 6396
2:4:515 1.85379e-05 "14599" 6621
2:4:516 1.85379e-05 "9579" 4749
2:4:517 1.85379e-05 "10667" 5229
2:4:518 1.85379e-05 "11018" 5369
2:4:519 1.85379e-05 "11746" 5666
2:4:520 1.85379e-05 "11747" 5667
2:4:521 1.85379e-05 "12109" 5804
2:4:522 1.85379e-05 "12462" 5925
2:4:523 1.85379e-05 "12479" 5942
2:4:524 1.85379e-05 "12837" 6075
2:4:525 1.85379e-05 "13544" 6313
2:4:526 1.85379e-05 "14274" 6548
2:4:527 1.75622e-05 "10261" 5030
2:4:528 1.75622e-05 "10615" 5177
2:4:529 1.75622e-05 "10619" 5181
2:4:530 1.75622e-05 "11331" 5471
2:4:531 1.75622e-05 "11348" 5488
2:4:532 1.75622e-05 "11374" 5514
2:4:533 1.75622e-05 "11704" 5626
2:4:534 1.75622e-05 "11709" 5631
2:4:535 1.75622e-05 "12424" 5890
2:4:536 1.75622e-05 "12431" 5897
2:4:537 1.75622e-05 "12764" 6005
2:4:538 1.75622e-05 "12812" 6053
2:4:539 1.75622e-05 "12813" 6054
2:4:540 1.75622e-05 "13173" 6184
2:4:541 1.75622e-05 "13487" 6259
2:4:542 1.75622e-05 "13501" 6273
2:4:543 1.75622e-05 "13865" 6390
2:4:544 1.75622e-05 "13891" 6416
2:4:545 1.75622e-05 "14595" 6617
2:4:546 1.75622e-05 "14602" 6624
2:4:547 1.75622e-05 "Allactaga tetradactyla" 10870
2:4:548 1.75622e-05 "9221" 4599
2:4:549 1.75622e-05 "9940" 4907
2:4:550 1.75622e-05 "10298" 5067
2:4:551 1.75622e-05 "10658" 5220
2:4:552 1.75622e-05 "11017" 5368
2:4:553 1.75622e-05 "11019" 5370
2:4:554 1.75622e-05 "11378" 5516
2:4:555 1.75622e-05 "11389" 5527
2:4:556 1.75622e-05 "11739" 5659
2:4:557 1.75622e-05 "11741" 5661
2:4:558 1.75622e-05 "11748" 5668
2:4:559 1.75622e-05 "12099" 5794
2:4:560 1.75622e-05 "12100" 5795
2:4:561 1.75622e-05 "12107" 5802
2:4:562 1.75622e-05 "12111" 5806
2:4:563 1.75622e-05 "12461" 5924
2:4:564 1.75622e-05 "12467" 5930
2:4:565 1.75622e-05 "12468" 5931
2:4:566 1.75622e-05 "12469" 5932
2:4:567 1.75622e-05 "12475" 5938
2:4:568 1.75622e-05 "12840" 6078
2:4:569 1.75622e-05 "13184" 6193
2:4:570 1.75622e-05 "13197" 6206
2:4:571 1.75622e-05 "13916" 6437
2:4:572 1.75622e-05 "13917" 6438
2:4:573 1.75622e-05 "13918" 6439
2:4:574 1.75622e-05 "14626" 6645
2:4:575 1.75622e-05 "14632" 6651
2:4:576 1.75622e-05 "15348" 6844
2:4:577 1.65866e-05 "10264" 5033
2:4:578 1.65866e-05 "10265" 5034
2:4:579 1.65866e-05 "10272" 5041
2:4:580 1.65866e-05 "10285" 5054
2:4:581 1.65866e-05 "10620" 5182
2:4:582 1.65866e-05 "10621" 5183
2:4:583 1.65866e-05 "10636" 5198
2:4:584 1.65866e-05 "10638" 5200
2:4:585 1.65866e-05 "11349" 5489
2:4:586 1.65866e-05 "11710" 5632
2:4:587 1.65866e-05 "11735" 5657
2:4:588 1.65866e-05 "12095" 5792
2:4:589 1.65866e-05 "13149" 6160
2:4:590 1.65866e-05 "13171" 6182
2:4:591 1.65866e-05 "13172" 6183
2:4:592 1.65866e-05 "13503" 6275
2:4:593 1.65866e-05 "13531" 6303
2:4:594 1.65866e-05 "14213" 6491
2:4:595 1.65866e-05 "14214" 6492
2:4:596 1.65866e-05 "14215" 6493
2:4:597 1.65866e-05 "14216" 6494
2:4:598 1.65866e-05 "14596" 6618
2:4:599 1.65866e-05 "14597" 6619
2:4:600 1.65866e-05 "14598" 6620
2:4:601 1.65866e-05 "14606" 6628
2:4:602 1.65866e-05 "14607" 6629
2:4:603 1.65866e-05 "14608" 6630
2:4:604 1.65866e-05 "14609" 6631
2:4:605 1.65866e-05 "10299" 5068
2:4:606 1.65866e-05 "10300" 5069
2:4:607 1.65866e-05 "10666" 5228
2:4:608 1.65866e-05 "11016" 5367
2:4:609 1.65866e-05 "11380" 5518
2:4:610 1.65866e-05 "11381" 5519
2:4:611 1.65866e-05 "11384" 5522
2:4:612 1.65866e-05 "11387" 5525
2:4:613 1.65866e-05 "11388" 5526
2:4:614 1.65866e-05 "11738" 5658
2:4:615 1.65866e-05 "11740" 5660
2:4:616 1.65866e-05 "11750" 5670
2:4:617 1.65866e-05 "12098" 5793
2:4:618 1.65866e-05 "12101" 5796
2:4:619 1.65866e-05 "12106" 5801
2:4:620 1.65866e-05 "12110" 5805
2:4:621 1.65866e-05 "13198" 6207
2:4:622 1.65866e-05 "13199" 6208
2:4:623 1.65866e-05 "13556" 6325
2:4:624 1.65866e-05 "14266" 6540
2:4:625 1.65866e-05 "14273" 6547
2:4:626 1.65866e-05 "14987" 6747
2:4:627 1.65866e-05 "14988" 6748
2:4:628 1.65866e-05 "14989" 6749
2:4:629 1.65866e-05 "14990" 6750
2:4:630 1.65866e-05 "14991" 6751
2:4:631 1.65866e-05 "14992" 6752
2:4:632 1.65866e-05 "15708" 6937
2:4:633 1.65866e-05 "Oryx leucoryx" 13534
2:4:634 1.56109e-05 "9581" 4751
2:4:635 1.56109e-05 "10271" 5040
2:4:636 1.56109e-05 "10275" 5044
2:4:637 1.56109e-05 "10617" 5179
2:4:638 1.56109e-05 "10622" 5184
2:4:639 1.56109e-05 "10624" 5186
2:4:640 1.56109e-05 "10637" 5199
2:4:641 1.56109e-05 "10648" 5210
2:4:642 1.56109e-05 "10973" 5325
2:4:643 1.56109e-05 "10986" 5338
2:4:644 1.56109e-05 "11332" 5472
2:4:645 1.56109e-05 "11350" 5490
2:4:646 1.56109e-05 "11711" 5633
2:4:647 1.56109e-05 "12072" 5769
2:4:648 1.56109e-05 "12432" 5898
2:4:649 1.56109e-05 "12766" 6007
2:4:650 1.56109e-05 "12767" 6008
2:4:651 1.56109e-05 "13127" 6138
2:4:652 1.56109e-05 "13145" 6156
2:4:653 1.56109e-05 "13489" 6261
2:4:654 1.56109e-05 "13504" 6276
2:4:655 1.56109e-05 "13511" 6283
2:4:656 1.56109e-05 "13532" 6304
2:4:657 1.56109e-05 "13850" 6375
2:4:658 1.56109e-05 "14234" 6512
2:4:659 1.56109e-05 "Ctenodactylus vali" 11734
2:4:660 1.56109e-05 "9220" 4598
2:4:661 1.56109e-05 "10305" 5074
2:4:662 1.56109e-05 "10659" 5221
2:4:663 1.56109e-05 "10660" 5222
2:4:664 1.56109e-05 "10662" 5224
2:4:665 1.56109e-05 "10665" 5227
2:4:666 1.56109e-05 "11022" 5373
2:4:667 1.56109e-05 "11023" 5374
2:4:668 1.56109e-05 "11024" 5375
2:4:669 1.56109e-05 "11025" 5376
2:4:670 1.56109e-05 "11026" 5377
2:4:671 1.56109e-05 "11028" 5379
2:4:672 1.56109e-05 "11029" 5380
2:4:673 1.56109e-05 "11377" 5515
2:4:674 1.56109e-05 "11385" 5523
2:4:675 1.56109e-05 "11386" 5524
2:4:676 1.56109e-05 "11390" 5528
2:4:677 1.56109e-05 "11745" 5665
2:4:678 1.56109e-05 "11749" 5669
2:4:679 1.56109e-05 "12835" 6073
2:4:680 1.56109e-05 "12836" 6074
2:4:681 1.56109e-05 "13915" 6436
2:4:682 1.56109e-05 "14631" 6650
2:4:683 1.56109e-05 "15349" 6845
2:4:684 1.46352e-05 "9580" 4750
2:4:685 1.46352e-05 "9906" 4883
2:4:686 1.46352e-05 "9908" 4885
2:4:687 1.46352e-05 "9909" 4886
2:4:688 1.46352e-05 "10273" 5042
2:4:689 1.46352e-05 "10274" 5043
2:4:690 1.46352e-05 "10282" 5051
2:4:691 1.46352e-05 "10616" 5178
2:4:692 1.46352e-05 "10623" 5185
2:4:693 1.46352e-05 "10625" 5187
2:4:694 1.46352e-05 "10647" 5209
2:4:695 1.46352e-05 "10974" 5326
2:4:696 1.46352e-05 "10982" 5334
2:4:697 1.46352e-05 "10984" 5336
2:4:698 1.46352e-05 "10985" 5337
2:4:699 1.46352e-05 "10995" 5347
2:4:700 1.46352e-05 "10996" 5348
2:4:701 1.46352e-05 "10999" 5351
2:4:702 1.46352e-05 "11333" 5473
2:4:703 1.46352e-05 "11343" 5483
2:4:704 1.46352e-05 "11344" 5484
2:4:705 1.46352e-05 "11355" 5495
2:4:706 1.46352e-05 "11356" 5496
2:4:707 1.46352e-05 "11690" 5612
2:4:708 1.46352e-05 "11731" 5653
2:4:709 1.46352e-05 "12408" 5874
2:4:710 1.46352e-05 "12473" 5936
2:4:711 1.46352e-05 "12474" 5937
2:4:712 1.46352e-05 "12791" 6032
2:4:713 1.46352e-05 "13126" 6137
2:4:714 1.46352e-05 "13129" 6140
2:4:715 1.46352e-05 "13505" 6277
2:4:716 1.46352e-05 "13507" 6279
2:4:717 1.46352e-05 "13508" 6280
2:4:718 1.46352e-05 "13859" 6384
2:4:719 1.46352e-05 "13872" 6397
2:4:720 1.46352e-05 "13878" 6403
2:4:721 1.46352e-05 "14250" 6528
2:4:722 1.46352e-05 "14604" 6626
2:4:723 1.46352e-05 "14605" 6627
2:4:724 1.46352e-05 "Macaca sylvanus" 12725
2:4:725 1.46352e-05 "9582" 4752
2:4:726 1.46352e-05 "9941" 4908
2:4:727 1.46352e-05 "9943" 4910
2:4:728 1.46352e-05 "10301" 5070
2:4:729 1.46352e-05 "10661" 5223
2:4:730 1.46352e-05 "10663" 5225
2:4:731 1.46352e-05 "10664" 5226
2:4:732 1.46352e-05 "11020" 5371
2:4:733 1.46352e-05 "11021" 5372
2:4:734 1.46352e-05 "11027" 5378
2:4:735 1.46352e-05 "11383" 5521
2:4:736 1.46352e-05 "11742" 5662
2:4:737 1.46352e-05 "12102" 5797
2:4:738 1.46352e-05 "12112" 5807
2:4:739 1.46352e-05 "12463" 5926
2:4:740 1.46352e-05 "12470" 5933
2:4:741 1.46352e-05 "12834" 6072
2:4:742 1.46352e-05 "13545" 6314
2:4:743 1.46352e-05 "15350" 6846
2:4:744 1.46352e-05 "Gerbillus poecilops" 12238
2:4:745 1.36595e-05 "9907" 4884
2:4:746 1.36595e-05 "10266" 5035
2:4:747 1.36595e-05 "10270" 5039
2:4:748 1.36595e-05 "10283" 5052
2:4:749 1.36595e-05 "10284" 5053
2:4:750 1.36595e-05 "10626" 5188
2:4:751 1.36595e-05 "10634" 5196
2:4:752 1.36595e-05 "10635" 5197
2:4:753 1.36595e-05 "10641" 5203
2:4:754 1.36595e-05 "10646" 5208
2:4:755 1.36595e-05 "10975" 5327
2:4:756 1.36595e-05 "10981" 5333
2:4:757 1.36595e-05 "10983" 5335
2:4:758 1.36595e-05 "10987" 5339
2:4:759 1.36595e-05 "11342" 5482
2:4:760 1.36595e-05 "11354" 5494
2:4:761 1.36595e-05 "12063" 5760
2:4:762 1.36595e-05 "12092" 5789
2:4:763 1.36595e-05 "12409" 5875
2:4:764 1.36595e-05 "12423" 5889
2:4:765 1.36595e-05 "12452" 5918
2:4:766 1.36595e-05 "12768" 6009
2:4:767 1.36595e-05 "12784" 6025
2:4:768 1.36595e-05 "13128" 6139
2:4:769 1.36595e-05 "13143" 6154
2:4:770 1.36595e-05 "13150" 6161
2:4:771 1.36595e-05 "13156" 6167
2:4:772 1.36595e-05 "13490" 6262
2:4:773 1.36595e-05 "13506" 6278
2:4:774 1.36595e-05 "13517" 6289
2:4:775 1.36595e-05 "13518" 6290
2:4:776 1.36595e-05 "13851" 6376
2:4:777 1.36595e-05 "13852" 6377
2:4:778 1.36595e-05 "13857" 6382
2:4:779 1.36595e-05 "13858" 6383
2:4:780 1.36595e-05 "13873" 6398
2:4:781 1.36595e-05 "13879" 6404
2:4:782 1.36595e-05 "14235" 6513
2:4:783 1.36595e-05 "14239" 6517
2:4:784 1.36595e-05 "14240" 6518
2:4:785 1.36595e-05 "14241" 6519
2:4:786 1.36595e-05 "14243" 6521
2:4:787 1.36595e-05 "14603" 6625
2:4:788 1.36595e-05 "Gerbillus floweri" 12216
2:4:789 1.36595e-05 "9942" 4909
2:4:790 1.36595e-05 "10302" 5071
2:4:791 1.36595e-05 "10303" 5072
2:4:792 1.36595e-05 "10304" 5073
2:4:793 1.36595e-05 "11382" 5520
2:4:794 1.36595e-05 "11743" 5663
2:4:795 1.36595e-05 "12104" 5799
2:4:796 1.36595e-05 "12105" 5800
2:4:797 1.36595e-05 "12471" 5934
2:4:798 1.36595e-05 "12472" 5935
2:4:799 1.36595e-05 "12828" 6066
2:4:800 1.36595e-05 "12829" 6067
2:4:801 1.36595e-05 "12833" 6071
2:4:802 1.36595e-05 "13196" 6205
2:4:803 1.36595e-05 "13906" 6427
2:4:804 1.36595e-05 "14272" 6546
2:4:805 1.36595e-05 "14629" 6648
2:4:806 1.36595e-05 "14630" 6649
2:4:807 1.36595e-05 "Myomyscus yemeni" 13226
2:4:808 1.26838e-05 "10627" 5189
2:4:809 1.26838e-05 "10628" 5190
2:4:810 1.26838e-05 "10629" 5191
2:4:811 1.26838e-05 "10630" 5192
2:4:812 1.26838e-05 "10631" 5193
2:4:813 1.26838e-05 "10632" 5194
2:4:814 1.26838e-05 "10633" 5195
2:4:815 1.26838e-05 "10642" 5204
2:4:816 1.26838e-05 "10979" 5331
2:4:817 1.26838e-05 "10988" 5340
2:4:818 1.26838e-05 "10989" 5341
2:4:819 1.26838e-05 "10990" 5342
2:4:820 1.26838e-05 "10994" 5346
2:4:821 1.26838e-05 "10997" 5349
2:4:822 1.26838e-05 "10998" 5350
2:4:823 1.26838e-05 "11000" 5352
2:4:824 1.26838e-05 "11353" 5493
2:4:825 1.26838e-05 "11357" 5497
2:4:826 1.26838e-05 "11369" 5509
2:4:827 1.26838e-05 "11691" 5613
2:4:828 1.26838e-05 "11692" 5614
2:4:829 1.26838e-05 "11703" 5625
2:4:830 1.26838e-05 "11713" 5635
2:4:831 1.26838e-05 "11714" 5636
2:4:832 1.26838e-05 "11715" 5637
2:4:833 1.26838e-05 "11716" 5638
2:4:834 1.26838e-05 "12049" 5746
2:4:835 1.26838e-05 "12050" 5747
2:4:836 1.26838e-05 "12075" 5772
2:4:837 1.26838e-05 "12410" 5876
2:4:838 1.26838e-05 "12769" 6010
2:4:839 1.26838e-05 "12792" 6033
2:4:840 1.26838e-05 "12811" 6052
2:4:841 1.26838e-05 "13142" 6153
2:4:842 1.26838e-05 "13144" 6155
2:4:843 1.26838e-05 "13157" 6168
2:4:844 1.26838e-05 "13158" 6169
2:4:845 1.26838e-05 "13491" 6263
2:4:846 1.26838e-05 "13500" 6272
2:4:847 1.26838e-05 "13512" 6284
2:4:848 1.26838e-05 "13513" 6285
2:4:849 1.26838e-05 "13853" 6378
2:4:850 1.26838e-05 "13854" 6379
2:4:851 1.26838e-05 "13855" 6380
2:4:852 1.26838e-05 "13856" 6381
2:4:853 1.26838e-05 "13890" 6415
2:4:854 1.26838e-05 "14238" 6516
2:4:855 1.26838e-05 "14242" 6520
2:4:856 1.26838e-05 "14249" 6527
2:4:857 1.26838e-05 "11744" 5664
2:4:858 1.26838e-05 "12466" 5929
2:4:859 1.26838e-05 "12830" 6068
2:4:860 1.26838e-05 "13195" 6204
2:4:861 1.26838e-05 "13914" 6435
2:4:862 1.17082e-05 "10267" 5036
2:4:863 1.17082e-05 "10268" 5037
2:4:864 1.17082e-05 "10269" 5038
2:4:865 1.17082e-05 "10643" 5205
2:4:866 1.17082e-05 "10644" 5206
2:4:867 1.17082e-05 "10645" 5207
2:4:868 1.17082e-05 "10976" 5328
2:4:869 1.17082e-05 "10980" 5332
2:4:870 1.17082e-05 "10991" 5343
2:4:871 1.17082e-05 "10992" 5344
2:4:872 1.17082e-05 "10993" 5345
2:4:873 1.17082e-05 "11007" 5359
2:4:874 1.17082e-05 "11008" 5360
2:4:875 1.17082e-05 "11009" 5361
2:4:876 1.17082e-05 "11010" 5362
2:4:877 1.17082e-05 "11334" 5474
2:4:878 1.17082e-05 "11352" 5492
2:4:879 1.17082e-05 "11358" 5498
2:4:880 1.17082e-05 "11368" 5508
2:4:881 1.17082e-05 "11370" 5510
2:4:882 1.17082e-05 "11693" 5615
2:4:883 1.17082e-05 "11702" 5624
2:4:884 1.17082e-05 "11717" 5639
2:4:885 1.17082e-05 "11730" 5652
2:4:886 1.17082e-05 "12051" 5748
2:4:887 1.17082e-05 "12076" 5773
2:4:888 1.17082e-05 "12091" 5788
2:4:889 1.17082e-05 "12770" 6011
2:4:890 1.17082e-05 "12783" 6024
2:4:891 1.17082e-05 "12793" 6034
2:4:892 1.17082e-05 "12796" 6037
2:4:893 1.17082e-05 "12797" 6038
2:4:894 1.17082e-05 "13151" 6162
2:4:895 1.17082e-05 "13152" 6163
2:4:896 1.17082e-05 "13159" 6170
2:4:897 1.17082e-05 "13492" 6264
2:4:898 1.17082e-05 "13496" 6268
2:4:899 1.17082e-05 "13497" 6269
2:4:900 1.17082e-05 "13498" 6270
2:4:901 1.17082e-05 "13514" 6286
2:4:902 1.17082e-05 "13519" 6291
2:4:903 1.17082e-05 "13520" 6292
2:4:904 1.17082e-05 "13530" 6302
2:4:905 1.17082e-05 "13874" 6399
2:4:906 1.17082e-05 "13875" 6400
2:4:907 1.17082e-05 "13880" 6405
2:4:908 1.17082e-05 "14236" 6514
2:4:909 1.17082e-05 "14237" 6515
2:4:910 1.17082e-05 "14244" 6522
2:4:911 1.17082e-05 "14248" 6526
2:4:912 1.17082e-05 "Addax nasomaculatus" 10800
2:4:913 1.17082e-05 "12464" 5927
2:4:914 1.17082e-05 "12465" 5928
2:4:915 1.17082e-05 "12824" 6062
2:4:916 1.17082e-05 "12825" 6063
2:4:917 1.17082e-05 "12826" 6064
2:4:918 1.17082e-05 "12827" 6065
2:4:919 1.17082e-05 "12831" 6069
2:4:920 1.17082e-05 "12832" 6070
2:4:921 1.17082e-05 "13185" 6194
2:4:922 1.17082e-05 "13186" 6195
2:4:923 1.17082e-05 "13190" 6199
2:4:924 1.17082e-05 "13546" 6315
2:4:925 1.17082e-05 "14627" 6646
2:4:926 1.17082e-05 "14628" 6647
2:4:927 1.07325e-05 "10977" 5329
2:4:928 1.07325e-05 "10978" 5330
2:4:929 1.07325e-05 "11001" 5353
2:4:930 1.07325e-05 "11002" 5354
2:4:931 1.07325e-05 "11006" 5358
2:4:932 1.07325e-05 "11341" 5481
2:4:933 1.07325e-05 "11351" 5491
2:4:934 1.07325e-05 "11359" 5499
2:4:935 1.07325e-05 "11360" 5500
2:4:936 1.07325e-05 "11712" 5634
2:4:937 1.07325e-05 "11718" 5640
2:4:938 1.07325e-05 "11719" 5641
2:4:939 1.07325e-05 "11720" 5642
2:4:940 1.07325e-05 "11729" 5651
2:4:941 1.07325e-05 "12052" 5749
2:4:942 1.07325e-05 "12062" 5759
2:4:943 1.07325e-05 "12073" 5770
2:4:944 1.07325e-05 "12074" 5771
2:4:945 1.07325e-05 "12077" 5774
2:4:946 1.07325e-05 "12079" 5776
2:4:947 1.07325e-05 "12084" 5781
2:4:948 1.07325e-05 "12085" 5782
2:4:949 1.07325e-05 "12088" 5785
2:4:950 1.07325e-05 "12089" 5786
2:4:951 1.07325e-05 "12090" 5787
2:4:952 1.07325e-05 "12411" 5877
2:4:953 1.07325e-05 "12439" 5905
2:4:954 1.07325e-05 "12440" 5906
2:4:955 1.07325e-05 "12449" 5915
2:4:956 1.07325e-05 "12451" 5917
2:4:957 1.07325e-05 "12771" 6012
2:4:958 1.07325e-05 "12798" 6039
2:4:959 1.07325e-05 "12799" 6040
2:4:960 1.07325e-05 "12810" 6051
2:4:961 1.07325e-05 "13130" 6141
2:4:962 1.07325e-05 "13131" 6142
2:4:963 1.07325e-05 "13141" 6152
2:4:964 1.07325e-05 "13153" 6164
2:4:965 1.07325e-05 "13160" 6171
2:4:966 1.07325e-05 "13170" 6181
2:4:967 1.07325e-05 "13493" 6265
2:4:968 1.07325e-05 "13494" 6266
2:4:969 1.07325e-05 "13495" 6267
2:4:970 1.07325e-05 "13499" 6271
2:4:971 1.07325e-05 "13516" 6288
2:4:972 1.07325e-05 "13877" 6402
2:4:973 1.07325e-05 "14245" 6523
2:4:974 1.07325e-05 "14247" 6525
2:4:975 1.07325e-05 "Gerbillus occiduus" 12235
2:4:976 1.07325e-05 "12103" 5798
2:4:977 1.07325e-05 "13187" 6196
2:4:978 1.07325e-05 "13188" 6197
2:4:979 1.07325e-05 "13189" 6198
2:4:980 1.07325e-05 "13547" 6316
2:4:981 1.07325e-05 "13554" 6323
2:4:982 1.07325e-05 "13555" 6324
2:4:983 1.07325e-05 "13913" 6434
2:4:984 1.07325e-05 "14271" 6545
2:4:985 1.07325e-05 "13191" 6200
2:4:986 1.07325e-05 "13192" 6201
2:4:987 9.7568e-06 "11003" 5355
2:4:988 9.7568e-06 "11335" 5475
2:4:989 9.7568e-06 "11336" 5476
2:4:990 9.7568e-06 "11337" 5477
2:4:991 9.7568e-06 "11338" 5478
2:4:992 9.7568e-06 "11361" 5501
2:4:993 9.7568e-06 "11362" 5502
2:4:994 9.7568e-06 "11363" 5503
2:4:995 9.7568e-06 "11367" 5507
2:4:996 9.7568e-06 "11694" 5616
2:4:997 9.7568e-06 "11695" 5617
2:4:998 9.7568e-06 "11701" 5623
2:4:999 9.7568e-06 "11721" 5643
2:4:1000 9.7568e-06 "11722" 5644
2:4:1001 9.7568e-06 "11723" 5645
2:4:1002 9.7568e-06 "11724" 5646
2:4:1003 9.7568e-06 "11728" 5650
2:4:1004 9.7568e-06 "12053" 5750
2:4:1005 9.7568e-06 "12054" 5751
2:4:1006 9.7568e-06 "12055" 5752
2:4:1007 9.7568e-06 "12056" 5753
2:4:1008 9.7568e-06 "12061" 5758
2:4:1009 9.7568e-06 "12078" 5775
2:4:1010 9.7568e-06 "12080" 5777
2:4:1011 9.7568e-06 "12083" 5780
2:4:1012 9.7568e-06 "12086" 5783
2:4:1013 9.7568e-06 "12087" 5784
2:4:1014 9.7568e-06 "12412" 5878
2:4:1015 9.7568e-06 "12413" 5879
2:4:1016 9.7568e-06 "12418" 5884
2:4:1017 9.7568e-06 "12422" 5888
2:4:1018 9.7568e-06 "12433" 5899
2:4:1019 9.7568e-06 "12436" 5902
2:4:1020 9.7568e-06 "12441" 5907
2:4:1021 9.7568e-06 "12443" 5909
2:4:1022 9.7568e-06 "12445" 5911
2:4:1023 9.7568e-06 "12448" 5914
2:4:1024 9.7568e-06 "12450" 5916
2:4:1025 9.7568e-06 "12772" 6013
2:4:1026 9.7568e-06 "12773" 6014
2:4:1027 9.7568e-06 "12776" 6017
2:4:1028 9.7568e-06 "12777" 6018
2:4:1029 9.7568e-06 "12778" 6019
2:4:1030 9.7568e-06 "12779" 6020
2:4:1031 9.7568e-06 "12782" 6023
2:4:1032 9.7568e-06 "12800" 6041
2:4:1033 9.7568e-06 "12805" 6046
2:4:1034 9.7568e-06 "12806" 6047
2:4:1035 9.7568e-06 "13132" 6143
2:4:1036 9.7568e-06 "13133" 6144
2:4:1037 9.7568e-06 "13134" 6145
2:4:1038 9.7568e-06 "13135" 6146
2:4:1039 9.7568e-06 "13136" 6147
2:4:1040 9.7568e-06 "13137" 6148
2:4:1041 9.7568e-06 "13138" 6149
2:4:1042 9.7568e-06 "13139" 6150
2:4:1043 9.7568e-06 "13140" 6151
2:4:1044 9.7568e-06 "13154" 6165
2:4:1045 9.7568e-06 "13155" 6166
2:4:1046 9.7568e-06 "13165" 6176
2:4:1047 9.7568e-06 "13166" 6177
2:4:1048 9.7568e-06 "13169" 6180
2:4:1049 9.7568e-06 "13515" 6287
2:4:1050 9.7568e-06 "13529" 6301
2:4:1051 9.7568e-06 "13876" 6401
2:4:1052 9.7568e-06 "Gerbillus nigeriae" 12234
2:4:1053 9.7568e-06 "Mustela subpalmata" 13199
2:4:1054 9.7568e-06 "13553" 6322
2:4:1055 9.7568e-06 "13907" 6428
2:4:1056 9.7568e-06 "13911" 6432
2:4:1057 9.7568e-06 "13912" 6433
2:4:1058 9.7568e-06 "14267" 6541
2:4:1059 9.7568e-06 "14269" 6543
2:4:1060 9.7568e-06 "14270" 6544
2:4:1061 9.7568e-06 "13193" 6202
2:4:1062 9.7568e-06 "13194" 6203
2:4:1063 9.7568e-06 "13552" 6321
2:4:1064 8.78112e-06 "11004" 5356
2:4:1065 8.78112e-06 "11005" 5357
2:4:1066 8.78112e-06 "11339" 5479
2:4:1067 8.78112e-06 "11340" 5480
2:4:1068 8.78112e-06 "11364" 5504
2:4:1069 8.78112e-06 "11365" 5505
2:4:1070 8.78112e-06 "11366" 5506
2:4:1071 8.78112e-06 "11696" 5618
2:4:1072 8.78112e-06 "11697" 5619
2:4:1073 8.78112e-06 "11698" 5620
2:4:1074 8.78112e-06 "11699" 5621
2:4:1075 8.78112e-06 "11700" 5622
2:4:1076 8.78112e-06 "11725" 5647
2:4:1077 8.78112e-06 "11726" 5648
2:4:1078 8.78112e-06 "11727" 5649
2:4:1079 8.78112e-06 "12057" 5754
2:4:1080 8.78112e-06 "12058" 5755
2:4:1081 8.78112e-06 "12059" 5756
2:4:1082 8.78112e-06 "12060" 5757
2:4:1083 8.78112e-06 "12081" 5778
2:4:1084 8.78112e-06 "12082" 5779
2:4:1085 8.78112e-06 "12414" 5880
2:4:1086 8.78112e-06 "12415" 5881
2:4:1087 8.78112e-06 "12416" 5882
2:4:1088 8.78112e-06 "12417" 5883
2:4:1089 8.78112e-06 "12419" 5885
2:4:1090 8.78112e-06 "12420" 5886
2:4:1091 8.78112e-06 "12421" 5887
2:4:1092 8.78112e-06 "12442" 5908
2:4:1093 8.78112e-06 "12444" 5910
2:4:1094 8.78112e-06 "12446" 5912
2:4:1095 8.78112e-06 "12447" 5913
2:4:1096 8.78112e-06 "12774" 6015
2:4:1097 8.78112e-06 "12775" 6016
2:4:1098 8.78112e-06 "12780" 6021
2:4:1099 8.78112e-06 "12794" 6035
2:4:1100 8.78112e-06 "12795" 6036
2:4:1101 8.78112e-06 "12804" 6045
2:4:1102 8.78112e-06 "12807" 6048
2:4:1103 8.78112e-06 "12809" 6050
2:4:1104 8.78112e-06 "13164" 6175
2:4:1105 8.78112e-06 "13167" 6178
2:4:1106 8.78112e-06 "13523" 6295
2:4:1107 8.78112e-06 "13524" 6296
2:4:1108 8.78112e-06 "13527" 6299
2:4:1109 8.78112e-06 "13528" 6300
2:4:1110 8.78112e-06 "13883" 6408
2:4:1111 8.78112e-06 "13884" 6409
2:4:1112 8.78112e-06 "13888" 6413
2:4:1113 8.78112e-06 "13889" 6414
2:4:1114 8.78112e-06 "14246" 6524
2:4:1115 8.78112e-06 "Gerbillus maghrebi" 12229
2:4:1116 8.78112e-06 "13548" 6317
2:4:1117 8.78112e-06 "13551" 6320
2:4:1118 8.78112e-06 "13908" 6429
2:4:1119 8.78112e-06 "14268" 6542
2:4:1120 8.78112e-06 "Arabitragus jayakari" 11001
2:4:1121 8.78112e-06 "Crocidura katinka" 11564
2:4:1122 8.78112e-06 "Nesokia bunnii" 13371
2:4:1123 7.80544e-06 "12434" 5900
2:4:1124 7.80544e-06 "12435" 5901
2:4:1125 7.80544e-06 "12437" 5903
2:4:1126 7.80544e-06 "12438" 5904
2:4:1127 7.80544e-06 "12781" 6022
2:4:1128 7.80544e-06 "12801" 6042
2:4:1129 7.80544e-06 "12802" 6043
2:4:1130 7.80544e-06 "12803" 6044
2:4:1131 7.80544e-06 "12808" 6049
2:4:1132 7.80544e-06 "13161" 6172
2:4:1133 7.80544e-06 "13168" 6179
2:4:1134 7.80544e-06 "13521" 6293
2:4:1135 7.80544e-06 "13522" 6294
2:4:1136 7.80544e-06 "13526" 6298
2:4:1137 7.80544e-06 "13550" 6319
2:4:1138 7.80544e-06 "13881" 6406
2:4:1139 7.80544e-06 "13882" 6407
2:4:1140 7.80544e-06 "13885" 6410
2:4:1141 7.80544e-06 "13886" 6411
2:4:1142 7.80544e-06 "13887" 6412
2:4:1143 7.80544e-06 "Crocidura pachyura" 11613
2:4:1144 7.80544e-06 "13549" 6318
2:4:1145 7.80544e-06 "13909" 6430
2:4:1146 7.80544e-06 "13910" 6431
2:4:1147 6.82976e-06 "13162" 6173
2:4:1148 6.82976e-06 "13163" 6174
2:4:1149 6.82976e-06 "13525" 6297
2:4:1150 6.82976e-06 "Gerbillus famulus" 12215
2:4:1151 5.85408e-06 "Crocidura aleksandrisi" 11499
2:4:1152 4.8784e-06 "Crocidura floweri" 11538
2:4:1153 3.90272e-06 "Gerbillus perpallidus" 12237
2:4:1154 3.90272e-06 "Crocidura ramona" 11628
2:4:1155 2.92704e-06 "Crocidura religiosa" 11630
2:4:1156 2.92704e-06 "Gerbillus hoogstraali" 12223
2:4:1157 2.92704e-06 "Crocidura arabica" 11503
2:4:1158 1.95136e-06 "Gerbillus muriculus" 12231
2:4:1159 1.95136e-06 "Gerbillus principulus" 12239
2:4:1160 1.95136e-06 "Meriones sacramenti" 12908
2:4:1161 9.7568e-07 "Gerbillus grobbeni" 12219
2:4:1162 9.7568e-07 "Gerbillus hesperinus" 12222
2:4:1163 9.7568e-07 "Gerbillus jamesi" 12224
2:4:1164 9.7568e-07 "Calomyscus tsolovi" 11209
2:4:1165 9.7568e-07 "Crocidura dhofarensis" 11527
2:5:1 0.000193185 "Xerus rutilus" 14939
2:5:2 0.000160987 "Tragelaphus imberbis" 14808
2:5:3 0.000154157 "Elephantulus rufescens" 11984
2:5:4 0.000138547 "Litocranius walleri" 12649
2:5:5 0.00013562 "Acomys wilsoni" 10795
2:5:6 0.000130741 "Arvicanthis neumanni" 11017
2:5:7 0.000126838 "Madoqua guentheri" 12751
2:5:8 0.000125863 "Heterocephalus glaber" 12364
2:5:9 0.000122936 "Oryx beisa" 13532
2:5:10 0.000118057 "Lepus habessinicus" 12627
2:5:11 0.000104398 "Madoqua saltiana" 12754
2:5:12 0.000102446 "20018" 7899
2:5:13 9.7568e-05 "20379" 7977
2:5:14 9.36653e-05 "Helogale hirtula" 12339
2:5:15 9.17139e-05 "21461" 8230
2:5:16 8.97626e-05 "Gerbillus pusillus" 12241
2:5:17 8.97626e-05 "Nanger granti" 13261
2:5:18 8.68355e-05 "21101" 8143
2:5:19 8.48842e-05 "21100" 8142
2:5:20 8.39085e-05 "19657" 7823
2:5:21 8.29328e-05 "18938" 7680
2:5:22 8.29328e-05 "19658" 7824
2:5:23 8.09815e-05 "17501" 7350
2:5:24 8.00058e-05 "20019" 7900
2:5:25 7.80544e-05 "17141" 7261
2:5:26 7.80544e-05 "20740" 8060
2:5:27 7.70787e-05 "19297" 7751
2:5:28 7.70787e-05 "Saccostomus mearnsi" 14270
2:5:29 7.51274e-05 "Papio hamadryas" 13605
2:5:30 7.51274e-05 "19298" 7752
2:5:31 7.51274e-05 "21102" 8144
2:5:32 7.51274e-05 "Phacochoerus aethiopicus" 13786
2:5:33 7.22003e-05 "19659" 7825
2:5:34 7.12247e-05 "16781" 7173
2:5:35 7.0249e-05 "19299" 7753
2:5:36 6.92733e-05 "18580" 7607
2:5:37 6.92733e-05 "20380" 7978
2:5:38 6.82976e-05 "18939" 7681
2:5:39 6.82976e-05 "20741" 8061
2:5:40 6.53706e-05 "17502" 7351
2:5:41 6.53706e-05 "Mus tenellus" 13173
2:5:42 6.53706e-05 "19666" 7832
2:5:43 6.53706e-05 "Acomys kempi" 10784
2:5:44 6.43949e-05 "17142" 7262
2:5:45 6.43949e-05 "17143" 7263
2:5:46 6.43949e-05 "Acomys louisae" 10785
2:5:47 6.24435e-05 "19300" 7754
2:5:48 6.24435e-05 "Gerbilliscus nigricaudus" 12196
2:5:49 6.14679e-05 "18940" 7682
2:5:50 6.14679e-05 "20025" 7906
2:5:51 6.04922e-05 "Lophiomys imhausi" 12655
2:5:52 6.04922e-05 "19665" 7831
2:5:53 6.04922e-05 "20383" 7981
2:5:54 5.95165e-05 "17503" 7352
2:5:55 5.95165e-05 "20020" 7901
2:5:56 5.95165e-05 "20024" 7905
2:5:57 5.85408e-05 "16782" 7174
2:5:58 5.85408e-05 "17862" 7439
2:5:59 5.85408e-05 "19303" 7757
2:5:60 5.85408e-05 "20742" 8062
2:5:61 5.75651e-05 "17504" 7353
2:5:62 5.75651e-05 "20023" 7904
2:5:63 5.75651e-05 "20743" 8063
2:5:64 5.65895e-05 "17144" 7264
2:5:65 5.65895e-05 "18581" 7608
2:5:66 5.65895e-05 "19660" 7826
2:5:67 5.65895e-05 "20381" 7979
2:5:68 5.65895e-05 "20384" 7982
2:5:69 5.56138e-05 "18941" 7683
2:5:70 5.56138e-05 "18942" 7684
2:5:71 5.56138e-05 "19302" 7756
2:5:72 5.46381e-05 "Genetta abyssinica" 12160
2:5:73 5.46381e-05 "19663" 7829
2:5:74 5.46381e-05 "Galago gallarum" 12131
2:5:75 5.46381e-05 "Herpestes ochraceus" 12357
2:5:76 5.36624e-05 "16421" 7094
2:5:77 5.36624e-05 "16783" 7175
2:5:78 5.36624e-05 "18943" 7685
2:5:79 5.36624e-05 "19301" 7755
2:5:80 5.36624e-05 "19662" 7828
2:5:81 5.26867e-05 "17146" 7266
2:5:82 5.26867e-05 "17863" 7440
2:5:83 5.26867e-05 "18222" 7526
2:5:84 5.26867e-05 "19306" 7760
2:5:85 5.26867e-05 "20021" 7902
2:5:86 5.26867e-05 "20382" 7980
2:5:87 5.17111e-05 "17145" 7265
2:5:88 5.07354e-05 "17505" 7354
2:5:89 5.07354e-05 "17506" 7355
2:5:90 5.07354e-05 "18583" 7610
2:5:91 5.07354e-05 "18584" 7611
2:5:92 5.07354e-05 "18944" 7686
2:5:93 5.07354e-05 "18946" 7688
2:5:94 5.07354e-05 "19661" 7827
2:5:95 5.07354e-05 "19664" 7830
2:5:96 4.97597e-05 "16422" 7095
2:5:97 4.97597e-05 "Pectinator spekei" 13664
2:5:98 4.97597e-05 "18582" 7609
2:5:99 4.97597e-05 "18945" 7687
2:5:100 4.8784e-05 "16061" 7016
2:5:101 4.8784e-05 "20022" 7903
2:5:102 4.78083e-05 "17864" 7441
2:5:103 4.78083e-05 "18223" 7527
2:5:104 4.78083e-05 "18585" 7612
2:5:105 4.78083e-05 "18586" 7613
2:5:106 4.78083e-05 "19307" 7761
2:5:107 4.78083e-05 "Crocidura macarthuri" 11581
2:5:108 4.68326e-05 "18224" 7528
2:5:109 4.5857e-05 "18225" 7529
2:5:110 4.5857e-05 "Gerbillus dunni" 12214
2:5:111 4.48813e-05 "16784" 7176
2:5:112 4.48813e-05 "Nanger soemmerringii" 13262
2:5:113 4.48813e-05 "19305" 7759
2:5:114 4.39056e-05 "14619" 6641
2:5:115 4.39056e-05 "16423" 7096
2:5:116 4.39056e-05 "17865" 7442
2:5:117 4.29299e-05 "15701" 6931
2:5:118 4.29299e-05 "19304" 7758
2:5:119 4.19542e-05 "18226" 7530
2:5:120 4.09786e-05 "14618" 6640
2:5:121 4.09786e-05 "17507" 7356
2:5:122 4.00029e-05 "17147" 7267
2:5:123 4.00029e-05 "18947" 7689
2:5:124 3.90272e-05 "17866" 7443
2:5:125 3.80515e-05 "17867" 7444
2:5:126 3.80515e-05 "18587" 7614
2:5:127 3.70758e-05 "16062" 7017
2:5:128 3.70758e-05 "17868" 7445
2:5:129 3.70758e-05 "18227" 7531
2:5:130 3.70758e-05 "18948" 7690
2:5:131 3.51245e-05 "17508" 7357
2:5:132 3.51245e-05 "17869" 7446
2:5:133 3.51245e-05 "18228" 7532
2:5:134 3.51245e-05 "18588" 7615
2:5:135 3.51245e-05 "18589" 7616
2:5:136 3.51245e-05 "Crocidura somalica" 11643
2:5:137 3.41488e-05 "17509" 7358
2:5:138 3.41488e-05 "18229" 7533
2:5:139 3.31731e-05 "16063" 7018
2:5:140 3.12218e-05 "15702" 6932
2:5:141 3.12218e-05 "Crocidura smithii" 11641
2:5:142 3.12218e-05 "17148" 7268
2:5:143 3.12218e-05 "17870" 7447
2:5:144 3.12218e-05 "Atelerix sclateri" 11026
2:5:145 3.02461e-05 "16788" 7177
2:5:146 2.92704e-05 "17510" 7359
2:5:147 2.92704e-05 "16789" 7178
2:5:148 2.82947e-05 "17149" 7269
2:5:149 2.7319e-05 "16790" 7179
2:5:150 2.7319e-05 "17150" 7270
2:5:151 2.63434e-05 "Ammodillus imbellis" 10913
2:5:152 2.53677e-05 "16791" 7180
2:5:153 2.53677e-05 "17151" 7271
2:5:154 2.24406e-05 "Acomys mullah" 10786
2:5:155 2.24406e-05 "Gazella spekei" 12158
2:5:156 1.95136e-05 "Gerbillus cosensis" 12212
2:5:157 1.75622e-05 "Crocidura bottegi" 11513
2:5:158 1.75622e-05 "Equus grevyi" 12034
2:5:159 1.65866e-05 "Dorcatragus megalotis" 11943
2:5:160 1.65866e-05 "Ammodorcas clarkei" 10914
2:5:161 1.46352e-05 "Mastomys awashensis" 12833
2:5:162 1.36595e-05 "Elephantulus revoilii" 11982
2:5:163 1.36595e-05 "Madoqua piacentinii" 12753
2:5:164 1.26838e-05 "Grammomys caniceps" 12270
2:5:165 1.17082e-05 "Equus africanus" 12032
2:5:166 1.17082e-05 "Gerbilliscus phillipsi" 12197
2:5:167 1.07325e-05 "Gerbillus somalicus" 12246
2:5:168 1.07325e-05 "Crocidura greenwoodi" 11553
2:5:169 1.07325e-05 "Gerbillus juliani" 12225
2:5:170 7.80544e-06 "Bdeogale omnivora" 11077
2:5:171 7.80544e-06 "Paragalago cocos" 13622
2:5:172 6.82976e-06 "Microdillus peeli" 12972
2:5:173 3.90272e-06 "Beatragus hunteri" 11079
2:5:174 3.90272e-06 "Cephalophus adersi" 11283
2:5:175 3.90272e-06 "Gerbillus acticola" 12204
2:5:176 1.95136e-06 "Lophuromys chercherensis" 12659
2:5:177 1.95136e-06 "Cercocebus galeritus" 11306
2:5:178 1.95136e-06 "Crocidura macowi" 11583
2:5:179 1.95136e-06 "Crocidura nana" 11599
2:5:180 1.95136e-06 "Gerbillus brockmani" 12209
2:5:181 9.7568e-07 "Calcochloris tytonis" 11158
2:5:182 9.7568e-07 "Fukomys ilariae" 12109
2:5:183 9.7568e-07 "Piliocolobus rufomitratus" 13865
2:6:1 0.00273678 "Felis silvestris" 12099
2:7:1 9.26896e-05 "18219" 7523
2:7:2 8.97626e-05 "17859" 7436
2:7:3 8.78112e-05 "18220" 7524
2:7:4 8.09815e-05 "17860" 7437
2:7:5 8.00058e-05 "18221" 7525
2:7:6 1.95136e-05 "Lophuromys chrysopus" 12660
2:7:7 1.65866e-05 "Crocidura fumosa" 11543
2:7:8 1.65866e-05 "Stenocephalemys griseicauda" 14544
2:7:9 1.07325e-05 "Lepus starcki" 12636
2:7:10 8.78112e-06 "Canis simensis" 11224
2:7:11 6.82976e-06 "Crocidura glassi" 11546
2:7:12 6.82976e-06 "Lophuromys brevicaudus" 12658
2:7:13 6.82976e-06 "Tragelaphus buxtoni" 14805
2:7:14 5.85408e-06 "Arvicanthis blicki" 11015
2:7:15 4.8784e-06 "Crocidura bottegoides" 11514
2:7:16 4.8784e-06 "Crocidura lucina" 11576
2:7:17 4.8784e-06 "Lophuromys melanonyx" 12671
2:7:18 4.8784e-06 "Megadendromus nikolausi" 12867
2:7:19 4.8784e-06 "Stenocephalemys albocaudata" 14543
2:7:20 3.90272e-06 "Grammomys minnae" 12278
2:7:21 2.92704e-06 "Chlorocebus djamdjamensis" 11409
2:7:22 2.92704e-06 "Tachyoryctes macrocephalus" 14630
2:7:23 9.7568e-07 "Crocidura afeworkbekelei" 11498
2:7:24 9.7568e-07 "Crocidura harenna" 11555
2:8:1 0.000421494 "Suncus etruscus" 14555
3:1:1 0.00149279 "Dasypus novemcinctus" 11840
3:1:2 0.00128887 "Pecari tajacu" 13663
3:1:3 0.00126351 "Herpailurus yagouaroundi" 12348
3:1:4 0.00123911 "Lontra longicaudis" 12653
3:1:5 0.00122643 "Leopardus pardalis" 12574
3:1:6 0.00111813 "Eira barbara" 11972
3:1:7 0.00109764 "Cuniculus paca" 11794
3:1:8 0.00109374 "Hydrochoerus hydrochaeris" 12404
3:1:9 0.00107813 "Procyon cancrivorus" 13989
3:1:10 0.00107325 "Leopardus wiedii" 12576
3:1:11 0.00105081 "Tamandua tetradactyla" 14649
3:1:12 0.00103812 "Potos flavus" 13944
3:1:13 0.00103325 "Myrmecophaga tridactyla" 13252
3:1:14 0.00102349 "Tayassu pecari" 14688
3:1:15 0.00100397 "Coendou prehensilis" 11448
3:1:16 0.000995194 "Panthera onca" 13597
3:1:17 0.000969826 "Speothos venaticus" 14510
3:1:18 0.000914212 "Mazama americana" 12857
3:1:19 0.00090348 "Metachirus nudicaudatus" 12928
3:1:20 0.000894699 "Nasua nasua" 13270
3:1:21 0.000849817 "Galictis vittata" 12147
3:1:22 0.00083128 "Bradypus variegatus" 11120
3:1:23 0.00083128 "Cabassous unicinctus" 11147
3:1:24 0.000816644 "Priodontes maximus" 13976
3:1:25 0.000812742 "Leopardus tigrinus" 12575
3:1:26 0.000804936 "Tapirus terrestris" 14663
3:1:27 0.000786398 "Holochilus sciureus" 12390
3:1:28 0.000785423 "Didelphis marsupialis" 11908
3:1:29 0.000749322 "Cerdocyon thous" 11330
3:1:30 0.00073859 "Oecomys bicolor" 13476
3:1:31 0.000687855 "Cyclopes didactylus" 11799
3:1:32 0.000662487 "Mazama nemorivaga" 12863
3:1:33 0.000661511 "Marmosa demerarae" 12780
3:1:34 0.000642973 "Euphractus sexcinctus" 12074
3:1:35 0.000624435 "Nectomys rattus" 13296
3:1:36 0.000610776 "Chironectes minimus" 11393
3:1:37 0.000600043 "Sciurus aestuans" 14325
3:1:38 0.000583457 "Didelphis albiventris" 11905
3:1:39 0.000583457 "Philander opossum" 13818
3:1:40 0.000579554 "Pteronura brasiliensis" 14102
3:1:41 0.000578578 "Marmosa murina" 12783
3:1:42 0.000555162 "Cavia aperea" 11259
3:1:43 0.000532721 "Dasypus kappleri" 11839
3:1:44 0.000529794 "Sapajus apella" 14300
3:1:45 0.000522965 "Hylaeamys megacephalus" 12415
3:1:46 0.000503451 "Dasypus septemcinctus" 11843
3:1:47 0.000499548 "Mazama gouazoubira" 12861
3:1:48 0.000489791 "Caluromys lanatus" 11212
3:1:49 0.000486864 "Necromys lasiurus" 13286
3:1:50 0.000481986 "Hylaeamys yunganus" 12419
3:1:51 0.000476132 "Oecomys concolor" 13479
3:1:52 0.000465399 "Oecomys trinitatis" 13489
3:1:53 0.00045857 "Mustela africana" 13182
3:1:54 0.000432226 "Mesomys hispidus" 12924
3:1:55 0.000417591 "Bassaricyon alleni" 11063
3:1:56 0.00041564 "Chrysocyon brachyurus" 11433
3:1:57 0.000404907 "Dasyprocta leporina" 11833
3:1:58 0.000402956 "Euryoryzomys macconnelli" 12087
3:1:59 0.000401005 "Rhipidomys leucodactylus" 14233
3:1:60 0.000378564 "Monodelphis domestica" 13096
3:1:61 0.000376613 "Marmosa lepida" 12781
3:1:62 0.00037271 "Choloepus didactylus" 11424
3:1:63 0.000361002 "Caluromys philander" 11213
3:1:64 0.000354172 "Gracilinanus agilis" 12262
3:1:65 0.000347342 "Oecomys roberti" 13485
3:1:66 0.00032978 "Makalata didelphoides" 12756
3:1:67 0.000320999 "Lutreolina crassicaudata" 12692
3:1:68 0.000318072 "Dactylomys dactylinus" 11810
3:1:69 0.000318072 "Proechimys cuvieri" 13995
3:1:70 0.000311242 "Aotus azarae" 10952
3:1:71 0.000310266 "Sciurus spadiceus" 14347
3:1:72 0.000305388 "Calomys callosus" 11192
3:1:73 0.000303437 "Pseudoryzomys simplex" 14098
3:1:74 0.000297582 "Alouatta caraya" 10884
3:1:75 0.000292704 "Neacomys spinosus" 13279
3:1:76 0.000288801 "Oecomys catherinae" 13477
3:1:77 0.00028002 "Oligoryzomys nigripes" 13510
3:1:78 0.000277093 "Sciurus igniventris" 14338
3:1:79 0.000276117 "Lagothrix lagothricha" 12519
3:1:80 0.000274166 "Atelocynus microtis" 11034
3:1:81 0.00027319 "Glironia venusta" 12253
3:1:82 0.000271239 "Oecomys paricola" 13482
3:1:83 0.000261482 "Holochilus brasiliensis" 12388
3:1:84 0.000252701 "Oligoryzomys microtis" 13508
3:1:85 0.000249774 "Ateles chamek" 11028
3:1:86 0.000249774 "Dasyprocta fuliginosa" 11829
3:1:87 0.000246847 "Sapajus libidinosus" 14303
3:1:88 0.00023709 "Microsciurus flaviventer" 13009
3:1:89 0.000232212 "Alouatta seniculus" 10894
3:1:90 0.000231236 "Hyladelphys kalinowskii" 12412
3:1:91 0.000228309 "Alouatta juara" 10887
3:1:92 0.000228309 "Makalata macrura" 12757
3:1:93 0.000226358 "Myoprocta pratti" 13228
3:1:94 0.000220504 "Cabassous tatouay" 11146
3:1:95 0.000211723 "Marmosops bishopi" 12792
3:1:96 0.00020782 "Lycalopex vetulus" 12700
3:1:97 0.00020782 "Nectomys squamipes" 13297
3:1:98 0.00020782 "Sciurus ignitus" 14337
3:1:99 0.000205869 "Marmosops noctivagus" 12803
3:1:100 0.000202941 "Oligoryzomys eliurus" 13501
3:1:101 0.000195136 "Leopardus guttulus" 12572
3:1:102 0.000191233 "Hylaeamys perenensis" 12417
3:1:103 0.000190258 "Saimiri cassiquiarensis" 14286
3:1:104 0.000188306 "Proechimys simonsi" 14011
3:1:105 0.000185379 "Isothrix bistriata" 12489
3:1:106 0.000177574 "Oligoryzomys fornesi" 13503
3:1:107 0.000169768 "Calomys tener" 11200
3:1:108 0.000168793 "Monodelphis brevicaudata" 13094
3:1:109 0.000167817 "Dasyprocta prymnolopha" 11835
3:1:110 0.000165866 "Monodelphis glirina" 13098
3:1:111 0.00016489 "Proechimys steerei" 14012
3:1:112 0.000162939 "Aotus nigriceps" 10959
3:1:113 0.000162939 "Dasyprocta azarae" 11827
3:1:114 0.000161963 "Clyomys laticeps" 11437
3:1:115 0.000161963 "Rhipidomys macrurus" 14235
3:1:116 0.000160987 "Alouatta macconnelli" 10888
3:1:117 0.000160012 "Zygodontomys brevicauda" 14949
3:1:118 0.000159036 "Sciurillus pusillus" 14318
3:1:119 0.000157085 "Proechimys roberti" 14009
3:1:120 0.000155133 "Dinomys branickii" 11912
3:1:121 0.000154157 "Cerradomys scotti" 11333
3:1:122 0.000154157 "Monodelphis americana" 13093
3:1:123 0.000153182 "Coendou bicolor" 11442
3:1:124 0.00015123 "Oecomys superans" 13488
3:1:125 0.00015123 "Proechimys brevicauda" 13992
3:1:126 0.000149279 "Galea spixii" 12142
3:1:127 0.000148303 "Proechimys quadruplicatus" 14008
3:1:128 0.000148303 "Saimiri boliviensis" 14285
3:1:129 0.000147328 "Echimys chrysurus" 11961
3:1:130 0.000144401 "Cebus unicolor" 11279
3:1:131 0.000144401 "Marmosa regina" 12787
3:1:132 0.000144401 "Philander andersoni" 13812
3:1:133 0.000143425 "Monodelphis kunsi" 13101
3:1:134 0.000142449 "Chiropotes chiropotes" 11399
3:1:135 0.000142449 "Thylamys karimii" 14765
3:1:136 0.000141474 "Rhipidomys nitela" 14238
3:1:137 0.000141474 "Sciurus gilvigularis" 14334
3:1:138 0.000140498 "Euryoryzomys nitidus" 12088
3:1:139 0.000140498 "Marmosops parvidens" 12806
3:1:140 0.000139522 "Callithrix penicillata" 11172
3:1:141 0.000139522 "Proechimys guyannensis" 14001
3:1:142 0.000138547 "Calomys expulsus" 11193
3:1:143 0.000138547 "Cerradomys subflavus" 11334
3:1:144 0.000138547 "Sooretamys angouya" 14422
3:1:145 0.000136595 "24949" 8976
3:1:146 0.00013562 "Didelphis aurita" 11906
3:1:147 0.000134644 "25311" 9051
3:1:148 0.000134644 "Proechimys longicaudatus" 14004
3:1:149 0.000133668 "Monodelphis emiliae" 13097
3:1:150 0.000132693 "Marmosa constantiae" 12779
3:1:151 0.000131717 "Coendou melanurus" 11445
3:1:152 0.000130741 "25310" 9050
3:1:153 0.000130741 "Pithecia irrorata" 13878
3:1:154 0.00012879 "Sigmodon alstoni" 14386
3:1:155 0.000126838 "20623" 8001
3:1:156 0.000125863 "Thrichomys apereoides" 14755
3:1:157 0.000123911 "Cebuella niveiventris" 11264
3:1:158 0.000123911 "Coendou spinosus" 11454
3:1:159 0.00012196 "24948" 8975
3:1:160 0.000120984 "24587" 8907
3:1:161 0.000120984 "24950" 8977
3:1:162 0.000118057 "Marmosops impavidus" 12798
3:1:163 0.000117082 "20983" 8080
3:1:164 0.000117082 "24588" 8908
3:1:165 0.000117082 "Aotus vociferans" 10961
3:1:166 0.000117082 "Cryptonanus agricolai" 11689
3:1:167 0.00011513 "22067" 8349
3:1:168 0.00011513 "22427" 8436
3:1:169 0.000114155 "Ateles belzebuth" 11027
3:1:170 0.000113179 "Nectomys apicalis" 13293
3:1:171 0.000112203 "21721" 8271
3:1:172 0.000112203 "Oecomys rutilus" 13486
3:1:173 0.000111228 "22423" 8432
3:1:174 0.000111228 "24227" 8840
3:1:175 0.000111228 "24589" 8909
3:1:176 0.000111228 "25312" 9052
3:1:177 0.000110252 "21365" 8188
3:1:178 0.000110252 "28215" 9733
3:1:179 0.000110252 "Alouatta puruensis" 10892
3:1:180 0.000109276 "21720" 8270
3:1:181 0.000109276 "22066" 8348
3:1:182 0.000109276 "24951" 8978
3:1:183 0.000109276 "Cheracebus lugens" 11372
3:1:184 0.000108301 "20264" 7922
3:1:185 0.000108301 "21722" 8272
3:1:186 0.000108301 "23865" 8765
3:1:187 0.000108301 "24226" 8839
3:1:188 0.000107325 "22786" 8518
3:1:189 0.000107325 "23144" 8601
3:1:190 0.000107325 "23504" 8686
3:1:191 0.000107325 "Thaptomys nigrita" 14700
3:1:192 0.000106349 "28216" 9734
3:1:193 0.000106349 "Bradypus tridactylus" 11119
3:1:194 0.000106349 "Ozotoceros bezoarticus" 13591
3:1:195 0.000106349 "Thrichomys laurentius" 14757
3:1:196 0.000105373 "21364" 8187
3:1:197 0.000105373 "22426" 8435
3:1:198 0.000105373 "22785" 8517
3:1:199 0.000105373 "24225" 8838
3:1:200 0.000105373 "24228" 8841
3:1:201 0.000105373 "24592" 8912
3:1:202 0.000105373 "Oecomys auyantepui" 13475
3:1:203 0.000104398 "22068" 8350
3:1:204 0.000104398 "22784" 8516
3:1:205 0.000104398 "22787" 8519
3:1:206 0.000104398 "23506" 8688
3:1:207 0.000104398 "23866" 8766
3:1:208 0.000104398 "24952" 8979
3:1:209 0.000104398 "Blastocerus dichotomus" 11105
3:1:210 0.000104398 "Proechimys goeldii" 13999
3:1:211 0.000103422 "21343" 8166
3:1:212 0.000103422 "23147" 8604
3:1:213 0.000103422 "23148" 8605
[truncated: 145,709 more chars]
