# Supplementary material for: A general rule on the organization of biodiversity in Earth’s biogeographical regions
Source: Nat Ecol Evol. 2025 Jun 4;9(7):1193–204. doi: 10.1038/s41559-025-02724-5 (PMC12240819; doi:10.1038/s41559-025-02724-5)
Supplement: Supplementary file 4 — R code and objects to replicate to estimate biogeographical sectors. [file 41559_2025_2724_MOESM4_ESM.zip › 01_Infomap_Ray.tree]

# '-s1146 -N100 Input/Ip_Raya.net Output' -> 1211 nodes partitioned in 6s from codelength 9.420327835 in one level to codelength 7.589182082 in 3 levels.
# path flow name node:
1:1:1 0.013128 "Taeniurops meyeni" 1176
1:1:2 0.0119914 "Urogymnus asperrimus" 1188
1:1:3 0.00994544 "Pastinachus ater" 1066
1:1:4 0.00988861 "Taeniura lymma" 1174
1:1:5 0.00784269 "Urogymnus granulatus" 1190
1:1:6 0.0076722 "Himantura uarnak" 986
1:1:7 0.00716072 "Pateobatis jenkinsii" 1073
1:1:8 0.00699023 "Aetomylaeus nichofii" 865
1:1:9 0.0058536 "Gymnura poecilura" 970
1:1:10 0.00568311 "Aetomylaeus vespertilio" 866
1:1:11 0.00562628 "Pateobatis fai" 1071
1:1:12 0.00488747 "Himantura leoparda" 985
1:1:13 0.00414867 "Maculabatis gerrardi" 1016
1:1:14 0.00358036 "Gymnura zonura" 973
1:1:15 0.00358036 "Maculabatis macrura" 1017
1:1:16 0.00358036 "Neotrygon caeruleopunctata" 1044
1:1:17 0.00312571 "Megatrygon microps" 1025
1:1:18 0.00301205 "Himantura undulata" 987
1:1:19 0.00284155 "Aetomylaeus maculatus" 863
1:1:20 0.0025574 "Pastinachus sephen" 1068
1:1:21 0.00215958 "Pateobatis uarnacoides" 1074
1:1:22 0.00204592 "2013" 590
1:1:23 0.00198909 "2130" 626
1:1:24 0.00198909 "2131" 627
1:1:25 0.00193226 "2102" 615
1:1:26 0.00187543 "Neotrygon orientalis" 1048
1:1:27 0.00187543 "Pateobatis bleekeri" 1070
1:1:28 0.0018186 "2043" 597
1:1:29 0.0018186 "2044" 598
1:1:30 0.0018186 "2159" 642
1:1:31 0.00176176 "2014" 591
1:1:32 0.00176176 "2042" 596
1:1:33 0.00176176 "2072" 605
1:1:34 0.00176176 "2073" 606
1:1:35 0.00176176 "2074" 607
1:1:36 0.00176176 "Brevitrygon walga" 895
1:1:37 0.00176176 "Telatrygon biasa" 1178
1:1:38 0.00170493 "1868" 568
1:1:39 0.00170493 "1869" 569
1:1:40 0.00170493 "2041" 595
1:1:41 0.00170493 "2045" 599
1:1:42 0.00170493 "2103" 616
1:1:43 0.00170493 "Maculabatis pastinacoides" 1018
1:1:44 0.0016481 "2075" 608
1:1:45 0.0016481 "2134" 629
1:1:46 0.0016481 "Pastinachus gracilicaudus" 1067
1:1:47 0.0016481 "Rhinobatos punctifer" 1146
1:1:48 0.00159127 "2104" 617
1:1:49 0.00159127 "2133" 628
1:1:50 0.00159127 "Neotrygon varidens" 1051
1:1:51 0.00153444 "1897" 573
1:1:52 0.00153444 "2101" 614
1:1:53 0.00153444 "2160" 643
1:1:54 0.00153444 "Brevitrygon heterura" 892
1:1:55 0.00147761 "1953" 580
1:1:56 0.00147761 "1982" 584
1:1:57 0.00142078 "2161" 644
1:1:58 0.00142078 "2163" 646
1:1:59 0.00142078 "Rhinobatos annandalei" 1135
1:1:60 0.00136395 "1923" 576
1:1:61 0.00136395 "1924" 577
1:1:62 0.00136395 "1952" 579
1:1:63 0.00136395 "2071" 604
1:1:64 0.00136395 "2076" 609
1:1:65 0.00136395 "2162" 645
1:1:66 0.00136395 "2185" 656
1:1:67 0.00136395 "Brevitrygon imbricata" 893
1:1:68 0.00136395 "Okamejei hollandi" 1057
1:1:69 0.00136395 "Urogymnus polylepis" 1192
1:1:70 0.00130712 "1778" 550
1:1:71 0.00130712 "1839" 562
1:1:72 0.00130712 "1896" 572
1:1:73 0.00130712 "1983" 585
1:1:74 0.00130712 "2015" 592
1:1:75 0.00125028 "1898" 574
1:1:76 0.00125028 "Maculabatis ambigua" 1012
1:1:77 0.00119345 "1807" 551
1:1:78 0.00119345 "1985" 587
1:1:79 0.00119345 "2100" 613
1:1:80 0.00119345 "2105" 618
1:1:81 0.00119345 "2187" 658
1:1:82 0.00119345 "Rhinobatos lionotus" 1142
1:1:83 0.00113662 "1720" 539
1:1:84 0.00113662 "1808" 552
1:1:85 0.00113662 "1895" 571
1:1:86 0.00113662 "2012" 589
1:1:87 0.00113662 "Pastinachus solocirostris" 1069
1:1:88 0.00107979 "1693" 531
1:1:89 0.00107979 "1749" 546
1:1:90 0.00107979 "1837" 560
1:1:91 0.00107979 "1838" 561
1:1:92 0.00107979 "2099" 612
1:1:93 0.00107979 "2127" 623
1:1:94 0.00107979 "2188" 659
1:1:95 0.00107979 "Sinobatis melanosoma" 1167
1:1:96 0.00102296 "1836" 559
1:1:97 0.00102296 "2046" 600
1:1:98 0.00102296 "2126" 622
1:1:99 0.00102296 "2186" 657
1:1:100 0.00102296 "Aetomylaeus milvus" 864
1:1:101 0.00102296 "Hemitrygon bennetti" 975
1:1:102 0.00102296 "Telatrygon crozieri" 1179
1:1:103 0.00102296 "Urogymnus lobistoma" 1191
1:1:104 0.000966129 "1840" 563
1:1:105 0.000966129 "2098" 611
1:1:106 0.000966129 "2189" 660
1:1:107 0.000966129 "2216" 674
1:1:108 0.000966129 "Orbiraja powelli" 1064
1:1:109 0.000909298 "1719" 538
1:1:110 0.000909298 "2158" 641
1:1:111 0.000909298 "2217" 675
1:1:112 0.000909298 "2221" 679
1:1:113 0.000909298 "Hemitrygon navarrae" 980
1:1:114 0.000852466 "1809" 553
1:1:115 0.000852466 "1986" 588
1:1:116 0.000852466 "2016" 593
1:1:117 0.000852466 "2069" 602
1:1:118 0.000852466 "2157" 640
1:1:119 0.000852466 "2192" 663
1:1:120 0.000795635 "1545" 463
1:1:121 0.000795635 "1690" 528
1:1:122 0.000795635 "1691" 529
1:1:123 0.000795635 "1692" 530
1:1:124 0.000795635 "1721" 540
1:1:125 0.000795635 "2070" 603
1:1:126 0.000795635 "2156" 639
1:1:127 0.000795635 "2215" 673
1:1:128 0.000738804 "1607" 490
1:1:129 0.000738804 "1661" 515
1:1:130 0.000738804 "1664" 517
1:1:131 0.000738804 "1665" 518
1:1:132 0.000738804 "2190" 661
1:1:133 0.000738804 "2307" 715
1:1:134 0.000738804 "Acroteriobatus variegatus" 858
1:1:135 0.000738804 "Dipturus johannisdavisi" 931
1:1:136 0.000738804 "Sinobatis borneensis" 1162
1:1:137 0.000681973 "1546" 464
1:1:138 0.000681973 "1574" 475
1:1:139 0.000681973 "1575" 476
1:1:140 0.000681973 "1585" 481
1:1:141 0.000681973 "1632" 502
1:1:142 0.000681973 "1635" 503
1:1:143 0.000681973 "1636" 504
1:1:144 0.000681973 "1662" 516
1:1:145 0.000681973 "2097" 610
1:1:146 0.000681973 "2191" 662
1:1:147 0.000681973 "2220" 678
1:1:148 0.000681973 "2278" 704
1:1:149 0.000681973 "2395" 762
1:1:150 0.000681973 "Maculabatis arabica" 1013
1:1:151 0.000681973 "Maculabatis bineeshi" 1015
1:1:152 0.000625142 "1576" 477
1:1:153 0.000625142 "1577" 478
1:1:154 0.000625142 "1605" 488
1:1:155 0.000625142 "1606" 489
1:1:156 0.000625142 "1611" 492
1:1:157 0.000625142 "2218" 676
1:1:158 0.000625142 "2219" 677
1:1:159 0.000625142 "2396" 763
1:1:160 0.000568311 "1556" 465
1:1:161 0.000568311 "1610" 491
1:1:162 0.000568311 "1722" 541
1:1:163 0.000568311 "1984" 586
1:1:164 0.000568311 "2248" 690
1:1:165 0.000568311 "2249" 691
1:1:166 0.00051148 "1694" 532
1:1:167 0.00051148 "1899" 575
1:1:168 0.00051148 "2277" 703
1:1:169 0.00051148 "Fluvitrygon signifer" 955
1:1:170 0.000454649 "1642" 508
1:1:171 0.000454649 "1643" 509
1:1:172 0.000454649 "1671" 522
1:1:173 0.000454649 "1750" 547
1:1:174 0.000454649 "1841" 564
1:1:175 0.000454649 "1842" 565
1:1:176 0.000454649 "1870" 570
1:1:177 0.000454649 "Acroteriobatus omanensis" 856
1:1:178 0.000454649 "Acroteriobatus salalah" 857
1:1:179 0.000397818 "1616" 497
1:1:180 0.000397818 "1638" 505
1:1:181 0.000397818 "1639" 506
1:1:182 0.000397818 "1645" 511
1:1:183 0.000397818 "1666" 519
1:1:184 0.000397818 "1667" 520
1:1:185 0.000397818 "1673" 524
1:1:186 0.000397818 "1812" 556
1:1:187 0.000397818 "2129" 625
1:1:188 0.000397818 "2247" 689
1:1:189 0.000397818 "2365" 748
1:1:190 0.000397818 "2393" 760
1:1:191 0.000397818 "2394" 761
1:1:192 0.000397818 "Maculabatis randalli" 1019
1:1:193 0.000397818 "Okamejei cairae" 1055
1:1:194 0.000340987 "1587" 483
1:1:195 0.000340987 "1672" 523
1:1:196 0.000340987 "1810" 554
1:1:197 0.000340987 "1811" 555
1:1:198 0.000340987 "2164" 647
1:1:199 0.000340987 "2336" 732
1:1:200 0.000340987 "2422" 775
1:1:201 0.000340987 "2423" 776
1:1:202 0.000340987 "2424" 777
1:1:203 0.000340987 "2425" 778
1:1:204 0.000340987 "Fluvitrygon kittipongi" 953
1:1:205 0.000340987 "Gymnura tentaculata" 972
1:1:206 0.000340987 "Orbiraja jensenae" 1063
1:1:207 0.000284155 "1925" 578
1:1:208 0.000284155 "1955" 582
1:1:209 0.000284155 "2017" 594
1:1:210 0.000284155 "2306" 714
1:1:211 0.000284155 "2364" 747
1:1:212 0.000284155 "Fluvitrygon oxyrhynchus" 954
1:1:213 0.000284155 "Rhinobatos borneensis" 1137
1:1:214 0.000227324 "1956" 583
1:1:215 0.000227324 "2128" 624
1:1:216 0.000227324 "2335" 731
1:1:217 0.000227324 "Rhinobatos penggali" 1145
1:1:218 0.000227324 "Rhinobatos whitei" 1151
1:1:219 0.000170493 "1674" 525
1:1:220 0.000170493 "1698" 534
1:1:221 0.000170493 "1727" 542
1:1:222 0.000170493 "1954" 581
1:1:223 0.000170493 "2449" 787
1:1:224 0.000170493 "Okamejei ornata" 1061
1:1:225 0.000170493 "Rhinobatos jimbaranensis" 1141
1:1:226 0.000113662 "1641" 507
1:1:227 0.000113662 "1670" 521
1:1:228 0.000113662 "1699" 535
1:1:229 0.000113662 "1814" 557
1:1:230 0.000113662 "1815" 558
1:1:231 0.000113662 "1843" 566
1:1:232 0.000113662 "1844" 567
1:1:233 0.000113662 "2390" 758
1:1:234 0.000113662 "2391" 759
1:1:235 0.000113662 "2419" 772
1:1:236 0.000113662 "2420" 773
1:1:237 0.000113662 "2450" 788
1:1:238 0.000113662 "2478" 800
1:1:239 0.000113662 "Brevitrygon javaensis" 894
1:1:240 0.000113662 "Sinobatis andamanensis" 1161
1:1:241 5.68311e-05 "278" 51
1:1:242 5.68311e-05 "307" 55
1:1:243 5.68311e-05 "308" 56
1:1:244 5.68311e-05 "1697" 533
1:1:245 5.68311e-05 "2276" 702
1:1:246 5.68311e-05 "2333" 730
1:1:247 5.68311e-05 "2362" 746
1:1:248 5.68311e-05 "2421" 774
1:1:249 5.68311e-05 "2457" 794
1:1:250 5.68311e-05 "2477" 799
1:1:251 5.68311e-05 "2479" 801
1:1:252 5.68311e-05 "2506" 808
1:1:253 5.68311e-05 "2507" 809
1:1:254 5.68311e-05 "2508" 810
1:1:255 5.68311e-05 "2535" 823
1:1:256 5.68311e-05 "2536" 824
1:1:257 5.68311e-05 "2537" 825
1:1:258 5.68311e-05 "2565" 837
1:1:259 5.68311e-05 "2566" 838
1:1:260 5.68311e-05 "2571" 839
1:1:261 5.68311e-05 "2600" 846
1:1:262 5.68311e-05 "2601" 847
1:1:263 5.68311e-05 "Amblyraja reversa" 874
1:1:264 5.68311e-05 "Rajella annandalei" 1116
1:1:265 5.68311e-05 "Rhinobatos manai" 1143
1:1:266 5.68311e-05 "Rhinobatos ranongensis" 1147
1:2:1 0.00215958 "2184" 655
1:2:2 0.00193226 "2183" 654
1:2:3 0.0018186 "2155" 638
1:2:4 0.00159127 "2241" 687
1:2:5 0.00153444 "Beringraja pulchra" 884
1:2:6 0.00147761 "2240" 686
1:2:7 0.00147761 "Gymnura japonica" 965
1:2:8 0.00147761 "Hemitrygon akajei" 974
1:2:9 0.00147761 "Okamejei boesemani" 1054
1:2:10 0.00147761 "Okamejei kenojei" 1058
1:2:11 0.00147761 "Telatrygon zugei" 1180
1:2:12 0.00142078 "2154" 637
1:2:13 0.00142078 "Dipturus tengu" 950
1:2:14 0.00136395 "2212" 670
1:2:15 0.00130712 "2211" 669
1:2:16 0.00130712 "2269" 699
1:2:17 0.00125028 "Myliobatis tobijei" 1036
1:2:18 0.00113662 "2182" 653
1:2:19 0.00113662 "2298" 713
1:2:20 0.00107979 "2326" 725
1:2:21 0.00102296 "2327" 726
1:2:22 0.000966129 "2213" 671
1:2:23 0.000966129 "2297" 712
1:2:24 0.000966129 "Okamejei acutispina" 1052
1:2:25 0.000966129 "Rhinobatos hynnicephalus" 1139
1:2:26 0.000909298 "2239" 685
1:2:27 0.000909298 "Rhinobatos schlegelii" 1150
1:2:28 0.000852466 "2181" 652
1:2:29 0.000852466 "Urolophus aurantiacus" 1193
1:2:30 0.000738804 "2210" 668
1:2:31 0.000738804 "2268" 698
1:2:32 0.000738804 "Telatrygon acutirostra" 1177
1:2:33 0.000681973 "Dipturus macrocauda" 936
1:2:34 0.000681973 "Hemitrygon sinensis" 982
1:2:35 0.000625142 "2152" 635
1:2:36 0.000625142 "2153" 636
1:2:37 0.000625142 "2325" 724
1:2:38 0.000625142 "Dipturus gigas" 926
1:2:39 0.000625142 "Okamejei meerdervoortii" 1060
1:2:40 0.000568311 "2354" 741
1:2:41 0.00051148 "Hemitrygon laevigata" 978
1:2:42 0.000454649 "Dipturus chinensis" 922
1:2:43 0.000397818 "2296" 711
1:2:44 0.000397818 "Hemitrygon izuensis" 977
1:2:45 0.000340987 "2180" 651
1:2:46 0.000340987 "Okamejei schmidti" 1062
1:2:47 0.000284155 "2238" 684
1:2:48 0.000284155 "2324" 723
1:2:49 0.000227324 "2267" 697
1:2:50 0.000227324 "2353" 740
1:2:51 0.000113662 "2323" 722
1:2:52 0.000113662 "Hongeo koreana" 988
1:2:53 5.68311e-05 "2352" 739
1:3:1 0.00221641 "Maculabatis astra" 1014
1:3:2 0.00210275 "Gymnura australis" 963
1:3:3 0.00198909 "Himantura australis" 984
1:3:4 0.00176176 "Aetomylaeus caeruleofasciatus" 862
1:3:5 0.0016481 "2428" 781
1:3:6 0.00147761 "Neotrygon australiae" 1043
1:3:7 0.00136395 "Hemitrygon fluviorum" 976
1:3:8 0.00130712 "2250" 692
1:3:9 0.00130712 "2279" 705
1:3:10 0.00130712 "2308" 716
1:3:11 0.00130712 "2337" 733
1:3:12 0.00130712 "2366" 749
1:3:13 0.00130712 "2398" 765
1:3:14 0.00125028 "2222" 680
1:3:15 0.00125028 "2427" 780
1:3:16 0.00119345 "2251" 693
1:3:17 0.00119345 "2280" 706
1:3:18 0.00119345 "Maculabatis toshi" 1020
1:3:19 0.00119345 "2397" 764
1:3:20 0.00113662 "2309" 717
1:3:21 0.00107979 "2339" 735
1:3:22 0.00107979 "2367" 750
1:3:23 0.00107979 "2368" 751
1:3:24 0.00102296 "2195" 666
1:3:25 0.00102296 "2281" 707
1:3:26 0.00102296 "2310" 718
1:3:27 0.00102296 "2338" 734
1:3:28 0.000966129 "2252" 694
1:3:29 0.000966129 "2369" 752
1:3:30 0.000966129 "Neotrygon picta" 1049
1:3:31 0.000909298 "2399" 766
1:3:32 0.000909298 "Myliobatis hamlyni" 1031
1:3:33 0.000852466 "2223" 681
1:3:34 0.000795635 "Neotrygon annotata" 1042
1:3:35 0.000795635 "Neotrygon trigonoides" 1050
1:3:36 0.000681973 "Urolophus flavomosaicus" 1199
1:3:37 0.000454649 "Pateobatis hortlei" 1072
1:3:38 0.000454649 "Urogymnus acanthobothrium" 1187
1:3:39 0.000397818 "Okamejei arafurensis" 1053
1:3:40 0.000397818 "2426" 779
1:3:41 0.000397818 "Dipturus melanospilus" 938
1:3:42 0.000284155 "Dipturus apricus" 914
1:3:43 0.000227324 "Urogymnus dalyensis" 1189
1:3:44 0.000227324 "Urolophus piperatus" 1208
1:3:45 0.000170493 "Hemitrygon longicauda" 979
1:3:46 0.000170493 "Dentiraja polyommata" 912
1:3:47 0.000113662 "Dipturus queenslandicus" 946
1:3:48 0.000113662 "Sinobatis filicauda" 1166
1:4:1 0.00153444 "2137" 631
1:4:2 0.00147761 "2166" 649
1:4:3 0.00142078 "2165" 648
1:4:4 0.00136395 "2138" 632
1:4:5 0.00130712 "2193" 664
1:4:6 0.00130712 "2194" 665
1:4:7 0.000681973 "Okamejei leptoura" 1059
1:4:8 0.000681973 "Rhinobatos sainsburyi" 1149
1:4:9 0.000681973 "Sinobatis bulbicauda" 1164
1:4:10 0.000568311 "Leucoraja pristispina" 1009
1:4:11 0.00051148 "Dentiraja falloarga" 907
1:4:12 0.000397818 "2109" 621
1:4:13 0.000397818 "2136" 630
1:4:14 0.000397818 "Neotrygon leylandi" 1046
1:4:15 0.000397818 "Urolophus westraliensis" 1211
1:4:16 0.000284155 "2108" 620
1:4:17 0.000284155 "Dentiraja healdi" 909
1:4:18 0.000227324 "Sinobatis caerulea" 1165
1:4:19 0.000113662 "Hemitrygon parvonigra" 981
1:4:20 5.68311e-05 "Neotrygon ningalooensis" 1047
1:4:21 5.68311e-05 "Urolophus mitosis" 1203
1:5:1 0.00386451 "Hexatrygon bickelli" 983
1:5:2 0.00198909 "Plesiobatis daviesi" 1075
1:5:3 0.000625142 "2242" 688
1:5:4 0.000454649 "2514" 814
1:5:5 0.000454649 "2543" 828
1:5:6 0.000397818 "2513" 813
1:5:7 0.000284155 "Urolophus neocaledoniensis" 1204
1:5:8 0.000284155 "125" 34
1:5:9 0.000284155 "126" 35
1:5:10 0.000284155 "154" 37
1:5:11 0.000284155 "155" 38
1:5:12 0.000284155 "184" 43
1:5:13 0.000227324 "2270" 700
1:5:14 0.000170493 "2355" 742
1:5:15 0.000170493 "2515" 815
1:5:16 0.000170493 "2544" 829
1:5:17 5.68311e-05 "67" 22
1:5:18 5.68311e-05 "96" 28
1:5:19 5.68311e-05 "97" 29
1:5:20 5.68311e-05 "156" 39
1:5:21 5.68311e-05 "183" 42
1:5:22 5.68311e-05 "185" 44
1:5:23 5.68311e-05 "2047" 601
1:5:24 5.68311e-05 "2107" 619
1:5:25 5.68311e-05 "2214" 672
1:5:26 5.68311e-05 "2271" 701
1:6:1 0.00119345 "Acroteriobatus leucospilus" 854
1:6:2 0.000852466 "1586" 482
1:6:3 0.000795635 "1582" 479
1:6:4 0.000738804 "Rhinobatos holcorhynchus" 1138
1:6:5 0.000738804 "1614" 495
1:6:6 0.000681973 "1612" 493
1:6:7 0.000681973 "1613" 494
1:6:8 0.000625142 "1583" 480
1:6:9 0.000454649 "1615" 496
1:6:10 0.000454649 "1644" 510
1:6:11 0.000397818 "Okamejei heemstrai" 1056
1:6:12 0.000227324 "Dipturus crosnieri" 923
1:6:13 0.000170493 "Indobatis ori" 998
1:6:14 5.68311e-05 "Acroteriobatus zanzibarensis" 859
1:7:1 0.000852466 "Taeniura lessoni" 1173
1:7:2 0.000397818 "Neotrygon kuhlii" 1045
1:7:3 0.000340987 "2452" 789
1:7:4 0.000284155 "2453" 790
1:7:5 0.000284155 "2482" 803
1:7:6 0.000227324 "2483" 804
1:7:7 0.000227324 "2512" 812
1:7:8 0.000170493 "2511" 811
1:7:9 0.000170493 "2542" 827
1:7:10 0.000113662 "2454" 791
1:7:11 0.000113662 "2481" 802
1:7:12 0.000113662 "2541" 826
1:8:1 0.00051148 "2484" 805
1:8:2 0.00051148 "2485" 806
1:8:3 0.000227324 "2456" 793
1:8:4 0.000227324 "Urolophus deforgesi" 1197
1:8:5 0.000227324 "Urolophus papilio" 1206
1:8:6 0.000170493 "2455" 792
1:9:1 0.000170493 "1728" 543
1:9:2 0.000113662 "Sinobatis brevicauda" 1163
1:9:3 0.000113662 "1757" 548
1:9:4 0.000113662 "Rhinobatos nudidorsalis" 1144
1:9:5 5.68311e-05 "1758" 549
2:1:1 0.00693339 "Raja clavata" 1104
2:1:2 0.00579677 "Myliobatis aquila" 1026
2:1:3 0.00545579 "Gymnura altavela" 962
2:1:4 0.00483064 "Aetomylaeus bovinus" 861
2:1:5 0.00483064 "Dasyatis pastinaca" 901
2:1:6 0.00471698 "Rostroraja alba" 1153
2:1:7 0.00363719 "Rhinobatos rhinobatos" 1148
2:1:8 0.0032962 "Leucoraja fullonica" 1002
2:1:9 0.00323937 "Taeniurops grabatus" 1175
2:1:10 0.00289839 "Dipturus oxyrinchus" 944
2:1:11 0.00289839 "Leucoraja circularis" 999
2:1:12 0.00267106 "Raja montagui" 1109
2:1:13 0.00244374 "Raja undulata" 1115
2:1:14 0.00238691 "Raja brachyura" 1103
2:1:15 0.00233008 "Leucoraja naevus" 1007
2:1:16 0.00221641 "Raja miraletus" 1108
2:1:17 0.00176176 "Raja asterias" 1102
2:1:18 0.00170493 "Raja radula" 1113
2:1:19 0.00142078 "1197" 351
2:1:20 0.00136395 "1222" 359
2:1:21 0.00136395 "1253" 371
2:1:22 0.00136395 "1370" 408
2:1:23 0.00130712 "1254" 372
2:1:24 0.00130712 "1369" 407
2:1:25 0.00130712 "1398" 421
2:1:26 0.00130712 "1399" 422
2:1:27 0.00125028 "1223" 360
2:1:28 0.00125028 "1252" 370
2:1:29 0.00125028 "1281" 379
2:1:30 0.00119345 "1224" 361
2:1:31 0.00119345 "1251" 369
2:1:32 0.00119345 "1311" 388
2:1:33 0.00119345 "1339" 396
2:1:34 0.00119345 "1340" 397
2:1:35 0.00119345 "1368" 406
2:1:36 0.00119345 "1544" 462
2:1:37 0.00119345 "Raja polystigma" 1112
2:1:38 0.00113662 "1169" 339
2:1:39 0.00113662 "1282" 380
2:1:40 0.00113662 "1397" 420
2:1:41 0.00113662 "1427" 435
2:1:42 0.00113662 "1456" 442
2:1:43 0.00113662 "1457" 443
2:1:44 0.00107979 "1283" 381
2:1:45 0.00107979 "1310" 387
2:1:46 0.00107979 "1428" 436
2:1:47 0.00102296 "1198" 352
2:1:48 0.00102296 "1426" 434
2:1:49 0.00102296 "1485" 448
2:1:50 0.00102296 "Raja microocellata" 1107
2:1:51 0.000966129 "1168" 338
2:1:52 0.000966129 "1225" 362
2:1:53 0.000966129 "1280" 378
2:1:54 0.000909298 "1167" 337
2:1:55 0.000909298 "1196" 350
2:1:56 0.000909298 "1226" 363
2:1:57 0.000909298 "1429" 437
2:1:58 0.000909298 "1514" 454
2:1:59 0.000852466 "1279" 377
2:1:60 0.000852466 "1307" 384
2:1:61 0.000852466 "1308" 385
2:1:62 0.000852466 "1515" 455
2:1:63 0.000795635 "1458" 444
2:1:64 0.000795635 "1484" 447
2:1:65 0.000738804 "1366" 405
2:1:66 0.000738804 "1455" 441
2:1:67 0.000738804 "1486" 449
2:1:68 0.000738804 "1543" 461
2:1:69 0.000625142 "1572" 474
2:1:70 0.000568311 "1309" 386
2:1:71 0.000568311 "Dasyatis tortonesei" 902
2:1:72 0.000568311 "Leucoraja melitensis" 1006
2:1:73 0.000454649 "1079" 314
2:1:74 0.000454649 "1108" 322
2:1:75 0.000340987 "1113" 324
2:1:76 0.000340987 "1142" 332
2:1:77 0.000340987 "1513" 453
2:1:78 0.000284155 "Neoraja iberica" 1040
2:1:79 0.000170493 "1395" 419
2:1:80 0.000170493 "1512" 452
2:1:81 0.000170493 "1541" 459
2:1:82 0.000170493 "1542" 460
2:1:83 0.000113662 "1570" 472
2:1:84 0.000113662 "1571" 473
2:1:85 0.000113662 "1600" 487
2:1:86 0.000113662 "1730" 544
2:1:87 0.000113662 "1731" 545
2:1:88 0.000113662 "Raja herwigi" 1105
2:1:89 0.000113662 "Raja maderensis" 1106
2:1:90 5.68311e-05 "1137" 330
2:1:91 5.68311e-05 "1200" 353
2:1:92 5.68311e-05 "1321" 391
2:1:93 5.68311e-05 "1568" 471
2:1:94 5.68311e-05 "1597" 486
2:1:95 5.68311e-05 "1618" 498
2:1:96 5.68311e-05 "1647" 512
2:2:1 0.00829734 "Amblyraja hyperborea" 871
2:2:2 0.00522846 "Rajella fyllae" 1125
2:2:3 0.00500114 "Rajella bigelowi" 1119
2:2:4 0.00471698 "Amblyraja radiata" 873
2:2:5 0.00392135 "Amblyraja jenseni" 872
2:2:6 0.00369402 "Malacoraja spinacidermis" 1024
2:2:7 0.0025574 "Rajella lintea" 1128
2:2:8 0.00238691 "Rajella bathyphila" 1118
2:2:9 0.0018186 "Dipturus batis" 916
2:2:10 0.00153444 "Leucoraja ocellata" 1008
2:2:11 0.00147761 "1221" 358
2:2:12 0.00147761 "Dipturus nidarosiensis" 941
2:2:13 0.00142078 "Malacoraja senta" 1023
2:2:14 0.00136395 "1250" 368
2:2:15 0.00136395 "Dipturus intermedius" 930
2:2:16 0.00125028 "1249" 367
2:2:17 0.00107979 "1278" 376
2:2:18 0.00102296 "1192" 346
2:2:19 0.00102296 "1220" 357
2:2:20 0.000966129 "Dipturus laevis" 932
2:2:21 0.000966129 "Leucoraja erinacea" 1001
2:2:22 0.000909298 "789" 174
2:2:23 0.000909298 "1162" 334
2:2:24 0.000909298 "1191" 345
2:2:25 0.000852466 "817" 192
2:2:26 0.000795635 "788" 173
2:2:27 0.000795635 "818" 193
2:2:28 0.000795635 "1104" 318
2:2:29 0.000795635 "1133" 326
2:2:30 0.000795635 "1337" 394
2:2:31 0.000738804 "1163" 335
2:2:32 0.000738804 "Rajella kukujevi" 1126
2:2:33 0.000681973 "1193" 347
2:2:34 0.000681973 "1336" 393
2:2:35 0.000625142 "846" 207
2:2:36 0.000625142 "875" 224
2:2:37 0.000625142 "904" 241
2:2:38 0.000625142 "932" 256
2:2:39 0.000625142 "933" 257
2:2:40 0.000625142 "1365" 404
2:2:41 0.000625142 "Neoraja caerulea" 1038
2:2:42 0.000568311 "902" 239
2:2:43 0.000568311 "961" 267
2:2:44 0.000568311 "1394" 418
2:2:45 0.00051148 "843" 204
2:2:46 0.00051148 "844" 205
2:2:47 0.00051148 "873" 222
2:2:48 0.00051148 "903" 240
2:2:49 0.00051148 "931" 255
2:2:50 0.00051148 "962" 268
2:2:51 0.00051148 "1075" 310
2:2:52 0.00051148 "1134" 327
2:2:53 0.00051148 "1393" 417
2:2:54 0.000454649 "845" 206
2:2:55 0.000454649 "872" 221
2:2:56 0.000454649 "874" 223
2:2:57 0.000454649 "901" 238
2:2:58 0.000454649 "930" 254
2:2:59 0.000454649 "959" 265
2:2:60 0.000454649 "960" 266
2:2:61 0.000454649 "988" 275
2:2:62 0.000454649 "989" 276
2:2:63 0.000454649 "990" 277
2:2:64 0.000454649 "1046" 297
2:2:65 0.000397818 "814" 189
2:2:66 0.000397818 "1017" 285
2:2:67 0.000397818 "Malacoraja kreffti" 1021
2:2:68 0.000340987 "1047" 298
2:2:69 0.000340987 "1076" 311
2:2:70 0.000340987 "1161" 333
2:2:71 0.000340987 "1338" 395
2:2:72 0.000340987 "1364" 403
2:2:73 0.000340987 "1422" 432
2:2:74 0.000284155 "816" 191
2:2:75 0.000284155 "900" 237
2:2:76 0.000284155 "1018" 286
2:2:77 0.000284155 "1190" 344
2:2:78 0.000284155 "1219" 356
2:2:79 0.000284155 "1451" 440
2:2:80 0.000284155 "1480" 446
2:2:81 0.000227324 "787" 172
2:2:82 0.000227324 "871" 220
2:2:83 0.000227324 "929" 253
2:2:84 0.000227324 "1050" 300
2:2:85 0.000227324 "1103" 317
2:2:86 0.000227324 "1105" 319
2:2:87 0.000227324 "1132" 325
2:2:88 0.000227324 "1248" 366
2:2:89 0.000227324 "1423" 433
2:2:90 0.000227324 "1509" 451
2:2:91 0.000227324 "1538" 458
2:2:92 0.000227324 "1567" 470
2:2:93 0.000170493 "813" 188
2:2:94 0.000170493 "842" 203
2:2:95 0.000170493 "1051" 301
2:2:96 0.000170493 "1074" 309
2:2:97 0.000170493 "1078" 313
2:2:98 0.000113662 "785" 170
2:2:99 0.000113662 "786" 171
2:2:100 0.000113662 "815" 190
2:2:101 0.000113662 "1049" 299
2:2:102 0.000113662 "1077" 312
2:2:103 0.000113662 "1080" 315
2:2:104 0.000113662 "1081" 316
2:2:105 0.000113662 "1106" 320
2:2:106 0.000113662 "1107" 321
2:2:107 0.000113662 "1109" 323
2:2:108 0.000113662 "1136" 329
2:2:109 0.000113662 "1140" 331
2:2:110 0.000113662 "1277" 375
2:2:111 0.000113662 "1335" 392
2:2:112 0.000113662 "1596" 485
2:2:113 0.000113662 "1625" 501
2:2:114 0.000113662 "1654" 514
2:2:115 0.000113662 "1683" 527
2:2:116 5.68311e-05 "294" 54
2:2:117 5.68311e-05 "353" 62
2:2:118 5.68311e-05 "384" 67
2:2:119 5.68311e-05 "414" 72
2:2:120 5.68311e-05 "474" 79
2:2:121 5.68311e-05 "727" 131
2:2:122 5.68311e-05 "755" 150
2:2:123 5.68311e-05 "756" 151
2:2:124 5.68311e-05 "784" 169
2:2:125 5.68311e-05 "847" 208
2:2:126 5.68311e-05 "876" 225
2:2:127 5.68311e-05 "993" 278
2:2:128 5.68311e-05 "994" 279
2:2:129 5.68311e-05 "1021" 287
2:2:130 5.68311e-05 "1022" 288
2:2:131 5.68311e-05 "1135" 328
2:2:132 5.68311e-05 "1165" 336
2:2:133 5.68311e-05 "1194" 348
2:2:134 5.68311e-05 "1195" 349
2:2:135 5.68311e-05 "1354" 401
2:2:136 5.68311e-05 "1355" 402
2:2:137 5.68311e-05 "1385" 416
2:2:138 5.68311e-05 "1415" 430
2:2:139 5.68311e-05 "1416" 431
2:2:140 5.68311e-05 "1712" 537
2:2:141 5.68311e-05 "2295" 710
2:2:142 5.68311e-05 "2384" 757
2:2:143 5.68311e-05 "2431" 784
2:3:1 0.0025574 "Rajella dissimilis" 1122
2:3:2 0.00221641 "Rajella barnardi" 1117
2:3:3 0.00204592 "Raja straeleni" 1114
2:3:4 0.00193226 "Rajella leoparda" 1127
2:3:5 0.0018186 "Dipturus doutrei" 924
2:3:6 0.00159127 "1171" 341
2:3:7 0.00153444 "1172" 342
2:3:8 0.00147761 "1201" 354
2:3:9 0.00147761 "1377" 409
2:3:10 0.00147761 "1379" 411
2:3:11 0.00147761 "Rhinobatos irvinei" 1140
2:3:12 0.00142078 "1170" 340
2:3:13 0.00142078 "1202" 355
2:3:14 0.00142078 "1348" 399
2:3:15 0.00142078 "1378" 410
2:3:16 0.00142078 "Dasyatis marmorata" 900
2:3:17 0.00136395 "1231" 364
2:3:18 0.00136395 "1289" 382
2:3:19 0.00136395 "1290" 383
2:3:20 0.00136395 "1318" 389
2:3:21 0.00136395 "1347" 398
2:3:22 0.00130712 "1232" 365
2:3:23 0.00130712 "1261" 374
2:3:24 0.00130712 "1382" 414
2:3:25 0.00130712 "Rhinobatos albomaculatus" 1134
2:3:26 0.00125028 "1410" 425
2:3:27 0.00125028 "1411" 426
2:3:28 0.00125028 "Gymnura sereti" 971
2:3:29 0.00125028 "Raja parva" 1111
2:3:30 0.00119345 "1408" 423
2:3:31 0.00119345 "1409" 424
2:3:32 0.00119345 "Fontitrygon margarita" 959
2:3:33 0.00107979 "Fontitrygon margaritella" 960
2:3:34 0.00102296 "1260" 373
2:3:35 0.00102296 "1380" 412
2:3:36 0.00102296 "Leucoraja leucosticta" 1005
2:3:37 0.000966129 "1349" 400
2:3:38 0.000909298 "Fontitrygon ukpam" 961
2:3:39 0.000909298 "Rajella ravidula" 1132
2:3:40 0.000625142 "1383" 415
2:3:41 0.000625142 "Hypanus rudis" 995
2:3:42 0.000568311 "1381" 413
2:3:43 0.000340987 "1173" 343
2:3:44 0.000340987 "1319" 390
2:3:45 0.000170493 "Neoraja africana" 1037
2:3:46 5.68311e-05 "Fontitrygon garouaensis" 957
2:4:1 0.00170493 "1530" 456
2:4:2 0.0016481 "1444" 439
2:4:3 0.00159127 "1558" 467
2:4:4 0.00147761 "1559" 468
2:4:5 0.00142078 "1443" 438
2:4:6 0.00142078 "1502" 450
2:4:7 0.00136395 "1414" 429
2:4:8 0.00136395 "1473" 445
2:4:9 0.00136395 "Dipturus springeri" 947
2:4:10 0.00113662 "1413" 428
2:4:11 0.00113662 "1531" 457
2:4:12 0.000966129 "1412" 427
2:4:13 0.000966129 "1557" 466
2:4:14 0.000738804 "Dasyatis chrysonota" 898
2:4:15 0.000681973 "Gymnura natalensis" 969
2:4:16 0.000568311 "Acroteriobatus annulatus" 852
2:4:17 0.000568311 "Leucoraja wallacei" 1010
2:4:18 0.000568311 "Rajella caudaspinosa" 1120
2:4:19 0.000397818 "Acroteriobatus blochii" 853
2:4:20 0.000397818 "Acroteriobatus ocellatus" 855
2:4:21 0.000397818 "Leucoraja compagnoi" 1000
2:4:22 0.000340987 "Dipturus pullopunctatus" 945
2:4:23 0.000284155 "Dipturus lanceorostratus" 934
2:4:24 0.000284155 "Raja ocellifera" 1110
2:4:25 0.000284155 "Rhinobatos austini" 1136
2:4:26 0.000227324 "Dipturus campbelli" 919
2:4:27 0.000227324 "Dipturus stenorhynchus" 948
2:4:28 0.000170493 "Anacanthobatis marmorata" 877
2:4:29 0.000170493 "Neoraja stehmanni" 1041
2:4:30 0.000113662 "Amblyraja robertsi" 875
2:4:31 5.68311e-05 "Rajella paucispinosa" 1130
2:5:1 0.0085815 "Bathytoshia lata" 880
3:1:1 0.0034667 "Myliobatis goodei" 1030
3:1:2 0.00323937 "Myliobatis freminvillei" 1029
3:1:3 0.00295522 "Hypanus americanus" 989
3:1:4 0.00295522 "Hypanus guttatus" 992
3:1:5 0.00278472 "Hypanus say" 997
3:1:6 0.00261423 "Bathytoshia centroura" 879
3:1:7 0.00250057 "Styracura schmardae" 1172
3:1:8 0.00238691 "Dipturus teevani" 949
3:1:9 0.00210275 "Rajella fuliginea" 1124
3:1:10 0.0018186 "Pseudobatos percellens" 1097
3:1:11 0.0018186 "Gymnura micrura" 968
3:1:12 0.00176176 "Dactylobatus clarkii" 897
3:1:13 0.00136395 "705" 120
3:1:14 0.00136395 "Gymnura lessae" 966
3:1:15 0.00136395 "Pseudobatos lentiginosus" 1095
3:1:16 0.00125028 "Dipturus garricki" 925
3:1:17 0.00119345 "646" 103
3:1:18 0.00119345 "734" 135
3:1:19 0.00113662 "675" 111
3:1:20 0.00113662 "708" 123
3:1:21 0.00113662 "733" 134
3:1:22 0.00113662 "Hypanus sabinus" 996
3:1:23 0.00113662 "Rostroraja eglanteria" 1156
3:1:24 0.00113662 "Hypanus berthalutzae" 990
3:1:25 0.00107979 "617" 95
3:1:26 0.00107979 "704" 119
3:1:27 0.00107979 "853" 212
3:1:28 0.00102296 "766" 158
3:1:29 0.00102296 "795" 178
3:1:30 0.00102296 "912" 242
3:1:31 0.00102296 "Dipturus bullisi" 918
3:1:32 0.000966129 "588" 90
3:1:33 0.000966129 "882" 227
3:1:34 0.000966129 "883" 228
3:1:35 0.000966129 "942" 259
3:1:36 0.000909298 "589" 91
3:1:37 0.000909298 "676" 112
3:1:38 0.000909298 "732" 133
3:1:39 0.000909298 "760" 153
3:1:40 0.000909298 "941" 258
3:1:41 0.000909298 "Fontitrygon geijskesi" 958
3:1:42 0.000852466 "619" 97
3:1:43 0.000852466 "824" 197
3:1:44 0.000795635 "677" 113
3:1:45 0.000795635 "707" 122
3:1:46 0.000795635 "761" 154
3:1:47 0.000795635 "972" 270
3:1:48 0.000795635 "1001" 280
3:1:49 0.000795635 "Leucoraja garmani" 1003
3:1:50 0.000795635 "Schroederobatis americana" 1160
3:1:51 0.000795635 "978" 273
3:1:52 0.000738804 "590" 92
3:1:53 0.000738804 "731" 132
3:1:54 0.000738804 "737" 138
3:1:55 0.000738804 "971" 269
3:1:56 0.000738804 "1030" 289
3:1:57 0.000738804 "1031" 290
3:1:58 0.000738804 "Dactylobatus armatus" 896
3:1:59 0.000738804 "Rostroraja texana" 1158
3:1:60 0.000681973 "703" 118
3:1:61 0.000681973 "1006" 282
3:1:62 0.000681973 "1060" 302
3:1:63 0.000681973 "Hypanus marianae" 994
3:1:64 0.000625142 "647" 104
3:1:65 0.000625142 "648" 105
3:1:66 0.000625142 "759" 152
3:1:67 0.000625142 "854" 213
3:1:68 0.000625142 "Breviraja colesi" 888
3:1:69 0.000625142 "Leucoraja lentiginosa" 1004
3:1:70 0.000625142 "949" 261
3:1:71 0.000625142 "1035" 294
3:1:72 0.000568311 "618" 96
3:1:73 0.000568311 "851" 210
3:1:74 0.000568311 "852" 211
3:1:75 0.000568311 "913" 243
3:1:76 0.000568311 "Breviraja nigriventralis" 890
3:1:77 0.000568311 "Springeria longirostris" 1170
3:1:78 0.000568311 "977" 272
3:1:79 0.000568311 "1034" 293
3:1:80 0.000568311 "1061" 303
3:1:81 0.00051148 "764" 156
3:1:82 0.00051148 "793" 176
3:1:83 0.00051148 "973" 271
3:1:84 0.00051148 "979" 274
3:1:85 0.00051148 "1007" 283
3:1:86 0.000454649 "735" 136
3:1:87 0.000454649 "Dipturus oregoni" 943
3:1:88 0.000454649 "Rostroraja cervigoni" 1155
3:1:89 0.000454649 "1002" 281
3:1:90 0.000454649 "1032" 291
3:1:91 0.000454649 "1033" 292
3:1:92 0.000397818 "736" 137
3:1:93 0.000397818 "763" 155
3:1:94 0.000397818 "Breviraja spinosa" 891
3:1:95 0.000397818 "Dipturus mennii" 939
3:1:96 0.000340987 "706" 121
3:1:97 0.000340987 "Dipturus olseni" 942
3:1:98 0.000340987 "Fontitrygon colarensis" 956
3:1:99 0.000284155 "794" 177
3:1:100 0.000284155 "822" 195
3:1:101 0.000284155 "Breviraja claramaculata" 887
3:1:102 0.000284155 "Rajella purpuriventralis" 1131
3:1:103 0.000284155 "Rajella sadowskii" 1133
3:1:104 0.000227324 "792" 175
3:1:105 0.000227324 "881" 226
3:1:106 0.000227324 "Leucoraja yucatanensis" 1011
3:1:107 0.000227324 "Neoraja carolinensis" 1039
3:1:108 0.000227324 "Rostroraja ackleyi" 1152
3:1:109 0.000227324 "796" 179
3:1:110 0.000227324 "1063" 305
3:1:111 0.000170493 "Springeria folirostris" 1169
3:1:112 0.000170493 "1064" 306
3:1:113 0.000170493 "Malacoraja obscura" 1022
3:1:114 0.000113662 "Breviraja mouldi" 889
3:1:115 0.000113662 "Potamotrygon marinae" 1084
3:1:116 0.000113662 "Potamotrygon yepezi" 1091
3:1:117 5.68311e-05 "765" 157
3:1:118 5.68311e-05 "823" 196
3:1:119 5.68311e-05 "Potamotrygon signata" 1090
3:1:120 5.68311e-05 "Rostroraja bahamensis" 1154
3:2:1 0.00204592 "Hypanus dipterurus" 991
3:2:2 0.00147761 "Gymnura crebripunctata" 964
3:2:3 0.00142078 "738" 139
3:2:4 0.00136395 "Hypanus longus" 993
3:2:5 0.00136395 "Pseudobatos glaucostigmus" 1093
3:2:6 0.00125028 "709" 124
3:2:7 0.00125028 "Rostroraja equatorialis" 1157
3:2:8 0.00125028 "Rostroraja velezi" 1159
3:2:9 0.00119345 "Pseudobatos planiceps" 1098
3:2:10 0.00113662 "649" 106
3:2:11 0.00113662 "Pseudobatos leucorhynchus" 1096
3:2:12 0.00102296 "472" 77
3:2:13 0.00102296 "678" 114
3:2:14 0.00102296 "Myliobatis longirostris" 1032
3:2:15 0.000966129 "502" 81
3:2:16 0.000852466 "501" 80
3:2:17 0.000795635 "473" 78
3:2:18 0.000795635 "679" 115
3:2:19 0.000738804 "650" 107
3:2:20 0.000738804 "712" 127
3:2:21 0.000681973 "620" 98
3:2:22 0.000681973 "Pseudobatos prahli" 1099
3:2:23 0.000625142 "531" 85
3:2:24 0.000625142 "711" 126
3:2:25 0.000625142 "739" 140
3:2:26 0.000568311 "471" 76
3:2:27 0.000568311 "653" 109
3:2:28 0.000568311 "740" 141
3:2:29 0.000568311 "741" 142
3:2:30 0.00051148 "Pseudobatos productus" 1100
3:2:31 0.00051148 "532" 86
3:2:32 0.00051148 "Styracura pacifica" 1171
3:2:33 0.000454649 "Gymnura marmorata" 967
3:2:34 0.000454649 "561" 88
3:2:35 0.000454649 "591" 93
3:2:36 0.000397818 "680" 116
3:2:37 0.000397818 "713" 128
3:2:38 0.000397818 "742" 143
3:2:39 0.000340987 "562" 89
3:2:40 0.000227324 "Beringraja cortezensis" 882
3:2:41 0.000227324 "Pseudobatos buthi" 1092
3:2:42 0.000227324 "Aetomylaeus asperrimus" 860
3:2:43 0.000113662 "503" 82
3:2:44 0.000113662 "Potamotrygon magdalenae" 1083
3:2:45 5.68311e-05 "Rajella eisenhardti" 1123
3:3:1 0.00466015 "Amblyraja badia" 867
3:3:2 0.00215958 "Beringraja binoculata" 881
3:3:3 0.00159127 "Beringraja rhina" 885
3:3:4 0.000738804 "Beringraja inornata" 883
3:3:5 0.000681973 "Myliobatis californicus" 1027
3:3:6 0.000625142 "442" 73
3:3:7 0.000568311 "413" 71
3:3:8 0.000568311 "443" 74
3:3:9 0.00051148 "412" 70
3:3:10 0.000454649 "382" 65
3:3:11 0.000454649 "383" 66
3:3:12 0.000454649 "Beringraja stellulata" 886
3:3:13 0.000397818 "381" 64
3:3:14 0.000340987 "410" 68
3:3:15 0.000340987 "411" 69
3:3:16 0.000227324 "293" 53
3:3:17 0.000227324 "322" 58
3:3:18 0.000227324 "351" 60
3:3:19 0.000227324 "352" 61
3:3:20 0.000227324 "380" 63
3:3:21 0.000170493 "61" 20
3:3:22 0.000170493 "90" 26
3:3:23 0.000170493 "119" 32
3:3:24 0.000170493 "148" 36
3:3:25 0.000170493 "176" 40
3:3:26 0.000170493 "177" 41
3:3:27 0.000170493 "205" 45
3:3:28 0.000170493 "206" 46
3:3:29 0.000170493 "234" 47
3:3:30 0.000170493 "235" 48
3:3:31 0.000170493 "263" 49
3:3:32 0.000170493 "264" 50
3:3:33 0.000170493 "292" 52
3:3:34 0.000170493 "321" 57
3:3:35 0.000170493 "323" 59
3:3:36 0.000170493 "2383" 756
3:3:37 0.000113662 "3" 1
3:3:38 0.000113662 "4" 2
3:3:39 0.000113662 "32" 12
3:3:40 0.000113662 "33" 13
3:3:41 0.000113662 "62" 21
3:3:42 0.000113662 "89" 25
3:3:43 0.000113662 "91" 27
3:3:44 0.000113662 "118" 31
3:3:45 0.000113662 "444" 75
3:3:46 5.68311e-05 "31" 11
3:3:47 5.68311e-05 "60" 19
3:3:48 5.68311e-05 "120" 33
3:3:49 5.68311e-05 "533" 87
3:3:50 5.68311e-05 "621" 99
3:3:51 5.68311e-05 "2382" 755
3:3:52 5.68311e-05 "2411" 770
3:3:53 5.68311e-05 "2412" 771
3:3:54 5.68311e-05 "2439" 785
3:3:55 5.68311e-05 "2440" 786
3:3:56 5.68311e-05 "2468" 797
3:3:57 5.68311e-05 "2469" 798
3:3:58 5.68311e-05 "2497" 807
3:3:59 5.68311e-05 "2526" 821
3:3:60 5.68311e-05 "2527" 822
3:3:61 5.68311e-05 "2555" 835
3:3:62 5.68311e-05 "2556" 836
3:3:63 5.68311e-05 "2584" 844
3:3:64 5.68311e-05 "2585" 845
3:4:1 0.00125028 "Dipturus trachydermus" 951
3:4:2 0.000966129 "Amblyraja doellojuradoi" 868
3:4:3 0.000909298 "893" 230
3:4:4 0.000852466 "Dipturus brevicaudatus" 917
3:4:5 0.000738804 "922" 246
3:4:6 0.000738804 "Dasyatis hypostigma" 899
3:4:7 0.000681973 "Pseudobatos horkelii" 1094
3:4:8 0.000625142 "923" 247
3:4:9 0.000568311 "894" 231
3:4:10 0.000568311 "950" 262
3:4:11 0.000568311 "951" 263
3:4:12 0.00051148 "921" 245
3:4:13 0.000454649 "865" 214
3:4:14 0.000454649 "866" 215
3:4:15 0.000454649 "Dipturus leptocaudus" 935
3:4:16 0.000454649 "Myliobatis ridens" 1034
3:4:17 0.000397818 "895" 232
3:4:18 0.000340987 "809" 185
3:4:19 0.000340987 "837" 199
3:4:20 0.000340987 "867" 216
3:4:21 0.000284155 "836" 198
3:4:22 0.000284155 "838" 200
3:4:23 0.000284155 "Dipturus argentinensis" 915
3:4:24 0.000227324 "839" 201
3:4:25 0.000227324 "896" 233
3:4:26 0.000227324 "Dipturus lamillai" 933
3:4:27 0.000113662 "Potamotrygon motoro" 1085
3:4:28 5.68311e-05 "Potamotrygon castexi" 1078
3:4:29 5.68311e-05 "Potamotrygon schuemacheri" 1088
3:5:1 0.0111389 "Pteroplatytrygon violacea" 1101
3:5:2 0.000113662 "624" 101
3:5:3 0.000113662 "652" 108
3:5:4 5.68311e-05 "514" 83
3:5:5 5.68311e-05 "515" 84
3:5:6 5.68311e-05 "623" 100
3:5:7 5.68311e-05 "744" 145
3:5:8 5.68311e-05 "819" 194
3:5:9 5.68311e-05 "848" 209
3:5:10 5.68311e-05 "1062" 304
3:5:11 5.68311e-05 "2330" 727
3:5:12 5.68311e-05 "2331" 728
3:5:13 5.68311e-05 "2332" 729
3:5:14 5.68311e-05 "2359" 743
3:5:15 5.68311e-05 "2360" 744
3:5:16 5.68311e-05 "2361" 745
3:6:1 0.00125028 "Rajella nigerrima" 1129
3:6:2 0.000795635 "Amblyraja frerichsi" 869
3:6:3 0.000795635 "Myliobatis chilensis" 1028
3:6:4 0.000681973 "Myliobatis peruvianus" 1033
3:6:5 0.000625142 "Dipturus chilensis" 921
3:6:6 0.000454649 "743" 144
3:6:7 0.000397818 "805" 183
3:6:8 0.000397818 "806" 184
3:6:9 0.000340987 "777" 163
3:6:10 0.000340987 "780" 166
3:6:11 0.000340987 "772" 159
3:6:12 0.000340987 "773" 160
3:6:13 0.000340987 "802" 180
3:6:14 0.000340987 "803" 181
3:6:15 0.000284155 "751" 148
3:6:16 0.000284155 "778" 164
3:6:17 0.000284155 "779" 165
3:6:18 0.000284155 "810" 186
3:6:19 0.000284155 "804" 182
3:6:20 0.000170493 "750" 147
3:6:21 0.000113662 "710" 125
3:6:22 0.000113662 "775" 161
3:6:23 0.000113662 "776" 162
3:6:24 5.68311e-05 "719" 129
3:6:25 5.68311e-05 "748" 146
3:7:1 0.00267106 "Amblyraja georgiana" 870
3:7:2 0.000170493 "781" 167
3:7:3 0.000113662 "1591" 484
3:7:4 5.68311e-05 "608" 94
3:7:5 5.68311e-05 "637" 102
3:7:6 5.68311e-05 "666" 110
3:7:7 5.68311e-05 "695" 117
3:7:8 5.68311e-05 "724" 130
3:7:9 5.68311e-05 "753" 149
3:7:10 5.68311e-05 "782" 168
3:7:11 5.68311e-05 "811" 187
3:7:12 5.68311e-05 "840" 202
3:7:13 5.68311e-05 "868" 217
3:7:14 5.68311e-05 "869" 218
3:7:15 5.68311e-05 "870" 219
3:7:16 5.68311e-05 "897" 234
3:7:17 5.68311e-05 "898" 235
3:7:18 5.68311e-05 "899" 236
3:7:19 5.68311e-05 "924" 248
3:7:20 5.68311e-05 "925" 249
3:7:21 5.68311e-05 "926" 250
3:7:22 5.68311e-05 "927" 251
3:7:23 5.68311e-05 "928" 252
3:7:24 5.68311e-05 "956" 264
3:7:25 5.68311e-05 "1012" 284
3:7:26 5.68311e-05 "1041" 295
3:7:27 5.68311e-05 "1042" 296
3:7:28 5.68311e-05 "1070" 307
3:7:29 5.68311e-05 "1071" 308
3:7:30 5.68311e-05 "1562" 469
3:7:31 5.68311e-05 "1619" 499
3:7:32 5.68311e-05 "1620" 500
3:7:33 5.68311e-05 "1649" 513
3:7:34 5.68311e-05 "1678" 526
3:7:35 5.68311e-05 "1707" 536
3:7:36 5.68311e-05 "Amblyraja taaf" 876
3:8:1 0.000966129 "943" 260
3:8:2 0.000340987 "914" 244
3:8:3 0.000227324 "Potamotrygon orbignyi" 1087
3:8:4 0.000170493 "Potamotrygon constellata" 1079
3:8:5 0.000113662 "Paratrygon aiereba" 1065
3:8:6 0.000113662 "Plesiotrygon iwamae" 1076
3:8:7 0.000113662 "Potamotrygon scobina" 1089
3:8:8 5.68311e-05 "Potamotrygon leopoldi" 1082
3:8:9 5.68311e-05 "Potamotrygon henlei" 1080
3:8:10 5.68311e-05 "Potamotrygon ocellata" 1086
3:9:1 0.000113662 "892" 229
3:9:2 0.000113662 "Potamotrygon brachyura" 1077
3:9:3 0.000113662 "Potamotrygon histrix" 1081
4:1:1 0.00198909 "Myliobatis tenuicaudatus" 1035
4:1:2 0.00147761 "2401" 767
4:1:3 0.00119345 "2373" 753
4:1:4 0.00119345 "Urolophus paucimaculatus" 1207
4:1:5 0.00113662 "2344" 737
4:1:6 0.00113662 "2402" 768
4:1:7 0.00107979 "2314" 720
4:1:8 0.00107979 "2374" 754
4:1:9 0.00102296 "2315" 721
4:1:10 0.00102296 "2403" 769
4:1:11 0.00102296 "Dipturus gudgeri" 928
4:1:12 0.00102296 "Spiniraja whitleyi" 1168
4:1:13 0.000909298 "Dentiraja cerva" 904
4:1:14 0.000852466 "2285" 709
4:1:15 0.000795635 "2198" 667
4:1:16 0.000795635 "Urolophus gigas" 1200
4:1:17 0.000738804 "2169" 650
4:1:18 0.000738804 "2227" 683
4:1:19 0.000738804 "Dipturus acrobelus" 913
4:1:20 0.000738804 "Urolophus bucculentus" 1194
4:1:21 0.000681973 "Dipturus canutus" 920
4:1:22 0.000625142 "2226" 682
4:1:23 0.000625142 "2255" 695
4:1:24 0.000625142 "2256" 696
4:1:25 0.000625142 "2284" 708
4:1:26 0.000625142 "2343" 736
4:1:27 0.000625142 "Trygonoptera mucosa" 1183
4:1:28 0.000568311 "Rajella challengeri" 1121
4:1:29 0.000568311 "Urolophus expansus" 1198
4:1:30 0.00051148 "Urolophus cruciatus" 1196
4:1:31 0.00051148 "Urolophus viridis" 1210
4:1:32 0.000454649 "Dentiraja lemprieri" 910
4:1:33 0.000454649 "Trygonoptera ovalis" 1184
4:1:34 0.000397818 "2313" 719
4:1:35 0.000397818 "Dentiraja confusa" 905
4:1:36 0.000397818 "Trygonoptera imitata" 1182
4:1:37 0.000227324 "Urolophus orarius" 1205
4:1:38 0.000113662 "2516" 816
4:1:39 0.000113662 "2545" 830
4:1:40 0.000113662 "Dipturus maugeanus" 937
4:1:41 5.68311e-05 "Dentiraja flindersi" 908
4:2:1 0.00443283 "Bathytoshia brevicaudata" 878
4:2:2 0.00102296 "Dipturus nasutus" 940
4:2:3 0.000909298 "Dipturus innominatus" 929
4:2:4 0.000397818 "2546" 831
4:2:5 0.000397818 "2547" 832
4:2:6 0.000397818 "2575" 840
4:2:7 0.000397818 "2576" 841
4:2:8 0.000397818 "2604" 848
4:2:9 0.000397818 "2605" 849
4:2:10 0.000340987 "2519" 819
4:2:11 0.000340987 "2548" 833
4:2:12 0.000340987 "2577" 842
4:2:13 0.000284155 "2520" 820
4:2:14 0.000227324 "2549" 834
4:2:15 0.000227324 "2606" 850
4:2:16 0.000170493 "24" 9
4:2:17 0.000170493 "25" 10
4:2:18 0.000170493 "54" 18
4:2:19 0.000170493 "2517" 817
4:2:20 0.000170493 "2518" 818
4:2:21 0.000113662 "18" 4
4:2:22 0.000113662 "19" 5
4:2:23 0.000113662 "22" 8
4:2:24 0.000113662 "47" 14
4:2:25 0.000113662 "48" 15
4:2:26 0.000113662 "53" 17
4:2:27 0.000113662 "2458" 795
4:2:28 0.000113662 "2578" 843
4:2:29 5.68311e-05 "17" 3
4:2:30 5.68311e-05 "20" 6
4:2:31 5.68311e-05 "21" 7
4:2:32 5.68311e-05 "49" 16
4:2:33 5.68311e-05 "76" 23
4:2:34 5.68311e-05 "77" 24
4:2:35 5.68311e-05 "111" 30
4:2:36 5.68311e-05 "2459" 796
4:2:37 5.68311e-05 "2607" 851
4:3:1 0.00153444 "2429" 782
4:3:2 0.00125028 "2430" 783
4:3:3 0.000795635 "Dipturus wengi" 952
4:3:4 0.000227324 "Dentiraja australis" 903
4:3:5 0.000227324 "Dipturus grahamorum" 927
4:3:6 0.000227324 "Trygonoptera testacea" 1186
4:3:7 0.000227324 "Urolophus sufflavus" 1209
4:3:8 0.000170493 "Dentiraja endeavouri" 906
4:3:9 0.000170493 "Urolophus kapalensis" 1201
4:3:10 0.000113662 "2345" 738
4:4:1 0.000909298 "2139" 633
4:4:2 0.000795635 "2140" 634
4:4:3 0.000227324 "Dentiraja oculus" 911
4:4:4 0.000227324 "Urolophus circularis" 1195
4:4:5 0.000227324 "Urolophus lobatus" 1202
4:4:6 0.000170493 "Trygonoptera personata" 1185
4:4:7 0.000113662 "Trygonoptera galba" 1181
