# Supplementary material for: A general rule on the organization of biodiversity in Earth’s biogeographical regions
Source: Nat Ecol Evol. 2025 Jun 4;9(7):1193–204. doi: 10.1038/s41559-025-02724-5 (PMC12240819; doi:10.1038/s41559-025-02724-5)
Supplement: Supplementary file 4 — R code and objects to replicate to estimate biogeographical sectors. [file 41559_2025_2724_MOESM4_ESM.zip › 01_Infomap_Reptile.tree]

# '-s80 -N100 Input/Ip_Rept_1Deg_OccAll.net Output' -> 17747 nodes partitioned in 6m 13s from codelength 12.917067615 in one level to codelength 9.993893638 in 5 levels.
# path flow name node:
1:1:1:1 0.00139012 "Bitis arietans" 10768
1:1:1:2 0.00127548 "Dispholidus typus" 12415
1:1:1:3 0.00117117 "Philothamnus semivariegatus" 15522
1:1:1:4 0.00108751 "Dasypeltis scabra" 12168
1:1:1:5 0.000961515 "Chamaeleo dilepis" 11280
1:1:1:6 0.000798336 "Dendroaspis polylepis" 12240
1:1:1:7 0.000755992 "Causus rhombeatus" 11193
1:1:1:8 0.000752894 "Trachylepis striata" 17202
1:1:1:9 0.000739468 "Varanus albigularis" 17572
1:1:1:10 0.00065478 "Lycophidion capense" 14436
1:1:1:11 0.000640321 "Telescopus semiannulatus" 17020
1:1:1:12 0.000619666 "Psammophis angolensis" 15927
1:1:1:13 0.000616567 "Hemirhagerrhis nototaenia" 13417
1:1:1:14 0.000582486 "Psammophis mossambicus" 15942
1:1:1:15 0.000536011 "Mochlus sundevallii" 14840
1:1:1:16 0.000526716 "Python natalensis" 16149
1:1:1:17 0.000498831 "Atractaspis bibronii" 10566
1:1:1:18 0.000482306 "Pseudaspis cana" 15963
1:1:1:19 0.000453389 "Boaedon capensis" 10795
1:1:1:20 0.000445127 "Aparallactus capensis" 10377
1:1:1:21 0.000403815 "Philothamnus hoplogaster" 15513
1:1:1:22 0.000381094 "Chondrodactylus laevigatus" 11344
1:1:1:23 0.000376963 "Pachydactylus punctatus" 15295
1:1:1:24 0.000375931 "Afrotyphlops mucruso" 9742
1:1:1:25 0.000374898 "Psammophylax tritaeniatus" 15959
1:1:1:26 0.000368701 "Meizodon semiornatus" 14665
1:1:1:27 0.000361472 "Gerrhosaurus flavigularis" 13069
1:1:1:28 0.000350111 "Xenocalamus bicolor" 17675
1:1:1:29 0.000349078 "Zygaspis quadrifrons" 17745
1:1:1:30 0.000342882 "Amblyodipsas polylepis" 9846
1:1:1:31 0.000338751 "Thelotornis capensis" 17104
1:1:1:32 0.000326357 "Trachylepis varia" 17206
1:1:1:33 0.000323259 "Meroles squamulosus" 14692
1:1:1:34 0.000304669 "Limaformosa capensis" 14028
1:1:1:35 0.000302603 "Philothamnus ornatus" 15519
1:1:1:36 0.000301571 "Leptotyphlops scutifrons" 13899
1:1:1:37 0.000294341 "Chondrodactylus turneri" 11346
1:1:1:38 0.000282981 "Agama aculeata" 9751
1:1:1:39 0.000274718 "Dalophia pistillum" 12122
1:1:1:40 0.000255096 "Elapsoidea boulengeri" 12574
1:1:1:41 0.000255096 "Xenocalamus mechowii" 17676
1:1:1:42 0.000255096 "Naja mossambica" 14941
1:1:1:43 0.000228244 "Gracililima nyassae" 13172
1:1:1:44 0.000227211 "Agama armata" 9755
1:1:1:45 0.000224112 "Ichnotropis capensis" 13548
1:1:1:46 0.000221014 "Causus defilippii" 11188
1:1:1:47 0.000219981 "Lygodactylus angolensis" 14463
1:1:1:48 0.00021585 "Elapsoidea guentherii" 12577
1:1:1:49 0.000206555 "Psammophylax variabilis" 15960
1:1:1:50 0.000202424 "Psammophis subtaeniatus" 15952
1:1:1:51 0.000196227 "Bitis caudalis" 10770
1:1:1:52 0.000196227 "Heliobolus lugubris" 13260
1:1:1:53 0.000194162 "Trachylepis punctulata" 17196
1:1:1:54 0.000193129 "Lygodactylus capensis" 14473
1:1:1:55 0.000183834 "Naja anchietae" 14929
1:1:1:56 0.000182801 "Psammophis leightoni" 15936
1:1:1:57 0.000179703 "Hemidactylus platycephalus" 13354
1:1:1:58 0.00017867 "Pedioplanis lineoocellata" 15424
1:1:1:59 0.000177638 "Cordylus tropidosternum" 11598
1:1:1:60 0.000173506 "Trachylepis margaritifer" 17181
1:1:1:61 0.000168343 "Philothamnus punctatus" 15520
1:1:1:62 0.000165244 "Monopeltis sphenorhynchus" 14868
1:1:1:63 0.000164211 "Trachylepis capensis" 17160
1:1:1:64 0.000162146 "Ichnotropis bivittata" 13547
1:1:1:65 0.000161113 "Thelotornis mossambicanus" 17106
1:1:1:66 0.000159048 "Elapsoidea sundevallii" 12582
1:1:1:67 0.000158015 "Pachydactylus capensis" 15266
1:1:1:68 0.000156982 "Trachylepis albopunctata" 17148
1:1:1:69 0.000156982 "Pedioplanis namaquensis" 15425
1:1:1:70 0.000156982 "Ptenopus garrulus" 16096
1:1:1:71 0.000154916 "Eumecia anchietae" 12797
1:1:1:72 0.000154916 "Rhinotyphlops lalandei" 16292
1:1:1:73 0.000151818 "Myriopholis longicauda" 14916
1:1:1:74 0.000151818 "Prosymna bivittata" 15895
1:1:1:75 0.000151818 "Trachylepis damarana" 17162
1:1:1:76 0.00014872 "Aspidelaps scutatus" 10483
1:1:1:77 0.00014872 "Lygodactylus bradfieldi" 14471
1:1:1:78 0.000147687 "Psammophis jallae" 15935
1:1:1:79 0.000146654 "29011" 8687
1:1:1:80 0.000146654 "Afrotyphlops schlegelii" 9747
1:1:1:81 0.000145621 "Trachylepis spilogaster" 17201
1:1:1:82 0.000144589 "28650" 8600
1:1:1:83 0.000143556 "Monopeltis infuscata" 14857
1:1:1:84 0.000142523 "Sepsina angolensis" 16545
1:1:1:85 0.00014149 "28651" 8601
1:1:1:86 0.000137359 "Nucras intertexta" 15045
1:1:1:87 0.000136326 "Prosymna stuhlmanni" 15906
1:1:1:88 0.000135294 "29372" 8773
1:1:1:89 0.000134261 "Nucras ornata" 15048
1:1:1:90 0.000133228 "Matobosaurus validus" 14639
1:1:1:91 0.000133228 "29371" 8772
1:1:1:92 0.000133228 "Trachylepis sulcata" 17203
1:1:1:93 0.000132195 "Causus bilineatus" 11187
1:1:1:94 0.000132195 "Naja nivea" 14946
1:1:1:95 0.00013013 "29010" 8686
1:1:1:96 0.00013013 "Pachydactylus wahlbergii" 15310
1:1:1:97 0.000128064 "Afrotyphlops schmidti" 9748
1:1:1:98 0.000128064 "Amblyodipsas ventrimaculata" 9850
1:1:1:99 0.000127031 "29012" 8688
1:1:1:100 0.000127031 "Acontias occidentalis" 9660
1:1:1:101 0.000125999 "Panaspis maculicollis" 15325
1:1:1:102 0.0001229 "Leptotyphlops incognitus" 13890
1:1:1:103 0.000121868 "29732" 8855
1:1:1:104 0.000121868 "30093" 8935
1:1:1:105 0.000120835 "29733" 8856
1:1:1:106 0.000120835 "Psammophis notostictus" 15943
1:1:1:107 0.000116704 "28649" 8599
1:1:1:108 0.000112573 "27573" 8346
1:1:1:109 0.000112573 "28291" 8514
1:1:1:110 0.000112573 "28292" 8515
1:1:1:111 0.000112573 "28652" 8602
1:1:1:112 0.000112573 "30092" 8934
1:1:1:113 0.000112573 "Gerrhosaurus auritus" 13067
1:1:1:114 0.00011154 "Chilorhinophis gerardi" 11314
1:1:1:115 0.00011154 "Psammophis brevirostris" 15930
1:1:1:116 0.000110507 "27213" 8264
1:1:1:117 0.000110507 "27933" 8429
1:1:1:118 0.000110507 "29370" 8771
1:1:1:119 0.000109474 "Acanthocercus cyanocephalus" 9571
1:1:1:120 0.000109474 "Psammophis orientalis" 15944
1:1:1:121 0.000109474 "Aspidelaps lubricus" 10482
1:1:1:122 0.000108441 "29009" 8685
1:1:1:123 0.000108441 "Acontias percivali" 9663
1:1:1:124 0.000107409 "26853" 8180
1:1:1:125 0.000105343 "26833" 8160
1:1:1:126 0.000105343 "29008" 8684
1:1:1:127 0.000105343 "29368" 8769
1:1:1:128 0.000105343 "Agama atra" 9756
1:1:1:129 0.00010431 "24327" 7650
1:1:1:130 0.00010431 "27574" 8347
1:1:1:131 0.00010431 "26473" 8075
1:1:1:132 0.00010431 "26474" 8076
1:1:1:133 0.00010431 "26834" 8161
1:1:1:134 0.00010431 "28290" 8513
1:1:1:135 0.00010431 "29373" 8774
1:1:1:136 0.000103278 "23610" 7504
1:1:1:137 0.000103278 "24326" 7649
1:1:1:138 0.000103278 "26854" 8181
1:1:1:139 0.000103278 "Agama kirkii" 9771
1:1:1:140 0.000103278 "26114" 7996
1:1:1:141 0.000103278 "29369" 8770
1:1:1:142 0.000103278 "Naja annulifera" 14931
1:1:1:143 0.000102245 "23617" 7511
1:1:1:144 0.000102245 "Prosymna angolensis" 15894
1:1:1:145 0.000102245 "25754" 7918
1:1:1:146 0.000102245 "28289" 8512
1:1:1:147 0.000101212 "26136" 8018
1:1:1:148 0.000101212 "26496" 8098
1:1:1:149 0.000101212 "27214" 8265
1:1:1:150 0.000101212 "Limnophis bangweolicus" 14034
1:1:1:151 0.000101212 "26113" 7995
1:1:1:152 0.000101212 "28277" 8500
1:1:1:153 0.000101212 "28648" 8598
1:1:1:154 0.000101212 "29731" 8854
1:1:1:155 0.000100179 "27917" 8413
1:1:1:156 0.000100179 "30438" 8998
1:1:1:157 9.91465e-05 "23609" 7503
1:1:1:158 9.91465e-05 "28637" 8587
1:1:1:159 9.91465e-05 "Trachylepis occidentalis" 17188
1:1:1:160 9.81137e-05 "23257" 7426
1:1:1:161 9.81137e-05 "27194" 8245
1:1:1:162 9.81137e-05 "28276" 8499
1:1:1:163 9.81137e-05 "30452" 9012
1:1:1:164 9.7081e-05 "23612" 7506
1:1:1:165 9.7081e-05 "26495" 8097
1:1:1:166 9.7081e-05 "25753" 7917
1:1:1:167 9.60482e-05 "24328" 7651
1:1:1:168 9.60482e-05 "25394" 7842
1:1:1:169 9.60482e-05 "30798" 9074
1:1:1:170 9.60482e-05 "Monopeltis leonhardi" 14860
1:1:1:171 9.50154e-05 "23611" 7505
1:1:1:172 9.50154e-05 "24325" 7648
1:1:1:173 9.50154e-05 "26135" 8017
1:1:1:174 9.50154e-05 "Elasmodactylus tuberculosus" 12585
1:1:1:175 9.50154e-05 "Trachylepis bayonii" 17151
1:1:1:176 9.50154e-05 "28293" 8516
1:1:1:177 9.50154e-05 "30437" 8997
1:1:1:178 9.50154e-05 "Chondrodactylus bibronii" 11342
1:1:1:179 9.39826e-05 "23969" 7581
1:1:1:180 9.39826e-05 "24686" 7715
1:1:1:181 9.39826e-05 "24688" 7717
1:1:1:182 9.39826e-05 "26852" 8179
1:1:1:183 9.39826e-05 "27932" 8428
1:1:1:184 9.39826e-05 "29729" 8852
1:1:1:185 9.39826e-05 "31519" 9217
1:1:1:186 9.39826e-05 "31880" 9280
1:1:1:187 9.39826e-05 "Psammophylax rhombeatus" 15958
1:1:1:188 9.29499e-05 "24340" 7663
1:1:1:189 9.29499e-05 "24687" 7716
1:1:1:190 9.29499e-05 "27934" 8430
1:1:1:191 9.29499e-05 "25035" 7771
1:1:1:192 9.29499e-05 "27568" 8341
1:1:1:193 9.29499e-05 "27928" 8424
1:1:1:194 9.29499e-05 "27929" 8425
1:1:1:195 9.29499e-05 "Dipsina multimaculata" 12413
1:1:1:196 9.29499e-05 "Monopeltis anchietae" 14852
1:1:1:197 9.19171e-05 "24324" 7647
1:1:1:198 9.19171e-05 "24685" 7714
1:1:1:199 9.19171e-05 "27915" 8411
1:1:1:200 9.19171e-05 "27916" 8412
1:1:1:201 9.19171e-05 "28636" 8586
1:1:1:202 9.19171e-05 "27569" 8342
1:1:1:203 9.19171e-05 "27930" 8426
1:1:1:204 9.19171e-05 "31159" 9147
1:1:1:205 9.19171e-05 "Naja nigricincta" 14944
1:1:1:206 9.08843e-05 "23616" 7510
1:1:1:207 9.08843e-05 "23974" 7586
1:1:1:208 9.08843e-05 "26855" 8182
1:1:1:209 9.08843e-05 "27212" 8263
1:1:1:210 9.08843e-05 "Natriciteres bipostocularis" 14970
1:1:1:211 9.08843e-05 "26835" 8162
1:1:1:212 9.08843e-05 "27556" 8329
1:1:1:213 9.08843e-05 "28278" 8501
1:1:1:214 9.08843e-05 "31520" 9218
1:1:1:215 9.08843e-05 "Lycodonomorphus rufulus" 14424
1:1:1:216 9.08843e-05 "Prosymna sundevallii" 15907
1:1:1:217 8.98515e-05 "25395" 7843
1:1:1:218 8.98515e-05 "27207" 8258
1:1:1:219 8.98515e-05 "27208" 8259
1:1:1:220 8.98515e-05 "27572" 8345
1:1:1:221 8.98515e-05 "27555" 8328
1:1:1:222 8.98515e-05 "27557" 8330
1:1:1:223 8.98515e-05 "27558" 8331
1:1:1:224 8.98515e-05 "27918" 8414
1:1:1:225 8.98515e-05 "29728" 8851
1:1:1:226 8.98515e-05 "31881" 9281
1:1:1:227 8.98515e-05 "31883" 9283
1:1:1:228 8.88188e-05 "23251" 7420
1:1:1:229 8.88188e-05 "23972" 7584
1:1:1:230 8.88188e-05 "24329" 7652
1:1:1:231 8.88188e-05 "25396" 7844
1:1:1:232 8.88188e-05 "26129" 8011
1:1:1:233 8.88188e-05 "26494" 8096
1:1:1:234 8.88188e-05 "26847" 8174
1:1:1:235 8.88188e-05 "Gerrhosaurus intermedius" 13070
1:1:1:236 8.88188e-05 "27195" 8246
1:1:1:237 8.88188e-05 "28638" 8588
1:1:1:238 8.88188e-05 "29013" 8689
1:1:1:239 8.7786e-05 "24323" 7646
1:1:1:240 8.7786e-05 "24339" 7662
1:1:1:241 8.7786e-05 "24689" 7718
1:1:1:242 8.7786e-05 "26493" 8095
1:1:1:243 8.7786e-05 "26848" 8175
1:1:1:244 8.7786e-05 "26851" 8178
1:1:1:245 8.7786e-05 "27570" 8343
1:1:1:246 8.7786e-05 "27931" 8427
1:1:1:247 8.7786e-05 "31882" 9282
1:1:1:248 8.7786e-05 "Acontias kgalagadi" 9654
1:1:1:249 8.67532e-05 "22899" 7344
1:1:1:250 8.67532e-05 "23980" 7592
1:1:1:251 8.67532e-05 "24321" 7644
1:1:1:252 8.67532e-05 "25036" 7772
1:1:1:253 8.67532e-05 "26846" 8173
1:1:1:254 8.67532e-05 "27209" 8260
1:1:1:255 8.67532e-05 "27211" 8262
1:1:1:256 8.67532e-05 "27196" 8247
1:1:1:257 8.67532e-05 "27567" 8340
1:1:1:258 8.67532e-05 "27571" 8344
1:1:1:259 8.67532e-05 "28288" 8511
1:1:1:260 8.67532e-05 "29007" 8683
1:1:1:261 8.67532e-05 "29730" 8853
1:1:1:262 8.57204e-05 "22897" 7342
1:1:1:263 8.57204e-05 "23960" 7572
1:1:1:264 8.57204e-05 "24338" 7661
1:1:1:265 8.57204e-05 "24700" 7729
1:1:1:266 8.57204e-05 "26489" 8091
1:1:1:267 8.57204e-05 "26492" 8094
1:1:1:268 8.57204e-05 "26856" 8183
1:1:1:269 8.57204e-05 "27210" 8261
1:1:1:270 8.57204e-05 "27215" 8266
1:1:1:271 8.57204e-05 "Gerrhosaurus multilineatus" 13071
1:1:1:272 8.57204e-05 "27554" 8327
1:1:1:273 8.57204e-05 "28275" 8498
1:1:1:274 8.46876e-05 "24319" 7642
1:1:1:275 8.46876e-05 "24675" 7704
1:1:1:276 8.46876e-05 "25755" 7919
1:1:1:277 8.46876e-05 "26845" 8172
1:1:1:278 8.46876e-05 "Cycloderma frenatum" 11877
1:1:1:279 8.46876e-05 "Lygodactylus chobiensis" 14474
1:1:1:280 8.46876e-05 "30091" 8933
1:1:1:281 8.46876e-05 "30799" 9075
1:1:1:282 8.36549e-05 "23961" 7573
1:1:1:283 8.36549e-05 "23978" 7590
1:1:1:284 8.36549e-05 "24320" 7643
1:1:1:285 8.36549e-05 "24322" 7645
1:1:1:286 8.36549e-05 "24684" 7713
1:1:1:287 8.36549e-05 "24699" 7728
1:1:1:288 8.36549e-05 "25047" 7783
1:1:1:289 8.36549e-05 "25775" 7939
1:1:1:290 8.36549e-05 "25776" 7940
1:1:1:291 8.36549e-05 "26130" 8012
1:1:1:292 8.36549e-05 "26844" 8171
1:1:1:293 8.36549e-05 "27206" 8257
1:1:1:294 8.36549e-05 "Agama mossambica" 9778
1:1:1:295 8.36549e-05 "Chamaesaura miopropus" 11293
1:1:1:296 8.36549e-05 "25034" 7770
1:1:1:297 8.36549e-05 "28279" 8502
1:1:1:298 8.36549e-05 "29367" 8768
1:1:1:299 8.36549e-05 "30811" 9087
1:1:1:300 8.36549e-05 "31884" 9284
1:1:1:301 8.36549e-05 "Pelomedusa galeata" 15428
1:1:1:302 8.36549e-05 "Trachylepis variegata" 17207
1:1:1:303 8.36549e-05 "Typhlacontias rohani" 17453
1:1:1:304 8.26221e-05 "24676" 7705
1:1:1:305 8.26221e-05 "24698" 7727
1:1:1:306 8.26221e-05 "25048" 7784
1:1:1:307 8.26221e-05 "28294" 8517
1:1:1:308 8.26221e-05 "28287" 8510
1:1:1:309 8.26221e-05 "28639" 8589
1:1:1:310 8.26221e-05 "31879" 9279
1:1:1:311 8.26221e-05 "31887" 9287
1:1:1:312 8.26221e-05 "Psammophis crucifer" 15932
1:1:1:313 8.15893e-05 "26131" 8013
1:1:1:314 8.15893e-05 "26134" 8016
1:1:1:315 8.15893e-05 "26491" 8093
1:1:1:316 8.15893e-05 "27216" 8267
1:1:1:317 8.15893e-05 "27193" 8244
1:1:1:318 8.15893e-05 "31886" 9286
1:1:1:319 8.15893e-05 "Chondrodactylus angulifer" 11341
1:1:1:320 8.05565e-05 "23977" 7589
1:1:1:321 8.05565e-05 "25415" 7863
1:1:1:322 8.05565e-05 "26115" 7997
1:1:1:323 8.05565e-05 "26488" 8090
1:1:1:324 8.05565e-05 "26850" 8177
1:1:1:325 8.05565e-05 "27575" 8348
1:1:1:326 8.05565e-05 "27935" 8431
1:1:1:327 8.05565e-05 "30450" 9010
1:1:1:328 8.05565e-05 "30451" 9011
1:1:1:329 8.05565e-05 "Nucras holubi" 15044
1:1:1:330 7.95238e-05 "23259" 7428
1:1:1:331 7.95238e-05 "23619" 7513
1:1:1:332 7.95238e-05 "23975" 7587
1:1:1:333 7.95238e-05 "23979" 7591
1:1:1:334 7.95238e-05 "24335" 7658
1:1:1:335 7.95238e-05 "24679" 7708
1:1:1:336 7.95238e-05 "24680" 7709
1:1:1:337 7.95238e-05 "24683" 7712
1:1:1:338 7.95238e-05 "25049" 7785
1:1:1:339 7.95238e-05 "25397" 7845
1:1:1:340 7.95238e-05 "25411" 7859
1:1:1:341 7.95238e-05 "25757" 7921
1:1:1:342 7.95238e-05 "25764" 7928
1:1:1:343 7.95238e-05 "26132" 8014
1:1:1:344 7.95238e-05 "26490" 8092
1:1:1:345 7.95238e-05 "26849" 8176
1:1:1:346 7.95238e-05 "26843" 8170
1:1:1:347 7.95238e-05 "27197" 8248
1:1:1:348 7.95238e-05 "27927" 8423
1:1:1:349 7.95238e-05 "28647" 8597
1:1:1:350 7.95238e-05 "28997" 8673
1:1:1:351 7.95238e-05 "29366" 8767
1:1:1:352 7.95238e-05 "30810" 9086
1:1:1:353 7.95238e-05 "31885" 9285
1:1:1:354 7.8491e-05 "24317" 7640
1:1:1:355 7.8491e-05 "24318" 7641
1:1:1:356 7.8491e-05 "24677" 7706
1:1:1:357 7.8491e-05 "25038" 7774
1:1:1:358 7.8491e-05 "25055" 7791
1:1:1:359 7.8491e-05 "25773" 7937
1:1:1:360 7.8491e-05 "Tetradactylus ellenbergeri" 17045
1:1:1:361 7.8491e-05 "27566" 8339
1:1:1:362 7.8491e-05 "31527" 9225
1:1:1:363 7.8491e-05 "Rhinotyphlops schinzi" 16294
1:1:1:364 7.74582e-05 "22538" 7259
1:1:1:365 7.74582e-05 "24682" 7711
1:1:1:366 7.74582e-05 "25037" 7773
1:1:1:367 7.74582e-05 "25045" 7781
1:1:1:368 7.74582e-05 "25046" 7782
1:1:1:369 7.74582e-05 "25404" 7852
1:1:1:370 7.74582e-05 "25410" 7858
1:1:1:371 7.74582e-05 "25771" 7935
1:1:1:372 7.74582e-05 "26475" 8077
1:1:1:373 7.74582e-05 "Pachydactylus oshaughnessyi" 15292
1:1:1:374 7.74582e-05 "Cordylosaurus subtessellatus" 11578
1:1:1:375 7.74582e-05 "26836" 8163
1:1:1:376 7.74582e-05 "26837" 8164
1:1:1:377 7.74582e-05 "27198" 8249
1:1:1:378 7.74582e-05 "27205" 8256
1:1:1:379 7.74582e-05 "27564" 8337
1:1:1:380 7.74582e-05 "28998" 8674
1:1:1:381 7.74582e-05 "29015" 8691
1:1:1:382 7.64254e-05 "21096" 6898
1:1:1:383 7.64254e-05 "22896" 7341
1:1:1:384 7.64254e-05 "25763" 7927
1:1:1:385 7.64254e-05 "25770" 7934
1:1:1:386 7.64254e-05 "26485" 8087
1:1:1:387 7.64254e-05 "26497" 8099
1:1:1:388 7.64254e-05 "27559" 8332
1:1:1:389 7.64254e-05 "27565" 8338
1:1:1:390 7.64254e-05 "29374" 8775
1:1:1:391 7.64254e-05 "31526" 9224
1:1:1:392 7.64254e-05 "32241" 9333
1:1:1:393 7.64254e-05 "Meroles suborbitalis" 14693
1:1:1:394 7.64254e-05 "Monopeltis mauricei" 14862
1:1:1:395 7.64254e-05 "Pachydactylus rugosus" 15300
1:1:1:396 7.53927e-05 "23618" 7512
1:1:1:397 7.53927e-05 "23970" 7582
1:1:1:398 7.53927e-05 "23971" 7583
1:1:1:399 7.53927e-05 "23973" 7585
1:1:1:400 7.53927e-05 "24678" 7707
1:1:1:401 7.53927e-05 "24681" 7710
1:1:1:402 7.53927e-05 "24695" 7724
1:1:1:403 7.53927e-05 "25039" 7775
1:1:1:404 7.53927e-05 "25398" 7846
1:1:1:405 7.53927e-05 "25413" 7861
1:1:1:406 7.53927e-05 "25756" 7920
1:1:1:407 7.53927e-05 "25774" 7938
1:1:1:408 7.53927e-05 "26123" 8005
1:1:1:409 7.53927e-05 "26124" 8006
1:1:1:410 7.53927e-05 "26133" 8015
1:1:1:411 7.53927e-05 "26487" 8089
1:1:1:412 7.53927e-05 "26842" 8169
1:1:1:413 7.53927e-05 "28653" 8603
1:1:1:414 7.53927e-05 "Lamprophis aurora" 13692
1:1:1:415 7.53927e-05 "Trachylepis punctatissima" 17195
1:1:1:416 7.43599e-05 "25050" 7786
1:1:1:417 7.43599e-05 "25052" 7788
1:1:1:418 7.43599e-05 "25412" 7860
1:1:1:419 7.43599e-05 "25772" 7936
1:1:1:420 7.43599e-05 "26128" 8010
1:1:1:421 7.43599e-05 "26857" 8184
1:1:1:422 7.43599e-05 "28295" 8518
1:1:1:423 7.43599e-05 "27202" 8253
1:1:1:424 7.43599e-05 "27919" 8415
1:1:1:425 7.43599e-05 "27926" 8422
1:1:1:426 7.43599e-05 "29006" 8682
1:1:1:427 7.43599e-05 "29717" 8840
1:1:1:428 7.43599e-05 "29727" 8850
1:1:1:429 7.43599e-05 "30439" 8999
1:1:1:430 7.43599e-05 "Philothamnus natalensis" 15517
1:1:1:431 7.33271e-05 "24694" 7723
1:1:1:432 7.33271e-05 "25041" 7777
1:1:1:433 7.33271e-05 "25403" 7851
1:1:1:434 7.33271e-05 "25414" 7862
1:1:1:435 7.33271e-05 "26137" 8019
1:1:1:436 7.33271e-05 "26486" 8088
1:1:1:437 7.33271e-05 "28655" 8605
1:1:1:438 7.33271e-05 "27563" 8336
1:1:1:439 7.33271e-05 "30078" 8920
1:1:1:440 7.33271e-05 "32240" 9332
1:1:1:441 7.22943e-05 "23252" 7421
1:1:1:442 7.22943e-05 "23256" 7425
1:1:1:443 7.22943e-05 "23976" 7588
1:1:1:444 7.22943e-05 "24330" 7653
1:1:1:445 7.22943e-05 "24334" 7657
1:1:1:446 7.22943e-05 "25040" 7776
1:1:1:447 7.22943e-05 "25053" 7789
1:1:1:448 7.22943e-05 "25054" 7790
1:1:1:449 7.22943e-05 "25058" 7794
1:1:1:450 7.22943e-05 "25416" 7864
1:1:1:451 7.22943e-05 "Lubuya ivensii" 14358
1:1:1:452 7.22943e-05 "Trachylepis boulengeri" 17156
1:1:1:453 7.22943e-05 "Agama anchietae" 9754
1:1:1:454 7.22943e-05 "27204" 8255
1:1:1:455 7.22943e-05 "27925" 8421
1:1:1:456 7.22943e-05 "28286" 8509
1:1:1:457 7.22943e-05 "28654" 8604
1:1:1:458 7.22943e-05 "29014" 8690
1:1:1:459 7.22943e-05 "30077" 8919
1:1:1:460 7.22943e-05 "31521" 9219
1:1:1:461 7.22943e-05 "Acanthocercus atricollis" 9569
1:1:1:462 7.22943e-05 "Boaedon mentalis" 10801
1:1:1:463 7.12616e-05 "22537" 7258
1:1:1:464 7.12616e-05 "24337" 7660
1:1:1:465 7.12616e-05 "24696" 7725
1:1:1:466 7.12616e-05 "24697" 7726
1:1:1:467 7.12616e-05 "25042" 7778
1:1:1:468 7.12616e-05 "25044" 7780
1:1:1:469 7.12616e-05 "25051" 7787
1:1:1:470 7.12616e-05 "25409" 7857
1:1:1:471 7.12616e-05 "25769" 7933
1:1:1:472 7.12616e-05 "26483" 8085
1:1:1:473 7.12616e-05 "26484" 8086
1:1:1:474 7.12616e-05 "26838" 8165
1:1:1:475 7.12616e-05 "26841" 8168
1:1:1:476 7.12616e-05 "27203" 8254
1:1:1:477 7.12616e-05 "27924" 8420
1:1:1:478 7.12616e-05 "28996" 8672
1:1:1:479 7.12616e-05 "29726" 8849
1:1:1:480 7.12616e-05 "31160" 9148
1:1:1:481 7.12616e-05 "31528" 9226
1:1:1:482 7.12616e-05 "Chamaeleo namaquensis" 11283
1:1:1:483 7.02288e-05 "21816" 7076
1:1:1:484 7.02288e-05 "25402" 7850
1:1:1:485 7.02288e-05 "25405" 7853
1:1:1:486 7.02288e-05 "25765" 7929
1:1:1:487 7.02288e-05 "25777" 7941
1:1:1:488 7.02288e-05 "26125" 8007
1:1:1:489 7.02288e-05 "26477" 8079
1:1:1:490 7.02288e-05 "26482" 8084
1:1:1:491 7.02288e-05 "Natriciteres sylvatica" 14973
1:1:1:492 7.02288e-05 "28646" 8596
1:1:1:493 7.02288e-05 "30443" 9003
1:1:1:494 7.02288e-05 "Prosymna lineata" 15899
1:1:1:495 6.9196e-05 "22536" 7257
1:1:1:496 6.9196e-05 "24331" 7654
1:1:1:497 6.9196e-05 "24690" 7719
1:1:1:498 6.9196e-05 "25056" 7792
1:1:1:499 6.9196e-05 "25059" 7795
1:1:1:500 6.9196e-05 "26476" 8078
1:1:1:501 6.9196e-05 "27199" 8250
1:1:1:502 6.9196e-05 "28280" 8503
1:1:1:503 6.9196e-05 "28999" 8675
1:1:1:504 6.9196e-05 "29357" 8758
1:1:1:505 6.9196e-05 "31170" 9158
1:1:1:506 6.9196e-05 "31888" 9288
1:1:1:507 6.81632e-05 "23615" 7509
1:1:1:508 6.81632e-05 "24336" 7659
1:1:1:509 6.81632e-05 "25043" 7779
1:1:1:510 6.81632e-05 "25057" 7793
1:1:1:511 6.81632e-05 "25417" 7865
1:1:1:512 6.81632e-05 "25762" 7926
1:1:1:513 6.81632e-05 "26127" 8009
1:1:1:514 6.81632e-05 "Holaspis laevis" 13451
1:1:1:515 6.81632e-05 "27923" 8419
1:1:1:516 6.81632e-05 "28640" 8590
1:1:1:517 6.81632e-05 "29359" 8760
1:1:1:518 6.81632e-05 "29719" 8842
1:1:1:519 6.81632e-05 "30079" 8921
1:1:1:520 6.81632e-05 "30080" 8922
1:1:1:521 6.81632e-05 "30441" 9001
1:1:1:522 6.81632e-05 "Homopholis arnoldi" 13485
1:1:1:523 6.71305e-05 "22176" 7169
1:1:1:524 6.71305e-05 "24332" 7655
1:1:1:525 6.71305e-05 "24693" 7722
1:1:1:526 6.71305e-05 "25399" 7847
1:1:1:527 6.71305e-05 "25400" 7848
1:1:1:528 6.71305e-05 "25758" 7922
1:1:1:529 6.71305e-05 "26117" 7999
1:1:1:530 6.71305e-05 "26478" 8080
1:1:1:531 6.71305e-05 "Nucras boulengeri" 15041
1:1:1:532 6.71305e-05 "28635" 8585
1:1:1:533 6.71305e-05 "27201" 8252
1:1:1:534 6.71305e-05 "27922" 8418
1:1:1:535 6.71305e-05 "29358" 8759
1:1:1:536 6.71305e-05 "29718" 8841
1:1:1:537 6.71305e-05 "30081" 8923
1:1:1:538 6.71305e-05 "30082" 8924
1:1:1:539 6.60977e-05 "24692" 7721
1:1:1:540 6.60977e-05 "25401" 7849
1:1:1:541 6.60977e-05 "25408" 7856
1:1:1:542 6.60977e-05 "25766" 7930
1:1:1:543 6.60977e-05 "25767" 7931
1:1:1:544 6.60977e-05 "26122" 8004
1:1:1:545 6.60977e-05 "26839" 8166
1:1:1:546 6.60977e-05 "27200" 8251
1:1:1:547 6.60977e-05 "27562" 8335
1:1:1:548 6.60977e-05 "28285" 8508
1:1:1:549 6.60977e-05 "30445" 9005
1:1:1:550 6.60977e-05 "31168" 9156
1:1:1:551 6.60977e-05 "31522" 9220
1:1:1:552 6.60977e-05 "31523" 9221
1:1:1:553 6.60977e-05 "31524" 9222
1:1:1:554 6.60977e-05 "31525" 9223
1:1:1:555 6.50649e-05 "22891" 7336
1:1:1:556 6.50649e-05 "23613" 7507
1:1:1:557 6.50649e-05 "24333" 7656
1:1:1:558 6.50649e-05 "24691" 7720
1:1:1:559 6.50649e-05 "25418" 7866
1:1:1:560 6.50649e-05 "25760" 7924
1:1:1:561 6.50649e-05 "26116" 7998
1:1:1:562 6.50649e-05 "26126" 8008
1:1:1:563 6.50649e-05 "Zygaspis nigra" 17744
1:1:1:564 6.50649e-05 "27914" 8410
1:1:1:565 6.50649e-05 "26840" 8167
1:1:1:566 6.50649e-05 "29720" 8843
1:1:1:567 6.50649e-05 "30440" 9000
1:1:1:568 6.50649e-05 "30442" 9002
1:1:1:569 6.50649e-05 "Lamprophis guttatus" 13696
1:1:1:570 6.40321e-05 "25060" 7796
1:1:1:571 6.40321e-05 "25759" 7923
1:1:1:572 6.40321e-05 "25761" 7925
1:1:1:573 6.40321e-05 "26479" 8081
1:1:1:574 6.40321e-05 "Latastia johnstonii" 13732
1:1:1:575 6.40321e-05 "27560" 8333
1:1:1:576 6.40321e-05 "27920" 8416
1:1:1:577 6.40321e-05 "28282" 8505
1:1:1:578 6.40321e-05 "29360" 8761
1:1:1:579 6.40321e-05 "31167" 9155
1:1:1:580 6.29993e-05 "25061" 7797
1:1:1:581 6.29993e-05 "25406" 7854
1:1:1:582 6.29993e-05 "25419" 7867
1:1:1:583 6.29993e-05 "26118" 8000
1:1:1:584 6.29993e-05 "26121" 8003
1:1:1:585 6.29993e-05 "26138" 8020
1:1:1:586 6.29993e-05 "26481" 8083
1:1:1:587 6.29993e-05 "Psammophis zambiensis" 15956
1:1:1:588 6.29993e-05 "28283" 8506
1:1:1:589 6.29993e-05 "29721" 8844
1:1:1:590 6.29993e-05 "30444" 9004
1:1:1:591 6.29993e-05 "30449" 9009
1:1:1:592 6.29993e-05 "30807" 9083
1:1:1:593 6.29993e-05 "Cordylus jonesii" 11585
1:1:1:594 6.29993e-05 "Homoroselaps lacteus" 13492
1:1:1:595 6.29993e-05 "Karusasaurus polyzonus" 13612
1:1:1:596 6.19666e-05 "21456" 6985
1:1:1:597 6.19666e-05 "25407" 7855
1:1:1:598 6.19666e-05 "25768" 7932
1:1:1:599 6.19666e-05 "Prosymna frontalis" 15896
1:1:1:600 6.19666e-05 "28281" 8504
1:1:1:601 6.19666e-05 "28645" 8595
1:1:1:602 6.19666e-05 "29000" 8676
1:1:1:603 6.19666e-05 "29725" 8848
1:1:1:604 6.19666e-05 "30085" 8927
1:1:1:605 6.19666e-05 "30086" 8928
1:1:1:606 6.19666e-05 "30446" 9006
1:1:1:607 6.09338e-05 "23614" 7508
1:1:1:608 6.09338e-05 "25778" 7942
1:1:1:609 6.09338e-05 "25779" 7943
1:1:1:610 6.09338e-05 "26120" 8002
1:1:1:611 6.09338e-05 "26480" 8082
1:1:1:612 6.09338e-05 "Gerrhosaurus bulsi" 13068
1:1:1:613 6.09338e-05 "Python anchietae" 16142
1:1:1:614 6.09338e-05 "27921" 8417
1:1:1:615 6.09338e-05 "28284" 8507
1:1:1:616 6.09338e-05 "29722" 8845
1:1:1:617 6.09338e-05 "31166" 9154
1:1:1:618 6.09338e-05 "Nucras tessellata" 15051
1:1:1:619 5.9901e-05 "26498" 8100
1:1:1:620 5.9901e-05 "Elasmodactylus tetensis" 12584
1:1:1:621 5.9901e-05 "27561" 8334
1:1:1:622 5.9901e-05 "29001" 8677
1:1:1:623 5.9901e-05 "29361" 8762
1:1:1:624 5.9901e-05 "30083" 8925
1:1:1:625 5.9901e-05 "30087" 8929
1:1:1:626 5.9901e-05 "31529" 9227
1:1:1:627 5.9901e-05 "Hemachatus haemachatus" 13273
1:1:1:628 5.9901e-05 "Psammobates tentorius" 15915
1:1:1:629 5.88682e-05 "21811" 7071
1:1:1:630 5.88682e-05 "22535" 7256
1:1:1:631 5.88682e-05 "26119" 8001
1:1:1:632 5.88682e-05 "Dendroaspis angusticeps" 12238
1:1:1:633 5.88682e-05 "29356" 8757
1:1:1:634 5.88682e-05 "29365" 8766
1:1:1:635 5.88682e-05 "30084" 8926
1:1:1:636 5.88682e-05 "31165" 9153
1:1:1:637 5.78355e-05 "21813" 7073
1:1:1:638 5.78355e-05 "22175" 7168
1:1:1:639 5.78355e-05 "26139" 8021
1:1:1:640 5.78355e-05 "Dasypeltis medici" 12164
1:1:1:641 5.78355e-05 "Monopeltis rhodesiana" 14865
1:1:1:642 5.78355e-05 "29005" 8681
1:1:1:643 5.78355e-05 "30088" 8930
1:1:1:644 5.78355e-05 "30090" 8932
1:1:1:645 5.78355e-05 "30803" 9079
1:1:1:646 5.78355e-05 "30804" 9080
1:1:1:647 5.68027e-05 "21454" 6983
1:1:1:648 5.68027e-05 "22895" 7340
1:1:1:649 5.68027e-05 "25420" 7868
1:1:1:650 5.68027e-05 "26499" 8101
1:1:1:651 5.68027e-05 "Duberria shirana" 12489
1:1:1:652 5.68027e-05 "28643" 8593
1:1:1:653 5.68027e-05 "29362" 8763
1:1:1:654 5.68027e-05 "29716" 8839
1:1:1:655 5.68027e-05 "29723" 8846
1:1:1:656 5.68027e-05 "29724" 8847
1:1:1:657 5.68027e-05 "30800" 9076
1:1:1:658 5.68027e-05 "30805" 9081
1:1:1:659 5.68027e-05 "30806" 9082
1:1:1:660 5.68027e-05 "31163" 9151
1:1:1:661 5.68027e-05 "31164" 9152
1:1:1:662 5.68027e-05 "Platysaurus intermedius" 15725
1:1:1:663 5.57699e-05 "21455" 6984
1:1:1:664 5.57699e-05 "21814" 7074
1:1:1:665 5.57699e-05 "25421" 7869
1:1:1:666 5.57699e-05 "25780" 7944
1:1:1:667 5.57699e-05 "25781" 7945
1:1:1:668 5.57699e-05 "28641" 8591
1:1:1:669 5.57699e-05 "28644" 8594
1:1:1:670 5.57699e-05 "29003" 8679
1:1:1:671 5.57699e-05 "30448" 9008
1:1:1:672 5.57699e-05 "31169" 9157
1:1:1:673 5.57699e-05 "Afrotyphlops bibronii" 9731
1:1:1:674 5.47371e-05 "21812" 7072
1:1:1:675 5.47371e-05 "21815" 7075
1:1:1:676 5.47371e-05 "22892" 7337
1:1:1:677 5.47371e-05 "26140" 8022
1:1:1:678 5.47371e-05 "28642" 8592
1:1:1:679 5.47371e-05 "29363" 8764
1:1:1:680 5.47371e-05 "30808" 9084
1:1:1:681 5.37044e-05 "26500" 8102
1:1:1:682 5.37044e-05 "Psammophis leopardinus" 15938
1:1:1:683 5.37044e-05 "29002" 8678
1:1:1:684 5.37044e-05 "29364" 8765
1:1:1:685 5.37044e-05 "30447" 9007
1:1:1:686 5.37044e-05 "Trachylepis homalocephala" 17172
1:1:1:687 5.26716e-05 "22173" 7166
1:1:1:688 5.26716e-05 "23255" 7424
1:1:1:689 5.26716e-05 "Trioceros melleri" 17305
1:1:1:690 5.26716e-05 "29004" 8680
1:1:1:691 5.26716e-05 "30089" 8931
1:1:1:692 5.26716e-05 "Lycophidion variegatum" 14451
1:1:1:693 5.26716e-05 "Nucras lalandii" 15046
1:1:1:694 5.26716e-05 "Telescopus beetzii" 17010
1:1:1:695 5.16388e-05 "22174" 7167
1:1:1:696 5.16388e-05 "22533" 7254
1:1:1:697 5.16388e-05 "30801" 9077
1:1:1:698 5.16388e-05 "30802" 9078
1:1:1:699 5.0606e-05 "21453" 6982
1:1:1:700 5.0606e-05 "Lygodactylus angularis" 14464
1:1:1:701 5.0606e-05 "Namibiana occidentalis" 14966
1:1:1:702 4.95733e-05 "22171" 7164
1:1:1:703 4.95733e-05 "22531" 7252
1:1:1:704 4.95733e-05 "22534" 7255
1:1:1:705 4.95733e-05 "Trachylepis binotata" 17153
1:1:1:706 4.85405e-05 "23253" 7422
1:1:1:707 4.85405e-05 "Rieppeleon brachyurus" 16342
1:1:1:708 4.85405e-05 "30809" 9085
1:1:1:709 4.75077e-05 "22893" 7338
1:1:1:710 4.75077e-05 "Pachydactylus mariquensis" 15285
1:1:1:711 4.64749e-05 "Chirindia swynnertoni" 11320
1:1:1:712 4.64749e-05 "Lycodonomorphus inornatus" 14419
1:1:1:713 4.64749e-05 "Pedioplanis burchelli" 15417
1:1:1:714 4.44094e-05 "22894" 7339
1:1:1:715 4.44094e-05 "23254" 7423
1:1:1:716 4.44094e-05 "Psammophis trigrammus" 15955
1:1:1:717 4.44094e-05 "30076" 8918
1:1:1:718 4.44094e-05 "31161" 9149
1:1:1:719 4.44094e-05 "31162" 9150
1:1:1:720 4.44094e-05 "Acontias gracilicauda" 9651
1:1:1:721 4.33766e-05 "22172" 7165
1:1:1:722 4.33766e-05 "Trachylepis acutilabris" 17145
1:1:1:723 4.23438e-05 "Crotaphopeltis barotseensis" 11659
1:1:1:724 4.23438e-05 "Acontias plumbeus" 9664
1:1:1:725 4.23438e-05 "Atractaspis duerdeni" 10571
1:1:1:726 4.23438e-05 "Chamaesaura anguina" 11291
1:1:1:727 4.1311e-05 "Hemirhagerrhis viperina" 13418
1:1:1:728 4.1311e-05 "Dipsadoboa aulica" 12361
1:1:1:729 4.02783e-05 "22532" 7253
1:1:1:730 4.02783e-05 "Dalophia angolensis" 12117
1:1:1:731 4.02783e-05 "Malacochersus tornieri" 14593
1:1:1:732 4.02783e-05 "Rhoptropus barnardi" 16298
1:1:1:733 4.02783e-05 "Lamprophis fuscus" 13695
1:1:1:734 4.02783e-05 "Rhinotyphlops boylei" 16291
1:1:1:735 3.92455e-05 "Pachydactylus maculatus" 15283
1:1:1:736 3.82127e-05 "Melanoseps loveridgei" 14675
1:1:1:737 3.82127e-05 "Chondrodactylus pulitzerae" 11345
1:1:1:738 3.82127e-05 "Matobosaurus maltzahni" 14638
1:1:1:739 3.82127e-05 "Chersina angulata" 11302
1:1:1:740 3.82127e-05 "Leptotyphlops conjunctus" 13887
1:1:1:741 3.71799e-05 "Cordylus vittifer" 11600
1:1:1:742 3.71799e-05 "Pedioplanis inornata" 15422
1:1:1:743 3.71799e-05 "Pseudocordylus melanotus" 16025
1:1:1:744 3.61472e-05 "Acanthocercus branchi" 9570
1:1:1:745 3.61472e-05 "Prosymna pitmani" 15902
1:1:1:746 3.61472e-05 "Agama planiceps" 9784
1:1:1:747 3.61472e-05 "Pachydactylus purcelli" 15296
1:1:1:748 3.61472e-05 "Zygaspis vandami" 17746
1:1:1:749 3.51144e-05 "Pythonodipsas carinata" 16152
1:1:1:750 3.51144e-05 "Amplorhinus multimaculatus" 9989
1:1:1:751 3.51144e-05 "Pedioplanis laticeps" 15423
1:1:1:752 3.40816e-05 "Letheobia gracilis" 14001
1:1:1:753 3.40816e-05 "Sepsina tetradactyla" 16548
1:1:1:754 3.40816e-05 "Acontias lineatus" 9655
1:1:1:755 3.30488e-05 "Limaformosa vernayi" 14033
1:1:1:756 3.30488e-05 "Namibiana labialis" 14964
1:1:1:757 3.20161e-05 "Bitis heraldica" 10773
1:1:1:758 3.20161e-05 "Cryptoblepharus africanus" 11677
1:1:1:759 3.20161e-05 "Lygodactylus grotei" 14484
1:1:1:760 3.20161e-05 "Melanoseps ater" 14672
1:1:1:761 3.20161e-05 "Bitis atropos" 10769
1:1:1:762 3.20161e-05 "Cordylus cordylus" 11583
1:1:1:763 3.20161e-05 "Gerrhosaurus typicus" 13074
1:1:1:764 3.20161e-05 "Homopus femoralis" 13490
1:1:1:765 3.20161e-05 "Karusasaurus jordani" 13611
1:1:1:766 3.09833e-05 "Pedioplanis undata" 15427
1:1:1:767 3.09833e-05 "Lycodonomorphus laevissimus" 14420
1:1:1:768 3.09833e-05 "Pachydactylus latirostris" 15281
1:1:1:769 2.99505e-05 "Chamaesaura aenea" 11290
1:1:1:770 2.99505e-05 "Monopeltis capensis" 14853
1:1:1:771 2.99505e-05 "Pachydactylus tigrinus" 15305
1:1:1:772 2.89177e-05 "Trachylepis lacertiformis" 17174
1:1:1:773 2.89177e-05 "Afroedura transvaalica" 9724
1:1:1:774 2.89177e-05 "Homoroselaps dorsalis" 13491
1:1:1:775 2.89177e-05 "Narudasia festiva" 14969
1:1:1:776 2.89177e-05 "Pachydactylus vansoni" 15307
1:1:1:777 2.89177e-05 "Pseudocordylus microlepidotus" 16026
1:1:1:778 2.89177e-05 "Trachylepis sparsa" 17200
1:1:1:779 2.7885e-05 "Agama mwanzae" 9780
1:1:1:780 2.7885e-05 "Proatheris superciliaris" 15876
1:1:1:781 2.7885e-05 "Trachylepis hoeschi" 17171
1:1:1:782 2.7885e-05 "Bradypodion ventrale" 10939
1:1:1:783 2.7885e-05 "Leptotyphlops distanti" 13888
1:1:1:784 2.7885e-05 "Tetradactylus tetradactylus" 17048
1:1:1:785 2.68522e-05 "Afrotyphlops anomalus" 9730
1:1:1:786 2.68522e-05 "Dasypeltis inornata" 12162
1:1:1:787 2.68522e-05 "Homopholis wahlbergii" 13488
1:1:1:788 2.68522e-05 "Pachydactylus oculatus" 15290
1:1:1:789 2.68522e-05 "Panaspis namibiana" 15327
1:1:1:790 2.58194e-05 "Afrotyphlops obtusus" 9744
1:1:1:791 2.58194e-05 "Pachydactylus bicolor" 15264
1:1:1:792 2.58194e-05 "Rhoptropus boultoni" 16301
1:1:1:793 2.58194e-05 "Tropidosaura montana" 17398
1:1:1:794 2.47866e-05 "Amblyodipsas katangensis" 9844
1:1:1:795 2.47866e-05 "Aparallactus guentheri" 10378
1:1:1:796 2.47866e-05 "Hemidactylus tasmani" 13374
1:1:1:797 2.47866e-05 "Nucras broadleyi" 15042
1:1:1:798 2.47866e-05 "Pachydactylus rangei" 15297
1:1:1:799 2.37539e-05 "Pachydactylus katanganus" 15276
1:1:1:800 2.37539e-05 "Pachydactylus affinis" 15258
1:1:1:801 2.27211e-05 "Rieppeleon brevicaudatus" 16343
1:1:1:802 2.27211e-05 "Lycophidion namibianum" 14443
1:1:1:803 2.27211e-05 "Scelotes caffer" 16493
1:1:1:804 2.27211e-05 "Trachylepis depressa" 17163
1:1:1:805 2.16883e-05 "Atheris rungweensis" 10559
1:1:1:806 2.16883e-05 "Platysaurus maculatus" 15727
1:1:1:807 2.16883e-05 "Tetradactylus seps" 17047
1:1:1:808 1.96227e-05 "Lycodonomorphus whytii" 14426
1:1:1:809 1.96227e-05 "Bitis peringueyi" 10777
1:1:1:810 1.96227e-05 "Chamaesaura macrolepis" 11292
1:1:1:811 1.859e-05 "Chondrodactylus fitzsimonsi" 11343
1:1:1:812 1.859e-05 "Pachydactylus scutatus" 15303
1:1:1:813 1.859e-05 "Prosymna visseri" 15908
1:1:1:814 1.859e-05 "Sepsina copei" 16547
1:1:1:815 1.859e-05 "Trachylepis laevis" 17176
1:1:1:816 1.859e-05 "Agama hispida" 9768
1:1:1:817 1.859e-05 "Amblyodipsas microphthalma" 9845
1:1:1:818 1.859e-05 "Homopus areolatus" 13489
1:1:1:819 1.859e-05 "Leptotyphlops nigricans" 13895
1:1:1:820 1.859e-05 "Nucras livida" 15047
1:1:1:821 1.859e-05 "Pachydactylus geitje" 15273
1:1:1:822 1.859e-05 "Pachydactylus haackei" 15275
1:1:1:823 1.75572e-05 "Lygodactylus lawrencei" 14493
1:1:1:824 1.75572e-05 "Meroles anchietae" 14686
1:1:1:825 1.75572e-05 "Trachylepis chimbana" 17161
1:1:1:826 1.75572e-05 "Chersobius boulengeri" 11303
1:1:1:827 1.75572e-05 "Lamprophis fiskii" 13694
1:1:1:828 1.75572e-05 "Meroles knoxii" 14689
1:1:1:829 1.75572e-05 "Monopeltis decosteri" 14854
1:1:1:830 1.75572e-05 "Xenocalamus sabiensis" 17678
1:1:1:831 1.75572e-05 "Zygaspis arenicola" 17740
1:1:1:832 1.65244e-05 "Crotaphopeltis tornieri" 11664
1:1:1:833 1.65244e-05 "Dalophia ellenbergeri" 12118
1:1:1:834 1.65244e-05 "Lycodonomorphus obscuriventris" 14423
1:1:1:835 1.65244e-05 "Trachylepis monardi" 17185
1:1:1:836 1.65244e-05 "Afroedura bogerti" 9700
1:1:1:837 1.65244e-05 "Pedioplanis benguelensis" 15415
1:1:1:838 1.65244e-05 "Telescopus finkeldeyi" 17013
1:1:1:839 1.65244e-05 "Afrotyphlops fornasinii" 9738
1:1:1:840 1.65244e-05 "Lygodactylus ocellatus" 14501
1:1:1:841 1.65244e-05 "Pachydactylus montanus" 15288
1:1:1:842 1.65244e-05 "Scelotes capensis" 16494
1:1:1:843 1.54916e-05 "Lycophidion hellmichi" 14438
1:1:1:844 1.54916e-05 "Namibiana rostrata" 14967
1:1:1:845 1.54916e-05 "Pachydactylus scherzi" 15302
1:1:1:846 1.54916e-05 "Agama knobeli" 9772
1:1:1:847 1.54916e-05 "Scelotes bidigittatus" 16490
1:1:1:848 1.44589e-05 "Meroles reticulatus" 14691
1:1:1:849 1.44589e-05 "Pedioplanis breviceps" 15416
1:1:1:850 1.44589e-05 "Rhoptropus benguellensis" 16299
1:1:1:851 1.44589e-05 "Acontias orientalis" 9661
1:1:1:852 1.44589e-05 "Amblyodipsas concolor" 9843
1:1:1:853 1.44589e-05 "Bitis cornuta" 10771
1:1:1:854 1.44589e-05 "Ichnotropis grandiceps" 13550
1:1:1:855 1.44589e-05 "Kinixys natalensis" 13624
1:1:1:856 1.44589e-05 "Macrelaps microlepidotus" 14555
1:1:1:857 1.44589e-05 "Ouroborus cataphractus" 15234
1:1:1:858 1.44589e-05 "Pachydactylus weberi" 15312
1:1:1:859 1.44589e-05 "Scelotes mossambicus" 16502
1:1:1:860 1.34261e-05 "Nucras scalaris" 15049
1:1:1:861 1.34261e-05 "Psammophis ansorgii" 15928
1:1:1:862 1.34261e-05 "Trioceros goetzei" 17293
1:1:1:863 1.34261e-05 "Pachydactylus oreophilus" 15291
1:1:1:864 1.34261e-05 "Kinixys lobatsiana" 13623
1:1:1:865 1.34261e-05 "Lygodactylus stevensoni" 14513
1:1:1:866 1.23933e-05 "Leptotyphlops nigroterminus" 13896
1:1:1:867 1.23933e-05 "Loveridgea ionidesii" 14344
1:1:1:868 1.23933e-05 "Lycophidion nanum" 14444
1:1:1:869 1.23933e-05 "Pedioplanis gaerdesi" 15418
1:1:1:870 1.23933e-05 "Rhoptropus afer" 16297
1:1:1:871 1.23933e-05 "Sepsina alberti" 16544
1:1:1:872 1.23933e-05 "Dalophia longicauda" 12120
1:1:1:873 1.23933e-05 "Hemicordylus capensis" 13276
1:1:1:874 1.23933e-05 "Lygodactylus nigropunctatus" 14500
1:1:1:875 1.23933e-05 "Scelotes mirus" 16500
1:1:1:876 1.13605e-05 "Acontias jappi" 9653
1:1:1:877 1.13605e-05 "Lycophidion acutirostre" 14434
1:1:1:878 1.13605e-05 "Pachydactylus fasciatus" 15270
1:1:1:879 1.13605e-05 "Acontias breviceps" 9647
1:1:1:880 1.13605e-05 "Afrogecko porphyreus" 9727
1:1:1:881 1.13605e-05 "Bitis xeropaga" 10782
1:1:1:882 1.13605e-05 "Bradypodion gutturale" 10928
1:1:1:883 1.13605e-05 "Meroles cuneirostris" 14688
1:1:1:884 1.13605e-05 "Pachydactylus serval" 15304
1:1:1:885 1.13605e-05 "Scelotes limpopoensis" 16499
1:1:1:886 1.03278e-05 "Acontias bicolor" 9646
1:1:1:887 1.03278e-05 "Lycodonomorphus mlanjensis" 14422
1:1:1:888 1.03278e-05 "Panaspis seydeli" 15328
1:1:1:889 1.03278e-05 "Smaug mossambicus" 16615
1:1:1:890 1.03278e-05 "Typhlacontias gracilis" 17450
1:1:1:891 1.03278e-05 "Hemidactylus bayonii" 13291
1:1:1:892 1.03278e-05 "Pachydactylus caraculicus" 15267
1:1:1:893 1.03278e-05 "Typhlacontias brevipes" 17449
1:1:1:894 1.03278e-05 "Agama etoshae" 9764
1:1:1:895 1.03278e-05 "Bitis rubida" 10779
1:1:1:896 1.03278e-05 "Chersobius signatus" 11304
1:1:1:897 1.03278e-05 "Goggia incognita" 13100
1:1:1:898 1.03278e-05 "Namibiana gracilior" 14963
1:1:1:899 1.03278e-05 "Tetradactylus africanus" 17043
1:1:1:900 1.03278e-05 "Tropidosaura gularis" 17397
1:1:1:901 9.29499e-06 "Afroedura loveridgei" 9710
1:1:1:902 9.29499e-06 "Chilorhinophis butleri" 11313
1:1:1:903 9.29499e-06 "Monopeltis zambezensis" 14871
1:1:1:904 9.29499e-06 "Afroedura africana" 9698
1:1:1:905 9.29499e-06 "Acontias aurantiacus" 9645
1:1:1:906 9.29499e-06 "Inyoka swazicus" 13583
1:1:1:907 9.29499e-06 "Nucras caesicaudata" 15043
1:1:1:908 9.29499e-06 "Pachydactylus formosus" 15271
1:1:1:909 9.29499e-06 "Pachydactylus kladaroderma" 15277
1:1:1:910 9.29499e-06 "Pachydactylus labialis" 15280
1:1:1:911 9.29499e-06 "Platysaurus guttatus" 15723
1:1:1:912 8.26221e-06 "Atheris barbouri" 10548
1:1:1:913 8.26221e-06 "Cordylus angolensis" 11579
1:1:1:914 8.26221e-06 "Cordylus rhodesianus" 11596
1:1:1:915 8.26221e-06 "Kinyongia oxyrhina" 13636
1:1:1:916 8.26221e-06 "Platysaurus pungweensis" 15733
1:1:1:917 8.26221e-06 "Platysaurus torquatus" 15735
1:1:1:918 8.26221e-06 "Proscelotes arnoldi" 15891
1:1:1:919 8.26221e-06 "Cordylus namakuiyus" 11592
1:1:1:920 8.26221e-06 "Mopanveldophis zebrinus" 14882
1:1:1:921 8.26221e-06 "Pedioplanis husabensis" 15421
1:1:1:922 8.26221e-06 "Psammophylax ocellatus" 15957
1:1:1:923 8.26221e-06 "Ptenopus carpi" 16095
1:1:1:924 8.26221e-06 "Acontias tristis" 9668
1:1:1:925 8.26221e-06 "Bradypodion transvaalense" 10938
1:1:1:926 8.26221e-06 "Meroles ctenodactylus" 14687
1:1:1:927 8.26221e-06 "Platysaurus minor" 15728
1:1:1:928 8.26221e-06 "Prosymna janii" 15898
1:1:1:929 8.26221e-06 "Smaug giganteus" 16614
1:1:1:930 8.26221e-06 "Smaug vandami" 16617
1:1:1:931 7.22943e-06 "Myriopholis ionidesi" 14915
1:1:1:932 7.22943e-06 "Panaspis megalurus" 15326
1:1:1:933 7.22943e-06 "Pachydactylus kochii" 15279
1:1:1:934 7.22943e-06 "Pachydactylus sansteynae" 15301
1:1:1:935 7.22943e-06 "Rhoptropus biporosus" 16300
1:1:1:936 7.22943e-06 "Acontias gariepensis" 9650
1:1:1:937 7.22943e-06 "Acontias meleagris" 9658
1:1:1:938 7.22943e-06 "Afroedura halli" 9705
1:1:1:939 7.22943e-06 "Afroedura marleyi" 9713
1:1:1:940 7.22943e-06 "Bitis schneideri" 10780
1:1:1:941 7.22943e-06 "Bradypodion occidentale" 10933
1:1:1:942 7.22943e-06 "Duberria variegata" 12490
1:1:1:943 7.22943e-06 "Goggia lineata" 13101
1:1:1:944 7.22943e-06 "Namazonurus namaquensis" 14960
1:1:1:945 7.22943e-06 "Pachydactylus austeni" 15262
1:1:1:946 7.22943e-06 "Scelotes sexlineatus" 16503
1:1:1:947 7.22943e-06 "Smaug barbertonensis" 16611
1:1:1:948 7.22943e-06 "Smaug depressus" 16613
1:1:1:949 7.22943e-06 "Xenocalamus transvaalensis" 17679
1:1:1:950 6.19666e-06 "Lygodactylus bernardi" 14466
1:1:1:951 6.19666e-06 "Platysaurus imperator" 15724
1:1:1:952 6.19666e-06 "Trachylepis brauni" 17157
1:1:1:953 6.19666e-06 "Pachydactylus angolensis" 15260
1:1:1:954 6.19666e-06 "Pedioplanis huntleyi" 15420
1:1:1:955 6.19666e-06 "Acontias cregoi" 9648
1:1:1:956 6.19666e-06 "Acontias litoralis" 9657
1:1:1:957 6.19666e-06 "Goggia hexapora" 13099
1:1:1:958 6.19666e-06 "Leptotyphlops telloi" 13902
1:1:1:959 6.19666e-06 "Pachydactylus acuminatus" 15257
1:1:1:960 6.19666e-06 "Pachydactylus carinatus" 15268
1:1:1:961 6.19666e-06 "Pachydactylus mclachlani" 15286
1:1:1:962 6.19666e-06 "Pseudocordylus transvaalensis" 16028
1:1:1:963 6.19666e-06 "Ptenopus kochi" 16097
1:1:1:964 6.19666e-06 "Scelotes arenicola" 16489
1:1:1:965 6.19666e-06 "Smaug warreni" 16618
1:1:1:966 6.19666e-06 "Tropidosaura essexi" 17396
1:1:1:967 5.16388e-06 "Acontias schmitzi" 9667
1:1:1:968 5.16388e-06 "Cnemaspis uzungwae" 11474
1:1:1:969 5.16388e-06 "Cordylus meculae" 11590
1:1:1:970 5.16388e-06 "Rhampholeon marshalli" 16252
1:1:1:971 5.16388e-06 "Rhampholeon moyeri" 16254
1:1:1:972 5.16388e-06 "Cordylus machadoi" 11586
1:1:1:973 5.16388e-06 "Pachydactylus parascutatus" 15294
1:1:1:974 5.16388e-06 "Rhoptropus bradfieldi" 16302
1:1:1:975 5.16388e-06 "Typhlacontias punctatissimus" 17452
1:1:1:976 5.16388e-06 "Acontias namaquensis" 9659
1:1:1:977 5.16388e-06 "Afroedura amatolica" 9699
1:1:1:978 5.16388e-06 "Afroedura karroica" 9707
1:1:1:979 5.16388e-06 "Afroedura nivaria" 9716
1:1:1:980 5.16388e-06 "Afroedura pienaari" 9717
1:1:1:981 5.16388e-06 "Afroedura pondolia" 9718
1:1:1:982 5.16388e-06 "Australolacerta australis" 10715
1:1:1:983 5.16388e-06 "Chirindia langi" 11318
1:1:1:984 5.16388e-06 "Cordylus mclachlani" 11589
1:1:1:985 5.16388e-06 "Cordylus oelofseni" 11594
1:1:1:986 5.16388e-06 "Goggia hewitti" 13098
1:1:1:987 5.16388e-06 "Lycophidion pygmaeum" 14447
1:1:1:988 5.16388e-06 "Namazonurus lawrenci" 14959
1:1:1:989 5.16388e-06 "Namazonurus pustulatus" 14962
1:1:1:990 5.16388e-06 "Pachydactylus barnardi" 15263
1:1:1:991 5.16388e-06 "Pachydactylus monicae" 15287
1:1:1:992 5.16388e-06 "Pachydactylus namaquensis" 15289
1:1:1:993 5.16388e-06 "Pachydactylus reconditus" 15298
1:1:1:994 5.16388e-06 "Phelsuma ocellata" 15470
1:1:1:995 5.16388e-06 "Platysaurus orientalis" 15732
1:1:1:996 5.16388e-06 "Tetradactylus breyeri" 17044
1:1:1:997 5.16388e-06 "Tropidosaura cottrelli" 17395
1:1:1:998 5.16388e-06 "Typhlosaurus meyeri" 17471
1:1:1:999 5.16388e-06 "Zygaspis violacea" 17747
1:1:1:1000 4.1311e-06 "Aparallactus moeruensis" 10383
1:1:1:1001 4.1311e-06 "Chirindia rondoensis" 11319
1:1:1:1002 4.1311e-06 "Cordylus marunguensis" 11588
1:1:1:1003 4.1311e-06 "Cordylus nyikae" 11593
1:1:1:1004 4.1311e-06 "Trioceros incornutus" 17297
1:1:1:1005 4.1311e-06 "Trioceros tempeli" 17319
1:1:1:1006 4.1311e-06 "Zygaspis kafuensis" 17743
1:1:1:1007 4.1311e-06 "Pachydactylus werneri" 15313
1:1:1:1008 4.1311e-06 "Rhoptropus taeniostictus" 16305
1:1:1:1009 4.1311e-06 "Acontias fitzsimonsi" 9649
1:1:1:1010 4.1311e-06 "Afroedura leoloensis" 9709
1:1:1:1011 4.1311e-06 "Bradypodion atromontanum" 10923
1:1:1:1012 4.1311e-06 "Bradypodion dracomontanum" 10927
1:1:1:1013 4.1311e-06 "Bradypodion pumilum" 10934
1:1:1:1014 4.1311e-06 "Cordylus cloetei" 11582
1:1:1:1015 4.1311e-06 "Goggia microlepidota" 13103
1:1:1:1016 4.1311e-06 "Leptotyphlops jacobseni" 13891
1:1:1:1017 4.1311e-06 "Namazonurus peersi" 14961
1:1:1:1018 4.1311e-06 "Nucras taeniolata" 15050
1:1:1:1019 4.1311e-06 "Pachydactylus etultra" 15269
1:1:1:1020 4.1311e-06 "Pachydactylus kobosensis" 15278
1:1:1:1021 4.1311e-06 "Pachydactylus macrolepis" 15282
1:1:1:1022 4.1311e-06 "Pachydactylus visseri" 15309
1:1:1:1023 4.1311e-06 "Platysaurus broadleyi" 15721
1:1:1:1024 4.1311e-06 "Platysaurus lebomboensis" 15726
1:1:1:1025 4.1311e-06 "Pseudocordylus spinosus" 16027
1:1:1:1026 4.1311e-06 "Scelotes bipes" 16491
1:1:1:1027 4.1311e-06 "Smaug breyeri" 16612
1:1:1:1028 4.1311e-06 "Trachylepis laevigata" 17175
1:1:1:1029 4.1311e-06 "Typhlosaurus braini" 17468
1:1:1:1030 3.09833e-06 "Afrotyphlops rondoensis" 9746
1:1:1:1031 3.09833e-06 "Atheris mabuensis" 10556
1:1:1:1032 3.09833e-06 "Atheris matildae" 10557
1:1:1:1033 3.09833e-06 "Chirindia ewerbecki" 11317
1:1:1:1034 3.09833e-06 "Melanoseps rondoensis" 14678
1:1:1:1035 3.09833e-06 "Melanoseps uzungwensis" 14679
1:1:1:1036 3.09833e-06 "Scolecoseps boulengeri" 16540
1:1:1:1037 3.09833e-06 "Smaug regius" 16616
1:1:1:1038 3.09833e-06 "Afrogecko ansorgii" 9726
1:1:1:1039 3.09833e-06 "Gerrhosaurus skoogi" 13073
1:1:1:1040 3.09833e-06 "Pachydactylus gaiasensis" 15272
1:1:1:1041 3.09833e-06 "Pachydactylus vanzyli" 15308
1:1:1:1042 3.09833e-06 "Rhoptropus diporus" 16303
1:1:1:1043 3.09833e-06 "Typhlacontias johnsonii" 17451
1:1:1:1044 3.09833e-06 "Acontias rieppeli" 9666
1:1:1:1045 3.09833e-06 "Afroedura broadleyi" 9701
1:1:1:1046 3.09833e-06 "Afroedura maripi" 9712
1:1:1:1047 3.09833e-06 "Bradypodion melanocephalum" 10930
1:1:1:1048 3.09833e-06 "Bradypodion thamnobates" 10937
1:1:1:1049 3.09833e-06 "Cordylus macropholis" 11587
1:1:1:1050 3.09833e-06 "Goggia essexi" 13096
1:1:1:1051 3.09833e-06 "Goggia rupicola" 13104
1:1:1:1052 3.09833e-06 "Homopholis mulleri" 13487
1:1:1:1053 3.09833e-06 "Leptotyphlops sylvicolus" 13900
1:1:1:1054 3.09833e-06 "Lygodactylus soutpansbergensis" 14512
1:1:1:1055 3.09833e-06 "Meroles micropholidotus" 14690
1:1:1:1056 3.09833e-06 "Montaspis gilvomaculata" 14872
1:1:1:1057 3.09833e-06 "Namazonurus campbelli" 14958
1:1:1:1058 3.09833e-06 "Ninurta coeruleopunctatus" 15031
1:1:1:1059 3.09833e-06 "Pachydactylus amoenus" 15259
1:1:1:1060 3.09833e-06 "Pachydactylus atorquatus" 15261
1:1:1:1061 3.09833e-06 "Pachydactylus griffini" 15274
1:1:1:1062 3.09833e-06 "Platysaurus attenboroughi" 15720
1:1:1:1063 3.09833e-06 "Platysaurus capensis" 15722
1:1:1:1064 3.09833e-06 "Pseudocordylus langi" 16024
1:1:1:1065 3.09833e-06 "Scelotes bourquini" 16492
1:1:1:1066 3.09833e-06 "Typhlosaurus vermis" 17472
1:1:1:1067 2.06555e-06 "Afroedura gorongosa" 9702
1:1:1:1068 2.06555e-06 "Cordylus ukingensis" 11599
1:1:1:1069 2.06555e-06 "Dipsadoboa montisilva" 12365
1:1:1:1070 2.06555e-06 "Geocalamus modestus" 13000
1:1:1:1071 2.06555e-06 "Kinyongia magomberae" 13632
1:1:1:1072 2.06555e-06 "Lycophidion uzungwense" 14450
1:1:1:1073 2.06555e-06 "Lygodactylus regulus" 14507
1:1:1:1074 2.06555e-06 "Lygodactylus rex" 14508
1:1:1:1075 2.06555e-06 "Platysaurus mitchelli" 15729
1:1:1:1076 2.06555e-06 "Platysaurus ocellatus" 15731
1:1:1:1077 2.06555e-06 "Rhampholeon tilburyi" 16261
1:1:1:1078 2.06555e-06 "Trachylepis mlanjensis" 17184
1:1:1:1079 2.06555e-06 "Trioceros fuelleborni" 17292
1:1:1:1080 2.06555e-06 "Trioceros laterispinis" 17303
1:1:1:1081 2.06555e-06 "Zygaspis ferox" 17742
1:1:1:1082 2.06555e-06 "Kolekanos plumicaudus" 13646
1:1:1:1083 2.06555e-06 "Namibiana latifrons" 14965
1:1:1:1084 2.06555e-06 "Pachydactylus maraisi" 15284
1:1:1:1085 2.06555e-06 "Pedioplanis haackei" 15419
1:1:1:1086 2.06555e-06 "Rhoptropus montanus" 16304
1:1:1:1087 2.06555e-06 "Acontias grayi" 9652
1:1:1:1088 2.06555e-06 "Acontias lineicauda" 9656
1:1:1:1089 2.06555e-06 "Acontias parietalis" 9662
1:1:1:1090 2.06555e-06 "Acontias wakkerstroomensis" 9669
1:1:1:1091 2.06555e-06 "Afroedura haackei" 9704
1:1:1:1092 2.06555e-06 "Afroedura hawequensis" 9706
1:1:1:1093 2.06555e-06 "Afroedura langi" 9708
1:1:1:1094 2.06555e-06 "Afroedura multiporis" 9714
1:1:1:1095 2.06555e-06 "Afroedura tembulica" 9722
1:1:1:1096 2.06555e-06 "Aparallactus nigriceps" 10385
1:1:1:1097 2.06555e-06 "Bitis inornata" 10774
1:1:1:1098 2.06555e-06 "Bradypodion nemorale" 10931
1:1:1:1099 2.06555e-06 "Bradypodion setaroi" 10935
1:1:1:1100 2.06555e-06 "Bradypodion taeniabronchum" 10936
1:1:1:1101 2.06555e-06 "Cordylus minor" 11591
1:1:1:1102 2.06555e-06 "Goggia gemmula" 13097
1:1:1:1103 2.06555e-06 "Lygodactylus incognitus" 14488
1:1:1:1104 2.06555e-06 "Lygodactylus methueni" 14495
1:1:1:1105 2.06555e-06 "Lygodactylus montiscaeruli" 14499
1:1:1:1106 2.06555e-06 "Lygodactylus waterbergensis" 14517
1:1:1:1107 2.06555e-06 "Pachydactylus waterbergensis" 15311
1:1:1:1108 2.06555e-06 "Pedioplanis rubens" 15426
1:1:1:1109 2.06555e-06 "Platysaurus monotropis" 15730
1:1:1:1110 2.06555e-06 "Platysaurus relictus" 15734
1:1:1:1111 2.06555e-06 "Ramigekko swartbergensis" 16162
1:1:1:1112 2.06555e-06 "Scelotes anguineus" 16488
1:1:1:1113 2.06555e-06 "Scelotes gronovii" 16496
1:1:1:1114 2.06555e-06 "Scelotes kasneri" 16498
1:1:1:1115 2.06555e-06 "Scelotes montispectus" 16501
1:1:1:1116 2.06555e-06 "Tetradactylus fitzsimonsi" 17046
1:1:1:1117 2.06555e-06 "Typhlosaurus caecus" 17469
1:1:1:1118 2.06555e-06 "Vhembelacerta rupicola" 17628
1:1:1:1119 1.03278e-06 "Causus rasmusseni" 11191
1:1:1:1120 1.03278e-06 "Cordylus phonolithos" 11595
1:1:1:1121 1.03278e-06 "Ichnotropis microlepidota" 13551
1:1:1:1122 1.03278e-06 "Kinyongia vanheygeni" 13641
1:1:1:1123 1.03278e-06 "Lygodactylus bonsi" 14470
1:1:1:1124 1.03278e-06 "Monopeltis perplexus" 14863
1:1:1:1125 1.03278e-06 "Nadzikambia baylissi" 14927
1:1:1:1126 1.03278e-06 "Nadzikambia mlanjensis" 14928
1:1:1:1127 1.03278e-06 "Rhampholeon beraduccii" 16246
1:1:1:1128 1.03278e-06 "Rhampholeon bruessoworum" 16248
1:1:1:1129 1.03278e-06 "Rhampholeon chapmanorum" 16249
1:1:1:1130 1.03278e-06 "Rhampholeon gorongosae" 16250
1:1:1:1131 1.03278e-06 "Rhampholeon maspictus" 16253
1:1:1:1132 1.03278e-06 "Rhampholeon nchisiensis" 16255
1:1:1:1133 1.03278e-06 "Rhampholeon nebulauctor" 16256
1:1:1:1134 1.03278e-06 "Rhampholeon platyceps" 16257
1:1:1:1135 1.03278e-06 "Scolecoseps acontias" 16539
1:1:1:1136 1.03278e-06 "Scolecoseps broadleyi" 16541
1:1:1:1137 1.03278e-06 "Trioceros hanangensis" 17294
1:1:1:1138 1.03278e-06 "Urocotyledon rasmusseni" 17499
1:1:1:1139 1.03278e-06 "Typhlacontias rudebecki" 17454
1:1:1:1140 1.03278e-06 "Acontias albigularis" 9644
1:1:1:1141 1.03278e-06 "Acontias richardi" 9665
1:1:1:1142 1.03278e-06 "Afroedura granitica" 9703
1:1:1:1143 1.03278e-06 "Afroedura major" 9711
1:1:1:1144 1.03278e-06 "Afroedura namaquensis" 9715
1:1:1:1145 1.03278e-06 "Afroedura pongola" 9719
1:1:1:1146 1.03278e-06 "Afroedura rondavelica" 9720
1:1:1:1147 1.03278e-06 "Afroedura rupestris" 9721
1:1:1:1148 1.03278e-06 "Afroedura tirasensis" 9723
1:1:1:1149 1.03278e-06 "Afroedura waterbergensis" 9725
1:1:1:1150 1.03278e-06 "Bradypodion caeruleogula" 10924
1:1:1:1151 1.03278e-06 "Bradypodion caffer" 10925
1:1:1:1152 1.03278e-06 "Bradypodion damaranum" 10926
1:1:1:1153 1.03278e-06 "Bradypodion kentanicum" 10929
1:1:1:1154 1.03278e-06 "Bradypodion ngomeense" 10932
1:1:1:1155 1.03278e-06 "Cordylus aridus" 11580
1:1:1:1156 1.03278e-06 "Cordylus imkeae" 11584
1:1:1:1157 1.03278e-06 "Goggia braacki" 13095
1:1:1:1158 1.03278e-06 "Goggia matzikamaensis" 13102
1:1:1:1159 1.03278e-06 "Hemicordylus nebulosus" 13277
1:1:1:1160 1.03278e-06 "Lygodactylus graniticolus" 14482
1:1:1:1161 1.03278e-06 "Pachydactylus boehmei" 15265
1:1:1:1162 1.03278e-06 "Pachydactylus otaviensis" 15293
1:1:1:1163 1.03278e-06 "Pachydactylus robertsi" 15299
1:1:1:1164 1.03278e-06 "Pachydactylus tsodiloensis" 15306
1:1:1:1165 1.03278e-06 "Scelotes fitzsimonsi" 16495
1:1:1:1166 1.03278e-06 "Scelotes inornatus" 16497
1:1:1:1167 1.03278e-06 "Scelotes vestigifer" 16505
1:1:1:1168 1.03278e-06 "Typhlosaurus lomiae" 17470
1:1:2:1 0.00103174 "Boaedon fuliginosus" 10796
1:1:2:2 0.00100902 "Chamaeleo gracilis" 11281
1:1:2:3 0.000954285 "Python sebae" 16151
1:1:2:4 0.000828287 "Hemidactylus mabouia" 13337
1:1:2:5 0.0008035 "Trachylepis maculilabris" 17178
1:1:2:6 0.000684731 "Afrotyphlops lineolatus" 9741
1:1:2:7 0.000655813 "Philothamnus angolensis" 15506
1:1:2:8 0.000620698 "Causus maculatus" 11190
1:1:2:9 0.00060624 "Naja subfulva" 14956
1:1:2:10 0.000570092 "Philothamnus heterolepidotus" 15512
1:1:2:11 0.000537044 "Scaphiophis albopunctatus" 16405
1:1:2:12 0.000532913 "Boaedon lineatus" 10797
1:1:2:13 0.000528781 "Grayia smithii" 13179
1:1:2:14 0.000482306 "Atractaspis irregularis" 10575
1:1:2:15 0.00047611 "Toxicodryas blandingii" 17132
1:1:2:16 0.000470946 "Chamaeleo laevigatus" 11282
1:1:2:17 0.000458553 "Bitis gabonica" 10772
1:1:2:18 0.000456487 "Dendroaspis jamesoni" 12239
1:1:2:19 0.000449258 "Osteolaemus tetraspis" 15230
1:1:2:20 0.000430668 "Causus lichtensteinii" 11189
1:1:2:21 0.000430668 "Thelotornis kirtlandii" 17105
1:1:2:22 0.000429635 "Prosymna ambigua" 15893
1:1:2:23 0.000426537 "Toxicodryas pulverulenta" 17133
1:1:2:24 0.000411045 "Mehelya poensis" 14660
1:1:2:25 0.000410012 "Naja melanoleuca" 14940
1:1:2:26 0.000389357 "Hapsidophrys smaragdinus" 13200
1:1:2:27 0.000388324 "Thrasops jacksonii" 17111
1:1:2:28 0.000381094 "Afrotyphlops angolensis" 9729
1:1:2:29 0.000377996 "Rhamnophis aethiopissa" 16241
1:1:2:30 0.000363537 "Natriciteres fuliginoides" 14971
1:1:2:31 0.000360439 "Grayia tholloni" 13180
1:1:2:32 0.000356308 "Feylinia currori" 12858
1:1:2:33 0.000353209 "Philothamnus carinatus" 15509
1:1:2:34 0.000349078 "Bothrophthalmus lineatus" 10859
1:1:2:35 0.000341849 "Dasypeltis fasciata" 12160
1:1:2:36 0.000341849 "Philothamnus heterodermus" 15511
1:1:2:37 0.000339783 "Grayia ornata" 13178
1:1:2:38 0.000339783 "Mecistops cataphractus" 14643
1:1:2:39 0.000333587 "Boaedon olivaceus" 10802
1:1:2:40 0.000330488 "Hapsidophrys lineatus" 13199
1:1:2:41 0.000324292 "Dipsadoboa unicolor" 12368
1:1:2:42 0.000311898 "Philothamnus dorsalis" 15510
1:1:2:43 0.000310866 "Philothamnus nitidus" 15518
1:1:2:44 0.000309833 "Natriciteres variegata" 14974
1:1:2:45 0.000309833 "Pseudohaje goldii" 16041
1:1:2:46 0.000296407 "Dasypeltis confusa" 12159
1:1:2:47 0.000294341 "Aparallactus modestus" 10382
1:1:2:48 0.000294341 "Lycophidion multimaculatum" 14442
1:1:2:49 0.000292276 "Atheris squamigera" 10560
1:1:2:50 0.000292276 "Bitis nasicornis" 10775
1:1:2:51 0.000292276 "Hormonotus modestus" 13497
1:1:2:52 0.000285046 "Lycophidion laterale" 14440
1:1:2:53 0.000282981 "Chamaelycus fasciatus" 11288
1:1:2:54 0.000280915 "Mochlus guineensis" 14830
1:1:2:55 0.000272653 "Calabaria reinhardtii" 11009
1:1:2:56 0.000267489 "Limaformosa savorgnani" 14032
1:1:2:57 0.000267489 "Naja annulata" 14930
1:1:2:58 0.000254063 "Thrasops flavigularis" 17110
1:1:2:59 0.000246834 "Lycophidion ornatum" 14446
1:1:2:60 0.000246834 "Polemon collaris" 15812
1:1:2:61 0.000244768 "Gonionotophis brussauxi" 13134
1:1:2:62 0.000235473 "Meizodon regularis" 14664
1:1:2:63 0.000229276 "Dipsadoboa duchesnii" 12363
1:1:2:64 0.000218949 "Holaspis guentheri" 13450
1:1:2:65 0.000212752 "Dipsadoboa shrevei" 12366
1:1:2:66 0.000206555 "Dipsadoboa viridis" 12369
1:1:2:67 0.000203457 "Afrotyphlops congestus" 9736
1:1:2:68 0.000203457 "Dipsadoboa weileri" 12370
1:1:2:69 0.000202424 "Trioceros oweni" 17310
1:1:2:70 0.000201391 "Mehelya stenopthalmus" 14661
1:1:2:71 0.000200359 "Atractaspis reticulata" 10581
1:1:2:72 0.000200359 "Melanoseps occidentalis" 14676
1:1:2:73 0.000200359 "Polemon fulvicollis" 15813
1:1:2:74 0.000199326 "Polemon gabonensis" 15814
1:1:2:75 0.00019726 "Philothamnus hughesi" 15514
1:1:2:76 0.000195195 "Atractaspis congica" 10568
1:1:2:77 0.000195195 "Leptosiaphos aloysiisabaudiae" 13869
1:1:2:78 0.000193129 "Atractaspis corpulenta" 10569
1:1:2:79 0.000190031 "Buhoma depressiceps" 10981
1:1:2:80 0.000183834 "Letheobia praeocularis" 14008
1:1:2:81 0.000182801 "Kladirostratus acutus" 13644
1:1:2:82 0.000180736 "Hydraethiops melanogaster" 13502
1:1:2:83 0.00017867 "Grayia caesar" 13177
1:1:2:84 0.000177638 "Atractaspis boulengeri" 10567
1:1:2:85 0.000172474 "Trachylepis megalura" 17182
1:1:2:86 0.000168343 "Limaformosa guirali" 14031
1:1:2:87 0.00016731 "Feylinia grandisquamis" 12860
1:1:2:88 0.00016731 "Panaspis breviceps" 15320
1:1:2:89 0.000163179 "Philothamnus bequaerti" 15508
1:1:2:90 0.000159048 "Boaedon virgatus" 10808
1:1:2:91 0.000158015 "18550" 6337
1:1:2:92 0.000158015 "18910" 6412
1:1:2:93 0.000156982 "Limnophis bicolor" 14035
1:1:2:94 0.000154916 "18911" 6413
1:1:2:95 0.000154916 "Afrotyphlops steinhausi" 9749
1:1:2:96 0.000153884 "Lycophidion irroratum" 14439
1:1:2:97 0.000151818 "18551" 6338
1:1:2:98 0.000149753 "Mochlus fernandi" 14828
1:1:2:99 0.000149753 "Rhampholeon spectrum" 16258
1:1:2:100 0.00014872 "19271" 6485
1:1:2:101 0.000147687 "19272" 6486
1:1:2:102 0.000147687 "Polemon bocourti" 15810
1:1:2:103 0.000144589 "18912" 6414
1:1:2:104 0.000143556 "20370" 6728
1:1:2:105 0.000142523 "18190" 6254
1:1:2:106 0.000140458 "18919" 6421
1:1:2:107 0.000139425 "19273" 6487
1:1:2:108 0.000138392 "18918" 6420
1:1:2:109 0.000138392 "19279" 6493
1:1:2:110 0.000137359 "18191" 6255
1:1:2:111 0.000137359 "19276" 6490
1:1:2:112 0.000137359 "19631" 6557
1:1:2:113 0.000137359 "19632" 6558
1:1:2:114 0.000137359 "20730" 6810
1:1:2:115 0.000137359 "Trachylepis polytropis" 17193
1:1:2:116 0.000136326 "18552" 6339
1:1:2:117 0.000136326 "18909" 6411
1:1:2:118 0.000136326 "18913" 6415
1:1:2:119 0.000136326 "18916" 6418
1:1:2:120 0.000136326 "19278" 6492
1:1:2:121 0.000136326 "19633" 6559
1:1:2:122 0.000136326 "Letheobia caeca" 13994
1:1:2:123 0.000134261 "18917" 6419
1:1:2:124 0.000134261 "18920" 6422
1:1:2:125 0.000134261 "19277" 6491
1:1:2:126 0.000134261 "22154" 7147
1:1:2:127 0.000132195 "18915" 6417
1:1:2:128 0.000132195 "19274" 6488
1:1:2:129 0.000132195 "19275" 6489
1:1:2:130 0.000132195 "20371" 6729
1:1:2:131 0.000132195 "Polemon notatus" 15819
1:1:2:132 0.000131163 "21090" 6892
1:1:2:133 0.000131163 "21436" 6965
1:1:2:134 0.000131163 "22153" 7146
1:1:2:135 0.00013013 "18914" 6416
1:1:2:136 0.00013013 "21437" 6966
1:1:2:137 0.00013013 "21796" 7056
1:1:2:138 0.00013013 "21797" 7057
1:1:2:139 0.00013013 "22156" 7149
1:1:2:140 0.00013013 "22515" 7236
1:1:2:141 0.000129097 "18921" 6423
1:1:2:142 0.000129097 "21077" 6879
1:1:2:143 0.000129097 "22513" 7234
1:1:2:144 0.000128064 "20010" 6651
1:1:2:145 0.000128064 "20011" 6652
1:1:2:146 0.000128064 "21449" 6978
1:1:2:147 0.000128064 "22155" 7148
1:1:2:148 0.000128064 "22514" 7235
1:1:2:149 0.000127031 "18553" 6340
1:1:2:150 0.000127031 "19634" 6560
1:1:2:151 0.000127031 "Trioceros cristatus" 17289
1:1:2:152 0.000125999 "18549" 6336
1:1:2:153 0.000125999 "19283" 6497
1:1:2:154 0.000125999 "20729" 6809
1:1:2:155 0.000125999 "21076" 6878
1:1:2:156 0.000124966 "18181" 6245
1:1:2:157 0.000124966 "19280" 6494
1:1:2:158 0.000124966 "19284" 6498
1:1:2:159 0.000124966 "22516" 7237
1:1:2:160 0.000123933 "19281" 6495
1:1:2:161 0.000123933 "19282" 6496
1:1:2:162 0.000123933 "19636" 6562
1:1:2:163 0.000123933 "19648" 6574
1:1:2:164 0.000123933 "19650" 6576
1:1:2:165 0.000123933 "19991" 6632
1:1:2:166 0.000123933 "19992" 6633
1:1:2:167 0.000123933 "19993" 6634
1:1:2:168 0.000123933 "19994" 6635
1:1:2:169 0.000123933 "20353" 6711
1:1:2:170 0.000123933 "20716" 6796
1:1:2:171 0.000123933 "21075" 6877
1:1:2:172 0.000123933 "22157" 7150
1:1:2:173 0.0001229 "18180" 6244
1:1:2:174 0.0001229 "18558" 6345
1:1:2:175 0.0001229 "19638" 6564
1:1:2:176 0.0001229 "19995" 6636
1:1:2:177 0.0001229 "20352" 6710
1:1:2:178 0.000121868 "18192" 6256
1:1:2:179 0.000121868 "19635" 6561
1:1:2:180 0.000121868 "19637" 6563
1:1:2:181 0.000121868 "19651" 6577
1:1:2:182 0.000121868 "21078" 6880
1:1:2:183 0.000121868 "21089" 6891
1:1:2:184 0.000120835 "18554" 6341
1:1:2:185 0.000120835 "18559" 6346
1:1:2:186 0.000120835 "19285" 6499
1:1:2:187 0.000120835 "19647" 6573
1:1:2:188 0.000120835 "19649" 6575
1:1:2:189 0.000120835 "19996" 6637
1:1:2:190 0.000120835 "19997" 6638
1:1:2:191 0.000120835 "20712" 6792
1:1:2:192 0.000120835 "20715" 6795
1:1:2:193 0.000120835 "20717" 6797
1:1:2:194 0.000120835 "21435" 6964
1:1:2:195 0.000120835 "21795" 7055
1:1:2:196 0.000120835 "21809" 7069
1:1:2:197 0.000120835 "Hemidactylus muriceus" 13346
1:1:2:198 0.000119802 "20351" 6709
1:1:2:199 0.000119802 "20354" 6712
1:1:2:200 0.000119802 "20357" 6715
1:1:2:201 0.000119802 "20718" 6798
1:1:2:202 0.000119802 "21072" 6874
1:1:2:203 0.000119802 "21434" 6963
1:1:2:204 0.000119802 "Poromera fordii" 15828
1:1:2:205 0.000118769 "18560" 6347
1:1:2:206 0.000118769 "19998" 6639
1:1:2:207 0.000118769 "20355" 6713
1:1:2:208 0.000118769 "20369" 6727
1:1:2:209 0.000118769 "20711" 6791
1:1:2:210 0.000118769 "20714" 6794
1:1:2:211 0.000118769 "21070" 6872
1:1:2:212 0.000118769 "21071" 6873
1:1:2:213 0.000118769 "21433" 6962
1:1:2:214 0.000118769 "21794" 7054
1:1:2:215 0.000117736 "18555" 6342
1:1:2:216 0.000117736 "18922" 6424
1:1:2:217 0.000117736 "19639" 6565
1:1:2:218 0.000117736 "19999" 6640
1:1:2:219 0.000117736 "20356" 6714
1:1:2:220 0.000117736 "20358" 6716
1:1:2:221 0.000117736 "21073" 6875
1:1:2:222 0.000117736 "21431" 6960
1:1:2:223 0.000117736 "21438" 6967
1:1:2:224 0.000117736 "Hemidactylus fasciatus" 13305
1:1:2:225 0.000116704 "17812" 6149
1:1:2:226 0.000116704 "18556" 6343
1:1:2:227 0.000116704 "18557" 6344
1:1:2:228 0.000116704 "20713" 6793
1:1:2:229 0.000115671 "18923" 6425
1:1:2:230 0.000115671 "20710" 6790
1:1:2:231 0.000115671 "21074" 6876
1:1:2:232 0.000115671 "21450" 6979
1:1:2:233 0.000115671 "22152" 7145
1:1:2:234 0.000114638 "18924" 6426
1:1:2:235 0.000114638 "19289" 6503
1:1:2:236 0.000114638 "21792" 7052
1:1:2:237 0.000114638 "21793" 7053
1:1:2:238 0.000114638 "21798" 7058
1:1:2:239 0.000114638 "22517" 7238
1:1:2:240 0.000114638 "Feylinia elegans" 12859
1:1:2:241 0.000113605 "18193" 6257
1:1:2:242 0.000113605 "20009" 6650
1:1:2:243 0.000113605 "20719" 6799
1:1:2:244 0.000113605 "21432" 6961
1:1:2:245 0.000112573 "18540" 6331
1:1:2:246 0.000112573 "19286" 6500
1:1:2:247 0.000112573 "19287" 6501
1:1:2:248 0.000112573 "19640" 6566
1:1:2:249 0.00011154 "18541" 6332
1:1:2:250 0.00011154 "18561" 6348
1:1:2:251 0.00011154 "19288" 6502
1:1:2:252 0.00011154 "20359" 6717
1:1:2:253 0.00011154 "Cycloderma aubryi" 11876
1:1:2:254 0.000110507 "17813" 6150
1:1:2:255 0.000110507 "19645" 6571
1:1:2:256 0.000110507 "19646" 6572
1:1:2:257 0.000110507 "Dipsadoboa underwoodi" 12367
1:1:2:258 0.000110507 "Lycodonomorphus subtaeniatus" 14425
1:1:2:259 0.000109474 "18179" 6243
1:1:2:260 0.000109474 "22158" 7151
1:1:2:261 0.000109474 "Rhamnophis batesii" 16242
1:1:2:262 0.000108441 "18174" 6238
1:1:2:263 0.000108441 "18196" 6260
1:1:2:264 0.000108441 "18925" 6427
1:1:2:265 0.000108441 "23967" 7579
1:1:2:266 0.000107409 "18175" 6239
1:1:2:267 0.000107409 "18195" 6259
1:1:2:268 0.000107409 "19644" 6570
1:1:2:269 0.000107409 "Chamaelycus parkeri" 11289
1:1:2:270 0.000106376 "17811" 6148
1:1:2:271 0.000106376 "19641" 6567
1:1:2:272 0.000106376 "20000" 6641
1:1:2:273 0.000106376 "20007" 6648
1:1:2:274 0.000106376 "23608" 7502
1:1:2:275 0.000106376 "Adolfus africanus" 9693
1:1:2:276 0.000105343 "18176" 6240
1:1:2:277 0.000105343 "19643" 6569
1:1:2:278 0.000105343 "20008" 6649
1:1:2:279 0.000105343 "20368" 6726
1:1:2:280 0.000105343 "21799" 7059
1:1:2:281 0.000105343 "22874" 7319
1:1:2:282 0.000105343 "23607" 7501
1:1:2:283 0.000105343 "23966" 7578
1:1:2:284 0.000105343 "23968" 7580
1:1:2:285 0.000105343 "Lygodactylus depressus" 14478
1:1:2:286 0.000105343 "Mochlus hinkeli" 14831
1:1:2:287 0.00010431 "18562" 6349
1:1:2:288 0.00010431 "22159" 7152
1:1:2:289 0.00010431 "22169" 7162
1:1:2:290 0.000103278 "18926" 6428
1:1:2:291 0.000103278 "19642" 6568
1:1:2:292 0.000103278 "20001" 6642
1:1:2:293 0.000103278 "20004" 6645
1:1:2:294 0.000103278 "20360" 6718
1:1:2:295 0.000103278 "Chamaelycus christyi" 11287
1:1:2:296 0.000102245 "20012" 6653
1:1:2:297 0.000102245 "20727" 6807
1:1:2:298 0.000102245 "21079" 6881
1:1:2:299 0.000102245 "22873" 7318
1:1:2:300 0.000101212 "18194" 6258
1:1:2:301 0.000101212 "18200" 6264
1:1:2:302 0.000101212 "18535" 6326
1:1:2:303 0.000101212 "18539" 6330
1:1:2:304 0.000101212 "19290" 6504
1:1:2:305 0.000101212 "21810" 7070
1:1:2:306 0.000101212 "23606" 7500
1:1:2:307 0.000100179 "17450" 6059
1:1:2:308 0.000100179 "18184" 6248
1:1:2:309 0.000100179 "19291" 6505
1:1:2:310 0.000100179 "20005" 6646
1:1:2:311 0.000100179 "20006" 6647
1:1:2:312 0.000100179 "20728" 6808
1:1:2:313 9.91465e-05 "20002" 6643
1:1:2:314 9.91465e-05 "20367" 6725
1:1:2:315 9.91465e-05 "21439" 6968
1:1:2:316 9.91465e-05 "22170" 7163
1:1:2:317 9.91465e-05 "22875" 7320
1:1:2:318 9.81137e-05 "18173" 6237
1:1:2:319 9.81137e-05 "18563" 6350
1:1:2:320 9.81137e-05 "18928" 6430
1:1:2:321 9.81137e-05 "20003" 6644
1:1:2:322 9.81137e-05 "20366" 6724
1:1:2:323 9.81137e-05 "20720" 6800
1:1:2:324 9.81137e-05 "21088" 6890
1:1:2:325 9.81137e-05 "21808" 7068
1:1:2:326 9.81137e-05 "22160" 7153
1:1:2:327 9.81137e-05 "23250" 7419
1:1:2:328 9.81137e-05 "Polemon christyi" 15811
1:1:2:329 9.7081e-05 "18177" 6241
1:1:2:330 9.7081e-05 "18178" 6242
1:1:2:331 9.7081e-05 "18189" 6253
1:1:2:332 9.7081e-05 "18201" 6265
1:1:2:333 9.7081e-05 "18927" 6429
1:1:2:334 9.7081e-05 "20364" 6722
1:1:2:335 9.7081e-05 "22168" 7161
1:1:2:336 9.7081e-05 "22529" 7250
1:1:2:337 9.7081e-05 "22530" 7251
1:1:2:338 9.7081e-05 "22890" 7335
1:1:2:339 9.7081e-05 "23249" 7418
1:1:2:340 9.60482e-05 "18536" 6327
1:1:2:341 9.60482e-05 "20726" 6806
1:1:2:342 9.60482e-05 "21448" 6977
1:1:2:343 9.60482e-05 "21800" 7060
1:1:2:344 9.60482e-05 "22518" 7239
1:1:2:345 9.60482e-05 "22889" 7334
1:1:2:346 9.60482e-05 "23248" 7417
1:1:2:347 9.50154e-05 "20361" 6719
1:1:2:348 9.50154e-05 "20365" 6723
1:1:2:349 9.50154e-05 "23965" 7577
1:1:2:350 9.39826e-05 "18186" 6250
1:1:2:351 9.39826e-05 "18564" 6351
1:1:2:352 9.39826e-05 "19293" 6507
1:1:2:353 9.39826e-05 "20731" 6811
1:1:2:354 9.39826e-05 "22161" 7154
1:1:2:355 9.29499e-05 "18172" 6236
1:1:2:356 9.29499e-05 "18185" 6249
1:1:2:357 9.29499e-05 "18202" 6266
1:1:2:358 9.29499e-05 "20363" 6721
1:1:2:359 9.29499e-05 "20725" 6805
1:1:2:360 9.29499e-05 "21802" 7062
1:1:2:361 9.29499e-05 "21803" 7063
1:1:2:362 9.29499e-05 "22519" 7240
1:1:2:363 9.29499e-05 "Hemidactylus ansorgii" 13286
1:1:2:364 9.19171e-05 "18548" 6335
1:1:2:365 9.19171e-05 "19652" 6578
1:1:2:366 9.19171e-05 "20362" 6720
1:1:2:367 9.19171e-05 "21080" 6882
1:1:2:368 9.19171e-05 "23964" 7576
1:1:2:369 9.19171e-05 "Panaspis cabindae" 15322
1:1:2:370 9.08843e-05 "18534" 6325
1:1:2:371 9.08843e-05 "18537" 6328
1:1:2:372 9.08843e-05 "20722" 6802
1:1:2:373 9.08843e-05 "20724" 6804
1:1:2:374 9.08843e-05 "22162" 7155
1:1:2:375 9.08843e-05 "23247" 7416
1:1:2:376 9.08843e-05 "23601" 7495
1:1:2:377 9.08843e-05 "20375" 6733
1:1:2:378 8.98515e-05 "20721" 6801
1:1:2:379 8.98515e-05 "20723" 6803
1:1:2:380 8.98515e-05 "20735" 6815
1:1:2:381 8.98515e-05 "21081" 6883
1:1:2:382 8.98515e-05 "21086" 6888
1:1:2:383 8.98515e-05 "21440" 6969
1:1:2:384 8.98515e-05 "21804" 7064
1:1:2:385 8.98515e-05 "22164" 7157
1:1:2:386 8.98515e-05 "23595" 7489
1:1:2:387 8.98515e-05 "Naja multifasciata" 14942
1:1:2:388 8.88188e-05 "21085" 6887
1:1:2:389 8.88188e-05 "21091" 6893
1:1:2:390 8.88188e-05 "21446" 6975
1:1:2:391 8.88188e-05 "22163" 7156
1:1:2:392 8.88188e-05 "22521" 7242
1:1:2:393 8.88188e-05 "22522" 7243
1:1:2:394 8.88188e-05 "22876" 7321
1:1:2:395 8.88188e-05 "22888" 7333
1:1:2:396 8.88188e-05 "23602" 7496
1:1:2:397 8.88188e-05 "23955" 7567
1:1:2:398 8.88188e-05 "23962" 7574
1:1:2:399 8.88188e-05 "Agama finchi" 9765
1:1:2:400 8.88188e-05 "Dendrolycus elapoides" 12242
1:1:2:401 8.88188e-05 "20736" 6816
1:1:2:402 8.7786e-05 "17810" 6147
1:1:2:403 8.7786e-05 "18538" 6329
1:1:2:404 8.7786e-05 "18547" 6334
1:1:2:405 8.7786e-05 "18565" 6352
1:1:2:406 8.7786e-05 "21082" 6884
1:1:2:407 8.7786e-05 "21084" 6886
1:1:2:408 8.7786e-05 "21087" 6889
1:1:2:409 8.7786e-05 "21447" 6976
1:1:2:410 8.7786e-05 "22167" 7160
1:1:2:411 8.7786e-05 "23242" 7411
1:1:2:412 8.7786e-05 "23605" 7499
1:1:2:413 8.67532e-05 "17449" 6058
1:1:2:414 8.67532e-05 "18203" 6267
1:1:2:415 8.67532e-05 "18566" 6353
1:1:2:416 8.67532e-05 "21801" 7061
1:1:2:417 8.67532e-05 "21805" 7065
1:1:2:418 8.67532e-05 "21806" 7066
1:1:2:419 8.67532e-05 "22520" 7241
1:1:2:420 8.67532e-05 "22523" 7244
1:1:2:421 8.67532e-05 "22524" 7245
1:1:2:422 8.57204e-05 "18171" 6235
1:1:2:423 8.57204e-05 "20373" 6731
1:1:2:424 8.57204e-05 "21083" 6885
1:1:2:425 8.57204e-05 "21442" 6971
1:1:2:426 8.57204e-05 "21443" 6972
1:1:2:427 8.57204e-05 "21807" 7067
1:1:2:428 8.57204e-05 "22882" 7327
1:1:2:429 8.57204e-05 "23241" 7410
1:1:2:430 8.57204e-05 "23246" 7415
1:1:2:431 8.57204e-05 "Trachylepis makolowodei" 17180
1:1:2:432 8.46876e-05 "18187" 6251
1:1:2:433 8.46876e-05 "20374" 6732
1:1:2:434 8.46876e-05 "21441" 6970
1:1:2:435 8.46876e-05 "22878" 7323
1:1:2:436 8.46876e-05 "22880" 7325
1:1:2:437 8.46876e-05 "23596" 7490
1:1:2:438 8.46876e-05 "23603" 7497
1:1:2:439 8.46876e-05 "23963" 7575
1:1:2:440 8.36549e-05 "18533" 6324
1:1:2:441 8.36549e-05 "18908" 6410
1:1:2:442 8.36549e-05 "21444" 6973
1:1:2:443 8.36549e-05 "21445" 6974
1:1:2:444 8.36549e-05 "22165" 7158
1:1:2:445 8.36549e-05 "22877" 7322
1:1:2:446 8.36549e-05 "23243" 7412
1:1:2:447 8.36549e-05 "23604" 7498
1:1:2:448 8.36549e-05 "Boaedon perisilvestris" 10804
1:1:2:449 8.26221e-05 "17448" 6057
1:1:2:450 8.26221e-05 "18929" 6431
1:1:2:451 8.26221e-05 "22528" 7249
1:1:2:452 8.26221e-05 "22879" 7324
1:1:2:453 8.26221e-05 "22881" 7326
1:1:2:454 8.26221e-05 "22883" 7328
1:1:2:455 8.26221e-05 "22884" 7329
1:1:2:456 8.26221e-05 "23240" 7409
1:1:2:457 8.26221e-05 "23600" 7494
1:1:2:458 8.26221e-05 "23956" 7568
1:1:2:459 8.15893e-05 "18907" 6409
1:1:2:460 8.15893e-05 "22525" 7246
1:1:2:461 8.15893e-05 "23244" 7413
1:1:2:462 8.15893e-05 "23594" 7488
1:1:2:463 8.15893e-05 "Gerrhosaurus nigrolineatus" 13072
1:1:2:464 8.05565e-05 "18170" 6234
1:1:2:465 8.05565e-05 "18567" 6354
1:1:2:466 8.05565e-05 "18893" 6408
1:1:2:467 8.05565e-05 "23234" 7403
1:1:2:468 8.05565e-05 "23235" 7404
1:1:2:469 8.05565e-05 "23597" 7491
1:1:2:470 8.05565e-05 "23957" 7569
1:1:2:471 7.95238e-05 "18204" 6268
1:1:2:472 7.95238e-05 "18546" 6333
1:1:2:473 7.95238e-05 "18930" 6432
1:1:2:474 7.95238e-05 "23245" 7414
1:1:2:475 7.95238e-05 "23959" 7571
1:1:2:476 7.95238e-05 "24315" 7638
1:1:2:477 7.95238e-05 "Dasypeltis palmarum" 12165
1:1:2:478 7.95238e-05 "Gastropholis echinata" 12905
1:1:2:479 7.8491e-05 "18532" 6323
1:1:2:480 7.8491e-05 "19292" 6506
1:1:2:481 7.8491e-05 "23599" 7493
1:1:2:482 7.8491e-05 "24316" 7639
1:1:2:483 7.8491e-05 "Bothrolycus ater" 10857
1:1:2:484 7.74582e-05 "18531" 6322
1:1:2:485 7.74582e-05 "18892" 6407
1:1:2:486 7.74582e-05 "20733" 6813
1:1:2:487 7.74582e-05 "22166" 7159
1:1:2:488 7.74582e-05 "22885" 7330
1:1:2:489 7.74582e-05 "22887" 7332
1:1:2:490 7.74582e-05 "23236" 7405
1:1:2:491 7.74582e-05 "Bothrophthalmus brunneus" 10858
1:1:2:492 7.64254e-05 "17809" 6146
1:1:2:493 7.64254e-05 "23598" 7492
1:1:2:494 7.64254e-05 "23958" 7570
1:1:2:495 7.53927e-05 "18568" 6355
1:1:2:496 7.53927e-05 "22527" 7248
1:1:2:497 7.53927e-05 "23237" 7406
1:1:2:498 7.43599e-05 "21092" 6894
1:1:2:499 7.33271e-05 "20732" 6812
1:1:2:500 7.33271e-05 "22526" 7247
1:1:2:501 7.33271e-05 "23238" 7407
1:1:2:502 7.33271e-05 "23239" 7408
1:1:2:503 7.33271e-05 "23954" 7566
1:1:2:504 7.33271e-05 "Trachylepis raymondlaurenti" 17198
1:1:2:505 7.22943e-05 "20372" 6730
1:1:2:506 7.12616e-05 "Lygodactylus conraui" 14476
1:1:2:507 7.02288e-05 "Polemon robustus" 15820
1:1:2:508 6.9196e-05 "Hemidactylus richardsonii" 13361
1:1:2:509 6.9196e-05 "Leptotyphlops kafubi" 13892
1:1:2:510 6.9196e-05 "Trioceros chapini" 17287
1:1:2:511 6.81632e-05 "18205" 6269
1:1:2:512 6.71305e-05 "21451" 6980
1:1:2:513 6.71305e-05 "22886" 7331
1:1:2:514 6.60977e-05 "17808" 6145
1:1:2:515 6.60977e-05 "19653" 6579
1:1:2:516 6.60977e-05 "20013" 6654
1:1:2:517 6.60977e-05 "20734" 6814
1:1:2:518 6.50649e-05 "Lacertaspis reichenowi" 13659
1:1:2:519 6.50649e-05 "Trachylepis albilabris" 17147
1:1:2:520 6.40321e-05 "Letheobia rufescens" 14009
1:1:2:521 6.29993e-05 "20014" 6655
1:1:2:522 6.29993e-05 "18931" 6433
1:1:2:523 6.09338e-05 "19654" 6580
1:1:2:524 5.9901e-05 "Adolfus jacksoni" 9695
1:1:2:525 5.9901e-05 "Kinixys homeana" 13622
1:1:2:526 5.78355e-05 "Helophis schoutedeni" 13272
1:1:2:527 5.68027e-05 "21452" 6981
1:1:2:528 5.68027e-05 "Chamaeleo anchietae" 11275
1:1:2:529 5.0606e-05 "Hemidactylus coalescens" 13299
1:1:2:530 4.95733e-05 "Bitis rhinoceros" 10778
1:1:2:531 4.95733e-05 "Monopeltis vanderysti" 14869
1:1:2:532 4.64749e-05 "Atheris chlorechis" 10551
1:1:2:533 4.64749e-05 "Rhampholeon boulengeri" 16247
1:1:2:534 4.54422e-05 "Trioceros ellioti" 17291
1:1:2:535 4.44094e-05 "Atheris broadleyi" 10549
1:1:2:536 4.44094e-05 "Leptotyphlops emini" 13889
1:1:2:537 4.33766e-05 "Trioceros ituriensis" 17298
1:1:2:538 4.23438e-05 "Trachylepis paucisquamis" 17189
1:1:2:539 4.1311e-05 "Afrotyphlops liberiensis" 9740
1:1:2:540 4.1311e-05 "Letheobia decorosa" 13998
1:1:2:541 4.1311e-05 "Tricheilostoma sundewalli" 17239
1:1:2:542 4.02783e-05 "Mochlus striatus" 14839
1:1:2:543 3.82127e-05 "Cnemaspis spinicollis" 11466
1:1:2:544 3.82127e-05 "Dipsadoboa brevirostris" 12362
1:1:2:545 3.82127e-05 "Polemon acanthias" 15807
1:1:2:546 3.71799e-05 "Aparallactus niger" 10384
1:1:2:547 3.61472e-05 "Agama lebretoni" 9774
1:1:2:548 3.61472e-05 "Atheris anisolepis" 10547
1:1:2:549 3.61472e-05 "Naja christyi" 14935
1:1:2:550 3.61472e-05 "Polemon griseiceps" 15817
1:1:2:551 3.61472e-05 "Trachylepis aureogularis" 17149
1:1:2:552 3.40816e-05 "Cophoscincopus simulans" 11568
1:1:2:553 3.30488e-05 "Lygodactylus fischeri" 14480
1:1:2:554 3.20161e-05 "Hemidactylus echinus" 13303
1:1:2:555 3.20161e-05 "Lacertaspis rohdei" 13660
1:1:2:556 2.99505e-05 "Letheobia graueri" 14002
1:1:2:557 2.89177e-05 "21093" 6895
1:1:2:558 2.89177e-05 "Acanthocercus ugandaensis" 9578
1:1:2:559 2.89177e-05 "Letheobia stejnegeri" 14012
1:1:2:560 2.89177e-05 "Lycophidion nigromaculatum" 14445
1:1:2:561 2.7885e-05 "Aparallactus lineatus" 10380
1:1:2:562 2.7885e-05 "Hypoptophis wilsonii" 13518
1:1:2:563 2.68522e-05 "Pelusios niger" 15429
1:1:2:564 2.58194e-05 "Atheris hispida" 10554
1:1:2:565 2.58194e-05 "Boaedon radfordi" 10805
1:1:2:566 2.58194e-05 "Gonionotophis klingi" 13136
1:1:2:567 2.58194e-05 "Polemon barthii" 15809
1:1:2:568 2.58194e-05 "Trioceros rudis" 17314
1:1:2:569 2.47866e-05 "Atheris nitschei" 10558
1:1:2:570 2.47866e-05 "Chamaesaura tenuior" 11294
1:1:2:571 2.37539e-05 "Congolacerta vauereselli" 11532
1:1:2:572 2.27211e-05 "Cophoscincopus greeri" 11566
1:1:2:573 2.27211e-05 "Monopeltis guentheri" 14856
1:1:2:574 2.16883e-05 "Leptotyphlops pitmani" 13898
1:1:2:575 2.16883e-05 "Polemon graueri" 15816
1:1:2:576 2.06555e-05 "Atractaspis battersbyi" 10565
1:1:2:577 2.06555e-05 "Mehelya laurenti" 14659
1:1:2:578 1.96227e-05 "Cophoscincopus durus" 11565
1:1:2:579 1.96227e-05 "Feylinia macrolepis" 12861
1:1:2:580 1.96227e-05 "Lycodonomorphus leleupi" 14421
1:1:2:581 1.96227e-05 "Trachylepis bocagii" 17154
1:1:2:582 1.96227e-05 "Trioceros johnstoni" 17300
1:1:2:583 1.859e-05 "Cynisca liberiensis" 11905
1:1:2:584 1.859e-05 "Lycophidion meleagre" 14441
1:1:2:585 1.859e-05 "Polemon ater" 15808
1:1:2:586 1.859e-05 "Polemon gracilis" 15815
1:1:2:587 1.75572e-05 "Amblyodipsas rodhaini" 9847
1:1:2:588 1.75572e-05 "Kinyongia adolfifriderici" 13626
1:1:2:589 1.75572e-05 "Letheobia debilis" 13997
1:1:2:590 1.75572e-05 "Philothamnus ruandae" 15521
1:1:2:591 1.65244e-05 "Acanthocercus kiwuensis" 9575
1:1:2:592 1.65244e-05 "Leptosiaphos graueri" 13875
1:1:2:593 1.54916e-05 "Letheobia coecatus" 13995
1:1:2:594 1.54916e-05 "Monopeltis schoutedeni" 14867
1:1:2:595 1.54916e-05 "Urocotyledon palmata" 17498
1:1:2:596 1.54916e-05 "Xenocalamus michellii" 17677
1:1:2:597 1.44589e-05 "Hemidactylus kamdemtohami" 13324
1:1:2:598 1.44589e-05 "Hemidactylus longicephalus" 13336
1:1:2:599 1.44589e-05 "Lycodonomorphus bicolor" 14418
1:1:2:600 1.44589e-05 "Monopeltis scalper" 14866
1:1:2:601 1.34261e-05 "Cnemaspis koehleri" 11412
1:1:2:602 1.34261e-05 "Sepsina bayonii" 16546
1:1:2:603 1.23933e-05 "Cnemaspis quattuorseriata" 11454
1:1:2:604 1.13605e-05 "Boaedon upembae" 10807
1:1:2:605 1.13605e-05 "Letheobia sudanensis" 14013
1:1:2:606 1.13605e-05 "Trachylepis pulcherrima" 17194
1:1:2:607 1.03278e-05 "Agama mucosoensis" 9779
1:1:2:608 1.03278e-05 "Boaedon littoralis" 10798
1:1:2:609 9.29499e-06 "Trachylepis gonwouoi" 17167
1:1:2:610 9.29499e-06 "Trioceros schoutedeni" 17315
1:1:2:611 8.26221e-06 "Afrotyphlops chirioi" 9735
1:1:2:612 8.26221e-06 "Hemidactylus ituriensis" 13322
1:1:2:613 8.26221e-06 "Lacertaspis chriswildi" 13656
1:1:2:614 8.26221e-06 "Leptosiaphos meleagris" 13882
1:1:2:615 7.22943e-06 "Gastropholis tropidopholis" 12907
1:1:2:616 7.22943e-06 "Letheobia wittei" 14016
1:1:2:617 7.22943e-06 "Monopeltis galeata" 14855
1:1:2:618 7.22943e-06 "Poecilopholis cameronensis" 15800
1:1:2:619 6.19666e-06 "Hemidactylus eniangii" 13304
1:1:2:620 6.19666e-06 "Leptosiaphos blochmanni" 13871
1:1:2:621 6.19666e-06 "Leptosiaphos rhodurus" 13884
1:1:2:622 6.19666e-06 "Leptotyphlops latirostris" 13893
1:1:2:623 6.19666e-06 "Myriopholis perreti" 14921
1:1:2:624 6.19666e-06 "Trachylepis rodenburgi" 17199
1:1:2:625 6.19666e-06 "Trioceros pfefferi" 17312
1:1:2:626 5.16388e-06 "Atheris katangensis" 10555
1:1:2:627 5.16388e-06 "Cnemaspis dilepis" 11384
1:1:2:628 5.16388e-06 "Cnemaspis occidentalis" 11441
1:1:2:629 5.16388e-06 "Leptosiaphos vigintiserierum" 13885
1:1:2:630 5.16388e-06 "Monopeltis kabindae" 14859
1:1:2:631 5.16388e-06 "Monopeltis remaclei" 14864
1:1:2:632 5.16388e-06 "Trioceros camerunensis" 17286
1:1:2:633 5.16388e-06 "Zygaspis dolichomenta" 17741
1:1:2:634 4.1311e-06 "Dalophia gigantea" 12119
1:1:2:635 4.1311e-06 "Dalophia luluae" 12121
1:1:2:636 4.1311e-06 "Leptosiaphos amieti" 13870
1:1:2:637 4.1311e-06 "Leptosiaphos ianthinoxantha" 13878
1:1:2:638 4.1311e-06 "Letheobia acutirostrata" 13993
1:1:2:639 4.1311e-06 "Letheobia kibarae" 14004
1:1:2:640 4.1311e-06 "Monopeltis adercae" 14851
1:1:2:641 4.1311e-06 "Monopeltis welwitschii" 14870
1:1:2:642 4.1311e-06 "Trioceros montium" 17306
1:1:2:643 4.1311e-06 "Trioceros quadricornis" 17313
1:1:2:644 4.1311e-06 "Trioceros serratus" 17317
1:1:2:645 3.09833e-06 "Hemidactylus pseudomuriceus" 13358
1:1:2:646 3.09833e-06 "Hydraethiops laevis" 13501
1:1:2:647 3.09833e-06 "Kinyongia carpenteri" 13629
1:1:2:648 3.09833e-06 "Kinyongia xenorhina" 13643
1:1:2:649 3.09833e-06 "Leptosiaphos dewittei" 13872
1:1:2:650 3.09833e-06 "Leptosiaphos pauliani" 13883
1:1:2:651 2.06555e-06 "Cynisca haugi" 11900
1:1:2:652 2.06555e-06 "Cynisca kraussi" 11902
1:1:2:653 2.06555e-06 "Feylinia boulengeri" 12857
1:1:2:654 2.06555e-06 "Ichnotropis chapini" 13549
1:1:2:655 2.06555e-06 "Lacertaspis gemmiventris" 13657
1:1:2:656 2.06555e-06 "Lacertaspis lepesmei" 13658
1:1:2:657 2.06555e-06 "Letheobia manni" 14006
1:1:2:658 2.06555e-06 "Letheobia zenkeri" 14017
1:1:2:659 2.06555e-06 "Monopeltis jugularis" 14858
1:1:2:660 2.06555e-06 "Panaspis burgeoni" 15321
1:1:2:661 2.06555e-06 "Panaspis helleri" 15324
1:1:2:662 2.06555e-06 "Trachylepis mekuana" 17183
1:1:2:663 2.06555e-06 "Tricheilostoma broadleyi" 17236
1:1:2:664 2.06555e-06 "Trioceros perreti" 17311
1:1:2:665 2.06555e-06 "Trioceros wiedersheimi" 17321
1:1:2:666 2.06555e-06 "Urocotyledon weileri" 17500
1:1:2:667 1.03278e-06 "Atheris acuminata" 10546
1:1:2:668 1.03278e-06 "Atheris hirsuta" 10553
1:1:2:669 1.03278e-06 "Atheris subocularis" 10561
1:1:2:670 1.03278e-06 "Congolacerta asukului" 11531
1:1:2:671 1.03278e-06 "Cynisca bifrontalis" 11897
1:1:2:672 1.03278e-06 "Cynisca gansi" 11899
1:1:2:673 1.03278e-06 "Cynisca muelleri" 11906
1:1:2:674 1.03278e-06 "Hemidactylus makolowodei" 13340
1:1:2:675 1.03278e-06 "Kinyongia mulyai" 13635
1:1:2:676 1.03278e-06 "Leptosiaphos fuhni" 13874
1:1:2:677 1.03278e-06 "Leptosiaphos hackarsi" 13876
1:1:2:678 1.03278e-06 "Leptosiaphos hylophilus" 13877
1:1:2:679 1.03278e-06 "Leptosiaphos koutoui" 13880
1:1:2:680 1.03278e-06 "Leptosiaphos luberoensis" 13881
1:1:2:681 1.03278e-06 "Letheobia pauwelsi" 14007
1:1:2:682 1.03278e-06 "Letheobia weidholzi" 14015
1:1:2:683 1.03278e-06 "Monopeltis luandae" 14861
1:1:2:684 1.03278e-06 "Rhampholeon hattinghi" 16251
1:1:2:685 1.03278e-06 "Trioceros kinetensis" 17302
1:1:3:1 0.00151198 "Psammophis schokari" 15950
1:1:3:2 0.00125586 "Spalerosophis diadema" 16629
1:1:3:3 0.00124966 "Varanus griseus" 17590
1:1:3:4 0.00119286 "Lytorhynchus diadema" 14550
1:1:3:5 0.00117736 "Acanthodactylus boskianus" 9588
1:1:3:6 0.00100592 "Rhagerhis moilensis" 16240
1:1:3:7 0.000869598 "Cerastes cerastes" 11222
1:1:3:8 0.000868565 "Mesalina guttulata" 14699
1:1:3:9 0.000847909 "Stenodactylus sthenodactylus" 16852
1:1:3:10 0.000776648 "Scincus scincus" 16537
1:1:3:11 0.000760123 "Chalcides ocellatus" 11263
1:1:3:12 0.000740501 "Naja haje" 14936
1:1:3:13 0.000694026 "Stenodactylus petrii" 16851
1:1:3:14 0.00067337 "Chamaeleo africanus" 11274
1:1:3:15 0.000642387 "Latastia longicaudata" 13733
1:1:3:16 0.000637223 "Cerastes vipera" 11224
1:1:3:17 0.000600043 "Ptyodactylus ragazzii" 16131
1:1:3:18 0.000590748 "Mesalina rubropunctata" 14703
1:1:3:19 0.000553568 "Tarentola annularis" 16993
1:1:3:20 0.000481274 "Mesalina pasteuri" 14702
1:1:3:21 0.000456487 "Tropiocolotes tripolitanus" 17429
1:1:3:22 0.000452356 "Acanthodactylus scutellatus" 9612
1:1:3:23 0.000437897 "Acanthodactylus longipes" 9600
1:1:3:24 0.000427569 "Myriopholis boueti" 14910
1:1:3:25 0.00042034 "Psammophis aegyptius" 15926
1:1:3:26 0.000384193 "Centrochelys sulcata" 11221
1:1:3:27 0.000372832 "Scincus albifasciatus" 16536
1:1:3:28 0.000372832 "Uromastyx dispar" 17510
1:1:3:29 0.000358373 "Tarentola hoggarensis" 16999
1:1:3:30 0.000348046 "Telescopus tripolitanus" 17022
1:1:3:31 0.000295374 "Mesalina olivieri" 14701
1:1:3:32 0.000282981 "Scincopus fasciatus" 16535
1:1:3:33 0.000280915 "Chalcides delislei" 11252
1:1:3:34 0.000255096 "Trapelus mutabilis" 17217
1:1:3:35 0.000246834 "Tropiocolotes steudneri" 17428
1:1:3:36 0.000244768 "Trapelus boehmei" 17213
1:1:3:37 0.000239604 "Echis leucogaster" 12514
1:1:3:38 0.000203457 "Dasypeltis sahelensis" 12167
1:1:3:39 0.000196227 "Tarentola mauritanica" 17000
1:1:3:40 0.000196227 "Agama boueti" 9760
1:1:3:41 0.000187965 "Chamaeleo chamaeleon" 11279
1:1:3:42 0.000177638 "Hemorrhois algirus" 13421
1:1:3:43 0.000156982 "Acanthodactylus senegalensis" 9613
1:1:3:44 0.000151818 "Chalcides boulengeri" 11249
1:1:3:45 0.000140458 "Acanthodactylus dumerilii" 9592
1:1:3:46 0.000140458 "Hemidactylus turcicus" 13381
1:1:3:47 0.000121868 "Agama tassiliensis" 9790
1:1:3:48 0.000118769 "Platyceps saharicus" 15712
1:1:3:49 0.000108441 "Macroprotodon cucullatus" 14569
1:1:3:50 0.000106376 "Tarentola parvicarinata" 17003
1:1:3:51 0.000103278 "Acanthodactylus maculatus" 9601
1:1:3:52 0.000102245 "Pseudotrapelus chlodnickii" 16069
1:1:3:53 9.81137e-05 "Uromastyx acanthinura" 17506
1:1:3:54 9.39826e-05 "Chalcides sepsoides" 11269
1:1:3:55 8.46876e-05 "Agama impalearis" 9769
1:1:3:56 8.46876e-05 "Spalerosophis dolichospilus" 16630
1:1:3:57 7.74582e-05 "Ptyodactylus guttatus" 16125
1:1:3:58 7.53927e-05 "Daboia mauritanica" 12112
1:1:3:59 7.12616e-05 "Tarentola neglecta" 17002
1:1:3:60 6.9196e-05 "Tropiocolotes algericus" 17424
1:1:3:61 6.81632e-05 "Psammodromus algirus" 15916
1:1:3:62 5.9901e-05 "Ptyodactylus oudrii" 16129
1:1:3:63 5.88682e-05 "Trogonophis wiegmanni" 17322
1:1:3:64 5.88682e-05 "Naja nubiae" 14947
1:1:3:65 5.68027e-05 "Trapelus tournevillei" 17223
1:1:3:66 5.68027e-05 "Uromastyx geyri" 17511
1:1:3:67 5.47371e-05 "10292" 3820
1:1:3:68 5.37044e-05 "Myriopholis algeriensis" 14908
1:1:3:69 5.37044e-05 "15297" 5556
1:1:3:70 5.26716e-05 "10253" 3781
1:1:3:71 5.26716e-05 "Ophisops occidentalis" 15199
1:1:3:72 5.26716e-05 "10295" 3823
1:1:3:73 5.26716e-05 "10655" 3976
1:1:3:74 5.16388e-05 "10252" 3780
1:1:3:75 5.16388e-05 "10611" 3932
1:1:3:76 5.16388e-05 "15671" 5661
1:1:3:77 5.0606e-05 "Podarcis vaucheri" 15797
1:1:3:78 4.95733e-05 "9894" 3630
1:1:3:79 4.95733e-05 "Tarentola deserti" 16997
1:1:3:80 4.95733e-05 "10293" 3821
1:1:3:81 4.95733e-05 "15298" 5557
1:1:3:82 4.85405e-05 "10651" 3972
1:1:3:83 4.85405e-05 "10652" 3973
1:1:3:84 4.85405e-05 "14565" 5347
1:1:3:85 4.85405e-05 "14939" 5463
1:1:3:86 4.85405e-05 "15670" 5660
1:1:3:87 4.75077e-05 "8829" 3213
1:1:3:88 4.75077e-05 "10291" 3819
1:1:3:89 4.75077e-05 "14927" 5451
1:1:3:90 4.75077e-05 "14928" 5452
1:1:3:91 4.75077e-05 "14940" 5464
1:1:3:92 4.75077e-05 "15299" 5558
1:1:3:93 4.75077e-05 "15300" 5559
1:1:3:94 4.64749e-05 "8826" 3210
1:1:3:95 4.64749e-05 "8827" 3211
1:1:3:96 4.64749e-05 "8828" 3212
1:1:3:97 4.64749e-05 "9895" 3631
1:1:3:98 4.64749e-05 "9896" 3632
1:1:3:99 4.64749e-05 "10610" 3931
1:1:3:100 4.64749e-05 "14938" 5462
1:1:3:101 4.64749e-05 "15301" 5560
1:1:3:102 4.54422e-05 "10290" 3818
1:1:3:103 4.54422e-05 "14936" 5460
1:1:3:104 4.54422e-05 "Platyceps rogersi" 15711
1:1:3:105 4.44094e-05 "9536" 3485
1:1:3:106 4.44094e-05 "9541" 3490
1:1:3:107 4.44094e-05 "10612" 3933
1:1:3:108 4.44094e-05 "10970" 4081
1:1:3:109 4.44094e-05 "14566" 5348
1:1:3:110 4.44094e-05 "14579" 5361
1:1:3:111 4.44094e-05 "14929" 5453
1:1:3:112 4.44094e-05 "14931" 5455
1:1:3:113 4.44094e-05 "14937" 5461
1:1:3:114 4.44094e-05 "14941" 5465
1:1:3:115 4.44094e-05 "15302" 5561
1:1:3:116 4.44094e-05 "11014" 4125
1:1:3:117 4.33766e-05 "9540" 3489
1:1:3:118 4.33766e-05 "10969" 4080
1:1:3:119 4.33766e-05 "14578" 5360
1:1:3:120 4.33766e-05 "14942" 5466
1:1:3:121 4.33766e-05 "15310" 5569
1:1:3:122 4.33766e-05 "15672" 5662
1:1:3:123 4.33766e-05 "14935" 5459
1:1:3:124 4.33766e-05 "15673" 5663
1:1:3:125 4.23438e-05 "9183" 3353
1:1:3:126 4.23438e-05 "9893" 3629
1:1:3:127 4.23438e-05 "10251" 3779
1:1:3:128 4.23438e-05 "10254" 3782
1:1:3:129 4.23438e-05 "14580" 5362
1:1:3:130 4.23438e-05 "14581" 5363
1:1:3:131 4.23438e-05 "14930" 5454
1:1:3:132 4.1311e-05 "8825" 3209
1:1:3:133 4.1311e-05 "10971" 4082
1:1:3:134 4.1311e-05 "14577" 5359
1:1:3:135 4.1311e-05 "15303" 5562
1:1:3:136 4.02783e-05 "9180" 3350
1:1:3:137 4.02783e-05 "9181" 3351
1:1:3:138 4.02783e-05 "9182" 3352
1:1:3:139 4.02783e-05 "9542" 3491
1:1:3:140 4.02783e-05 "9551" 3500
1:1:3:141 4.02783e-05 "10653" 3974
1:1:3:142 4.02783e-05 "11011" 4122
1:1:3:143 4.02783e-05 "11012" 4123
1:1:3:144 4.02783e-05 "14229" 5267
1:1:3:145 4.02783e-05 "14582" 5364
1:1:3:146 4.02783e-05 "15309" 5568
1:1:3:147 4.02783e-05 "Myriopholis cairi" 14913
1:1:3:148 4.02783e-05 "10654" 3975
1:1:3:149 3.92455e-05 "8819" 3203
1:1:3:150 3.92455e-05 "8823" 3207
1:1:3:151 3.92455e-05 "8830" 3214
1:1:3:152 3.92455e-05 "9190" 3360
1:1:3:153 3.92455e-05 "9537" 3486
1:1:3:154 3.92455e-05 "9538" 3487
1:1:3:155 3.92455e-05 "10289" 3817
1:1:3:156 3.92455e-05 "11372" 4271
1:1:3:157 3.92455e-05 "11373" 4272
1:1:3:158 3.92455e-05 "11733" 4414
1:1:3:159 3.92455e-05 "14933" 5457
1:1:3:160 3.92455e-05 "14943" 5467
1:1:3:161 3.92455e-05 "15305" 5564
1:1:3:162 3.92455e-05 "15307" 5566
1:1:3:163 3.92455e-05 "16038" 5753
1:1:3:164 3.82127e-05 "8818" 3202
1:1:3:165 3.82127e-05 "8820" 3204
1:1:3:166 3.82127e-05 "8822" 3206
1:1:3:167 3.82127e-05 "9185" 3355
1:1:3:168 3.82127e-05 "9189" 3359
1:1:3:169 3.82127e-05 "9539" 3488
1:1:3:170 3.82127e-05 "10294" 3822
1:1:3:171 3.82127e-05 "14228" 5266
1:1:3:172 3.82127e-05 "14567" 5349
1:1:3:173 3.82127e-05 "15304" 5563
1:1:3:174 3.82127e-05 "15306" 5565
1:1:3:175 3.82127e-05 "15308" 5567
1:1:3:176 3.82127e-05 "15674" 5664
1:1:3:177 3.82127e-05 "15675" 5665
1:1:3:178 3.71799e-05 "8824" 3208
1:1:3:179 3.71799e-05 "9179" 3349
1:1:3:180 3.71799e-05 "9184" 3354
1:1:3:181 3.71799e-05 "9535" 3484
1:1:3:182 3.71799e-05 "9550" 3499
1:1:3:183 3.71799e-05 "9552" 3501
1:1:3:184 3.71799e-05 "9553" 3502
1:1:3:185 3.71799e-05 "10613" 3934
1:1:3:186 3.71799e-05 "10288" 3816
1:1:3:187 3.71799e-05 "12453" 4678
1:1:3:188 3.71799e-05 "14230" 5268
1:1:3:189 3.71799e-05 "14587" 5369
1:1:3:190 3.71799e-05 "14588" 5370
1:1:3:191 3.71799e-05 "14589" 5371
1:1:3:192 3.71799e-05 "14932" 5456
1:1:3:193 3.71799e-05 "14944" 5468
1:1:3:194 3.71799e-05 "15311" 5570
1:1:3:195 3.71799e-05 "15676" 5666
1:1:3:196 3.61472e-05 "9178" 3348
1:1:3:197 3.61472e-05 "9186" 3356
1:1:3:198 3.61472e-05 "9188" 3358
1:1:3:199 3.61472e-05 "9897" 3633
1:1:3:200 3.61472e-05 "11328" 4227
1:1:3:201 3.61472e-05 "Eumeces algeriensis" 12792
1:1:3:202 3.61472e-05 "9554" 3503
1:1:3:203 3.61472e-05 "11371" 4270
1:1:3:204 3.61472e-05 "11732" 4413
1:1:3:205 3.61472e-05 "12093" 4549
1:1:3:206 3.61472e-05 "12094" 4550
1:1:3:207 3.61472e-05 "14222" 5260
1:1:3:208 3.61472e-05 "14227" 5265
1:1:3:209 3.61472e-05 "14583" 5365
1:1:3:210 3.61472e-05 "14584" 5366
1:1:3:211 3.61472e-05 "14945" 5469
1:1:3:212 3.51144e-05 "9176" 3346
1:1:3:213 3.51144e-05 "9177" 3347
1:1:3:214 3.51144e-05 "9187" 3357
1:1:3:215 3.51144e-05 "9899" 3635
1:1:3:216 3.51144e-05 "10255" 3783
1:1:3:217 3.51144e-05 "11327" 4226
1:1:3:218 3.51144e-05 "13867" 5152
1:1:3:219 3.51144e-05 "13869" 5154
1:1:3:220 3.51144e-05 "13870" 5155
1:1:3:221 3.51144e-05 "14205" 5243
1:1:3:222 3.51144e-05 "14206" 5244
1:1:3:223 3.51144e-05 "14221" 5259
1:1:3:224 3.51144e-05 "14568" 5350
1:1:3:225 3.51144e-05 "14576" 5358
1:1:3:226 3.51144e-05 "14590" 5372
1:1:3:227 3.51144e-05 "14934" 5458
1:1:3:228 3.51144e-05 "14946" 5470
1:1:3:229 3.51144e-05 "15677" 5667
1:1:3:230 3.51144e-05 "15678" 5668
1:1:3:231 3.51144e-05 "16039" 5754
1:1:3:232 3.40816e-05 "9543" 3492
1:1:3:233 3.40816e-05 "9898" 3634
1:1:3:234 3.40816e-05 "11329" 4228
1:1:3:235 3.40816e-05 "9915" 3651
1:1:3:236 3.40816e-05 "9921" 3653
1:1:3:237 3.40816e-05 "9922" 3654
1:1:3:238 3.40816e-05 "10287" 3815
1:1:3:239 3.40816e-05 "10972" 4083
1:1:3:240 3.40816e-05 "11013" 4124
1:1:3:241 3.40816e-05 "11688" 4369
1:1:3:242 3.40816e-05 "12454" 4679
1:1:3:243 3.40816e-05 "13177" 4947
1:1:3:244 3.40816e-05 "13868" 5153
1:1:3:245 3.40816e-05 "14220" 5258
1:1:3:246 3.40816e-05 "14569" 5351
1:1:3:247 3.40816e-05 "14571" 5353
1:1:3:248 3.40816e-05 "14949" 5473
1:1:3:249 3.40816e-05 "15312" 5571
1:1:3:250 3.40816e-05 "15313" 5572
1:1:3:251 3.40816e-05 "13897" 5182
1:1:3:252 3.40816e-05 "16404" 5837
1:1:3:253 3.30488e-05 "10968" 4079
1:1:3:254 3.30488e-05 "11687" 4368
1:1:3:255 3.30488e-05 "Chalcides sphenopsiformis" 11270
1:1:3:256 3.30488e-05 "Timon tangitanus" 17123
1:1:3:257 3.30488e-05 "9923" 3655
1:1:3:258 3.30488e-05 "9925" 3657
1:1:3:259 3.30488e-05 "11330" 4229
1:1:3:260 3.30488e-05 "12812" 4812
1:1:3:261 3.30488e-05 "12813" 4813
1:1:3:262 3.30488e-05 "13127" 4897
1:1:3:263 3.30488e-05 "13862" 5147
1:1:3:264 3.30488e-05 "14219" 5257
1:1:3:265 3.30488e-05 "14226" 5264
1:1:3:266 3.30488e-05 "14570" 5352
1:1:3:267 3.30488e-05 "14586" 5368
1:1:3:268 3.30488e-05 "14947" 5471
1:1:3:269 3.30488e-05 "14948" 5472
1:1:3:270 3.30488e-05 "15314" 5573
1:1:3:271 3.30488e-05 "14258" 5296
1:1:3:272 3.20161e-05 "8468" 3057
1:1:3:273 3.20161e-05 "8469" 3058
1:1:3:274 3.20161e-05 "8817" 3201
1:1:3:275 3.20161e-05 "8821" 3205
1:1:3:276 3.20161e-05 "9563" 3505
1:1:3:277 3.20161e-05 "9892" 3628
1:1:3:278 3.20161e-05 "Daboia deserti" 12111
1:1:3:279 3.20161e-05 "9549" 3498
1:1:3:280 3.20161e-05 "9916" 3652
1:1:3:281 3.20161e-05 "9924" 3656
1:1:3:282 3.20161e-05 "9926" 3658
1:1:3:283 3.20161e-05 "9927" 3659
1:1:3:284 3.20161e-05 "12426" 4651
1:1:3:285 3.20161e-05 "12427" 4652
1:1:3:286 3.20161e-05 "12814" 4814
1:1:3:287 3.20161e-05 "13128" 4898
1:1:3:288 3.20161e-05 "13487" 5018
1:1:3:289 3.20161e-05 "13488" 5019
1:1:3:290 3.20161e-05 "13863" 5148
1:1:3:291 3.20161e-05 "13866" 5151
1:1:3:292 3.20161e-05 "14223" 5261
1:1:3:293 3.20161e-05 "14224" 5262
1:1:3:294 3.20161e-05 "14225" 5263
1:1:3:295 3.20161e-05 "14575" 5357
1:1:3:296 3.20161e-05 "14585" 5367
1:1:3:297 3.20161e-05 "14950" 5474
1:1:3:298 3.20161e-05 "15333" 5592
1:1:3:299 3.09833e-05 "8465" 3054
1:1:3:300 3.09833e-05 "8466" 3055
1:1:3:301 3.09833e-05 "8467" 3056
1:1:3:302 3.09833e-05 "9175" 3345
1:1:3:303 3.09833e-05 "9534" 3483
1:1:3:304 3.09833e-05 "9562" 3504
1:1:3:305 3.09833e-05 "9891" 3627
1:1:3:306 3.09833e-05 "10256" 3784
1:1:3:307 3.09833e-05 "Acanthodactylus aureus" 9583
1:1:3:308 3.09833e-05 "11689" 4370
1:1:3:309 3.09833e-05 "12067" 4523
1:1:3:310 3.09833e-05 "12456" 4681
1:1:3:311 3.09833e-05 "13489" 5020
1:1:3:312 3.09833e-05 "13502" 5033
1:1:3:313 3.09833e-05 "13537" 5068
1:1:3:314 3.09833e-05 "13847" 5132
1:1:3:315 3.09833e-05 "13861" 5146
1:1:3:316 3.09833e-05 "13864" 5149
1:1:3:317 3.09833e-05 "13865" 5150
1:1:3:318 3.09833e-05 "14231" 5269
1:1:3:319 3.09833e-05 "14572" 5354
1:1:3:320 3.09833e-05 "14573" 5355
1:1:3:321 3.09833e-05 "14951" 5475
1:1:3:322 3.09833e-05 "15315" 5574
1:1:3:323 3.09833e-05 "15334" 5593
1:1:3:324 3.09833e-05 "16040" 5755
1:1:3:325 3.09833e-05 "16041" 5756
1:1:3:326 3.09833e-05 "16045" 5760
1:1:3:327 3.09833e-05 "16405" 5838
1:1:3:328 3.09833e-05 "Tropiocolotes nubicus" 17426
1:1:3:329 2.99505e-05 "8464" 3053
1:1:3:330 2.99505e-05 "10257" 3785
1:1:3:331 2.99505e-05 "9910" 3646
1:1:3:332 2.99505e-05 "9911" 3647
1:1:3:333 2.99505e-05 "9914" 3650
1:1:3:334 2.99505e-05 "9932" 3660
1:1:3:335 2.99505e-05 "10258" 3786
1:1:3:336 2.99505e-05 "10259" 3787
1:1:3:337 2.99505e-05 "10614" 3935
1:1:3:338 2.99505e-05 "10646" 3967
1:1:3:339 2.99505e-05 "11331" 4230
1:1:3:340 2.99505e-05 "11734" 4415
1:1:3:341 2.99505e-05 "12066" 4522
1:1:3:342 2.99505e-05 "12070" 4526
1:1:3:343 2.99505e-05 "12095" 4551
1:1:3:344 2.99505e-05 "12428" 4653
1:1:3:345 2.99505e-05 "12786" 4786
1:1:3:346 2.99505e-05 "12787" 4787
1:1:3:347 2.99505e-05 "12816" 4816
1:1:3:348 2.99505e-05 "13503" 5034
1:1:3:349 2.99505e-05 "13507" 5038
1:1:3:350 2.99505e-05 "13508" 5039
1:1:3:351 2.99505e-05 "13509" 5040
1:1:3:352 2.99505e-05 "14208" 5246
1:1:3:353 2.99505e-05 "14209" 5247
1:1:3:354 2.99505e-05 "14218" 5256
1:1:3:355 2.99505e-05 "14591" 5373
1:1:3:356 2.99505e-05 "14952" 5476
1:1:3:357 2.99505e-05 "14257" 5295
1:1:3:358 2.99505e-05 "16042" 5757
1:1:3:359 2.99505e-05 "16043" 5758
1:1:3:360 2.99505e-05 "16052" 5767
1:1:3:361 2.89177e-05 "8462" 3051
1:1:3:362 2.89177e-05 "8463" 3052
1:1:3:363 2.89177e-05 "8470" 3059
1:1:3:364 2.89177e-05 "9174" 3344
1:1:3:365 2.89177e-05 "9546" 3495
1:1:3:366 2.89177e-05 "9900" 3636
1:1:3:367 2.89177e-05 "9912" 3648
1:1:3:368 2.89177e-05 "9913" 3649
1:1:3:369 2.89177e-05 "10281" 3809
1:1:3:370 2.89177e-05 "10282" 3810
1:1:3:371 2.89177e-05 "11374" 4273
1:1:3:372 2.89177e-05 "11706" 4387
1:1:3:373 2.89177e-05 "12068" 4524
1:1:3:374 2.89177e-05 "12071" 4527
1:1:3:375 2.89177e-05 "12430" 4655
1:1:3:376 2.89177e-05 "12431" 4656
1:1:3:377 2.89177e-05 "12768" 4768
1:1:3:378 2.89177e-05 "12811" 4811
1:1:3:379 2.89177e-05 "13148" 4918
1:1:3:380 2.89177e-05 "13172" 4942
1:1:3:381 2.89177e-05 "13486" 5017
1:1:3:382 2.89177e-05 "13501" 5032
1:1:3:383 2.89177e-05 "13504" 5035
1:1:3:384 2.89177e-05 "13510" 5041
1:1:3:385 2.89177e-05 "13846" 5131
1:1:3:386 2.89177e-05 "13848" 5133
1:1:3:387 2.89177e-05 "13860" 5145
1:1:3:388 2.89177e-05 "13871" 5156
1:1:3:389 2.89177e-05 "14232" 5270
1:1:3:390 2.89177e-05 "14233" 5271
1:1:3:391 2.89177e-05 "14973" 5497
1:1:3:392 2.89177e-05 "15679" 5669
1:1:3:393 2.89177e-05 "16044" 5759
1:1:3:394 2.7885e-05 "8815" 3199
1:1:3:395 2.7885e-05 "8816" 3200
1:1:3:396 2.7885e-05 "10276" 3804
1:1:3:397 2.7885e-05 "10277" 3805
1:1:3:398 2.7885e-05 "10647" 3968
1:1:3:399 2.7885e-05 "11690" 4371
1:1:3:400 2.7885e-05 "11707" 4388
1:1:3:401 2.7885e-05 "11710" 4391
1:1:3:402 2.7885e-05 "11711" 4392
1:1:3:403 2.7885e-05 "12048" 4504
1:1:3:404 2.7885e-05 "12065" 4521
1:1:3:405 2.7885e-05 "12069" 4525
1:1:3:406 2.7885e-05 "12425" 4650
1:1:3:407 2.7885e-05 "12455" 4680
1:1:3:408 2.7885e-05 "13129" 4899
1:1:3:409 2.7885e-05 "13149" 4919
1:1:3:410 2.7885e-05 "13171" 4941
1:1:3:411 2.7885e-05 "13505" 5036
1:1:3:412 2.7885e-05 "13506" 5037
1:1:3:413 2.7885e-05 "13849" 5134
1:1:3:414 2.7885e-05 "13891" 5176
1:1:3:415 2.7885e-05 "13892" 5177
1:1:3:416 2.7885e-05 "13894" 5179
1:1:3:417 2.7885e-05 "14207" 5245
1:1:3:418 2.7885e-05 "14210" 5248
1:1:3:419 2.7885e-05 "15316" 5575
1:1:3:420 2.68522e-05 "8471" 3060
1:1:3:421 2.68522e-05 "8831" 3215
1:1:3:422 2.68522e-05 "12046" 4502
1:1:3:423 2.68522e-05 "Chalcides mertensi" 11259
1:1:3:424 2.68522e-05 "Saurodactylus brosseti" 16398
1:1:3:425 2.68522e-05 "9544" 3493
1:1:3:426 2.68522e-05 "9547" 3496
1:1:3:427 2.68522e-05 "9903" 3639
1:1:3:428 2.68522e-05 "10286" 3814
1:1:3:429 2.68522e-05 "10639" 3960
1:1:3:430 2.68522e-05 "10648" 3969
1:1:3:431 2.68522e-05 "10973" 4084
1:1:3:432 2.68522e-05 "11332" 4231
1:1:3:433 2.68522e-05 "11348" 4247
1:1:3:434 2.68522e-05 "11705" 4386
1:1:3:435 2.68522e-05 "11708" 4389
1:1:3:436 2.68522e-05 "11709" 4390
1:1:3:437 2.68522e-05 "11735" 4416
1:1:3:438 2.68522e-05 "12049" 4505
1:1:3:439 2.68522e-05 "12408" 4633
1:1:3:440 2.68522e-05 "12788" 4788
1:1:3:441 2.68522e-05 "13142" 4912
1:1:3:442 2.68522e-05 "13143" 4913
1:1:3:443 2.68522e-05 "13144" 4914
1:1:3:444 2.68522e-05 "13147" 4917
1:1:3:445 2.68522e-05 "13150" 4920
1:1:3:446 2.68522e-05 "13490" 5021
1:1:3:447 2.68522e-05 "13531" 5062
1:1:3:448 2.68522e-05 "13859" 5144
1:1:3:449 2.68522e-05 "13893" 5178
1:1:3:450 2.68522e-05 "14217" 5255
1:1:3:451 2.68522e-05 "14574" 5356
1:1:3:452 2.68522e-05 "14592" 5374
1:1:3:453 2.68522e-05 "Agama boulengeri" 9761
1:1:3:454 2.68522e-05 "16046" 5761
1:1:3:455 2.68522e-05 "16406" 5839
1:1:3:456 2.58194e-05 "9533" 3482
1:1:3:457 2.58194e-05 "11686" 4367
1:1:3:458 2.58194e-05 "9545" 3494
1:1:3:459 2.58194e-05 "9901" 3637
1:1:3:460 2.58194e-05 "10263" 3791
1:1:3:461 2.58194e-05 "10275" 3803
1:1:3:462 2.58194e-05 "10278" 3806
1:1:3:463 2.58194e-05 "10279" 3807
1:1:3:464 2.58194e-05 "10280" 3808
1:1:3:465 2.58194e-05 "10285" 3813
1:1:3:466 2.58194e-05 "10640" 3961
1:1:3:467 2.58194e-05 "10642" 3963
1:1:3:468 2.58194e-05 "10649" 3970
1:1:3:469 2.58194e-05 "11691" 4372
1:1:3:470 2.58194e-05 "12092" 4548
1:1:3:471 2.58194e-05 "12406" 4631
1:1:3:472 2.58194e-05 "12429" 4654
1:1:3:473 2.58194e-05 "12767" 4767
1:1:3:474 2.58194e-05 "12784" 4784
1:1:3:475 2.58194e-05 "12785" 4785
1:1:3:476 2.58194e-05 "12799" 4799
1:1:3:477 2.58194e-05 "12815" 4815
1:1:3:478 2.58194e-05 "13126" 4896
1:1:3:479 2.58194e-05 "13145" 4915
1:1:3:480 2.58194e-05 "13146" 4916
1:1:3:481 2.58194e-05 "13485" 5016
1:1:3:482 2.58194e-05 "13845" 5130
1:1:3:483 2.58194e-05 "13872" 5157
1:1:3:484 2.58194e-05 "14252" 5290
1:1:3:485 2.58194e-05 "14593" 5375
1:1:3:486 2.58194e-05 "14953" 5477
1:1:3:487 2.58194e-05 "14254" 5292
1:1:3:488 2.58194e-05 "14613" 5395
1:1:3:489 2.58194e-05 "14614" 5396
1:1:3:490 2.58194e-05 "14615" 5397
1:1:3:491 2.58194e-05 "14974" 5498
1:1:3:492 2.58194e-05 "15692" 5682
1:1:3:493 2.58194e-05 "16047" 5762
1:1:3:494 2.47866e-05 "12405" 4630
1:1:3:495 2.47866e-05 "9548" 3497
1:1:3:496 2.47866e-05 "9902" 3638
1:1:3:497 2.47866e-05 "9904" 3640
1:1:3:498 2.47866e-05 "9905" 3641
1:1:3:499 2.47866e-05 "10262" 3790
1:1:3:500 2.47866e-05 "10271" 3799
1:1:3:501 2.47866e-05 "10272" 3800
1:1:3:502 2.47866e-05 "10273" 3801
1:1:3:503 2.47866e-05 "10274" 3802
1:1:3:504 2.47866e-05 "10283" 3811
1:1:3:505 2.47866e-05 "10284" 3812
1:1:3:506 2.47866e-05 "10615" 3936
1:1:3:507 2.47866e-05 "10637" 3958
1:1:3:508 2.47866e-05 "10638" 3959
1:1:3:509 2.47866e-05 "10641" 3962
1:1:3:510 2.47866e-05 "10645" 3966
1:1:3:511 2.47866e-05 "10650" 3971
1:1:3:512 2.47866e-05 "11006" 4117
1:1:3:513 2.47866e-05 "11007" 4118
1:1:3:514 2.47866e-05 "11346" 4245
1:1:3:515 2.47866e-05 "11347" 4246
1:1:3:516 2.47866e-05 "11349" 4248
1:1:3:517 2.47866e-05 "11350" 4249
1:1:3:518 2.47866e-05 "12047" 4503
1:1:3:519 2.47866e-05 "12064" 4520
1:1:3:520 2.47866e-05 "12072" 4528
1:1:3:521 2.47866e-05 "12407" 4632
1:1:3:522 2.47866e-05 "12424" 4649
1:1:3:523 2.47866e-05 "12452" 4677
1:1:3:524 2.47866e-05 "12769" 4769
1:1:3:525 2.47866e-05 "12783" 4783
1:1:3:526 2.47866e-05 "12790" 4790
1:1:3:527 2.47866e-05 "12798" 4798
1:1:3:528 2.47866e-05 "13130" 4900
1:1:3:529 2.47866e-05 "13151" 4921
1:1:3:530 2.47866e-05 "13152" 4922
1:1:3:531 2.47866e-05 "13159" 4929
1:1:3:532 2.47866e-05 "13160" 4930
1:1:3:533 2.47866e-05 "13175" 4945
1:1:3:534 2.47866e-05 "13176" 4946
1:1:3:535 2.47866e-05 "13511" 5042
1:1:3:536 2.47866e-05 "13512" 5043
1:1:3:537 2.47866e-05 "13517" 5048
1:1:3:538 2.47866e-05 "13518" 5049
1:1:3:539 2.47866e-05 "13519" 5050
1:1:3:540 2.47866e-05 "13850" 5135
1:1:3:541 2.47866e-05 "13873" 5158
1:1:3:542 2.47866e-05 "13878" 5163
1:1:3:543 2.47866e-05 "14211" 5249
1:1:3:544 2.47866e-05 "14602" 5384
1:1:3:545 2.47866e-05 "15317" 5576
1:1:3:546 2.47866e-05 "14251" 5289
1:1:3:547 2.47866e-05 "14617" 5399
1:1:3:548 2.37539e-05 "9532" 3481
1:1:3:549 2.37539e-05 "Scelarcis perspicillata" 16407
1:1:3:550 2.37539e-05 "9906" 3642
1:1:3:551 2.37539e-05 "9907" 3643
1:1:3:552 2.37539e-05 "10270" 3798
1:1:3:553 2.37539e-05 "10996" 4107
1:1:3:554 2.37539e-05 "11008" 4119
1:1:3:555 2.37539e-05 "11368" 4267
1:1:3:556 2.37539e-05 "11704" 4385
1:1:3:557 2.37539e-05 "11718" 4399
1:1:3:558 2.37539e-05 "11719" 4400
1:1:3:559 2.37539e-05 "11731" 4412
1:1:3:560 2.37539e-05 "12084" 4540
1:1:3:561 2.37539e-05 "12091" 4547
1:1:3:562 2.37539e-05 "12409" 4634
1:1:3:563 2.37539e-05 "12432" 4657
1:1:3:564 2.37539e-05 "12433" 4658
1:1:3:565 2.37539e-05 "12434" 4659
1:1:3:566 2.37539e-05 "12436" 4661
1:1:3:567 2.37539e-05 "12438" 4663
1:1:3:568 2.37539e-05 "12451" 4676
1:1:3:569 2.37539e-05 "12765" 4765
1:1:3:570 2.37539e-05 "12766" 4766
1:1:3:571 2.37539e-05 "12789" 4789
1:1:3:572 2.37539e-05 "12791" 4791
1:1:3:573 2.37539e-05 "12792" 4792
1:1:3:574 2.37539e-05 "12796" 4796
1:1:3:575 2.37539e-05 "12797" 4797
1:1:3:576 2.37539e-05 "12800" 4800
1:1:3:577 2.37539e-05 "13125" 4895
1:1:3:578 2.37539e-05 "13140" 4910
1:1:3:579 2.37539e-05 "13141" 4911
1:1:3:580 2.37539e-05 "13157" 4927
1:1:3:581 2.37539e-05 "13174" 4944
1:1:3:582 2.37539e-05 "13499" 5030
1:1:3:583 2.37539e-05 "13500" 5031
1:1:3:584 2.37539e-05 "13513" 5044
1:1:3:585 2.37539e-05 "13536" 5067
1:1:3:586 2.37539e-05 "13858" 5143
1:1:3:587 2.37539e-05 "13876" 5161
1:1:3:588 2.37539e-05 "13879" 5164
1:1:3:589 2.37539e-05 "14216" 5254
1:1:3:590 2.37539e-05 "14234" 5272
1:1:3:591 2.37539e-05 "15318" 5577
1:1:3:592 2.37539e-05 "15319" 5578
1:1:3:593 2.37539e-05 "14253" 5291
1:1:3:594 2.37539e-05 "14255" 5293
1:1:3:595 2.37539e-05 "14616" 5398
1:1:3:596 2.37539e-05 "15680" 5670
1:1:3:597 2.37539e-05 "15681" 5671
1:1:3:598 2.37539e-05 "16048" 5763
1:1:3:599 2.37539e-05 "16407" 5840
1:1:3:600 2.27211e-05 "Chalcides polylepis" 11265
1:1:3:601 2.27211e-05 "9909" 3645
1:1:3:602 2.27211e-05 "10269" 3797
1:1:3:603 2.27211e-05 "10636" 3957
1:1:3:604 2.27211e-05 "10643" 3964
1:1:3:605 2.27211e-05 "10995" 4106
1:1:3:606 2.27211e-05 "10997" 4108
1:1:3:607 2.27211e-05 "10998" 4109
1:1:3:608 2.27211e-05 "10999" 4110
1:1:3:609 2.27211e-05 "11002" 4113
1:1:3:610 2.27211e-05 "11003" 4114
1:1:3:611 2.27211e-05 "11004" 4115
1:1:3:612 2.27211e-05 "11005" 4116
1:1:3:613 2.27211e-05 "11010" 4121
1:1:3:614 2.27211e-05 "11333" 4232
1:1:3:615 2.27211e-05 "11345" 4244
1:1:3:616 2.27211e-05 "11356" 4255
1:1:3:617 2.27211e-05 "11357" 4256
1:1:3:618 2.27211e-05 "11358" 4257
1:1:3:619 2.27211e-05 "11359" 4258
1:1:3:620 2.27211e-05 "11360" 4259
1:1:3:621 2.27211e-05 "11361" 4260
1:1:3:622 2.27211e-05 "11362" 4261
1:1:3:623 2.27211e-05 "11363" 4262
1:1:3:624 2.27211e-05 "11365" 4264
1:1:3:625 2.27211e-05 "11367" 4266
1:1:3:626 2.27211e-05 "11369" 4268
1:1:3:627 2.27211e-05 "11370" 4269
1:1:3:628 2.27211e-05 "11712" 4393
1:1:3:629 2.27211e-05 "11717" 4398
1:1:3:630 2.27211e-05 "11720" 4401
1:1:3:631 2.27211e-05 "11722" 4403
1:1:3:632 2.27211e-05 "11723" 4404
1:1:3:633 2.27211e-05 "11724" 4405
1:1:3:634 2.27211e-05 "11725" 4406
1:1:3:635 2.27211e-05 "11730" 4411
1:1:3:636 2.27211e-05 "12050" 4506
1:1:3:637 2.27211e-05 "12063" 4519
1:1:3:638 2.27211e-05 "12077" 4533
1:1:3:639 2.27211e-05 "12080" 4536
1:1:3:640 2.27211e-05 "12085" 4541
1:1:3:641 2.27211e-05 "12086" 4542
1:1:3:642 2.27211e-05 "12423" 4648
1:1:3:643 2.27211e-05 "12435" 4660
1:1:3:644 2.27211e-05 "12437" 4662
1:1:3:645 2.27211e-05 "12439" 4664
1:1:3:646 2.27211e-05 "12450" 4675
1:1:3:647 2.27211e-05 "12793" 4793
1:1:3:648 2.27211e-05 "12794" 4794
1:1:3:649 2.27211e-05 "12795" 4795
1:1:3:650 2.27211e-05 "13124" 4894
1:1:3:651 2.27211e-05 "13153" 4923
1:1:3:652 2.27211e-05 "13156" 4926
1:1:3:653 2.27211e-05 "13158" 4928
1:1:3:654 2.27211e-05 "13173" 4943
1:1:3:655 2.27211e-05 "13498" 5029
1:1:3:656 2.27211e-05 "13516" 5047
1:1:3:657 2.27211e-05 "13520" 5051
1:1:3:658 2.27211e-05 "13874" 5159
1:1:3:659 2.27211e-05 "13896" 5181
1:1:3:660 2.27211e-05 "14212" 5250
1:1:3:661 2.27211e-05 "14954" 5478
1:1:3:662 2.27211e-05 "14955" 5479
1:1:3:663 2.27211e-05 "15689" 5679
1:1:3:664 2.27211e-05 "15691" 5681
1:1:3:665 2.27211e-05 "16049" 5764
1:1:3:666 2.27211e-05 "16051" 5766
1:1:3:667 2.27211e-05 "16409" 5842
1:1:3:668 2.16883e-05 "Hyalosaurus koellikeri" 13498
1:1:3:669 2.16883e-05 "Psammodromus blanci" 15917
1:1:3:670 2.16883e-05 "Timon pater" 17121
1:1:3:671 2.16883e-05 "9908" 3644
1:1:3:672 2.16883e-05 "10261" 3789
1:1:3:673 2.16883e-05 "10264" 3792
1:1:3:674 2.16883e-05 "10633" 3954
1:1:3:675 2.16883e-05 "10634" 3955
1:1:3:676 2.16883e-05 "10635" 3956
1:1:3:677 2.16883e-05 "10644" 3965
1:1:3:678 2.16883e-05 "10994" 4105
1:1:3:679 2.16883e-05 "11000" 4111
1:1:3:680 2.16883e-05 "11001" 4112
1:1:3:681 2.16883e-05 "11009" 4120
1:1:3:682 2.16883e-05 "11351" 4250
1:1:3:683 2.16883e-05 "11352" 4251
1:1:3:684 2.16883e-05 "11355" 4254
1:1:3:685 2.16883e-05 "11366" 4265
1:1:3:686 2.16883e-05 "11692" 4373
1:1:3:687 2.16883e-05 "11703" 4384
1:1:3:688 2.16883e-05 "11713" 4394
1:1:3:689 2.16883e-05 "11714" 4395
1:1:3:690 2.16883e-05 "11721" 4402
1:1:3:691 2.16883e-05 "11729" 4410
1:1:3:692 2.16883e-05 "12073" 4529
1:1:3:693 2.16883e-05 "12075" 4531
1:1:3:694 2.16883e-05 "12076" 4532
1:1:3:695 2.16883e-05 "12078" 4534
1:1:3:696 2.16883e-05 "12079" 4535
1:1:3:697 2.16883e-05 "12081" 4537
1:1:3:698 2.16883e-05 "12082" 4538
1:1:3:699 2.16883e-05 "12083" 4539
1:1:3:700 2.16883e-05 "12087" 4543
1:1:3:701 2.16883e-05 "12090" 4546
1:1:3:702 2.16883e-05 "12440" 4665
1:1:3:703 2.16883e-05 "12444" 4669
1:1:3:704 2.16883e-05 "12445" 4670
1:1:3:705 2.16883e-05 "12447" 4672
1:1:3:706 2.16883e-05 "12764" 4764
1:1:3:707 2.16883e-05 "12782" 4782
1:1:3:708 2.16883e-05 "12804" 4804
1:1:3:709 2.16883e-05 "12805" 4805
1:1:3:710 2.16883e-05 "12806" 4806
1:1:3:711 2.16883e-05 "12807" 4807
1:1:3:712 2.16883e-05 "13139" 4909
1:1:3:713 2.16883e-05 "13154" 4924
1:1:3:714 2.16883e-05 "13155" 4925
1:1:3:715 2.16883e-05 "13165" 4935
1:1:3:716 2.16883e-05 "13166" 4936
1:1:3:717 2.16883e-05 "13496" 5027
1:1:3:718 2.16883e-05 "13497" 5028
1:1:3:719 2.16883e-05 "13514" 5045
1:1:3:720 2.16883e-05 "13522" 5053
1:1:3:721 2.16883e-05 "13523" 5054
1:1:3:722 2.16883e-05 "13524" 5055
1:1:3:723 2.16883e-05 "13532" 5063
1:1:3:724 2.16883e-05 "13533" 5064
1:1:3:725 2.16883e-05 "13534" 5065
1:1:3:726 2.16883e-05 "13851" 5136
1:1:3:727 2.16883e-05 "13856" 5141
1:1:3:728 2.16883e-05 "13857" 5142
1:1:3:729 2.16883e-05 "13875" 5160
1:1:3:730 2.16883e-05 "13877" 5162
1:1:3:731 2.16883e-05 "13884" 5169
1:1:3:732 2.16883e-05 "13885" 5170
1:1:3:733 2.16883e-05 "13895" 5180
1:1:3:734 2.16883e-05 "14235" 5273
1:1:3:735 2.16883e-05 "14237" 5275
1:1:3:736 2.16883e-05 "14238" 5276
1:1:3:737 2.16883e-05 "14243" 5281
1:1:3:738 2.16883e-05 "14244" 5282
1:1:3:739 2.16883e-05 "14256" 5294
1:1:3:740 2.16883e-05 "14603" 5385
1:1:3:741 2.16883e-05 "14963" 5487
1:1:3:742 2.16883e-05 "15321" 5580
1:1:3:743 2.16883e-05 "15322" 5581
1:1:3:744 2.16883e-05 "14972" 5496
1:1:3:745 2.16883e-05 "15332" 5591
1:1:3:746 2.16883e-05 "15682" 5672
1:1:3:747 2.16883e-05 "15685" 5675
1:1:3:748 2.16883e-05 "15686" 5676
1:1:3:749 2.16883e-05 "15688" 5678
1:1:3:750 2.16883e-05 "16050" 5765
1:1:3:751 2.16883e-05 "16408" 5841
1:1:3:752 2.06555e-05 "10260" 3788
1:1:3:753 2.06555e-05 "10266" 3794
1:1:3:754 2.06555e-05 "10268" 3796
1:1:3:755 2.06555e-05 "10616" 3937
1:1:3:756 2.06555e-05 "10621" 3942
1:1:3:757 2.06555e-05 "10623" 3944
1:1:3:758 2.06555e-05 "10631" 3952
1:1:3:759 2.06555e-05 "10632" 3953
1:1:3:760 2.06555e-05 "10992" 4103
1:1:3:761 2.06555e-05 "10993" 4104
1:1:3:762 2.06555e-05 "11353" 4252
1:1:3:763 2.06555e-05 "11354" 4253
1:1:3:764 2.06555e-05 "11364" 4263
1:1:3:765 2.06555e-05 "11715" 4396
1:1:3:766 2.06555e-05 "11716" 4397
1:1:3:767 2.06555e-05 "11728" 4409
1:1:3:768 2.06555e-05 "12051" 4507
1:1:3:769 2.06555e-05 "12054" 4510
1:1:3:770 2.06555e-05 "12074" 4530
1:1:3:771 2.06555e-05 "12413" 4638
1:1:3:772 2.06555e-05 "12414" 4639
1:1:3:773 2.06555e-05 "12421" 4646
1:1:3:774 2.06555e-05 "12443" 4668
1:1:3:775 2.06555e-05 "12446" 4671
1:1:3:776 2.06555e-05 "12448" 4673
1:1:3:777 2.06555e-05 "12770" 4770
1:1:3:778 2.06555e-05 "12778" 4778
1:1:3:779 2.06555e-05 "12808" 4808
1:1:3:780 2.06555e-05 "12810" 4810
1:1:3:781 2.06555e-05 "13161" 4931
1:1:3:782 2.06555e-05 "13491" 5022
1:1:3:783 2.06555e-05 "13495" 5026
1:1:3:784 2.06555e-05 "13515" 5046
1:1:3:785 2.06555e-05 "13535" 5066
1:1:3:786 2.06555e-05 "13855" 5140
1:1:3:787 2.06555e-05 "13880" 5165
1:1:3:788 2.06555e-05 "13881" 5166
1:1:3:789 2.06555e-05 "14214" 5252
1:1:3:790 2.06555e-05 "14215" 5253
1:1:3:791 2.06555e-05 "14236" 5274
1:1:3:792 2.06555e-05 "14242" 5280
1:1:3:793 2.06555e-05 "14599" 5381
1:1:3:794 2.06555e-05 "14601" 5383
1:1:3:795 2.06555e-05 "14959" 5483
1:1:3:796 2.06555e-05 "14962" 5486
1:1:3:797 2.06555e-05 "14964" 5488
1:1:3:798 2.06555e-05 "15320" 5579
1:1:3:799 2.06555e-05 "Philochortus zolii" 15486
1:1:3:800 2.06555e-05 "14612" 5394
1:1:3:801 2.06555e-05 "14977" 5501
1:1:3:802 2.06555e-05 "15687" 5677
1:1:3:803 1.96227e-05 "Acanthodactylus busacki" 9590
1:1:3:804 1.96227e-05 "10265" 3793
1:1:3:805 1.96227e-05 "10267" 3795
1:1:3:806 1.96227e-05 "10618" 3939
1:1:3:807 1.96227e-05 "10620" 3941
1:1:3:808 1.96227e-05 "10622" 3943
1:1:3:809 1.96227e-05 "10630" 3951
1:1:3:810 1.96227e-05 "10986" 4097
1:1:3:811 1.96227e-05 "11344" 4243
1:1:3:812 1.96227e-05 "11693" 4374
1:1:3:813 1.96227e-05 "11726" 4407
1:1:3:814 1.96227e-05 "11727" 4408
1:1:3:815 1.96227e-05 "12052" 4508
1:1:3:816 1.96227e-05 "12053" 4509
1:1:3:817 1.96227e-05 "12410" 4635
1:1:3:818 1.96227e-05 "12411" 4636
1:1:3:819 1.96227e-05 "12412" 4637
1:1:3:820 1.96227e-05 "12422" 4647
1:1:3:821 1.96227e-05 "12441" 4666
1:1:3:822 1.96227e-05 "12442" 4667
1:1:3:823 1.96227e-05 "12771" 4771
1:1:3:824 1.96227e-05 "12772" 4772
1:1:3:825 1.96227e-05 "12774" 4774
1:1:3:826 1.96227e-05 "12780" 4780
1:1:3:827 1.96227e-05 "12781" 4781
1:1:3:828 1.96227e-05 "12801" 4801
1:1:3:829 1.96227e-05 "12802" 4802
1:1:3:830 1.96227e-05 "12803" 4803
1:1:3:831 1.96227e-05 "12809" 4809
1:1:3:832 1.96227e-05 "13131" 4901
1:1:3:833 1.96227e-05 "13134" 4904
1:1:3:834 1.96227e-05 "13137" 4907
1:1:3:835 1.96227e-05 "13138" 4908
1:1:3:836 1.96227e-05 "13162" 4932
1:1:3:837 1.96227e-05 "13163" 4933
1:1:3:838 1.96227e-05 "13164" 4934
1:1:3:839 1.96227e-05 "13493" 5024
1:1:3:840 1.96227e-05 "13494" 5025
1:1:3:841 1.96227e-05 "13521" 5052
1:1:3:842 1.96227e-05 "13525" 5056
1:1:3:843 1.96227e-05 "13526" 5057
1:1:3:844 1.96227e-05 "13852" 5137
1:1:3:845 1.96227e-05 "13882" 5167
1:1:3:846 1.96227e-05 "13883" 5168
1:1:3:847 1.96227e-05 "14213" 5251
1:1:3:848 1.96227e-05 "14594" 5376
1:1:3:849 1.96227e-05 "14595" 5377
1:1:3:850 1.96227e-05 "14596" 5378
1:1:3:851 1.96227e-05 "14604" 5386
1:1:3:852 1.96227e-05 "14956" 5480
1:1:3:853 1.96227e-05 "15323" 5582
1:1:3:854 1.96227e-05 "14611" 5393
1:1:3:855 1.96227e-05 "14971" 5495
1:1:3:856 1.96227e-05 "14975" 5499
1:1:3:857 1.96227e-05 "15330" 5589
1:1:3:858 1.96227e-05 "15331" 5590
1:1:3:859 1.96227e-05 "15683" 5673
1:1:3:860 1.96227e-05 "15684" 5674
1:1:3:861 1.96227e-05 "15690" 5680
1:1:3:862 1.859e-05 "Quedenfeldtia moerens" 16155
1:1:3:863 1.859e-05 "10619" 3940
1:1:3:864 1.859e-05 "10624" 3945
1:1:3:865 1.859e-05 "10626" 3947
1:1:3:866 1.859e-05 "10627" 3948
1:1:3:867 1.859e-05 "10628" 3949
1:1:3:868 1.859e-05 "10629" 3950
1:1:3:869 1.859e-05 "10974" 4085
1:1:3:870 1.859e-05 "10983" 4094
1:1:3:871 1.859e-05 "10984" 4095
1:1:3:872 1.859e-05 "10985" 4096
1:1:3:873 1.859e-05 "10987" 4098
1:1:3:874 1.859e-05 "10988" 4099
1:1:3:875 1.859e-05 "10989" 4100
1:1:3:876 1.859e-05 "10990" 4101
1:1:3:877 1.859e-05 "10991" 4102
1:1:3:878 1.859e-05 "11694" 4375
1:1:3:879 1.859e-05 "12055" 4511
1:1:3:880 1.859e-05 "12062" 4518
1:1:3:881 1.859e-05 "12088" 4544
1:1:3:882 1.859e-05 "12089" 4545
1:1:3:883 1.859e-05 "12415" 4640
1:1:3:884 1.859e-05 "12419" 4644
1:1:3:885 1.859e-05 "12420" 4645
1:1:3:886 1.859e-05 "12449" 4674
1:1:3:887 1.859e-05 "12773" 4773
1:1:3:888 1.859e-05 "12775" 4775
1:1:3:889 1.859e-05 "12776" 4776
1:1:3:890 1.859e-05 "12777" 4777
1:1:3:891 1.859e-05 "12779" 4779
1:1:3:892 1.859e-05 "13132" 4902
1:1:3:893 1.859e-05 "13133" 4903
1:1:3:894 1.859e-05 "13135" 4905
1:1:3:895 1.859e-05 "13136" 4906
1:1:3:896 1.859e-05 "13167" 4937
1:1:3:897 1.859e-05 "13492" 5023
1:1:3:898 1.859e-05 "13527" 5058
1:1:3:899 1.859e-05 "13853" 5138
1:1:3:900 1.859e-05 "13854" 5139
1:1:3:901 1.859e-05 "14239" 5277
1:1:3:902 1.859e-05 "14240" 5278
1:1:3:903 1.859e-05 "14241" 5279
1:1:3:904 1.859e-05 "14245" 5283
1:1:3:905 1.859e-05 "14597" 5379
1:1:3:906 1.859e-05 "14598" 5380
1:1:3:907 1.859e-05 "14600" 5382
1:1:3:908 1.859e-05 "14610" 5392
1:1:3:909 1.859e-05 "14957" 5481
1:1:3:910 1.859e-05 "14958" 5482
1:1:3:911 1.859e-05 "14960" 5484
1:1:3:912 1.859e-05 "14961" 5485
1:1:3:913 1.859e-05 "14970" 5494
1:1:3:914 1.859e-05 "15327" 5586
1:1:3:915 1.859e-05 "15328" 5587
1:1:3:916 1.75572e-05 "10617" 3938
1:1:3:917 1.75572e-05 "10625" 3946
1:1:3:918 1.75572e-05 "10979" 4090
1:1:3:919 1.75572e-05 "11702" 4383
1:1:3:920 1.75572e-05 "12056" 4512
1:1:3:921 1.75572e-05 "12057" 4513
1:1:3:922 1.75572e-05 "12061" 4517
1:1:3:923 1.75572e-05 "12416" 4641
1:1:3:924 1.75572e-05 "12417" 4642
1:1:3:925 1.75572e-05 "12418" 4643
1:1:3:926 1.75572e-05 "13168" 4938
1:1:3:927 1.75572e-05 "13169" 4939
1:1:3:928 1.75572e-05 "13170" 4940
1:1:3:929 1.75572e-05 "13530" 5061
1:1:3:930 1.75572e-05 "14605" 5387
1:1:3:931 1.75572e-05 "14606" 5388
1:1:3:932 1.75572e-05 "Acanthodactylus taghitensis" 9615
1:1:3:933 1.75572e-05 "Trapelus schmitzi" 17222
1:1:3:934 1.75572e-05 "14976" 5500
1:1:3:935 1.75572e-05 "15326" 5585
1:1:3:936 1.75572e-05 "15329" 5588
1:1:3:937 1.65244e-05 "10975" 4086
1:1:3:938 1.65244e-05 "10976" 4087
1:1:3:939 1.65244e-05 "10977" 4088
1:1:3:940 1.65244e-05 "10980" 4091
1:1:3:941 1.65244e-05 "10981" 4092
1:1:3:942 1.65244e-05 "10982" 4093
1:1:3:943 1.65244e-05 "11334" 4233
1:1:3:944 1.65244e-05 "11336" 4235
1:1:3:945 1.65244e-05 "11337" 4236
1:1:3:946 1.65244e-05 "11343" 4242
1:1:3:947 1.65244e-05 "11695" 4376
1:1:3:948 1.65244e-05 "12060" 4516
1:1:3:949 1.65244e-05 "13890" 5175
1:1:3:950 1.65244e-05 "14246" 5284
1:1:3:951 1.65244e-05 "14250" 5288
1:1:3:952 1.65244e-05 "14609" 5391
1:1:3:953 1.65244e-05 "14965" 5489
1:1:3:954 1.65244e-05 "15324" 5583
1:1:3:955 1.65244e-05 "Tarentola mindiae" 17001
1:1:3:956 1.65244e-05 "14969" 5493
1:1:3:957 1.54916e-05 "Tarentola boehmei" 16994
1:1:3:958 1.54916e-05 "10978" 4089
1:1:3:959 1.54916e-05 "11335" 4234
1:1:3:960 1.54916e-05 "11341" 4240
1:1:3:961 1.54916e-05 "11342" 4241
1:1:3:962 1.54916e-05 "11696" 4377
1:1:3:963 1.54916e-05 "11697" 4378
1:1:3:964 1.54916e-05 "11698" 4379
1:1:3:965 1.54916e-05 "11699" 4380
1:1:3:966 1.54916e-05 "11700" 4381
1:1:3:967 1.54916e-05 "11701" 4382
1:1:3:968 1.54916e-05 "12058" 4514
1:1:3:969 1.54916e-05 "12059" 4515
1:1:3:970 1.54916e-05 "13528" 5059
1:1:3:971 1.54916e-05 "13529" 5060
1:1:3:972 1.54916e-05 "13886" 5171
1:1:3:973 1.54916e-05 "13887" 5172
1:1:3:974 1.54916e-05 "13889" 5174
1:1:3:975 1.54916e-05 "14607" 5389
1:1:3:976 1.54916e-05 "14967" 5491
1:1:3:977 1.54916e-05 "14968" 5492
1:1:3:978 1.54916e-05 "15325" 5584
1:1:3:979 1.44589e-05 "Acanthodactylus pardalis" 9607
1:1:3:980 1.44589e-05 "Chalcides mionecton" 11261
1:1:3:981 1.44589e-05 "11338" 4237
1:1:3:982 1.44589e-05 "11339" 4238
1:1:3:983 1.44589e-05 "11340" 4239
1:1:3:984 1.44589e-05 "13888" 5173
1:1:3:985 1.44589e-05 "14247" 5285
1:1:3:986 1.44589e-05 "14608" 5390
1:1:3:987 1.34261e-05 "Acanthodactylus bedriagai" 9584
1:1:3:988 1.34261e-05 "Acanthodactylus savignyi" 9609
1:1:3:989 1.34261e-05 "Blanus mettetali" 10788
1:1:3:990 1.34261e-05 "14248" 5286
1:1:3:991 1.34261e-05 "14249" 5287
1:1:3:992 1.34261e-05 "14966" 5490
1:1:3:993 1.23933e-05 "Chalcides pseudostriatus" 11266
1:1:3:994 1.23933e-05 "Tropiocolotes bisharicus" 17425
1:1:3:995 1.13605e-05 "Tarentola chazaliae" 16995
1:1:3:996 1.03278e-05 "Atlantolacerta andreanskyi" 10562
1:1:3:997 1.03278e-05 "Macroprotodon abubakeri" 14567
1:1:3:998 1.03278e-05 "Saurodactylus mauritanicus" 16400
1:1:3:999 1.03278e-05 "Vipera monticola" 17645
1:1:3:1000 9.29499e-06 "Chalcides minutus" 11260
1:1:3:1001 9.29499e-06 "Saurodactylus fasciatus" 16399
1:1:3:1002 8.26221e-06 "Mesalina simonii" 14704
1:1:3:1003 7.22943e-06 "Acanthodactylus blanci" 9586
1:1:3:1004 7.22943e-06 "Blanus tingitanus" 10790
1:1:3:1005 7.22943e-06 "Chalcides montanus" 11262
1:1:3:1006 7.22943e-06 "Uromastyx alfredschmidti" 17508
1:1:3:1007 7.22943e-06 "Platyceps sinai" 15713
1:1:3:1008 6.19666e-06 "Trapelus savignii" 17221
1:1:3:1009 5.16388e-06 "Chalcides colosii" 11251
1:1:3:1010 5.16388e-06 "Chalcides manueli" 11257
1:1:3:1011 5.16388e-06 "Chalcides mauritanicus" 11258
1:1:3:1012 5.16388e-06 "Quedenfeldtia trachyblepharus" 16156
1:1:3:1013 4.1311e-06 "Chalcides lanzai" 11255
1:1:3:1014 3.09833e-06 "Chalcides ebneri" 11253
1:1:3:1015 3.09833e-06 "Psammodromus microdactylus" 15921
1:1:3:1016 3.09833e-06 "Hemidactylus mindiae" 13345
1:1:3:1017 3.09833e-06 "Mesalina bahaeldini" 14696
1:1:3:1018 2.06555e-06 "Chalcides parallelus" 11264
1:1:3:1019 2.06555e-06 "Uromastyx occidentalis" 17513
1:1:3:1020 2.06555e-06 "Xerotyphlops etheridgei" 17710
1:1:3:1021 1.03278e-06 "Acanthodactylus spinicauda" 9614
1:1:3:1022 1.03278e-06 "Pristurus adrarensis" 15856
1:1:4:1 0.000798336 "Naja nigricollis" 14945
1:1:4:2 0.000755992 "Hemidactylus angulatus" 13285
1:1:4:3 0.000696091 "Psammophis lineatus" 15939
1:1:4:4 0.000658911 "Agama picticauda" 9783
1:1:4:5 0.000638256 "Trachylepis quinquetaeniata" 17197
1:1:4:6 0.000616567 "Agama agama" 9753
1:1:4:7 0.000520519 "Trachylepis affinis" 17146
1:1:4:8 0.000471979 "Aparallactus lunulatus" 10381
1:1:4:9 0.000458553 "Python regius" 16150
1:1:4:10 0.000453389 "Trachylepis perrotetii" 17191
1:1:4:11 0.000446159 "Varanus exanthematicus" 17582
1:1:4:12 0.000419307 "Afrotyphlops punctatus" 9745
1:1:4:13 0.000370767 "Elapsoidea semiannulata" 12581
1:1:4:14 0.000367668 "Kladirostratus togoensis" 13645
1:1:4:15 0.000351144 "Amblyodipsas unicolor" 9849
1:1:4:16 0.000347013 "Philothamnus irregularis" 15515
1:1:4:17 0.000326357 "Rhamphiophis oxyrhynchus" 16243
1:1:4:18 0.000322226 "Prosymna greigerti" 15897
1:1:4:19 0.000321193 "Psammophis elegans" 15933
1:1:4:20 0.000312931 "Cyclanorbis senegalensis" 11866
1:1:4:21 0.000293308 "Psammophis sudanensis" 15953
1:1:4:22 0.000292276 "Meizodon coronatus" 14662
1:1:4:23 0.000288145 "Atractaspis aterrima" 10564
1:1:4:24 0.000261292 "Limaformosa crossi" 14030
1:1:4:25 0.000246834 "Chamaeleo senegalensis" 11285
1:1:4:26 0.000245801 "Tarentola ephippiata" 16998
1:1:4:27 0.000244768 "Psammophis praeornatus" 15946
1:1:4:28 0.000239604 "Lycophidion semicinctum" 14448
1:1:4:29 0.000238571 "Heliobolus nitidus" 13262
1:1:4:30 0.000238571 "Lygodactylus gutturalis" 14486
1:1:4:31 0.000226178 "Eryx muelleri" 12770
1:1:4:32 0.000222047 "Atractaspis watsoni" 10583
1:1:4:33 0.000217916 "Tricheilostoma bicolor" 17235
1:1:4:34 0.000211719 "Gonionotophis grantii" 13135
1:1:4:35 0.000211719 "Naja savannula" 14952
1:1:4:36 0.000209654 "Afronatrix anoscopus" 9728
1:1:4:37 0.000208621 "Agama sankaranica" 9787
1:1:4:38 0.000206555 "Acanthodactylus guineensis" 9597
1:1:4:39 0.000190031 "Dasypeltis gansi" 12161
1:1:4:40 0.0001859 "Telescopus variegatus" 17023
1:1:4:41 0.000180736 "Crotaphopeltis hippocrepis" 11662
1:1:4:42 0.000169375 "Myriopholis adleri" 14906
1:1:4:43 0.000166277 "Agama gracilimembris" 9766
1:1:4:44 0.000166277 "Atractaspis dahomeyensis" 10570
1:1:4:45 0.000162146 "Cynisca leucura" 11904
1:1:4:46 0.000161113 "Hemitheconyx caudicinctus" 13419
1:1:4:47 0.000154916 "Panaspis togoensis" 15329
1:1:4:48 0.000152851 "Trachylepis buettneri" 17159
1:1:4:49 0.000134261 "Echis ocellatus" 12515
1:1:4:50 0.000134261 "Psammophis phillipsi" 15945
1:1:4:51 0.000132195 "Naja katiensis" 14938
1:1:4:52 0.000129097 "Agama paragama" 9781
1:1:4:53 0.000123933 "Myriopholis narirostris" 14918
1:1:4:54 0.000120835 "Cyclanorbis elegans" 11865
1:1:4:55 0.000117736 "17821" 6158
1:1:4:56 0.000112573 "17451" 6060
1:1:4:57 0.000110507 "18182" 6246
1:1:4:58 0.000108441 "17461" 6070
1:1:4:59 0.000108441 "17822" 6159
1:1:4:60 0.000107409 "18197" 6261
1:1:4:61 0.000106376 "18198" 6262
1:1:4:62 0.000105343 "18183" 6247
1:1:4:63 0.000105343 "Hemidactylus albituberculatus" 13280
1:1:4:64 0.00010431 "17834" 6171
1:1:4:65 0.000103278 "18199" 6263
1:1:4:66 0.000102245 "Atractaspis micropholis" 10579
1:1:4:67 0.000101212 "17833" 6170
1:1:4:68 0.000100179 "17452" 6061
1:1:4:69 0.000100179 "17835" 6172
1:1:4:70 0.000100179 "Prosymna meleagris" 15900
1:1:4:71 9.91465e-05 "17462" 6071
1:1:4:72 9.91465e-05 "17820" 6157
1:1:4:73 9.81137e-05 "17836" 6173
1:1:4:74 9.81137e-05 "17837" 6174
1:1:4:75 9.7081e-05 "17823" 6160
1:1:4:76 9.60482e-05 "17832" 6169
1:1:4:77 9.60482e-05 "Bamanophis dorri" 10748
1:1:4:78 9.50154e-05 "17824" 6161
1:1:4:79 9.39826e-05 "17460" 6069
1:1:4:80 9.29499e-05 "17474" 6083
1:1:4:81 9.19171e-05 "17473" 6082
1:1:4:82 9.08843e-05 "17102" 5982
1:1:4:83 9.08843e-05 "17825" 6162
1:1:4:84 9.08843e-05 "17838" 6175
1:1:4:85 9.08843e-05 "17839" 6176
1:1:4:86 8.98515e-05 "17101" 5981
1:1:4:87 8.98515e-05 "17475" 6084
1:1:4:88 8.98515e-05 "17818" 6155
1:1:4:89 8.98515e-05 "17826" 6163
1:1:4:90 8.88188e-05 "17814" 6151
1:1:4:91 8.7786e-05 "17819" 6156
1:1:4:92 8.7786e-05 "17840" 6177
1:1:4:93 8.7786e-05 "18188" 6252
1:1:4:94 8.67532e-05 "17114" 5994
1:1:4:95 8.67532e-05 "17827" 6164
1:1:4:96 8.67532e-05 "17831" 6168
1:1:4:97 8.67532e-05 "17841" 6178
1:1:4:98 8.67532e-05 "Thrasops occidentalis" 17112
1:1:4:99 8.57204e-05 "17457" 6066
1:1:4:100 8.57204e-05 "17458" 6067
1:1:4:101 8.57204e-05 "17830" 6167
1:1:4:102 8.57204e-05 "17842" 6179
1:1:4:103 8.46876e-05 "17817" 6154
1:1:4:104 8.36549e-05 "17090" 5970
1:1:4:105 8.36549e-05 "17091" 5971
1:1:4:106 8.36549e-05 "17459" 6068
1:1:4:107 8.36549e-05 "17829" 6166
1:1:4:108 8.26221e-05 "17113" 5993
1:1:4:109 8.26221e-05 "17115" 5995
1:1:4:110 8.26221e-05 "17464" 6073
1:1:4:111 8.26221e-05 "17466" 6075
1:1:4:112 8.26221e-05 "17828" 6165
1:1:4:113 8.15893e-05 "16727" 5879
1:1:4:114 8.15893e-05 "17109" 5989
1:1:4:115 8.15893e-05 "17465" 6074
1:1:4:116 8.15893e-05 "17476" 6085
1:1:4:117 8.05565e-05 "17088" 5968
1:1:4:118 8.05565e-05 "17089" 5969
1:1:4:119 8.05565e-05 "17105" 5985
1:1:4:120 8.05565e-05 "17106" 5986
1:1:4:121 8.05565e-05 "17110" 5990
1:1:4:122 8.05565e-05 "17469" 6078
1:1:4:123 8.05565e-05 "17470" 6079
1:1:4:124 8.05565e-05 "17815" 6152
1:1:4:125 8.05565e-05 "17816" 6153
1:1:4:126 8.05565e-05 "17843" 6180
1:1:4:127 8.05565e-05 "Naja senegalensis" 14953
1:1:4:128 7.95238e-05 "16726" 5878
1:1:4:129 7.95238e-05 "17108" 5988
1:1:4:130 7.95238e-05 "17456" 6065
1:1:4:131 7.95238e-05 "17463" 6072
1:1:4:132 7.95238e-05 "17467" 6076
1:1:4:133 7.95238e-05 "17471" 6080
1:1:4:134 7.8491e-05 "16741" 5893
1:1:4:135 7.8491e-05 "16754" 5906
1:1:4:136 7.8491e-05 "16755" 5907
1:1:4:137 7.8491e-05 "17116" 5996
1:1:4:138 7.74582e-05 "16728" 5880
1:1:4:139 7.74582e-05 "16732" 5884
1:1:4:140 7.74582e-05 "16742" 5894
1:1:4:141 7.74582e-05 "17092" 5972
1:1:4:142 7.74582e-05 "17098" 5978
1:1:4:143 7.74582e-05 "17100" 5980
1:1:4:144 7.74582e-05 "17104" 5984
1:1:4:145 7.74582e-05 "17107" 5987
1:1:4:146 7.64254e-05 "16005" 5720
1:1:4:147 7.64254e-05 "16372" 5805
1:1:4:148 7.64254e-05 "16376" 5809
1:1:4:149 7.64254e-05 "16749" 5901
1:1:4:150 7.64254e-05 "16750" 5902
1:1:4:151 7.64254e-05 "17087" 5967
1:1:4:152 7.64254e-05 "17099" 5979
1:1:4:153 7.64254e-05 "17103" 5983
1:1:4:154 7.64254e-05 "17112" 5992
1:1:4:155 7.64254e-05 "17472" 6081
1:1:4:156 7.64254e-05 "17481" 6090
1:1:4:157 7.53927e-05 "16367" 5800
1:1:4:158 7.53927e-05 "16375" 5808
1:1:4:159 7.53927e-05 "16729" 5881
1:1:4:160 7.53927e-05 "16733" 5885
1:1:4:161 7.53927e-05 "16735" 5887
1:1:4:162 7.53927e-05 "16736" 5888
1:1:4:163 7.53927e-05 "16737" 5889
1:1:4:164 7.53927e-05 "16743" 5895
1:1:4:165 7.53927e-05 "16747" 5899
1:1:4:166 7.53927e-05 "16748" 5900
1:1:4:167 7.53927e-05 "17097" 5977
1:1:4:168 7.53927e-05 "17111" 5991
1:1:4:169 7.53927e-05 "17453" 6062
1:1:4:170 7.53927e-05 "Boaedon paralineatus" 10803
1:1:4:171 7.43599e-05 "16007" 5722
1:1:4:172 7.43599e-05 "16384" 5817
1:1:4:173 7.43599e-05 "16738" 5890
1:1:4:174 7.43599e-05 "16746" 5898
1:1:4:175 7.43599e-05 "16756" 5908
1:1:4:176 7.43599e-05 "17468" 6077
1:1:4:177 7.43599e-05 "17480" 6089
1:1:4:178 7.33271e-05 "16004" 5719
1:1:4:179 7.33271e-05 "16006" 5721
1:1:4:180 7.33271e-05 "16012" 5727
1:1:4:181 7.33271e-05 "16382" 5815
1:1:4:182 7.33271e-05 "16739" 5891
1:1:4:183 7.33271e-05 "16744" 5896
1:1:4:184 7.33271e-05 "17482" 6091
1:1:4:185 7.22943e-05 "15645" 5635
1:1:4:186 7.22943e-05 "16366" 5799
1:1:4:187 7.22943e-05 "16385" 5818
1:1:4:188 7.22943e-05 "16388" 5821
1:1:4:189 7.22943e-05 "16731" 5883
1:1:4:190 7.22943e-05 "16745" 5897
1:1:4:191 7.22943e-05 "17096" 5976
1:1:4:192 7.22943e-05 "17117" 5997
1:1:4:193 7.22943e-05 "17479" 6088
1:1:4:194 7.22943e-05 "17844" 6181
1:1:4:195 7.12616e-05 "15644" 5634
1:1:4:196 7.12616e-05 "16022" 5737
1:1:4:197 7.12616e-05 "16373" 5806
1:1:4:198 7.12616e-05 "16374" 5807
1:1:4:199 7.12616e-05 "16377" 5810
1:1:4:200 7.12616e-05 "16740" 5892
1:1:4:201 7.12616e-05 "16751" 5903
1:1:4:202 7.12616e-05 "16753" 5905
1:1:4:203 7.12616e-05 "17478" 6087
1:1:4:204 7.02288e-05 "15284" 5543
1:1:4:205 7.02288e-05 "16008" 5723
1:1:4:206 7.02288e-05 "16368" 5801
1:1:4:207 7.02288e-05 "16369" 5802
1:1:4:208 7.02288e-05 "16371" 5804
1:1:4:209 7.02288e-05 "16380" 5813
1:1:4:210 7.02288e-05 "16381" 5814
1:1:4:211 7.02288e-05 "16383" 5816
1:1:4:212 7.02288e-05 "16389" 5822
1:1:4:213 7.02288e-05 "16734" 5886
1:1:4:214 7.02288e-05 "17093" 5973
1:1:4:215 7.02288e-05 "17094" 5974
1:1:4:216 7.02288e-05 "17095" 5975
1:1:4:217 7.02288e-05 "17455" 6064
1:1:4:218 7.02288e-05 "17477" 6086
1:1:4:219 6.9196e-05 "16013" 5728
1:1:4:220 6.9196e-05 "16023" 5738
1:1:4:221 6.9196e-05 "16024" 5739
1:1:4:222 6.9196e-05 "16395" 5828
1:1:4:223 6.9196e-05 "16730" 5882
1:1:4:224 6.9196e-05 "17483" 6092
1:1:4:225 6.81632e-05 "15646" 5636
1:1:4:226 6.81632e-05 "15647" 5637
1:1:4:227 6.81632e-05 "16014" 5729
1:1:4:228 6.81632e-05 "16015" 5730
1:1:4:229 6.81632e-05 "16016" 5731
1:1:4:230 6.81632e-05 "16025" 5740
1:1:4:231 6.81632e-05 "16378" 5811
1:1:4:232 6.81632e-05 "16387" 5820
1:1:4:233 6.81632e-05 "16390" 5823
1:1:4:234 6.81632e-05 "16752" 5904
1:1:4:235 6.81632e-05 "Panaspis tristaoi" 15330
1:1:4:236 6.71305e-05 "16379" 5812
1:1:4:237 6.71305e-05 "16394" 5827
1:1:4:238 6.71305e-05 "17118" 5998
1:1:4:239 6.71305e-05 "17484" 6093
1:1:4:240 6.71305e-05 "18207" 6271
1:1:4:241 6.60977e-05 "16011" 5726
1:1:4:242 6.60977e-05 "16017" 5732
1:1:4:243 6.60977e-05 "16018" 5733
1:1:4:244 6.60977e-05 "16019" 5734
1:1:4:245 6.60977e-05 "16021" 5736
1:1:4:246 6.60977e-05 "16028" 5743
1:1:4:247 6.60977e-05 "16365" 5798
1:1:4:248 6.60977e-05 "16386" 5819
1:1:4:249 6.60977e-05 "17121" 6001
1:1:4:250 6.60977e-05 "17454" 6063
1:1:4:251 6.50649e-05 "15649" 5639
1:1:4:252 6.50649e-05 "16020" 5735
1:1:4:253 6.50649e-05 "16370" 5803
1:1:4:254 6.50649e-05 "18206" 6270
1:1:4:255 6.50649e-05 "Lycophidion albomaculatum" 14435
1:1:4:256 6.40321e-05 "15648" 5638
1:1:4:257 6.40321e-05 "16009" 5724
1:1:4:258 6.40321e-05 "16010" 5725
1:1:4:259 6.40321e-05 "16026" 5741
1:1:4:260 6.40321e-05 "16027" 5742
1:1:4:261 6.40321e-05 "17845" 6182
1:1:4:262 6.40321e-05 "Dendroaspis viridis" 12241
1:1:4:263 6.29993e-05 "16391" 5824
1:1:4:264 6.29993e-05 "16396" 5829
1:1:4:265 6.29993e-05 "17120" 6000
1:1:4:266 6.29993e-05 "Echis romani" 12518
1:1:4:267 6.19666e-05 "15660" 5650
1:1:4:268 6.19666e-05 "15661" 5651
1:1:4:269 6.19666e-05 "Pseudohaje nigra" 16042
1:1:4:270 6.09338e-05 "16757" 5909
1:1:4:271 6.09338e-05 "17119" 5999
1:1:4:272 6.09338e-05 "17122" 6002
1:1:4:273 5.9901e-05 "15650" 5640
1:1:4:274 5.9901e-05 "15659" 5649
1:1:4:275 5.9901e-05 "16029" 5744
1:1:4:276 5.9901e-05 "16392" 5825
1:1:4:277 5.9901e-05 "17846" 6183
1:1:4:278 5.88682e-05 "14924" 5448
1:1:4:279 5.88682e-05 "15285" 5544
1:1:4:280 5.88682e-05 "15651" 5641
1:1:4:281 5.88682e-05 "15652" 5642
1:1:4:282 5.88682e-05 "16030" 5745
1:1:4:283 5.88682e-05 "16035" 5750
1:1:4:284 5.88682e-05 "Myriopholis albiventer" 14907
1:1:4:285 5.78355e-05 "15656" 5646
1:1:4:286 5.78355e-05 "15657" 5647
1:1:4:287 5.78355e-05 "16393" 5826
1:1:4:288 5.68027e-05 "15662" 5652
1:1:4:289 5.68027e-05 "16031" 5746
1:1:4:290 5.68027e-05 "Agama africana" 9752
1:1:4:291 5.57699e-05 "15295" 5554
1:1:4:292 5.57699e-05 "15658" 5648
1:1:4:293 5.57699e-05 "15663" 5653
1:1:4:294 5.57699e-05 "15664" 5654
1:1:4:295 5.57699e-05 "15665" 5655
1:1:4:296 5.57699e-05 "15666" 5656
1:1:4:297 5.57699e-05 "16034" 5749
1:1:4:298 5.57699e-05 "16397" 5830
1:1:4:299 5.57699e-05 "16758" 5910
1:1:4:300 5.57699e-05 "17123" 6003
1:1:4:301 5.47371e-05 "Dasypeltis parascabra" 12166
1:1:4:302 5.37044e-05 "15296" 5555
1:1:4:303 5.26716e-05 "15289" 5548
1:1:4:304 5.26716e-05 "15291" 5550
1:1:4:305 5.26716e-05 "15654" 5644
1:1:4:306 5.26716e-05 "15655" 5645
1:1:4:307 5.26716e-05 "16032" 5747
1:1:4:308 5.26716e-05 "16033" 5748
1:1:4:309 5.26716e-05 "16036" 5751
1:1:4:310 5.26716e-05 "Agama weidholzi" 9791
1:1:4:311 5.16388e-05 "15286" 5545
1:1:4:312 5.16388e-05 "15653" 5643
1:1:4:313 5.16388e-05 "15668" 5658
1:1:4:314 5.16388e-05 "15669" 5659
1:1:4:315 5.16388e-05 "16759" 5911
1:1:4:316 5.16388e-05 "17124" 6004
1:1:4:317 5.16388e-05 "17485" 6094
1:1:4:318 5.0606e-05 "15287" 5546
1:1:4:319 5.0606e-05 "15290" 5549
1:1:4:320 5.0606e-05 "15667" 5657
1:1:4:321 4.95733e-05 "14925" 5449
1:1:4:322 4.95733e-05 "15288" 5547
1:1:4:323 4.95733e-05 "15292" 5551
1:1:4:324 4.95733e-05 "15293" 5552
1:1:4:325 4.95733e-05 "15294" 5553
1:1:4:326 4.95733e-05 "Dasypeltis latericia" 12163
1:1:4:327 4.75077e-05 "16398" 5831
1:1:4:328 4.75077e-05 "16760" 5912
1:1:4:329 4.75077e-05 "Chalcides pulchellus" 11267
1:1:4:330 4.64749e-05 "Boaedon subflavus" 10806
1:1:4:331 4.54422e-05 "16761" 5913
1:1:4:332 4.54422e-05 "16763" 5915
1:1:4:333 4.54422e-05 "Chalcides thierryi" 11272
1:1:4:334 4.54422e-05 "Rhinoleptus koniagui" 16270
1:1:4:335 4.44094e-05 "14926" 5450
1:1:4:336 4.44094e-05 "16762" 5914
1:1:4:337 4.33766e-05 "16037" 5752
1:1:4:338 4.1311e-05 "16399" 5832
1:1:4:339 4.02783e-05 "16764" 5916
1:1:4:340 3.92455e-05 "Polemon neuwiedi" 15818
1:1:4:341 3.82127e-05 "16402" 5835
1:1:4:342 3.71799e-05 "16403" 5836
1:1:4:343 3.61472e-05 "16400" 5833
1:1:4:344 3.61472e-05 "16401" 5834
1:1:4:345 3.61472e-05 "Boaedon longilineatus" 10799
1:1:4:346 3.30488e-05 "Letheobia crossii" 13996
1:1:4:347 2.58194e-05 "Mochlus brevicaudis" 14827
1:1:4:348 2.16883e-05 "Tarentola senegambiae" 17005
1:1:4:349 2.06555e-05 "Trachylepis bensonii" 17152
1:1:4:350 1.96227e-05 "Mochlus mocquardi" 14834
1:1:4:351 1.859e-05 "Cynisca feae" 11898
1:1:4:352 1.75572e-05 "Hemidactylus matschiei" 13342
1:1:4:353 1.54916e-05 "Atractaspis microlepidota" 10578
1:1:4:354 1.44589e-05 "Echis jogeri" 12512
1:1:4:355 1.44589e-05 "Elapsoidea trapei" 12583
1:1:4:356 1.34261e-05 "Agama boensis" 9758
1:1:4:357 1.13605e-05 "Acanthodactylus boueti" 9589
1:1:4:358 1.13605e-05 "Tarentola pastoria" 17004
1:1:4:359 9.29499e-06 "Agama cristata" 9762
1:1:4:360 6.19666e-06 "Agama bocourti" 9757
1:1:4:361 5.16388e-06 "Agama insularis" 9770
1:1:4:362 5.16388e-06 "Cynisca leonina" 11903
1:1:4:363 4.1311e-06 "Chamaeleo necasi" 11284
1:1:4:364 4.1311e-06 "Cnemaspis gigas" 11390
1:1:4:365 4.1311e-06 "Leptosiaphos dungeri" 13873
1:1:4:366 4.1311e-06 "Myriopholis natatrix" 14919
1:1:4:367 4.1311e-06 "Trachylepis keroanensis" 17173
1:1:4:368 3.09833e-06 "Baikia africana" 10747
1:1:4:369 3.09833e-06 "Cnemaspis alantika" 11364
1:1:4:370 3.09833e-06 "Cophoscincopus senegalensis" 11567
1:1:4:371 3.09833e-06 "Cynisca oligopholis" 11908
1:1:4:372 3.09833e-06 "Hemidactylus albivertebralis" 13281
1:1:4:373 3.09833e-06 "Myriopholis rouxestevae" 14922
1:1:4:374 2.06555e-06 "Chalcides armitagei" 11246
1:1:4:375 2.06555e-06 "Cnemaspis petrodroma" 11447
1:1:4:376 2.06555e-06 "Cynisca rouxae" 11909
1:1:4:377 2.06555e-06 "Hemidactylus lamaensis" 13332
1:1:4:378 2.06555e-06 "Latastia ornata" 13734
1:1:4:379 2.06555e-06 "Myriopholis occipitalis" 14920
1:1:4:380 2.06555e-06 "Trachylepis nganghae" 17187
1:1:4:381 2.06555e-06 "Trachylepis pendeana" 17190
1:1:4:382 2.06555e-06 "Tricheilostoma greenwelli" 17238
1:1:4:383 1.03278e-06 "Cynisca kigomensis" 11901
1:1:4:384 1.03278e-06 "Cynisca nigeriensis" 11907
1:1:4:385 1.03278e-06 "Cynisca senegalensis" 11910
1:1:4:386 1.03278e-06 "Cynisca williamsi" 11911
1:1:4:387 1.03278e-06 "Hemidactylus beninensis" 13292
1:1:4:388 1.03278e-06 "Hemidactylus kundaensis" 13329
1:1:4:389 1.03278e-06 "Mehelya egbensis" 14657
1:1:4:390 1.03278e-06 "Mehelya gabouensis" 14658
1:1:4:391 1.03278e-06 "Panaspis duruarum" 15323
1:1:5:1 0.000417242 "Broadleysaurus major" 10943
1:1:5:2 0.000390389 "Mochlus afer" 14826
1:1:5:3 0.000342882 "Rhamphiophis rostratus" 16244
1:1:5:4 0.000309833 "Panaspis wahlbergii" 15331
1:1:5:5 0.000273686 "Trachylepis brevicollis" 17158
1:1:5:6 0.000254063 "Psammophis sibilans" 15951
1:1:5:7 0.000244768 "Eryx colubrinus" 12763
1:1:5:8 0.00022308 "Duberria lutrix" 12488
1:1:5:9 0.000216883 "Psammophis punctulatus" 15948
1:1:5:10 0.000193129 "Trachylepis planifrons" 17192
1:1:5:11 0.000192096 "Echis pyramidum" 12517
1:1:5:12 0.0001859 "Lycophidion depressirostre" 14437
1:1:5:13 0.000183834 "Heliobolus spekii" 13263
1:1:5:14 0.000174539 "Naja pallida" 14949
1:1:5:15 0.000173506 "Telescopus obtusus" 17017
1:1:5:16 0.00014872 "Acanthocercus gregorii" 9573
1:1:5:17 0.000131163 "Psammophis biseriatus" 15929
1:1:5:18 0.000129097 "Rieppeleon kerstenii" 16344
1:1:5:19 0.000121868 "Platyceps florulentus" 15705
1:1:5:20 0.000117736 "Hemirhagerrhis hildebrandtii" 13415
1:1:5:21 0.000116704 "Pseuderemias striatus" 15986
1:1:5:22 0.000114638 "Atractaspis fallax" 10574
1:1:5:23 0.000113605 "Dasypeltis atra" 12158
1:1:5:24 0.000112573 "21818" 7078
1:1:5:25 0.000103278 "Agama spinosa" 9789
1:1:5:26 0.000102245 "22180" 7173
1:1:5:27 0.000102245 "Platyceps brevis" 15702
1:1:5:28 0.000101212 "21819" 7079
1:1:5:29 0.000101212 "Pristurus flavipunctatus" 15861
1:1:5:30 9.81137e-05 "17144" 6024
1:1:5:31 9.81137e-05 "Afrotyphlops brevis" 9733
1:1:5:32 9.81137e-05 "Trioceros bitaeniatus" 17285
1:1:5:33 9.7081e-05 "17143" 6023
1:1:5:34 9.7081e-05 "22178" 7171
1:1:5:35 9.50154e-05 "20738" 6818
1:1:5:36 9.29499e-05 "21817" 7077
1:1:5:37 9.29499e-05 "Elapsoidea loveridgei" 12579
1:1:5:38 9.19171e-05 "17145" 6025
1:1:5:39 8.98515e-05 "21098" 6900
1:1:5:40 8.98515e-05 "Holodactylus africanus" 13466
1:1:5:41 8.88188e-05 "20376" 6734
1:1:5:42 8.88188e-05 "Homopholis fasciata" 13486
1:1:5:43 8.7786e-05 "Lygodactylus somalicus" 14511
1:1:5:44 8.67532e-05 "21458" 6987
1:1:5:45 8.67532e-05 "21820" 7080
1:1:5:46 8.57204e-05 "Latastia boscai" 13728
1:1:5:47 8.46876e-05 "21459" 6988
1:1:5:48 8.46876e-05 "Micrelaps vaillanti" 14721
1:1:5:49 8.36549e-05 "21097" 6899
1:1:5:50 8.26221e-05 "17505" 6114
1:1:5:51 8.26221e-05 "19666" 6592
1:1:5:52 8.26221e-05 "20378" 6736
1:1:5:53 8.26221e-05 "20383" 6741
1:1:5:54 8.26221e-05 "Hemirhagerrhis kelleri" 13416
1:1:5:55 8.15893e-05 "Acanthocercus annectens" 9568
1:1:5:56 8.05565e-05 "17504" 6113
1:1:5:57 8.05565e-05 "20016" 6657
1:1:5:58 8.05565e-05 "20739" 6819
1:1:5:59 8.05565e-05 "21457" 6986
1:1:5:60 7.95238e-05 "20015" 6656
1:1:5:61 7.95238e-05 "20025" 6666
1:1:5:62 7.95238e-05 "Naja ashei" 14933
1:1:5:63 7.8491e-05 "17506" 6115
1:1:5:64 7.74582e-05 "17146" 6026
1:1:5:65 7.74582e-05 "20384" 6742
1:1:5:66 7.74582e-05 "20743" 6823
1:1:5:67 7.74582e-05 "Pristurus crucifer" 15860
1:1:5:68 7.64254e-05 "17500" 6109
1:1:5:69 7.64254e-05 "22177" 7170
1:1:5:70 7.64254e-05 "Philothamnus battersbyi" 15507
1:1:5:71 7.53927e-05 "17503" 6112
1:1:5:72 7.53927e-05 "20024" 6665
1:1:5:73 7.53927e-05 "Limaformosa chanleri" 14029
1:1:5:74 7.53927e-05 "20737" 6817
1:1:5:75 7.43599e-05 "19302" 6516
1:1:5:76 7.43599e-05 "19303" 6517
1:1:5:77 7.43599e-05 "21099" 6901
1:1:5:78 7.33271e-05 "17507" 6116
1:1:5:79 7.33271e-05 "20017" 6658
1:1:5:80 7.33271e-05 "21460" 6989
1:1:5:81 7.33271e-05 "Psammophis tanganicus" 15954
1:1:5:82 7.22943e-05 "17867" 6204
1:1:5:83 7.22943e-05 "19665" 6591
1:1:5:84 7.22943e-05 "21461" 6990
1:1:5:85 7.12616e-05 "16783" 5935
1:1:5:86 7.12616e-05 "18577" 6364
1:1:5:87 7.12616e-05 "20742" 6822
1:1:5:88 7.02288e-05 "17142" 6022
1:1:5:89 7.02288e-05 "18936" 6438
1:1:5:90 7.02288e-05 "18937" 6439
1:1:5:91 7.02288e-05 "19304" 6518
1:1:5:92 7.02288e-05 "20377" 6735
1:1:5:93 7.02288e-05 "Agama rueppelli" 9786
1:1:5:94 6.9196e-05 "17866" 6203
1:1:5:95 6.9196e-05 "18579" 6366
1:1:5:96 6.9196e-05 "18938" 6440
1:1:5:97 6.9196e-05 "19301" 6515
1:1:5:98 6.9196e-05 "19663" 6589
1:1:5:99 6.9196e-05 "21102" 6904
1:1:5:100 6.81632e-05 "18578" 6365
1:1:5:101 6.81632e-05 "20379" 6737
1:1:5:102 6.71305e-05 "17502" 6111
1:1:5:103 6.71305e-05 "17509" 6118
1:1:5:104 6.71305e-05 "17868" 6205
1:1:5:105 6.71305e-05 "18941" 6443
1:1:5:106 6.71305e-05 "19295" 6509
1:1:5:107 6.60977e-05 "16784" 5936
1:1:5:108 6.60977e-05 "17501" 6110
1:1:5:109 6.60977e-05 "17508" 6117
1:1:5:110 6.60977e-05 "18942" 6444
1:1:5:111 6.60977e-05 "19664" 6590
1:1:5:112 6.60977e-05 "20023" 6664
1:1:5:113 6.60977e-05 "20382" 6740
1:1:5:114 6.50649e-05 "18940" 6442
1:1:5:115 6.50649e-05 "19300" 6514
1:1:5:116 6.50649e-05 "19662" 6588
1:1:5:117 6.40321e-05 "17861" 6198
1:1:5:118 6.40321e-05 "18219" 6283
1:1:5:119 6.40321e-05 "20018" 6659
1:1:5:120 6.29993e-05 "17860" 6197
1:1:5:121 6.29993e-05 "18217" 6281
1:1:5:122 6.29993e-05 "18218" 6282
1:1:5:123 6.29993e-05 "18935" 6437
1:1:5:124 6.29993e-05 "18939" 6441
1:1:5:125 6.29993e-05 "18943" 6445
1:1:5:126 6.29993e-05 "19305" 6519
1:1:5:127 6.29993e-05 "19655" 6581
1:1:5:128 6.29993e-05 "20022" 6663
1:1:5:129 6.29993e-05 "Philochortus intermedius" 15482
1:1:5:130 6.19666e-05 "15340" 5599
1:1:5:131 6.19666e-05 "17147" 6027
1:1:5:132 6.19666e-05 "17865" 6202
1:1:5:133 6.19666e-05 "18220" 6284
1:1:5:134 6.19666e-05 "19299" 6513
1:1:5:135 6.19666e-05 "19306" 6520
1:1:5:136 6.19666e-05 "19307" 6521
1:1:5:137 6.19666e-05 "19656" 6582
1:1:5:138 6.19666e-05 "19657" 6583
1:1:5:139 6.19666e-05 "Aparallactus jacksonii" 10379
1:1:5:140 6.09338e-05 "18576" 6363
1:1:5:141 6.09338e-05 "19296" 6510
1:1:5:142 6.09338e-05 "19661" 6587
1:1:5:143 6.09338e-05 "Agama lionotus" 9775
1:1:5:144 5.9901e-05 "17141" 6021
1:1:5:145 5.9901e-05 "17862" 6199
1:1:5:146 5.9901e-05 "17864" 6201
1:1:5:147 5.9901e-05 "18580" 6367
1:1:5:148 5.9901e-05 "18944" 6446
1:1:5:149 5.9901e-05 "18945" 6447
1:1:5:150 5.9901e-05 "19298" 6512
1:1:5:151 5.9901e-05 "Hemidactylus sinaitus" 13368
1:1:5:152 5.88682e-05 "17499" 6108
1:1:5:153 5.88682e-05 "17859" 6196
1:1:5:154 5.88682e-05 "17869" 6206
1:1:5:155 5.88682e-05 "20740" 6820
1:1:5:156 5.88682e-05 "21100" 6902
1:1:5:157 5.88682e-05 "21101" 6903
1:1:5:158 5.78355e-05 "17140" 6020
1:1:5:159 5.78355e-05 "17149" 6029
1:1:5:160 5.78355e-05 "20021" 6662
1:1:5:161 5.78355e-05 "Afrotyphlops blanfordii" 9732
1:1:5:162 5.78355e-05 "Prosymna ruspolii" 15903
1:1:5:163 5.78355e-05 "Trachylepis hildebrandtii" 17170
1:1:5:164 5.78355e-05 "Uromastyx ocellata" 17514
1:1:5:165 5.68027e-05 "17150" 6030
1:1:5:166 5.68027e-05 "17858" 6195
1:1:5:167 5.68027e-05 "17863" 6200
1:1:5:168 5.68027e-05 "18221" 6285
1:1:5:169 5.68027e-05 "18946" 6448
1:1:5:170 5.68027e-05 "19297" 6511
1:1:5:171 5.68027e-05 "Hemidactylus ruspolii" 13363
1:1:5:172 5.68027e-05 "Pseuderemias brenneri" 15980
1:1:5:173 5.57699e-05 "18216" 6280
1:1:5:174 5.57699e-05 "19660" 6586
1:1:5:175 5.57699e-05 "Acanthocercus minutus" 9576
1:1:5:176 5.57699e-05 "17496" 6105
1:1:5:177 5.57699e-05 "17856" 6193
1:1:5:178 5.47371e-05 "17148" 6028
1:1:5:179 5.47371e-05 "19658" 6584
1:1:5:180 5.37044e-05 "18222" 6286
1:1:5:181 5.37044e-05 "18225" 6289
1:1:5:182 5.37044e-05 "18226" 6290
1:1:5:183 5.37044e-05 "18581" 6368
1:1:5:184 5.37044e-05 "19659" 6585
1:1:5:185 5.37044e-05 "20019" 6660
1:1:5:186 5.37044e-05 "20381" 6739
1:1:5:187 5.37044e-05 "20741" 6821
1:1:5:188 5.37044e-05 "Rhinotyphlops unitaeniatus" 16296
1:1:5:189 5.26716e-05 "17510" 6119
1:1:5:190 5.26716e-05 "17857" 6194
1:1:5:191 5.26716e-05 "18586" 6373
1:1:5:192 5.26716e-05 "18587" 6374
1:1:5:193 5.26716e-05 "Philochortus phillipsi" 15484
1:1:5:194 5.16388e-05 "15339" 5598
1:1:5:195 5.16388e-05 "17498" 6107
1:1:5:196 5.16388e-05 "18227" 6291
1:1:5:197 5.16388e-05 "Dipsadoboa flavida" 12364
1:1:5:198 5.16388e-05 "Hemidactylus smithi" 13370
1:1:5:199 5.16388e-05 "Latastia caerulopunctata" 13729
1:1:5:200 5.16388e-05 "Philochortus hardeggeri" 15481
1:1:5:201 5.16388e-05 "Rhinotyphlops ataeniatus" 16290
1:1:5:202 5.0606e-05 "16790" 5939
1:1:5:203 5.0606e-05 "18588" 6375
1:1:5:204 5.0606e-05 "18947" 6449
1:1:5:205 5.0606e-05 "20020" 6661
1:1:5:206 5.0606e-05 "Pseudoboodon lemniscatus" 15998
1:1:5:207 4.95733e-05 "18224" 6288
1:1:5:208 4.95733e-05 "18228" 6292
1:1:5:209 4.95733e-05 "18584" 6371
1:1:5:210 4.95733e-05 "20380" 6738
1:1:5:211 4.95733e-05 "Hemidactylus macropholis" 13338
1:1:5:212 4.95733e-05 "17497" 6106
1:1:5:213 4.85405e-05 "18223" 6287
1:1:5:214 4.75077e-05 "14979" 5503
1:1:5:215 4.75077e-05 "16789" 5938
1:1:5:216 4.75077e-05 "18582" 6369
1:1:5:217 4.75077e-05 "18583" 6370
1:1:5:218 4.75077e-05 "18585" 6372
1:1:5:219 4.75077e-05 "Meizodon plumbiceps" 14663
1:1:5:220 4.64749e-05 "17870" 6207
1:1:5:221 4.64749e-05 "17139" 6019
1:1:5:222 4.54422e-05 "Philochortus spinalis" 15485
1:1:5:223 4.44094e-05 "Latastia doriai" 13731
1:1:5:224 4.44094e-05 "16418" 5851
1:1:5:225 4.44094e-05 "17138" 6018
1:1:5:226 4.33766e-05 "16058" 5773
1:1:5:227 4.33766e-05 "16788" 5937
1:1:5:228 4.33766e-05 "18229" 6293
1:1:5:229 4.33766e-05 "18948" 6450
1:1:5:230 4.33766e-05 "Hemidactylus tropidolepis" 13380
1:1:5:231 4.33766e-05 "Pseuderemias mucronata" 15982
1:1:5:232 4.33766e-05 "Pseuderemias smithii" 15985
1:1:5:233 4.33766e-05 "17136" 6016
1:1:5:234 4.23438e-05 "16423" 5856
1:1:5:235 4.23438e-05 "16781" 5933
1:1:5:236 4.23438e-05 "16782" 5934
1:1:5:237 4.23438e-05 "18589" 6376
1:1:5:238 4.23438e-05 "16778" 5930
1:1:5:239 4.1311e-05 "17137" 6017
1:1:5:240 4.02783e-05 "Afrotyphlops calabresii" 9734
1:1:5:241 4.02783e-05 "Trioceros affinis" 17283
1:1:5:242 3.92455e-05 "15699" 5689
1:1:5:243 3.92455e-05 "16059" 5774
1:1:5:244 3.92455e-05 "16780" 5932
1:1:5:245 3.92455e-05 "16779" 5931
1:1:5:246 3.82127e-05 "15700" 5690
1:1:5:247 3.82127e-05 "15701" 5691
1:1:5:248 3.82127e-05 "16063" 5778
1:1:5:249 3.82127e-05 "16057" 5772
1:1:5:250 3.82127e-05 "16417" 5850
1:1:5:251 3.82127e-05 "16777" 5929
1:1:5:252 3.71799e-05 "15338" 5597
1:1:5:253 3.71799e-05 "16420" 5853
1:1:5:254 3.71799e-05 "Agama robecchii" 9785
1:1:5:255 3.71799e-05 "15698" 5688
1:1:5:256 3.61472e-05 "16419" 5852
1:1:5:257 3.61472e-05 "17151" 6031
1:1:5:258 3.61472e-05 "16776" 5928
1:1:5:259 3.61472e-05 "Chalcides bottegi" 11248
1:1:5:260 3.51144e-05 "16422" 5855
1:1:5:261 3.51144e-05 "Hemidactylus isolepis" 13321
1:1:5:262 3.40816e-05 "14978" 5502
1:1:5:263 3.40816e-05 "15702" 5692
1:1:5:264 3.40816e-05 "16421" 5854
1:1:5:265 3.40816e-05 "16791" 5940
1:1:5:266 3.40816e-05 "Agama persimilis" 9782
1:1:5:267 3.30488e-05 "Pristurus phillipsii" 15865
1:1:5:268 3.20161e-05 "16060" 5775
1:1:5:269 3.09833e-05 "14619" 5401
1:1:5:270 3.09833e-05 "16062" 5777
1:1:5:271 3.09833e-05 "Leptotyphlops merkeri" 13894
1:1:5:272 2.99505e-05 "15697" 5687
1:1:5:273 2.89177e-05 "14618" 5400
1:1:5:274 2.89177e-05 "15337" 5596
1:1:5:275 2.7885e-05 "16061" 5776
1:1:5:276 2.68522e-05 "Chamaeleo calcaricarens" 11277
1:1:5:277 2.47866e-05 "Lamprophis erlangeri" 13693
1:1:5:278 2.37539e-05 "Crotaphopeltis braestrupi" 11660
1:1:5:279 2.37539e-05 "Mesalina martini" 14700
1:1:5:280 2.27211e-05 "Boaedon maculatus" 10800
1:1:5:281 2.27211e-05 "Cnemaspis dickersonae" 11383
1:1:5:282 2.27211e-05 "Leptotyphlops tanae" 13901
1:1:5:283 2.27211e-05 "Mochlus vinciguerrae" 14842
1:1:5:284 2.27211e-05 "Pseuderemias erythrosticta" 15981
1:1:5:285 2.27211e-05 "Letheobia somalica" 14011
1:1:5:286 2.16883e-05 "Hemidactylus albopunctatus" 13283
1:1:5:287 2.16883e-05 "Lycophidion taylori" 14449
1:1:5:288 2.06555e-05 "Acanthocercus cyanogaster" 9572
1:1:5:289 2.06555e-05 "Hemitheconyx taylori" 13420
1:1:5:290 2.06555e-05 "Micrelaps bicoloratus" 14719
1:1:5:291 2.06555e-05 "Scaphiophis raffreyi" 16406
1:1:5:292 1.859e-05 "Agamodon anguliceps" 9792
1:1:5:293 1.859e-05 "Hemidactylus citernii" 13298
1:1:5:294 1.75572e-05 "Afrotyphlops cuneirostris" 9737
1:1:5:295 1.75572e-05 "Hemidactylus laticaudatus" 13333
1:1:5:296 1.75572e-05 "Holodactylus cornii" 13467
1:1:5:297 1.75572e-05 "Mochlus productus" 14836
1:1:5:298 1.54916e-05 "Atractaspis engdahli" 10573
1:1:5:299 1.54916e-05 "Hemidactylus somalicus" 13371
1:1:5:300 1.54916e-05 "Pristurus somalicus" 15869
1:1:5:301 1.54916e-05 "Prosymna somalica" 15905
1:1:5:302 1.44589e-05 "Latastia petersiana" 13735
1:1:5:303 1.44589e-05 "Latastia taylori" 13736
1:1:5:304 1.44589e-05 "Mochlus somalicus" 14838
1:1:5:305 1.34261e-05 "Chalcides ragazzii" 11268
1:1:5:306 1.34261e-05 "Dasypeltis abyssina" 12157
1:1:5:307 1.34261e-05 "Hemidactylus taylori" 13375
1:1:5:308 1.34261e-05 "Lygodactylus scorteccii" 14510
1:1:5:309 1.34261e-05 "Mochlus tanae" 14841
1:1:5:310 1.23933e-05 "Ancylocranium somalicum" 10010
1:1:5:311 1.23933e-05 "Hemidactylus puccionii" 13359
1:1:5:312 1.23933e-05 "Psammophis pulcher" 15947
1:1:5:313 1.23933e-05 "Pseuderemias septemstriata" 15984
1:1:5:314 1.23933e-05 "Trioceros hoehnelii" 17296
1:1:5:315 1.23933e-05 "Uromastyx princeps" 17515
1:1:5:316 1.13605e-05 "Aeluroglena cucullata" 9696
1:1:5:317 1.13605e-05 "Brachyophis revoili" 10912
1:1:5:318 1.03278e-05 "Coluber taylori" 11512
1:1:5:319 1.03278e-05 "Cordylus rivae" 11597
1:1:5:320 1.03278e-05 "Hemidactylus barodanus" 13289
1:1:5:321 1.03278e-05 "Hemidactylus fragilis" 13307
1:1:5:322 1.03278e-05 "Xenagama wilmsi" 17671
1:1:5:323 1.03278e-05 "Pseudoboodon boehmei" 15996
1:1:5:324 9.29499e-06 "Leptotyphlops aethiopicus" 13886
1:1:5:325 9.29499e-06 "Mochlus paedocarinatus" 14835
1:1:5:326 9.29499e-06 "Pseudoboodon gascae" 15997
1:1:5:327 9.29499e-06 "Trioceros jacksonii" 17299
1:1:5:328 8.26221e-06 "Atractaspis scorteccii" 10582
1:1:5:329 8.26221e-06 "Cordylus beraduccii" 11581
1:1:5:330 8.26221e-06 "Geocalamus acutus" 12999
1:1:5:331 8.26221e-06 "Heliobolus neumanni" 13261
1:1:5:332 8.26221e-06 "Bitis parviocula" 10776
1:1:5:333 7.22943e-06 "Acanthocercus guentherpetersi" 9574
1:1:5:334 7.22943e-06 "Agama bottegi" 9759
1:1:5:335 7.22943e-06 "Eryx somalicus" 12771
1:1:5:336 7.22943e-06 "Lamprophis abyssinicus" 13691
1:1:5:337 7.22943e-06 "Tropiocolotes somalicus" 17427
1:1:5:338 7.22943e-06 "Xenagama zonura" 17672
1:1:5:339 6.19666e-06 "Adolfus alleni" 9694
1:1:5:340 6.19666e-06 "Agama somalica" 9788
1:1:5:341 6.19666e-06 "Coluber scorteccii" 11511
1:1:5:342 6.19666e-06 "Hemidactylus granchii" 13314
1:1:5:343 6.19666e-06 "Hemidactylus ophiolepis" 13347
1:1:5:344 6.19666e-06 "Myriopholis erythraeus" 14914
1:1:5:345 6.19666e-06 "Xenagama taylori" 17670
1:1:5:346 5.16388e-06 "Hemidactylus curlei" 13301
1:1:5:347 5.16388e-06 "Hemidactylus megalops" 13343
1:1:5:348 5.16388e-06 "Kinyongia excubitor" 13630
1:1:5:349 5.16388e-06 "Mochlus grandisonianus" 14829
1:1:5:350 5.16388e-06 "Pristurus simonettai" 15868
1:1:5:351 5.16388e-06 "Bitis worthingtoni" 10781
1:1:5:352 4.1311e-06 "Atractaspis leucomelas" 10576
1:1:5:353 4.1311e-06 "Hemidactylus funaiolii" 13309
1:1:5:354 4.1311e-06 "Hemidactylus laevis" 13331
1:1:5:355 4.1311e-06 "Kinyongia tavetana" 13637
1:1:5:356 4.1311e-06 "Mochlus mabuiiformis" 14833
1:1:5:357 4.1311e-06 "Telescopus pulcher" 17018
1:1:5:358 4.1311e-06 "Trachylepis hemmingi" 17169
1:1:5:359 4.1311e-06 "Trioceros marsabitensis" 17304
1:1:5:360 4.1311e-06 "Xenagama batillifera" 17669
1:1:5:361 4.1311e-06 "Pseudoboodon sandfordorum" 15999
1:1:5:362 3.09833e-06 "Agama lanzai" 9773
1:1:5:363 3.09833e-06 "Atheris desaixi" 10552
1:1:5:364 3.09833e-06 "Eirenis africana" 12537
1:1:5:365 3.09833e-06 "Hemidactylus arnoldi" 13288
1:1:5:366 3.09833e-06 "Hemidactylus jubensis" 13323
1:1:5:367 3.09833e-06 "Letheobia erythraea" 14000
1:1:5:368 3.09833e-06 "Mochlus simonettai" 14837
1:1:5:369 3.09833e-06 "Pseuderemias savagei" 15983
1:1:5:370 3.09833e-06 "Rhinotyphlops scorteccii" 16295
1:1:5:371 3.09833e-06 "Trachylepis ferrarai" 17166
1:1:5:372 3.09833e-06 "Trioceros conirostratus" 17288
1:1:5:373 3.09833e-06 "Trioceros sternfeldi" 17318
1:1:5:374 3.09833e-06 "Montatheris hindii" 14873
1:1:5:375 2.06555e-06 "Acanthocercus phillipsii" 9577
1:1:5:376 2.06555e-06 "Agamodon compressus" 9794
1:1:5:377 2.06555e-06 "Aprosdoketophis andreonei" 10439
1:1:5:378 2.06555e-06 "Atractaspis magrettii" 10577
1:1:5:379 2.06555e-06 "Echis hughesi" 12511
1:1:5:380 2.06555e-06 "Epacrophis reticulatus" 12645
1:1:5:381 2.06555e-06 "Eryx borrii" 12762
1:1:5:382 2.06555e-06 "Hemidactylus bavazzanoi" 13290
1:1:5:383 2.06555e-06 "Hemidactylus ophiolepoides" 13348
1:1:5:384 2.06555e-06 "Latastia cherchii" 13730
1:1:5:385 2.06555e-06 "Lygodactylus grandisonae" 14481
1:1:5:386 2.06555e-06 "Mesalina ercolinii" 14698
1:1:5:387 2.06555e-06 "Mochlus laeviceps" 14832
1:1:5:388 2.06555e-06 "Platyceps messanai" 15707
1:1:5:389 2.06555e-06 "Rhinotyphlops leucocephalus" 16293
1:1:5:390 2.06555e-06 "Trioceros balebicornutus" 17284
1:1:5:391 2.06555e-06 "Trioceros harennae" 17295
1:1:5:392 2.06555e-06 "Trioceros nyirit" 17309
1:1:5:393 2.06555e-06 "Uromastyx macfadyeni" 17512
1:1:5:394 1.03278e-06 "Agama lucyae" 9776
1:1:5:395 1.03278e-06 "Amblyodipsas teitana" 9848
1:1:5:396 1.03278e-06 "Elapsoidea broadleyi" 12575
1:1:5:397 1.03278e-06 "Elapsoidea chelazzii" 12576
1:1:5:398 1.03278e-06 "Haackgreerius miopus" 13196
1:1:5:399 1.03278e-06 "Hemidactylus klauberi" 13327
1:1:5:400 1.03278e-06 "Kinyongia asheorum" 13627
1:1:5:401 1.03278e-06 "Letheobia jubana" 14003
1:1:5:402 1.03278e-06 "Platyceps afarensis" 15701
1:1:5:403 1.03278e-06 "Platyceps somalicus" 15715
1:1:5:404 1.03278e-06 "Spalerosophis josephscorteccii" 16631
1:1:5:405 1.03278e-06 "Trioceros narraioca" 17307
1:1:5:406 1.03278e-06 "Trioceros ntunte" 17308
1:1:5:407 1.03278e-06 "Trioceros schubotzi" 17316
1:1:5:408 1.03278e-06 "Trioceros kinangopensis" 17301
1:1:6:1 0.000548404 "Platyceps rhodorachis" 15710
1:1:6:2 0.000447192 "Myriopholis macrorhyncha" 14917
1:1:6:3 0.000340816 "Bunopus tuberculatus" 10998
1:1:6:4 0.000277817 "Uromastyx aegyptia" 17507
1:1:6:5 0.00027162 "Cerastes gasperettii" 11223
1:1:6:6 0.000264391 "Stenodactylus doriae" 16848
1:1:6:7 0.000247866 "Hemidactylus robustus" 13362
1:1:6:8 0.000226178 "Phrynocephalus maculatus" 15564
1:1:6:9 0.00022308 "Eryx jayakari" 12767
1:1:6:10 0.000190031 "Phrynocephalus arabicus" 15549
1:1:6:11 0.00017867 "Acanthodactylus schmidti" 9610
1:1:6:12 0.000164211 "Telescopus dhara" 17011
1:1:6:13 0.000163179 "Echis coloratus" 12510
1:1:6:14 0.000159048 "Acanthodactylus opheodurus" 9605
1:1:6:15 0.000159048 "Ptyodactylus hasselquistii" 16126
1:1:6:16 0.000135294 "Mesalina brevirostris" 14697
1:1:6:17 0.000123933 "Trapelus ruderatus" 17219
1:1:6:18 0.0001229 "Walterinnesia morgani" 17657
1:1:6:19 9.39826e-05 "Diplometopon zarudnyi" 12339
1:1:6:20 9.39826e-05 "Mesalina adramitana" 14694
1:1:6:21 8.36549e-05 "Stenodactylus arabicus" 16847
1:1:6:22 8.15893e-05 "Acanthodactylus grandis" 9596
1:1:6:23 7.64254e-05 "Eirenis coronella" 12541
1:1:6:24 6.71305e-05 "Platyceps elegantissimus" 15704
1:1:6:25 6.29993e-05 "16064" 5779
1:1:6:26 5.9901e-05 "Naja arabica" 14932
1:1:6:27 5.47371e-05 "10656" 3977
1:1:6:28 5.47371e-05 "Atractaspis andersonii" 10563
1:1:6:29 5.37044e-05 "Pseudocerastes fieldi" 16019
1:1:6:30 5.26716e-05 "Pseudotrapelus sinaitus" 16070
1:1:6:31 5.16388e-05 "Trapelus jayakari" 17214
1:1:6:32 5.0606e-05 "10309" 3837
1:1:6:33 4.75077e-05 "15344" 5600
1:1:6:34 4.54422e-05 "15705" 5694
1:1:6:35 4.54422e-05 "15706" 5695
1:1:6:36 4.54422e-05 "16065" 5780
1:1:6:37 4.44094e-05 "14984" 5504
1:1:6:38 4.44094e-05 "15704" 5693
1:1:6:39 4.33766e-05 "12478" 4700
1:1:6:40 4.23438e-05 "10308" 3836
1:1:6:41 4.23438e-05 "14624" 5403
1:1:6:42 4.23438e-05 "Trachydactylus spatalurus" 17144
1:1:6:43 4.1311e-05 "12116" 4567
1:1:6:44 4.1311e-05 "12479" 4701
1:1:6:45 4.1311e-05 "14623" 5402
1:1:6:46 4.1311e-05 "Acanthocercus adramitanus" 9567
1:1:6:47 4.1311e-05 "Atractaspis engaddensis" 10572
1:1:6:48 4.02783e-05 "9938" 3664
1:1:6:49 4.02783e-05 "14263" 5297
1:1:6:50 4.02783e-05 "14634" 5413
1:1:6:51 3.92455e-05 "12477" 4699
1:1:6:52 3.92455e-05 "14275" 5309
1:1:6:53 3.82127e-05 "12839" 4836
1:1:6:54 3.82127e-05 "15345" 5601
1:1:6:55 3.82127e-05 "Walterinnesia aegyptia" 17656
1:1:6:56 3.71799e-05 "14635" 5414
1:1:6:57 3.71799e-05 "14985" 5505
1:1:6:58 3.71799e-05 "Leptotyphlops nursii" 13897
1:1:6:59 3.61472e-05 "9947" 3673
1:1:6:60 3.61472e-05 "12117" 4568
1:1:6:61 3.61472e-05 "15346" 5602
1:1:6:62 3.51144e-05 "10297" 3825
1:1:6:63 3.51144e-05 "10307" 3835
1:1:6:64 3.51144e-05 "12476" 4698
1:1:6:65 3.51144e-05 "10657" 3978
1:1:6:66 3.51144e-05 "14633" 5412
1:1:6:67 3.51144e-05 "15349" 5605
1:1:6:68 3.51144e-05 "15707" 5696
1:1:6:69 3.51144e-05 "Hemidactylus yerburyii" 13388
1:1:6:70 3.40816e-05 "10661" 3982
1:1:6:71 3.40816e-05 "12838" 4835
1:1:6:72 3.40816e-05 "12840" 4837
1:1:6:73 3.40816e-05 "12820" 4817
1:1:6:74 3.40816e-05 "13180" 4948
1:1:6:75 3.40816e-05 "13902" 5183
1:1:6:76 3.40816e-05 "14991" 5511
1:1:6:77 3.40816e-05 "15348" 5604
1:1:6:78 3.30488e-05 "13541" 5069
1:1:6:79 3.30488e-05 "13542" 5070
1:1:6:80 3.30488e-05 "14264" 5298
1:1:6:81 3.30488e-05 "14992" 5512
1:1:6:82 3.30488e-05 "15347" 5603
1:1:6:83 3.30488e-05 "15350" 5606
1:1:6:84 3.20161e-05 "9946" 3672
1:1:6:85 3.20161e-05 "10301" 3829
1:1:6:86 3.20161e-05 "10660" 3981
1:1:6:87 3.20161e-05 "11020" 4130
1:1:6:88 3.20161e-05 "11021" 4131
1:1:6:89 3.20161e-05 "11022" 4132
1:1:6:90 3.20161e-05 "11390" 4287
1:1:6:91 3.20161e-05 "11750" 4429
1:1:6:92 3.20161e-05 "14274" 5308
1:1:6:93 3.20161e-05 "13181" 4949
1:1:6:94 3.20161e-05 "13903" 5184
1:1:6:95 3.20161e-05 "14989" 5509
1:1:6:96 3.20161e-05 "14990" 5510
1:1:6:97 3.09833e-05 "10300" 3828
1:1:6:98 3.09833e-05 "10662" 3983
1:1:6:99 3.09833e-05 "12107" 4561
1:1:6:100 3.09833e-05 "13199" 4967
1:1:6:101 3.09833e-05 "14276" 5310
1:1:6:102 3.09833e-05 "15708" 5697
1:1:6:103 3.09833e-05 "Chamaeleo arabicus" 11276
1:1:6:104 2.99505e-05 "9221" 3366
1:1:6:105 2.99505e-05 "10659" 3980
1:1:6:106 2.99505e-05 "10668" 3989
1:1:6:107 2.99505e-05 "11023" 4133
1:1:6:108 2.99505e-05 "Stenodactylus leptocosymbotes" 16850
1:1:6:109 2.99505e-05 "11016" 4126
1:1:6:110 2.99505e-05 "11017" 4127
1:1:6:111 2.99505e-05 "14625" 5404
1:1:6:112 2.99505e-05 "14632" 5411
1:1:6:113 2.99505e-05 "14988" 5508
1:1:6:114 2.89177e-05 "9579" 3509
1:1:6:115 2.89177e-05 "10663" 3984
1:1:6:116 2.89177e-05 "10667" 3988
1:1:6:117 2.89177e-05 "11029" 4139
1:1:6:118 2.89177e-05 "12106" 4560
1:1:6:119 2.89177e-05 "12467" 4689
1:1:6:120 2.89177e-05 "12837" 4834
1:1:6:121 2.89177e-05 "13917" 5198
1:1:6:122 2.89177e-05 "14631" 5410
1:1:6:123 2.7885e-05 "10298" 3826
1:1:6:124 2.7885e-05 "10306" 3834
1:1:6:125 2.7885e-05 "11019" 4129
1:1:6:126 2.7885e-05 "11028" 4138
1:1:6:127 2.7885e-05 "11389" 4286
1:1:6:128 2.7885e-05 "11746" 4425
1:1:6:129 2.7885e-05 "12111" 4565
1:1:6:130 2.7885e-05 "12466" 4688
1:1:6:131 2.7885e-05 "12475" 4697
1:1:6:132 2.7885e-05 "13198" 4966
1:1:6:133 2.7885e-05 "13558" 5086
1:1:6:134 2.7885e-05 "11018" 4128
1:1:6:135 2.7885e-05 "12821" 4818
1:1:6:136 2.7885e-05 "13182" 4950
1:1:6:137 2.7885e-05 "13543" 5071
1:1:6:138 2.68522e-05 "9939" 3665
1:1:6:139 2.68522e-05 "10299" 3827
1:1:6:140 2.68522e-05 "10302" 3830
1:1:6:141 2.68522e-05 "10658" 3979
1:1:6:142 2.68522e-05 "11024" 4134
1:1:6:143 2.68522e-05 "11747" 4426
1:1:6:144 2.68522e-05 "12464" 4686
1:1:6:145 2.68522e-05 "12465" 4687
1:1:6:146 2.68522e-05 "13915" 5196
1:1:6:147 2.68522e-05 "13916" 5197
1:1:6:148 2.68522e-05 "13918" 5199
1:1:6:149 2.68522e-05 "11378" 4275
1:1:6:150 2.68522e-05 "12100" 4554
1:1:6:151 2.68522e-05 "12460" 4682
1:1:6:152 2.58194e-05 "9582" 3512
1:1:6:153 2.58194e-05 "9940" 3666
1:1:6:154 2.58194e-05 "9945" 3671
1:1:6:155 2.58194e-05 "10664" 3985
1:1:6:156 2.58194e-05 "11382" 4279
1:1:6:157 2.58194e-05 "11749" 4428
1:1:6:158 2.58194e-05 "12103" 4557
1:1:6:159 2.58194e-05 "12471" 4693
1:1:6:160 2.58194e-05 "12472" 4694
1:1:6:161 2.58194e-05 "12473" 4695
1:1:6:162 2.58194e-05 "11377" 4274
1:1:6:163 2.58194e-05 "11739" 4418
1:1:6:164 2.58194e-05 "11740" 4419
1:1:6:165 2.58194e-05 "11744" 4423
1:1:6:166 2.58194e-05 "11745" 4424
1:1:6:167 2.58194e-05 "12099" 4553
1:1:6:168 2.58194e-05 "12104" 4558
1:1:6:169 2.58194e-05 "12105" 4559
1:1:6:170 2.58194e-05 "14986" 5506
1:1:6:171 2.47866e-05 "10666" 3987
1:1:6:172 2.47866e-05 "11381" 4278
1:1:6:173 2.47866e-05 "11383" 4280
1:1:6:174 2.47866e-05 "11386" 4283
1:1:6:175 2.47866e-05 "11388" 4285
1:1:6:176 2.47866e-05 "11743" 4422
1:1:6:177 2.47866e-05 "11748" 4427
1:1:6:178 2.47866e-05 "12109" 4563
1:1:6:179 2.47866e-05 "12110" 4564
1:1:6:180 2.47866e-05 "12463" 4685
1:1:6:181 2.47866e-05 "12474" 4696
1:1:6:182 2.47866e-05 "12824" 4821
1:1:6:183 2.47866e-05 "12827" 4824
1:1:6:184 2.47866e-05 "13557" 5085
1:1:6:185 2.47866e-05 "Pristurus carteri" 15857
1:1:6:186 2.47866e-05 "11379" 4276
1:1:6:187 2.47866e-05 "11738" 4417
1:1:6:188 2.47866e-05 "12098" 4552
1:1:6:189 2.47866e-05 "12101" 4555
1:1:6:190 2.47866e-05 "12461" 4683
1:1:6:191 2.47866e-05 "12462" 4684
1:1:6:192 2.47866e-05 "12822" 4819
1:1:6:193 2.47866e-05 "13904" 5185
1:1:6:194 2.37539e-05 "9581" 3511
1:1:6:195 2.37539e-05 "9584" 3514
1:1:6:196 2.37539e-05 "9941" 3667
1:1:6:197 2.37539e-05 "10303" 3831
1:1:6:198 2.37539e-05 "10305" 3833
1:1:6:199 2.37539e-05 "10665" 3986
1:1:6:200 2.37539e-05 "11025" 4135
1:1:6:201 2.37539e-05 "11027" 4137
1:1:6:202 2.37539e-05 "11385" 4282
1:1:6:203 2.37539e-05 "11742" 4421
1:1:6:204 2.37539e-05 "12102" 4556
1:1:6:205 2.37539e-05 "12108" 4562
1:1:6:206 2.37539e-05 "12112" 4566
1:1:6:207 2.37539e-05 "12468" 4690
1:1:6:208 2.37539e-05 "12470" 4692
1:1:6:209 2.37539e-05 "13914" 5195
1:1:6:210 2.37539e-05 "14628" 5407
1:1:6:211 2.37539e-05 "12823" 4820
1:1:6:212 2.37539e-05 "14630" 5409
1:1:6:213 2.27211e-05 "9580" 3510
1:1:6:214 2.27211e-05 "9583" 3513
1:1:6:215 2.27211e-05 "9944" 3670
1:1:6:216 2.27211e-05 "11387" 4284
1:1:6:217 2.27211e-05 "11741" 4420
1:1:6:218 2.27211e-05 "12825" 4822
1:1:6:219 2.27211e-05 "12826" 4823
1:1:6:220 2.27211e-05 "14273" 5307
1:1:6:221 2.27211e-05 "14629" 5408
1:1:6:222 2.27211e-05 "14987" 5507
1:1:6:223 2.16883e-05 "9942" 3668
1:1:6:224 2.16883e-05 "9943" 3669
1:1:6:225 2.16883e-05 "11026" 4136
1:1:6:226 2.16883e-05 "11380" 4277
1:1:6:227 2.16883e-05 "12469" 4691
1:1:6:228 2.16883e-05 "13185" 4953
1:1:6:229 2.16883e-05 "13197" 4965
1:1:6:230 2.16883e-05 "Uromastyx benti" 17509
1:1:6:231 2.06555e-05 "10304" 3832
1:1:6:232 2.06555e-05 "11384" 4281
1:1:6:233 2.06555e-05 "13184" 4952
1:1:6:234 2.06555e-05 "13186" 4954
1:1:6:235 2.06555e-05 "13183" 4951
1:1:6:236 2.06555e-05 "14265" 5299
1:1:6:237 2.06555e-05 "14626" 5405
1:1:6:238 1.96227e-05 "13187" 4955
1:1:6:239 1.96227e-05 "13556" 5084
1:1:6:240 1.96227e-05 "13913" 5194
1:1:6:241 1.96227e-05 "14627" 5406
1:1:6:242 1.96227e-05 "13544" 5072
1:1:6:243 1.96227e-05 "Chamaeleo calyptratus" 11278
1:1:6:244 1.859e-05 "12836" 4833
1:1:6:245 1.859e-05 "13545" 5073
1:1:6:246 1.859e-05 "13546" 5074
1:1:6:247 1.859e-05 "13906" 5187
1:1:6:248 1.859e-05 "14266" 5300
1:1:6:249 1.859e-05 "14267" 5301
1:1:6:250 1.859e-05 "14271" 5305
1:1:6:251 1.859e-05 "14272" 5306
1:1:6:252 1.75572e-05 "12832" 4829
1:1:6:253 1.75572e-05 "12833" 4830
1:1:6:254 1.75572e-05 "13905" 5186
1:1:6:255 1.75572e-05 "13911" 5192
1:1:6:256 1.75572e-05 "13912" 5193
1:1:6:257 1.75572e-05 "14268" 5302
1:1:6:258 1.75572e-05 "14269" 5303
1:1:6:259 1.75572e-05 "14270" 5304
1:1:6:260 1.65244e-05 "12829" 4826
1:1:6:261 1.65244e-05 "12834" 4831
1:1:6:262 1.65244e-05 "12835" 4832
1:1:6:263 1.65244e-05 "13907" 5188
1:1:6:264 1.65244e-05 "13910" 5191
1:1:6:265 1.65244e-05 "Acanthodactylus haasi" 9598
1:1:6:266 1.65244e-05 "Hemidactylus homoeolepis" 13318
1:1:6:267 1.65244e-05 "Acanthodactylus arabicus" 9582
1:1:6:268 1.65244e-05 "Ophisops elbaensis" 15192
1:1:6:269 1.54916e-05 "12828" 4825
1:1:6:270 1.54916e-05 "12830" 4827
1:1:6:271 1.54916e-05 "13192" 4960
1:1:6:272 1.54916e-05 "13196" 4964
1:1:6:273 1.54916e-05 "13547" 5075
1:1:6:274 1.54916e-05 "13552" 5080
1:1:6:275 1.54916e-05 "13553" 5081
1:1:6:276 1.54916e-05 "13555" 5083
1:1:6:277 1.54916e-05 "13909" 5190
1:1:6:278 1.54916e-05 "Acanthodactylus tilburyi" 9616
1:1:6:279 1.54916e-05 "Echis borkini" 12508
1:1:6:280 1.54916e-05 "Philochortus neumanni" 15483
1:1:6:281 1.44589e-05 "12831" 4828
1:1:6:282 1.44589e-05 "13191" 4959
1:1:6:283 1.44589e-05 "13193" 4961
1:1:6:284 1.44589e-05 "13194" 4962
1:1:6:285 1.44589e-05 "13195" 4963
1:1:6:286 1.44589e-05 "Platyceps variabilis" 15716
1:1:6:287 1.34261e-05 "13189" 4957
1:1:6:288 1.34261e-05 "13551" 5079
1:1:6:289 1.34261e-05 "13554" 5082
1:1:6:290 1.34261e-05 "13908" 5189
1:1:6:291 1.23933e-05 "13188" 4956
1:1:6:292 1.23933e-05 "13190" 4958
1:1:6:293 1.23933e-05 "13548" 5076
1:1:6:294 1.23933e-05 "13550" 5078
1:1:6:295 1.23933e-05 "Echis khosatzkii" 12513
1:1:6:296 1.23933e-05 "Pristurus collaris" 15859
1:1:6:297 1.13605e-05 "13549" 5077
1:1:6:298 1.13605e-05 "Uromastyx thomasi" 17516
1:1:6:299 1.13605e-05 "Acanthodactylus yemenicus" 9618
1:1:6:300 1.13605e-05 "Pristurus saada" 15867
1:1:6:301 1.03278e-05 "Ptyodactylus orlovi" 16128
1:1:6:302 1.03278e-05 "Varanus yemenensis" 17620
1:1:6:303 9.29499e-06 "Omanosaura jayakari" 15161
1:1:6:304 8.26221e-06 "Acanthodactylus gongrorhynchatus" 9595
1:1:6:305 8.26221e-06 "Omanosaura cyanura" 15160
1:1:6:306 8.26221e-06 "Acanthodactylus felicis" 9594
1:1:6:307 8.26221e-06 "Pristurus ornithocephalus" 15864
1:1:6:308 7.22943e-06 "Trachydactylus hajarensis" 17143
1:1:6:309 7.22943e-06 "Hemidactylus lemurinus" 13334
1:1:6:310 6.19666e-06 "Acanthocercus yemensis" 9579
1:1:6:311 5.16388e-06 "Echis omanensis" 12516
1:1:6:312 5.16388e-06 "Pristurus celerrimus" 15858
1:1:6:313 4.1311e-06 "Acanthodactylus masirae" 9602
1:1:6:314 4.1311e-06 "Asaccus gallagheri" 10474
1:1:6:315 4.1311e-06 "Coluber thomasi" 11513
1:1:6:316 4.1311e-06 "Lytorhynchus gasperetti" 14551
1:1:6:317 4.1311e-06 "Mesalina ayunensis" 14695
1:1:6:318 4.1311e-06 "Myriopholis burii" 14912
1:1:6:319 4.1311e-06 "Pristurus mazbah" 15863
1:1:6:320 3.09833e-06 "Asaccus platyrhynchus" 10481
1:1:6:321 3.09833e-06 "Pristurus gallagheri" 15862
1:1:6:322 3.09833e-06 "Agamodon arabicus" 9793
1:1:6:323 2.06555e-06 "Asaccus montanus" 10479
1:1:6:324 2.06555e-06 "Chalcides levitoni" 11256
1:1:6:325 1.03278e-06 "Asaccus margaritae" 10478
1:1:7:1 0.00161526 "Varanus niloticus" 17600
1:1:7:2 0.00128684 "Natriciteres olivacea" 14972
1:1:7:3 0.00128064 "Crotaphopeltis hotamboeia" 11663
1:1:7:4 0.000377996 "Causus resimus" 11192
1:1:7:5 0.000256128 "Agama doriae" 9763
1:1:7:6 0.000237539 "Psammophis rukwae" 15949
1:1:7:7 0.00013013 "Elapsoidea laticincta" 12578
1:1:7:8 0.000103278 "Lygodactylus picturatus" 14504
1:1:7:9 8.36549e-05 "18933" 6435
1:1:7:10 7.53927e-05 "19294" 6508
1:1:7:11 7.02288e-05 "18932" 6434
1:1:7:12 6.71305e-05 "18934" 6436
1:1:7:13 6.50649e-05 "21095" 6897
1:1:7:14 5.9901e-05 "17855" 6192
1:1:7:15 5.88682e-05 "18215" 6279
1:1:7:16 5.78355e-05 "17495" 6104
1:1:7:17 5.57699e-05 "18214" 6278
1:1:7:18 5.57699e-05 "18575" 6362
1:1:7:19 5.47371e-05 "18571" 6358
1:1:7:20 5.47371e-05 "18572" 6359
1:1:7:21 5.37044e-05 "18574" 6361
1:1:7:22 5.37044e-05 "Myriopholis braccianii" 14911
1:1:7:23 5.26716e-05 "18573" 6360
1:1:7:24 5.16388e-05 "18569" 6356
1:1:7:25 5.0606e-05 "18570" 6357
1:1:7:26 4.95733e-05 "17854" 6191
1:1:7:27 4.75077e-05 "17494" 6103
1:1:7:28 4.64749e-05 "21094" 6896
1:1:7:29 4.54422e-05 "18208" 6272
1:1:7:30 4.54422e-05 "18212" 6276
1:1:7:31 4.54422e-05 "18213" 6277
1:1:7:32 4.44094e-05 "17852" 6189
1:1:7:33 4.33766e-05 "17853" 6190
1:1:7:34 4.33766e-05 "Crotaphopeltis degeni" 11661
1:1:7:35 4.23438e-05 "17131" 6011
1:1:7:36 4.23438e-05 "17135" 6015
1:1:7:37 4.23438e-05 "17851" 6188
1:1:7:38 4.23438e-05 "18211" 6275
1:1:7:39 4.23438e-05 "Agama hartmanni" 9767
1:1:7:40 4.1311e-05 "16054" 5769
1:1:7:41 4.1311e-05 "17491" 6100
1:1:7:42 4.1311e-05 "17493" 6102
1:1:7:43 4.1311e-05 "17847" 6184
1:1:7:44 4.1311e-05 "18209" 6273
1:1:7:45 4.02783e-05 "17132" 6012
1:1:7:46 4.02783e-05 "17133" 6013
1:1:7:47 4.02783e-05 "17134" 6014
1:1:7:48 4.02783e-05 "17492" 6101
1:1:7:49 4.02783e-05 "18210" 6274
1:1:7:50 3.71799e-05 "16414" 5847
1:1:7:51 3.71799e-05 "16774" 5926
1:1:7:52 3.71799e-05 "16775" 5927
1:1:7:53 3.61472e-05 "16053" 5768
1:1:7:54 3.61472e-05 "17486" 6095
1:1:7:55 3.61472e-05 "17490" 6099
1:1:7:56 3.61472e-05 "17850" 6187
1:1:7:57 3.61472e-05 "15694" 5684
1:1:7:58 3.51144e-05 "16415" 5848
1:1:7:59 3.51144e-05 "17125" 6005
1:1:7:60 3.51144e-05 "17130" 6010
1:1:7:61 3.51144e-05 "17848" 6185
1:1:7:62 3.40816e-05 "16416" 5849
1:1:7:63 3.40816e-05 "17487" 6096
1:1:7:64 3.40816e-05 "15693" 5683
1:1:7:65 3.30488e-05 "16055" 5770
1:1:7:66 3.30488e-05 "16056" 5771
1:1:7:67 3.30488e-05 "16773" 5925
1:1:7:68 3.30488e-05 "17126" 6006
1:1:7:69 3.20161e-05 "16767" 5919
1:1:7:70 3.09833e-05 "16413" 5846
1:1:7:71 3.09833e-05 "16772" 5924
1:1:7:72 3.09833e-05 "17127" 6007
1:1:7:73 3.09833e-05 "17129" 6009
1:1:7:74 3.09833e-05 "17488" 6097
1:1:7:75 3.09833e-05 "17489" 6098
1:1:7:76 3.09833e-05 "17849" 6186
1:1:7:77 2.99505e-05 "16765" 5917
1:1:7:78 2.99505e-05 "16766" 5918
1:1:7:79 2.99505e-05 "16771" 5923
1:1:7:80 2.99505e-05 "17128" 6008
1:1:7:81 2.99505e-05 "15695" 5685
1:1:7:82 2.7885e-05 "16768" 5920
1:1:7:83 2.7885e-05 "16770" 5922
1:1:7:84 2.68522e-05 "16411" 5844
1:1:7:85 2.68522e-05 "16412" 5845
1:1:7:86 2.68522e-05 "16769" 5921
1:1:7:87 2.47866e-05 "15696" 5686
1:1:7:88 2.37539e-05 "16410" 5843
1:1:7:89 2.27211e-05 "15335" 5594
1:1:7:90 1.96227e-05 "15336" 5595
1:1:7:91 1.13605e-05 "Trachylepis wingati" 17211
1:1:7:92 5.16388e-06 "Telescopus gezirae" 17014
1:1:7:93 2.06555e-06 "Letheobia largeni" 14005
1:1:7:94 2.06555e-06 "Letheobia toritensis" 14014
1:1:7:95 2.06555e-06 "Atractaspis phillipsi" 10580
1:1:7:96 1.03278e-06 "Panaspis wilsoni" 15332
1:1:8:1 0.000176605 "Natrix maura" 14975
1:1:8:2 0.000131163 "Coronella girondica" 11604
1:1:8:3 0.000131163 "Malpolon monspessulanus" 14606
1:1:8:4 9.7081e-05 "Hemorrhois hippocrepis" 13422
1:1:8:5 8.88188e-05 "Acanthodactylus erythrurus" 9593
1:1:8:6 7.02288e-05 "Vipera latastei" 17642
1:1:8:7 6.50649e-05 "Timon lepidus" 17120
1:1:8:8 5.88682e-05 "Zamenis scalaris" 17721
1:1:8:9 5.78355e-05 "Chalcides striatus" 11271
1:1:8:10 5.68027e-05 "Podarcis hispanicus" 15790
1:1:8:11 5.47371e-05 "Macroprotodon brevis" 14568
1:1:8:12 5.37044e-05 "Psammodromus hispanicus" 15918
1:1:8:13 4.44094e-05 "Chalcides bedriagai" 11247
1:1:8:14 4.1311e-05 "Blanus cinereus" 10787
1:1:8:15 3.82127e-05 "Psammodromus manuelae" 15920
1:1:8:16 3.20161e-05 "8455" 3050
1:1:8:17 2.89177e-05 "Lacerta schreiberi" 13652
1:1:8:18 2.89177e-05 "Psammodromus jeanneae" 15919
1:1:8:19 2.68522e-05 "6660" 2262
1:1:8:20 2.58194e-05 "6659" 2261
1:1:8:21 2.37539e-05 "6658" 2260
1:1:8:22 2.37539e-05 "6662" 2264
1:1:8:23 2.27211e-05 "6661" 2263
1:1:8:24 2.27211e-05 "7013" 2422
1:1:8:25 2.27211e-05 "7014" 2423
1:1:8:26 2.27211e-05 "7374" 2586
1:1:8:27 2.16883e-05 "6654" 2256
1:1:8:28 2.16883e-05 "6655" 2257
1:1:8:29 2.16883e-05 "6656" 2258
1:1:8:30 2.16883e-05 "6663" 2265
1:1:8:31 2.16883e-05 "7017" 2426
1:1:8:32 2.16883e-05 "7373" 2585
1:1:8:33 2.16883e-05 "7375" 2587
1:1:8:34 2.16883e-05 "7376" 2588
1:1:8:35 2.06555e-05 "6304" 2085
1:1:8:36 2.06555e-05 "6653" 2255
1:1:8:37 2.06555e-05 "7012" 2421
1:1:8:38 2.06555e-05 "7016" 2425
1:1:8:39 2.06555e-05 "7018" 2427
1:1:8:40 2.06555e-05 "7019" 2428
1:1:8:41 2.06555e-05 "7377" 2589
1:1:8:42 2.06555e-05 "8097" 2902
1:1:8:43 1.96227e-05 "6657" 2259
1:1:8:44 1.96227e-05 "7022" 2431
1:1:8:45 1.96227e-05 "7732" 2747
1:1:8:46 1.859e-05 "7015" 2424
1:1:8:47 1.859e-05 "7020" 2429
1:1:8:48 1.859e-05 "7372" 2584
1:1:8:49 1.859e-05 "7736" 2751
1:1:8:50 1.859e-05 "7737" 2752
1:1:8:51 1.859e-05 "7738" 2753
1:1:8:52 1.859e-05 "8092" 2897
1:1:8:53 1.859e-05 "8094" 2899
1:1:8:54 1.859e-05 "8095" 2900
1:1:8:55 1.859e-05 "8096" 2901
1:1:8:56 1.859e-05 "8098" 2903
1:1:8:57 1.75572e-05 "6306" 2087
1:1:8:58 1.75572e-05 "6303" 2084
1:1:8:59 1.75572e-05 "7021" 2430
1:1:8:60 1.75572e-05 "7380" 2592
1:1:8:61 1.75572e-05 "7733" 2748
1:1:8:62 1.75572e-05 "7734" 2749
1:1:8:63 1.75572e-05 "7735" 2750
1:1:8:64 1.75572e-05 "7739" 2754
1:1:8:65 1.75572e-05 "8093" 2898
1:1:8:66 1.65244e-05 "6652" 2254
1:1:8:67 1.65244e-05 "7378" 2590
1:1:8:68 1.65244e-05 "7379" 2591
1:1:8:69 1.65244e-05 "8099" 2904
1:1:8:70 1.54916e-05 "6302" 2083
1:1:8:71 1.54916e-05 "7740" 2755
1:1:8:72 1.23933e-05 "Vipera seoanei" 17649
1:1:8:73 8.26221e-06 "Podarcis bocagei" 15787
1:1:8:74 8.26221e-06 "Podarcis carbonelli" 15788
1:1:8:75 6.19666e-06 "Iberolacerta monticola" 13546
1:1:8:76 5.16388e-06 "Iberolacerta cyreni" 13542
1:1:8:77 3.09833e-06 "Algyroides marchi" 9812
1:1:8:78 2.06555e-06 "Iberolacerta aranica" 13539
1:1:8:79 2.06555e-06 "Iberolacerta bonnali" 13541
1:1:8:80 2.06555e-06 "Iberolacerta galani" 13543
1:1:8:81 1.03278e-06 "Iberolacerta aurelioi" 13540
1:1:8:82 1.03278e-06 "Iberolacerta martinezricai" 13545
1:1:9:1 0.000124966 "22179" 7172
1:1:9:2 0.000121868 "22539" 7260
1:1:9:3 0.000103278 "23258" 7427
1:1:9:4 9.50154e-05 "22898" 7343
1:1:9:5 2.99505e-05 "Leptosiaphos kilimensis" 13879
1:1:9:6 1.23933e-05 "Gastropholis vittata" 12908
1:1:9:7 9.29499e-06 "Aparallactus werneri" 10386
1:1:9:8 8.26221e-06 "Atheris ceratophora" 10550
1:1:9:9 7.22943e-06 "Elapsoidea nigra" 12580
1:1:9:10 7.22943e-06 "Thelotornis usambaricus" 17107
1:1:9:11 7.22943e-06 "Trioceros deremensis" 17290
1:1:9:12 7.22943e-06 "Trioceros werneri" 17320
1:1:9:13 6.19666e-06 "Gastropholis prasina" 12906
1:1:9:14 6.19666e-06 "Philothamnus macrops" 15516
1:1:9:15 6.19666e-06 "Afrotyphlops nigrocandidus" 9743
1:1:9:16 6.19666e-06 "Scelotes uluguruensis" 16504
1:1:9:17 5.16388e-06 "Kinyongia uthmoelleri" 13640
1:1:9:18 5.16388e-06 "Cnemaspis barbouri" 11376
1:1:9:19 4.1311e-06 "Dipsadoboa werneri" 12371
1:1:9:20 4.1311e-06 "Lygodactylus broadleyi" 14472
1:1:9:21 4.1311e-06 "Afrotyphlops gierrai" 9739
1:1:9:22 4.1311e-06 "Agama montana" 9777
1:1:9:23 4.1311e-06 "Buhoma vauerocegae" 10982
1:1:9:24 3.09833e-06 "Lygodactylus conradti" 14475
1:1:9:25 3.09833e-06 "Lygodactylus gravis" 14483
1:1:9:26 3.09833e-06 "Melanoseps pygmaeus" 14677
1:1:9:27 3.09833e-06 "Rhampholeon viridis" 16263
1:1:9:28 3.09833e-06 "Urocotyledon wolterstorffi" 17501
1:1:9:29 3.09833e-06 "Xyelodontophis uluguruensis" 17713
1:1:9:30 2.06555e-06 "Kinyongia boehmei" 13628
1:1:9:31 2.06555e-06 "Kinyongia multituberculata" 13634
1:1:9:32 2.06555e-06 "Kinyongia tenuis" 13638
1:1:9:33 2.06555e-06 "Proscelotes eggeli" 15892
1:1:9:34 2.06555e-06 "Prosymna semifasciata" 15904
1:1:9:35 2.06555e-06 "Rhampholeon spinosus" 16259
1:1:9:36 2.06555e-06 "Kinyongia fischeri" 13631
1:1:9:37 2.06555e-06 "Prosymna ornatissima" 15901
1:1:9:38 1.03278e-06 "Afrotyphlops usambaricus" 9750
1:1:9:39 1.03278e-06 "Kinyongia matschiei" 13633
1:1:9:40 1.03278e-06 "Kinyongia vosseleri" 13642
1:1:9:41 1.03278e-06 "Lygodactylus kimhowelli" 14490
1:1:9:42 1.03278e-06 "Melanoseps longicauda" 14674
1:1:9:43 1.03278e-06 "Rhampholeon temporalis" 16260
1:1:9:44 1.03278e-06 "Kinyongia uluguruensis" 13639
1:1:9:45 1.03278e-06 "Lygodactylus williamsi" 14519
1:1:9:46 1.03278e-06 "Melanoseps emmrichi" 14673
1:1:9:47 1.03278e-06 "Rhampholeon acuminatus" 16245
1:1:9:48 1.03278e-06 "Rhampholeon uluguruensis" 16262
1:2:1:1:1 0.000623797 "Lialis burtonis" 14019
1:2:1:1:2 0.000613469 "Menetia greyii" 14683
1:2:1:1:3 0.000592814 "Varanus gouldii" 17589
1:2:1:1:4 0.000589715 "Heteronotia binoei" 13443
1:2:1:1:5 0.000574224 "Pseudechis australis" 15964
1:2:1:1:6 0.000545306 "Varanus tristis" 17618
1:2:1:1:7 0.000475077 "Eremiascincus richardsonii" 12714
1:2:1:1:8 0.000469913 "Ctenotus pantherinus" 11817
1:2:1:1:9 0.000439963 "Pseudonaja mengdeni" 16049
1:2:1:1:10 0.000439963 "Pseudonaja modesta" 16050
1:2:1:1:11 0.00043893 "Ctenotus leonhardii" 11803
1:2:1:1:12 0.000432733 "Ctenophorus nuchalis" 11731
1:2:1:1:13 0.00041311 "Delma tincta" 12188
1:2:1:1:14 0.00040175 "Furina ornata" 12900
1:2:1:1:15 0.000394521 "Ctenotus schomburgkii" 11832
1:2:1:1:16 0.000392455 "Antaresia stimsoni" 10376
1:2:1:1:17 0.000390389 "Lerista timida" 13979
1:2:1:1:18 0.000379029 "Lucasium stenodactylum" 14368
1:2:1:1:19 0.00036457 "Strophurus ciliaris" 16864
1:2:1:1:20 0.000356308 "Pygopus nigriceps" 16138
1:2:1:1:21 0.000343914 "Aspidites ramsayi" 10485
1:2:1:1:22 0.000339783 "Nephrurus levis" 14991
1:2:1:1:23 0.000335652 "Cryptoblepharus australis" 11678
1:2:1:1:24 0.000328423 "Tiliqua multifasciata" 17115
1:2:1:1:25 0.000325324 "Ctenophorus isolepis" 11725
1:2:1:1:26 0.000324292 "Delma butleri" 12172
1:2:1:1:27 0.000324292 "Gehyra purpurascens" 12940
1:2:1:1:28 0.000324292 "Notoscincus ornatus" 15038
1:2:1:1:29 0.000317062 "Morethia boulengeri" 14891
1:2:1:1:30 0.0003088 "Delma nasuta" 12184
1:2:1:1:31 0.000293308 "Anilios grypus" 10030
1:2:1:1:32 0.000289177 "Ctenophorus pictus" 11734
1:2:1:1:33 0.000286079 "Lerista bipes" 13911
1:2:1:1:34 0.000282981 "Anilios bituberculatus" 10022
1:2:1:1:35 0.000280915 "Pogona minor" 15804
1:2:1:1:36 0.00027885 "Moloch horridus" 14846
1:2:1:1:37 0.00027885 "Morethia ruficauda" 14895
1:2:1:1:38 0.000276784 "Tiliqua rugosa" 17118
1:2:1:1:39 0.000272653 "Brachyurophis fasciolatus" 10918
1:2:1:1:40 0.00027162 "Acanthophis pyrrhus" 9623
1:2:1:1:41 0.000270587 "Strophurus elderi" 16866
1:2:1:1:42 0.000269555 "Ctenotus helenae" 11792
1:2:1:1:43 0.000265423 "Ctenotus strauchii" 11839
1:2:1:1:44 0.000265423 "Demansia reticulata" 12197
1:2:1:1:45 0.000262325 "Cyclodomorphus melanops" 11883
1:2:1:1:46 0.000261292 "Anilios endoterus" 10027
1:2:1:1:47 0.000259227 "Varanus acanthurus" 17571
1:2:1:1:48 0.000256128 "Underwoodisaurus milii" 17491
1:2:1:1:49 0.000254063 "Liopholis inornata" 14295
1:2:1:1:50 0.000254063 "Varanus eremius" 17581
1:2:1:1:51 0.000249932 "Gehyra versicolor" 12945
1:2:1:1:52 0.000249932 "Rhynchoedura ornata" 16311
1:2:1:1:53 0.000238571 "Lophognathus longirostris" 14339
1:2:1:1:54 0.00023444 "Diplodactylus tessellatus" 12300
1:2:1:1:55 0.000230309 "Simoselaps bertholdi" 16582
1:2:1:1:56 0.000229276 "Tiliqua occipitalis" 17117
1:2:1:1:57 0.000226178 "Ctenophorus reticulatus" 11735
1:2:1:1:58 0.000225145 "Varanus giganteus" 17585
1:2:1:1:59 0.000224112 "Pogona vitticeps" 15806
1:2:1:1:60 0.00022308 "Strophurus intermedius" 16868
1:2:1:1:61 0.000217916 "Proablepharus reginae" 15873
1:2:1:1:62 0.000216883 "Diplodactylus laevis" 12291
1:2:1:1:63 0.00021585 "Liopholis striata" 14303
1:2:1:1:64 0.00021585 "Varanus gilleni" 17586
1:2:1:1:65 0.000210686 "Lucasium damaeum" 14362
1:2:1:1:66 0.000210686 "Tympanocryptis tetraporophora" 17447
1:2:1:1:67 0.000209654 "Diplodactylus conspicillatus" 12281
1:2:1:1:68 0.000209654 "Lerista labialis" 13948
1:2:1:1:69 0.000199326 "Ctenotus piankai" 11818
1:2:1:1:70 0.00019726 "Ctenotus leae" 11802
1:2:1:1:71 0.000193129 "Varanus brevicauda" 17575
1:2:1:1:72 0.000190031 "Cryptoblepharus buchananii" 11680
1:2:1:1:73 0.000188998 "Pseudonaja aspidorhyncha" 16045
1:2:1:1:74 0.000179703 "Ctenotus regius" 11823
1:2:1:1:75 0.000177638 "Ctenotus brooksi" 11768
1:2:1:1:76 0.000177638 "Ctenotus quattuordecimlineatus" 11820
1:2:1:1:77 0.000171441 "Morethia adelaidensis" 14890
1:2:1:1:78 0.000170408 "Parasuta monachus" 15375
1:2:1:1:79 0.000169375 "Eremiascincus pallidus" 12711
1:2:1:1:80 0.000164211 "Nephrurus laevissimus" 14990
1:2:1:1:81 0.000161113 "Gehyra variegata" 12944
1:2:1:1:82 0.000161113 "Lerista taeniata" 13977
1:2:1:1:83 0.000159048 "Lerista desertorum" 13923
1:2:1:1:84 0.000156982 "Ctenotus calurus" 11770
1:2:1:1:85 0.000154916 "Delma australis" 12170
1:2:1:1:86 0.000153884 "Ctenotus grandis" 11787
1:2:1:1:87 0.000151818 "Ctenophorus clayi" 11716
1:2:1:1:88 0.000150785 "Simoselaps anomalus" 16581
1:2:1:1:89 0.00014872 "Brachyurophis semifasciatus" 10922
1:2:1:1:90 0.00014872 "Ctenotus hanloni" 11790
1:2:1:1:91 0.000147687 "Egernia stokesii" 12535
1:2:1:1:92 0.000143556 "28740" 8616
1:2:1:1:93 0.00014149 "Gehyra pilbara" 12937
1:2:1:1:94 0.000139425 "Strophurus jeanae" 16869
1:2:1:1:95 0.000137359 "28739" 8615
1:2:1:1:96 0.000137359 "28741" 8617
1:2:1:1:97 0.000137359 "Oedura cincta" 15055
1:2:1:1:98 0.000136326 "Ctenotus saxatilis" 11830
1:2:1:1:99 0.000133228 "28380" 8528
1:2:1:1:100 0.000133228 "Diplodactylus pulcher" 12298
1:2:1:1:101 0.000133228 "Morethia obscura" 14894
1:2:1:1:102 0.000132195 "28381" 8529
1:2:1:1:103 0.000132195 "28738" 8614
1:2:1:1:104 0.000132195 "Morethia butleri" 14892
1:2:1:1:105 0.00013013 "Ctenotus ariadnae" 11759
1:2:1:1:106 0.00013013 "Lerista aericeps" 13903
1:2:1:1:107 0.000129097 "28379" 8527
1:2:1:1:108 0.000125999 "28020" 8439
1:2:1:1:109 0.000125999 "29100" 8701
1:2:1:1:110 0.000125999 "Ctenotus dux" 11778
1:2:1:1:111 0.000124966 "28017" 8436
1:2:1:1:112 0.000124966 "28018" 8437
1:2:1:1:113 0.000124966 "28021" 8440
1:2:1:1:114 0.000124966 "28378" 8526
1:2:1:1:115 0.000124966 "29114" 8715
1:2:1:1:116 0.000124966 "Ctenotus orientalis" 11815
1:2:1:1:117 0.000123933 "28019" 8438
1:2:1:1:118 0.000123933 "28377" 8525
1:2:1:1:119 0.000123933 "29113" 8714
1:2:1:1:120 0.000123933 "Anilios bicolor" 10021
1:2:1:1:121 0.0001229 "28737" 8613
1:2:1:1:122 0.0001229 "28753" 8629
1:2:1:1:123 0.0001229 "29101" 8702
1:2:1:1:124 0.0001229 "31638" 9244
1:2:1:1:125 0.000121868 "28735" 8611
1:2:1:1:126 0.000121868 "28736" 8612
1:2:1:1:127 0.000120835 "28376" 8524
1:2:1:1:128 0.000120835 "28742" 8618
1:2:1:1:129 0.000119802 "28754" 8630
1:2:1:1:130 0.000119802 "29112" 8713
1:2:1:1:131 0.000119802 "Delma desmosa" 12174
1:2:1:1:132 0.000118769 "29115" 8716
1:2:1:1:133 0.000118769 "30544" 9022
1:2:1:1:134 0.000117736 "Anilios waitii" 10052
1:2:1:1:135 0.000117736 "Tympanocryptis intima" 17442
1:2:1:1:136 0.000116704 "29461" 8784
1:2:1:1:137 0.000116704 "Ctenotus atlas" 11763
1:2:1:1:138 0.000115671 "28382" 8530
1:2:1:1:139 0.000115671 "29099" 8700
1:2:1:1:140 0.000115671 "29473" 8796
1:2:1:1:141 0.000115671 "29474" 8797
1:2:1:1:142 0.000114638 "28755" 8631
1:2:1:1:143 0.000114638 "29102" 8703
1:2:1:1:144 0.000113605 "29095" 8696
1:2:1:1:145 0.000113605 "30543" 9021
1:2:1:1:146 0.000113605 "Ctenotus uber" 11848
1:2:1:1:147 0.000113605 "Demansia shinei" 12200
1:2:1:1:148 0.000112573 "29815" 8857
1:2:1:1:149 0.000112573 "Suta fasciata" 16889
1:2:1:1:150 0.00011154 "28022" 8441
1:2:1:1:151 0.00011154 "28752" 8628
1:2:1:1:152 0.00011154 "29096" 8697
1:2:1:1:153 0.00011154 "30183" 8944
1:2:1:1:154 0.00011154 "30545" 9023
1:2:1:1:155 0.00011154 "30902" 9094
1:2:1:1:156 0.00011154 "Christinus marmoratus" 11348
1:2:1:1:157 0.000110507 "29455" 8778
1:2:1:1:158 0.000110507 "29462" 8785
1:2:1:1:159 0.000110507 "31639" 9245
1:2:1:1:160 0.000110507 "31998" 9299
1:2:1:1:161 0.000109474 "29472" 8795
1:2:1:1:162 0.000109474 "29835" 8877
1:2:1:1:163 0.000109474 "30903" 9095
1:2:1:1:164 0.000109474 "Ctenotus greeri" 11788
1:2:1:1:165 0.000108441 "29098" 8699
1:2:1:1:166 0.000108441 "29460" 8783
1:2:1:1:167 0.000108441 "29834" 8876
1:2:1:1:168 0.000108441 "30536" 9014
1:2:1:1:169 0.000108441 "31636" 9242
1:2:1:1:170 0.000107409 "28743" 8619
1:2:1:1:171 0.000107409 "30184" 8945
1:2:1:1:172 0.000107409 "30542" 9020
1:2:1:1:173 0.000107409 "30901" 9093
1:2:1:1:174 0.000107409 "31279" 9182
1:2:1:1:175 0.000107409 "31637" 9243
1:2:1:1:176 0.000106376 "29471" 8794
1:2:1:1:177 0.000106376 "29475" 8798
1:2:1:1:178 0.000106376 "29821" 8863
1:2:1:1:179 0.000106376 "30175" 8936
1:2:1:1:180 0.000106376 "30904" 9096
1:2:1:1:181 0.000106376 "30905" 9097
1:2:1:1:182 0.000106376 "31263" 9166
1:2:1:1:183 0.000106376 "31635" 9241
1:2:1:1:184 0.000105343 "27305" 8275
1:2:1:1:185 0.000105343 "29116" 8717
1:2:1:1:186 0.000105343 "29833" 8875
1:2:1:1:187 0.000105343 "29836" 8878
1:2:1:1:188 0.000105343 "30897" 9089
1:2:1:1:189 0.000105343 "31264" 9167
1:2:1:1:190 0.000105343 "Eremiascincus phantasmus" 12713
1:2:1:1:191 0.00010431 "28393" 8541
1:2:1:1:192 0.00010431 "28756" 8632
1:2:1:1:193 0.00010431 "29111" 8712
1:2:1:1:194 0.00010431 "29822" 8864
1:2:1:1:195 0.00010431 "30182" 8943
1:2:1:1:196 0.000103278 "27315" 8285
1:2:1:1:197 0.000103278 "28383" 8531
1:2:1:1:198 0.000103278 "29463" 8786
1:2:1:1:199 0.000103278 "30176" 8937
1:2:1:1:200 0.000103278 "30541" 9019
1:2:1:1:201 0.000103278 "30546" 9024
1:2:1:1:202 0.000103278 "31261" 9164
1:2:1:1:203 0.000103278 "31277" 9180
1:2:1:1:204 0.000103278 "Ctenophorus fordi" 11721
1:2:1:1:205 0.000103278 "Ctenotus nasutus" 11810
1:2:1:1:206 0.000102245 "28751" 8627
1:2:1:1:207 0.000102245 "29103" 8704
1:2:1:1:208 0.000102245 "29470" 8793
1:2:1:1:209 0.000102245 "29832" 8874
1:2:1:1:210 0.000102245 "30181" 8942
1:2:1:1:211 0.000102245 "30185" 8946
1:2:1:1:212 0.000102245 "31262" 9165
1:2:1:1:213 0.000102245 "31265" 9168
1:2:1:1:214 0.000102245 "31276" 9179
1:2:1:1:215 0.000102245 "31278" 9181
1:2:1:1:216 0.000102245 "Liopholis kintorei" 14296
1:2:1:1:217 0.000102245 "Strophurus strophurus" 16876
1:2:1:1:218 0.000101212 "27304" 8274
1:2:1:1:219 0.000101212 "27314" 8284
1:2:1:1:220 0.000101212 "29094" 8695
1:2:1:1:221 0.000101212 "29097" 8698
1:2:1:1:222 0.000101212 "29823" 8865
1:2:1:1:223 0.000101212 "31257" 9160
1:2:1:1:224 0.000100179 "28394" 8542
1:2:1:1:225 0.000100179 "28395" 8543
1:2:1:1:226 0.000100179 "30896" 9088
1:2:1:1:227 0.000100179 "31274" 9177
1:2:1:1:228 0.000100179 "31634" 9240
1:2:1:1:229 0.000100179 "31996" 9297
1:2:1:1:230 9.91465e-05 "27676" 8368
1:2:1:1:231 9.91465e-05 "28744" 8620
1:2:1:1:232 9.91465e-05 "29110" 8711
1:2:1:1:233 9.91465e-05 "29456" 8779
1:2:1:1:234 9.91465e-05 "29469" 8792
1:2:1:1:235 9.91465e-05 "29476" 8799
1:2:1:1:236 9.91465e-05 "29831" 8873
1:2:1:1:237 9.91465e-05 "30186" 8947
1:2:1:1:238 9.91465e-05 "30194" 8955
1:2:1:1:239 9.91465e-05 "30900" 9092
1:2:1:1:240 9.91465e-05 "30919" 9111
1:2:1:1:241 9.91465e-05 "31640" 9246
1:2:1:1:242 9.91465e-05 "31997" 9298
1:2:1:1:243 9.91465e-05 "Lucasium byrnei" 14361
1:2:1:1:244 9.81137e-05 "28392" 8540
1:2:1:1:245 9.81137e-05 "30187" 8948
1:2:1:1:246 9.81137e-05 "30195" 8956
1:2:1:1:247 9.81137e-05 "30535" 9013
1:2:1:1:248 9.81137e-05 "30915" 9107
1:2:1:1:249 9.81137e-05 "31272" 9175
1:2:1:1:250 9.81137e-05 "31273" 9176
1:2:1:1:251 9.7081e-05 "27675" 8367
1:2:1:1:252 9.7081e-05 "27677" 8369
1:2:1:1:253 9.7081e-05 "29104" 8705
1:2:1:1:254 9.7081e-05 "29459" 8782
1:2:1:1:255 9.7081e-05 "29820" 8862
1:2:1:1:256 9.7081e-05 "30547" 9025
1:2:1:1:257 9.7081e-05 "31260" 9163
1:2:1:1:258 9.7081e-05 "Rhynchoedura eyrensis" 16308
1:2:1:1:259 9.60482e-05 "27662" 8354
1:2:1:1:260 9.60482e-05 "29109" 8710
1:2:1:1:261 9.60482e-05 "29464" 8787
1:2:1:1:262 9.60482e-05 "29824" 8866
1:2:1:1:263 9.60482e-05 "30180" 8941
1:2:1:1:264 9.60482e-05 "30193" 8954
1:2:1:1:265 9.60482e-05 "30537" 9015
1:2:1:1:266 9.60482e-05 "30539" 9017
1:2:1:1:267 9.60482e-05 "30906" 9098
1:2:1:1:268 9.60482e-05 "31280" 9183
1:2:1:1:269 9.60482e-05 "31617" 9228
1:2:1:1:270 9.60482e-05 "31623" 9234
1:2:1:1:271 9.60482e-05 "31999" 9300
1:2:1:1:272 9.60482e-05 "32360" 9340
1:2:1:1:273 9.50154e-05 "30538" 9016
1:2:1:1:274 9.50154e-05 "30548" 9026
1:2:1:1:275 9.50154e-05 "31275" 9178
1:2:1:1:276 9.50154e-05 "31624" 9235
1:2:1:1:277 9.50154e-05 "Ctenophorus scutulatus" 11739
1:2:1:1:278 9.50154e-05 "Diporiphora amphiboluroides" 12343
1:2:1:1:279 9.39826e-05 "28037" 8456
1:2:1:1:280 9.39826e-05 "28391" 8539
1:2:1:1:281 9.39826e-05 "29122" 8723
1:2:1:1:282 9.39826e-05 "29816" 8858
1:2:1:1:283 9.39826e-05 "29826" 8868
1:2:1:1:284 9.39826e-05 "29827" 8869
1:2:1:1:285 9.39826e-05 "29830" 8872
1:2:1:1:286 9.39826e-05 "30196" 8957
1:2:1:1:287 9.39826e-05 "30898" 9090
1:2:1:1:288 9.39826e-05 "30916" 9108
1:2:1:1:289 9.39826e-05 "30920" 9112
1:2:1:1:290 9.39826e-05 "32001" 9302
1:2:1:1:291 9.29499e-05 "28036" 8455
1:2:1:1:292 9.29499e-05 "28038" 8457
1:2:1:1:293 9.29499e-05 "28760" 8636
1:2:1:1:294 9.29499e-05 "29465" 8788
1:2:1:1:295 9.29499e-05 "29466" 8789
1:2:1:1:296 9.29499e-05 "29467" 8790
1:2:1:1:297 9.29499e-05 "29828" 8870
1:2:1:1:298 9.29499e-05 "29829" 8871
1:2:1:1:299 9.29499e-05 "30177" 8938
1:2:1:1:300 9.29499e-05 "30179" 8940
1:2:1:1:301 9.29499e-05 "30188" 8949
1:2:1:1:302 9.29499e-05 "30189" 8950
1:2:1:1:303 9.29499e-05 "30540" 9018
1:2:1:1:304 9.29499e-05 "30556" 9034
1:2:1:1:305 9.29499e-05 "30899" 9091
1:2:1:1:306 9.29499e-05 "31256" 9159
1:2:1:1:307 9.29499e-05 "32000" 9301
1:2:1:1:308 9.19171e-05 "27669" 8361
1:2:1:1:309 9.19171e-05 "27674" 8366
1:2:1:1:310 9.19171e-05 "28749" 8625
1:2:1:1:311 9.19171e-05 "28750" 8626
1:2:1:1:312 9.19171e-05 "29121" 8722
1:2:1:1:313 9.19171e-05 "29123" 8724
1:2:1:1:314 9.19171e-05 "29481" 8804
1:2:1:1:315 9.19171e-05 "29483" 8806
1:2:1:1:316 9.19171e-05 "29825" 8867
1:2:1:1:317 9.19171e-05 "29837" 8879
1:2:1:1:318 9.19171e-05 "30549" 9027
1:2:1:1:319 9.19171e-05 "30555" 9033
1:2:1:1:320 9.19171e-05 "31620" 9231
1:2:1:1:321 9.19171e-05 "32362" 9342
1:2:1:1:322 9.08843e-05 "27663" 8355
1:2:1:1:323 9.08843e-05 "28034" 8453
1:2:1:1:324 9.08843e-05 "28390" 8538
1:2:1:1:325 9.08843e-05 "28759" 8635
1:2:1:1:326 9.08843e-05 "29105" 8706
1:2:1:1:327 9.08843e-05 "29108" 8709
1:2:1:1:328 9.08843e-05 "29468" 8791
1:2:1:1:329 9.08843e-05 "29482" 8805
1:2:1:1:330 9.08843e-05 "30907" 9099
1:2:1:1:331 9.08843e-05 "Anilios hamatus" 10032
1:2:1:1:332 9.08843e-05 "Diporiphora paraconvergens" 12353
1:2:1:1:333 8.98515e-05 "27311" 8281
1:2:1:1:334 8.98515e-05 "28033" 8452
1:2:1:1:335 8.98515e-05 "28384" 8532
1:2:1:1:336 8.98515e-05 "28396" 8544
1:2:1:1:337 8.98515e-05 "28761" 8637
1:2:1:1:338 8.98515e-05 "29119" 8720
1:2:1:1:339 8.98515e-05 "30190" 8951
1:2:1:1:340 8.98515e-05 "Varanus caudolineatus" 17577
1:2:1:1:341 8.88188e-05 "27670" 8362
1:2:1:1:342 8.88188e-05 "28023" 8442
1:2:1:1:343 8.88188e-05 "28030" 8449
1:2:1:1:344 8.88188e-05 "28032" 8451
1:2:1:1:345 8.88188e-05 "28035" 8454
1:2:1:1:346 8.88188e-05 "29106" 8707
1:2:1:1:347 8.88188e-05 "29120" 8721
1:2:1:1:348 8.88188e-05 "29819" 8861
1:2:1:1:349 8.88188e-05 "30192" 8953
1:2:1:1:350 8.88188e-05 "31621" 9232
1:2:1:1:351 8.88188e-05 "31622" 9233
1:2:1:1:352 8.88188e-05 "32361" 9341
1:2:1:1:353 8.88188e-05 "Tympanocryptis pseudopsephos" 17446
1:2:1:1:354 8.7786e-05 "27313" 8283
1:2:1:1:355 8.7786e-05 "27672" 8364
1:2:1:1:356 8.7786e-05 "28031" 8450
1:2:1:1:357 8.7786e-05 "28389" 8537
1:2:1:1:358 8.7786e-05 "28748" 8624
1:2:1:1:359 8.7786e-05 "29480" 8803
1:2:1:1:360 8.7786e-05 "30178" 8939
1:2:1:1:361 8.7786e-05 "30191" 8952
1:2:1:1:362 8.7786e-05 "30197" 8958
1:2:1:1:363 8.7786e-05 "31619" 9230
1:2:1:1:364 8.67532e-05 "27303" 8273
1:2:1:1:365 8.67532e-05 "27671" 8363
1:2:1:1:366 8.67532e-05 "28029" 8448
1:2:1:1:367 8.67532e-05 "29477" 8800
1:2:1:1:368 8.67532e-05 "29479" 8802
1:2:1:1:369 8.67532e-05 "29484" 8807
1:2:1:1:370 8.67532e-05 "29842" 8884
1:2:1:1:371 8.67532e-05 "30550" 9028
1:2:1:1:372 8.67532e-05 "30908" 9100
1:2:1:1:373 8.67532e-05 "30918" 9110
1:2:1:1:374 8.67532e-05 "31259" 9162
1:2:1:1:375 8.67532e-05 "32002" 9303
1:2:1:1:376 8.67532e-05 "32363" 9343
1:2:1:1:377 8.57204e-05 "27312" 8282
1:2:1:1:378 8.57204e-05 "27667" 8359
1:2:1:1:379 8.57204e-05 "28745" 8621
1:2:1:1:380 8.57204e-05 "28746" 8622
1:2:1:1:381 8.57204e-05 "28757" 8633
1:2:1:1:382 8.57204e-05 "29838" 8880
1:2:1:1:383 8.57204e-05 "29840" 8882
1:2:1:1:384 8.57204e-05 "29841" 8883
1:2:1:1:385 8.57204e-05 "30554" 9032
1:2:1:1:386 8.57204e-05 "30912" 9104
1:2:1:1:387 8.57204e-05 "30914" 9106
1:2:1:1:388 8.57204e-05 "31258" 9161
1:2:1:1:389 8.57204e-05 "32359" 9339
1:2:1:1:390 8.57204e-05 "Ctenophorus cristatus" 11717
1:2:1:1:391 8.46876e-05 "27673" 8365
1:2:1:1:392 8.46876e-05 "28758" 8634
1:2:1:1:393 8.46876e-05 "29839" 8881
1:2:1:1:394 8.46876e-05 "30557" 9035
1:2:1:1:395 8.46876e-05 "30910" 9102
1:2:1:1:396 8.46876e-05 "30911" 9103
1:2:1:1:397 8.46876e-05 "30917" 9109
1:2:1:1:398 8.46876e-05 "31271" 9174
1:2:1:1:399 8.46876e-05 "32003" 9304
1:2:1:1:400 8.46876e-05 "Simoselaps bimaculatus" 16583
1:2:1:1:401 8.36549e-05 "27668" 8360
1:2:1:1:402 8.36549e-05 "28028" 8447
1:2:1:1:403 8.36549e-05 "28399" 8547
1:2:1:1:404 8.36549e-05 "28747" 8623
1:2:1:1:405 8.36549e-05 "29107" 8708
1:2:1:1:406 8.36549e-05 "29457" 8780
1:2:1:1:407 8.36549e-05 "30909" 9101
1:2:1:1:408 8.36549e-05 "30913" 9105
1:2:1:1:409 8.36549e-05 "31266" 9169
1:2:1:1:410 8.36549e-05 "31641" 9247
1:2:1:1:411 8.26221e-05 "27665" 8357
1:2:1:1:412 8.26221e-05 "28024" 8443
1:2:1:1:413 8.26221e-05 "28388" 8536
1:2:1:1:414 8.26221e-05 "28398" 8546
1:2:1:1:415 8.26221e-05 "29117" 8718
1:2:1:1:416 8.26221e-05 "29478" 8801
1:2:1:1:417 8.26221e-05 "29817" 8859
1:2:1:1:418 8.26221e-05 "29818" 8860
1:2:1:1:419 8.26221e-05 "29843" 8885
1:2:1:1:420 8.26221e-05 "30202" 8963
1:2:1:1:421 8.26221e-05 "30921" 9113
1:2:1:1:422 8.26221e-05 "31642" 9248
1:2:1:1:423 8.26221e-05 "Egernia depressa" 12522
1:2:1:1:424 8.26221e-05 "Tympanocryptis lineata" 17443
1:2:1:1:425 8.15893e-05 "27664" 8356
1:2:1:1:426 8.15893e-05 "28027" 8446
1:2:1:1:427 8.15893e-05 "28385" 8533
1:2:1:1:428 8.15893e-05 "29458" 8781
1:2:1:1:429 8.15893e-05 "30201" 8962
1:2:1:1:430 8.15893e-05 "31625" 9236
1:2:1:1:431 8.05565e-05 "28397" 8545
1:2:1:1:432 8.05565e-05 "29118" 8719
1:2:1:1:433 8.05565e-05 "29844" 8886
1:2:1:1:434 8.05565e-05 "30551" 9029
1:2:1:1:435 8.05565e-05 "30562" 9040
1:2:1:1:436 8.05565e-05 "31618" 9229
1:2:1:1:437 8.05565e-05 "Ctenophorus caudicinctus" 11714
1:2:1:1:438 8.05565e-05 "Ctenotus olympicus" 11813
1:2:1:1:439 7.95238e-05 "27666" 8358
1:2:1:1:440 7.95238e-05 "30200" 8961
1:2:1:1:441 7.95238e-05 "30204" 8965
1:2:1:1:442 7.95238e-05 "30552" 9030
1:2:1:1:443 7.95238e-05 "30561" 9039
1:2:1:1:444 7.95238e-05 "31281" 9184
1:2:1:1:445 7.95238e-05 "31982" 9294
1:2:1:1:446 7.95238e-05 "Ctenotus septenarius" 11833
1:2:1:1:447 7.8491e-05 "30198" 8959
1:2:1:1:448 7.8491e-05 "30199" 8960
1:2:1:1:449 7.8491e-05 "30553" 9031
1:2:1:1:450 7.8491e-05 "Ctenotus alacer" 11754
1:2:1:1:451 7.74582e-05 "28386" 8534
1:2:1:1:452 7.74582e-05 "28387" 8535
1:2:1:1:453 7.74582e-05 "30205" 8966
1:2:1:1:454 7.74582e-05 "31981" 9293
1:2:1:1:455 7.64254e-05 "28025" 8444
1:2:1:1:456 7.64254e-05 "31643" 9249
1:2:1:1:457 7.64254e-05 "Egernia formosa" 12526
1:2:1:1:458 7.53927e-05 "30203" 8964
1:2:1:1:459 7.53927e-05 "30558" 9036
1:2:1:1:460 7.53927e-05 "30560" 9038
1:2:1:1:461 7.53927e-05 "31980" 9292
1:2:1:1:462 7.53927e-05 "32720" 9368
1:2:1:1:463 7.43599e-05 "30559" 9037
1:2:1:1:464 7.43599e-05 "31267" 9170
1:2:1:1:465 7.43599e-05 "31282" 9185
1:2:1:1:466 7.43599e-05 "31283" 9186
1:2:1:1:467 7.43599e-05 "31978" 9290
1:2:1:1:468 7.43599e-05 "31983" 9295
1:2:1:1:469 7.43599e-05 "Diporiphora winneckei" 12360
1:2:1:1:470 7.33271e-05 "31984" 9296
1:2:1:1:471 7.33271e-05 "32004" 9305
1:2:1:1:472 7.33271e-05 "Parasuta nigriceps" 15376
1:2:1:1:473 7.22943e-05 "28026" 8445
1:2:1:1:474 7.22943e-05 "30563" 9041
1:2:1:1:475 7.22943e-05 "30923" 9115
1:2:1:1:476 7.22943e-05 "31284" 9187
1:2:1:1:477 7.22943e-05 "31645" 9251
1:2:1:1:478 7.22943e-05 "31977" 9289
1:2:1:1:479 7.22943e-05 "32005" 9306
1:2:1:1:480 7.22943e-05 "32722" 9370
1:2:1:1:481 7.22943e-05 "Cyclodomorphus venustus" 11886
1:2:1:1:482 7.22943e-05 "Hemiergis peronii" 13393
1:2:1:1:483 7.12616e-05 "30564" 9042
1:2:1:1:484 7.12616e-05 "30922" 9114
1:2:1:1:485 7.12616e-05 "30924" 9116
1:2:1:1:486 7.12616e-05 "31979" 9291
1:2:1:1:487 7.12616e-05 "Hemiergis millewae" 13392
1:2:1:1:488 7.02288e-05 "30925" 9117
1:2:1:1:489 7.02288e-05 "Ctenophorus salinarum" 11738
1:2:1:1:490 6.9196e-05 "30565" 9043
1:2:1:1:491 6.9196e-05 "31644" 9250
1:2:1:1:492 6.9196e-05 "Ctenotus joanae" 11798
1:2:1:1:493 6.81632e-05 "31270" 9173
1:2:1:1:494 6.81632e-05 "32721" 9369
1:2:1:1:495 6.81632e-05 "Ctenotus tanamiensis" 11845
1:2:1:1:496 6.81632e-05 "Diplodactylus granariensis" 12287
1:2:1:1:497 6.71305e-05 "31268" 9171
1:2:1:1:498 6.71305e-05 "31285" 9188
1:2:1:1:499 6.71305e-05 "Liopholis multiscutata" 14300
1:2:1:1:500 6.60977e-05 "31269" 9172
1:2:1:1:501 6.60977e-05 "32356" 9338
1:2:1:1:502 6.50649e-05 "Brachyurophis approximans" 10915
1:2:1:1:503 6.50649e-05 "Lerista macropisthopus" 13951
1:2:1:1:504 6.40321e-05 "31626" 9237
1:2:1:1:505 6.40321e-05 "Ctenotus taeniatus" 11843
1:2:1:1:506 6.40321e-05 "Nephrurus vertebralis" 14994
1:2:1:1:507 6.40321e-05 "Tympanocryptis centralis" 17435
1:2:1:1:508 6.19666e-05 "Cryptoblepharus plagiocephalus" 11697
1:2:1:1:509 6.19666e-05 "Lucasium bungabinna" 14360
1:2:1:1:510 6.09338e-05 "Gehyra punctata" 12939
1:2:1:1:511 5.9901e-05 "Delma fraseri" 12176
1:2:1:1:512 5.88682e-05 "Ctenotus brachyonyx" 11766
1:2:1:1:513 5.88682e-05 "Lerista dorsalis" 13925
1:2:1:1:514 5.88682e-05 "Nephrurus wheeleri" 14995
1:2:1:1:515 5.78355e-05 "32339" 9337
1:2:1:1:516 5.78355e-05 "Lucasium squarrosum" 14366
1:2:1:1:517 5.78355e-05 "Oedura fimbria" 15059
1:2:1:1:518 5.78355e-05 "Varanus rosenbergi" 17607
1:2:1:1:519 5.68027e-05 "Lerista xanthura" 13990
1:2:1:1:520 5.68027e-05 "Parasuta spectabilis" 15377
1:2:1:1:521 5.57699e-05 "31627" 9238
1:2:1:1:522 5.57699e-05 "32338" 9336
1:2:1:1:523 5.57699e-05 "Ctenophorus maculatus" 11726
1:2:1:1:524 5.57699e-05 "Diporiphora pindan" 12355
1:2:1:1:525 5.26716e-05 "31628" 9239
1:2:1:1:526 5.26716e-05 "Antaresia perthensis" 10375
1:2:1:1:527 5.26716e-05 "Aprasia inaurita" 10428
1:2:1:1:528 5.26716e-05 "Delma petersoni" 12186
1:2:1:1:529 5.26716e-05 "Egernia kingii" 12528
1:2:1:1:530 5.26716e-05 "Lerista kingi" 13947
1:2:1:1:531 5.26716e-05 "Strophurus wellingtonae" 16879
1:2:1:1:532 5.16388e-05 "Diporiphora reginae" 12356
1:2:1:1:533 5.16388e-05 "Hemiergis initialis" 13391
1:2:1:1:534 5.16388e-05 "Pseudonaja affinis" 16044
1:2:1:1:535 5.0606e-05 "Echiopsis curta" 12507
1:2:1:1:536 5.0606e-05 "Lerista ips" 13941
1:2:1:1:537 4.85405e-05 "32337" 9335
1:2:1:1:538 4.85405e-05 "Ctenotus labillardieri" 11800
1:2:1:1:539 4.85405e-05 "Oxyuranus microlepidotus" 15254
1:2:1:1:540 4.75077e-05 "Gehyra lazelli" 12927
1:2:1:1:541 4.64749e-05 "Ctenophorus ornatus" 11732
1:2:1:1:542 4.64749e-05 "Strophurus assimilis" 16863
1:2:1:1:543 4.54422e-05 "Lerista distinguenda" 13924
1:2:1:1:544 4.54422e-05 "Lucasium maini" 14364
1:2:1:1:545 4.44094e-05 "Crenadactylus ocellatus" 11612
1:2:1:1:546 4.44094e-05 "Ctenotus serventyi" 11835
1:2:1:1:547 4.44094e-05 "Ctenotus severus" 11836
1:2:1:1:548 4.33766e-05 "32336" 9334
1:2:1:1:549 4.33766e-05 "Anilios australis" 10019
1:2:1:1:550 4.33766e-05 "Diplodactylus wiru" 12302
1:2:1:1:551 4.33766e-05 "Menetia surda" 14685
1:2:1:1:552 4.23438e-05 "Ctenophorus chapmani" 11715
1:2:1:1:553 4.23438e-05 "Parasuta gouldii" 15374
1:2:1:1:554 4.1311e-05 "Amphibolurus norrisi" 9886
1:2:1:1:555 4.1311e-05 "Oxyuranus temporalis" 15256
1:2:1:1:556 4.02783e-05 "Anilios centralis" 10024
1:2:1:1:557 3.92455e-05 "Cryptoblepharus ochrus" 11695
1:2:1:1:558 3.92455e-05 "Lerista vermicularis" 13985
1:2:1:1:559 3.82127e-05 "Egernia richardi" 12532
1:2:1:1:560 3.82127e-05 "Strophurus spinigerus" 16875
1:2:1:1:561 3.71799e-05 "Diplodactylus calcicolus" 12280
1:2:1:1:562 3.51144e-05 "Hesperoedura reticulata" 13433
1:2:1:1:563 3.40816e-05 "Crenadactylus horni" 11609
1:2:1:1:564 3.40816e-05 "Ctenotus impar" 11795
1:2:1:1:565 3.40816e-05 "Diplodactylus furcosus" 12284
1:2:1:1:566 3.40816e-05 "Liopholis margaretae" 14297
1:2:1:1:567 3.30488e-05 "Diplodactylus bilybara" 12279
1:2:1:1:568 3.30488e-05 "Pseudechis butleri" 15965
1:2:1:1:569 3.20161e-05 "Crenadactylus pilbarensis" 11613
1:2:1:1:570 3.20161e-05 "Ctenotus euclae" 11781
1:2:1:1:571 3.20161e-05 "Gehyra montium" 12929
1:2:1:1:572 3.09833e-05 "Delma pax" 12185
1:2:1:1:573 2.99505e-05 "Anilios ammodytes" 10017
1:2:1:1:574 2.99505e-05 "Demansia rufescens" 12199
1:2:1:1:575 2.99505e-05 "Lerista clara" 13920
1:2:1:1:576 2.99505e-05 "Tympanocryptis houstoni" 17441
1:2:1:1:577 2.89177e-05 "Aprasia striolata" 10437
1:2:1:1:578 2.7885e-05 "Ctenotus duricola" 11777
1:2:1:1:579 2.7885e-05 "Ctenotus mimetes" 11808
1:2:1:1:580 2.7885e-05 "Diplodactylus galeatus" 12286
1:2:1:1:581 2.7885e-05 "Heteronotia spelea" 13446
1:2:1:1:582 2.7885e-05 "Lerista muelleri" 13954
1:2:1:1:583 2.7885e-05 "Morethia lineoocellata" 14893
1:2:1:1:584 2.7885e-05 "Nephrurus stellatus" 14993
1:2:1:1:585 2.7885e-05 "Rhynchoedura angusta" 16307
1:2:1:1:586 2.68522e-05 "Ctenotus astarte" 11761
1:2:1:1:587 2.68522e-05 "Egernia eos" 12524
1:2:1:1:588 2.68522e-05 "Gehyra moritzi" 12930
1:2:1:1:589 2.58194e-05 "Acanthophis wellsi" 9625
1:2:1:1:590 2.58194e-05 "Ctenotus rubicundus" 11827
1:2:1:1:591 2.58194e-05 "Lerista elegans" 13927
1:2:1:1:592 2.47866e-05 "Ctenophorus graafi" 11723
1:2:1:1:593 2.47866e-05 "Ctenotus gemmula" 11786
1:2:1:1:594 2.47866e-05 "Drysdalia mastersii" 12486
1:2:1:1:595 2.47866e-05 "Egernia napoleonis" 12530
1:2:1:1:596 2.47866e-05 "Lerista gerrardii" 13935
1:2:1:1:597 2.47866e-05 "Lerista picturata" 13962
1:2:1:1:598 2.37539e-05 "Ctenophorus tjantjalka" 11741
1:2:1:1:599 2.37539e-05 "Ctenotus fallens" 11784
1:2:1:1:600 2.37539e-05 "Diporiphora valens" 12358
1:2:1:1:601 2.27211e-05 "Cryptoblepharus ustulatus" 11702
1:2:1:1:602 2.27211e-05 "Lerista varia" 13983
1:2:1:1:603 2.16883e-05 "Anilios margaretae" 10039
1:2:1:1:604 2.16883e-05 "Aprasia repens" 10434
1:2:1:1:605 2.16883e-05 "Gehyra pulingka" 12938
1:2:1:1:606 2.06555e-05 "Eremiascincus musivus" 12710
1:2:1:1:607 2.06555e-05 "Lerista edwardsae" 13926
1:2:1:1:608 2.06555e-05 "Vermicella snelli" 17626
1:2:1:1:609 1.96227e-05 "Ctenotus catenifer" 11772
1:2:1:1:610 1.96227e-05 "Diplodactylus savagei" 12299
1:2:1:1:611 1.96227e-05 "Hemiergis decresiensis" 13389
1:2:1:1:612 1.96227e-05 "Lerista elongata" 13928
1:2:1:1:613 1.96227e-05 "Lerista verhmens" 13984
1:2:1:1:614 1.96227e-05 "Pogona nullarbor" 15805
1:2:1:1:615 1.859e-05 "Ctenophorus infans" 11724
1:2:1:1:616 1.859e-05 "Ctenotus rutilans" 11829
1:2:1:1:617 1.859e-05 "Lerista terdigitata" 13978
1:2:1:1:618 1.859e-05 "Pseudemoia baudini" 15974
1:2:1:1:619 1.75572e-05 "Ctenophorus rufescens" 11737
1:2:1:1:620 1.75572e-05 "Ctenotus maryani" 11804
1:2:1:1:621 1.75572e-05 "Delma grayii" 12177
1:2:1:1:622 1.75572e-05 "Lerista jacksoni" 13942
1:2:1:1:623 1.75572e-05 "Lerista microtis" 13953
1:2:1:1:624 1.75572e-05 "Lerista planiventralis" 13963
1:2:1:1:625 1.75572e-05 "Lerista rolfei" 13970
1:2:1:1:626 1.75572e-05 "Lucasium wombeyi" 14369
1:2:1:1:627 1.75572e-05 "Varanus bushi" 17576
1:2:1:1:628 1.65244e-05 "Acritoscincus trilineatus" 9676
1:2:1:1:629 1.65244e-05 "Anilios ganei" 10029
1:2:1:1:630 1.65244e-05 "Ctenophorus decresii" 11718
1:2:1:1:631 1.65244e-05 "Lerista praepedita" 13964
1:2:1:1:632 1.65244e-05 "Lerista uniduo" 13981
1:2:1:1:633 1.65244e-05 "Nephrurus amyae" 14987
1:2:1:1:634 1.65244e-05 "Tympanocryptis fortescuensis" 17439
1:2:1:1:635 1.54916e-05 "Aprasia rostrata" 10435
1:2:1:1:636 1.54916e-05 "Ctenophorus fionni" 11720
1:2:1:1:637 1.54916e-05 "Diporiphora linga" 12350
1:2:1:1:638 1.54916e-05 "Egernia cygnitos" 12521
1:2:1:1:639 1.44589e-05 "Anilios pinguis" 10045
1:2:1:1:640 1.44589e-05 "Christinus alexanderi" 11347
1:2:1:1:641 1.44589e-05 "Ctenotus australis" 11764
1:2:1:1:642 1.44589e-05 "Ctenotus rufescens" 11828
1:2:1:1:643 1.44589e-05 "Delma elegans" 12175
1:2:1:1:644 1.44589e-05 "Lerista amicorum" 13906
1:2:1:1:645 1.44589e-05 "Varanus pilbarensis" 17604
1:2:1:1:646 1.44589e-05 "Vermicella vermiformis" 17627
1:2:1:1:647 1.34261e-05 "Ctenophorus gibba" 11722
1:2:1:1:648 1.34261e-05 "Cyclodomorphus celatus" 11880
1:2:1:1:649 1.34261e-05 "Lerista flammicauda" 13931
1:2:1:1:650 1.34261e-05 "Lerista lineopunctulata" 13950
1:2:1:1:651 1.34261e-05 "Lerista nichollsi" 13957
1:2:1:1:652 1.34261e-05 "Lucasium alboguttatum" 14359
1:2:1:1:653 1.23933e-05 "Aprasia pseudopulchella" 10432
1:2:1:1:654 1.23933e-05 "Aprasia smithi" 10436
1:2:1:1:655 1.23933e-05 "Ctenophorus maculosus" 11727
1:2:1:1:656 1.23933e-05 "Delma hebesa" 12178
1:2:1:1:657 1.23933e-05 "Diplodactylus ornatus" 12295
1:2:1:1:658 1.23933e-05 "Elapognathus coronatus" 12569
1:2:1:1:659 1.23933e-05 "Lerista neander" 13955
1:2:1:1:660 1.23933e-05 "Liopholis pulchra" 14301
1:2:1:1:661 1.23933e-05 "Liopholis slateri" 14302
1:2:1:1:662 1.23933e-05 "Ophidiocephalus taeniatus" 15168
1:2:1:1:663 1.13605e-05 "Aprasia pulchella" 10433
1:2:1:1:664 1.13605e-05 "Ctenotus angusticeps" 11757
1:2:1:1:665 1.13605e-05 "Demansia calodera" 12191
1:2:1:1:666 1.13605e-05 "Diplodactylus mitchelli" 12293
1:2:1:1:667 1.13605e-05 "Egernia epsisolus" 12525
1:2:1:1:668 1.13605e-05 "Pseudonaja inframacula" 16047
1:2:1:1:669 1.03278e-05 "Anilios leptosomus" 10036
1:2:1:1:670 1.03278e-05 "Ctenotus iapetus" 11794
1:2:1:1:671 1.03278e-05 "Delma molleri" 12183
1:2:1:1:672 1.03278e-05 "Diplodactylus galaxias" 12285
1:2:1:1:673 1.03278e-05 "Egernia pilbarensis" 12531
1:2:1:1:674 1.03278e-05 "Lerista frosti" 13933
1:2:1:1:675 1.03278e-05 "Lerista petersoni" 13961
1:2:1:1:676 1.03278e-05 "Morelia bredli" 14884
1:2:1:1:677 1.03278e-05 "Pletholax gracilis" 15778
1:2:1:1:678 1.03278e-05 "Simoselaps littoralis" 16584
1:2:1:1:679 1.03278e-05 "Tympanocryptis diabolicus" 17438
1:2:1:1:680 1.03278e-05 "Tympanocryptis gigas" 17440
1:2:1:1:681 1.03278e-05 "Varanus hamersleyensis" 17591
1:2:1:1:682 9.29499e-06 "Ctenophorus adelaidensis" 11712
1:2:1:1:683 9.29499e-06 "Ctenophorus mckenziei" 11728
1:2:1:1:684 9.29499e-06 "Ctenotus nigrilineatus" 11811
1:2:1:1:685 9.29499e-06 "Lerista arenicola" 13908
1:2:1:1:686 9.29499e-06 "Lerista micra" 13952
1:2:1:1:687 9.29499e-06 "Lerista tridactyla" 13980
1:2:1:1:688 9.29499e-06 "Notoscincus butleri" 15037
1:2:1:1:689 9.29499e-06 "Paroplocephalus atriceps" 15403
1:2:1:1:690 8.26221e-06 "Anilios pilbarensis" 10044
1:2:1:1:691 8.26221e-06 "Crenadactylus occidentalis" 11611
1:2:1:1:692 8.26221e-06 "Heteronotia fasciolatus" 13444
1:2:1:1:693 8.26221e-06 "Lerista connivens" 13922
1:2:1:1:694 8.26221e-06 "Rhinoplocephalus bicolor" 16289
1:2:1:1:695 8.26221e-06 "Strophurus michaelseni" 16872
1:2:1:1:696 7.22943e-06 "Ctenophorus femoralis" 11719
1:2:1:1:697 7.22943e-06 "Ctenophorus rubens" 11736
1:2:1:1:698 7.22943e-06 "Ctenophorus vadnappa" 11742
1:2:1:1:699 7.22943e-06 "Ctenotus xenopleura" 11851
1:2:1:1:700 7.22943e-06 "Diplodactylus klugei" 12290
1:2:1:1:701 7.22943e-06 "Diporiphora adductus" 12340
1:2:1:1:702 7.22943e-06 "Lerista chalybura" 13916
1:2:1:1:703 6.19666e-06 "Cyclodomorphus branchialis" 11878
1:2:1:1:704 6.19666e-06 "Diplodactylus fulleri" 12283
1:2:1:1:705 6.19666e-06 "Diplodactylus lateroides" 12292
1:2:1:1:706 6.19666e-06 "Diporiphora vescus" 12359
1:2:1:1:707 6.19666e-06 "Hemiergis gracilipes" 13390
1:2:1:1:708 6.19666e-06 "Hemiergis quadrilineatum" 13394
1:2:1:1:709 6.19666e-06 "Lerista baynesi" 13910
1:2:1:1:710 6.19666e-06 "Lerista gascoynensis" 13934
1:2:1:1:711 6.19666e-06 "Lissolepis luctuosa" 14335
1:2:1:1:712 6.19666e-06 "Strophurus wilsoni" 16881
1:2:1:1:713 5.16388e-06 "Aprasia picturata" 10431
1:2:1:1:714 5.16388e-06 "Ctenotus alleni" 11755
1:2:1:1:715 5.16388e-06 "Ctenotus delli" 11776
1:2:1:1:716 5.16388e-06 "Delma concinna" 12173
1:2:1:1:717 5.16388e-06 "Lerista christinae" 13918
1:2:1:1:718 5.16388e-06 "Lerista lineata" 13949
1:2:1:1:719 5.16388e-06 "Lerista occulta" 13958
1:2:1:1:720 5.16388e-06 "Underwoodisaurus seorsus" 17492
1:2:1:1:721 4.1311e-06 "Ctenophorus nguyarna" 11730
1:2:1:1:722 4.1311e-06 "Ctenophorus yinnietharra" 11743
1:2:1:1:723 4.1311e-06 "Ctenotus serotinus" 11834
1:2:1:1:724 4.1311e-06 "Diplodactylus kenneallyi" 12289
1:2:1:1:725 4.1311e-06 "Diplodactylus polyophthalmus" 12297
1:2:1:1:726 4.1311e-06 "Elapognathus minor" 12570
1:2:1:1:727 4.1311e-06 "Lerista eupoda" 13930
1:2:1:1:728 4.1311e-06 "Lerista puncticauda" 13966
1:2:1:1:729 4.1311e-06 "Nephrurus deleani" 14989
1:2:1:1:730 4.1311e-06 "Tiliqua adelaidensis" 17113
1:2:1:1:731 3.09833e-06 "Lerista onsloviana" 13959
1:2:1:1:732 3.09833e-06 "Lerista speciosa" 13973
1:2:1:1:733 3.09833e-06 "Neelaps calonotus" 14986
1:2:1:1:734 3.09833e-06 "Oedura luritja" 15063
1:2:1:1:735 3.09833e-06 "Strophurus rankini" 16873
1:2:1:1:736 2.06555e-06 "Aprasia wicherina" 10438
1:2:1:1:737 2.06555e-06 "Ctenophorus mirrityana" 11729
1:2:1:1:738 2.06555e-06 "Diplodactylus nebulosus" 12294
1:2:1:1:739 2.06555e-06 "Heteronotia atra" 13442
1:2:1:1:740 2.06555e-06 "Lerista humphriesi" 13940
1:2:1:1:741 2.06555e-06 "Lerista kendricki" 13945
1:2:1:1:742 2.06555e-06 "Lerista kennedyensis" 13946
1:2:1:1:743 2.06555e-06 "Lerista nevinae" 13956
1:2:1:1:744 2.06555e-06 "Lerista quadrivincula" 13967
1:2:1:1:745 2.06555e-06 "Lerista stictopleura" 13974
1:2:1:1:746 2.06555e-06 "Lerista viduata" 13986
1:2:1:1:747 2.06555e-06 "Lerista yuna" 13991
1:2:1:1:748 2.06555e-06 "Tympanocryptis cephalus" 17436
1:2:1:1:749 1.03278e-06 "Anilios fossor" 10028
1:2:1:1:750 1.03278e-06 "Aprasia clairae" 10427
1:2:1:1:751 1.03278e-06 "Aprasia litorea" 10429
1:2:1:1:752 1.03278e-06 "Austrelaps labialis" 10716
1:2:1:1:753 1.03278e-06 "Ctenophorus butlerorum" 11713
1:2:1:1:754 1.03278e-06 "Ctenophorus parviceps" 11733
1:2:1:1:755 1.03278e-06 "Ctenotus ora" 11814
1:2:1:1:756 1.03278e-06 "Ctenotus youngsoni" 11852
1:2:1:1:757 1.03278e-06 "Ctenotus zastictus" 11853
1:2:1:1:758 1.03278e-06 "Lerista allochira" 13904
1:2:1:1:759 1.03278e-06 "Lerista axillaris" 13909
1:2:1:1:760 1.03278e-06 "Lerista haroldi" 13938
1:2:1:2:1 0.000368701 "Ctenotus robustus" 11825
1:2:1:2:2 0.000357341 "Morelia spilota" 14886
1:2:1:2:3 0.000337718 "Suta suta" 16892
1:2:1:2:4 0.000332554 "Tiliqua scincoides" 17119
1:2:1:2:5 0.000309833 "Pseudonaja textilis" 16052
1:2:1:2:6 0.000269555 "Ctenotus spaldingi" 11837
1:2:1:2:7 0.000250965 "Vermicella annulata" 17623
1:2:1:2:8 0.000249932 "Cryptoblepharus pannosus" 11696
1:2:1:2:9 0.000247866 "Boiga irregularis" 10827
1:2:1:2:10 0.00023444 "Demansia psammophis" 12195
1:2:1:2:11 0.000227211 "Pygopus schraderi" 16140
1:2:1:2:12 0.000188998 "Acanthophis antarcticus" 9619
1:2:1:2:13 0.000187965 "Diporiphora nobbi" 12352
1:2:1:2:14 0.000187965 "Furina diadema" 12898
1:2:1:2:15 0.000184867 "Egernia striolata" 12536
1:2:1:2:16 0.000182801 "Pygopus lepidopodus" 16137
1:2:1:2:17 0.000176605 "Anilios ligatus" 10038
1:2:1:2:18 0.000165244 "Pogona barbata" 15801
1:2:1:2:19 0.000163179 "Brachyurophis australis" 10916
1:2:1:2:20 0.000159048 "Lucasium steindachneri" 14367
1:2:1:2:21 0.000154916 "Diplodactylus vittatus" 12301
1:2:1:2:22 0.000151818 "26966" 8213
1:2:1:2:23 0.000149753 "Dendrelaphis punctulatus" 12229
1:2:1:2:24 0.000146654 "26606" 8127
1:2:1:2:25 0.000144589 "Lerista punctatovittata" 13965
1:2:1:2:26 0.000143556 "27326" 8296
1:2:1:2:27 0.000140458 "27687" 8379
1:2:1:2:28 0.000137359 "26605" 8126
1:2:1:2:29 0.00013013 "Gehyra dubia" 12919
1:2:1:2:30 0.000128064 "Varanus varius" 17619
1:2:1:2:31 0.000123933 "26965" 8212
1:2:1:2:32 0.000123933 "Strophurus williamsi" 16880
1:2:1:2:33 0.000118769 "28049" 8468
1:2:1:2:34 0.000118769 "29131" 8732
1:2:1:2:35 0.000118769 "29488" 8811
1:2:1:2:36 0.000118769 "29489" 8812
1:2:1:2:37 0.000117736 "28409" 8557
1:2:1:2:38 0.000117736 "Ctenotus taeniolatus" 11844
1:2:1:2:39 0.000116704 "26245" 8040
1:2:1:2:40 0.000116704 "29128" 8729
1:2:1:2:41 0.000116704 "30212" 8973
1:2:1:2:42 0.000114638 "29491" 8814
1:2:1:2:43 0.000114638 "29852" 8894
1:2:1:2:44 0.000114638 "30572" 9050
1:2:1:2:45 0.000113605 "27685" 8377
1:2:1:2:46 0.000113605 "28770" 8646
1:2:1:2:47 0.000113605 "29129" 8730
1:2:1:2:48 0.000113605 "29490" 8813
1:2:1:2:49 0.000113605 "Eulamprus quoyii" 12788
1:2:1:2:50 0.000112573 "27325" 8295
1:2:1:2:51 0.000112573 "27686" 8378
1:2:1:2:52 0.000112573 "28045" 8464
1:2:1:2:53 0.000112573 "28046" 8465
1:2:1:2:54 0.00011154 "27688" 8380
1:2:1:2:55 0.000110507 "30213" 8974
1:2:1:2:56 0.000109474 "28766" 8642
1:2:1:2:57 0.000109474 "28769" 8645
1:2:1:2:58 0.000109474 "29130" 8731
1:2:1:2:59 0.000109474 "29492" 8815
1:2:1:2:60 0.000109474 "30573" 9051
1:2:1:2:61 0.000108441 "28406" 8554
1:2:1:2:62 0.000108441 "29127" 8728
1:2:1:2:63 0.000108441 "29132" 8733
1:2:1:2:64 0.000108441 "29851" 8893
1:2:1:2:65 0.000108441 "Parasuta dwyeri" 15372
1:2:1:2:66 0.000107409 "28410" 8558
1:2:1:2:67 0.000107409 "29849" 8891
1:2:1:2:68 0.000106376 "29853" 8895
1:2:1:2:69 0.000106376 "30211" 8972
1:2:1:2:70 0.000105343 "29850" 8892
1:2:1:2:71 0.00010431 "28771" 8647
1:2:1:2:72 0.000103278 "30571" 9049
1:2:1:2:73 0.000103278 "31292" 9195
1:2:1:2:74 0.000102245 "28047" 8466
1:2:1:2:75 0.000102245 "28768" 8644
1:2:1:2:76 0.000102245 "30932" 9124
1:2:1:2:77 0.000101212 "29126" 8727
1:2:1:2:78 0.000101212 "29487" 8810
1:2:1:2:79 0.000101212 "30210" 8971
1:2:1:2:80 0.000101212 "30933" 9125
1:2:1:2:81 0.000100179 "25885" 7958
1:2:1:2:82 0.000100179 "27324" 8294
1:2:1:2:83 0.000100179 "27684" 8376
1:2:1:2:84 0.000100179 "28767" 8643
1:2:1:2:85 0.000100179 "Denisonia devisi" 12252
1:2:1:2:86 0.000100179 "Lampropholis delicata" 13703
1:2:1:2:87 9.91465e-05 "28048" 8467
1:2:1:2:88 9.81137e-05 "25524" 7879
1:2:1:2:89 9.81137e-05 "28408" 8556
1:2:1:2:90 9.81137e-05 "29493" 8816
1:2:1:2:91 9.81137e-05 "Anilios proximus" 10046
1:2:1:2:92 9.7081e-05 "30931" 9123
1:2:1:2:93 9.7081e-05 "Pseudechis porphyriacus" 15970
1:2:1:2:94 9.60482e-05 "25884" 7957
1:2:1:2:95 9.60482e-05 "28405" 8553
1:2:1:2:96 9.50154e-05 "28407" 8555
1:2:1:2:97 9.50154e-05 "Hoplocephalus bitorquatus" 13493
1:2:1:2:98 9.50154e-05 "31290" 9193
1:2:1:2:99 9.39826e-05 "30570" 9048
1:2:1:2:100 9.29499e-05 "26964" 8211
1:2:1:2:101 9.29499e-05 "32011" 9312
1:2:1:2:102 9.19171e-05 "25163" 7804
1:2:1:2:103 9.19171e-05 "29848" 8890
1:2:1:2:104 9.19171e-05 "31291" 9194
1:2:1:2:105 9.08843e-05 "29485" 8808
1:2:1:2:106 9.08843e-05 "31651" 9257
1:2:1:2:107 8.98515e-05 "31293" 9196
1:2:1:2:108 8.98515e-05 "Notechis scutatus" 15032
1:2:1:2:109 8.88188e-05 "26244" 8039
1:2:1:2:110 8.88188e-05 "26604" 8125
1:2:1:2:111 8.88188e-05 "30930" 9122
1:2:1:2:112 8.7786e-05 "25523" 7878
1:2:1:2:113 8.7786e-05 "29486" 8809
1:2:1:2:114 8.7786e-05 "30209" 8970
1:2:1:2:115 8.7786e-05 "Amphibolurus burnsi" 9884
1:2:1:2:116 8.7786e-05 "32010" 9311
1:2:1:2:117 8.7786e-05 "Cryptoblepharus pulcher" 11698
1:2:1:2:118 8.67532e-05 "Nephrurus asper" 14988
1:2:1:2:119 8.67532e-05 "31650" 9256
1:2:1:2:120 8.67532e-05 "31652" 9258
1:2:1:2:121 8.67532e-05 "Liopholis whitii" 14304
1:2:1:2:122 8.57204e-05 "Carlia vivax" 11182
1:2:1:2:123 8.57204e-05 "Diporiphora australis" 12345
1:2:1:2:124 8.57204e-05 "Egernia rugosa" 12533
1:2:1:2:125 8.57204e-05 "Lygisaurus foliorum" 14454
1:2:1:2:126 8.46876e-05 "29845" 8887
1:2:1:2:127 8.46876e-05 "29847" 8889
1:2:1:2:128 8.46876e-05 "31289" 9192
1:2:1:2:129 8.46876e-05 "Demansia vestigiata" 12203
1:2:1:2:130 8.46876e-05 "Rhynchoedura ormsbyi" 16310
1:2:1:2:131 8.36549e-05 "24803" 7730
1:2:1:2:132 8.36549e-05 "31649" 9255
1:2:1:2:133 8.36549e-05 "Anilios nigrescens" 10043
1:2:1:2:134 8.26221e-05 "29846" 8888
1:2:1:2:135 8.26221e-05 "30574" 9052
1:2:1:2:136 8.26221e-05 "Intellagama lesueurii" 13582
1:2:1:2:137 8.05565e-05 "30569" 9047
1:2:1:2:138 7.95238e-05 "26963" 8210
1:2:1:2:139 7.95238e-05 "Cryptophis boschmai" 11707
1:2:1:2:140 7.95238e-05 "Lampropholis guichenoti" 13705
1:2:1:2:141 7.8491e-05 "30208" 8969
1:2:1:2:142 7.8491e-05 "32364" 9344
1:2:1:2:143 7.8491e-05 "Delma inornata" 12180
1:2:1:2:144 7.74582e-05 "25883" 7956
1:2:1:2:145 7.74582e-05 "32009" 9310
1:2:1:2:146 7.74582e-05 "Lerista bougainvillii" 13913
1:2:1:2:147 7.64254e-05 "30568" 9046
1:2:1:2:148 7.64254e-05 "30929" 9121
1:2:1:2:149 7.64254e-05 "31647" 9253
1:2:1:2:150 7.53927e-05 "30206" 8967
1:2:1:2:151 7.53927e-05 "30926" 9118
1:2:1:2:152 7.53927e-05 "Anilios wiedii" 10053
1:2:1:2:153 7.53927e-05 "Antaresia maculosa" 10374
1:2:1:2:154 7.53927e-05 "Morethia taeniopleura" 14897
1:2:1:2:155 7.53927e-05 "32012" 9313
1:2:1:2:156 7.53927e-05 "32370" 9350
1:2:1:2:157 7.53927e-05 "Cryptophis nigrescens" 11708
1:2:1:2:158 7.43599e-05 "30927" 9119
1:2:1:2:159 7.43599e-05 "31287" 9190
1:2:1:2:160 7.43599e-05 "32006" 9307
1:2:1:2:161 7.43599e-05 "32369" 9349
1:2:1:2:162 7.33271e-05 "32723" 9371
1:2:1:2:163 7.33271e-05 "32728" 9376
1:2:1:2:164 7.22943e-05 "30928" 9120
1:2:1:2:165 7.22943e-05 "Carlia schmeltzii" 11177
1:2:1:2:166 7.12616e-05 "26243" 8038
1:2:1:2:167 7.12616e-05 "30567" 9045
1:2:1:2:168 7.12616e-05 "31286" 9189
1:2:1:2:169 7.12616e-05 "32007" 9308
1:2:1:2:170 7.12616e-05 "31653" 9259
1:2:1:2:171 7.12616e-05 "32729" 9377
1:2:1:2:172 7.02288e-05 "30207" 8968
1:2:1:2:173 7.02288e-05 "30566" 9044
1:2:1:2:174 7.02288e-05 "31646" 9252
1:2:1:2:175 7.02288e-05 "31648" 9254
1:2:1:2:176 7.02288e-05 "32371" 9351
1:2:1:2:177 6.9196e-05 "Anilios affinis" 10016
1:2:1:2:178 6.81632e-05 "31288" 9191
1:2:1:2:179 6.81632e-05 "32365" 9345
1:2:1:2:180 6.81632e-05 "32724" 9372
1:2:1:2:181 6.81632e-05 "32727" 9375
1:2:1:2:182 6.71305e-05 "32008" 9309
1:2:1:2:183 6.71305e-05 "32368" 9348
1:2:1:2:184 6.71305e-05 "33086" 9400
1:2:1:2:185 6.60977e-05 "26603" 8124
1:2:1:2:186 6.60977e-05 "32366" 9346
1:2:1:2:187 6.60977e-05 "Lerista fragilis" 13932
1:2:1:2:188 6.60977e-05 "32730" 9378
1:2:1:2:189 6.60977e-05 "33083" 9397
1:2:1:2:190 6.60977e-05 "Amphibolurus muricatus" 9885
1:2:1:2:191 6.50649e-05 "33088" 9402
1:2:1:2:192 6.40321e-05 "33082" 9396
1:2:1:2:193 6.40321e-05 "33085" 9399
1:2:1:2:194 6.29993e-05 "33087" 9401
1:2:1:2:195 6.19666e-05 "Furina barnardi" 12897
1:2:1:2:196 6.19666e-05 "33084" 9398
1:2:1:2:197 6.09338e-05 "26242" 8037
1:2:1:2:198 6.09338e-05 "Pygmaeascincus timlowi" 16133
1:2:1:2:199 6.09338e-05 "32367" 9347
1:2:1:2:200 5.9901e-05 "Concinnia tenuis" 11529
1:2:1:2:201 5.9901e-05 "Oxyuranus scutellatus" 15255
1:2:1:2:202 5.9901e-05 "Pseudemoia entrecasteauxii" 15976
1:2:1:2:203 5.88682e-05 "Bellatorias frerei" 10762
1:2:1:2:204 5.78355e-05 "Demansia torquata" 12202
1:2:1:2:205 5.78355e-05 "Nebulifera robusta" 14985
1:2:1:2:206 5.78355e-05 "32725" 9373
1:2:1:2:207 5.78355e-05 "32726" 9374
1:2:1:2:208 5.78355e-05 "33089" 9403
1:2:1:2:209 5.57699e-05 "Ctenotus ingrami" 11796
1:2:1:2:210 5.47371e-05 "Ctenotus allotropis" 11756
1:2:1:2:211 5.37044e-05 "Diplodactylus platyurus" 12296
1:2:1:2:212 5.37044e-05 "Eremiascincus fasciolatus" 12707
1:2:1:2:213 5.37044e-05 "Egernia cunninghami" 12520
1:2:1:2:214 5.26716e-05 "Carlia rubigo" 11174
1:2:1:2:215 5.26716e-05 "33081" 9395
1:2:1:2:216 5.0606e-05 "Concinnia brachysoma" 11524
1:2:1:2:217 5.0606e-05 "Paradelma orientalis" 15357
1:2:1:2:218 5.0606e-05 "33446" 9425
1:2:1:2:219 4.95733e-05 "33090" 9404
1:2:1:2:220 4.85405e-05 "Anomalopus leuckartii" 10361
1:2:1:2:221 4.64749e-05 "Cyclodomorphus gerrardii" 11881
1:2:1:2:222 4.54422e-05 "Pseudechis guttatus" 15967
1:2:1:2:223 4.44094e-05 "Gehyra catenata" 12918
1:2:1:2:224 4.44094e-05 "33445" 9424
1:2:1:2:225 4.23438e-05 "Hemiaspis damelii" 13274
1:2:1:2:226 4.23438e-05 "33447" 9426
1:2:1:2:227 4.23438e-05 "Drysdalia coronoides" 12485
1:2:1:2:228 4.1311e-05 "Cacophis squamulosus" 11003
1:2:1:2:229 4.1311e-05 "33448" 9427
1:2:1:2:230 4.02783e-05 "Oedura castelnaui" 15054
1:2:1:2:231 4.02783e-05 "33444" 9423
1:2:1:2:232 4.02783e-05 "Carlia tetradactyla" 11180
1:2:1:2:233 3.92455e-05 "Liopholis modesta" 14298
1:2:1:2:234 3.92455e-05 "Pseudemoia pagenstecheri" 15977
1:2:1:2:235 3.92455e-05 "Rankinia diemensis" 16168
1:2:1:2:236 3.92455e-05 "Tiliqua nigrolutea" 17116
1:2:1:2:237 3.82127e-05 "Anomalopus verreauxii" 10364
1:2:1:2:238 3.71799e-05 "Hemiergis talbingoensis" 13395
1:2:1:2:239 3.61472e-05 "Concinnia martini" 11526
1:2:1:2:240 3.61472e-05 "Acritoscincus duperreyi" 9674
1:2:1:2:241 3.51144e-05 "Furina dunmalli" 12899
1:2:1:2:242 3.51144e-05 "Saproscincus mustelinus" 16389
1:2:1:2:243 3.40816e-05 "Antaioserpens albiceps" 10371
1:2:1:2:244 3.40816e-05 "Concinnia sokosoma" 11528
1:2:1:2:245 3.40816e-05 "Oedura tryoni" 15068
1:2:1:2:246 3.40816e-05 "33443" 9422
1:2:1:2:247 3.30488e-05 "Cryptophis nigrostriatus" 11709
1:2:1:2:248 3.30488e-05 "Delma plebeia" 12187
1:2:1:2:249 3.30488e-05 "Glaphyromorphus nigricaudis" 13082
1:2:1:2:250 3.30488e-05 "33442" 9421
1:2:1:2:251 3.30488e-05 "Delma impar" 12179
1:2:1:2:252 3.30488e-05 "Egernia saxatilis" 12534
1:2:1:2:253 3.09833e-05 "Hemiaspis signata" 13275
1:2:1:2:254 2.99505e-05 "Carlia jarnoldae" 11164
1:2:1:2:255 2.99505e-05 "Eulamprus tympanum" 12790
1:2:1:2:256 2.7885e-05 "Cacophis harriettae" 11001
1:2:1:2:257 2.7885e-05 "Carlia pectoralis" 11169
1:2:1:2:258 2.7885e-05 "Ctenotus brevipes" 11767
1:2:1:2:259 2.7885e-05 "Liburnascincus mundivensis" 14025
1:2:1:2:260 2.7885e-05 "Strophurus taenicauda" 16878
1:2:1:2:261 2.7885e-05 "Acritoscincus platynotus" 9675
1:2:1:2:262 2.7885e-05 "Eulamprus heatwolei" 12783
1:2:1:2:263 2.68522e-05 "Glaphyromorphus punctulatus" 13086
1:2:1:2:264 2.68522e-05 "Saiphos equalis" 16359
1:2:1:2:265 2.58194e-05 "Delma torquata" 12189
1:2:1:2:266 2.58194e-05 "Denisonia maculata" 12253
1:2:1:2:267 2.47866e-05 "Lerista zonulata" 13992
1:2:1:2:268 2.47866e-05 "Anepischetosia maccoyi" 10012
1:2:1:2:269 2.47866e-05 "Austrelaps superbus" 10718
1:2:1:2:270 2.37539e-05 "Cacophis krefftii" 11002
1:2:1:2:271 2.37539e-05 "Cryptoblepharus adamsi" 11676
1:2:1:2:272 2.37539e-05 "Eremiascincus pardalis" 12712
1:2:1:2:273 2.37539e-05 "Aprasia parapulchella" 10430
1:2:1:2:274 2.37539e-05 "Austrelaps ramsayi" 10717
1:2:1:2:275 2.37539e-05 "Parasuta flagellum" 15373
1:2:1:2:276 2.27211e-05 "Pseudemoia spenceri" 15979
1:2:1:2:277 2.16883e-05 "Calyptotis scutirostrum" 11143
1:2:1:2:278 2.16883e-05 "Cryptoblepharus virgatus" 11703
1:2:1:2:279 2.16883e-05 "Varanus semiremex" 17612
1:2:1:2:280 2.16883e-05 "Lampropholis amicula" 13698
1:2:1:2:281 2.16883e-05 "Pseudemoia rawlinsoni" 15978
1:2:1:2:282 2.06555e-05 "Carlia storri" 11179
1:2:1:2:283 2.06555e-05 "Oedura monilis" 15065
1:2:1:2:284 2.06555e-05 "Praeteropus brevicollis" 15840
1:2:1:2:285 1.96227e-05 "Acanthophis praelongus" 9622
1:2:1:2:286 1.96227e-05 "Ctenotus arcanus" 11758
1:2:1:2:287 1.96227e-05 "Ctenotus eurydice" 11782
1:2:1:2:288 1.96227e-05 "Glaphyromorphus crassicaudus" 13078
1:2:1:2:289 1.96227e-05 "Carinascincus coventryi" 11151
1:2:1:2:290 1.859e-05 "Cryptoblepharus litoralis" 11690
1:2:1:2:291 1.859e-05 "Saltuarius salebrosus" 16365
1:2:1:2:292 1.75572e-05 "Anilios torresianus" 10048
1:2:1:2:293 1.75572e-05 "Lissolepis coventryi" 14334
1:2:1:2:294 1.65244e-05 "Glaphyromorphus pumilus" 13085
1:2:1:2:295 1.65244e-05 "Oedura coggeri" 15056
1:2:1:2:296 1.65244e-05 "Tropidechis carinatus" 17323
1:2:1:2:297 1.54916e-05 "Anomalopus mackayi" 10362
1:2:1:2:298 1.54916e-05 "Ctenotus eutaenius" 11783
1:2:1:2:299 1.54916e-05 "Ctenotus zebrilla" 11854
1:2:1:2:300 1.54916e-05 "Gehyra einasleighensis" 12920
1:2:1:2:301 1.54916e-05 "Lampropholis adonis" 13697
1:2:1:2:302 1.54916e-05 "Lygisaurus aeratus" 14453
1:2:1:2:303 1.54916e-05 "Praeteropus gowi" 15841
1:2:1:2:304 1.44589e-05 "Anilios broomi" 10023
1:2:1:2:305 1.44589e-05 "Oedura elegans" 15057
1:2:1:2:306 1.44589e-05 "Amalosia lesueurii" 9837
1:2:1:2:307 1.44589e-05 "Hoplocephalus stephensii" 13495
1:2:1:2:308 1.34261e-05 "Calyptotis lepidorostrum" 11141
1:2:1:2:309 1.34261e-05 "Aprasia aurita" 10426
1:2:1:2:310 1.23933e-05 "Amalosia jacovae" 9836
1:2:1:2:311 1.23933e-05 "Carlia sexdentata" 11178
1:2:1:2:312 1.23933e-05 "Pygmaeascincus koshlandae" 16132
1:2:1:2:313 1.23933e-05 "Eulamprus kosciuskoi" 12784
1:2:1:2:314 1.23933e-05 "Saproscincus rosei" 16391
1:2:1:2:315 1.23933e-05 "Saproscincus spectabilis" 16393
1:2:1:2:316 1.13605e-05 "Delma labialis" 12181
1:2:1:2:317 1.13605e-05 "Bellatorias major" 10763
1:2:1:2:318 1.13605e-05 "Egernia mcpheei" 12529
1:2:1:2:319 1.13605e-05 "Eulamprus murrayi" 12787
1:2:1:2:320 1.13605e-05 "Uvidicolus sphyrurus" 17567
1:2:1:2:321 1.03278e-05 "Diporiphora phaeospinosa" 12354
1:2:1:2:322 1.03278e-05 "Liopholis montana" 14299
1:2:1:2:323 1.03278e-05 "Lophosaurus spinipes" 14343
1:2:1:2:324 9.29499e-06 "Anilios chamodracaena" 10025
1:2:1:2:325 9.29499e-06 "Carlia bicarinata" 11159
1:2:1:2:326 9.29499e-06 "Carlia rostralis" 11173
1:2:1:2:327 9.29499e-06 "Furina tristis" 12901
1:2:1:2:328 9.29499e-06 "Lampropholis couperi" 13702
1:2:1:2:329 8.26221e-06 "Calyptotis temporalis" 11144
1:2:1:2:330 8.26221e-06 "Lygisaurus macfarlani" 14456
1:2:1:2:331 8.26221e-06 "Lygisaurus malleolus" 14457
1:2:1:2:332 8.26221e-06 "Lygisaurus sesbrauna" 14460
1:2:1:2:333 8.26221e-06 "Rhynchoedura mentalis" 16309
1:2:1:2:334 8.26221e-06 "Tympanocryptis pinguicolla" 17445
1:2:1:2:335 7.22943e-06 "Cacophis churchilli" 11000
1:2:1:2:336 7.22943e-06 "Carlia decora" 11160
1:2:1:2:337 7.22943e-06 "Coeranoscincus frontalis" 11486
1:2:1:2:338 7.22943e-06 "Coeranoscincus reticulatus" 11487
1:2:1:2:339 7.22943e-06 "Lampropholis coggeri" 13700
1:2:1:2:340 7.22943e-06 "Lerista colliveri" 13921
1:2:1:2:341 7.22943e-06 "Ophioscincus ophioscincus" 15185
1:2:1:2:342 7.22943e-06 "Calyptotis ruficauda" 11142
1:2:1:2:343 7.22943e-06 "Drysdalia rhodogaster" 12487
1:2:1:2:344 7.22943e-06 "Pseudemoia cryodroma" 15975
1:2:1:2:345 6.19666e-06 "Anilios leucoproctus" 10037
1:2:1:2:346 6.19666e-06 "Carlia rubrigularis" 11175
1:2:1:2:347 6.19666e-06 "Ctenotus capricorni" 11771
1:2:1:2:348 6.19666e-06 "Glaphyromorphus cracens" 13077
1:2:1:2:349 6.19666e-06 "Lygisaurus zuma" 14462
1:2:1:2:350 6.19666e-06 "Nactus cheverti" 14924
1:2:1:2:351 6.19666e-06 "Ophioscincus truncatus" 15186
1:2:1:2:352 6.19666e-06 "Pygopus robertsi" 16139
1:2:1:2:353 6.19666e-06 "Cyclodomorphus michaeli" 11884
1:2:1:2:354 6.19666e-06 "Hoplocephalus bungaroides" 13494
1:2:1:2:355 6.19666e-06 "Phyllurus platurus" 15641
1:2:1:2:356 6.19666e-06 "Saltuarius moritzi" 16364
1:2:1:2:357 5.16388e-06 "Antaioserpens warro" 10372
1:2:1:2:358 5.16388e-06 "Carlia longipes" 11167
1:2:1:2:359 5.16388e-06 "Carlia rhomboidalis" 11171
1:2:1:2:360 5.16388e-06 "Concinnia queenslandiae" 11527
1:2:1:2:361 5.16388e-06 "Ctenotus rosarium" 11826
1:2:1:2:362 5.16388e-06 "Cyrtodactylus mcdonaldi" 12015
1:2:1:2:363 5.16388e-06 "Eroticoscincus graciloides" 12717
1:2:1:2:364 5.16388e-06 "Glaphyromorphus fuscicaudis" 13080
1:2:1:2:365 5.16388e-06 "Lerista storri" 13975
1:2:1:2:366 5.16388e-06 "Lophosaurus boydii" 14341
1:2:1:2:367 5.16388e-06 "Nactus eboracensis" 14925
1:2:1:2:368 5.16388e-06 "Oedura argentea" 15052
1:2:1:2:369 5.16388e-06 "Ophioscincus cooloolensis" 15184
1:2:1:2:370 5.16388e-06 "Saltuarius cornutus" 16362
1:2:1:2:371 5.16388e-06 "Saproscincus basiliscus" 16383
1:2:1:2:372 5.16388e-06 "Anomalopus swansoni" 10363
1:2:1:2:373 5.16388e-06 "Harrisoniascincus zia" 13205
1:2:1:2:374 4.1311e-06 "Carphodactylus laevis" 11184
1:2:1:2:375 4.1311e-06 "Concinnia amplus" 11523
1:2:1:2:376 4.1311e-06 "Concinnia tigrinus" 11530
1:2:1:2:377 4.1311e-06 "Cyrtodactylus tuberculatus" 12080
1:2:1:2:378 4.1311e-06 "Delma mitella" 12182
1:2:1:2:379 4.1311e-06 "Lerista chordae" 13917
1:2:1:2:380 4.1311e-06 "Lerista cinerea" 13919
1:2:1:2:381 4.1311e-06 "Lerista hobsoni" 13939
1:2:1:2:382 4.1311e-06 "Lerista vanderduysi" 13982
1:2:1:2:383 4.1311e-06 "Pseudothecadactylus australis" 16065
1:2:1:2:384 4.1311e-06 "Saproscincus czechurai" 16385
1:2:1:2:385 4.1311e-06 "Saproscincus tetradactylus" 16394
1:2:1:2:386 4.1311e-06 "Cyclodomorphus praealtus" 11885
1:2:1:2:387 4.1311e-06 "Lampropholis caligula" 13699
1:2:1:2:388 4.1311e-06 "Saltuarius wyberba" 16367
1:2:1:2:389 3.09833e-06 "Ctenotus nullum" 11812
1:2:1:2:390 3.09833e-06 "Glaphyromorphus mjobergi" 13081
1:2:1:2:391 3.09833e-06 "Lerista wilkinsi" 13989
1:2:1:2:392 3.09833e-06 "Liburnascincus coensis" 14024
1:2:1:2:393 3.09833e-06 "Lygisaurus laevis" 14455
1:2:1:2:394 3.09833e-06 "Lygisaurus rococo" 14459
1:2:1:2:395 3.09833e-06 "Oedura picta" 15067
1:2:1:2:396 3.09833e-06 "Saproscincus challengeri" 16384
1:2:1:2:397 3.09833e-06 "Saproscincus hannahae" 16387
1:2:1:2:398 3.09833e-06 "Liopholis guthega" 14294
1:2:1:2:399 3.09833e-06 "Saproscincus oriarus" 16390
1:2:1:2:400 2.06555e-06 "Anilios silvia" 10047
1:2:1:2:401 2.06555e-06 "Carlia dogare" 11162
1:2:1:2:402 2.06555e-06 "Carlia rimula" 11172
1:2:1:2:403 2.06555e-06 "Concinnia frerei" 11525
1:2:1:2:404 2.06555e-06 "Ctenotus monticola" 11809
1:2:1:2:405 2.06555e-06 "Ctenotus terrareginae" 11847
1:2:1:2:406 2.06555e-06 "Cyrtodactylus hoskini" 11977
1:2:1:2:407 2.06555e-06 "Cyrtodactylus pronarus" 12037
1:2:1:2:408 2.06555e-06 "Glaphyromorphus clandestinus" 13076
1:2:1:2:409 2.06555e-06 "Lampropholis colossus" 13701
1:2:1:2:410 2.06555e-06 "Lampropholis mirabilis" 13706
1:2:1:2:411 2.06555e-06 "Lampropholis robertsi" 13707
1:2:1:2:412 2.06555e-06 "Lerista ameles" 13905
1:2:1:2:413 2.06555e-06 "Liburnascincus artemis" 14023
1:2:1:2:414 2.06555e-06 "Lygisaurus tanneri" 14461
1:2:1:2:415 2.06555e-06 "Nangura spinosa" 14968
1:2:1:2:416 2.06555e-06 "Phyllurus nepthys" 15638
1:2:1:2:417 2.06555e-06 "Saltuarius swaini" 16366
1:2:1:2:418 2.06555e-06 "Sepsiscus pluto" 16549
1:2:1:2:419 2.06555e-06 "Strophurus congoo" 16865
1:2:1:2:420 2.06555e-06 "Varanus keithhornei" 17594
1:2:1:2:421 2.06555e-06 "Anilios batillus" 10020
1:2:1:2:422 2.06555e-06 "Saltuarius kateae" 16363
1:2:1:2:423 1.03278e-06 "Anilios insperatus" 10034
1:2:1:2:424 1.03278e-06 "Calyptotis thorntonensis" 11145
1:2:1:2:425 1.03278e-06 "Carlia wundalthini" 11183
1:2:1:2:426 1.03278e-06 "Cryptoblepharus fuhni" 11686
1:2:1:2:427 1.03278e-06 "Ctenotus quinkan" 11821
1:2:1:2:428 1.03278e-06 "Eulamprus luteilateralis" 12786
1:2:1:2:429 1.03278e-06 "Eulamprus tryoni" 12789
1:2:1:2:430 1.03278e-06 "Glaphyromorphus nyanchupinta" 13083
1:2:1:2:431 1.03278e-06 "Glaphyromorphus othelarrni" 13084
1:2:1:2:432 1.03278e-06 "Lepidodactylus pumilus" 13811
1:2:1:2:433 1.03278e-06 "Lerista rochfordensis" 13969
1:2:1:2:434 1.03278e-06 "Lerista vittata" 13987
1:2:1:2:435 1.03278e-06 "Lygisaurus abscondita" 14452
1:2:1:2:436 1.03278e-06 "Lygisaurus parrhasius" 14458
1:2:1:2:437 1.03278e-06 "Oedura lineata" 15062
1:2:1:2:438 1.03278e-06 "Phyllurus isis" 15637
1:2:1:2:439 1.03278e-06 "Phyllurus ossa" 15639
1:2:1:2:440 1.03278e-06 "Phyllurus pinnaclensis" 15640
1:2:1:2:441 1.03278e-06 "Proablepharus barrylyoni" 15870
1:2:1:2:442 1.03278e-06 "Saproscincus eungellensis" 16386
1:2:1:2:443 1.03278e-06 "Saproscincus lewisi" 16388
1:2:1:2:444 1.03278e-06 "Saproscincus saltus" 16392
1:2:1:2:445 1.03278e-06 "Techmarscincus jigurru" 17006
1:2:1:2:446 1.03278e-06 "Tympanocryptis condaminensis" 17437
1:2:1:2:447 1.03278e-06 "Tympanocryptis wilsoni" 17448
1:2:1:2:448 1.03278e-06 "Eulamprus leuraensis" 12785
1:2:1:2:449 1.03278e-06 "Lampropholis elongata" 13704
1:2:1:3:1 0.0003088 "Varanus panoptes" 17603
1:2:1:3:2 0.000279882 "Aspidites melanocephalus" 10484
1:2:1:3:3 0.000259227 "Carlia munda" 11168
1:2:1:3:4 0.000210686 "Delma borea" 12171
1:2:1:3:5 0.000195195 "Amalosia rhombifer" 9839
1:2:1:3:6 0.000188998 "Suta punctata" 16891
1:2:1:3:7 0.0001859 "Carlia triacantha" 11181
1:2:1:3:8 0.000184867 "Cryptoblepharus metallicus" 11693
1:2:1:3:9 0.000181769 "Ctenophorus slateri" 11740
1:2:1:3:10 0.000180736 "Anilios diversus" 10026
1:2:1:3:11 0.000153884 "Proablepharus tenuis" 15874
1:2:1:3:12 0.000151818 "Chlamydosaurus kingii" 11340
1:2:1:3:13 0.000139425 "Eremiascincus isolepis" 12709
1:2:1:3:14 0.000139425 "Varanus scalaris" 17611
1:2:1:3:15 0.000133228 "Menetia maini" 14684
1:2:1:3:16 0.000132195 "26229" 8029
1:2:1:3:17 0.000132195 "26230" 8030
1:2:1:3:18 0.000132195 "26589" 8113
1:2:1:3:19 0.00013013 "26231" 8031
1:2:1:3:20 0.000129097 "26586" 8110
1:2:1:3:21 0.000129097 "26946" 8193
1:2:1:3:22 0.000128064 "26590" 8114
1:2:1:3:23 0.000128064 "Crocodylus johnstoni" 11621
1:2:1:3:24 0.000127031 "26591" 8115
1:2:1:3:25 0.0001229 "26585" 8109
1:2:1:3:26 0.0001229 "26588" 8112
1:2:1:3:27 0.0001229 "26945" 8192
1:2:1:3:28 0.0001229 "26949" 8196
1:2:1:3:29 0.000121868 "26232" 8032
1:2:1:3:30 0.000121868 "26947" 8194
1:2:1:3:31 0.000120835 "25513" 7874
1:2:1:3:32 0.000120835 "26587" 8111
1:2:1:3:33 0.000120835 "26948" 8195
1:2:1:3:34 0.000120835 "Anilios unguirostris" 10051
1:2:1:3:35 0.000119802 "26950" 8197
1:2:1:3:36 0.000119802 "Pseudonaja nuchalis" 16051
1:2:1:3:37 0.000118769 "Tropidonophis mairii" 17341
1:2:1:3:38 0.000116704 "25153" 7799
1:2:1:3:39 0.000116704 "25873" 7952
1:2:1:3:40 0.000116704 "26592" 8116
1:2:1:3:41 0.000116704 "Lophognathus gilberti" 14338
1:2:1:3:42 0.000115671 "26227" 8027
1:2:1:3:43 0.000115671 "26228" 8028
1:2:1:3:44 0.000114638 "Ctenotus inornatus" 11797
1:2:1:3:45 0.000113605 "25871" 7950
1:2:1:3:46 0.000113605 "27306" 8276
1:2:1:3:47 0.000113605 "27318" 8288
1:2:1:3:48 0.000113605 "Ctenotus superciliaris" 11842
1:2:1:3:49 0.000112573 "25514" 7875
1:2:1:3:50 0.000112573 "26226" 8026
1:2:1:3:51 0.000112573 "26233" 8033
1:2:1:3:52 0.00011154 "25512" 7873
1:2:1:3:53 0.00011154 "25872" 7951
1:2:1:3:54 0.00011154 "25874" 7953
1:2:1:3:55 0.00011154 "26236" 8036
1:2:1:3:56 0.00011154 "27319" 8289
1:2:1:3:57 0.00011154 "Demansia papuensis" 12194
1:2:1:3:58 0.000110507 "25154" 7800
1:2:1:3:59 0.000110507 "26957" 8204
1:2:1:3:60 0.000110507 "27307" 8277
1:2:1:3:61 0.000110507 "27308" 8278
1:2:1:3:62 0.000110507 "27309" 8279
1:2:1:3:63 0.000109474 "26235" 8035
1:2:1:3:64 0.000109474 "26951" 8198
1:2:1:3:65 0.000109474 "27679" 8371
1:2:1:3:66 0.000109474 "Varanus mertensi" 17598
1:2:1:3:67 0.000108441 "25867" 7948
1:2:1:3:68 0.000108441 "26597" 8121
1:2:1:3:69 0.000107409 "26944" 8191
1:2:1:3:70 0.000107409 "28040" 8459
1:2:1:3:71 0.000107409 "Diporiphora lalliae" 12349
1:2:1:3:72 0.000106376 "25152" 7798
1:2:1:3:73 0.000106376 "25875" 7954
1:2:1:3:74 0.000106376 "26596" 8120
1:2:1:3:75 0.000106376 "26958" 8205
1:2:1:3:76 0.000106376 "28041" 8460
1:2:1:3:77 0.000105343 "26956" 8203
1:2:1:3:78 0.00010431 "25511" 7872
1:2:1:3:79 0.00010431 "26234" 8034
1:2:1:3:80 0.00010431 "27317" 8287
1:2:1:3:81 0.00010431 "27320" 8290
1:2:1:3:82 0.000103278 "26595" 8119
1:2:1:3:83 0.000103278 "26952" 8199
1:2:1:3:84 0.000102245 "25868" 7949
1:2:1:3:85 0.000102245 "25876" 7955
1:2:1:3:86 0.000102245 "26593" 8117
1:2:1:3:87 0.000102245 "26954" 8201
1:2:1:3:88 0.000102245 "26955" 8202
1:2:1:3:89 0.000102245 "27316" 8286
1:2:1:3:90 0.000102245 "27678" 8370
1:2:1:3:91 0.000102245 "Diporiphora bilineata" 12347
1:2:1:3:92 0.000100179 "26959" 8206
1:2:1:3:93 0.000100179 "27680" 8372
1:2:1:3:94 0.000100179 "28039" 8458
1:2:1:3:95 9.91465e-05 "26594" 8118
1:2:1:3:96 9.91465e-05 "26598" 8122
1:2:1:3:97 9.91465e-05 "27310" 8280
1:2:1:3:98 9.7081e-05 "25155" 7801
1:2:1:3:99 9.7081e-05 "Liasis olivaceus" 14022
1:2:1:3:100 9.60482e-05 "25515" 7876
1:2:1:3:101 9.60482e-05 "Brachyurophis roperi" 10921
1:2:1:3:102 9.50154e-05 "27681" 8373
1:2:1:3:103 9.50154e-05 "Liasis fuscus" 14020
1:2:1:3:104 9.39826e-05 "26953" 8200
1:2:1:3:105 9.39826e-05 "27321" 8291
1:2:1:3:106 9.39826e-05 "Acrochordus arafurae" 9677
1:2:1:3:107 9.19171e-05 "25156" 7802
1:2:1:3:108 9.19171e-05 "Pygopus steelescotti" 16141
1:2:1:3:109 9.08843e-05 "25157" 7803
1:2:1:3:110 8.88188e-05 "26960" 8207
1:2:1:3:111 8.7786e-05 "25516" 7877
1:2:1:3:112 8.7786e-05 "Lucasium immaculatum" 14363
1:2:1:3:113 8.67532e-05 "26943" 8190
1:2:1:3:114 8.36549e-05 "Eremiascincus intermedius" 12708
1:2:1:3:115 8.36549e-05 "Varanus storri" 17615
1:2:1:3:116 8.15893e-05 "Morethia storri" 14896
1:2:1:3:117 8.05565e-05 "Gehyra australis" 12915
1:2:1:3:118 7.95238e-05 "Pseudechis pailsi" 15968
1:2:1:3:119 7.74582e-05 "27323" 8293
1:2:1:3:120 7.74582e-05 "Cryptoblepharus ruber" 11700
1:2:1:3:121 7.64254e-05 "Diporiphora magna" 12351
1:2:1:3:122 7.64254e-05 "Pseudechis weigeli" 15972
1:2:1:3:123 7.53927e-05 "27322" 8292
1:2:1:3:124 7.53927e-05 "Carlia amax" 11158
1:2:1:3:125 7.43599e-05 "26961" 8208
1:2:1:3:126 6.9196e-05 "Antaresia childreni" 10373
1:2:1:3:127 6.71305e-05 "26962" 8209
1:2:1:3:128 6.60977e-05 "Demansia quaesitor" 12196
1:2:1:3:129 6.40321e-05 "Pseudoferania polylepis" 16031
1:2:1:3:130 6.40321e-05 "Varanus glebopalma" 17588
1:2:1:3:131 6.29993e-05 "Ctenotus pulchellus" 11819
1:2:1:3:132 6.19666e-05 "26602" 8123
1:2:1:3:133 6.19666e-05 "Lerista orientalis" 13960
1:2:1:3:134 6.19666e-05 "Lophognathus temporalis" 14340
1:2:1:3:135 6.09338e-05 "Varanus mitchelli" 17599
1:2:1:3:136 5.9901e-05 "Chelosania brunnea" 11301
1:2:1:3:137 5.9901e-05 "Ctenotus decaneurus" 11775
1:2:1:3:138 5.9901e-05 "Diporiphora albilabris" 12341
1:2:1:3:139 5.9901e-05 "Gehyra nana" 12933
1:2:1:3:140 5.68027e-05 "Acanthophis rugosus" 9624
1:2:1:3:141 5.0606e-05 "Ctenotus pallescens" 11816
1:2:1:3:142 4.85405e-05 "Vermicella intermedia" 17624
1:2:1:3:143 4.75077e-05 "Crenadactylus naso" 11610
1:2:1:3:144 4.75077e-05 "Cryptophis pallidiceps" 11710
1:2:1:3:145 4.75077e-05 "Diporiphora arnhemica" 12344
1:2:1:3:146 4.54422e-05 "Strophurus taeniatus" 16877
1:2:1:3:147 4.44094e-05 "Gehyra kimberleyi" 12924
1:2:1:3:148 4.1311e-05 "Anilios guentheri" 10031
1:2:1:3:149 4.1311e-05 "Ctenotus militaris" 11807
1:2:1:3:150 4.02783e-05 "Nephrurus sheai" 14992
1:2:1:3:151 4.02783e-05 "Stegonotus cucullatus" 16774
1:2:1:3:152 3.92455e-05 "Demansia angusticeps" 12190
1:2:1:3:153 3.92455e-05 "Lerista borealis" 13912
1:2:1:3:154 3.71799e-05 "Anilios kimberleyensis" 10035
1:2:1:3:155 3.71799e-05 "Demansia olivacea" 12193
1:2:1:3:156 3.61472e-05 "Egernia hosmeri" 12527
1:2:1:3:157 3.40816e-05 "Carlia rufilatus" 11176
1:2:1:3:158 3.40816e-05 "Pseudonaja ingrami" 16048
1:2:1:3:159 3.09833e-05 "Gehyra koira" 12925
1:2:1:3:160 2.7885e-05 "Carlia gracilis" 11163
1:2:1:3:161 2.7885e-05 "Diplodactylus barraganae" 12278
1:2:1:3:162 2.68522e-05 "Anilios yirrikalae" 10054
1:2:1:3:163 2.68522e-05 "Lerista griffini" 13937
1:2:1:3:164 2.68522e-05 "Rhynchoedura sexapora" 16312
1:2:1:3:165 2.58194e-05 "Gehyra robusta" 12941
1:2:1:3:166 2.47866e-05 "Oedura bella" 15053
1:2:1:3:167 2.37539e-05 "Cryptoblepharus zoticus" 11706
1:2:1:3:168 2.37539e-05 "Ctenotus essingtonii" 11780
1:2:1:3:169 2.37539e-05 "Ctenotus striaticeps" 11840
1:2:1:3:170 2.37539e-05 "Heteronotia planiceps" 13445
1:2:1:3:171 2.37539e-05 "Oedura marmorata" 15064
1:2:1:3:172 2.37539e-05 "Varanus baritji" 17573
1:2:1:3:173 2.37539e-05 "Varanus glauerti" 17587
1:2:1:3:174 2.27211e-05 "Ctenotus vertebralis" 11850
1:2:1:3:175 2.27211e-05 "Eremiascincus douglasi" 12706
1:2:1:3:176 2.16883e-05 "Lerista greeri" 13936
1:2:1:3:177 2.06555e-05 "Demansia simplex" 12201
1:2:1:3:178 2.06555e-05 "Vermicella multifasciata" 17625
1:2:1:3:179 1.96227e-05 "Cryptoblepharus juno" 11687
1:2:1:3:180 1.96227e-05 "Ctenotus tantillus" 11846
1:2:1:3:181 1.96227e-05 "Oedura gracilis" 15061
1:2:1:3:182 1.859e-05 "Acanthophis hawkei" 9621
1:2:1:3:183 1.859e-05 "Diplodactylus custos" 12282
1:2:1:3:184 1.859e-05 "Gehyra minuta" 12928
1:2:1:3:185 1.75572e-05 "Anilios troglodytes" 10050
1:2:1:3:186 1.65244e-05 "Acanthophis cryptamydros" 9620
1:2:1:3:187 1.65244e-05 "Cryptoblepharus cygnatus" 11683
1:2:1:3:188 1.65244e-05 "Ctenotus storri" 11838
1:2:1:3:189 1.65244e-05 "Menetia alanae" 14681
1:2:1:3:190 1.54916e-05 "Diplodactylus hillii" 12288
1:2:1:3:191 1.54916e-05 "Glaphyromorphus darwiniensis" 13079
1:2:1:3:192 1.54916e-05 "Lerista karlschmidti" 13944
1:2:1:3:193 1.54916e-05 "Suta ordensis" 16890
1:2:1:3:194 1.44589e-05 "Ctenotus halysis" 11789
1:2:1:3:195 1.44589e-05 "Ctenotus quirinus" 11822
1:2:1:3:196 1.44589e-05 "Gehyra occidentalis" 12934
1:2:1:3:197 1.34261e-05 "Amalosia obscura" 9838
1:2:1:3:198 1.34261e-05 "Cryptoblepharus tytthos" 11701
1:2:1:3:199 1.23933e-05 "Cryptagama aurita" 11675
1:2:1:3:200 1.23933e-05 "Ctenotus rimacolus" 11824
1:2:1:3:201 1.23933e-05 "Egernia douglasi" 12523
1:2:1:3:202 1.23933e-05 "Gehyra borroloola" 12917
1:2:1:3:203 1.23933e-05 "Varanus kingorum" 17595
1:2:1:3:204 1.13605e-05 "Anilios tovelli" 10049
1:2:1:3:205 1.13605e-05 "Ctenotus borealis" 11765
1:2:1:3:206 1.13605e-05 "Ctenotus ehmanni" 11779
1:2:1:3:207 1.13605e-05 "Ctenotus vagus" 11849
1:2:1:3:208 1.03278e-05 "Cyclodomorphus maximus" 11882
1:2:1:3:209 1.03278e-05 "Proablepharus naranjicaudus" 15872
1:2:1:3:210 1.03278e-05 "Varanus primordius" 17606
1:2:1:3:211 9.29499e-06 "Ctenotus hilli" 11793
1:2:1:3:212 8.26221e-06 "Carlia johnstonei" 11165
1:2:1:3:213 8.26221e-06 "Ctenotus astictus" 11762
1:2:1:3:214 8.26221e-06 "Ctenotus burbidgei" 11769
1:2:1:3:215 8.26221e-06 "Ctenotus coggeri" 11773
1:2:1:3:216 8.26221e-06 "Gehyra pamela" 12935
1:2:1:3:217 8.26221e-06 "Lerista separanda" 13971
1:2:1:3:218 8.26221e-06 "Oedura gemmata" 15060
1:2:1:3:219 7.22943e-06 "Demansia flagellatio" 12192
1:2:1:3:220 7.22943e-06 "Diporiphora superba" 12357
1:2:1:3:221 7.22943e-06 "Eremiascincus brongersmai" 12705
1:2:1:3:222 7.22943e-06 "Strophurus mcmillani" 16871
1:2:1:3:223 6.19666e-06 "Crenadactylus rostralis" 11614
1:2:1:3:224 6.19666e-06 "Cryptoblepharus mertensi" 11692
1:2:1:3:225 6.19666e-06 "Ctenotus colletti" 11774
1:2:1:3:226 6.19666e-06 "Gehyra xenopus" 12946
1:2:1:3:227 6.19666e-06 "Pseudothecadactylus lindneri" 16067
1:2:1:3:228 5.16388e-06 "Anilios howi" 10033
1:2:1:3:229 5.16388e-06 "Ctenotus arnhemensis" 11760
1:2:1:3:230 5.16388e-06 "Gehyra multiporosa" 12931
1:2:1:3:231 5.16388e-06 "Gehyra spheniscus" 12943
1:2:1:3:232 5.16388e-06 "Lerista simillima" 13972
1:2:1:3:233 5.16388e-06 "Lerista stylis" 13976
1:2:1:3:234 5.16388e-06 "Lerista walkeri" 13988
1:2:1:3:235 5.16388e-06 "Pogona microlepidota" 15803
1:2:1:3:236 5.16388e-06 "Simalia oenpelliensis" 16579
1:2:1:3:237 5.16388e-06 "Strophurus horneri" 16867
1:2:1:3:238 5.16388e-06 "Strophurus robinsoni" 16874
1:2:1:3:239 4.1311e-06 "Cryptoblepharus exochus" 11685
1:2:1:3:240 4.1311e-06 "Cryptoblepharus megastictus" 11691
1:2:1:3:241 4.1311e-06 "Diporiphora bennettii" 12346
1:2:1:3:242 4.1311e-06 "Lucasium occultum" 14365
1:2:1:3:243 3.09833e-06 "Anilios minimus" 10041
1:2:1:3:244 3.09833e-06 "Bellatorias obiri" 10764
1:2:1:3:245 3.09833e-06 "Brachyurophis morrisi" 10920
1:2:1:3:246 3.09833e-06 "Cryptoblepharus daedalos" 11684
1:2:1:3:247 3.09833e-06 "Ctenotus mastigura" 11805
1:2:1:3:248 3.09833e-06 "Lerista kalumburu" 13943
1:2:1:3:249 3.09833e-06 "Morelia carinata" 14885
1:2:1:3:250 3.09833e-06 "Oedura filicipoda" 15058
1:2:1:3:251 3.09833e-06 "Pseudothecadactylus cavaticus" 16066
1:2:1:3:252 2.06555e-06 "Anilios micrommus" 10040
1:2:1:3:253 2.06555e-06 "Anilios nema" 10042
1:2:1:3:254 2.06555e-06 "Ctenotus gagudju" 11785
1:2:1:3:255 2.06555e-06 "Ctenotus kurnbudj" 11799
1:2:1:3:256 2.06555e-06 "Ctenotus stuarti" 11841
1:2:1:3:257 2.06555e-06 "Gehyra girloorloo" 12922
1:2:1:3:258 2.06555e-06 "Glaphyromorphus arnhemicus" 13075
1:2:1:3:259 2.06555e-06 "Lerista apoda" 13907
1:2:1:3:260 2.06555e-06 "Lerista bunglebungle" 13914
1:2:1:3:261 2.06555e-06 "Lerista robusta" 13968
1:2:1:3:262 2.06555e-06 "Menetia concinna" 14682
1:2:1:3:263 2.06555e-06 "Tympanocryptis pentalineata" 17444
1:2:1:3:264 2.06555e-06 "Varanus sparnus" 17613
1:2:1:3:265 1.03278e-06 "Anilios zonula" 10055
1:2:1:3:266 1.03278e-06 "Cryptoblepharus wulbu" 11704
1:2:1:3:267 1.03278e-06 "Ctenotus mesotes" 11806
1:2:1:3:268 1.03278e-06 "Diporiphora convergens" 12348
1:2:1:3:269 1.03278e-06 "Lerista carpentariae" 13915
1:2:1:3:270 1.03278e-06 "Oedura murrumanu" 15066
1:2:1:3:271 1.03278e-06 "Simoselaps minimus" 16585
1:2:1:4:1 0.000146654 "Proablepharus kinghorni" 15871
1:2:1:4:2 0.000120835 "Demansia rimicola" 12198
1:2:1:4:3 0.000109474 "Brachyurophis incinctus" 10919
1:2:1:4:4 9.7081e-05 "28401" 8549
1:2:1:4:5 9.60482e-05 "28765" 8641
1:2:1:4:6 9.39826e-05 "29125" 8726
1:2:1:4:7 9.29499e-05 "28400" 8548
1:2:1:4:8 9.29499e-05 "28764" 8640
1:2:1:4:9 9.19171e-05 "28762" 8638
1:2:1:4:10 9.19171e-05 "28763" 8639
1:2:1:4:11 8.98515e-05 "28042" 8461
1:2:1:4:12 8.98515e-05 "28403" 8551
1:2:1:4:13 8.7786e-05 "28044" 8463
1:2:1:4:14 8.7786e-05 "28402" 8550
1:2:1:4:15 8.7786e-05 "29124" 8725
1:2:1:4:16 8.7786e-05 "Pseudonaja guttata" 16046
1:2:1:4:17 8.57204e-05 "28404" 8552
1:2:1:4:18 7.74582e-05 "27682" 8374
1:2:1:4:19 7.43599e-05 "27683" 8375
1:2:1:4:20 7.43599e-05 "28043" 8462
1:2:1:4:21 7.12616e-05 "Strophurus krisalys" 16870
1:2:1:4:22 6.71305e-05 "Ctenotus hebetior" 11791
1:2:1:4:23 5.37044e-05 "Brachyurophis campbelli" 10917
1:2:1:4:24 5.26716e-05 "Ctenotus lateralis" 11801
1:2:1:4:25 5.26716e-05 "Varanus spenceri" 17614
1:2:1:4:26 4.44094e-05 "Diplodactylus ameyi" 12277
1:2:1:4:27 3.20161e-05 "Lerista emmotti" 13929
1:2:1:4:28 2.47866e-05 "Pseudechis colletti" 15966
1:2:1:4:29 2.37539e-05 "Pogona henrylawsoni" 15802
1:2:1:4:30 1.44589e-05 "Ctenotus agrestis" 11753
1:2:1:4:31 1.23933e-05 "Ctenotus schevilli" 11831
1:2:1:4:32 8.26221e-06 "Diporiphora ameliae" 12342
1:2:1:4:33 3.09833e-06 "Anilios aspina" 10018
1:2:1:5:1 1.75572e-05 "34527" 9466
1:2:1:5:2 1.75572e-05 "34528" 9467
1:2:1:5:3 1.54916e-05 "34887" 9479
1:2:1:5:4 1.44589e-05 "34526" 9465
1:2:1:5:5 1.13605e-05 "Carinascincus metallicus" 11153
1:2:1:5:6 4.1311e-06 "Carinascincus greeni" 11152
1:2:1:5:7 4.1311e-06 "Carinascincus microlepidotus" 11154
1:2:1:5:8 4.1311e-06 "Carinascincus ocellatus" 11155
1:2:1:5:9 4.1311e-06 "Carinascincus pretiosus" 11157
1:2:1:5:10 4.1311e-06 "Cyclodomorphus casuarinae" 11879
1:2:1:5:11 3.09833e-06 "Carinascincus orocryptus" 11156
1:2:2:1 0.00054324 "Hemidactylus garnotii" 13310
1:2:2:2 0.000495733 "Eutropis multifasciata" 12843
1:2:2:3 0.000491601 "Psammodynastes pulverulentus" 15923
1:2:2:4 0.000478175 "Chrysopelea ornata" 11349
1:2:2:5 0.000464749 "Rhabdophis subminiatus" 16199
1:2:2:6 0.000463717 "Ophiophagus hannah" 15183
1:2:2:7 0.000434799 "Dendrelaphis pictus" 12228
1:2:2:8 0.0004317 "Hemidactylus platyurus" 13355
1:2:2:9 0.00041311 "Gekko gecko" 12957
1:2:2:10 0.000386258 "Ahaetulla prasina" 9808
1:2:2:11 0.000370767 "Boiga multomaculata" 10831
1:2:2:12 0.000369734 "Lycodon subcinctus" 14412
1:2:2:13 0.000365603 "Lycodon capucinus" 14378
1:2:2:14 0.000361472 "Ptyas korros" 16103
1:2:2:15 0.000354242 "Gehyra mutilata" 12932
1:2:2:16 0.000350111 "Xenopeltis unicolor" 17699
1:2:2:17 0.000338751 "Oreocryptophis porphyraceus" 15225
1:2:2:18 0.000330488 "Calamaria pavimentata" 11048
1:2:2:19 0.00032739 "Varanus salvator" 17610
1:2:2:20 0.000319128 "Takydromus sexlineatus" 16926
1:2:2:21 0.00029744 "Argyrophis diardii" 10443
1:2:2:22 0.00029744 "Trimeresurus albolabris" 17251
1:2:2:23 0.00029021 "Oligodon cinereus" 15081
1:2:2:24 0.000286079 "Subdoluseps bowringii" 16882
1:2:2:25 0.000280915 "Python bivittatus" 16143
1:2:2:26 0.000263358 "Sibynophis collaris" 16570
1:2:2:27 0.000262325 "Draco maculatus" 12450
1:2:2:28 0.000240637 "Scincella reevesii" 16527
1:2:2:29 0.000228244 "Calotes emma" 11089
1:2:2:30 0.000226178 "Sphenomorphus maculatus" 16724
1:2:2:31 0.000219981 "Fowlea flavipunctatus" 12873
1:2:2:32 0.000216883 "Boiga cyanea" 10817
1:2:2:33 0.000210686 "Indotestudo elongata" 13564
1:2:2:34 0.000202424 "Gonyosoma prasinum" 13168
1:2:2:35 0.000198293 "Naja kaouthia" 14937
1:2:2:36 0.000187965 "Eutropis longicaudata" 12838
1:2:2:37 0.000168343 "Dopasia gracilis" 12428
1:2:2:38 0.00016731 "Lycodon septentrionalis" 14406
1:2:2:39 0.000163179 "Dendrelaphis subocularis" 12233
1:2:2:40 0.000162146 "Oligodon albocinctus" 15070
1:2:2:41 0.00016008 "Boiga siamensis" 10839
1:2:2:42 0.000158015 "Lycodon laoensis" 14394
1:2:2:43 0.000154916 "Bungarus candidus" 10985
1:2:2:44 0.000152851 "Calotes mystaceus" 11100
1:2:2:45 0.000149753 "Ovophis monticola" 15235
1:2:2:46 0.000146654 "14686" 5436
1:2:2:47 0.000144589 "14687" 5437
1:2:2:48 0.000142523 "Pareas margaritophorus" 15384
1:2:2:49 0.000140458 "14326" 5333
1:2:2:50 0.000133228 "15769" 5713
1:2:2:51 0.000133228 "16488" 5867
1:2:2:52 0.000129097 "11792" 4463
1:2:2:53 0.000129097 "15408" 5622
1:2:2:54 0.000129097 "15760" 5704
1:2:2:55 0.000129097 "16120" 5786
1:2:2:56 0.000129097 "Gekko lionotum" 12969
1:2:2:57 0.000128064 "11431" 4323
1:2:2:58 0.000128064 "15048" 5530
1:2:2:59 0.000128064 "15409" 5623
1:2:2:60 0.000125999 "16480" 5862
1:2:2:61 0.000124966 "11430" 4322
1:2:2:62 0.000124966 "11432" 4324
1:2:2:63 0.000124966 "11793" 4464
1:2:2:64 0.000124966 "14325" 5332
1:2:2:65 0.000124966 "16489" 5868
1:2:2:66 0.000123933 "12158" 4599
1:2:2:67 0.000123933 "16129" 5794
1:2:2:68 0.0001229 "11433" 4325
1:2:2:69 0.000121868 "14678" 5428
1:2:2:70 0.000121868 "15400" 5614
1:2:2:71 0.000120835 "11791" 4462
1:2:2:72 0.000120835 "13965" 5222
1:2:2:73 0.000119802 "14679" 5429
1:2:2:74 0.000119802 "15047" 5529
1:2:2:75 0.000119802 "Hebius khasiense" 13223
1:2:2:76 0.000119802 "Lygosoma siamensis" 14546
1:2:2:77 0.000119802 "Oligodon fasciolatus" 15090
1:2:2:78 0.000118769 "13966" 5223
1:2:2:79 0.000118769 "15762" 5706
1:2:2:80 0.000118769 "Dendrelaphis cyanochloris" 12214
1:2:2:81 0.000117736 "13605" 5112
1:2:2:82 0.000117736 "15399" 5613
1:2:2:83 0.000117736 "15407" 5621
1:2:2:84 0.000117736 "15759" 5703
1:2:2:85 0.000117736 "15761" 5705
1:2:2:86 0.000117736 "16128" 5793
1:2:2:87 0.000117736 "16848" 5949
1:2:2:88 0.000116704 "11436" 4328
1:2:2:89 0.000116704 "11790" 4461
1:2:2:90 0.000116704 "12153" 4594
1:2:2:91 0.000116704 "12883" 4870
1:2:2:92 0.000116704 "13244" 4995
1:2:2:93 0.000116704 "14318" 5325
1:2:2:94 0.000116704 "15768" 5712
1:2:2:95 0.000115671 "11434" 4326
1:2:2:96 0.000115671 "12518" 4731
1:2:2:97 0.000115671 "13235" 4986
1:2:2:98 0.000115671 "14682" 5432
1:2:2:99 0.000115671 "16123" 5788
1:2:2:100 0.000115671 "16487" 5866
1:2:2:101 0.000114638 "11435" 4327
1:2:2:102 0.000114638 "12152" 4593
1:2:2:103 0.000114638 "Pseudocalotes microlepis" 16012
1:2:2:104 0.000113605 "11798" 4469
1:2:2:105 0.000113605 "13960" 5217
1:2:2:106 0.000113605 "15039" 5521
1:2:2:107 0.000113605 "15401" 5615
1:2:2:108 0.000112573 "Draco blanfordii" 12438
1:2:2:109 0.000112573 "Lipinia vittigera" 14328
1:2:2:110 0.00011154 "13959" 5216
1:2:2:111 0.00011154 "15402" 5616
1:2:2:112 0.00011154 "Hypsiscopus plumbea" 13534
1:2:2:113 0.000110507 "11795" 4466
1:2:2:114 0.000110507 "13600" 5107
1:2:2:115 0.000110507 "16122" 5787
1:2:2:116 0.000110507 "16484" 5863
1:2:2:117 0.000110507 "Rhabdophis himalayanus" 16189
1:2:2:118 0.000109474 "11794" 4465
1:2:2:119 0.000109474 "12513" 4726
1:2:2:120 0.000109474 "13242" 4993
1:2:2:121 0.000109474 "15040" 5522
1:2:2:122 0.000109474 "16124" 5789
1:2:2:123 0.000109474 "Calliophis maculiceps" 11075
1:2:2:124 0.000108441 "14680" 5430
1:2:2:125 0.000108441 "15042" 5524
1:2:2:126 0.000108441 "15763" 5707
1:2:2:127 0.000107409 "14677" 5427
1:2:2:128 0.000107409 "16847" 5948
1:2:2:129 0.000106376 "13237" 4988
1:2:2:130 0.000106376 "13595" 5102
1:2:2:131 0.000106376 "14319" 5326
1:2:2:132 0.000106376 "14681" 5431
1:2:2:133 0.000106376 "14685" 5435
1:2:2:134 0.000105343 "12514" 4727
1:2:2:135 0.000105343 "12875" 4862
1:2:2:136 0.000105343 "14317" 5324
1:2:2:137 0.000105343 "15767" 5711
1:2:2:138 0.000105343 "16845" 5946
1:2:2:139 0.00010431 "11799" 4470
1:2:2:140 0.00010431 "12154" 4595
1:2:2:141 0.00010431 "12512" 4725
1:2:2:142 0.00010431 "12515" 4728
1:2:2:143 0.00010431 "12517" 4730
1:2:2:144 0.00010431 "12877" 4864
1:2:2:145 0.00010431 "12882" 4869
1:2:2:146 0.00010431 "13601" 5108
1:2:2:147 0.00010431 "14320" 5327
1:2:2:148 0.000103278 "12524" 4737
1:2:2:149 0.000103278 "12873" 4860
1:2:2:150 0.000103278 "13957" 5214
1:2:2:151 0.000103278 "15406" 5620
1:2:2:152 0.000103278 "16485" 5864
1:2:2:153 0.000103278 "Pareas hamptoni" 15383
1:2:2:154 0.000102245 "11076" 4183
1:2:2:155 0.000102245 "12159" 4600
1:2:2:156 0.000102245 "12523" 4736
1:2:2:157 0.000102245 "13241" 4992
1:2:2:158 0.000102245 "13599" 5106
1:2:2:159 0.000102245 "14322" 5329
1:2:2:160 0.000102245 "14324" 5331
1:2:2:161 0.000102245 "Acanthosaura lepidogaster" 9632
1:2:2:162 0.000101212 "13234" 4985
1:2:2:163 0.000101212 "13958" 5215
1:2:2:164 0.000101212 "13961" 5218
1:2:2:165 0.000101212 "14323" 5330
1:2:2:166 0.000100179 "12157" 4598
1:2:2:167 0.000100179 "12522" 4735
1:2:2:168 0.000100179 "13240" 4991
1:2:2:169 0.000100179 "14321" 5328
1:2:2:170 0.000100179 "15041" 5523
1:2:2:171 0.000100179 "16127" 5792
1:2:2:172 0.000100179 "Cuora mouhotii" 11862
1:2:2:173 0.000100179 "Lycodon davisonii" 14381
1:2:2:174 9.91465e-05 "11075" 4182
1:2:2:175 9.91465e-05 "11439" 4331
1:2:2:176 9.91465e-05 "11796" 4467
1:2:2:177 9.91465e-05 "12881" 4868
1:2:2:178 9.81137e-05 "12874" 4861
1:2:2:179 9.81137e-05 "15046" 5528
1:2:2:180 9.81137e-05 "15764" 5708
1:2:2:181 9.7081e-05 "11797" 4468
1:2:2:182 9.7081e-05 "12155" 4596
1:2:2:183 9.7081e-05 "12160" 4601
1:2:2:184 9.7081e-05 "13604" 5111
1:2:2:185 9.7081e-05 "13955" 5212
1:2:2:186 9.7081e-05 "13964" 5221
1:2:2:187 9.7081e-05 "14316" 5323
1:2:2:188 9.7081e-05 "15765" 5709
1:2:2:189 9.7081e-05 "15766" 5710
1:2:2:190 9.7081e-05 "Plagiopholis blakewayi" 15697
1:2:2:191 9.60482e-05 "11437" 4329
1:2:2:192 9.60482e-05 "12519" 4732
1:2:2:193 9.60482e-05 "12880" 4867
1:2:2:194 9.60482e-05 "13243" 4994
1:2:2:195 9.60482e-05 "13597" 5104
1:2:2:196 9.60482e-05 "13956" 5213
1:2:2:197 9.60482e-05 "16125" 5790
1:2:2:198 9.60482e-05 "16844" 5945
1:2:2:199 9.60482e-05 "Ptyas nigromarginata" 16108
1:2:2:200 9.50154e-05 "12516" 4729
1:2:2:201 9.50154e-05 "12520" 4733
1:2:2:202 9.50154e-05 "12521" 4734
1:2:2:203 9.50154e-05 "13236" 4987
1:2:2:204 9.50154e-05 "14315" 5322
1:2:2:205 9.50154e-05 "16126" 5791
1:2:2:206 9.39826e-05 "13233" 4984
1:2:2:207 9.39826e-05 "13962" 5219
1:2:2:208 9.39826e-05 "15403" 5617
1:2:2:209 9.39826e-05 "16486" 5865
1:2:2:210 9.39826e-05 "Rhabdophis nigrocinctus" 16193
1:2:2:211 9.29499e-05 "11078" 4185
1:2:2:212 9.29499e-05 "11079" 4186
1:2:2:213 9.29499e-05 "12156" 4597
1:2:2:214 9.29499e-05 "12161" 4602
1:2:2:215 9.29499e-05 "14683" 5433
1:2:2:216 9.29499e-05 "16846" 5947
1:2:2:217 9.19171e-05 "11077" 4184
1:2:2:218 9.19171e-05 "12876" 4863
1:2:2:219 9.19171e-05 "13596" 5103
1:2:2:220 9.19171e-05 "15043" 5525
1:2:2:221 9.08843e-05 "11438" 4330
1:2:2:222 9.08843e-05 "12162" 4603
1:2:2:223 9.08843e-05 "13603" 5110
1:2:2:224 9.08843e-05 "14676" 5426
1:2:2:225 8.98515e-05 "Oligodon cyclurus" 15083
1:2:2:226 8.7786e-05 "13598" 5105
1:2:2:227 8.7786e-05 "Leiolepis belliana" 13763
1:2:2:228 8.67532e-05 "12163" 4604
1:2:2:229 8.67532e-05 "14675" 5425
1:2:2:230 8.67532e-05 "Physignathus cocincinus" 15682
1:2:2:231 8.57204e-05 "11800" 4471
1:2:2:232 8.57204e-05 "13602" 5109
1:2:2:233 8.57204e-05 "15404" 5618
1:2:2:234 8.57204e-05 "Enhydris enhydris" 12616
1:2:2:235 8.57204e-05 "Scincella melanosticta" 16519
1:2:2:236 8.46876e-05 "11801" 4472
1:2:2:237 8.46876e-05 "13594" 5101
1:2:2:238 8.46876e-05 "13963" 5220
1:2:2:239 8.46876e-05 "Manouria impressa" 14610
1:2:2:240 8.36549e-05 "12879" 4866
1:2:2:241 8.36549e-05 "Naja siamensis" 14954
1:2:2:242 8.26221e-05 "15045" 5527
1:2:2:243 8.15893e-05 "15405" 5619
1:2:2:244 8.05565e-05 "11074" 4181
1:2:2:245 8.05565e-05 "13238" 4989
1:2:2:246 7.95238e-05 "11440" 4332
1:2:2:247 7.95238e-05 "12878" 4865
1:2:2:248 7.95238e-05 "13239" 4990
1:2:2:249 7.95238e-05 "14684" 5434
1:2:2:250 7.8491e-05 "Psammophis indochinensis" 15934
1:2:2:251 7.74582e-05 "15044" 5526
1:2:2:252 7.64254e-05 "Dixonius siamensis" 12421
1:2:2:253 7.64254e-05 "Plagiopholis nuchalis" 15699
1:2:2:254 7.53927e-05 "Hemidactylus aquilonius" 13287
1:2:2:255 7.43599e-05 "Cyclemys oldhamii" 11872
1:2:2:256 7.33271e-05 "11069" 4176
1:2:2:257 7.33271e-05 "17206" 6035
1:2:2:258 7.22943e-05 "15036" 5520
1:2:2:259 7.02288e-05 "Oligodon taeniatus" 15119
1:2:2:260 6.71305e-05 "Heosemys grandis" 13427
1:2:2:261 6.71305e-05 "Pareas monticola" 15385
1:2:2:262 6.60977e-05 "Draco taeniopterus" 12464
1:2:2:263 6.09338e-05 "Liopeltis frenatus" 14276
1:2:2:264 5.9901e-05 "Tropidophorus berdmorei" 17371
1:2:2:265 5.88682e-05 "Rhabdophis leonardi" 16190
1:2:2:266 5.68027e-05 "Oligodon dorsalis" 15085
1:2:2:267 5.68027e-05 "Ptyas multicinctus" 16107
1:2:2:268 5.68027e-05 "Toenayar novemcarinata" 17124
1:2:2:269 5.57699e-05 "11070" 4177
1:2:2:270 5.57699e-05 "Bungarus magnimaculatus" 10990
1:2:2:271 5.47371e-05 "11073" 4180
1:2:2:272 5.47371e-05 "Blythia reticulata" 10792
1:2:2:273 5.37044e-05 "10716" 4034
1:2:2:274 5.26716e-05 "Oligodon mouhoti" 15105
1:2:2:275 5.0606e-05 "10718" 4036
1:2:2:276 4.95733e-05 "Cyclemys gemeli" 11871
1:2:2:277 4.95733e-05 "Dendrelaphis ngansonensis" 12225
1:2:2:278 4.75077e-05 "Hebius bitaeniatum" 13210
1:2:2:279 4.64749e-05 "11072" 4179
1:2:2:280 4.64749e-05 "Bungarus bungaroides" 10983
1:2:2:281 4.54422e-05 "10717" 4035
1:2:2:282 4.54422e-05 "11071" 4178
1:2:2:283 4.44094e-05 "10719" 4037
1:2:2:284 4.44094e-05 "Bungarus niger" 10992
1:2:2:285 4.44094e-05 "Heosemys annandalii" 13425
1:2:2:286 4.33766e-05 "10715" 4033
1:2:2:287 4.23438e-05 "Bungarus wanghaotingi" 10996
1:2:2:288 4.23438e-05 "Hebius parallelum" 13232
1:2:2:289 4.1311e-05 "Leiolepis ocellata" 13768
1:2:2:290 4.02783e-05 "Elaphe cantoris" 12557
1:2:2:291 4.02783e-05 "Gongylosoma scripta" 13133
1:2:2:292 4.02783e-05 "Hebius xenura" 13243
1:2:2:293 4.02783e-05 "Indotyphlops albiceps" 13567
1:2:2:294 3.92455e-05 "Calotes jerdoni" 11093
1:2:2:295 3.92455e-05 "Hebius modestum" 13228
1:2:2:296 3.92455e-05 "Morenia ocellata" 14888
1:2:2:297 3.92455e-05 "Ptyctolaemus gularis" 16124
1:2:2:298 3.92455e-05 "Scincella rupicola" 16529
1:2:2:299 3.61472e-05 "Trachischium monticola" 17139
1:2:2:300 3.51144e-05 "Argyrophis siamensis" 10449
1:2:2:301 3.51144e-05 "Oligodon cruentatus" 15082
1:2:2:302 3.40816e-05 "10714" 4032
1:2:2:303 3.40816e-05 "Lygosoma anguinum" 14530
1:2:2:304 3.30488e-05 "Gekko trinotaterra" 12993
1:2:2:305 3.30488e-05 "Leiolepis rubritaeniata" 13771
1:2:2:306 3.30488e-05 "Nilssonia formosa" 15017
1:2:2:307 3.20161e-05 "Boiga ochracea" 10834
1:2:2:308 3.20161e-05 "Enhydris subtaeniata" 12620
1:2:2:309 3.09833e-05 "Gehyra fehlmanni" 12921
1:2:2:310 3.09833e-05 "Lissemys scutata" 14333
1:2:2:311 3.09833e-05 "Lygosoma haroldyoungi" 14536
1:2:2:312 3.09833e-05 "Malayemys macrocephala" 14595
1:2:2:313 2.99505e-05 "Acanthosaura crucigera" 9631
1:2:2:314 2.99505e-05 "Chitra vandijki" 11339
1:2:2:315 2.99505e-05 "Hebius venningi" 13240
1:2:2:316 2.99505e-05 "Pangshura sylhetensis" 15334
1:2:2:317 2.99505e-05 "Pseudocalotes kakhienensis" 16009
1:2:2:318 2.89177e-05 "Batagur trivittata" 10761
1:2:2:319 2.89177e-05 "Boiga guangxiensis" 10825
1:2:2:320 2.89177e-05 "Lygosoma lineolatum" 14540
1:2:2:321 2.7885e-05 "Smithophis bicolor" 16620
1:2:2:322 2.68522e-05 "Sphenomorphus stellatus" 16751
1:2:2:323 2.58194e-05 "Boiga gokool" 10824
1:2:2:324 2.58194e-05 "Bungarus lividus" 10989
1:2:2:325 2.58194e-05 "Cyclemys fusca" 11870
1:2:2:326 2.58194e-05 "Dendrelaphis biloreatus" 12209
1:2:2:327 2.47866e-05 "Eutropis quadricarinata" 12846
1:2:2:328 2.47866e-05 "Hebius clerki" 13214
1:2:2:329 2.47866e-05 "Hemidactylus karenorum" 13326
1:2:2:330 2.47866e-05 "Malayemys subtrijuga" 14596
1:2:2:331 2.47866e-05 "Oligodon torquatus" 15122
1:2:2:332 2.37539e-05 "Scincella rufocaudata" 16528
1:2:2:333 2.27211e-05 "Lygosoma angeli" 14529
1:2:2:334 2.16883e-05 "Boiga walli" 10841
1:2:2:335 2.16883e-05 "Lygosoma corpulentum" 14533
1:2:2:336 2.16883e-05 "Nilssonia nigricans" 15021
1:2:2:337 2.16883e-05 "Paratapinophis praemaxillaris" 15378
1:2:2:338 2.16883e-05 "Ptyas doriae" 16101
1:2:2:339 2.16883e-05 "Trimerodytes yunnanensis" 17271
1:2:2:340 2.06555e-05 "Ahaetulla fronticincta" 9803
1:2:2:341 2.06555e-05 "Cristidorsa planidorsata" 11618
1:2:2:342 2.06555e-05 "Cyrtodactylus interdigitalis" 11981
1:2:2:343 2.06555e-05 "Leiolepis peguensis" 13769
1:2:2:344 2.06555e-05 "Liopeltis stoliczkae" 14278
1:2:2:345 2.06555e-05 "Oligodon splendidus" 15117
1:2:2:346 1.96227e-05 "Cyrtodactylus peguensis" 12030
1:2:2:347 1.96227e-05 "Lycodon zawi" 14417
1:2:2:348 1.96227e-05 "Malayemys khoratensis" 14594
1:2:2:349 1.96227e-05 "Oligodon saintgironsi" 15115
1:2:2:350 1.96227e-05 "Tropidophorus microlepis" 17384
1:2:2:351 1.859e-05 "Oligodon joynsoni" 15094
1:2:2:352 1.859e-05 "Oligodon pseudotaeniatus" 15112
1:2:2:353 1.859e-05 "Subsessor bocourti" 16886
1:2:2:354 1.859e-05 "Trimeresurus erythrurus" 17253
1:2:2:355 1.75572e-05 "Dendrelaphis walli" 12237
1:2:2:356 1.65244e-05 "Cyrtodactylus intermedius" 11982
1:2:2:357 1.65244e-05 "Gehyra lacerata" 12926
1:2:2:358 1.65244e-05 "Tropidophorus cocincinensis" 17374
1:2:2:359 1.65244e-05 "Xenochrophis bellulus" 17680
1:2:2:360 1.54916e-05 "Calotes chincollium" 11087
1:2:2:361 1.54916e-05 "Draco indochinensis" 12448
1:2:2:362 1.54916e-05 "Gekko petricolus" 12976
1:2:2:363 1.54916e-05 "Hebius leucomystax" 13225
1:2:2:364 1.54916e-05 "Japalura andersoniana" 13597
1:2:2:365 1.54916e-05 "Sibynophis bistrigatus" 16568
1:2:2:366 1.44589e-05 "Erpeton tentaculatum" 12718
1:2:2:367 1.44589e-05 "Fimbrios klossi" 12869
1:2:2:368 1.44589e-05 "Indotyphlops jerdoni" 13570
1:2:2:369 1.44589e-05 "Protobothrops sieversorum" 15913
1:2:2:370 1.44589e-05 "Tropidophorus baviensis" 17369
1:2:2:371 1.34261e-05 "Calotes irawadi" 11092
1:2:2:372 1.34261e-05 "Cyrtodactylus brevipalmatus" 11933
1:2:2:373 1.34261e-05 "Diploderma yunnanense" 12325
1:2:2:374 1.34261e-05 "Dixonius vietnamensis" 12422
1:2:2:375 1.34261e-05 "Oligodon ocellatus" 15107
1:2:2:376 1.34261e-05 "Oligodon planiceps" 15111
1:2:2:377 1.23933e-05 "Calotes bachae" 11083
1:2:2:378 1.23933e-05 "Homalopsis nigroventralis" 13473
1:2:2:379 1.23933e-05 "Isopachys borealis" 13589
1:2:2:380 1.13605e-05 "Atretium yunnanensis" 10710
1:2:2:381 1.13605e-05 "Bronchocela smaragdina" 10953
1:2:2:382 1.13605e-05 "Cyclemys pulchristriata" 11873
1:2:2:383 1.13605e-05 "Herpetoreas sieboldii" 13432
1:2:2:384 1.13605e-05 "Sphenomorphus courcyanus" 16704
1:2:2:385 1.03278e-05 "Calotes maria" 11097
1:2:2:386 1.03278e-05 "Heosemys depressa" 13426
1:2:2:387 1.03278e-05 "Lygosoma popae" 14542
1:2:2:388 1.03278e-05 "Oligodon barroni" 15075
1:2:2:389 1.03278e-05 "Oligodon inornatus" 15093
1:2:2:390 1.03278e-05 "Pseudocalotes austeniana" 16000
1:2:2:391 1.03278e-05 "Pseudocalotes kingdonwardi" 16011
1:2:2:392 1.03278e-05 "Sphenomorphus buenloicus" 16698
1:2:2:393 9.29499e-06 "Acanthosaura nataliae" 9633
1:2:2:394 9.29499e-06 "Boiga quincunciata" 10836
1:2:2:395 9.29499e-06 "Cyrtodactylus feae" 11962
1:2:2:396 9.29499e-06 "Enhydris jagorii" 12618
1:2:2:397 9.29499e-06 "Hebius deschauenseei" 13216
1:2:2:398 9.29499e-06 "Plagiopholis delacouri" 15698
1:2:2:399 9.29499e-06 "Scincella punctatolineata" 16525
1:2:2:400 9.29499e-06 "Sphenomorphus lineopunctulatus" 16723
1:2:2:401 9.29499e-06 "Takydromus hani" 16916
1:2:2:402 8.26221e-06 "Acanthosaura cardamomensis" 9629
1:2:2:403 8.26221e-06 "Bungarus slowinskii" 10994
1:2:2:404 8.26221e-06 "Calotes htunwini" 11091
1:2:2:405 8.26221e-06 "Cuora bourreti" 11860
1:2:2:406 8.26221e-06 "Japalura variegata" 13603
1:2:2:407 8.26221e-06 "Lycodon gammiei" 14389
1:2:2:408 8.26221e-06 "Oligodon juglandifer" 15095
1:2:2:409 8.26221e-06 "Takydromus khasiensis" 16920
1:2:2:410 8.26221e-06 "Tropidophorus thai" 17394
1:2:2:411 7.22943e-06 "Acanthosaura capra" 9628
1:2:2:412 7.22943e-06 "Acanthosaura coronata" 9630
1:2:2:413 7.22943e-06 "Cyrtodactylus ayeyarwadyensis" 11922
1:2:2:414 7.22943e-06 "Dendrelaphis nigroserratus" 12226
1:2:2:415 7.22943e-06 "Enhydris innominata" 12617
1:2:2:416 7.22943e-06 "Lygosoma isodactylum" 14537
1:2:2:417 6.19666e-06 "Bronchocela vietnamensis" 10954
1:2:2:418 6.19666e-06 "Cnemaspis assamensis" 11374
1:2:2:419 6.19666e-06 "Cyclemys atripons" 11867
1:2:2:420 6.19666e-06 "Cyrtodactylus angularis" 11916
1:2:2:421 6.19666e-06 "Hebius annamensis" 13207
1:2:2:422 6.19666e-06 "Naja mandalayensis" 14939
1:2:2:423 6.19666e-06 "Oligodon erythrorhachis" 15088
1:2:2:424 6.19666e-06 "Oligodon theobaldi" 15121
1:2:2:425 6.19666e-06 "Pseudocalotes floweri" 16007
1:2:2:426 5.16388e-06 "Boiga bourreti" 10815
1:2:2:427 5.16388e-06 "Dixonius hangseesom" 12417
1:2:2:428 5.16388e-06 "Gekko scientiadventura" 12981
1:2:2:429 5.16388e-06 "Hemidactylus thayene" 13377
1:2:2:430 5.16388e-06 "Lycodon paucifasciatus" 14402
1:2:2:431 5.16388e-06 "Lycodon rosozonatus" 14403
1:2:2:432 5.16388e-06 "Lygosoma koratense" 14538
1:2:2:433 5.16388e-06 "Sibynophis triangularis" 16575
1:2:2:434 5.16388e-06 "Tropidophorus assamensis" 17367
1:2:2:435 5.16388e-06 "Tropidophorus robinsoni" 17391
1:2:2:436 4.1311e-06 "Cnemaspis chanthaburiensis" 11382
1:2:2:437 4.1311e-06 "Cyrtodactylus cattienensis" 11937
1:2:2:438 4.1311e-06 "Cyrtodactylus papilionoides" 12027
1:2:2:439 4.1311e-06 "Cyrtodactylus tigroides" 12075
1:2:2:440 4.1311e-06 "Cyrtodactylus tripuraensis" 12079
1:2:2:441 4.1311e-06 "Diploderma vela" 12323
1:2:2:442 4.1311e-06 "Enhydris chanardi" 12615
1:2:2:443 4.1311e-06 "Enhydris longicauda" 12619
1:2:2:444 4.1311e-06 "Gekko siamensis" 12983
1:2:2:445 4.1311e-06 "Isopachys gyldenstolpei" 13590
1:2:2:446 4.1311e-06 "Leptoseps osellai" 13867
1:2:2:447 4.1311e-06 "Lycodon cardamomensis" 14379
1:2:2:448 4.1311e-06 "Lygosoma veunsaiensis" 14547
1:2:2:449 4.1311e-06 "Mantheyus phuwuanensis" 14611
1:2:2:450 4.1311e-06 "Mauremys annamensis" 14640
1:2:2:451 4.1311e-06 "Oligodon deuvei" 15084
1:2:2:452 4.1311e-06 "Scincella victoriana" 16534
1:2:2:453 4.1311e-06 "Smithophis atemporalis" 16619
1:2:2:454 4.1311e-06 "Sphenomorphus mimicus" 16729
1:2:2:455 4.1311e-06 "Sphenomorphus tridigitus" 16762
1:2:2:456 4.1311e-06 "Tropidophorus laotus" 17381
1:2:2:457 3.09833e-06 "Calamaria buchi" 11021
1:2:2:458 3.09833e-06 "Calamaria yunnanensis" 11060
1:2:2:459 3.09833e-06 "Cnemaspis huaseesom" 11400
1:2:2:460 3.09833e-06 "Cyrtodactylus phongnhakebangensis" 12034
1:2:2:461 3.09833e-06 "Cyrtodactylus pseudoquadrivirgatus" 12039
1:2:2:462 3.09833e-06 "Cyrtodactylus roesleri" 12046
1:2:2:463 3.09833e-06 "Cyrtodactylus saiyok" 12049
1:2:2:464 3.09833e-06 "Cyrtodactylus slowinskii" 12056
1:2:2:465 3.09833e-06 "Cyrtodactylus variegatus" 12082
1:2:2:466 3.09833e-06 "Dibamus dalaiensis" 12261
1:2:2:467 3.09833e-06 "Dibamus greeri" 12263
1:2:2:468 3.09833e-06 "Dibamus montanus" 12266
1:2:2:469 3.09833e-06 "Dibamus smithi" 12268
1:2:2:470 3.09833e-06 "Diploderma iadinum" 12312
1:2:2:471 3.09833e-06 "Dixonius melanostictus" 12419
1:2:2:472 3.09833e-06 "Dixonius minhlei" 12420
1:2:2:473 3.09833e-06 "Gehyra angusticaudatus" 12914
1:2:2:474 3.09833e-06 "Gekko aaronbaueri" 12947
1:2:2:475 3.09833e-06 "Gekko badenii" 12950
1:2:2:476 3.09833e-06 "Gekko grossmanni" 12958
1:2:2:477 3.09833e-06 "Gyiophis maculosa" 13184
1:2:2:478 3.09833e-06 "Indotyphlops tenuicollis" 13579
1:2:2:479 3.09833e-06 "Isopachys roulei" 13591
1:2:2:480 3.09833e-06 "Japalura sagittifera" 13601
1:2:2:481 3.09833e-06 "Oligodon hamptoni" 15092
1:2:2:482 3.09833e-06 "Protobothrops kaulbacki" 15911
1:2:2:483 3.09833e-06 "Tropidophorus noggei" 17388
1:2:2:484 2.06555e-06 "Blythia hmuifang" 10791
1:2:2:485 2.06555e-06 "Brachymeles miriamae" 10904
1:2:2:486 2.06555e-06 "Bronchocela burmana" 10944
1:2:2:487 2.06555e-06 "Calamaria abramovi" 11010
1:2:2:488 2.06555e-06 "Calotes zolaiking" 11106
1:2:2:489 2.06555e-06 "Cnemaspis neangthyi" 11435
1:2:2:490 2.06555e-06 "Cnemaspis nuicamensis" 11440
1:2:2:491 2.06555e-06 "Cnemaspis tucdupensis" 11472
1:2:2:492 2.06555e-06 "Colubroelaps nguyenvansangi" 11514
1:2:2:493 2.06555e-06 "Cuora picturata" 11863
1:2:2:494 2.06555e-06 "Cyrtodactylus annandalei" 11917
1:2:2:495 2.06555e-06 "Cyrtodactylus badenensis" 11923
1:2:2:496 2.06555e-06 "Cyrtodactylus darevskii" 11949
1:2:2:497 2.06555e-06 "Cyrtodactylus gansi" 11965
1:2:2:498 2.06555e-06 "Cyrtodactylus gialaiensis" 11966
1:2:2:499 2.06555e-06 "Cyrtodactylus grismeri" 11967
1:2:2:500 2.06555e-06 "Cyrtodactylus hinnamnoensis" 11975
1:2:2:501 2.06555e-06 "Cyrtodactylus jarujini" 11988
1:2:2:502 2.06555e-06 "Cyrtodactylus khammouanensis" 11993
1:2:2:503 2.06555e-06 "Cyrtodactylus khelangensis" 11995
1:2:2:504 2.06555e-06 "Cyrtodactylus lomyenensis" 12004
1:2:2:505 2.06555e-06 "Cyrtodactylus multiporus" 12019
1:2:2:506 2.06555e-06 "Cyrtodactylus nigriocularis" 12023
1:2:2:507 2.06555e-06 "Cyrtodactylus pageli" 12025
1:2:2:508 2.06555e-06 "Cyrtodactylus phuquocensis" 12036
1:2:2:509 2.06555e-06 "Cyrtodactylus russelli" 12048
1:2:2:510 2.06555e-06 "Cyrtodactylus sumonthai" 12066
1:2:2:511 2.06555e-06 "Cyrtodactylus thuongae" 12073
1:2:2:512 2.06555e-06 "Cyrtodactylus wakeorum" 12084
1:2:2:513 2.06555e-06 "Cyrtodactylus ziegleri" 12091
1:2:2:514 2.06555e-06 "Diploderma hamptoni" 12311
1:2:2:515 2.06555e-06 "Diploderma laeviventre" 12313
1:2:2:516 2.06555e-06 "Diploderma slowinskii" 12319
1:2:2:517 2.06555e-06 "Gekko nutaphandi" 12974
1:2:2:518 2.06555e-06 "Gekko thakhekensis" 12992
1:2:2:519 2.06555e-06 "Gekko vietnamensis" 12994
1:2:2:520 2.06555e-06 "Gerrhopilus floweri" 13059
1:2:2:521 2.06555e-06 "Gyiophis vorisi" 13185
1:2:2:522 2.06555e-06 "Hemiphyllodactylus chiangmaiensis" 13401
1:2:2:523 2.06555e-06 "Isanophis boonsongi" 13587
1:2:2:524 2.06555e-06 "Isopachys anguinoides" 13588
1:2:2:525 2.06555e-06 "Leiolepis guentherpetersi" 13765
1:2:2:526 2.06555e-06 "Leiolepis guttata" 13766
1:2:2:527 2.06555e-06 "Leptoseps poilani" 13868
1:2:2:528 2.06555e-06 "Lycodon gongshan" 14390
1:2:2:529 2.06555e-06 "Lycodon kundui" 14393
1:2:2:530 2.06555e-06 "Oligodon mcdougalli" 15101
1:2:2:531 2.06555e-06 "Opisthotropis cucae" 15205
1:2:2:532 2.06555e-06 "Opisthotropis daovantieni" 15206
1:2:2:533 2.06555e-06 "Opisthotropis spenceri" 15215
1:2:2:534 2.06555e-06 "Pareas nigriceps" 15386
1:2:2:535 2.06555e-06 "Pseudocalotes poilani" 16013
1:2:2:536 2.06555e-06 "Pseudocalotes ziegleri" 16018
1:2:2:537 2.06555e-06 "Ptyctolaemus collicristatus" 16123
1:2:2:538 2.06555e-06 "Sphenomorphus orientalis" 16737
1:2:2:539 2.06555e-06 "Tropidophorus latiscutatus" 17382
1:2:2:540 2.06555e-06 "Vietnascincus rugosus" 17629
1:2:2:541 1.03278e-06 "Argyrophis giandinhensis" 10444
1:2:2:542 1.03278e-06 "Argyrophis roxaneae" 10448
1:2:2:543 1.03278e-06 "Bronchocela orlovi" 10950
1:2:2:544 1.03278e-06 "Calamaria concolor" 11024
1:2:2:545 1.03278e-06 "Calamaria gialaiensis" 11030
1:2:2:546 1.03278e-06 "Calamaria sangi" 11051
1:2:2:547 1.03278e-06 "Calamaria thanhi" 11057
1:2:2:548 1.03278e-06 "Calotes bhutanensis" 11084
1:2:2:549 1.03278e-06 "Calotes medogensis" 11098
1:2:2:550 1.03278e-06 "Calotes paulus" 11103
1:2:2:551 1.03278e-06 "Cnemaspis laoensis" 11419
1:2:2:552 1.03278e-06 "Cnemaspis lineogularis" 11422
1:2:2:553 1.03278e-06 "Cnemaspis punctatonuchalis" 11453
1:2:2:554 1.03278e-06 "Cristidorsa otai" 11617
1:2:2:555 1.03278e-06 "Cyrtodactylus aequalis" 11912
1:2:2:556 1.03278e-06 "Cyrtodactylus auribalteatus" 11920
1:2:2:557 1.03278e-06 "Cyrtodactylus bansocensis" 11925
1:2:2:558 1.03278e-06 "Cyrtodactylus bichnganae" 11928
1:2:2:559 1.03278e-06 "Cyrtodactylus bidoupimontis" 11929
1:2:2:560 1.03278e-06 "Cyrtodactylus brevidactylus" 11932
1:2:2:561 1.03278e-06 "Cyrtodactylus buchardi" 11934
1:2:2:562 1.03278e-06 "Cyrtodactylus bugiamapensis" 11935
1:2:2:563 1.03278e-06 "Cyrtodactylus calamei" 11936
1:2:2:564 1.03278e-06 "Cyrtodactylus cayuensis" 11938
1:2:2:565 1.03278e-06 "Cyrtodactylus chanhomeae" 11940
1:2:2:566 1.03278e-06 "Cyrtodactylus chauquangensis" 11941
1:2:2:567 1.03278e-06 "Cyrtodactylus chrysopylos" 11942
1:2:2:568 1.03278e-06 "Cyrtodactylus consobrinoides" 11944
1:2:2:569 1.03278e-06 "Cyrtodactylus cryptus" 11947
1:2:2:570 1.03278e-06 "Cyrtodactylus dati" 11951
1:2:2:571 1.03278e-06 "Cyrtodactylus doisuthep" 11955
1:2:2:572 1.03278e-06 "Cyrtodactylus dumnuii" 11956
1:2:2:573 1.03278e-06 "Cyrtodactylus erythrops" 11960
1:2:2:574 1.03278e-06 "Cyrtodactylus guwahatiensis" 11971
1:2:2:575 1.03278e-06 "Cyrtodactylus huynhi" 11979
1:2:2:576 1.03278e-06 "Cyrtodactylus inthanon" 11983
1:2:2:577 1.03278e-06 "Cyrtodactylus irregularis" 11985
1:2:2:578 1.03278e-06 "Cyrtodactylus jaegeri" 11986
1:2:2:579 1.03278e-06 "Cyrtodactylus jaintaensis" 11987
1:2:2:580 1.03278e-06 "Cyrtodactylus kazirangaensis" 11992
1:2:2:581 1.03278e-06 "Cyrtodactylus khasiensis" 11994
1:2:2:582 1.03278e-06 "Cyrtodactylus kunyai" 11997
1:2:2:583 1.03278e-06 "Cyrtodactylus lenya" 12003
1:2:2:584 1.03278e-06 "Cyrtodactylus mandalayensis" 12009
1:2:2:585 1.03278e-06 "Cyrtodactylus montanus" 12018
1:2:2:586 1.03278e-06 "Cyrtodactylus nagalandensis" 12020
1:2:2:587 1.03278e-06 "Cyrtodactylus otai" 12024
1:2:2:588 1.03278e-06 "Cyrtodactylus phetchaburiensis" 12032
1:2:2:589 1.03278e-06 "Cyrtodactylus phuocbinhensis" 12035
1:2:2:590 1.03278e-06 "Cyrtodactylus rufford" 12047
1:2:2:591 1.03278e-06 "Cyrtodactylus samroiyot" 12050
1:2:2:592 1.03278e-06 "Cyrtodactylus septentrionalis" 12054
1:2:2:593 1.03278e-06 "Cyrtodactylus sommerladi" 12058
1:2:2:594 1.03278e-06 "Cyrtodactylus soudthichaki" 12060
1:2:2:595 1.03278e-06 "Cyrtodactylus spelaeus" 12062
1:2:2:596 1.03278e-06 "Cyrtodactylus takouensis" 12068
1:2:2:597 1.03278e-06 "Cyrtodactylus tamaiensis" 12069
1:2:2:598 1.03278e-06 "Cyrtodactylus taynguyenensis" 12070
1:2:2:599 1.03278e-06 "Cyrtodactylus teyniei" 12072
1:2:2:600 1.03278e-06 "Cyrtodactylus vilaphongi" 12083
1:2:2:601 1.03278e-06 "Cyrtodactylus wayakonei" 12086
1:2:2:602 1.03278e-06 "Cyrtodactylus yangbayensis" 12088
1:2:2:603 1.03278e-06 "Dibamus deharvengi" 12262
1:2:2:604 1.03278e-06 "Dibamus somsaki" 12269
1:2:2:605 1.03278e-06 "Diploderma ngoclinensis" 12317
1:2:2:606 1.03278e-06 "Dixonius kaweesaki" 12418
1:2:2:607 1.03278e-06 "Dopasia sokolovi" 12432
1:2:2:608 1.03278e-06 "Draco norvillii" 12454
1:2:2:609 1.03278e-06 "Emoia laobaoense" 12604
1:2:2:610 1.03278e-06 "Eutropis quadratilobus" 12845
1:2:2:611 1.03278e-06 "Fimbrios smithi" 12870
1:2:2:612 1.03278e-06 "Gekko bannaense" 12951
1:2:2:613 1.03278e-06 "Gekko boehmei" 12952
1:2:2:614 1.03278e-06 "Gekko bonkowskii" 12953
1:2:2:615 1.03278e-06 "Gekko kaengkrachanense" 12964
1:2:2:616 1.03278e-06 "Gekko lauhachindai" 12967
1:2:2:617 1.03278e-06 "Gekko nadenensis" 12973
1:2:2:618 1.03278e-06 "Gekko russelltraini" 12979
1:2:2:619 1.03278e-06 "Gekko sengchanthavongi" 12982
1:2:2:620 1.03278e-06 "Gekko takouensis" 12990
1:2:2:621 1.03278e-06 "Hebius andreae" 13206
1:2:2:622 1.03278e-06 "Hebius lacrima" 13224
1:2:2:623 1.03278e-06 "Hebius pealii" 13233
1:2:2:624 1.03278e-06 "Hebius taronensis" 13239
1:2:2:625 1.03278e-06 "Hemiphyllodactylus banaensis" 13398
1:2:2:626 1.03278e-06 "Hemiphyllodactylus changningensis" 13400
1:2:2:627 1.03278e-06 "Hemiphyllodactylus kiziriani" 13407
1:2:2:628 1.03278e-06 "Indotyphlops ozakiae" 13575
1:2:2:629 1.03278e-06 "Jarujinia bipedalis" 13604
1:2:2:630 1.03278e-06 "Leiolepis ngovantrii" 13767
1:2:2:631 1.03278e-06 "Lygosoma boehmei" 14532
1:2:2:632 1.03278e-06 "Oligodon annamensis" 15072
1:2:2:633 1.03278e-06 "Oligodon macrurus" 15099
1:2:2:634 1.03278e-06 "Pseudocophotis kontumensis" 16022
1:2:2:635 1.03278e-06 "Python kyaiktiyo" 16147
1:2:2:636 1.03278e-06 "Scincella darevskii" 16511
1:2:2:637 1.03278e-06 "Scincella rara" 16526
1:2:2:638 1.03278e-06 "Sphenomorphus apalpebratus" 16696
1:2:2:639 1.03278e-06 "Sphenomorphus grandisonae" 16715
1:2:2:640 1.03278e-06 "Sphenomorphus helenae" 16718
1:2:2:641 1.03278e-06 "Sphenomorphus sheai" 16748
1:2:2:642 1.03278e-06 "Sphenomorphus tetradactylus" 16760
1:2:2:643 1.03278e-06 "Subdoluseps frontoparietalis" 16883
1:2:2:644 1.03278e-06 "Takydromus haughtonianus" 16917
1:2:2:645 1.03278e-06 "Takydromus madaensis" 16923
1:2:2:646 1.03278e-06 "Trimeresurus arunachalensis" 17252
1:2:2:647 1.03278e-06 "Tropidophorus hangnam" 17379
1:2:2:648 1.03278e-06 "Tropidophorus matsuii" 17383
1:2:3:1 0.000742566 "Ptyas mucosa" 16106
1:2:3:2 0.00062483 "Calotes versicolor" 11105
1:2:3:3 0.000611404 "Amphiesma stolatum" 9887
1:2:3:4 0.000547371 "Echis carinatus" 12509
1:2:3:5 0.000546339 "Varanus bengalensis" 17574
1:2:3:6 0.000528781 "Boiga trigonata" 10840
1:2:3:7 0.000528781 "Hemidactylus brookii" 13295
1:2:3:8 0.000446159 "Eutropis macularia" 12840
1:2:3:9 0.000428602 "Fowlea piscator" 12875
1:2:3:10 0.000384193 "Oligodon taeniolatus" 15120
1:2:3:11 0.000375931 "Lycodon aulicus" 14376
1:2:3:12 0.000374898 "Indotyphlops porrectus" 13577
1:2:3:13 0.000354242 "Crocodylus palustris" 11625
1:2:3:14 0.000319128 "Ahaetulla nasuta" 9806
1:2:3:15 0.000319128 "Eryx johnii" 12768
1:2:3:16 0.00031603 "Lycodon striatus" 14410
1:2:3:17 0.000309833 "Lygosoma punctata" 14543
1:2:3:18 0.000304669 "Lissemys punctata" 14332
1:2:3:19 0.000302603 "Hemidactylus flaviviridis" 13306
1:2:3:20 0.000298472 "Bungarus caeruleus" 10984
1:2:3:21 0.000293308 "Daboia russelii" 12114
1:2:3:22 0.000292276 "Naja naja" 14943
1:2:3:23 0.00027885 "Rhabdophis plumbicolor" 16196
1:2:3:24 0.000274718 "Oligodon arnensis" 15074
1:2:3:25 0.000270587 "Indotyphlops braminus" 13568
1:2:3:26 0.000263358 "Coelognathus helenae" 11484
1:2:3:27 0.000250965 "Ophisops jerdonii" 15194
1:2:3:28 0.000246834 "Python molurus" 16148
1:2:3:29 0.000238571 "Psammophis condanarus" 15931
1:2:3:30 0.000230309 "Eutropis carinata" 12826
1:2:3:31 0.000218949 "Argyrogena fasciolata" 10442
1:2:3:32 0.000211719 "Dendrelaphis tristis" 12235
1:2:3:33 0.000205522 "Liopeltis calamaria" 14275
1:2:3:34 0.0001859 "Eryx conicus" 12764
1:2:3:35 0.000184867 "Psammophis leithii" 15937
1:2:3:36 0.000183834 "Boiga forsteni" 10823
1:2:3:37 0.000182801 "Nilssonia gangetica" 15018
1:2:3:38 0.000181769 "Chamaeleo zeylanicus" 11286
1:2:3:39 0.000180736 "Eutropis dissimilis" 12831
1:2:3:40 0.000176605 "Atretium schistosum" 10709
1:2:3:41 0.000175572 "Melanochelys trijuga" 14667
1:2:3:42 0.000170408 "Varanus flavescens" 17584
1:2:3:43 0.000153884 "Pangshura tecta" 15335
1:2:3:44 0.000153884 "Sibynophis sagittarius" 16573
1:2:3:45 0.000150785 "Hemidactylus leschenaultii" 13335
1:2:3:46 0.000146654 "16817" 5941
1:2:3:47 0.000145621 "17178" 6033
1:2:3:48 0.000145621 "Nilssonia hurum" 15019
1:2:3:49 0.00014149 "Platyceps ventromaculatus" 15717
1:2:3:50 0.000139425 "Lycodon travancoricus" 14415
1:2:3:51 0.000133228 "Sibynophis subpunctatus" 16574
1:2:3:52 0.000132195 "11429" 4321
1:2:3:53 0.000132195 "Eutropis trivittata" 12850
1:2:3:54 0.000132195 "Trimeresurus gramineus" 17256
1:2:3:55 0.000131163 "16818" 5942
1:2:3:56 0.000131163 "17538" 6120
1:2:3:57 0.000127031 "16457" 5858
1:2:3:58 0.000127031 "17177" 6032
1:2:3:59 0.000127031 "Bungarus fasciatus" 10987
1:2:3:60 0.000127031 "Calliophis melanurus" 11076
1:2:3:61 0.000125999 "Acanthodactylus cantoris" 9591
1:2:3:62 0.000124966 "Elachistodon westermanni" 12554
1:2:3:63 0.000123933 "Eublepharis macularius" 12778
1:2:3:64 0.000120835 "Ophisops leschenaultii" 15196
1:2:3:65 0.000116704 "Pangshura smithii" 15333
1:2:3:66 0.000114638 "11428" 4320
1:2:3:67 0.000114638 "Hardella thurjii" 13201
1:2:3:68 0.00011154 "Pangshura tentoria" 15336
1:2:3:69 0.000109474 "Geoclemys hamiltonii" 13002
1:2:3:70 0.000105343 "Myriopholis blanfordii" 14909
1:2:3:71 0.000102245 "Grypotyphlops acutus" 13181
1:2:3:72 0.000100179 "11789" 4460
1:2:3:73 0.000100179 "12151" 4592
1:2:3:74 9.91465e-05 "Lygosoma albopunctata" 14528
1:2:3:75 9.91465e-05 "Psammophilus blanfordanus" 15924
1:2:3:76 9.60482e-05 "11427" 4319
1:2:3:77 9.60482e-05 "16096" 5781
1:2:3:78 9.60482e-05 "Eutropis allapallensis" 12820
1:2:3:79 9.50154e-05 "16456" 5857
1:2:3:80 9.39826e-05 "11065" 4172
1:2:3:81 9.39826e-05 "16458" 5859
1:2:3:82 9.29499e-05 "11064" 4171
1:2:3:83 9.29499e-05 "15736" 5698
1:2:3:84 9.19171e-05 "11426" 4318
1:2:3:85 9.19171e-05 "15015" 5513
1:2:3:86 9.19171e-05 "16459" 5860
1:2:3:87 8.98515e-05 "11425" 4317
1:2:3:88 8.98515e-05 "Fowlea schnurrenbergeri" 12877
1:2:3:89 8.88188e-05 "Xenochrophis cerasogaster" 17681
1:2:3:90 8.7786e-05 "12150" 4591
1:2:3:91 8.7786e-05 "Fowlea sanctijohannis" 12876
1:2:3:92 8.7786e-05 "Lycodon gracilis" 14391
1:2:3:93 8.67532e-05 "15375" 5607
1:2:3:94 8.57204e-05 "14294" 5311
1:2:3:95 8.46876e-05 "12509" 4722
1:2:3:96 8.46876e-05 "16097" 5782
1:2:3:97 8.36549e-05 "12510" 4723
1:2:3:98 8.36549e-05 "13934" 5200
1:2:3:99 8.36549e-05 "14654" 5415
1:2:3:100 8.36549e-05 "16819" 5943
1:2:3:101 8.36549e-05 "Asymblepharus sikimmensis" 10543
1:2:3:102 8.26221e-05 "13586" 5099
1:2:3:103 8.15893e-05 "10701" 4019
1:2:3:104 8.15893e-05 "11788" 4459
1:2:3:105 8.15893e-05 "12511" 4724
1:2:3:106 8.05565e-05 "11424" 4316
1:2:3:107 8.05565e-05 "12149" 4590
1:2:3:108 8.05565e-05 "12867" 4855
1:2:3:109 8.05565e-05 "13585" 5098
1:2:3:110 7.95238e-05 "11062" 4169
1:2:3:111 7.95238e-05 "11063" 4170
1:2:3:112 7.95238e-05 "12868" 4856
1:2:3:113 7.95238e-05 "12869" 4857
1:2:3:114 7.95238e-05 "14303" 5320
1:2:3:115 7.95238e-05 "14655" 5416
1:2:3:116 7.8491e-05 "13226" 4982
1:2:3:117 7.8491e-05 "13227" 4983
1:2:3:118 7.8491e-05 "13945" 5211
1:2:3:119 7.8491e-05 "16099" 5784
1:2:3:120 7.74582e-05 "11066" 4173
1:2:3:121 7.74582e-05 "Hemidactylus sahgali" 13364
1:2:3:122 7.64254e-05 "11787" 4458
1:2:3:123 7.64254e-05 "13574" 5087
1:2:3:124 7.64254e-05 "15376" 5608
1:2:3:125 7.64254e-05 "16098" 5783
1:2:3:126 7.64254e-05 "Geochelone elegans" 13001
1:2:3:127 7.53927e-05 "10339" 3867
1:2:3:128 7.53927e-05 "10700" 4018
1:2:3:129 7.53927e-05 "12508" 4721
1:2:3:130 7.53927e-05 "12866" 4854
1:2:3:131 7.53927e-05 "13225" 4981
1:2:3:132 7.53927e-05 "14295" 5312
1:2:3:133 7.53927e-05 "14304" 5321
1:2:3:134 7.53927e-05 "16100" 5785
1:2:3:135 7.43599e-05 "12870" 4858
1:2:3:136 7.43599e-05 "13214" 4970
1:2:3:137 7.43599e-05 "13575" 5088
1:2:3:138 7.43599e-05 "13944" 5210
1:2:3:139 7.43599e-05 "15020" 5518
1:2:3:140 7.43599e-05 "17179" 6034
1:2:3:141 7.43599e-05 "Sitana spinaecephalus" 16608
1:2:3:142 7.33271e-05 "11061" 4168
1:2:3:143 7.33271e-05 "12147" 4588
1:2:3:144 7.33271e-05 "13218" 4974
1:2:3:145 7.33271e-05 "13935" 5201
1:2:3:146 7.33271e-05 "14660" 5421
1:2:3:147 7.33271e-05 "15740" 5702
1:2:3:148 7.33271e-05 "Batagur dhongoka" 10759
1:2:3:149 7.22943e-05 "10699" 4017
1:2:3:150 7.22943e-05 "12148" 4589
1:2:3:151 7.22943e-05 "12507" 4720
1:2:3:152 7.22943e-05 "13217" 4973
1:2:3:153 7.22943e-05 "13943" 5209
1:2:3:154 7.22943e-05 "14661" 5422
1:2:3:155 7.22943e-05 "16460" 5861
1:2:3:156 7.22943e-05 "Lygosoma guentheri" 14535
1:2:3:157 7.12616e-05 "10702" 4020
1:2:3:158 7.12616e-05 "11769" 4440
1:2:3:159 7.12616e-05 "12129" 4570
1:2:3:160 7.12616e-05 "13940" 5206
1:2:3:161 7.12616e-05 "14302" 5319
1:2:3:162 7.12616e-05 "15019" 5517
1:2:3:163 7.12616e-05 "15377" 5609
1:2:3:164 7.12616e-05 "15739" 5701
1:2:3:165 7.12616e-05 "Herpetoreas platyceps" 13431
1:2:3:166 7.12616e-05 "Morenia petersi" 14889
1:2:3:167 7.02288e-05 "12865" 4853
1:2:3:168 7.02288e-05 "13215" 4971
1:2:3:169 7.02288e-05 "13939" 5205
1:2:3:170 7.02288e-05 "14662" 5423
1:2:3:171 7.02288e-05 "15380" 5612
1:2:3:172 7.02288e-05 "15737" 5699
1:2:3:173 7.02288e-05 "Nilssonia leithii" 15020
1:2:3:174 7.02288e-05 "Saara hardwickii" 16356
1:2:3:175 6.9196e-05 "10338" 3866
1:2:3:176 6.9196e-05 "12855" 4843
1:2:3:177 6.9196e-05 "13216" 4972
1:2:3:178 6.9196e-05 "15379" 5611
1:2:3:179 6.9196e-05 "Spalerosophis atriceps" 16628
1:2:3:180 6.81632e-05 "11423" 4315
1:2:3:181 6.81632e-05 "11785" 4456
1:2:3:182 6.81632e-05 "11786" 4457
1:2:3:183 6.81632e-05 "12146" 4587
1:2:3:184 6.81632e-05 "12506" 4719
1:2:3:185 6.81632e-05 "12854" 4842
1:2:3:186 6.81632e-05 "12871" 4859
1:2:3:187 6.81632e-05 "13219" 4975
1:2:3:188 6.81632e-05 "13579" 5092
1:2:3:189 6.81632e-05 "13587" 5100
1:2:3:190 6.71305e-05 "11768" 4439
1:2:3:191 6.71305e-05 "11784" 4455
1:2:3:192 6.71305e-05 "12853" 4841
1:2:3:193 6.71305e-05 "13220" 4976
1:2:3:194 6.71305e-05 "13223" 4979
1:2:3:195 6.71305e-05 "13576" 5089
1:2:3:196 6.71305e-05 "13577" 5090
1:2:3:197 6.71305e-05 "13584" 5097
1:2:3:198 6.71305e-05 "13941" 5207
1:2:3:199 6.71305e-05 "14300" 5317
1:2:3:200 6.71305e-05 "14659" 5420
1:2:3:201 6.71305e-05 "15021" 5519
1:2:3:202 6.60977e-05 "11410" 4302
1:2:3:203 6.60977e-05 "11422" 4314
1:2:3:204 6.60977e-05 "12130" 4571
1:2:3:205 6.60977e-05 "12145" 4586
1:2:3:206 6.60977e-05 "12489" 4702
1:2:3:207 6.60977e-05 "13224" 4980
1:2:3:208 6.60977e-05 "13578" 5091
1:2:3:209 6.60977e-05 "13580" 5093
1:2:3:210 6.60977e-05 "14301" 5318
1:2:3:211 6.60977e-05 "14663" 5424
1:2:3:212 6.60977e-05 "15378" 5610
1:2:3:213 6.60977e-05 "Melanochelys tricarinata" 14666
1:2:3:214 6.50649e-05 "12857" 4845
1:2:3:215 6.50649e-05 "12858" 4846
1:2:3:216 6.50649e-05 "12859" 4847
1:2:3:217 6.50649e-05 "13221" 4977
1:2:3:218 6.50649e-05 "13936" 5202
1:2:3:219 6.50649e-05 "13942" 5208
1:2:3:220 6.50649e-05 "15018" 5516
1:2:3:221 6.50649e-05 "15738" 5700
1:2:3:222 6.50649e-05 "Bungarus sindanus" 10993
1:2:3:223 6.40321e-05 "12862" 4850
1:2:3:224 6.40321e-05 "13222" 4978
1:2:3:225 6.40321e-05 "13937" 5203
1:2:3:226 6.40321e-05 "15016" 5514
1:2:3:227 6.40321e-05 "Eutropis innotata" 12837
1:2:3:228 6.29993e-05 "9971" 3697
1:2:3:229 6.29993e-05 "11409" 4301
1:2:3:230 6.29993e-05 "11783" 4454
1:2:3:231 6.29993e-05 "12132" 4573
1:2:3:232 6.29993e-05 "12494" 4707
1:2:3:233 6.29993e-05 "12495" 4708
1:2:3:234 6.29993e-05 "12505" 4718
1:2:3:235 6.29993e-05 "12856" 4844
1:2:3:236 6.29993e-05 "13581" 5094
1:2:3:237 6.29993e-05 "13938" 5204
1:2:3:238 6.29993e-05 "14298" 5315
1:2:3:239 6.29993e-05 "14299" 5316
1:2:3:240 6.29993e-05 "14656" 5417
1:2:3:241 6.29993e-05 "14658" 5419
1:2:3:242 6.29993e-05 "15017" 5515
1:2:3:243 6.19666e-05 "9977" 3703
1:2:3:244 6.19666e-05 "11049" 4156
1:2:3:245 6.19666e-05 "11421" 4313
1:2:3:246 6.19666e-05 "11770" 4441
1:2:3:247 6.19666e-05 "12128" 4569
1:2:3:248 6.19666e-05 "12131" 4572
1:2:3:249 6.19666e-05 "12144" 4585
1:2:3:250 6.19666e-05 "12860" 4848
1:2:3:251 6.19666e-05 "12863" 4851
1:2:3:252 6.19666e-05 "12864" 4852
1:2:3:253 6.19666e-05 "13582" 5095
1:2:3:254 6.19666e-05 "13583" 5096
1:2:3:255 6.19666e-05 "14296" 5313
1:2:3:256 6.19666e-05 "14297" 5314
1:2:3:257 6.19666e-05 "14657" 5418
1:2:3:258 6.19666e-05 "16820" 5944
1:2:3:259 6.09338e-05 "9611" 3541
1:2:3:260 6.09338e-05 "9614" 3544
1:2:3:261 6.09338e-05 "9974" 3700
1:2:3:262 6.09338e-05 "10340" 3868
1:2:3:263 6.09338e-05 "12133" 4574
1:2:3:264 6.09338e-05 "12493" 4706
1:2:3:265 5.9901e-05 "9973" 3699
1:2:3:266 5.9901e-05 "10698" 4016
1:2:3:267 5.9901e-05 "11050" 4157
1:2:3:268 5.9901e-05 "11060" 4167
1:2:3:269 5.9901e-05 "11419" 4311
1:2:3:270 5.9901e-05 "12143" 4584
1:2:3:271 5.9901e-05 "12852" 4840
1:2:3:272 5.9901e-05 "Hemidactylus maculatus" 13339
1:2:3:273 5.9901e-05 "Hemidactylus reticulatus" 13360
1:2:3:274 5.88682e-05 "9615" 3545
1:2:3:275 5.88682e-05 "9972" 3698
1:2:3:276 5.88682e-05 "10333" 3861
1:2:3:277 5.88682e-05 "11058" 4165
1:2:3:278 5.88682e-05 "11068" 4175
1:2:3:279 5.88682e-05 "11408" 4300
1:2:3:280 5.88682e-05 "11417" 4309
1:2:3:281 5.88682e-05 "11418" 4310
1:2:3:282 5.88682e-05 "11420" 4312
1:2:3:283 5.88682e-05 "11781" 4452
1:2:3:284 5.88682e-05 "11782" 4453
1:2:3:285 5.88682e-05 "12496" 4709
1:2:3:286 5.88682e-05 "12497" 4710
1:2:3:287 5.88682e-05 "12499" 4712
1:2:3:288 5.88682e-05 "12504" 4717
1:2:3:289 5.88682e-05 "12861" 4849
1:2:3:290 5.78355e-05 "9613" 3543
1:2:3:291 5.78355e-05 "9975" 3701
1:2:3:292 5.78355e-05 "10331" 3859
1:2:3:293 5.78355e-05 "10692" 4010
1:2:3:294 5.78355e-05 "11051" 4158
1:2:3:295 5.78355e-05 "11059" 4166
1:2:3:296 5.78355e-05 "11067" 4174
1:2:3:297 5.78355e-05 "11416" 4308
1:2:3:298 5.78355e-05 "11774" 4445
1:2:3:299 5.78355e-05 "12134" 4575
1:2:3:300 5.78355e-05 "12135" 4576
1:2:3:301 5.78355e-05 "12136" 4577
1:2:3:302 5.78355e-05 "12142" 4583
1:2:3:303 5.78355e-05 "12492" 4705
1:2:3:304 5.78355e-05 "12498" 4711
1:2:3:305 5.78355e-05 "12501" 4714
1:2:3:306 5.78355e-05 "12851" 4839
1:2:3:307 5.78355e-05 "Cyrtopodion kachhense" 12100
1:2:3:308 5.78355e-05 "Eutropis beddomei" 12823
1:2:3:309 5.68027e-05 "9612" 3542
1:2:3:310 5.68027e-05 "10337" 3865
1:2:3:311 5.68027e-05 "10693" 4011
1:2:3:312 5.68027e-05 "11415" 4307
1:2:3:313 5.68027e-05 "11777" 4448
1:2:3:314 5.68027e-05 "12502" 4715
1:2:3:315 5.68027e-05 "12503" 4716
1:2:3:316 5.57699e-05 "9616" 3546
1:2:3:317 5.57699e-05 "9976" 3702
1:2:3:318 5.57699e-05 "10332" 3860
1:2:3:319 5.57699e-05 "10334" 3862
1:2:3:320 5.57699e-05 "10690" 4008
1:2:3:321 5.57699e-05 "10697" 4015
1:2:3:322 5.57699e-05 "11773" 4444
1:2:3:323 5.57699e-05 "11775" 4446
1:2:3:324 5.57699e-05 "11778" 4449
1:2:3:325 5.57699e-05 "11780" 4451
1:2:3:326 5.57699e-05 "12137" 4578
1:2:3:327 5.57699e-05 "12491" 4704
1:2:3:328 5.57699e-05 "12500" 4713
1:2:3:329 5.47371e-05 "9252" 3397
1:2:3:330 5.47371e-05 "10335" 3863
1:2:3:331 5.47371e-05 "11771" 4442
1:2:3:332 5.47371e-05 "11779" 4450
1:2:3:333 5.47371e-05 "Lycodon jara" 14392
1:2:3:334 5.37044e-05 "10336" 3864
1:2:3:335 5.37044e-05 "10691" 4009
1:2:3:336 5.37044e-05 "11057" 4164
1:2:3:337 5.37044e-05 "11776" 4447
1:2:3:338 5.37044e-05 "12138" 4579
1:2:3:339 5.37044e-05 "Asymblepharus himalayanus" 10539
1:2:3:340 5.37044e-05 "Lygosoma lineata" 14539
1:2:3:341 5.26716e-05 "9978" 3704
1:2:3:342 5.26716e-05 "12850" 4838
1:2:3:343 5.16388e-05 "9254" 3399
1:2:3:344 5.16388e-05 "10694" 4012
1:2:3:345 5.16388e-05 "11411" 4303
1:2:3:346 5.16388e-05 "12490" 4703
1:2:3:347 5.16388e-05 "13211" 4968
1:2:3:348 5.16388e-05 "13212" 4969
1:2:3:349 5.0606e-05 "12139" 4580
1:2:3:350 5.0606e-05 "12141" 4582
1:2:3:351 5.0606e-05 "Hemidactylus malcolmsmithi" 13341
1:2:3:352 4.95733e-05 "11052" 4159
1:2:3:353 4.95733e-05 "11053" 4160
1:2:3:354 4.95733e-05 "11772" 4443
1:2:3:355 4.85405e-05 "10696" 4014
1:2:3:356 4.85405e-05 "10703" 4021
1:2:3:357 4.85405e-05 "11055" 4162
1:2:3:358 4.85405e-05 "11056" 4163
1:2:3:359 4.85405e-05 "11414" 4306
1:2:3:360 4.85405e-05 "12140" 4581
1:2:3:361 4.75077e-05 "9253" 3398
1:2:3:362 4.75077e-05 "9617" 3547
1:2:3:363 4.75077e-05 "Batagur kachuga" 10760
1:2:3:364 4.75077e-05 "Hemidactylus treutleri" 13378
1:2:3:365 4.64749e-05 "11413" 4305
1:2:3:366 4.54422e-05 "10341" 3869
1:2:3:367 4.54422e-05 "11412" 4304
1:2:3:368 4.44094e-05 "8892" 3251
1:2:3:369 4.44094e-05 "10704" 4022
1:2:3:370 4.44094e-05 "Lycodon nympha" 14399
1:2:3:371 4.44094e-05 "Psammophilus dorsalis" 15925
1:2:3:372 4.33766e-05 "9979" 3705
1:2:3:373 4.33766e-05 "10695" 4013
1:2:3:374 4.33766e-05 "11054" 4161
1:2:3:375 4.33766e-05 "Coronella brachyura" 11603
1:2:3:376 4.23438e-05 "8893" 3252
1:2:3:377 4.23438e-05 "Ablepharus grayanus" 9534
1:2:3:378 4.23438e-05 "Monilesaurus rouxii" 14850
1:2:3:379 4.1311e-05 "9255" 3400
1:2:3:380 4.1311e-05 "Ahaetulla anomala" 9800
1:2:3:381 4.1311e-05 "Cyrtodactylus nebulosus" 12021
1:2:3:382 4.02783e-05 "Calotes minor" 11099
1:2:3:383 4.02783e-05 "Hemidactylus giganteus" 13311
1:2:3:384 3.82127e-05 "Boiga flaviviridis" 10822
1:2:3:385 3.71799e-05 "Lytorhynchus paradoxus" 14553
1:2:3:386 3.61472e-05 "Spalerosophis arenarius" 16627
1:2:3:387 3.51144e-05 "9618" 3548
1:2:3:388 3.51144e-05 "Lycodon flavomaculatus" 14386
1:2:3:389 3.40816e-05 "8894" 3253
1:2:3:390 3.40816e-05 "Gavialis gangeticus" 12909
1:2:3:391 3.30488e-05 "10342" 3870
1:2:3:392 3.30488e-05 "Cyrtodactylus varadgirii" 12081
1:2:3:393 3.30488e-05 "Hemidactylus gracilis" 13313
1:2:3:394 3.20161e-05 "10705" 4023
1:2:3:395 3.09833e-05 "Trimeresurus septentrionalis" 17261
1:2:3:396 3.09833e-05 "Uropeltis ellioti" 17523
1:2:3:397 2.99505e-05 "Boiga multifasciata" 10830
1:2:3:398 2.99505e-05 "Lycodon flavicollis" 14385
1:2:3:399 2.99505e-05 "Ophisops microlepis" 15197
1:2:3:400 2.89177e-05 "9256" 3401
1:2:3:401 2.7885e-05 "8895" 3254
1:2:3:402 2.7885e-05 "Ferania sieboldii" 12856
1:2:3:403 2.7885e-05 "Lycodon anamallensis" 14375
1:2:3:404 2.7885e-05 "Trachischium fuscum" 17136
1:2:3:405 2.68522e-05 "Bungarus walli" 10995
1:2:3:406 2.68522e-05 "Laudakia agrorensis" 13737
1:2:3:407 2.58194e-05 "Draco dussumieri" 12442
1:2:3:408 2.58194e-05 "Eublepharis fuscus" 12776
1:2:3:409 2.47866e-05 "Boiga ceylonensis" 10816
1:2:3:410 2.47866e-05 "Ophiomorus raithmai" 15180
1:2:3:411 2.27211e-05 "9980" 3706
1:2:3:412 2.27211e-05 "Calliophis nigrescens" 11077
1:2:3:413 2.27211e-05 "Coluber gracilis" 11510
1:2:3:414 2.27211e-05 "Oligodon travancoricus" 15123
1:2:3:415 2.16883e-05 "8533" 3099
1:2:3:416 2.16883e-05 "Ahaetulla pulverulenta" 9809
1:2:3:417 2.16883e-05 "Calodactylodes aureus" 11081
1:2:3:418 2.16883e-05 "Elaphe hodgsonii" 12562
1:2:3:419 2.16883e-05 "Trachischium tenuiceps" 17141
1:2:3:420 2.06555e-05 "8532" 3098
1:2:3:421 2.06555e-05 "9257" 3402
1:2:3:422 2.06555e-05 "Calotes calotes" 11085
1:2:3:423 1.96227e-05 "Eublepharis hardwickii" 12777
1:2:3:424 1.96227e-05 "Hypnale hypnale" 13515
1:2:3:425 1.96227e-05 "Oligodon kheriensis" 15096
1:2:3:426 1.96227e-05 "Sitana ponticeriana" 16605
1:2:3:427 1.859e-05 "8896" 3255
1:2:3:428 1.859e-05 "Japalura major" 13600
1:2:3:429 1.859e-05 "Japalura tricarinata" 13602
1:2:3:430 1.75572e-05 "Eryx whitakeri" 12773
1:2:3:431 1.75572e-05 "Trimeresurus malabaricus" 17260
1:2:3:432 1.65244e-05 "8534" 3100
1:2:3:433 1.65244e-05 "9619" 3549
1:2:3:434 1.65244e-05 "Boiga nuchalis" 10833
1:2:3:435 1.65244e-05 "Dendrelaphis ashoki" 12207
1:2:3:436 1.65244e-05 "Hemidactylus whitakeri" 13386
1:2:3:437 1.65244e-05 "Sitana laticeps" 16603
1:2:3:438 1.54916e-05 "Hebius beddomei" 13209
1:2:3:439 1.54916e-05 "Hemidactylus imbricatus" 13320
1:2:3:440 1.54916e-05 "Monilesaurus ellioti" 14848
1:2:3:441 1.54916e-05 "Sepsophis punctatus" 16550
1:2:3:442 1.54916e-05 "Uropeltis macrolepis" 17526
1:2:3:443 1.44589e-05 "Laudakia dayana" 13738
1:2:3:444 1.34261e-05 "Eublepharis satpuraensis" 12779
1:2:3:445 1.34261e-05 "Eutropis bibronii" 12824
1:2:3:446 1.34261e-05 "Hebius monticola" 13229
1:2:3:447 1.34261e-05 "Lycodon mackinnoni" 14395
1:2:3:448 1.23933e-05 "8535" 3101
1:2:3:449 1.23933e-05 "Hemidactylus scabriceps" 13367
1:2:3:450 1.23933e-05 "Trimeresurus macrolepis" 17259
1:2:3:451 1.13605e-05 "Oligodon erythrogaster" 15087
1:2:3:452 1.13605e-05 "Psammophis longifrons" 15941
1:2:3:453 1.13605e-05 "Sitana sivalensis" 16607
1:2:3:454 1.13605e-05 "Wallaceophis gujaratensis" 17655
1:2:3:455 1.03278e-05 "Altiphylax stoliczkai" 9834
1:2:3:456 1.03278e-05 "Calliophis bibroni" 11069
1:2:3:457 1.03278e-05 "Calotes grandisquamis" 11090
1:2:3:458 1.03278e-05 "Calotes nemoricola" 11101
1:2:3:459 1.03278e-05 "Cnemaspis gracilis" 11395
1:2:3:460 1.03278e-05 "Cyrtodactylus deccanensis" 11953
1:2:3:461 1.03278e-05 "Dendrelaphis grandoculis" 12218
1:2:3:462 1.03278e-05 "Hemidactylus sushilduttai" 13373
1:2:3:463 1.03278e-05 "Laudakia pakistanica" 13742
1:2:3:464 1.03278e-05 "Liopeltis rappi" 14277
1:2:3:465 1.03278e-05 "Ristella beddomii" 16348
1:2:3:466 9.29499e-06 "Hemidactylus kushmorensis" 13330
1:2:3:467 9.29499e-06 "Hemidactylus prashadi" 13357
1:2:3:468 9.29499e-06 "Mintonophis pakistanicus" 14818
1:2:3:469 9.29499e-06 "Ophisops minor" 15198
1:2:3:470 9.29499e-06 "Rhinophis sanguineus" 16285
1:2:3:471 9.29499e-06 "Ristella guentheri" 16349
1:2:3:472 9.29499e-06 "Uropeltis rubromaculata" 17537
1:2:3:473 9.29499e-06 "Vijayachelys silvatica" 17630
1:2:3:474 8.26221e-06 "Cnemaspis beddomei" 11378
1:2:3:475 8.26221e-06 "Hemidactylus graniticolus" 13315
1:2:3:476 8.26221e-06 "Oligodon affinis" 15069
1:2:3:477 8.26221e-06 "Ophisops kutchensis" 15195
1:2:3:478 8.26221e-06 "Protobothrops himalayanus" 15909
1:2:3:479 8.26221e-06 "Rhabdops olivaceus" 16203
1:2:3:480 8.26221e-06 "Trachischium laeve" 17138
1:2:3:481 7.22943e-06 "Ahaetulla laudankia" 9804
1:2:3:482 7.22943e-06 "Cnemaspis indraneildasii" 11402
1:2:3:483 7.22943e-06 "Cnemaspis ornata" 11443
1:2:3:484 7.22943e-06 "Cyrtodactylus fasciolatus" 11961
1:2:3:485 7.22943e-06 "Cyrtopodion rohtasfortai" 12107
1:2:3:486 7.22943e-06 "Dendrelaphis girii" 12217
1:2:3:487 7.22943e-06 "Hemidactylus anamallensis" 13284
1:2:3:488 7.22943e-06 "Hemiphyllodactylus arakuensis" 13396
1:2:3:489 7.22943e-06 "Kaestlea travancorica" 13609
1:2:3:490 7.22943e-06 "Trimeresurus strigatus" 17262
1:2:3:491 7.22943e-06 "Uropeltis ocellata" 17532
1:2:3:492 6.19666e-06 "Altiphylax baturensis" 9831
1:2:3:493 6.19666e-06 "Boiga dightoni" 10820
1:2:3:494 6.19666e-06 "Bufoniceps laungwalaensis" 10980
1:2:3:495 6.19666e-06 "Cnemaspis indica" 11401
1:2:3:496 6.19666e-06 "Cnemaspis jerdonii" 11404
1:2:3:497 6.19666e-06 "Japalura kumaonensis" 13599
1:2:3:498 6.19666e-06 "Kaestlea laterimaculata" 13607
1:2:3:499 6.19666e-06 "Mediodactylus walli" 14655
1:2:3:500 6.19666e-06 "Melanophidium bilineatum" 14668
1:2:3:501 6.19666e-06 "Oligodon brevicauda" 15077
1:2:3:502 6.19666e-06 "Oligodon venustus" 15125
1:2:3:503 6.19666e-06 "Sarada darwini" 16395
1:2:3:504 6.19666e-06 "Sarada deccanensis" 16396
1:2:3:505 6.19666e-06 "Teretrurus sanguineus" 17040
1:2:3:506 5.16388e-06 "Ahaetulla dispar" 9801
1:2:3:507 5.16388e-06 "Brachyophidium rhodogaster" 10911
1:2:3:508 5.16388e-06 "Calliophis beddomei" 11068
1:2:3:509 5.16388e-06 "Gerrhopilus beddomii" 13055
1:2:3:510 5.16388e-06 "Hemidactylus kangerensis" 13325
1:2:3:511 5.16388e-06 "Melanophidium punctatum" 14670
1:2:3:512 5.16388e-06 "Ophisops pushkarensis" 15200
1:2:3:513 5.16388e-06 "Plectrurus aureus" 15737
1:2:3:514 5.16388e-06 "Plectrurus perroteti" 15739
1:2:3:515 5.16388e-06 "Sphenomorphus dussumieri" 16711
1:2:3:516 5.16388e-06 "Uropeltis maculata" 17528
1:2:3:517 5.16388e-06 "Uropeltis rubrolineata" 17536
1:2:3:518 5.16388e-06 "Uropeltis woodmasoni" 17539
1:2:3:519 4.1311e-06 "Cnemaspis mysoriensis" 11431
1:2:3:520 4.1311e-06 "Cyrtodactylus albofasciatus" 11915
1:2:3:521 4.1311e-06 "Cyrtopodion indusoani" 12099
1:2:3:522 4.1311e-06 "Cyrtopodion mansarulum" 12103
1:2:3:523 4.1311e-06 "Cyrtopodion montiumsalsorum" 12104
1:2:3:524 4.1311e-06 "Cyrtopodion potoharense" 12105
1:2:3:525 4.1311e-06 "Eutropis nagarjunensis" 12844
1:2:3:526 4.1311e-06 "Hemiphyllodactylus jnana" 13406
1:2:3:527 4.1311e-06 "Indotyphlops pammeces" 13576
1:2:3:528 4.1311e-06 "Kaestlea beddomii" 13605
1:2:3:529 4.1311e-06 "Lygosoma vosmaeri" 14548
1:2:3:530 4.1311e-06 "Melanophidium wynaudense" 14671
1:2:3:531 4.1311e-06 "Salea anamallayana" 16360
1:2:3:532 4.1311e-06 "Uropeltis beddomii" 17518
1:2:3:533 4.1311e-06 "Uropeltis dindigalensis" 17522
1:2:3:534 4.1311e-06 "Uropeltis grandis" 17524
1:2:3:535 4.1311e-06 "Uropeltis macrorhyncha" 17527
1:2:3:536 4.1311e-06 "Uropeltis petersi" 17533
1:2:3:537 4.1311e-06 "Xylophis perroteti" 17715
1:2:3:538 4.1311e-06 "Xylophis stenorhynchus" 17716
1:2:3:539 3.09833e-06 "Cnemaspis heteropholis" 11398
1:2:3:540 3.09833e-06 "Cnemaspis littoralis" 11423
1:2:3:541 3.09833e-06 "Cnemaspis mahabali" 11425
1:2:3:542 3.09833e-06 "Cnemaspis monticola" 11430
1:2:3:543 3.09833e-06 "Cnemaspis wynadensis" 11476
1:2:3:544 3.09833e-06 "Cyrtodactylus jeyporensis" 11991
1:2:3:545 3.09833e-06 "Dendrelaphis chairecacos" 12213
1:2:3:546 3.09833e-06 "Dieurostus dussumieri" 12275
1:2:3:547 3.09833e-06 "Eutropis ashwamedhi" 12821
1:2:3:548 3.09833e-06 "Eutropis clivicola" 12828
1:2:3:549 3.09833e-06 "Gerrhopilus thurstoni" 13065
1:2:3:550 3.09833e-06 "Gerrhopilus tindalli" 13066
1:2:3:551 3.09833e-06 "Hemidactylus yajurvedi" 13387
1:2:3:552 3.09833e-06 "Indotyphlops madgemintonae" 13572
1:2:3:553 3.09833e-06 "Kaestlea bilineata" 13606
1:2:3:554 3.09833e-06 "Kaestlea palnica" 13608
1:2:3:555 3.09833e-06 "Laudakia nuristanica" 13741
1:2:3:556 3.09833e-06 "Lygosoma goaensis" 14534
1:2:3:557 3.09833e-06 "Rhabdops aquaticus" 16202
1:2:3:558 3.09833e-06 "Ristella rurkii" 16350
1:2:3:559 3.09833e-06 "Sitana visiri" 16610
1:2:3:560 3.09833e-06 "Trachischium guentheri" 17137
1:2:3:561 3.09833e-06 "Uropeltis broughami" 17521
1:2:3:562 3.09833e-06 "Uropeltis nitida" 17531
1:2:3:563 3.09833e-06 "Uropeltis phipsonii" 17534
1:2:3:564 2.06555e-06 "Ahaetulla perroteti" 9807
1:2:3:565 2.06555e-06 "Calliophis castoe" 11071
1:2:3:566 2.06555e-06 "Cnemaspis anamudiensis" 11369
1:2:3:567 2.06555e-06 "Cnemaspis anandani" 11370
1:2:3:568 2.06555e-06 "Cnemaspis nairi" 11432
1:2:3:569 2.06555e-06 "Cnemaspis sisparensis" 11465
1:2:3:570 2.06555e-06 "Cnemaspis yercaudensis" 11477
1:2:3:571 2.06555e-06 "Coluber bholanathi" 11508
1:2:3:572 2.06555e-06 "Cyrtodactylus collegalensis" 11943
1:2:3:573 2.06555e-06 "Cyrtodactylus dattanensis" 11952
1:2:3:574 2.06555e-06 "Cyrtodactylus lawderanus" 12000
1:2:3:575 2.06555e-06 "Cyrtodactylus markuscombaii" 12010
1:2:3:576 2.06555e-06 "Cyrtodactylus rishivalleyensis" 12045
1:2:3:577 2.06555e-06 "Cyrtodactylus speciosus" 12061
1:2:3:578 2.06555e-06 "Cyrtodactylus srilekhae" 12064
1:2:3:579 2.06555e-06 "Cyrtopodion baigii" 12094
1:2:3:580 2.06555e-06 "Eumeces indothalensis" 12795
1:2:3:581 2.06555e-06 "Eurylepis poonaensis" 12808
1:2:3:582 2.06555e-06 "Hemidactylus aaronbaueri" 13278
1:2:3:583 2.06555e-06 "Hemidactylus albofasciatus" 13282
1:2:3:584 2.06555e-06 "Hemidactylus gujaratensis" 13316
1:2:3:585 2.06555e-06 "Hemidactylus kolliensis" 13328
1:2:3:586 2.06555e-06 "Hemidactylus sataraensis" 13366
1:2:3:587 2.06555e-06 "Hemiphyllodactylus kolliensis" 13408
1:2:3:588 2.06555e-06 "Mediodactylus brachykolon" 14646
1:2:3:589 2.06555e-06 "Melanophidium khairei" 14669
1:2:3:590 2.06555e-06 "Monilesaurus montanus" 14849
1:2:3:591 2.06555e-06 "Oligodon nikhili" 15106
1:2:3:592 2.06555e-06 "Otocryptis beddomii" 15231
1:2:3:593 2.06555e-06 "Platyplectrurus madurensis" 15718
1:2:3:594 2.06555e-06 "Platyplectrurus trilineatus" 15719
1:2:3:595 2.06555e-06 "Plectrurus guentheri" 15738
1:2:3:596 2.06555e-06 "Pseudoplectrurus canaricus" 16053
1:2:3:597 2.06555e-06 "Rhinophis fergusonianus" 16275
1:2:3:598 2.06555e-06 "Rhinophis goweri" 16276
1:2:3:599 2.06555e-06 "Rhinophis travancoricus" 16286
1:2:3:600 2.06555e-06 "Ristella travancorica" 16351
1:2:3:601 2.06555e-06 "Salea horsfieldii" 16361
1:2:3:602 2.06555e-06 "Sitana thondalu" 16609
1:2:3:603 2.06555e-06 "Subdoluseps pruthi" 16885
1:2:3:604 2.06555e-06 "Uropeltis liura" 17525
1:2:3:605 2.06555e-06 "Xylophis captaini" 17714
1:2:3:606 1.03278e-06 "Altiphylax mintoni" 9833
1:2:3:607 1.03278e-06 "Asymblepharus mahabharatus" 10541
1:2:3:608 1.03278e-06 "Asymblepharus nepalensis" 10542
1:2:3:609 1.03278e-06 "Asymblepharus tragbulensis" 10544
1:2:3:610 1.03278e-06 "Barkudia insularis" 10753
1:2:3:611 1.03278e-06 "Barkudia melanosticta" 10754
1:2:3:612 1.03278e-06 "Cnemaspis adii" 11360
1:2:3:613 1.03278e-06 "Cnemaspis agarwali" 11362
1:2:3:614 1.03278e-06 "Cnemaspis ajijae" 11363
1:2:3:615 1.03278e-06 "Cnemaspis amba" 11366
1:2:3:616 1.03278e-06 "Cnemaspis amboliensis" 11367
1:2:3:617 1.03278e-06 "Cnemaspis anaikattiensis" 11368
1:2:3:618 1.03278e-06 "Cnemaspis australis" 11375
1:2:3:619 1.03278e-06 "Cnemaspis flaviventralis" 11387
1:2:3:620 1.03278e-06 "Cnemaspis girii" 11391
1:2:3:621 1.03278e-06 "Cnemaspis goaensis" 11392
1:2:3:622 1.03278e-06 "Cnemaspis kolhapurensis" 11414
1:2:3:623 1.03278e-06 "Cnemaspis kottiyoorensis" 11415
1:2:3:624 1.03278e-06 "Cnemaspis koynaensis" 11416
1:2:3:625 1.03278e-06 "Cnemaspis maculicollis" 11424
1:2:3:626 1.03278e-06 "Cnemaspis nilagirica" 11437
1:2:3:627 1.03278e-06 "Cnemaspis otai" 11444
1:2:3:628 1.03278e-06 "Cnemaspis shevaroyensis" 11462
1:2:3:629 1.03278e-06 "Cnemaspis thackerayi" 11470
1:2:3:630 1.03278e-06 "Cyrtodactylus battalensis" 11926
1:2:3:631 1.03278e-06 "Cyrtodactylus bhupathyi" 11927
1:2:3:632 1.03278e-06 "Cyrtodactylus chamba" 11939
1:2:3:633 1.03278e-06 "Cyrtodactylus gubernatoris" 11969
1:2:3:634 1.03278e-06 "Cyrtodactylus himalayanus" 11973
1:2:3:635 1.03278e-06 "Cyrtodactylus himalayicus" 11974
1:2:3:636 1.03278e-06 "Cyrtodactylus martinstolli" 12013
1:2:3:637 1.03278e-06 "Cyrtodactylus nepalensis" 12022
1:2:3:638 1.03278e-06 "Cyrtopodion aravallense" 12093
1:2:3:639 1.03278e-06 "Cyrtopodion kohsulaimanai" 12102
1:2:3:640 1.03278e-06 "Dasia johnsinghi" 12152
1:2:3:641 1.03278e-06 "Dasia subcaerulea" 12155
1:2:3:642 1.03278e-06 "Eremias cholistanica" 12679
1:2:3:643 1.03278e-06 "Eumeces cholistanensis" 12794
1:2:3:644 1.03278e-06 "Eutropis gansi" 12834
1:2:3:645 1.03278e-06 "Gerrhopilus oligolepis" 13064
1:2:3:646 1.03278e-06 "Hemidactylus chikhaldaraensis" 13296
1:2:3:647 1.03278e-06 "Hemidactylus chipkali" 13297
1:2:3:648 1.03278e-06 "Hemidactylus gleadowi" 13312
1:2:3:649 1.03278e-06 "Hemidactylus hemchandrai" 13317
1:2:3:650 1.03278e-06 "Hemidactylus paaragowli" 13349
1:2:3:651 1.03278e-06 "Hemidactylus porbandarensis" 13356
1:2:3:652 1.03278e-06 "Hemidactylus sankariensis" 13365
1:2:3:653 1.03278e-06 "Hemidactylus siva" 13369
1:2:3:654 1.03278e-06 "Hemidactylus vanam" 13382
1:2:3:655 1.03278e-06 "Hemidactylus varadgirii" 13383
1:2:3:656 1.03278e-06 "Hemidactylus vijayraghavani" 13385
1:2:3:657 1.03278e-06 "Hemiphyllodactylus aurantiacus" 13397
1:2:3:658 1.03278e-06 "Indotyphlops ahsanai" 13566
1:2:3:659 1.03278e-06 "Indotyphlops exiguus" 13569
1:2:3:660 1.03278e-06 "Indotyphlops meszoelyi" 13574
1:2:3:661 1.03278e-06 "Japalura dasi" 13598
1:2:3:662 1.03278e-06 "Mediodactylus dehakroensis" 14647
1:2:3:663 1.03278e-06 "Microauris aurantolabium" 14722
1:2:3:664 1.03278e-06 "Monilesaurus acanthocephalus" 14847
1:2:3:665 1.03278e-06 "Oligodon melaneus" 15102
1:2:3:666 1.03278e-06 "Oligodon melanozonatus" 15103
1:2:3:667 1.03278e-06 "Proahaetulla antiqua" 15875
1:2:3:668 1.03278e-06 "Ptyodactylus homolepis" 16127
1:2:3:669 1.03278e-06 "Sarada superba" 16397
1:2:3:670 1.03278e-06 "Scincella capitanea" 16509
1:2:3:671 1.03278e-06 "Sitana fusca" 16600
1:2:3:672 1.03278e-06 "Sitana gokakensis" 16601
1:2:3:673 1.03278e-06 "Sitana kalesari" 16602
1:2:3:674 1.03278e-06 "Sitana marudhamneydhal" 16604
1:2:3:675 1.03278e-06 "Sitana schleichi" 16606
1:2:3:676 1.03278e-06 "Takydromus sikkimensis" 16927
1:2:3:677 1.03278e-06 "Trachischium sushantai" 17140
1:2:3:678 1.03278e-06 "Tropidolaemus huttoni" 17334
1:2:3:679 1.03278e-06 "Uropeltis arcticeps" 17517
1:2:3:680 1.03278e-06 "Uropeltis bhupathyi" 17519
1:2:3:681 1.03278e-06 "Uropeltis bicatenata" 17520
1:2:3:682 1.03278e-06 "Uropeltis madurensis" 17529
1:2:3:683 1.03278e-06 "Uropeltis myhendrae" 17530
1:2:3:684 1.03278e-06 "Uropeltis pulneyensis" 17535
1:2:3:685 1.03278e-06 "Uropeltis shorttii" 17538
1:2:4:1 0.000285046 "Cylindrophis ruffus" 11895
1:2:4:2 0.000259227 "Cuora amboinensis" 11859
1:2:4:3 0.000255096 "Malayopython reticulatus" 14598
1:2:4:4 0.000242702 "Pareas carinatus" 15380
1:2:4:5 0.000235473 "Rhabdophis chrysargos" 16186
1:2:4:6 0.000225145 "Gonyosoma oxycephalum" 13167
1:2:4:7 0.00020449 "Hemiphyllodactylus typus" 13412
1:2:4:8 0.00020449 "Ptyas carinata" 16098
1:2:4:9 0.000192096 "19002" 6453
1:2:4:10 0.000191064 "18641" 6377
1:2:4:11 0.000187965 "19362" 6524
1:2:4:12 0.0001859 "18642" 6378
1:2:4:13 0.000182801 "Emoia atrocostata" 12595
1:2:4:14 0.000177638 "18281" 6296
1:2:4:15 0.000177638 "18657" 6380
1:2:4:16 0.000177638 "Boiga dendrophila" 10819
1:2:4:17 0.000172474 "19016" 6455
1:2:4:18 0.000171441 "18643" 6379
1:2:4:19 0.000170408 "20094" 6674
1:2:4:20 0.000169375 "19003" 6454
1:2:4:21 0.000169375 "19734" 6598
1:2:4:22 0.000168343 "19376" 6527
1:2:4:23 0.00016731 "19375" 6526
1:2:4:24 0.00016731 "20451" 6748
1:2:4:25 0.000166277 "20093" 6673
1:2:4:26 0.000165244 "19733" 6597
1:2:4:27 0.000165244 "Xenochrophis trianguligerus" 17683
1:2:4:28 0.000164211 "19363" 6525
1:2:4:29 0.000164211 "20092" 6672
1:2:4:30 0.000162146 "20090" 6671
1:2:4:31 0.000161113 "19017" 6456
1:2:4:32 0.000161113 "20452" 6749
1:2:4:33 0.000161113 "20453" 6750
1:2:4:34 0.00016008 "Argyrophis muelleri" 10447
1:2:4:35 0.000159048 "19735" 6599
1:2:4:36 0.000158015 "19018" 6457
1:2:4:37 0.000158015 "19723" 6595
1:2:4:38 0.000156982 "18658" 6381
1:2:4:39 0.000155949 "20801" 6824
1:2:4:40 0.000154916 "20084" 6670
1:2:4:41 0.000154916 "20450" 6747
1:2:4:42 0.000154916 "20454" 6751
1:2:4:43 0.000154916 "Gekko monarchus" 12972
1:2:4:44 0.000153884 "19019" 6458
1:2:4:45 0.000152851 "19378" 6529
1:2:4:46 0.000151818 "17920" 6210
1:2:4:47 0.000151818 "19359" 6523
1:2:4:48 0.000151818 "20095" 6675
1:2:4:49 0.000150785 "19724" 6596
1:2:4:50 0.000150785 "19736" 6600
1:2:4:51 0.000150785 "21161" 6905
1:2:4:52 0.000146654 "17560" 6123
1:2:4:53 0.000146654 "19377" 6528
1:2:4:54 0.000146654 "Dasia olivacea" 12153
1:2:4:55 0.000145621 "19719" 6593
1:2:4:56 0.000144589 "21162" 6906
1:2:4:57 0.000144589 "Crocodylus siamensis" 11627
1:2:4:58 0.000143556 "20813" 6831
1:2:4:59 0.000142523 "19737" 6601
1:2:4:60 0.00014149 "20080" 6667
1:2:4:61 0.00014149 "20802" 6825
1:2:4:62 0.00014149 "20810" 6828
1:2:4:63 0.00014149 "21522" 6991
1:2:4:64 0.000140458 "20812" 6830
1:2:4:65 0.000140458 "20815" 6833
1:2:4:66 0.000140458 "21171" 6909
1:2:4:67 0.000140458 "21173" 6911
1:2:4:68 0.000140458 "Coelognathus flavolineatus" 11483
1:2:4:69 0.000139425 "19358" 6522
1:2:4:70 0.000139425 "19720" 6594
1:2:4:71 0.000139425 "20441" 6744
1:2:4:72 0.000139425 "20814" 6832
1:2:4:73 0.000139425 "21172" 6910
1:2:4:74 0.000139425 "Calliophis intestinalis" 11074
1:2:4:75 0.000138392 "20455" 6752
1:2:4:76 0.000138392 "20811" 6829
1:2:4:77 0.000138392 "21175" 6913
1:2:4:78 0.000137359 "20096" 6676
1:2:4:79 0.000137359 "Aplopeltura boa" 10392
1:2:4:80 0.000137359 "Boiga cynodon" 10818
1:2:4:81 0.000136326 "20440" 6743
1:2:4:82 0.000136326 "20803" 6826
1:2:4:83 0.000136326 "21883" 7081
1:2:4:84 0.000136326 "Gekko kuhli" 12965
1:2:4:85 0.000135294 "17559" 6122
1:2:4:86 0.000135294 "20081" 6668
1:2:4:87 0.000135294 "20457" 6754
1:2:4:88 0.000135294 "20816" 6834
1:2:4:89 0.000135294 "20818" 6836
1:2:4:90 0.000135294 "21176" 6914
1:2:4:91 0.000135294 "21177" 6915
1:2:4:92 0.000135294 "21895" 7086
1:2:4:93 0.000134261 "20817" 6835
1:2:4:94 0.000134261 "21174" 6912
1:2:4:95 0.000134261 "21535" 7000
1:2:4:96 0.000133228 "19738" 6602
1:2:4:97 0.000133228 "20097" 6677
1:2:4:98 0.000133228 "20456" 6753
1:2:4:99 0.000133228 "21896" 7087
1:2:4:100 0.000132195 "20442" 6745
1:2:4:101 0.000132195 "20443" 6746
1:2:4:102 0.000132195 "20458" 6755
1:2:4:103 0.000132195 "21163" 6907
1:2:4:104 0.000132195 "21531" 6996
1:2:4:105 0.000131163 "20098" 6678
1:2:4:106 0.000131163 "21534" 6999
1:2:4:107 0.000131163 "21536" 7001
1:2:4:108 0.000131163 "Bungarus flaviceps" 10988
1:2:4:109 0.00013013 "18997" 6451
1:2:4:110 0.00013013 "18998" 6452
1:2:4:111 0.00013013 "20082" 6669
1:2:4:112 0.00013013 "21164" 6908
1:2:4:113 0.00013013 "21523" 6992
1:2:4:114 0.00013013 "21532" 6997
1:2:4:115 0.000129097 "20804" 6827
1:2:4:116 0.000129097 "21533" 6998
1:2:4:117 0.000129097 "21893" 7085
1:2:4:118 0.000128064 "21526" 6995
1:2:4:119 0.000128064 "21884" 7082
1:2:4:120 0.000128064 "21885" 7083
1:2:4:121 0.000128064 "22244" 7174
1:2:4:122 0.000128064 "Calamaria lumbricoidea" 11040
1:2:4:123 0.000125999 "21525" 6994
1:2:4:124 0.000125999 "22245" 7175
1:2:4:125 0.000124966 "21524" 6993
1:2:4:126 0.000124966 "21886" 7084
1:2:4:127 0.000124966 "Boiga jaspidea" 10828
1:2:4:128 0.000123933 "Dendrelaphis formosus" 12215
1:2:4:129 0.0001229 "22605" 7261
1:2:4:130 0.0001229 "Boiga drapiezii" 10821
1:2:4:131 0.0001229 "Gekko smithii" 12985
1:2:4:132 0.000121868 "22246" 7176
1:2:4:133 0.000121868 "22606" 7262
1:2:4:134 0.000121868 "Eutropis rudis" 12847
1:2:4:135 0.000120835 "Calliophis bivirgata" 11070
1:2:4:136 0.000120835 "Chrysopelea pelias" 11350
1:2:4:137 0.000120835 "Dogania subplana" 12423
1:2:4:138 0.000120835 "Dryophiops rubescens" 12484
1:2:4:139 0.000120835 "Liopeltis tricolor" 14279
1:2:4:140 0.000120835 "Lycodon albofuscus" 14374
1:2:4:141 0.000120835 "Oligodon purpurascens" 15114
1:2:4:142 0.000120835 "Rhabdophis rhodomelas" 16197
1:2:4:143 0.000119802 "Asthenodipsas laevis" 10531
1:2:4:144 0.000119802 "Gonocephalus grandis" 13153
1:2:4:145 0.000118769 "22967" 7345
1:2:4:146 0.000118769 "Bronchocela cristatella" 10946
1:2:4:147 0.000118769 "Dendrelaphis haasi" 12220
1:2:4:148 0.000118769 "Xenelaphis hexagonotus" 17674
1:2:4:149 0.000117736 "Gongylosoma baliodeirus" 13131
1:2:4:150 0.000117736 "Oligodon octolineatus" 15108
1:2:4:151 0.000117736 "Ramphotyphlops lineatus" 16164
1:2:4:152 0.000117736 "Xenodermus javanicus" 17685
1:2:4:153 0.000115671 "Calamaria schlegeli" 11052
1:2:4:154 0.000115671 "Lycodon subannulatus" 14411
1:2:4:155 0.000114638 "Cyclemys dentata" 11868
1:2:4:156 0.000114638 "Dendrelaphis kopsteini" 12222
1:2:4:157 0.000114638 "Draco haematopogon" 12446
1:2:4:158 0.000112573 "22968" 7346
1:2:4:159 0.000112573 "Boiga nigriceps" 10832
1:2:4:160 0.000112573 "Psammodynastes pictus" 15922
1:2:4:161 0.00011154 "Pseudorabdion longiceps" 16058
1:2:4:162 0.00011154 "Varanus dumerilii" 17580
1:2:4:163 0.000110507 "23328" 7429
1:2:4:164 0.000110507 "Ahaetulla fasciolata" 9802
1:2:4:165 0.000110507 "Draco maximus" 12451
1:2:4:166 0.000110507 "Draco sumatranus" 12463
1:2:4:167 0.000110507 "Naja sumatrana" 14957
1:2:4:168 0.000110507 "Ptyas fusca" 16102
1:2:4:169 0.000109474 "Calamaria virgulata" 11059
1:2:4:170 0.000109474 "Draco quinquefasciatus" 12459
1:2:4:171 0.000109474 "Homalopsis buccata" 13472
1:2:4:172 0.000109474 "Trimeresurus sumatranus" 17263
1:2:4:173 0.000108441 "23329" 7430
1:2:4:174 0.000108441 "Dendrelaphis caudolineatus" 12211
1:2:4:175 0.000107409 "Asthenodipsas malaccanus" 10532
1:2:4:176 0.000107409 "Lycodon effraenis" 14383
1:2:4:177 0.000107409 "Rhabdophis conspicillatus" 16187
1:2:4:178 0.000107409 "Sibynophis melanocephalus" 16572
1:2:4:179 0.000107409 "Xenochrophis maculatus" 17682
1:2:4:180 0.000106376 "Draco punctatus" 12457
1:2:4:181 0.000106376 "Elapoidis fusca" 12571
1:2:4:182 0.000106376 "Gongylosoma longicauda" 13132
1:2:4:183 0.00010431 "Rhabdophis flaviceps" 16188
1:2:4:184 0.000103278 "23331" 7432
1:2:4:185 0.000102245 "23333" 7434
1:2:4:186 0.000101212 "23330" 7431
1:2:4:187 0.000101212 "23694" 7515
1:2:4:188 0.000101212 "Draco fimbriatus" 12443
1:2:4:189 9.91465e-05 "23332" 7433
1:2:4:190 9.91465e-05 "23693" 7514
1:2:4:191 9.91465e-05 "Siebenrockiella crassicollis" 16576
1:2:4:192 9.7081e-05 "Asthenodipsas vertebralis" 10534
1:2:4:193 9.60482e-05 "Manouria emys" 14609
1:2:4:194 9.50154e-05 "Calamaria leucogaster" 11037
1:2:4:195 9.50154e-05 "Cyrtodactylus consobrinus" 11945
1:2:4:196 9.50154e-05 "Draco melanopogon" 12452
1:2:4:197 9.08843e-05 "Varanus rudicollis" 17608
1:2:4:198 8.98515e-05 "Oligodon signatus" 15116
1:2:4:199 8.7786e-05 "Gonocephalus liogaster" 13158
1:2:4:200 8.67532e-05 "Heosemys spinosa" 13428
1:2:4:201 8.36549e-05 "Orlitia borneensis" 15227
1:2:4:202 8.26221e-05 "Eutropis rugifera" 12848
1:2:4:203 8.15893e-05 "Cyclemys enigmatica" 11869
1:2:4:204 7.74582e-05 "Notochelys platynota" 15035
1:2:4:205 7.22943e-05 "Lipinia quadrivittata" 14322
1:2:4:206 7.12616e-05 "Calamaria lovii" 11039
1:2:4:207 6.81632e-05 "Xenelaphis ellipsifer" 17673
1:2:4:208 6.50649e-05 "Hebius sarawacense" 13237
1:2:4:209 6.40321e-05 "Gonyosoma margaritatum" 13166
1:2:4:210 6.19666e-05 "Draco cornutus" 12440
1:2:4:211 5.9901e-05 "Aphaniotis ornata" 10391
1:2:4:212 5.9901e-05 "Calamaria bicolor" 11016
1:2:4:213 5.9901e-05 "Calamaria everetti" 11028
1:2:4:214 5.9901e-05 "Calamaria grabowskyi" 11032
1:2:4:215 5.9901e-05 "Calamaria hilleniusi" 11035
1:2:4:216 5.9901e-05 "Dasia vittata" 12156
1:2:4:217 5.9901e-05 "Draco obscurus" 12455
1:2:4:218 5.9901e-05 "Gonocephalus bornensis" 13150
1:2:4:219 5.9901e-05 "Hebius flavifrons" 13217
1:2:4:220 5.9901e-05 "Hydrablabes periops" 13499
1:2:4:221 5.9901e-05 "Lycodon tristrigatus" 14416
1:2:4:222 5.9901e-05 "Oligodon annulifer" 15073
1:2:4:223 5.9901e-05 "Pareas nuchalis" 15387
1:2:4:224 5.9901e-05 "Pseudorabdion collaris" 16056
1:2:4:225 5.9901e-05 "Python breitensteini" 16144
1:2:4:226 5.9901e-05 "Stegonotus borneensis" 16773
1:2:4:227 5.88682e-05 "Aphaniotis acutirostris" 10389
1:2:4:228 5.78355e-05 "Dendrelaphis striatus" 12232
1:2:4:229 5.68027e-05 "Cyrtodactylus malayanus" 12008
1:2:4:230 5.26716e-05 "Gonocephalus chamaeleontinus" 13151
1:2:4:231 5.26716e-05 "Gonocephalus doriae" 13152
1:2:4:232 5.26716e-05 "Hebius petersii" 13234
1:2:4:233 4.95733e-05 "Aeluroscalabotes felinus" 9697
1:2:4:234 4.95733e-05 "Aphaniotis fusca" 10390
1:2:4:235 4.85405e-05 "Python brongersmai" 16145
1:2:4:236 4.64749e-05 "Sibynophis geminatus" 16571
1:2:4:237 4.64749e-05 "Xenochrophis vittatus" 17684
1:2:4:238 4.33766e-05 "Phoxophrys nigrilabris" 15545
1:2:4:239 4.33766e-05 "Sphenomorphus cyanolaemus" 16709
1:2:4:240 4.02783e-05 "Tomistoma schlegelii" 17125
1:2:4:241 3.92455e-05 "Bronchocela jubata" 10948
1:2:4:242 3.82127e-05 "Dibamus leucurus" 12265
1:2:4:243 3.61472e-05 "Argyrophis hypsobothrius" 10445
1:2:4:244 3.61472e-05 "Cyrtodactylus agamensis" 11913
1:2:4:245 3.61472e-05 "Iguanognathus werneri" 13553
1:2:4:246 3.51144e-05 "Oreocalamus hanitschi" 15224
1:2:4:247 3.51144e-05 "Pseudorabdion albonuchalis" 16055
1:2:4:248 3.51144e-05 "Stoliczkia borneensis" 16857
1:2:4:249 3.40816e-05 "Dasia grisea" 12150
1:2:4:250 3.30488e-05 "Calamaria suluensis" 11055
1:2:4:251 3.30488e-05 "Tropidophorus brookei" 17373
1:2:4:252 3.20161e-05 "Opisthotropis typica" 15217
1:2:4:253 3.20161e-05 "Phytolopsis punctata" 15683
1:2:4:254 2.7885e-05 "Calamaria modesta" 11045
1:2:4:255 2.7885e-05 "Calamaria sumatrana" 11056
1:2:4:256 2.7885e-05 "Tropidophorus beccarii" 17370
1:2:4:257 2.68522e-05 "Ahaetulla mycterizans" 9805
1:2:4:258 2.68522e-05 "Hemidactylus craspedotus" 13300
1:2:4:259 2.68522e-05 "Rhabdophis murudensis" 16192
1:2:4:260 2.47866e-05 "Oligodon vertebralis" 15126
1:2:4:261 2.27211e-05 "Chitra chitra" 11338
1:2:4:262 2.16883e-05 "Tytthoscincus hallieri" 17479
1:2:4:263 2.06555e-05 "Calamaria margaritophora" 11042
1:2:4:264 2.06555e-05 "Calamaria mecheli" 11043
1:2:4:265 1.96227e-05 "Calamaria borneensis" 11019
1:2:4:266 1.96227e-05 "Cyrtodactylus lateralis" 11999
1:2:4:267 1.96227e-05 "Hemidactylus tenkatei" 13376
1:2:4:268 1.96227e-05 "Lamprolepis nieuwenhuisi" 13668
1:2:4:269 1.96227e-05 "Lamprolepis vyneri" 13670
1:2:4:270 1.859e-05 "Lanthanotus borneensis" 13720
1:2:4:271 1.75572e-05 "Calliophis gracilis" 11072
1:2:4:272 1.75572e-05 "Python curtus" 16146
1:2:4:273 1.75572e-05 "Sphenomorphus multisquamatus" 16731
1:2:4:274 1.65244e-05 "Cyrtodactylus baluensis" 11924
1:2:4:275 1.65244e-05 "Trimeresurus fucatus" 17255
1:2:4:276 1.54916e-05 "Acanthosaura armata" 9626
1:2:4:277 1.54916e-05 "Gekko horsfieldii" 12960
1:2:4:278 1.54916e-05 "Pseudorabdion saravacense" 16062
1:2:4:279 1.44589e-05 "Calamaria albiventer" 11012
1:2:4:280 1.44589e-05 "Cyrtodactylus pubisulcus" 12040
1:2:4:281 1.44589e-05 "Homalophis doriae" 13470
1:2:4:282 1.34261e-05 "Calamaria melanota" 11044
1:2:4:283 1.34261e-05 "Draco formosus" 12444
1:2:4:284 1.23933e-05 "Cyrtodactylus quadrivirgatus" 12043
1:2:4:285 1.23933e-05 "Gonocephalus beyschlagi" 13149
1:2:4:286 1.23933e-05 "Miralia alternans" 14819
1:2:4:287 1.23933e-05 "Sphenomorphus sanctus" 16743
1:2:4:288 1.13605e-05 "Calamaria alidae" 11013
1:2:4:289 1.13605e-05 "Calamaria gimletti" 11031
1:2:4:290 1.13605e-05 "Cryptoblepharus balinensis" 11679
1:2:4:291 1.13605e-05 "Gonocephalus abbotti" 13147
1:2:4:292 1.13605e-05 "Gonocephalus bellii" 13148
1:2:4:293 1.13605e-05 "Naja sputatrix" 14955
1:2:4:294 1.13605e-05 "Oligodon bitorquatus" 15076
1:2:4:295 1.13605e-05 "Oligodon everetti" 15089
1:2:4:296 1.03278e-05 "Calamaria linnaei" 11038
1:2:4:297 1.03278e-05 "Cyrtodactylus marmoratus" 12011
1:2:4:298 1.03278e-05 "Draco hennigi" 12447
1:2:4:299 1.03278e-05 "Draco volans" 12466
1:2:4:300 1.03278e-05 "Fowlea melanozostus" 12874
1:2:4:301 1.03278e-05 "Gekko browni" 12954
1:2:4:302 1.03278e-05 "Lygosoma quadrupes" 14544
1:2:4:303 1.03278e-05 "Oligodon trilineatus" 15124
1:2:4:304 1.03278e-05 "Pseudocalotes tympanistriga" 16016
1:2:4:305 1.03278e-05 "Pseudoxenodon inornatus" 16073
1:2:4:306 9.29499e-06 "Sphenomorphus sabanus" 16742
1:2:4:307 8.26221e-06 "Bronchocela hayeki" 10947
1:2:4:308 8.26221e-06 "Cnemaspis peninsularis" 11446
1:2:4:309 8.26221e-06 "Dendragama boulengeri" 12205
1:2:4:310 8.26221e-06 "Gonocephalus kuhlii" 13156
1:2:4:311 8.26221e-06 "Lipinia inexpectata" 14317
1:2:4:312 8.26221e-06 "Lygosoma opisthorhodum" 14541
1:2:4:313 8.26221e-06 "Opisthotropis rugosa" 15214
1:2:4:314 8.26221e-06 "Pseudocophotis sumatrana" 16023
1:2:4:315 8.26221e-06 "Pseudorabdion eiselti" 16057
1:2:4:316 8.26221e-06 "Sphenomorphus praesignis" 16739
1:2:4:317 8.26221e-06 "Trimeresurus gunaleni" 17257
1:2:4:318 7.22943e-06 "Cyrtodactylus elok" 11959
1:2:4:319 7.22943e-06 "Lipinia relicta" 14323
1:2:4:320 7.22943e-06 "Macrocalamus lateralis" 14559
1:2:4:321 7.22943e-06 "Sphenomorphus maculicollus" 16725
1:2:4:322 6.19666e-06 "Dopasia buettikoferi" 12427
1:2:4:323 6.19666e-06 "Gonocephalus lacunosus" 13157
1:2:4:324 6.19666e-06 "Hebius inas" 13220
1:2:4:325 6.19666e-06 "Homalophis gyii" 13471
1:2:4:326 6.19666e-06 "Oligodon pulcherrimus" 15113
1:2:4:327 6.19666e-06 "Sphenomorphus puncticentralis" 16740
1:2:4:328 5.16388e-06 "Cnemaspis kumpoli" 11418
1:2:4:329 5.16388e-06 "Cyrtodactylus yoshii" 12089
1:2:4:330 5.16388e-06 "Gonocephalus megalepis" 13159
1:2:4:331 5.16388e-06 "Lophocalotes ludekingi" 14337
1:2:4:332 5.16388e-06 "Lycodon butleri" 14377
1:2:4:333 5.16388e-06 "Phoxophrys borneensis" 15543
1:2:4:334 5.16388e-06 "Pseudoxenodon baramensis" 16072
1:2:4:335 5.16388e-06 "Sphenomorphus haasi" 16717
1:2:4:336 5.16388e-06 "Sphenomorphus scotophilus" 16746
1:2:4:337 5.16388e-06 "Tytthoscincus temmincki" 17483
1:2:4:338 4.1311e-06 "Anomochilus leonardi" 10365
1:2:4:339 4.1311e-06 "Anomochilus weberi" 10367
1:2:4:340 4.1311e-06 "Brachymeles apus" 10898
1:2:4:341 4.1311e-06 "Calamaria griswoldi" 11034
1:2:4:342 4.1311e-06 "Calamaria lumholtzi" 11041
1:2:4:343 4.1311e-06 "Cnemaspis dringi" 11385
1:2:4:344 4.1311e-06 "Cnemaspis siamensis" 11463
1:2:4:345 4.1311e-06 "Cyrtodactylus ingeri" 11980
1:2:4:346 4.1311e-06 "Cyrtodactylus macrotuberculatus" 12006
1:2:4:347 4.1311e-06 "Cyrtodactylus sworderi" 12067
1:2:4:348 4.1311e-06 "Dendrelaphis underwoodi" 12236
1:2:4:349 4.1311e-06 "Hydrophis sibauensis" 13509
1:2:4:350 4.1311e-06 "Leiolepis triploida" 13772
1:2:4:351 4.1311e-06 "Malayodracon robinsonii" 14597
1:2:4:352 4.1311e-06 "Pseudocalotes saravacensis" 16015
1:2:4:353 4.1311e-06 "Ramphotyphlops olivaceus" 16165
1:2:4:354 4.1311e-06 "Rhabdophis chrysargoides" 16185
1:2:4:355 4.1311e-06 "Subdoluseps herberti" 16884
1:2:4:356 4.1311e-06 "Trimeresurus venustus" 17266
1:2:4:357 4.1311e-06 "Tropidophorus perplexus" 17390
1:2:4:358 3.09833e-06 "Acanthosaura phuketensis" 9634
1:2:4:359 3.09833e-06 "Asthenodipsas tropidonotus" 10533
1:2:4:360 3.09833e-06 "Boiga bengkuluensis" 10814
1:2:4:361 3.09833e-06 "Cnemaspis kendallii" 11410
1:2:4:362 3.09833e-06 "Cyrtodactylus australotitiwangsaensis" 11921
1:2:4:363 3.09833e-06 "Cyrtodactylus bintangrendah" 11930
1:2:4:364 3.09833e-06 "Cyrtodactylus lekaguli" 12001
1:2:4:365 3.09833e-06 "Cyrtodactylus semiadii" 12052
1:2:4:366 3.09833e-06 "Dopasia wegneri" 12433
1:2:4:367 3.09833e-06 "Harpesaurus beccarii" 13202
1:2:4:368 3.09833e-06 "Harpesaurus borneensis" 13203
1:2:4:369 3.09833e-06 "Kualatahan pahangensis" 13647
1:2:4:370 3.09833e-06 "Lamprolepis leucosticta" 13667
1:2:4:371 3.09833e-06 "Leiolepis boehmei" 13764
1:2:4:372 3.09833e-06 "Luperosaurus yasumai" 14373
1:2:4:373 3.09833e-06 "Phoxophrys tuberculata" 15547
1:2:4:374 3.09833e-06 "Raclitia indica" 16159
1:2:4:375 3.09833e-06 "Sphenomorphus anomalopus" 16694
1:2:4:376 3.09833e-06 "Sphenomorphus buettikoferi" 16699
1:2:4:377 3.09833e-06 "Sphenomorphus necopinatus" 16733
1:2:4:378 3.09833e-06 "Sphenomorphus sungaicolus" 16753
1:2:4:379 3.09833e-06 "Sphenomorphus tersus" 16759
1:2:4:380 3.09833e-06 "Sumatranus albomaculatus" 16887
1:2:4:381 3.09833e-06 "Tetralepis fruhstorferi" 17049
1:2:4:382 3.09833e-06 "Tropidophorus micropus" 17385
1:2:4:383 3.09833e-06 "Tytthoscincus aesculeticola" 17473
1:2:4:384 2.06555e-06 "Acanthosaura titiwangsaensis" 9635
1:2:4:385 2.06555e-06 "Argyrophis trangensis" 10450
1:2:4:386 2.06555e-06 "Bronchocela shenlong" 10952
1:2:4:387 2.06555e-06 "Calamaria gracillima" 11033
1:2:4:388 2.06555e-06 "Cnemaspis andalas" 11371
1:2:4:389 2.06555e-06 "Cnemaspis argus" 11373
1:2:4:390 2.06555e-06 "Cnemaspis chanardi" 11381
1:2:4:391 2.06555e-06 "Cnemaspis hangus" 11396
1:2:4:392 2.06555e-06 "Cnemaspis mcguirei" 11426
1:2:4:393 2.06555e-06 "Collorhabdium williamsoni" 11500
1:2:4:394 2.06555e-06 "Cylindrophis engkariensis" 11890
1:2:4:395 2.06555e-06 "Cylindrophis lineatus" 11891
1:2:4:396 2.06555e-06 "Cyrtodactylus durio" 11957
1:2:4:397 2.06555e-06 "Cyrtodactylus matsuii" 12014
1:2:4:398 2.06555e-06 "Cyrtodactylus pantiensis" 12026
1:2:4:399 2.06555e-06 "Cyrtodactylus petani" 12031
1:2:4:400 2.06555e-06 "Cyrtodactylus semenanjungensis" 12051
1:2:4:401 2.06555e-06 "Cyrtodactylus trilatofasciatus" 12078
1:2:4:402 2.06555e-06 "Dendragama australis" 12204
1:2:4:403 2.06555e-06 "Gekko rhacophorus" 12978
1:2:4:404 2.06555e-06 "Gonocephalus klossi" 13155
1:2:4:405 2.06555e-06 "Harpesaurus brooksi" 13204
1:2:4:406 2.06555e-06 "Hebius frenatum" 13218
1:2:4:407 2.06555e-06 "Hebius kerinciense" 13222
1:2:4:408 2.06555e-06 "Hemiphyllodactylus margarethae" 13409
1:2:4:409 2.06555e-06 "Hemiphyllodactylus titiwangsaensis" 13411
1:2:4:410 2.06555e-06 "Larutia miodactyla" 13722
1:2:4:411 2.06555e-06 "Larutia trifasciata" 13727
1:2:4:412 2.06555e-06 "Lipinia surda" 14327
1:2:4:413 2.06555e-06 "Lophocalotes achlios" 14336
1:2:4:414 2.06555e-06 "Lygosoma bampfyldei" 14531
1:2:4:415 2.06555e-06 "Macrocalamus chanardi" 14556
1:2:4:416 2.06555e-06 "Oligodon petronellae" 15110
1:2:4:417 2.06555e-06 "Phoxophrys cephalum" 15544
1:2:4:418 2.06555e-06 "Phoxophrys spiniceps" 15546
1:2:4:419 2.06555e-06 "Pseudocalotes cybelidermus" 16003
1:2:4:420 2.06555e-06 "Pseudocalotes dringi" 16004
1:2:4:421 2.06555e-06 "Pseudoxenodon jacobsonii" 16074
1:2:4:422 2.06555e-06 "Sphenomorphus alfredi" 16693
1:2:4:423 2.06555e-06 "Sphenomorphus cameronicus" 16700
1:2:4:424 2.06555e-06 "Sphenomorphus tanahtinggi" 16755
1:2:4:425 2.06555e-06 "Tropidophorus sebi" 17392
1:2:4:426 2.06555e-06 "Xenophidion acanthognathus" 17700
1:2:4:427 1.03278e-06 "Anomochilus monticola" 10366
1:2:4:428 1.03278e-06 "Anoplohydrus aemulans" 10368
1:2:4:429 1.03278e-06 "Boiga saengsomi" 10838
1:2:4:430 1.03278e-06 "Bronchocela rayaensis" 10951
1:2:4:431 1.03278e-06 "Calamaria abstrusa" 11011
1:2:4:432 1.03278e-06 "Calamaria battersbyi" 11015
1:2:4:433 1.03278e-06 "Calamaria crassa" 11025
1:2:4:434 1.03278e-06 "Calamaria doederleini" 11026
1:2:4:435 1.03278e-06 "Calamaria eiselti" 11027
1:2:4:436 1.03278e-06 "Calamaria forcarti" 11029
1:2:4:437 1.03278e-06 "Calamaria lateralis" 11036
1:2:4:438 1.03278e-06 "Calamaria prakkei" 11049
1:2:4:439 1.03278e-06 "Calamaria rebentischi" 11050
1:2:4:440 1.03278e-06 "Calamaria schmidti" 11053
1:2:4:441 1.03278e-06 "Calamaria ulmeri" 11058
1:2:4:442 1.03278e-06 "Cnemaspis aceh" 11359
1:2:4:443 1.03278e-06 "Cnemaspis affinis" 11361
1:2:4:444 1.03278e-06 "Cnemaspis bayuensis" 11377
1:2:4:445 1.03278e-06 "Cnemaspis biocellata" 11379
1:2:4:446 1.03278e-06 "Cnemaspis flavigaster" 11386
1:2:4:447 1.03278e-06 "Cnemaspis flavolineata" 11388
1:2:4:448 1.03278e-06 "Cnemaspis harimau" 11397
1:2:4:449 1.03278e-06 "Cnemaspis kamolnorranathi" 11406
1:2:4:450 1.03278e-06 "Cnemaspis karsticola" 11409
1:2:4:451 1.03278e-06 "Cnemaspis leucura" 11421
1:2:4:452 1.03278e-06 "Cnemaspis minang" 11428
1:2:4:453 1.03278e-06 "Cnemaspis narathiwatensis" 11434
1:2:4:454 1.03278e-06 "Cnemaspis nigridia" 11436
1:2:4:455 1.03278e-06 "Cnemaspis niyomwanae" 11439
1:2:4:456 1.03278e-06 "Cnemaspis omari" 11442
1:2:4:457 1.03278e-06 "Cnemaspis phangngaensis" 11448
1:2:4:458 1.03278e-06 "Cnemaspis rajabasa" 11455
1:2:4:459 1.03278e-06 "Cnemaspis selamatkanmerapoh" 11460
1:2:4:460 1.03278e-06 "Cnemaspis shahruli" 11461
1:2:4:461 1.03278e-06 "Cnemaspis stongensis" 11467
1:2:4:462 1.03278e-06 "Cnemaspis tapanuli" 11468
1:2:4:463 1.03278e-06 "Cnemaspis temiah" 11469
1:2:4:464 1.03278e-06 "Cnemaspis vandeventeri" 11475
1:2:4:465 1.03278e-06 "Complicitus nigrigularis" 11515
1:2:4:466 1.03278e-06 "Cylindrophis subocularis" 11896
1:2:4:467 1.03278e-06 "Cyrtodactylus astrum" 11919
1:2:4:468 1.03278e-06 "Cyrtodactylus guakanthanensis" 11968
1:2:4:469 1.03278e-06 "Cyrtodactylus gunungsenyumensis" 11970
1:2:4:470 1.03278e-06 "Cyrtodactylus hidupselamanya" 11972
1:2:4:471 1.03278e-06 "Cyrtodactylus jelawangensis" 11989
1:2:4:472 1.03278e-06 "Cyrtodactylus klakahensis" 11996
1:2:4:473 1.03278e-06 "Cyrtodactylus lenggongensis" 12002
1:2:4:474 1.03278e-06 "Cyrtodactylus majulah" 12007
1:2:4:475 1.03278e-06 "Cyrtodactylus payacola" 12029
1:2:4:476 1.03278e-06 "Cyrtodactylus psarops" 12038
1:2:4:477 1.03278e-06 "Cyrtodactylus pulchellus" 12042
1:2:4:478 1.03278e-06 "Cyrtodactylus semicinctus" 12053
1:2:4:479 1.03278e-06 "Cyrtodactylus sharkari" 12055
1:2:4:480 1.03278e-06 "Cyrtodactylus tebuensis" 12071
1:2:4:481 1.03278e-06 "Cyrtodactylus timur" 12076
1:2:4:482 1.03278e-06 "Dendragama dioidema" 12206
1:2:4:483 1.03278e-06 "Dibamus alfredi" 12257
1:2:4:484 1.03278e-06 "Dibamus booliati" 12258
1:2:4:485 1.03278e-06 "Dibamus ingeri" 12264
1:2:4:486 1.03278e-06 "Dibamus vorisi" 12271
1:2:4:487 1.03278e-06 "Etheridgeum pulchrum" 12774
1:2:4:488 1.03278e-06 "Gekko sorok" 12986
1:2:4:489 1.03278e-06 "Gerrhopilus bisubocularis" 13056
1:2:4:490 1.03278e-06 "Gonocephalus mjobergi" 13160
1:2:4:491 1.03278e-06 "Hebius groundwateri" 13219
1:2:4:492 1.03278e-06 "Hebius sanguineum" 13236
1:2:4:493 1.03278e-06 "Hebius viperinum" 13242
1:2:4:494 1.03278e-06 "Hemiphyllodactylus bintik" 13399
1:2:4:495 1.03278e-06 "Hemiphyllodactylus cicak" 13402
1:2:4:496 1.03278e-06 "Hemiphyllodactylus harterti" 13403
1:2:4:497 1.03278e-06 "Hemiphyllodactylus tehtarik" 13410
1:2:4:498 1.03278e-06 "Hydrablabes praefrontalis" 13500
1:2:4:499 1.03278e-06 "Hypsicalotes kinabaluensis" 13519
1:2:4:500 1.03278e-06 "Larutia larutensis" 13721
1:2:4:501 1.03278e-06 "Larutia nubisilvicola" 13723
1:2:4:502 1.03278e-06 "Larutia penangensis" 13724
1:2:4:503 1.03278e-06 "Larutia puehensis" 13725
1:2:4:504 1.03278e-06 "Larutia sumatrensis" 13726
1:2:4:505 1.03278e-06 "Lepidodactylus ranauensis" 13812
1:2:4:506 1.03278e-06 "Lipinia nitens" 14319
1:2:4:507 1.03278e-06 "Lipinia sekayuensis" 14324
1:2:4:508 1.03278e-06 "Luperosaurus brooksii" 14371
1:2:4:509 1.03278e-06 "Lycodon ophiophagus" 14400
1:2:4:510 1.03278e-06 "Lycodon sidiki" 14407
1:2:4:511 1.03278e-06 "Lygosoma schneideri" 14545
1:2:4:512 1.03278e-06 "Macrocalamus gentingensis" 14557
1:2:4:513 1.03278e-06 "Macrocalamus jasoni" 14558
1:2:4:514 1.03278e-06 "Macrocalamus schulzi" 14560
1:2:4:515 1.03278e-06 "Macrocalamus tweediei" 14561
1:2:4:516 1.03278e-06 "Macrocalamus vogeli" 14562
1:2:4:517 1.03278e-06 "Malayotyphlops koekkoeki" 14601
1:2:4:518 1.03278e-06 "Pseudocalotes baliomus" 16001
1:2:4:519 1.03278e-06 "Pseudocalotes drogon" 16005
1:2:4:520 1.03278e-06 "Pseudocalotes flavigula" 16006
1:2:4:521 1.03278e-06 "Pseudocalotes guttalineatus" 16008
1:2:4:522 1.03278e-06 "Pseudocalotes khaonanensis" 16010
1:2:4:523 1.03278e-06 "Pseudocalotes rhaegal" 16014
1:2:4:524 1.03278e-06 "Pseudocalotes viserion" 16017
1:2:4:525 1.03278e-06 "Rhabdophis akraios" 16178
1:2:4:526 1.03278e-06 "Sphenomorphus crassus" 16706
1:2:4:527 1.03278e-06 "Sphenomorphus kinabaluensis" 16721
1:2:4:528 1.03278e-06 "Sphenomorphus malayanus" 16726
1:2:4:529 1.03278e-06 "Sphenomorphus murudensis" 16732
1:2:4:530 1.03278e-06 "Sphenomorphus senja" 16747
1:2:4:531 1.03278e-06 "Sphenomorphus shelfordi" 16749
1:2:4:532 1.03278e-06 "Sphenomorphus tenuiculus" 16758
1:2:4:533 1.03278e-06 "Sphenomorphus vanheurni" 16766
1:2:4:534 1.03278e-06 "Tropidophorus iniquus" 17380
1:2:4:535 1.03278e-06 "Tytthoscincus batupanggah" 17475
1:2:4:536 1.03278e-06 "Tytthoscincus bukitensis" 17476
1:2:4:537 1.03278e-06 "Tytthoscincus butleri" 17477
1:2:4:538 1.03278e-06 "Tytthoscincus cophias" 17478
1:2:4:539 1.03278e-06 "Tytthoscincus leproauricularis" 17480
1:2:4:540 1.03278e-06 "Tytthoscincus temengorensis" 17482
1:2:5:1 0.000586617 "Elaphe taeniura" 12568
1:2:5:2 0.000466815 "Rhabdophis tigrinus" 16201
1:2:5:3 0.000463717 "Sphenomorphus indicus" 16720
1:2:5:4 0.000375931 "Sinomicrurus macclellandi" 16587
1:2:5:5 0.000351144 "Pseudoxenodon macrops" 16076
1:2:5:6 0.00034598 "Lycodon fasciatus" 14384
1:2:5:7 0.000321193 "Lycodon rufozonatus" 14404
1:2:5:8 0.000314997 "Euprepiophis mandarinus" 12803
1:2:5:9 0.000301571 "Takydromus septentrionalis" 16925
1:2:5:10 0.00029021 "Plestiodon elegans" 15751
1:2:5:11 0.000268522 "Trimerodytes percarinatus" 17270
1:2:5:12 0.000262325 "Protobothrops mucrosquamatus" 15912
1:2:5:13 0.000248899 "Elaphe carinata" 12558
1:2:5:14 0.000242702 "Sibynophis chinensis" 16569
1:2:5:15 0.000230309 "Scincella modesta" 16520
1:2:5:16 0.000221014 "Ptyas dhumnades" 16099
1:2:5:17 0.000213785 "Plestiodon chinensis" 15745
1:2:5:18 0.000205522 "Ptyas major" 16105
1:2:5:19 0.000194162 "Bungarus multicinctus" 10991
1:2:5:20 0.000190031 "Gekko japonicus" 12963
1:2:5:21 0.000186932 "Elaphe bimaculata" 12556
1:2:5:22 0.000186932 "Gekko subpalmatus" 12987
1:2:5:23 0.0001859 "Hebius craspedogaster" 13215
1:2:5:24 0.000180736 "Boiga kraepelini" 10829
1:2:5:25 0.000173506 "Dopasia harti" 12430
1:2:5:26 0.000172474 "Protobothrops jerdonii" 15910
1:2:5:27 0.000170408 "Achalinus spinalis" 9643
1:2:5:28 0.000168343 "Elaphe anomala" 12555
1:2:5:29 0.000165244 "Oligodon chinensis" 15080
1:2:5:30 0.000162146 "Gekko chinensis" 12956
1:2:5:31 0.000161113 "Lycodon ruhstrati" 14405
1:2:5:32 0.000156982 "12885" 4872
1:2:5:33 0.000155949 "13246" 4997
1:2:5:34 0.000155949 "Plagiopholis styani" 15700
1:2:5:35 0.000155949 "Pseudagkistrodon rudis" 15961
1:2:5:36 0.000153884 "12887" 4874
1:2:5:37 0.000152851 "Sphenomorphus incognitus" 16719
1:2:5:38 0.000152851 "Trimerodytes aequifasciatus" 17267
1:2:5:39 0.000150785 "13247" 4998
1:2:5:40 0.000150785 "Rhabdophis nuchalis" 16194
1:2:5:41 0.000149753 "12886" 4873
1:2:5:42 0.000143556 "12884" 4871
1:2:5:43 0.000138392 "12888" 4875
1:2:5:44 0.000137359 "13245" 4996
1:2:5:45 0.000136326 "Gonyosoma frenatum" 13164
1:2:5:46 0.000135294 "12526" 4739
1:2:5:47 0.000134261 "13248" 4999
1:2:5:48 0.000133228 "Hebius sauteri" 13238
1:2:5:49 0.000129097 "13606" 5113
1:2:5:50 0.000129097 "Calamaria septentrionalis" 11054
1:2:5:51 0.000129097 "Takydromus intermedius" 16919
1:2:5:52 0.000128064 "12527" 4740
1:2:5:53 0.000127031 "Deinagkistrodon acutus" 12169
1:2:5:54 0.000124966 "Scincella potanini" 16523
1:2:5:55 0.0001229 "12525" 4738
1:2:5:56 0.0001229 "Sinomicrurus kelloggi" 16586
1:2:5:57 0.000121868 "Platysternon megacephalum" 15736
1:2:5:58 0.000121868 "Pseudoxenodon stejnegeri" 16077
1:2:5:59 0.000119802 "12528" 4741
1:2:5:60 0.000118769 "12529" 4742
1:2:5:61 0.000118769 "12889" 4876
1:2:5:62 0.000118769 "Oligodon formosanus" 15091
1:2:5:63 0.000118769 "Pareas boulengeri" 15379
1:2:5:64 0.000118769 "Trimerodytes annularis" 17268
1:2:5:65 0.000117736 "Scincella doriae" 16513
1:2:5:66 0.000115671 "Naja atra" 14934
1:2:5:67 0.000114638 "12530" 4743
1:2:5:68 0.000113605 "12890" 4877
1:2:5:69 0.000113605 "Eremias brenchleyi" 12677
1:2:5:70 0.000112573 "12166" 4607
1:2:5:71 0.00011154 "12167" 4608
1:2:5:72 0.00011154 "12170" 4611
1:2:5:73 0.00011154 "12531" 4744
1:2:5:74 0.000110507 "12891" 4878
1:2:5:75 0.000109474 "12169" 4610
1:2:5:76 0.000108441 "12171" 4612
1:2:5:77 0.000106376 "12168" 4609
1:2:5:78 0.000106376 "12532" 4745
1:2:5:79 0.000106376 "Opisthotropis latouchii" 15211
1:2:5:80 0.000103278 "12165" 4606
1:2:5:81 0.000103278 "12892" 4879
1:2:5:82 0.000103278 "13250" 5000
1:2:5:83 0.000103278 "Lycodon flavozonatus" 14387
1:2:5:84 0.000102245 "12172" 4613
1:2:5:85 0.000102245 "12174" 4615
1:2:5:86 0.000102245 "12534" 4747
1:2:5:87 0.000101212 "12173" 4614
1:2:5:88 0.000100179 "12533" 4746
1:2:5:89 9.91465e-05 "12535" 4748
1:2:5:90 9.91465e-05 "13251" 5001
1:2:5:91 9.91465e-05 "Hemidactylus bowringii" 13293
1:2:5:92 9.7081e-05 "12175" 4616
1:2:5:93 9.7081e-05 "12177" 4618
1:2:5:94 9.7081e-05 "12894" 4881
1:2:5:95 9.60482e-05 "11810" 4481
1:2:5:96 9.60482e-05 "12178" 4619
1:2:5:97 9.60482e-05 "13970" 5224
1:2:5:98 9.60482e-05 "Ateuchosaurus chinensis" 10545
1:2:5:99 9.50154e-05 "11809" 4480
1:2:5:100 9.50154e-05 "12176" 4617
1:2:5:101 9.50154e-05 "12893" 4880
1:2:5:102 9.29499e-05 "11808" 4479
1:2:5:103 9.29499e-05 "Hemiphyllodactylus yunnanensis" 13413
1:2:5:104 9.29499e-05 "Plestiodon capito" 15744
1:2:5:105 9.29499e-05 "Takydromus kuehnei" 16921
1:2:5:106 9.19171e-05 "12164" 4605
1:2:5:107 9.19171e-05 "12536" 4749
1:2:5:108 9.19171e-05 "13971" 5225
1:2:5:109 9.08843e-05 "12537" 4750
1:2:5:110 8.98515e-05 "11814" 4485
1:2:5:111 8.98515e-05 "Gekko swinhonis" 12988
1:2:5:112 8.88188e-05 "11811" 4482
1:2:5:113 8.88188e-05 "11819" 4490
1:2:5:114 8.88188e-05 "Gekko reevesii" 12977
1:2:5:115 8.7786e-05 "11818" 4489
1:2:5:116 8.67532e-05 "11813" 4484
1:2:5:117 8.67532e-05 "Pareas chinensis" 15381
1:2:5:118 8.57204e-05 "11807" 4478
1:2:5:119 8.57204e-05 "11812" 4483
1:2:5:120 8.57204e-05 "11817" 4488
1:2:5:121 8.46876e-05 "11815" 4486
1:2:5:122 8.26221e-05 "11803" 4474
1:2:5:123 8.26221e-05 "11806" 4477
1:2:5:124 8.26221e-05 "11816" 4487
1:2:5:125 8.15893e-05 "11802" 4473
1:2:5:126 8.15893e-05 "Pseudoxenodon bambusicola" 16071
1:2:5:127 7.95238e-05 "11459" 4351
1:2:5:128 7.8491e-05 "11458" 4350
1:2:5:129 7.8491e-05 "11460" 4352
1:2:5:130 7.74582e-05 "11457" 4349
1:2:5:131 7.74582e-05 "11805" 4476
1:2:5:132 7.64254e-05 "11448" 4340
1:2:5:133 7.64254e-05 "11449" 4341
1:2:5:134 7.64254e-05 "Achalinus rufescens" 9642
1:2:5:135 7.53927e-05 "11804" 4475
1:2:5:136 7.33271e-05 "11441" 4333
1:2:5:137 7.33271e-05 "11455" 4347
1:2:5:138 7.33271e-05 "Diploderma fasciata" 12308
1:2:5:139 7.33271e-05 "Diploderma splendidum" 12320
1:2:5:140 7.22943e-05 "11442" 4334
1:2:5:141 7.22943e-05 "11450" 4342
1:2:5:142 7.22943e-05 "11454" 4346
1:2:5:143 7.12616e-05 "11456" 4348
1:2:5:144 7.12616e-05 "Pseudoxenodon karlschmidti" 16075
1:2:5:145 7.12616e-05 "Tropidophorus hainanus" 17378
1:2:5:146 7.12616e-05 "Xenopeltis hainanensis" 17698
1:2:5:147 7.02288e-05 "Elaphe davidi" 12560
1:2:5:148 6.9196e-05 "11085" 4192
1:2:5:149 6.9196e-05 "11098" 4205
1:2:5:150 6.9196e-05 "11443" 4335
1:2:5:151 6.9196e-05 "11444" 4336
1:2:5:152 6.81632e-05 "11447" 4339
1:2:5:153 6.71305e-05 "11097" 4204
1:2:5:154 6.71305e-05 "11099" 4206
1:2:5:155 6.71305e-05 "11445" 4337
1:2:5:156 6.71305e-05 "11446" 4338
1:2:5:157 6.60977e-05 "11089" 4196
1:2:5:158 6.60977e-05 "11100" 4207
1:2:5:159 6.60977e-05 "11451" 4343
1:2:5:160 6.60977e-05 "Hebius popei" 13235
1:2:5:161 6.50649e-05 "11086" 4193
1:2:5:162 6.50649e-05 "11090" 4197
1:2:5:163 6.50649e-05 "11452" 4344
1:2:5:164 6.40321e-05 "11080" 4187
1:2:5:165 6.40321e-05 "11084" 4191
1:2:5:166 6.40321e-05 "11087" 4194
1:2:5:167 6.40321e-05 "11453" 4345
1:2:5:168 6.29993e-05 "11083" 4190
1:2:5:169 6.29993e-05 "11095" 4202
1:2:5:170 6.19666e-05 "Oligodon ornatus" 15109
1:2:5:171 6.09338e-05 "10724" 4042
1:2:5:172 6.09338e-05 "11081" 4188
1:2:5:173 6.09338e-05 "11082" 4189
1:2:5:174 6.09338e-05 "11088" 4195
1:2:5:175 6.09338e-05 "11101" 4208
1:2:5:176 6.09338e-05 "Hebius boulengeri" 13211
1:2:5:177 5.9901e-05 "10738" 4056
1:2:5:178 5.9901e-05 "11094" 4201
1:2:5:179 5.9901e-05 "Scincella monticola" 16521
1:2:5:180 5.88682e-05 "10737" 4055
1:2:5:181 5.88682e-05 "10739" 4057
1:2:5:182 5.88682e-05 "11096" 4203
1:2:5:183 5.88682e-05 "Mauremys mutica" 14641
1:2:5:184 5.68027e-05 "10379" 3907
1:2:5:185 5.68027e-05 "10723" 4041
1:2:5:186 5.68027e-05 "10725" 4043
1:2:5:187 5.68027e-05 "10736" 4054
1:2:5:188 5.68027e-05 "10741" 4059
1:2:5:189 5.68027e-05 "Gloydius strauchi" 13093
1:2:5:190 5.57699e-05 "10378" 3906
1:2:5:191 5.57699e-05 "10381" 3909
1:2:5:192 5.57699e-05 "10729" 4047
1:2:5:193 5.57699e-05 "10735" 4053
1:2:5:194 5.57699e-05 "11091" 4198
1:2:5:195 5.57699e-05 "11093" 4200
1:2:5:196 5.57699e-05 "Gekko hokouensis" 12959
1:2:5:197 5.57699e-05 "Hebius atemporale" 13208
1:2:5:198 5.57699e-05 "Mauremys sinensis" 14642
1:2:5:199 5.47371e-05 "10377" 3905
1:2:5:200 5.47371e-05 "10380" 3908
1:2:5:201 5.47371e-05 "10722" 4040
1:2:5:202 5.47371e-05 "10727" 4045
1:2:5:203 5.47371e-05 "10740" 4058
1:2:5:204 5.47371e-05 "11092" 4199
1:2:5:205 5.37044e-05 "10728" 4046
1:2:5:206 5.37044e-05 "10742" 4060
1:2:5:207 5.37044e-05 "Plestiodon quadrilineatus" 15770
1:2:5:208 5.26716e-05 "10726" 4044
1:2:5:209 5.26716e-05 "10733" 4051
1:2:5:210 5.26716e-05 "10734" 4052
1:2:5:211 5.26716e-05 "Diploderma micangshanensis" 12316
1:2:5:212 5.26716e-05 "Hebius octolineatum" 13230
1:2:5:213 5.16388e-05 "10731" 4049
1:2:5:214 5.16388e-05 "Archelaphe bella" 10441
1:2:5:215 5.0606e-05 "10363" 3891
1:2:5:216 5.0606e-05 "10732" 4050
1:2:5:217 5.0606e-05 "Hebius johannis" 13221
1:2:5:218 4.95733e-05 "10376" 3904
1:2:5:219 4.95733e-05 "10730" 4048
1:2:5:220 4.95733e-05 "Sacalia quadriocellata" 16358
1:2:5:221 4.85405e-05 "10364" 3892
1:2:5:222 4.85405e-05 "Geoemyda spengleri" 13003
1:2:5:223 4.75077e-05 "9646" 3575
1:2:5:224 4.75077e-05 "Dibamus bourreti" 12259
1:2:5:225 4.75077e-05 "Hemidactylus vietnamensis" 13384
1:2:5:226 4.64749e-05 "Opisthotropis maxwelli" 15213
1:2:5:227 4.64749e-05 "Rhabdophis pentasupralabialis" 16195
1:2:5:228 4.54422e-05 "10019" 3745
1:2:5:229 4.54422e-05 "10362" 3890
1:2:5:230 4.44094e-05 "9647" 3576
1:2:5:231 4.44094e-05 "10720" 4038
1:2:5:232 4.44094e-05 "Lycodon futsingensis" 14388
1:2:5:233 4.33766e-05 "9645" 3574
1:2:5:234 4.33766e-05 "10372" 3900
1:2:5:235 4.33766e-05 "10721" 4039
1:2:5:236 4.23438e-05 "10009" 3735
1:2:5:237 4.23438e-05 "10018" 3744
1:2:5:238 4.23438e-05 "10020" 3746
1:2:5:239 4.23438e-05 "10371" 3899
1:2:5:240 4.23438e-05 "10373" 3901
1:2:5:241 4.23438e-05 "10375" 3903
1:2:5:242 4.23438e-05 "Opisthotropis kuatunensis" 15209
1:2:5:243 4.1311e-05 "9648" 3577
1:2:5:244 4.1311e-05 "10017" 3743
1:2:5:245 4.1311e-05 "10368" 3896
1:2:5:246 4.1311e-05 "10370" 3898
1:2:5:247 4.1311e-05 "10374" 3902
1:2:5:248 4.02783e-05 "9649" 3578
1:2:5:249 4.02783e-05 "10004" 3730
1:2:5:250 4.02783e-05 "Elaphe moellendorffi" 12563
1:2:5:251 4.02783e-05 "Palea steindachneri" 15314
1:2:5:252 3.92455e-05 "10021" 3747
1:2:5:253 3.92455e-05 "10369" 3897
1:2:5:254 3.92455e-05 "Scincella tsinlingensis" 16532
1:2:5:255 3.82127e-05 "9287" 3425
1:2:5:256 3.82127e-05 "10010" 3736
1:2:5:257 3.82127e-05 "10022" 3748
1:2:5:258 3.71799e-05 "10012" 3738
1:2:5:259 3.71799e-05 "Sphenomorphus tonkinensis" 16761
1:2:5:260 3.61472e-05 "9285" 3423
1:2:5:261 3.61472e-05 "9286" 3424
1:2:5:262 3.61472e-05 "9650" 3579
1:2:5:263 3.61472e-05 "10008" 3734
1:2:5:264 3.61472e-05 "10016" 3742
1:2:5:265 3.61472e-05 "10361" 3889
1:2:5:266 3.61472e-05 "10367" 3895
1:2:5:267 3.51144e-05 "9288" 3426
1:2:5:268 3.51144e-05 "9289" 3427
1:2:5:269 3.51144e-05 "9651" 3580
1:2:5:270 3.51144e-05 "10005" 3731
1:2:5:271 3.51144e-05 "10011" 3737
1:2:5:272 3.51144e-05 "10366" 3894
1:2:5:273 3.51144e-05 "Amphiesmoides ornaticeps" 9888
1:2:5:274 3.51144e-05 "Leiolepis reevesii" 13770
1:2:5:275 3.51144e-05 "Oligodon eberhardti" 15086
1:2:5:276 3.51144e-05 "Tropidophorus sinicus" 17393
1:2:5:277 3.40816e-05 "10003" 3729
1:2:5:278 3.40816e-05 "10007" 3733
1:2:5:279 3.40816e-05 "10015" 3741
1:2:5:280 3.40816e-05 "10365" 3893
1:2:5:281 3.40816e-05 "Opisthotropis lateralis" 15210
1:2:5:282 3.30488e-05 "9290" 3428
1:2:5:283 3.30488e-05 "10014" 3740
1:2:5:284 3.30488e-05 "Hebius optatum" 13231
1:2:5:285 3.20161e-05 "9659" 3588
1:2:5:286 3.20161e-05 "9661" 3590
1:2:5:287 3.20161e-05 "10006" 3732
1:2:5:288 3.20161e-05 "10013" 3739
1:2:5:289 3.09833e-05 "8926" 3281
1:2:5:290 3.09833e-05 "8927" 3282
1:2:5:291 3.09833e-05 "9291" 3429
1:2:5:292 3.09833e-05 "9292" 3430
1:2:5:293 3.09833e-05 "9658" 3587
1:2:5:294 3.09833e-05 "9660" 3589
1:2:5:295 2.89177e-05 "9643" 3572
1:2:5:296 2.89177e-05 "9652" 3581
1:2:5:297 2.89177e-05 "9655" 3584
1:2:5:298 2.89177e-05 "9657" 3586
1:2:5:299 2.89177e-05 "10002" 3728
1:2:5:300 2.7885e-05 "9653" 3582
1:2:5:301 2.7885e-05 "9656" 3585
1:2:5:302 2.7885e-05 "Gekko liboensis" 12968
1:2:5:303 2.68522e-05 "9644" 3573
1:2:5:304 2.68522e-05 "9654" 3583
1:2:5:305 2.68522e-05 "Diploderma flaviceps" 12309
1:2:5:306 2.68522e-05 "Gekko palmatus" 12975
1:2:5:307 2.58194e-05 "8925" 3280
1:2:5:308 2.58194e-05 "8931" 3286
1:2:5:309 2.58194e-05 "9284" 3422
1:2:5:310 2.58194e-05 "10360" 3888
1:2:5:311 2.58194e-05 "Myrrophis chinensis" 14923
1:2:5:312 2.37539e-05 "9293" 3431
1:2:5:313 2.37539e-05 "9299" 3437
1:2:5:314 2.37539e-05 "Diploderma varcoae" 12322
1:2:5:315 2.37539e-05 "Takydromus sylvaticus" 16929
1:2:5:316 2.37539e-05 "Trimerodytes balteatus" 17269
1:2:5:317 2.27211e-05 "8928" 3283
1:2:5:318 2.27211e-05 "8929" 3284
1:2:5:319 2.27211e-05 "9294" 3432
1:2:5:320 2.27211e-05 "9298" 3436
1:2:5:321 2.27211e-05 "9300" 3438
1:2:5:322 2.27211e-05 "9642" 3571
1:2:5:323 2.27211e-05 "10001" 3727
1:2:5:324 2.27211e-05 "Cuora galbinifrons" 11861
1:2:5:325 2.27211e-05 "Lycodon meridionale" 14396
1:2:5:326 2.16883e-05 "8924" 3279
1:2:5:327 2.16883e-05 "8930" 3285
1:2:5:328 2.16883e-05 "9283" 3421
1:2:5:329 2.06555e-05 "8215" 2992
1:2:5:330 2.06555e-05 "8216" 2993
1:2:5:331 2.06555e-05 "8571" 3137
1:2:5:332 2.06555e-05 "8573" 3139
1:2:5:333 2.06555e-05 "8574" 3140
1:2:5:334 2.06555e-05 "8576" 3142
1:2:5:335 2.06555e-05 "8932" 3287
1:2:5:336 2.06555e-05 "8933" 3288
1:2:5:337 2.06555e-05 "9296" 3434
1:2:5:338 2.06555e-05 "9297" 3435
1:2:5:339 1.96227e-05 "7498" 2688
1:2:5:340 1.96227e-05 "7858" 2845
1:2:5:341 1.96227e-05 "8214" 2991
1:2:5:342 1.96227e-05 "8572" 3138
1:2:5:343 1.96227e-05 "8575" 3141
1:2:5:344 1.96227e-05 "8934" 3289
1:2:5:345 1.96227e-05 "8938" 3293
1:2:5:346 1.96227e-05 "8939" 3294
1:2:5:347 1.96227e-05 "9295" 3433
1:2:5:348 1.96227e-05 "Achalinus meiguensis" 9640
1:2:5:349 1.96227e-05 "Gekko melli" 12970
1:2:5:350 1.859e-05 "7138" 2520
1:2:5:351 1.859e-05 "7497" 2687
1:2:5:352 1.859e-05 "7855" 2842
1:2:5:353 1.859e-05 "7856" 2843
1:2:5:354 1.859e-05 "7857" 2844
1:2:5:355 1.859e-05 "8217" 2994
1:2:5:356 1.859e-05 "8569" 3135
1:2:5:357 1.859e-05 "8935" 3290
1:2:5:358 1.859e-05 "8937" 3292
1:2:5:359 1.859e-05 "10359" 3887
1:2:5:360 1.859e-05 "Achalinus ater" 9636
1:2:5:361 1.75572e-05 "7137" 2519
1:2:5:362 1.75572e-05 "7495" 2685
1:2:5:363 1.75572e-05 "7496" 2686
1:2:5:364 1.75572e-05 "7854" 2841
1:2:5:365 1.75572e-05 "8568" 3134
1:2:5:366 1.65244e-05 "7136" 2518
1:2:5:367 1.65244e-05 "7494" 2684
1:2:5:368 1.65244e-05 "8218" 2995
1:2:5:369 1.65244e-05 "8570" 3136
1:2:5:370 1.65244e-05 "8936" 3291
1:2:5:371 1.65244e-05 "9282" 3420
1:2:5:372 1.65244e-05 "9641" 3570
1:2:5:373 1.65244e-05 "10000" 3726
1:2:5:374 1.65244e-05 "Gonyosoma boulengeri" 13163
1:2:5:375 1.65244e-05 "Opisthotropis jacobi" 15208
1:2:5:376 1.54916e-05 "9640" 3569
1:2:5:377 1.44589e-05 "8219" 2996
1:2:5:378 1.44589e-05 "8222" 2998
1:2:5:379 1.44589e-05 "8577" 3143
1:2:5:380 1.44589e-05 "8578" 3144
1:2:5:381 1.44589e-05 "8579" 3145
1:2:5:382 1.44589e-05 "8581" 3147
1:2:5:383 1.44589e-05 "Pareas stanleyi" 15388
1:2:5:384 1.44589e-05 "Sphenomorphus cryptotis" 16707
1:2:5:385 1.34261e-05 "8221" 2997
1:2:5:386 1.34261e-05 "8580" 3146
1:2:5:387 1.34261e-05 "9639" 3568
1:2:5:388 1.34261e-05 "9999" 3725
1:2:5:389 1.23933e-05 "7852" 2839
1:2:5:390 1.23933e-05 "8211" 2988
1:2:5:391 1.23933e-05 "8212" 2989
1:2:5:392 1.23933e-05 "8213" 2990
1:2:5:393 1.23933e-05 "Diploderma batangensis" 12303
1:2:5:394 1.23933e-05 "Lycodon multizonatus" 14398
1:2:5:395 1.23933e-05 "Plestiodon tamdaoensis" 15775
1:2:5:396 1.13605e-05 "7853" 2840
1:2:5:397 1.13605e-05 "Eutropis chapaensis" 12827
1:2:5:398 1.13605e-05 "Gekko scabridus" 12980
1:2:5:399 1.13605e-05 "Protobothrops xiangchengensis" 15914
1:2:5:400 1.13605e-05 "Pseudocalotes brevipes" 16002
1:2:5:401 1.03278e-05 "10358" 3886
1:2:5:402 1.03278e-05 "Diploderma yulongense" 12324
1:2:5:403 1.03278e-05 "Oligodon catenatus" 15079
1:2:5:404 1.03278e-05 "Scincella ochracea" 16522
1:2:5:405 9.29499e-06 "Diploderma dymondi" 12307
1:2:5:406 9.29499e-06 "Euprepiophis perlacea" 12804
1:2:5:407 8.26221e-06 "Dopasia ludovici" 12431
1:2:5:408 8.26221e-06 "Oligodon lungshenensis" 15098
1:2:5:409 8.26221e-06 "Opisthotropis guangxiensis" 15207
1:2:5:410 8.26221e-06 "Opisthotropis maculosa" 15212
1:2:5:411 7.22943e-06 "Diploderma brevicauda" 12304
1:2:5:412 7.22943e-06 "Rhabdophis callichroma" 16182
1:2:5:413 6.19666e-06 "Alligator sinensis" 9816
1:2:5:414 6.19666e-06 "Oligodon lacroixi" 15097
1:2:5:415 6.19666e-06 "Scincella barbouri" 16508
1:2:5:416 5.16388e-06 "Plestiodon liui" 15761
1:2:5:417 5.16388e-06 "Scincella przewalskii" 16524
1:2:5:418 5.16388e-06 "Tropidophorus guangxiensis" 17377
1:2:5:419 4.1311e-06 "Goniurosaurus liboensis" 13142
1:2:5:420 4.1311e-06 "Hebius metusium" 13226
1:2:5:421 4.1311e-06 "Scincella schmidti" 16530
1:2:5:422 4.1311e-06 "Tropidophorus boehmei" 17372
1:2:5:423 3.09833e-06 "9998" 3724
1:2:5:424 3.09833e-06 "Cuora trifasciata" 11864
1:2:5:425 3.09833e-06 "Diploderma zhaoermii" 12326
1:2:5:426 3.09833e-06 "Gekko canhi" 12955
1:2:5:427 3.09833e-06 "Goniurosaurus lichtenfelderi" 13143
1:2:5:428 3.09833e-06 "Goniurosaurus luii" 13144
1:2:5:429 3.09833e-06 "Opisthotropis andersonii" 15203
1:2:5:430 3.09833e-06 "Opisthotropis cheni" 15204
1:2:5:431 3.09833e-06 "Plestiodon tunganus" 15777
1:2:5:432 3.09833e-06 "Rafetus swinhoei" 16161
1:2:5:433 2.06555e-06 "Achalinus jinggangensis" 9639
1:2:5:434 2.06555e-06 "Cyrtodactylus puhuensis" 12041
1:2:5:435 2.06555e-06 "Diploderma chapaense" 12306
1:2:5:436 2.06555e-06 "Dopasia hainanensis" 12429
1:2:5:437 2.06555e-06 "Gekko adleri" 12948
1:2:5:438 2.06555e-06 "Gekko auriverrucosus" 12949
1:2:5:439 2.06555e-06 "Gekko similignum" 12984
1:2:5:440 2.06555e-06 "Goniurosaurus araneus" 13137
1:2:5:441 2.06555e-06 "Goniurosaurus catbaensis" 13139
1:2:5:442 2.06555e-06 "Goniurosaurus hainanensis" 13140
1:2:5:443 2.06555e-06 "Goniurosaurus zhelongi" 13145
1:2:5:444 2.06555e-06 "Goniurosaurus zhoui" 13146
1:2:5:445 2.06555e-06 "Hebius chapaensis" 13213
1:2:5:446 2.06555e-06 "Lycodon synaptor" 14413
1:2:5:447 2.06555e-06 "Plestiodon popei" 15769
1:2:5:448 2.06555e-06 "Rhabdophis adleri" 16177
1:2:5:449 2.06555e-06 "Scincella devorator" 16512
1:2:5:450 2.06555e-06 "Sphenomorphus tritaeniatus" 16763
1:2:5:451 2.06555e-06 "Takydromus albomaculosus" 16913
1:2:5:452 2.06555e-06 "Thermophis zhaoermii" 17109
1:2:5:453 1.03278e-06 "Acanthosaura brachypoda" 9627
1:2:5:454 1.03278e-06 "Achalinus hainanus" 9638
1:2:5:455 1.03278e-06 "Cyrtodactylus bobrovi" 11931
1:2:5:456 1.03278e-06 "Cyrtodactylus cucphuongensis" 11948
1:2:5:457 1.03278e-06 "Cyrtodactylus huongsonensis" 11978
1:2:5:458 1.03278e-06 "Cyrtodactylus martini" 12012
1:2:5:459 1.03278e-06 "Cyrtodactylus soni" 12059
1:2:5:460 1.03278e-06 "Diploderma grahami" 12310
1:2:5:461 1.03278e-06 "Eutropis darevskii" 12830
1:2:5:462 1.03278e-06 "Gekko kwangsiensis" 12966
1:2:5:463 1.03278e-06 "Gekko taibaiensis" 12989
1:2:5:464 1.03278e-06 "Gekko wenxianensis" 12996
1:2:5:465 1.03278e-06 "Goniurosaurus bawanglingensis" 13138
1:2:5:466 1.03278e-06 "Goniurosaurus huuliensis" 13141
1:2:5:467 1.03278e-06 "Hemiphyllodactylus huishuiensis" 13404
1:2:5:468 1.03278e-06 "Hemiphyllodactylus zugi" 13414
1:2:5:469 1.03278e-06 "Opisthotropis tamdaoensis" 15216
1:2:5:470 1.03278e-06 "Rhabdophis angeli" 16179
1:2:5:471 1.03278e-06 "Scincella apraefrontalis" 16506
1:2:5:472 1.03278e-06 "Sphenomorphus bacboensis" 16697
1:2:5:473 1.03278e-06 "Stichophanes ningshaanensis" 16856
1:2:5:474 1.03278e-06 "Tropidophorus murphyi" 17387
1:2:6:1 0.000108441 "Varanus indicus" 17592
1:2:6:2 9.7081e-05 "Gehyra insulensis" 12923
1:2:6:3 9.08843e-05 "Dibamus novaeguineae" 12267
1:2:6:4 8.7786e-05 "Dendrelaphis calligaster" 12210
1:2:6:5 8.46876e-05 "Emoia caeruleocauda" 12597
1:2:6:6 8.36549e-05 "Morelia amethistina" 14883
1:2:6:7 7.33271e-05 "Lamprolepis smaragdina" 13669
1:2:6:8 6.81632e-05 "Eugongylus rufescens" 12782
1:2:6:9 6.71305e-05 "Morelia viridis" 14887
1:2:6:10 6.60977e-05 "Gekko vittatus" 12995
1:2:6:11 6.60977e-05 "Hypsilurus binotatus" 13526
1:2:6:12 6.60977e-05 "Varanus prasinus" 17605
1:2:6:13 6.50649e-05 "Lophosaurus dilophus" 14342
1:2:6:14 6.40321e-05 "Crocodylus novaeguineae" 11624
1:2:6:15 6.29993e-05 "24088" 7594
1:2:6:16 6.19666e-05 "Varanus jobiensis" 17593
1:2:6:17 5.9901e-05 "Apodora papuana" 10393
1:2:6:18 5.88682e-05 "23722" 7519
1:2:6:19 5.78355e-05 "23008" 7356
1:2:6:20 5.78355e-05 "Micropechis ikaheka" 14738
1:2:6:21 5.68027e-05 "Varanus salvadorii" 17609
1:2:6:22 5.57699e-05 "23723" 7520
1:2:6:23 5.57699e-05 "Candoia aspera" 11146
1:2:6:24 5.57699e-05 "Tiliqua gigas" 17114
1:2:6:25 5.47371e-05 "23007" 7355
1:2:6:26 5.47371e-05 "23728" 7522
1:2:6:27 5.16388e-05 "23363" 7439
1:2:6:28 5.16388e-05 "23364" 7440
1:2:6:29 5.16388e-05 "23367" 7443
1:2:6:30 5.16388e-05 "Emoia longicauda" 12605
1:2:6:31 5.0606e-05 "22642" 7266
1:2:6:32 5.0606e-05 "22646" 7270
1:2:6:33 5.0606e-05 "Candoia carinata" 11147
1:2:6:34 4.95733e-05 "23003" 7351
1:2:6:35 4.95733e-05 "23727" 7521
1:2:6:36 4.95733e-05 "24089" 7595
1:2:6:37 4.95733e-05 "Emoia kordoana" 12602
1:2:6:38 4.85405e-05 "23002" 7350
1:2:6:39 4.85405e-05 "23362" 7438
1:2:6:40 4.64749e-05 "22645" 7269
1:2:6:41 4.64749e-05 "23361" 7437
1:2:6:42 4.64749e-05 "23721" 7518
1:2:6:43 4.54422e-05 "22641" 7265
1:2:6:44 4.54422e-05 "23004" 7352
1:2:6:45 4.54422e-05 "23366" 7442
1:2:6:46 4.44094e-05 "21192" 6920
1:2:6:47 4.44094e-05 "21922" 7100
1:2:6:48 4.44094e-05 "22277" 7180
1:2:6:49 4.44094e-05 "22283" 7186
1:2:6:50 4.44094e-05 "22284" 7187
1:2:6:51 4.44094e-05 "22643" 7267
1:2:6:52 4.33766e-05 "21923" 7101
1:2:6:53 4.33766e-05 "22285" 7188
1:2:6:54 4.33766e-05 "23001" 7349
1:2:6:55 4.33766e-05 "23365" 7441
1:2:6:56 4.23438e-05 "21559" 7009
1:2:6:57 4.23438e-05 "21921" 7099
1:2:6:58 4.23438e-05 "22282" 7185
1:2:6:59 4.1311e-05 "21194" 6922
1:2:6:60 4.1311e-05 "21560" 7010
1:2:6:61 4.1311e-05 "22278" 7181
1:2:6:62 4.02783e-05 "23006" 7354
1:2:6:63 3.92455e-05 "21193" 6921
1:2:6:64 3.92455e-05 "Hydrosaurus amboinensis" 13513
1:2:6:65 3.82127e-05 "21557" 7007
1:2:6:66 3.82127e-05 "22279" 7182
1:2:6:67 3.71799e-05 "21553" 7005
1:2:6:68 3.71799e-05 "21558" 7008
1:2:6:69 3.71799e-05 "22276" 7179
1:2:6:70 3.71799e-05 "22639" 7263
1:2:6:71 3.71799e-05 "22644" 7268
1:2:6:72 3.71799e-05 "Tropidonophis doriae" 17338
1:2:6:73 3.71799e-05 "Tropidonophis statistictus" 17344
1:2:6:74 3.61472e-05 "Ornithuroscincus noctua" 15228
1:2:6:75 3.61472e-05 "Simalia boeleni" 16577
1:2:6:76 3.51144e-05 "22280" 7183
1:2:6:77 3.51144e-05 "22640" 7264
1:2:6:78 3.51144e-05 "23005" 7353
1:2:6:79 3.51144e-05 "Dendrelaphis gastrostictus" 12216
1:2:6:80 3.40816e-05 "21554" 7006
1:2:6:81 3.40816e-05 "21920" 7098
1:2:6:82 3.40816e-05 "22281" 7184
1:2:6:83 3.40816e-05 "Emoia submetallica" 12612
1:2:6:84 3.30488e-05 "21917" 7095
1:2:6:85 3.30488e-05 "21919" 7097
1:2:6:86 3.20161e-05 "21915" 7093
1:2:6:87 3.20161e-05 "21916" 7094
1:2:6:88 3.20161e-05 "22999" 7347
1:2:6:89 3.20161e-05 "23000" 7348
1:2:6:90 3.20161e-05 "23360" 7436
1:2:6:91 3.09833e-05 "21914" 7092
1:2:6:92 3.09833e-05 "23359" 7435
1:2:6:93 3.09833e-05 "Toxicocalamus stanleyanus" 17131
1:2:6:94 2.99505e-05 "Prasinohaema semoni" 15845
1:2:6:95 2.89177e-05 "22652" 7271
1:2:6:96 2.89177e-05 "Elseya rhodini" 12592
1:2:6:97 2.7885e-05 "21918" 7096
1:2:6:98 2.58194e-05 "23719" 7517
1:2:6:99 2.27211e-05 "Stegonotus parvus" 16782
1:2:6:100 2.16883e-05 "Leiopython meridionalis" 13776
1:2:6:101 2.16883e-05 "Sphenomorphus papuae" 16738
1:2:6:102 2.16883e-05 "Sphenomorphus solomonis" 16750
1:2:6:103 2.06555e-05 "Gehyra papuana" 12936
1:2:6:104 2.06555e-05 "Stegonotus diehli" 16776
1:2:6:105 1.96227e-05 "Emoia loveridgei" 12606
1:2:6:106 1.75572e-05 "Leiopython albertisii" 13773
1:2:6:107 1.75572e-05 "Toxicocalamus preussi" 17130
1:2:6:108 1.44589e-05 "Cyrtodactylus papuensis" 12028
1:2:6:109 1.44589e-05 "Tropidonophis elongatus" 17339
1:2:6:110 1.34261e-05 "Dendrelaphis lorentzii" 12223
1:2:6:111 1.23933e-05 "Dendrelaphis papuensis" 12227
1:2:6:112 1.23933e-05 "Gerrhopilus depressiceps" 13058
1:2:6:113 1.23933e-05 "Sphenomorphus oligolepis" 16736
1:2:6:114 1.23933e-05 "Tropidonophis parkeri" 17343
1:2:6:115 1.23933e-05 "Varanus doreanus" 17579
1:2:6:116 1.13605e-05 "Lipinia cheesmanae" 14315
1:2:6:117 1.13605e-05 "Prasinohaema prehensicauda" 15844
1:2:6:118 1.03278e-05 "Chelodina parkeri" 11299
1:2:6:119 1.03278e-05 "Prasinohaema flavipes" 15842
1:2:6:120 1.03278e-05 "Pseudechis papuanus" 15969
1:2:6:121 9.29499e-06 "Lepidodactylus magnus" 13805
1:2:6:122 9.29499e-06 "Sphenomorphus cinereus" 16702
1:2:6:123 8.26221e-06 "Candoia paulsoni" 11148
1:2:6:124 8.26221e-06 "Carlia diguliensis" 11161
1:2:6:125 8.26221e-06 "Cryptoblepharus novaeguineae" 11694
1:2:6:126 8.26221e-06 "Sphenomorphus muelleri" 16730
1:2:6:127 8.26221e-06 "Sphenomorphus undulatus" 16765
1:2:6:128 6.19666e-06 "Gerrhopilus inornatus" 13061
1:2:6:129 6.19666e-06 "Sphenomorphus aignanus" 16692
1:2:6:130 6.19666e-06 "Sphenomorphus granulatus" 16716
1:2:6:131 6.19666e-06 "Sphenomorphus nigrolineatus" 16735
1:2:6:132 5.16388e-06 "Lepidodactylus novaeguineae" 13807
1:2:6:133 4.1311e-06 "Cyrtodactylus loriae" 12005
1:2:6:134 4.1311e-06 "Cyrtodactylus mimikanus" 12017
1:2:6:135 4.1311e-06 "Emoia digul" 12600
1:2:6:136 4.1311e-06 "Eugongylus albofasciolatus" 12781
1:2:6:137 4.1311e-06 "Heurnia ventromaculata" 13447
1:2:6:138 4.1311e-06 "Varanus finschi" 17583
1:2:6:139 3.09833e-06 "Chelodina pritchardi" 11300
1:2:6:140 3.09833e-06 "Emoia cyanura" 12599
1:2:6:141 3.09833e-06 "Fojia bumi" 12871
1:2:6:142 3.09833e-06 "Hypsilurus longi" 13528
1:2:6:143 2.06555e-06 "Acutotyphlops subocularis" 9681
1:2:6:144 2.06555e-06 "Bothrochilus boa" 10850
1:2:6:145 2.06555e-06 "Calamophis sharonbrooksae" 11066
1:2:6:146 2.06555e-06 "Emoia oribata" 12608
1:2:6:147 2.06555e-06 "Hypsilurus bruijnii" 13527
1:2:6:148 2.06555e-06 "Leiopython huonensis" 13775
1:2:6:149 2.06555e-06 "Lepidodactylus sacrolineatus" 13813
1:2:6:150 2.06555e-06 "Lipinia occidentalis" 14320
1:2:6:151 2.06555e-06 "Nubeoscincus glacialis" 15039
1:2:6:152 2.06555e-06 "Nubeoscincus stellaris" 15040
1:2:6:153 2.06555e-06 "Sphenomorphus anotus" 16695
1:2:6:154 2.06555e-06 "Toxicocalamus buegersi" 17129
1:2:6:155 2.06555e-06 "Tribolonotus annectens" 17231
1:2:6:156 1.03278e-06 "Calamophis jobiensis" 11063
1:2:6:157 1.03278e-06 "Calamophis katesandersae" 11064
1:2:6:158 1.03278e-06 "Calamophis ruuddelangi" 11065
1:2:6:159 1.03278e-06 "Cryptoblepharus yulensis" 11705
1:2:6:160 1.03278e-06 "Cyrtodactylus derongo" 11954
1:2:6:161 1.03278e-06 "Cyrtodactylus irianjayaensis" 11984
1:2:6:162 1.03278e-06 "Emoia bismarckensis" 12596
1:2:6:163 1.03278e-06 "Gehyra barea" 12916
1:2:6:164 1.03278e-06 "Gehyra serraticauda" 12942
1:2:6:165 1.03278e-06 "Gerrhopilus mcdowelli" 13062
1:2:6:166 1.03278e-06 "Leiopython fredparkeri" 13774
1:2:6:167 1.03278e-06 "Leiopython montanus" 13777
1:2:6:168 1.03278e-06 "Lepidodactylus browni" 13798
1:2:6:169 1.03278e-06 "Lepidodactylus dialeukos" 13799
1:2:6:170 1.03278e-06 "Lepidodactylus orientalis" 13808
1:2:6:171 1.03278e-06 "Lepidodactylus pollostos" 13810
1:2:6:172 1.03278e-06 "Lepidodactylus zweifeli" 13814
1:2:6:173 1.03278e-06 "Prasinohaema parkeri" 15843
1:2:6:174 1.03278e-06 "Pseudechis rossignolii" 15971
1:2:6:175 1.03278e-06 "Ramphotyphlops similis" 16166
1:2:6:176 1.03278e-06 "Ramphotyphlops supranasalis" 16167
1:2:6:177 1.03278e-06 "Sphenomorphus forbesi" 16713
1:2:6:178 1.03278e-06 "Sphenomorphus microtympanum" 16728
1:2:6:179 1.03278e-06 "Stegonotus derooijae" 16775
1:2:6:180 1.03278e-06 "Stegonotus heterurus" 16778
1:2:6:181 1.03278e-06 "Stegonotus iridis" 16779
1:2:6:182 1.03278e-06 "Tropidonophis dahlii" 17336
1:2:6:183 1.03278e-06 "Tropidonophis hypomelas" 17340
1:2:6:184 1.03278e-06 "Tropidonophis truncatus" 17345
1:2:7:1 8.98515e-05 "17944" 6211
1:2:7:2 8.88188e-05 "17946" 6213
1:2:7:3 8.88188e-05 "18306" 6298
1:2:7:4 8.7786e-05 "17586" 6124
1:2:7:5 8.57204e-05 "18305" 6297
1:2:7:6 8.46876e-05 "17945" 6212
1:2:7:7 8.05565e-05 "15422" 5625
1:2:7:8 8.05565e-05 "15782" 5714
1:2:7:9 7.95238e-05 "14702" 5439
1:2:7:10 7.53927e-05 "15062" 5532
1:2:7:11 7.22943e-05 "16863" 5950
1:2:7:12 7.02288e-05 "14342" 5334
1:2:7:13 6.81632e-05 "14701" 5438
1:2:7:14 6.81632e-05 "15061" 5531
1:2:7:15 6.71305e-05 "15421" 5624
1:2:7:16 6.71305e-05 "15783" 5715
1:2:7:17 3.30488e-05 "Coelognathus erythrurus" 11482
1:2:7:18 3.09833e-05 "Dendrelaphis marenae" 12224
1:2:7:19 1.96227e-05 "Eutropis indeprensa" 12836
1:2:7:20 1.859e-05 "Eutropis multicarinata" 12842
1:2:7:21 1.65244e-05 "Boiga angulata" 10811
1:2:7:22 1.65244e-05 "Brachymeles elerae" 10902
1:2:7:23 1.65244e-05 "Dryophiops philippina" 12483
1:2:7:24 1.65244e-05 "Gerrhopilus hedraeus" 13060
1:2:7:25 1.65244e-05 "Gonocephalus interruptus" 13154
1:2:7:26 1.65244e-05 "Gonocephalus semperi" 13161
1:2:7:27 1.65244e-05 "Gonocephalus sophiae" 13162
1:2:7:28 1.65244e-05 "Lipinia pulchella" 14321
1:2:7:29 1.65244e-05 "Parvoscincus steerei" 15413
1:2:7:30 1.65244e-05 "Pinoyscincus jagori" 15686
1:2:7:31 1.65244e-05 "Trimeresurus flavomaculatus" 17254
1:2:7:32 1.54916e-05 "Malayotyphlops ruber" 14603
1:2:7:33 1.54916e-05 "Parvoscincus decipiens" 15407
1:2:7:34 1.54916e-05 "Pinoyscincus abdictus" 15684
1:2:7:35 1.54916e-05 "Pinoyscincus coxi" 15685
1:2:7:36 1.54916e-05 "Sphenomorphus cumingi" 16708
1:2:7:37 1.23933e-05 "Hemidactylus stejnegeri" 13372
1:2:7:38 1.03278e-05 "Brachymeles boulengeri" 10901
1:2:7:39 1.03278e-05 "Cyclocorus lineatus" 11874
1:2:7:40 1.03278e-05 "Cyrtodactylus philippinicus" 12033
1:2:7:41 1.03278e-05 "Dasia semicincta" 12154
1:2:7:42 1.03278e-05 "Draco spilopterus" 12462
1:2:7:43 1.03278e-05 "Hydrosaurus pustulatus" 13514
1:2:7:44 1.03278e-05 "Malayotyphlops luzonensis" 14602
1:2:7:45 1.03278e-05 "Oxyrhabdium leporinum" 15239
1:2:7:46 1.03278e-05 "Ptyas luzonensis" 16104
1:2:7:47 1.03278e-05 "Ramphotyphlops cumingii" 16163
1:2:7:48 9.29499e-06 "Hologerrhum philippinum" 13469
1:2:7:49 9.29499e-06 "Lycodon muelleri" 14397
1:2:7:50 9.29499e-06 "Malayotyphlops ruficaudus" 14604
1:2:7:51 9.29499e-06 "Naja philippinensis" 14950
1:2:7:52 9.29499e-06 "Varanus marmoratus" 17597
1:2:7:53 8.26221e-06 "Eutropis cumingi" 12829
1:2:7:54 8.26221e-06 "Insulasaurus victoria" 13581
1:2:7:55 8.26221e-06 "Oligodon ancorus" 15071
1:2:7:56 7.22943e-06 "Calamaria bitorques" 11017
1:2:7:57 7.22943e-06 "Cyrtodactylus annulatus" 11918
1:2:7:58 7.22943e-06 "Gekko intermedium" 12961
1:2:7:59 7.22943e-06 "Lepidodactylus herrei" 13801
1:2:7:60 6.19666e-06 "Brachymeles bicolor" 10899
1:2:7:61 6.19666e-06 "Brachymeles gracilis" 10903
1:2:7:62 6.19666e-06 "Brachymeles schadenbergi" 10907
1:2:7:63 6.19666e-06 "Cyclocorus nuchalis" 11875
1:2:7:64 6.19666e-06 "Cyrtodactylus agusanensis" 11914
1:2:7:65 6.19666e-06 "Draco bimaculatus" 12437
1:2:7:66 6.19666e-06 "Draco cyanopterus" 12441
1:2:7:67 6.19666e-06 "Draco mindanensis" 12453
1:2:7:68 6.19666e-06 "Draco ornatus" 12456
1:2:7:69 6.19666e-06 "Emoia ruficauda" 12610
1:2:7:70 6.19666e-06 "Lepidodactylus aureolineatus" 13797
1:2:7:71 6.19666e-06 "Lepidodactylus labialis" 13803
1:2:7:72 6.19666e-06 "Lycodon dumerili" 14382
1:2:7:73 6.19666e-06 "Naja samarensis" 14951
1:2:7:74 6.19666e-06 "Oligodon maculatus" 15100
1:2:7:75 6.19666e-06 "Parvoscincus beyeri" 15406
1:2:7:76 6.19666e-06 "Rhabdophis auriculata" 16180
1:2:7:77 6.19666e-06 "Rhabdophis lineatus" 16191
1:2:7:78 6.19666e-06 "Sphenomorphus acutus" 16691
1:2:7:79 6.19666e-06 "Sphenomorphus fasciatus" 16712
1:2:7:80 6.19666e-06 "Stegonotus muelleri" 16781
1:2:7:81 6.19666e-06 "Tropidonophis dendrophiops" 17337
1:2:7:82 6.19666e-06 "Tropidophorus partelloi" 17389
1:2:7:83 6.19666e-06 "Tytthoscincus atrigularis" 17474
1:2:7:84 6.19666e-06 "Varanus cumingi" 17578
1:2:7:85 6.19666e-06 "Varanus olivaceus" 17602
1:2:7:86 5.16388e-06 "Bronchocela marmorata" 10949
1:2:7:87 5.16388e-06 "Crocodylus mindorensis" 11622
1:2:7:88 5.16388e-06 "Eutropis bontocensis" 12825
1:2:7:89 5.16388e-06 "Pseudogekko compressicorpus" 16033
1:2:7:90 5.16388e-06 "Tropidophorus misaminius" 17386
1:2:7:91 4.1311e-06 "Brachymeles talinis" 10908
1:2:7:92 4.1311e-06 "Lipinia auriculata" 14314
1:2:7:93 4.1311e-06 "Parvoscincus leucospilos" 15410
1:2:7:94 4.1311e-06 "Tropidophorus davaoensis" 17375
1:2:7:95 4.1311e-06 "Tropidophorus grayi" 17376
1:2:7:96 3.09833e-06 "Boiga philippina" 10835
1:2:7:97 3.09833e-06 "Brachymeles bonitae" 10900
1:2:7:98 3.09833e-06 "Lepidodactylus planicaudus" 13809
1:2:7:99 3.09833e-06 "Lipinia vulcania" 14329
1:2:7:100 3.09833e-06 "Luperosaurus angliit" 14370
1:2:7:101 2.06555e-06 "Brachymeles pathfinderi" 10905
1:2:7:102 2.06555e-06 "Brachymeles samarensis" 10906
1:2:7:103 2.06555e-06 "Cerberus microlepis" 11230
1:2:7:104 2.06555e-06 "Eutropis englei" 12832
1:2:7:105 2.06555e-06 "Gekko mindorensis" 12971
1:2:7:106 2.06555e-06 "Luperosaurus kubli" 14372
1:2:7:107 2.06555e-06 "Lycodon solivagus" 14408
1:2:7:108 2.06555e-06 "Lycodon tessellatus" 14414
1:2:7:109 2.06555e-06 "Parvoscincus kitangladensis" 15408
1:2:7:110 2.06555e-06 "Parvoscincus luzonensis" 15411
1:2:7:111 2.06555e-06 "Parvoscincus tagapayo" 15414
1:2:7:112 2.06555e-06 "Pinoyscincus mindanensis" 15687
1:2:7:113 2.06555e-06 "Pseudogekko smaragdinus" 16034
1:2:7:114 2.06555e-06 "Sphenomorphus knollmanae" 16722
1:2:7:115 1.03278e-06 "Acutotyphlops banaorum" 9678
1:2:7:116 1.03278e-06 "Brachymeles tridactylus" 10909
1:2:7:117 1.03278e-06 "Brachymeles wrighti" 10910
1:2:7:118 1.03278e-06 "Draco guentheri" 12445
1:2:7:119 1.03278e-06 "Draco quadrasi" 12458
1:2:7:120 1.03278e-06 "Hemiphyllodactylus insularis" 13405
1:2:7:121 1.03278e-06 "Hologerrhum dermali" 13468
1:2:7:122 1.03278e-06 "Hydrophis semperi" 13508
1:2:7:123 1.03278e-06 "Insulasaurus arborens" 13580
1:2:7:124 1.03278e-06 "Lipinia semperi" 14325
1:2:7:125 1.03278e-06 "Lipinia zamboangensis" 14330
1:2:7:126 1.03278e-06 "Malayotyphlops castonotus" 14600
1:2:7:127 1.03278e-06 "Myersophis alpestris" 14905
1:2:7:128 1.03278e-06 "Oligodon modestum" 15104
1:2:7:129 1.03278e-06 "Opisthotropis alcalai" 15202
1:2:7:130 1.03278e-06 "Parvoscincus lawtoni" 15409
1:2:7:131 1.03278e-06 "Parvoscincus sisoni" 15412
1:2:7:132 1.03278e-06 "Pseudorabdion mcnamarae" 16059
1:2:7:133 1.03278e-06 "Pseudorabdion oxycephalum" 16060
1:2:7:134 1.03278e-06 "Pseudorabdion talonuran" 16063
1:2:7:135 1.03278e-06 "Pseudorabdion taylori" 16064
1:2:7:136 1.03278e-06 "Rhabdophis barbouri" 16181
1:2:7:137 1.03278e-06 "Rhabdophis spilogaster" 16198
1:2:7:138 1.03278e-06 "Sphenomorphus diwata" 16710
1:2:7:139 1.03278e-06 "Tropidonophis negrosensis" 17342
1:2:7:140 1.03278e-06 "Varanus nuchalis" 17601
1:2:8:1 6.60977e-05 "21180" 6916
1:2:8:2 6.60977e-05 "21181" 6917
1:2:8:3 6.19666e-05 "20464" 6757
1:2:8:4 6.19666e-05 "20465" 6758
1:2:8:5 6.09338e-05 "21541" 7003
1:2:8:6 5.9901e-05 "20462" 6756
1:2:8:7 5.9901e-05 "21900" 7088
1:2:8:8 5.88682e-05 "21183" 6919
1:2:8:9 5.88682e-05 "21540" 7002
1:2:8:10 5.68027e-05 "22263" 7178
1:2:8:11 5.37044e-05 "21542" 7004
1:2:8:12 5.26716e-05 "21182" 6918
1:2:8:13 5.16388e-05 "21902" 7089
1:2:8:14 4.95733e-05 "22262" 7177
1:2:8:15 2.68522e-05 "Gerrhopilus ater" 13054
1:2:8:16 2.06555e-05 "Sphenomorphus variegatus" 16767
1:2:8:17 1.44589e-05 "Bronchocela celebensis" 10945
1:2:8:18 1.44589e-05 "Cylindrophis melanotus" 11893
1:2:8:19 1.44589e-05 "Cyrtodactylus jellesmae" 11990
1:2:8:20 1.44589e-05 "Dibamus celebensis" 12260
1:2:8:21 1.44589e-05 "Gonyosoma jansenii" 13165
1:2:8:22 1.44589e-05 "Hebius celebicus" 13212
1:2:8:23 1.44589e-05 "Lipinia infralineolata" 14318
1:2:8:24 1.44589e-05 "Oligodon waandersi" 15127
1:2:8:25 1.44589e-05 "Ptyas dipsas" 16100
1:2:8:26 1.23933e-05 "Varanus togianus" 17617
1:2:8:27 1.13605e-05 "Sphenomorphus nigrolabris" 16734
1:2:8:28 9.29499e-06 "Tropidolaemus laticinctus" 17335
1:2:8:29 8.26221e-06 "Draco beccarii" 12436
1:2:8:30 7.22943e-06 "Draco spilonotus" 12461
1:2:8:31 7.22943e-06 "Lipinia subvittata" 14326
1:2:8:32 7.22943e-06 "Pseudorabdion sarasinorum" 16061
1:2:8:33 7.22943e-06 "Sphenomorphus tropidonotus" 16764
1:2:8:34 7.22943e-06 "Tytthoscincus parvus" 17481
1:2:8:35 6.19666e-06 "Draco walkeri" 12467
1:2:8:36 6.19666e-06 "Indotestudo forstenii" 13565
1:2:8:37 5.16388e-06 "Hypsiscopus matannensis" 13533
1:2:8:38 5.16388e-06 "Leucocephalon yuwonoi" 14018
1:2:8:39 5.16388e-06 "Lycodon stormi" 14409
1:2:8:40 5.16388e-06 "Rabdion forsteni" 16157
1:2:8:41 5.16388e-06 "Sphenomorphus sarasinorum" 16744
1:2:8:42 5.16388e-06 "Tropidophorus baconi" 17368
1:2:8:43 4.1311e-06 "Calamaria nuchalis" 11047
1:2:8:44 4.1311e-06 "Cyrtodactylus spinosus" 12063
1:2:8:45 4.1311e-06 "Eutropis macrophthalma" 12839
1:2:8:46 4.1311e-06 "Tytthoscincus textus" 17484
1:2:8:47 3.09833e-06 "Calamaria brongersmai" 11020
1:2:8:48 2.06555e-06 "Calamaria muelleri" 11046
1:2:8:49 2.06555e-06 "Cyclotyphlops deharvengi" 11887
1:2:8:50 2.06555e-06 "Dendrelaphis terrificus" 12234
1:2:8:51 2.06555e-06 "Rhabdophis callistus" 16183
1:2:8:52 2.06555e-06 "Sphenomorphus celebensis" 16701
1:2:8:53 2.06555e-06 "Sphenomorphus zimmeri" 16769
1:2:8:54 1.03278e-06 "Calamaria banggaiensis" 11014
1:2:8:55 1.03278e-06 "Calamaria boesemani" 11018
1:2:8:56 1.03278e-06 "Calamaria butonensis" 11022
1:2:8:57 1.03278e-06 "Calamorhabdium acuticeps" 11067
1:2:8:58 1.03278e-06 "Cyrtodactylus fumosus" 11964
1:2:8:59 1.03278e-06 "Cyrtodactylus hitchi" 11976
1:2:8:60 1.03278e-06 "Cyrtodactylus wallacei" 12085
1:2:8:61 1.03278e-06 "Dibamus taylori" 12270
1:2:8:62 1.03278e-06 "Draco rhytisma" 12460
1:2:8:63 1.03278e-06 "Gekko iskandari" 12962
1:2:8:64 1.03278e-06 "Lipinia inconspicua" 14316
1:2:8:65 1.03278e-06 "Rabdion grovesi" 16158
1:2:9:1 0.000149753 "18261" 6294
1:2:9:2 0.00011154 "17901" 6208
1:2:9:3 9.50154e-05 "18262" 6295
1:2:9:4 7.33271e-05 "17541" 6121
1:2:9:5 7.22943e-05 "17902" 6209
1:2:9:6 1.54916e-05 "Hemidactylus triedrus" 13379
1:2:9:7 6.19666e-06 "Chrysopelea taprobanica" 11352
1:2:9:8 5.16388e-06 "Boiga beddomei" 10813
1:2:9:9 5.16388e-06 "Calotes ceylonensis" 11086
1:2:9:10 5.16388e-06 "Cnemaspis podihuna" 11450
1:2:9:11 5.16388e-06 "Cylindrophis maculatus" 11892
1:2:9:12 5.16388e-06 "Dasia haliana" 12151
1:2:9:13 5.16388e-06 "Dendrelaphis bifrenalis" 12208
1:2:9:14 5.16388e-06 "Eutropis tammanna" 12849
1:2:9:15 5.16388e-06 "Fowlea asperrimus" 12872
1:2:9:16 5.16388e-06 "Hemidactylus depressus" 13302
1:2:9:17 5.16388e-06 "Hemidactylus parvimaculatus" 13351
1:2:9:18 5.16388e-06 "Lankascincus fallax" 13713
1:2:9:19 5.16388e-06 "Lissemys ceylonensis" 14331
1:2:9:20 5.16388e-06 "Oligodon sublineatus" 15118
1:2:9:21 5.16388e-06 "Otocryptis nigristigma" 15232
1:2:9:22 5.16388e-06 "Rhinophis saffragamus" 16284
1:2:9:23 5.16388e-06 "Trimeresurus trigonocephalus" 17265
1:2:9:24 4.1311e-06 "Aspidura brachyorrhos" 10520
1:2:9:25 4.1311e-06 "Boiga barnesii" 10812
1:2:9:26 4.1311e-06 "Cyrtodactylus triedrus" 12077
1:2:9:27 4.1311e-06 "Dendrelaphis schokari" 12230
1:2:9:28 4.1311e-06 "Eutropis greeri" 12835
1:2:9:29 4.1311e-06 "Hemidactylus hunae" 13319
1:2:9:30 4.1311e-06 "Nessia sarasinorum" 15012
1:2:9:31 3.09833e-06 "Aspidura ceylonensis" 10521
1:2:9:32 3.09833e-06 "Calotes liolepis" 11095
1:2:9:33 3.09833e-06 "Cyrtodactylus yakhuna" 12087
1:2:9:34 3.09833e-06 "Eutropis floweri" 12833
1:2:9:35 3.09833e-06 "Eutropis madaraszi" 12841
1:2:9:36 3.09833e-06 "Hypnale nepa" 13516
1:2:9:37 3.09833e-06 "Lankascincus taylori" 13719
1:2:9:38 3.09833e-06 "Lyriocephalus scutatus" 14549
1:2:9:39 3.09833e-06 "Otocryptis wiegmanni" 15233
1:2:9:40 2.06555e-06 "Aspidura guentheri" 10526
1:2:9:41 2.06555e-06 "Boiga ranawanei" 10837
1:2:9:42 2.06555e-06 "Bungarus ceylonicus" 10986
1:2:9:43 2.06555e-06 "Calodactylodes illingworthorum" 11082
1:2:9:44 2.06555e-06 "Ceratophora stoddartii" 11228
1:2:9:45 2.06555e-06 "Cnemaspis kandiana" 11408
1:2:9:46 2.06555e-06 "Cyrtodactylus edwardtaylori" 11958
1:2:9:47 2.06555e-06 "Cyrtodactylus fraenatus" 11963
1:2:9:48 2.06555e-06 "Dendrelaphis caudolineolatus" 12212
1:2:9:49 2.06555e-06 "Eutropis austini" 12822
1:2:9:50 2.06555e-06 "Gerrhopilus ceylonicus" 13057
1:2:9:51 2.06555e-06 "Hemidactylus pieresii" 13353
1:2:9:52 2.06555e-06 "Hypnale zara" 13517
1:2:9:53 2.06555e-06 "Lankascincus megalops" 13716
1:2:9:54 2.06555e-06 "Lankascincus taprobanensis" 13718
1:2:9:55 2.06555e-06 "Nessia didactyla" 15007
1:2:9:56 2.06555e-06 "Nessia monodactyla" 15011
1:2:9:57 2.06555e-06 "Rhinophis drummondhayi" 16273
1:2:9:58 2.06555e-06 "Rhinophis philippinus" 16280
1:2:9:59 2.06555e-06 "Rhinophis roshanpererai" 16283
1:2:9:60 2.06555e-06 "Sitana devakai" 16599
1:2:9:61 1.03278e-06 "Aspidura copei" 10522
1:2:9:62 1.03278e-06 "Aspidura deraniyagalae" 10523
1:2:9:63 1.03278e-06 "Aspidura desilvai" 10524
1:2:9:64 1.03278e-06 "Aspidura drummondhayi" 10525
1:2:9:65 1.03278e-06 "Aspidura ravanai" 10527
1:2:9:66 1.03278e-06 "Aspidura trachyprocta" 10528
1:2:9:67 1.03278e-06 "Calliophis haematoetron" 11073
1:2:9:68 1.03278e-06 "Calotes desilvai" 11088
1:2:9:69 1.03278e-06 "Calotes liocephalus" 11094
1:2:9:70 1.03278e-06 "Calotes manamendrai" 11096
1:2:9:71 1.03278e-06 "Calotes nigrilabris" 11102
1:2:9:72 1.03278e-06 "Calotes pethiyagodai" 11104
1:2:9:73 1.03278e-06 "Ceratophora aspera" 11225
1:2:9:74 1.03278e-06 "Ceratophora erdeleni" 11226
1:2:9:75 1.03278e-06 "Ceratophora karu" 11227
1:2:9:76 1.03278e-06 "Ceratophora tennentii" 11229
1:2:9:77 1.03278e-06 "Chalcidoseps thwaitesi" 11273
1:2:9:78 1.03278e-06 "Cnemaspis alwisi" 11365
1:2:9:79 1.03278e-06 "Cnemaspis anslemi" 11372
1:2:9:80 1.03278e-06 "Cnemaspis butewai" 11380
1:2:9:81 1.03278e-06 "Cnemaspis gemunu" 11389
1:2:9:82 1.03278e-06 "Cnemaspis godagedarai" 11393
1:2:9:83 1.03278e-06 "Cnemaspis gotaimbarai" 11394
1:2:9:84 1.03278e-06 "Cnemaspis hitihamii" 11399
1:2:9:85 1.03278e-06 "Cnemaspis ingerorum" 11403
1:2:9:86 1.03278e-06 "Cnemaspis kallima" 11405
1:2:9:87 1.03278e-06 "Cnemaspis kandambyi" 11407
1:2:9:88 1.03278e-06 "Cnemaspis kivulegedarai" 11411
1:2:9:89 1.03278e-06 "Cnemaspis kohukumburai" 11413
1:2:9:90 1.03278e-06 "Cnemaspis kumarasinghei" 11417
1:2:9:91 1.03278e-06 "Cnemaspis latha" 11420
1:2:9:92 1.03278e-06 "Cnemaspis menikay" 11427
1:2:9:93 1.03278e-06 "Cnemaspis molligodai" 11429
1:2:9:94 1.03278e-06 "Cnemaspis nandimithrai" 11433
1:2:9:95 1.03278e-06 "Cnemaspis nilgala" 11438
1:2:9:96 1.03278e-06 "Cnemaspis pava" 11445
1:2:9:97 1.03278e-06 "Cnemaspis phillipsi" 11449
1:2:9:98 1.03278e-06 "Cnemaspis pulchra" 11451
1:2:9:99 1.03278e-06 "Cnemaspis punctata" 11452
1:2:9:100 1.03278e-06 "Cnemaspis rajakarunai" 11456
1:2:9:101 1.03278e-06 "Cnemaspis retigalensis" 11457
1:2:9:102 1.03278e-06 "Cnemaspis samanalensis" 11458
1:2:9:103 1.03278e-06 "Cnemaspis scalpensis" 11459
1:2:9:104 1.03278e-06 "Cnemaspis silvula" 11464
1:2:9:105 1.03278e-06 "Cnemaspis tropidogaster" 11471
1:2:9:106 1.03278e-06 "Cnemaspis upendrai" 11473
1:2:9:107 1.03278e-06 "Cophotis ceylanica" 11569
1:2:9:108 1.03278e-06 "Cophotis dumbara" 11570
1:2:9:109 1.03278e-06 "Cyrtodactylus cracens" 11946
1:2:9:110 1.03278e-06 "Cyrtodactylus ramboda" 12044
1:2:9:111 1.03278e-06 "Cyrtodactylus soba" 12057
1:2:9:112 1.03278e-06 "Cyrtodactylus subsolanus" 12065
1:2:9:113 1.03278e-06 "Dendrelaphis sinharajensis" 12231
1:2:9:114 1.03278e-06 "Gerrhopilus mirus" 13063
1:2:9:115 1.03278e-06 "Indotyphlops leucomelas" 13571
1:2:9:116 1.03278e-06 "Indotyphlops malcolmi" 13573
1:2:9:117 1.03278e-06 "Lankascincus deignani" 13711
1:2:9:118 1.03278e-06 "Lankascincus dorsicatenatus" 13712
1:2:9:119 1.03278e-06 "Lankascincus gansi" 13714
1:2:9:120 1.03278e-06 "Lankascincus greeri" 13715
1:2:9:121 1.03278e-06 "Lankascincus sripadensis" 13717
1:2:9:122 1.03278e-06 "Lycodon carinatus" 14380
1:2:9:123 1.03278e-06 "Nessia bipes" 15005
1:2:9:124 1.03278e-06 "Nessia burtonii" 15006
1:2:9:125 1.03278e-06 "Nessia gansi" 15008
1:2:9:126 1.03278e-06 "Nessia hickanala" 15009
1:2:9:127 1.03278e-06 "Nessia layardi" 15010
1:2:9:128 1.03278e-06 "Oligodon calamarius" 15078
1:2:9:129 1.03278e-06 "Rhabdophis ceylonensis" 16184
1:2:9:130 1.03278e-06 "Rhinophis blythii" 16271
1:2:9:131 1.03278e-06 "Rhinophis dorsimaculatus" 16272
1:2:9:132 1.03278e-06 "Rhinophis erangaviraji" 16274
1:2:9:133 1.03278e-06 "Rhinophis homolepis" 16277
1:2:9:134 1.03278e-06 "Rhinophis lineatus" 16278
1:2:9:135 1.03278e-06 "Rhinophis melanogaster" 16279
1:2:9:136 1.03278e-06 "Rhinophis phillipsi" 16281
1:2:9:137 1.03278e-06 "Rhinophis porrectus" 16282
1:2:9:138 1.03278e-06 "Rhinophis tricoloratus" 16287
1:2:9:139 1.03278e-06 "Rhinophis zigzag" 16288
1:2:9:140 1.03278e-06 "Sitana bahiri" 16598
1:2:10:1 0.000644452 "Hemidactylus frenatus" 13308
1:2:11:1 0.000644452 "Lepidodactylus lugubris" 13804
1:2:12:1 3.30488e-05 "Elaphe climacophora" 12559
1:2:12:2 3.30488e-05 "Elaphe quadrivirgata" 12564
1:2:12:3 3.30488e-05 "Euprepiophis conspicillata" 12802
1:2:12:4 3.30488e-05 "Gloydius blomhoffii" 13087
1:2:12:5 3.30488e-05 "Takydromus tachydromoides" 16930
1:2:12:6 2.99505e-05 "Plestiodon finitimus" 15753
1:2:12:7 2.89177e-05 "Lycodon orientalis" 14401
1:2:12:8 1.34261e-05 "8956" 3301
1:2:12:9 1.34261e-05 "9313" 3441
1:2:12:10 1.34261e-05 "9316" 3443
1:2:12:11 1.34261e-05 "Plestiodon japonicus" 15756
1:2:12:12 1.23933e-05 "8597" 3150
1:2:12:13 1.23933e-05 "8953" 3298
1:2:12:14 1.23933e-05 "8954" 3299
1:2:12:15 1.23933e-05 "8955" 3300
1:2:12:16 1.23933e-05 "8957" 3302
1:2:12:17 1.23933e-05 "8959" 3304
1:2:12:18 1.23933e-05 "9312" 3440
1:2:12:19 1.23933e-05 "9314" 3442
1:2:12:20 1.23933e-05 "9672" 3592
1:2:12:21 1.13605e-05 "7161" 2533
1:2:12:22 1.13605e-05 "7521" 2697
1:2:12:23 1.13605e-05 "7522" 2698
1:2:12:24 1.13605e-05 "7881" 2849
1:2:12:25 1.13605e-05 "7882" 2850
1:2:12:26 1.13605e-05 "8240" 3002
1:2:12:27 1.13605e-05 "8241" 3003
1:2:12:28 1.13605e-05 "8598" 3151
1:2:12:29 1.13605e-05 "8599" 3152
1:2:12:30 1.13605e-05 "8600" 3153
1:2:12:31 1.13605e-05 "8601" 3154
1:2:12:32 1.13605e-05 "8958" 3303
1:2:12:33 1.13605e-05 "9311" 3439
1:2:12:34 1.13605e-05 "9671" 3591
1:2:12:35 9.29499e-06 "Gekko tawaensis" 12991
1:2:12:36 7.22943e-06 "6801" 2365
1:2:12:37 7.22943e-06 "6802" 2366
1:2:12:38 6.19666e-06 "6443" 2199
1:2:12:39 6.19666e-06 "6444" 2200
1:2:12:40 6.19666e-06 "6803" 2367
1:2:12:41 6.19666e-06 "6804" 2368
1:2:12:42 1.03278e-06 "Plestiodon latiscutatus" 15759
1:2:13:1 7.43599e-05 "Phrynocephalus theobaldi" 15579
1:2:13:2 7.33271e-05 "Gloydius himalayanus" 13090
1:2:13:3 4.75077e-05 "Paralaudakia himalayana" 15364
1:2:13:4 3.71799e-05 "Phrynocephalus erythrurus" 15552
1:2:13:5 2.47866e-05 "Laudakia sacra" 13744
1:2:13:6 2.16883e-05 "Asymblepharus ladacensis" 10540
1:2:13:7 2.06555e-05 "Laudakia tuberculata" 13745
1:2:13:8 1.65244e-05 "10343" 3871
1:2:13:9 1.44589e-05 "9981" 3707
1:2:13:10 1.34261e-05 "10706" 4024
1:2:13:11 1.34261e-05 "10713" 4031
1:2:13:12 1.03278e-05 "9258" 3403
1:2:13:13 1.03278e-05 "10711" 4029
1:2:13:14 1.03278e-05 "Thermophis baileyi" 17108
1:2:13:15 9.29499e-06 "10344" 3872
1:2:13:16 9.29499e-06 "10712" 4030
1:2:13:17 8.26221e-06 "9620" 3550
1:2:13:18 8.26221e-06 "10707" 4025
1:2:13:19 8.26221e-06 "10710" 4028
1:2:13:20 7.22943e-06 "9982" 3708
1:2:13:21 7.22943e-06 "10345" 3873
1:2:13:22 7.22943e-06 "10352" 3880
1:2:13:23 7.22943e-06 "10353" 3881
1:2:13:24 7.22943e-06 "10354" 3882
1:2:13:25 7.22943e-06 "Trimeresurus tibetanus" 17264
1:2:13:26 6.19666e-06 "9983" 3709
1:2:13:27 6.19666e-06 "10350" 3878
1:2:13:28 6.19666e-06 "10709" 4027
1:2:13:29 5.16388e-06 "9259" 3404
1:2:13:30 5.16388e-06 "9621" 3551
1:2:13:31 5.16388e-06 "10346" 3874
1:2:13:32 5.16388e-06 "10347" 3875
1:2:13:33 5.16388e-06 "10348" 3876
1:2:13:34 5.16388e-06 "10349" 3877
1:2:13:35 5.16388e-06 "10351" 3879
1:2:13:36 5.16388e-06 "10708" 4026
1:2:13:37 5.16388e-06 "Cyrtodactylus tibetanus" 12074
1:2:13:38 5.16388e-06 "Laudakia papenfussi" 13743
1:2:13:39 4.1311e-06 "9622" 3552
1:2:13:40 4.1311e-06 "9984" 3710
1:2:13:41 4.1311e-06 "9985" 3711
1:2:13:42 3.09833e-06 "9260" 3405
1:2:13:43 3.09833e-06 "9623" 3553
1:2:13:44 3.09833e-06 "9994" 3720
1:2:13:45 2.06555e-06 "9624" 3554
1:2:13:46 2.06555e-06 "9986" 3712
1:2:13:47 2.06555e-06 "9987" 3713
1:2:13:48 2.06555e-06 "9991" 3717
1:2:13:49 2.06555e-06 "9992" 3718
1:2:13:50 2.06555e-06 "9993" 3719
1:2:13:51 2.06555e-06 "9995" 3721
1:2:13:52 1.03278e-06 "9261" 3406
1:2:13:53 1.03278e-06 "9262" 3407
1:2:13:54 1.03278e-06 "9625" 3555
1:2:13:55 1.03278e-06 "9626" 3556
1:2:13:56 1.03278e-06 "9627" 3557
1:2:13:57 1.03278e-06 "9628" 3558
1:2:13:58 1.03278e-06 "9629" 3559
1:2:13:59 1.03278e-06 "9988" 3714
1:2:13:60 1.03278e-06 "9989" 3715
1:2:13:61 1.03278e-06 "9990" 3716
1:2:13:62 1.03278e-06 "Cyrtodactylus zhaoermii" 12090
1:2:14:1 7.43599e-05 "12541" 4751
1:2:14:2 7.33271e-05 "12182" 4620
1:2:14:3 2.06555e-06 "Achalinus formosanus" 9637
1:2:14:4 2.06555e-06 "Achalinus niger" 9641
1:2:14:5 2.06555e-06 "Diploderma brevipes" 12305
1:2:14:6 2.06555e-06 "Diploderma polygonatum" 12318
1:2:14:7 2.06555e-06 "Diploderma swinhonis" 12321
1:2:14:8 2.06555e-06 "Hebius miyajimae" 13227
1:2:14:9 2.06555e-06 "Pareas formosensis" 15382
1:2:14:10 2.06555e-06 "Rhabdophis swinhonis" 16200
1:2:14:11 2.06555e-06 "Scincella formosensis" 16514
1:2:14:12 2.06555e-06 "Sinomicrurus sauteri" 16588
1:2:14:13 2.06555e-06 "Sphenomorphus taiwanensis" 16754
1:2:14:14 2.06555e-06 "Takydromus hsuehshanensis" 16918
1:2:14:15 2.06555e-06 "Takydromus sauteri" 16924
1:2:14:16 2.06555e-06 "Takydromus stejnegeri" 16928
1:2:14:17 1.03278e-06 "Argyrophis koshunensis" 10446
1:2:14:18 1.03278e-06 "Diploderma luei" 12314
1:2:14:19 1.03278e-06 "Diploderma makii" 12315
1:2:14:20 1.03278e-06 "Plestiodon leucostictus" 15760
1:2:14:21 1.03278e-06 "Takydromus formosanus" 16915
1:2:14:22 1.03278e-06 "Takydromus luyeanus" 16922
1:2:14:23 1.03278e-06 "Takydromus viridipunctatus" 16931
1:2:15:1 4.64749e-05 "23701" 7516
1:2:15:2 2.89177e-05 "24065" 7593
1:2:15:3 5.16388e-06 "Trimeresurus insularis" 17258
1:2:15:4 2.06555e-06 "Coelognathus subradiatus" 11485
1:2:15:5 2.06555e-06 "Cryptoblepharus leschenault" 11689
1:2:15:6 2.06555e-06 "Cyrtodactylus laevigatus" 11998
1:2:15:7 2.06555e-06 "Dendrelaphis inornatus" 12221
1:2:15:8 2.06555e-06 "Draco timorensis" 12465
1:2:15:9 2.06555e-06 "Sphenomorphus melanopogon" 16727
1:2:15:10 2.06555e-06 "Sphenomorphus striolatus" 16752
1:2:15:11 2.06555e-06 "Sundatyphlops polygrammicus" 16888
1:2:15:12 1.03278e-06 "Boiga hoeseli" 10826
1:2:15:13 1.03278e-06 "Carlia peronii" 11170
1:2:15:14 1.03278e-06 "Cryptoblepharus burdeni" 11681
1:2:15:15 1.03278e-06 "Cryptoblepharus renschi" 11699
1:2:15:16 1.03278e-06 "Cylindrophis boulengeri" 11889
1:2:15:17 1.03278e-06 "Cylindrophis opisthorhodus" 11894
1:2:15:18 1.03278e-06 "Cyrtodactylus darmandvillei" 11950
1:2:15:19 1.03278e-06 "Draco boschmai" 12439
1:2:15:20 1.03278e-06 "Emoia similis" 12611
1:2:15:21 1.03278e-06 "Eremiascincus antoniorum" 12704
1:2:15:22 1.03278e-06 "Eremiascincus timorensis" 12715
1:2:15:23 1.03278e-06 "Indotyphlops schmutzi" 13578
1:2:15:24 1.03278e-06 "Lepidodactylus intermedius" 13802
1:2:15:25 1.03278e-06 "Liasis mackloti" 14021
1:2:15:26 1.03278e-06 "Malayopython timoriensis" 14599
1:2:15:27 1.03278e-06 "Sphenomorphus schlegeli" 16745
1:2:15:28 1.03278e-06 "Stegonotus florensis" 16777
1:2:15:29 1.03278e-06 "Varanus komodoensis" 17596
1:2:15:30 1.03278e-06 "Varanus timorensis" 17616
1:2:16:1 3.40816e-05 "21909" 7091
1:2:16:2 2.06555e-05 "21907" 7090
1:2:16:3 2.06555e-06 "Chrysopelea rhodopleuron" 11351
1:2:16:4 2.06555e-06 "Cryptoblepharus keiensis" 11688
1:2:16:5 2.06555e-06 "Draco lineatus" 12449
1:2:16:6 2.06555e-06 "Stegonotus modestus" 16780
1:2:16:7 1.03278e-06 "Brachyorrhos albus" 10913
1:2:16:8 1.03278e-06 "Brachyorrhos gastrotaenius" 10914
1:2:16:9 1.03278e-06 "Calamaria ceramensis" 11023
1:2:16:10 1.03278e-06 "Carlia leucotaenia" 11166
1:2:16:11 1.03278e-06 "Dendrelaphis grismeri" 12219
1:2:16:12 1.03278e-06 "Emoia kuekenthali" 12603
1:2:16:13 1.03278e-06 "Simalia clastolepis" 16578
1:2:17:1 3.92455e-05 "23016" 7357
1:2:17:2 2.06555e-06 "Emoia cyanogaster" 12598
1:2:17:3 1.03278e-06 "Acutotyphlops infralabialis" 9679
1:2:17:4 1.03278e-06 "Acutotyphlops kunuaensis" 9680
1:2:17:5 1.03278e-06 "Corucia zebrata" 11605
1:2:17:6 1.03278e-06 "Emoia flavigularis" 12601
1:2:17:7 1.03278e-06 "Emoia nigra" 12607
1:2:17:8 1.03278e-06 "Emoia pseudocyanura" 12609
1:2:17:9 1.03278e-06 "Geomyersia glabra" 13004
1:2:17:10 1.03278e-06 "Lepidodactylus guppyi" 13800
1:2:17:11 1.03278e-06 "Lepidodactylus mutahi" 13806
1:2:17:12 1.03278e-06 "Loveridgelaps elapoides" 14345
1:2:17:13 1.03278e-06 "Nactus multicarinatus" 14926
1:2:17:14 1.03278e-06 "Parapistocalamus hedigeri" 15369
1:2:17:15 1.03278e-06 "Sphenomorphus concinnatus" 16703
1:2:17:16 1.03278e-06 "Sphenomorphus cranei" 16705
1:2:17:17 1.03278e-06 "Sphenomorphus fragosus" 16714
1:2:17:18 1.03278e-06 "Sphenomorphus tanneri" 16756
1:2:17:19 1.03278e-06 "Sphenomorphus taylori" 16757
1:2:17:20 1.03278e-06 "Sphenomorphus woodfordi" 16768
1:2:17:21 1.03278e-06 "Tribolonotus blanchardi" 17232
1:2:17:22 1.03278e-06 "Tribolonotus ponceleti" 17233
1:2:17:23 1.03278e-06 "Tribolonotus pseudoponceleti" 17234
1:2:18:1 1.54916e-05 "10356" 3884
1:2:18:2 1.23933e-05 "10357" 3885
1:2:18:3 8.26221e-06 "10355" 3883
1:2:18:4 6.19666e-06 "Laudakia wui" 13746
1:2:18:5 5.16388e-06 "Cyrtodactylus medogensis" 12016
1:3:1:1 0.00134054 "Zootoca vivipara" 17739
1:3:1:2 0.00120318 "Natrix natrix" 14976
1:3:1:3 0.000968744 "Vipera berus" 17635
1:3:1:4 0.000946023 "Lacerta agilis" 13648
1:3:1:5 0.000628961 "Coronella austriaca" 11602
1:3:1:6 0.000626895 "Gloydius halys" 13089
1:3:1:7 0.000376963 "Vipera renardi" 17648
1:3:1:8 0.000263358 "Anguis fragilis" 10014
1:3:1:9 0.000216883 "Zamenis longissimus" 17719
1:3:1:10 0.000202424 "Podarcis muralis" 15792
1:3:1:11 0.000177638 "Dolichophis caspius" 12424
1:3:1:12 0.000135294 "Lacerta viridis" 13655
1:3:1:13 8.88188e-05 "Lacerta bilineata" 13649
1:3:1:14 8.46876e-05 "Ablepharus kitaibelii" 9535
1:3:1:15 7.95238e-05 "Vipera aspis" 17633
1:3:1:16 7.43599e-05 "Hierophis viridiflavus" 13449
1:3:1:17 6.71305e-05 "Vipera ammodytes" 17631
1:3:1:18 6.29993e-05 "Lacerta trilineata" 13654
1:3:1:19 6.29993e-05 "Testudo hermanni" 17041
1:3:1:20 5.9901e-05 "Darevskia praticola" 12140
1:3:1:21 5.78355e-05 "Podarcis tauricus" 15795
1:3:1:22 5.16388e-05 "Zamenis situla" 17722
1:3:1:23 4.1311e-05 "Vipera ursinii" 17651
1:3:1:24 3.71799e-05 "Elaphe quatuorlineata" 12565
1:3:1:25 3.61472e-05 "7762" 2757
1:3:1:26 3.61472e-05 "7763" 2758
1:3:1:27 3.40816e-05 "Podarcis siculus" 15794
1:3:1:28 3.30488e-05 "7040" 2435
1:3:1:29 3.20161e-05 "7401" 2597
1:3:1:30 3.20161e-05 "8123" 2908
1:3:1:31 3.09833e-05 "5955" 1914
1:3:1:32 3.09833e-05 "6680" 2270
1:3:1:33 2.99505e-05 "6679" 2269
1:3:1:34 2.99505e-05 "6682" 2272
1:3:1:35 2.99505e-05 "7041" 2436
1:3:1:36 2.99505e-05 "7042" 2437
1:3:1:37 2.99505e-05 "8122" 2907
1:3:1:38 2.89177e-05 "Chalcides chalcides" 11250
1:3:1:39 2.89177e-05 "7043" 2438
1:3:1:40 2.89177e-05 "7044" 2439
1:3:1:41 2.89177e-05 "7045" 2440
1:3:1:42 2.89177e-05 "7402" 2598
1:3:1:43 2.7885e-05 "6316" 2093
1:3:1:44 2.7885e-05 "6317" 2094
1:3:1:45 2.7885e-05 "7046" 2441
1:3:1:46 2.7885e-05 "7047" 2442
1:3:1:47 2.7885e-05 "7764" 2759
1:3:1:48 2.68522e-05 "6318" 2095
1:3:1:49 2.68522e-05 "6681" 2271
1:3:1:50 2.68522e-05 "7048" 2443
1:3:1:51 2.58194e-05 "5954" 1913
1:3:1:52 2.58194e-05 "5956" 1915
1:3:1:53 2.58194e-05 "6683" 2273
1:3:1:54 2.58194e-05 "7403" 2599
1:3:1:55 2.37539e-05 "6685" 2275
1:3:1:56 2.16883e-05 "6305" 2086
1:3:1:57 2.16883e-05 "6308" 2089
1:3:1:58 2.16883e-05 "6686" 2276
1:3:1:59 2.16883e-05 "6688" 2278
1:3:1:60 2.16883e-05 "Podarcis erhardii" 15789
1:3:1:61 2.06555e-05 "6684" 2274
1:3:1:62 1.96227e-05 "6307" 2088
1:3:1:63 1.859e-05 "6319" 2096
1:3:1:64 1.859e-05 "6326" 2103
1:3:1:65 1.859e-05 "6329" 2106
1:3:1:66 1.859e-05 "6687" 2277
1:3:1:67 1.859e-05 "Hierophis gemonensis" 13448
1:3:1:68 1.75572e-05 "6327" 2104
1:3:1:69 1.75572e-05 "6328" 2105
1:3:1:70 1.65244e-05 "6345" 2112
1:3:1:71 1.65244e-05 "5945" 1904
1:3:1:72 1.65244e-05 "5953" 1912
1:3:1:73 1.65244e-05 "5962" 1921
1:3:1:74 1.65244e-05 "5963" 1922
1:3:1:75 1.65244e-05 "6322" 2099
1:3:1:76 1.65244e-05 "6323" 2100
1:3:1:77 1.65244e-05 "6324" 2101
1:3:1:78 1.65244e-05 "6325" 2102
1:3:1:79 1.65244e-05 "Algyroides nigropunctatus" 9814
1:3:1:80 1.54916e-05 "5304" 1579
1:3:1:81 1.54916e-05 "5594" 1711
1:3:1:82 1.54916e-05 "5949" 1908
1:3:1:83 1.54916e-05 "6311" 2090
1:3:1:84 1.54916e-05 "7034" 2432
1:3:1:85 1.54916e-05 "7035" 2433
1:3:1:86 1.54916e-05 "5969" 1928
1:3:1:87 1.54916e-05 "5970" 1929
1:3:1:88 1.54916e-05 "6321" 2098
1:3:1:89 1.44589e-05 "4943" 1372
1:3:1:90 1.44589e-05 "5588" 1705
1:3:1:91 1.44589e-05 "5593" 1710
1:3:1:92 1.44589e-05 "5948" 1907
1:3:1:93 1.44589e-05 "5950" 1909
1:3:1:94 1.44589e-05 "5952" 1911
1:3:1:95 1.44589e-05 "6672" 2266
1:3:1:96 1.44589e-05 "6673" 2267
1:3:1:97 1.44589e-05 "7036" 2434
1:3:1:98 1.44589e-05 "7397" 2596
1:3:1:99 1.34261e-05 "4942" 1371
1:3:1:100 1.34261e-05 "5303" 1578
1:3:1:101 1.34261e-05 "5589" 1706
1:3:1:102 1.34261e-05 "5591" 1708
1:3:1:103 1.34261e-05 "5944" 1903
1:3:1:104 1.34261e-05 "5947" 1906
1:3:1:105 1.34261e-05 "5951" 1910
1:3:1:106 1.34261e-05 "6312" 2091
1:3:1:107 1.34261e-05 "6674" 2268
1:3:1:108 1.34261e-05 "8114" 2905
1:3:1:109 1.34261e-05 "8115" 2906
1:3:1:110 1.34261e-05 "5600" 1717
1:3:1:111 1.34261e-05 "5961" 1920
1:3:1:112 1.34261e-05 "5964" 1923
1:3:1:113 1.34261e-05 "5974" 1930
1:3:1:114 1.34261e-05 "5975" 1931
1:3:1:115 1.34261e-05 "6320" 2097
1:3:1:116 1.23933e-05 "4944" 1373
1:3:1:117 1.23933e-05 "5252" 1527
1:3:1:118 1.23933e-05 "5266" 1541
1:3:1:119 1.23933e-05 "5587" 1704
1:3:1:120 1.23933e-05 "5590" 1707
1:3:1:121 1.23933e-05 "5592" 1709
1:3:1:122 1.23933e-05 "5595" 1712
1:3:1:123 1.23933e-05 "5940" 1899
1:3:1:124 1.23933e-05 "5943" 1902
1:3:1:125 1.23933e-05 "5946" 1905
1:3:1:126 1.23933e-05 "6313" 2092
1:3:1:127 1.23933e-05 "7396" 2595
1:3:1:128 1.23933e-05 "5597" 1714
1:3:1:129 1.23933e-05 "5599" 1716
1:3:1:130 1.23933e-05 "5958" 1917
1:3:1:131 1.23933e-05 "5959" 1918
1:3:1:132 1.23933e-05 "5960" 1919
1:3:1:133 1.23933e-05 "5966" 1925
1:3:1:134 1.23933e-05 "5967" 1926
1:3:1:135 1.13605e-05 "4907" 1336
1:3:1:136 1.13605e-05 "4938" 1367
1:3:1:137 1.13605e-05 "4939" 1368
1:3:1:138 1.13605e-05 "4940" 1369
1:3:1:139 1.13605e-05 "4941" 1370
1:3:1:140 1.13605e-05 "5253" 1528
1:3:1:141 1.13605e-05 "5256" 1531
1:3:1:142 1.13605e-05 "5265" 1540
1:3:1:143 1.13605e-05 "5979" 1932
1:3:1:144 1.13605e-05 "5983" 1936
1:3:1:145 1.13605e-05 "5984" 1937
1:3:1:146 1.13605e-05 "5223" 1498
1:3:1:147 1.13605e-05 "5224" 1499
1:3:1:148 1.13605e-05 "5225" 1500
1:3:1:149 1.13605e-05 "5226" 1501
1:3:1:150 1.13605e-05 "5239" 1514
1:3:1:151 1.13605e-05 "5240" 1515
1:3:1:152 1.13605e-05 "5241" 1516
1:3:1:153 1.13605e-05 "5582" 1699
1:3:1:154 1.13605e-05 "5583" 1700
1:3:1:155 1.13605e-05 "5584" 1701
1:3:1:156 1.13605e-05 "5586" 1703
1:3:1:157 1.13605e-05 "5596" 1713
1:3:1:158 1.13605e-05 "5602" 1719
1:3:1:159 1.13605e-05 "5942" 1901
1:3:1:160 1.13605e-05 "5957" 1916
1:3:1:161 1.13605e-05 "5965" 1924
1:3:1:162 1.13605e-05 "7757" 2756
1:3:1:163 1.13605e-05 "5237" 1512
1:3:1:164 1.13605e-05 "5238" 1513
1:3:1:165 1.13605e-05 "5598" 1715
1:3:1:166 1.13605e-05 "5605" 1722
1:3:1:167 1.13605e-05 "5606" 1723
1:3:1:168 1.13605e-05 "5607" 1724
1:3:1:169 1.13605e-05 "5610" 1727
1:3:1:170 1.13605e-05 "5611" 1728
1:3:1:171 1.13605e-05 "5612" 1729
1:3:1:172 1.13605e-05 "5613" 1730
1:3:1:173 1.03278e-05 "4565" 1151
1:3:1:174 1.03278e-05 "4899" 1328
1:3:1:175 1.03278e-05 "4908" 1337
1:3:1:176 1.03278e-05 "5254" 1529
1:3:1:177 1.03278e-05 "5255" 1530
1:3:1:178 1.03278e-05 "5257" 1532
1:3:1:179 1.03278e-05 "5259" 1534
1:3:1:180 1.03278e-05 "5264" 1539
1:3:1:181 1.03278e-05 "5292" 1567
1:3:1:182 1.03278e-05 "5293" 1568
1:3:1:183 1.03278e-05 "5294" 1569
1:3:1:184 1.03278e-05 "5295" 1570
1:3:1:185 1.03278e-05 "5296" 1571
1:3:1:186 1.03278e-05 "5297" 1572
1:3:1:187 1.03278e-05 "5616" 1733
1:3:1:188 1.03278e-05 "5625" 1741
1:3:1:189 1.03278e-05 "5981" 1934
1:3:1:190 1.03278e-05 "5982" 1935
1:3:1:191 1.03278e-05 "4869" 1298
1:3:1:192 1.03278e-05 "5217" 1492
1:3:1:193 1.03278e-05 "5218" 1493
1:3:1:194 1.03278e-05 "5234" 1509
1:3:1:195 1.03278e-05 "5235" 1510
1:3:1:196 1.03278e-05 "5236" 1511
1:3:1:197 1.03278e-05 "5579" 1696
1:3:1:198 1.03278e-05 "5580" 1697
1:3:1:199 1.03278e-05 "5581" 1698
1:3:1:200 1.03278e-05 "5585" 1702
1:3:1:201 1.03278e-05 "5603" 1720
1:3:1:202 1.03278e-05 "5604" 1721
1:3:1:203 1.03278e-05 "5941" 1900
1:3:1:204 1.03278e-05 "6300" 2081
1:3:1:205 1.03278e-05 "6301" 2082
1:3:1:206 1.03278e-05 "5243" 1518
1:3:1:207 1.03278e-05 "5608" 1725
1:3:1:208 1.03278e-05 "5614" 1731
1:3:1:209 1.03278e-05 "5968" 1927
1:3:1:210 1.03278e-05 "Podarcis melisellensis" 15791
1:3:1:211 1.03278e-05 "Testudo marginata" 17042
1:3:1:212 9.29499e-06 "4566" 1152
1:3:1:213 9.29499e-06 "4593" 1179
1:3:1:214 9.29499e-06 "4594" 1180
1:3:1:215 9.29499e-06 "4595" 1181
1:3:1:216 9.29499e-06 "4874" 1303
1:3:1:217 9.29499e-06 "4876" 1305
1:3:1:218 9.29499e-06 "4877" 1306
1:3:1:219 9.29499e-06 "4878" 1307
1:3:1:220 9.29499e-06 "4879" 1308
1:3:1:221 9.29499e-06 "4892" 1321
1:3:1:222 9.29499e-06 "4893" 1322
1:3:1:223 9.29499e-06 "4894" 1323
1:3:1:224 9.29499e-06 "4898" 1327
1:3:1:225 9.29499e-06 "4900" 1329
1:3:1:226 9.29499e-06 "4901" 1330
1:3:1:227 9.29499e-06 "4902" 1331
1:3:1:228 9.29499e-06 "4903" 1332
1:3:1:229 9.29499e-06 "4904" 1333
1:3:1:230 9.29499e-06 "4905" 1334
1:3:1:231 9.29499e-06 "4906" 1335
1:3:1:232 9.29499e-06 "4928" 1357
1:3:1:233 9.29499e-06 "4929" 1358
1:3:1:234 9.29499e-06 "4936" 1365
1:3:1:235 9.29499e-06 "4937" 1366
1:3:1:236 9.29499e-06 "4945" 1374
1:3:1:237 9.29499e-06 "4955" 1384
1:3:1:238 9.29499e-06 "4956" 1385
1:3:1:239 9.29499e-06 "5242" 1517
1:3:1:240 9.29499e-06 "5244" 1519
1:3:1:241 9.29499e-06 "5258" 1533
1:3:1:242 9.29499e-06 "5260" 1535
1:3:1:243 9.29499e-06 "5261" 1536
1:3:1:244 9.29499e-06 "5262" 1537
1:3:1:245 9.29499e-06 "5263" 1538
1:3:1:246 9.29499e-06 "5615" 1732
1:3:1:247 9.29499e-06 "5617" 1734
1:3:1:248 9.29499e-06 "5619" 1735
1:3:1:249 9.29499e-06 "5620" 1736
1:3:1:250 9.29499e-06 "5621" 1737
1:3:1:251 9.29499e-06 "5622" 1738
1:3:1:252 9.29499e-06 "5623" 1739
1:3:1:253 9.29499e-06 "5624" 1740
1:3:1:254 9.29499e-06 "4880" 1309
1:3:1:255 9.29499e-06 "5219" 1494
1:3:1:256 9.29499e-06 "5220" 1495
1:3:1:257 9.29499e-06 "5221" 1496
1:3:1:258 9.29499e-06 "5222" 1497
1:3:1:259 9.29499e-06 "5227" 1502
1:3:1:260 9.29499e-06 "5228" 1503
1:3:1:261 9.29499e-06 "5601" 1718
1:3:1:262 9.29499e-06 "5246" 1521
1:3:1:263 9.29499e-06 "5247" 1522
1:3:1:264 9.29499e-06 "5250" 1525
1:3:1:265 9.29499e-06 "5251" 1526
1:3:1:266 9.29499e-06 "5609" 1726
1:3:1:267 8.26221e-06 "4515" 1101
1:3:1:268 8.26221e-06 "4548" 1134
1:3:1:269 8.26221e-06 "4551" 1137
1:3:1:270 8.26221e-06 "4552" 1138
1:3:1:271 8.26221e-06 "4554" 1140
1:3:1:272 8.26221e-06 "4564" 1150
1:3:1:273 8.26221e-06 "4567" 1153
1:3:1:274 8.26221e-06 "4568" 1154
1:3:1:275 8.26221e-06 "4569" 1155
1:3:1:276 8.26221e-06 "4570" 1156
1:3:1:277 8.26221e-06 "4571" 1157
1:3:1:278 8.26221e-06 "4572" 1158
1:3:1:279 8.26221e-06 "4573" 1159
1:3:1:280 8.26221e-06 "4574" 1160
1:3:1:281 8.26221e-06 "4575" 1161
1:3:1:282 8.26221e-06 "4576" 1162
1:3:1:283 8.26221e-06 "4577" 1163
1:3:1:284 8.26221e-06 "4578" 1164
1:3:1:285 8.26221e-06 "4579" 1165
1:3:1:286 8.26221e-06 "4580" 1166
1:3:1:287 8.26221e-06 "4581" 1167
1:3:1:288 8.26221e-06 "4582" 1168
1:3:1:289 8.26221e-06 "4583" 1169
1:3:1:290 8.26221e-06 "4592" 1178
1:3:1:291 8.26221e-06 "4596" 1182
1:3:1:292 8.26221e-06 "4875" 1304
1:3:1:293 8.26221e-06 "4891" 1320
1:3:1:294 8.26221e-06 "4895" 1324
1:3:1:295 8.26221e-06 "4896" 1325
1:3:1:296 8.26221e-06 "4930" 1359
1:3:1:297 8.26221e-06 "4931" 1360
1:3:1:298 8.26221e-06 "4932" 1361
1:3:1:299 8.26221e-06 "4933" 1362
1:3:1:300 8.26221e-06 "4934" 1363
1:3:1:301 8.26221e-06 "4935" 1364
1:3:1:302 8.26221e-06 "4947" 1376
1:3:1:303 8.26221e-06 "4948" 1377
1:3:1:304 8.26221e-06 "4953" 1382
1:3:1:305 8.26221e-06 "4954" 1383
1:3:1:306 8.26221e-06 "5245" 1520
1:3:1:307 8.26221e-06 "4862" 1291
1:3:1:308 8.26221e-06 "4867" 1296
1:3:1:309 8.26221e-06 "4868" 1297
1:3:1:310 8.26221e-06 "4870" 1299
1:3:1:311 8.26221e-06 "5229" 1504
1:3:1:312 8.26221e-06 "5233" 1508
1:3:1:313 8.26221e-06 "Iberolacerta horvathi" 13544
1:3:1:314 8.26221e-06 "Zamenis lineatus" 17718
1:3:1:315 8.26221e-06 "5248" 1523
1:3:1:316 8.26221e-06 "5249" 1524
1:3:1:317 8.26221e-06 "5980" 1933
1:3:1:318 7.22943e-06 "4155" 890
1:3:1:319 7.22943e-06 "4189" 924
1:3:1:320 7.22943e-06 "4193" 928
1:3:1:321 7.22943e-06 "4194" 929
1:3:1:322 7.22943e-06 "4195" 930
1:3:1:323 7.22943e-06 "4196" 931
1:3:1:324 7.22943e-06 "4197" 932
1:3:1:325 7.22943e-06 "4198" 933
1:3:1:326 7.22943e-06 "4199" 934
1:3:1:327 7.22943e-06 "4200" 935
1:3:1:328 7.22943e-06 "4201" 936
1:3:1:329 7.22943e-06 "4210" 945
1:3:1:330 7.22943e-06 "4218" 953
1:3:1:331 7.22943e-06 "4219" 954
1:3:1:332 7.22943e-06 "4221" 956
1:3:1:333 7.22943e-06 "4234" 969
1:3:1:334 7.22943e-06 "4235" 970
1:3:1:335 7.22943e-06 "4236" 971
1:3:1:336 7.22943e-06 "4508" 1094
1:3:1:337 7.22943e-06 "4514" 1100
1:3:1:338 7.22943e-06 "4516" 1102
1:3:1:339 7.22943e-06 "4539" 1125
1:3:1:340 7.22943e-06 "4542" 1128
1:3:1:341 7.22943e-06 "4543" 1129
1:3:1:342 7.22943e-06 "4544" 1130
1:3:1:343 7.22943e-06 "4547" 1133
1:3:1:344 7.22943e-06 "4549" 1135
1:3:1:345 7.22943e-06 "4550" 1136
1:3:1:346 7.22943e-06 "4553" 1139
1:3:1:347 7.22943e-06 "4555" 1141
1:3:1:348 7.22943e-06 "4556" 1142
1:3:1:349 7.22943e-06 "4558" 1144
1:3:1:350 7.22943e-06 "4559" 1145
1:3:1:351 7.22943e-06 "4560" 1146
1:3:1:352 7.22943e-06 "4584" 1170
1:3:1:353 7.22943e-06 "4589" 1175
1:3:1:354 7.22943e-06 "4590" 1176
1:3:1:355 7.22943e-06 "4591" 1177
1:3:1:356 7.22943e-06 "4597" 1183
1:3:1:357 7.22943e-06 "4598" 1184
1:3:1:358 7.22943e-06 "4606" 1192
1:3:1:359 7.22943e-06 "4873" 1302
1:3:1:360 7.22943e-06 "4881" 1310
1:3:1:361 7.22943e-06 "4882" 1311
1:3:1:362 7.22943e-06 "4884" 1313
1:3:1:363 7.22943e-06 "4885" 1314
1:3:1:364 7.22943e-06 "4886" 1315
1:3:1:365 7.22943e-06 "4897" 1326
1:3:1:366 7.22943e-06 "4946" 1375
1:3:1:367 7.22943e-06 "4951" 1380
1:3:1:368 7.22943e-06 "4952" 1381
1:3:1:369 7.22943e-06 "4957" 1386
1:3:1:370 7.22943e-06 "4958" 1387
1:3:1:371 7.22943e-06 "4963" 1392
1:3:1:372 7.22943e-06 "4966" 1395
1:3:1:373 7.22943e-06 "5230" 1505
1:3:1:374 7.22943e-06 "5232" 1507
1:3:1:375 7.22943e-06 "5327" 1602
1:3:1:376 7.22943e-06 "5328" 1603
1:3:1:377 7.22943e-06 "4863" 1292
1:3:1:378 7.22943e-06 "4864" 1293
1:3:1:379 7.22943e-06 "4866" 1295
1:3:1:380 7.22943e-06 "Dalmatolacerta oxycephala" 12116
1:3:1:381 6.19666e-06 "3073" 394
1:3:1:382 6.19666e-06 "3075" 396
1:3:1:383 6.19666e-06 "3077" 398
1:3:1:384 6.19666e-06 "3433" 541
1:3:1:385 6.19666e-06 "3436" 544
1:3:1:386 6.19666e-06 "3469" 572
1:3:1:387 6.19666e-06 "3470" 573
1:3:1:388 6.19666e-06 "3471" 574
1:3:1:389 6.19666e-06 "3473" 576
1:3:1:390 6.19666e-06 "3474" 577
1:3:1:391 6.19666e-06 "3475" 578
1:3:1:392 6.19666e-06 "3476" 579
1:3:1:393 6.19666e-06 "3790" 707
1:3:1:394 6.19666e-06 "3801" 708
1:3:1:395 6.19666e-06 "3825" 732
1:3:1:396 6.19666e-06 "3826" 733
1:3:1:397 6.19666e-06 "3827" 734
1:3:1:398 6.19666e-06 "3828" 735
1:3:1:399 6.19666e-06 "3829" 736
1:3:1:400 6.19666e-06 "3830" 737
1:3:1:401 6.19666e-06 "3831" 738
1:3:1:402 6.19666e-06 "3832" 739
1:3:1:403 6.19666e-06 "3833" 740
1:3:1:404 6.19666e-06 "3834" 741
1:3:1:405 6.19666e-06 "3835" 742
1:3:1:406 6.19666e-06 "3836" 743
1:3:1:407 6.19666e-06 "3837" 744
1:3:1:408 6.19666e-06 "3838" 745
1:3:1:409 6.19666e-06 "3839" 746
1:3:1:410 6.19666e-06 "3840" 747
1:3:1:411 6.19666e-06 "3841" 748
1:3:1:412 6.19666e-06 "4148" 883
1:3:1:413 6.19666e-06 "4149" 884
1:3:1:414 6.19666e-06 "4150" 885
1:3:1:415 6.19666e-06 "4151" 886
1:3:1:416 6.19666e-06 "4152" 887
1:3:1:417 6.19666e-06 "4153" 888
1:3:1:418 6.19666e-06 "4154" 889
1:3:1:419 6.19666e-06 "4156" 891
1:3:1:420 6.19666e-06 "4157" 892
1:3:1:421 6.19666e-06 "4158" 893
1:3:1:422 6.19666e-06 "4159" 894
1:3:1:423 6.19666e-06 "4160" 895
1:3:1:424 6.19666e-06 "4161" 896
1:3:1:425 6.19666e-06 "4182" 917
1:3:1:426 6.19666e-06 "4183" 918
1:3:1:427 6.19666e-06 "4184" 919
1:3:1:428 6.19666e-06 "4185" 920
1:3:1:429 6.19666e-06 "4186" 921
1:3:1:430 6.19666e-06 "4187" 922
1:3:1:431 6.19666e-06 "4188" 923
1:3:1:432 6.19666e-06 "4190" 925
1:3:1:433 6.19666e-06 "4191" 926
1:3:1:434 6.19666e-06 "4192" 927
1:3:1:435 6.19666e-06 "4202" 937
1:3:1:436 6.19666e-06 "4203" 938
1:3:1:437 6.19666e-06 "4204" 939
1:3:1:438 6.19666e-06 "4209" 944
1:3:1:439 6.19666e-06 "4211" 946
1:3:1:440 6.19666e-06 "4212" 947
1:3:1:441 6.19666e-06 "4213" 948
1:3:1:442 6.19666e-06 "4214" 949
1:3:1:443 6.19666e-06 "4215" 950
1:3:1:444 6.19666e-06 "4216" 951
1:3:1:445 6.19666e-06 "4217" 952
1:3:1:446 6.19666e-06 "4220" 955
1:3:1:447 6.19666e-06 "4222" 957
1:3:1:448 6.19666e-06 "4223" 958
1:3:1:449 6.19666e-06 "4224" 959
1:3:1:450 6.19666e-06 "4225" 960
1:3:1:451 6.19666e-06 "4226" 961
1:3:1:452 6.19666e-06 "4227" 962
1:3:1:453 6.19666e-06 "4228" 963
1:3:1:454 6.19666e-06 "4229" 964
1:3:1:455 6.19666e-06 "4230" 965
1:3:1:456 6.19666e-06 "4231" 966
1:3:1:457 6.19666e-06 "4232" 967
1:3:1:458 6.19666e-06 "4233" 968
1:3:1:459 6.19666e-06 "4237" 972
1:3:1:460 6.19666e-06 "4238" 973
1:3:1:461 6.19666e-06 "4239" 974
1:3:1:462 6.19666e-06 "4240" 975
1:3:1:463 6.19666e-06 "4241" 976
1:3:1:464 6.19666e-06 "4242" 977
1:3:1:465 6.19666e-06 "4243" 978
1:3:1:466 6.19666e-06 "4244" 979
1:3:1:467 6.19666e-06 "4245" 980
1:3:1:468 6.19666e-06 "4246" 981
1:3:1:469 6.19666e-06 "4247" 982
1:3:1:470 6.19666e-06 "4248" 983
1:3:1:471 6.19666e-06 "4257" 992
1:3:1:472 6.19666e-06 "4258" 993
1:3:1:473 6.19666e-06 "4506" 1092
1:3:1:474 6.19666e-06 "4507" 1093
1:3:1:475 6.19666e-06 "4510" 1096
1:3:1:476 6.19666e-06 "4511" 1097
1:3:1:477 6.19666e-06 "4512" 1098
1:3:1:478 6.19666e-06 "4513" 1099
1:3:1:479 6.19666e-06 "4517" 1103
1:3:1:480 6.19666e-06 "4518" 1104
1:3:1:481 6.19666e-06 "4519" 1105
1:3:1:482 6.19666e-06 "4520" 1106
1:3:1:483 6.19666e-06 "4521" 1107
1:3:1:484 6.19666e-06 "4522" 1108
1:3:1:485 6.19666e-06 "4525" 1111
1:3:1:486 6.19666e-06 "4526" 1112
1:3:1:487 6.19666e-06 "4527" 1113
1:3:1:488 6.19666e-06 "4528" 1114
1:3:1:489 6.19666e-06 "4529" 1115
1:3:1:490 6.19666e-06 "4530" 1116
1:3:1:491 6.19666e-06 "4531" 1117
1:3:1:492 6.19666e-06 "4532" 1118
1:3:1:493 6.19666e-06 "4533" 1119
1:3:1:494 6.19666e-06 "4534" 1120
1:3:1:495 6.19666e-06 "4535" 1121
1:3:1:496 6.19666e-06 "4536" 1122
1:3:1:497 6.19666e-06 "4540" 1126
1:3:1:498 6.19666e-06 "4541" 1127
1:3:1:499 6.19666e-06 "4545" 1131
1:3:1:500 6.19666e-06 "4546" 1132
1:3:1:501 6.19666e-06 "4561" 1147
1:3:1:502 6.19666e-06 "4562" 1148
1:3:1:503 6.19666e-06 "4563" 1149
1:3:1:504 6.19666e-06 "4585" 1171
1:3:1:505 6.19666e-06 "4586" 1172
1:3:1:506 6.19666e-06 "4587" 1173
1:3:1:507 6.19666e-06 "4588" 1174
1:3:1:508 6.19666e-06 "4599" 1185
1:3:1:509 6.19666e-06 "4600" 1186
1:3:1:510 6.19666e-06 "4601" 1187
1:3:1:511 6.19666e-06 "4602" 1188
1:3:1:512 6.19666e-06 "4603" 1189
1:3:1:513 6.19666e-06 "4604" 1190
1:3:1:514 6.19666e-06 "4605" 1191
1:3:1:515 6.19666e-06 "4607" 1193
1:3:1:516 6.19666e-06 "4615" 1201
1:3:1:517 6.19666e-06 "4865" 1294
1:3:1:518 6.19666e-06 "4871" 1300
1:3:1:519 6.19666e-06 "4872" 1301
1:3:1:520 6.19666e-06 "4883" 1312
1:3:1:521 6.19666e-06 "4887" 1316
1:3:1:522 6.19666e-06 "4888" 1317
1:3:1:523 6.19666e-06 "4889" 1318
1:3:1:524 6.19666e-06 "4890" 1319
1:3:1:525 6.19666e-06 "4950" 1379
1:3:1:526 6.19666e-06 "4959" 1388
1:3:1:527 6.19666e-06 "4964" 1393
1:3:1:528 6.19666e-06 "4965" 1394
1:3:1:529 6.19666e-06 "4967" 1396
1:3:1:530 6.19666e-06 "4973" 1402
1:3:1:531 6.19666e-06 "5231" 1506
1:3:1:532 6.19666e-06 "5326" 1601
1:3:1:533 6.19666e-06 "Vipera graeca" 17640
1:3:1:534 5.16388e-06 "2706" 252
1:3:1:535 5.16388e-06 "2707" 253
1:3:1:536 5.16388e-06 "2708" 254
1:3:1:537 5.16388e-06 "2709" 255
1:3:1:538 5.16388e-06 "2710" 256
1:3:1:539 5.16388e-06 "2711" 257
1:3:1:540 5.16388e-06 "2712" 258
1:3:1:541 5.16388e-06 "2713" 259
1:3:1:542 5.16388e-06 "2715" 261
1:3:1:543 5.16388e-06 "2716" 262
1:3:1:544 5.16388e-06 "2717" 263
1:3:1:545 5.16388e-06 "3067" 390
1:3:1:546 5.16388e-06 "3068" 391
1:3:1:547 5.16388e-06 "3069" 392
1:3:1:548 5.16388e-06 "3072" 393
1:3:1:549 5.16388e-06 "3074" 395
1:3:1:550 5.16388e-06 "3076" 397
1:3:1:551 5.16388e-06 "3086" 400
1:3:1:552 5.16388e-06 "3087" 401
1:3:1:553 5.16388e-06 "3088" 402
1:3:1:554 5.16388e-06 "3095" 409
1:3:1:555 5.16388e-06 "3096" 410
1:3:1:556 5.16388e-06 "3097" 411
1:3:1:557 5.16388e-06 "3098" 412
1:3:1:558 5.16388e-06 "3099" 413
1:3:1:559 5.16388e-06 "3100" 414
1:3:1:560 5.16388e-06 "3101" 415
1:3:1:561 5.16388e-06 "3102" 416
1:3:1:562 5.16388e-06 "3103" 417
1:3:1:563 5.16388e-06 "3104" 418
1:3:1:564 5.16388e-06 "3105" 419
1:3:1:565 5.16388e-06 "3106" 420
1:3:1:566 5.16388e-06 "3107" 421
1:3:1:567 5.16388e-06 "3108" 422
1:3:1:568 5.16388e-06 "3109" 423
1:3:1:569 5.16388e-06 "3110" 424
1:3:1:570 5.16388e-06 "3111" 425
1:3:1:571 5.16388e-06 "3112" 426
1:3:1:572 5.16388e-06 "3113" 427
1:3:1:573 5.16388e-06 "3114" 428
1:3:1:574 5.16388e-06 "3115" 429
1:3:1:575 5.16388e-06 "3116" 430
1:3:1:576 5.16388e-06 "3117" 431
1:3:1:577 5.16388e-06 "3118" 432
1:3:1:578 5.16388e-06 "3119" 433
1:3:1:579 5.16388e-06 "3429" 539
1:3:1:580 5.16388e-06 "3430" 540
1:3:1:581 5.16388e-06 "3434" 542
1:3:1:582 5.16388e-06 "3435" 543
1:3:1:583 5.16388e-06 "3445" 548
1:3:1:584 5.16388e-06 "3446" 549
1:3:1:585 5.16388e-06 "3447" 550
1:3:1:586 5.16388e-06 "3448" 551
1:3:1:587 5.16388e-06 "3452" 555
1:3:1:588 5.16388e-06 "3453" 556
1:3:1:589 5.16388e-06 "3454" 557
1:3:1:590 5.16388e-06 "3455" 558
1:3:1:591 5.16388e-06 "3456" 559
1:3:1:592 5.16388e-06 "3457" 560
1:3:1:593 5.16388e-06 "3458" 561
1:3:1:594 5.16388e-06 "3459" 562
1:3:1:595 5.16388e-06 "3460" 563
1:3:1:596 5.16388e-06 "3461" 564
1:3:1:597 5.16388e-06 "3462" 565
1:3:1:598 5.16388e-06 "3463" 566
1:3:1:599 5.16388e-06 "3464" 567
1:3:1:600 5.16388e-06 "3465" 568
1:3:1:601 5.16388e-06 "3466" 569
1:3:1:602 5.16388e-06 "3467" 570
1:3:1:603 5.16388e-06 "3468" 571
1:3:1:604 5.16388e-06 "3472" 575
1:3:1:605 5.16388e-06 "3477" 580
1:3:1:606 5.16388e-06 "3478" 581
1:3:1:607 5.16388e-06 "3479" 582
1:3:1:608 5.16388e-06 "3480" 583
1:3:1:609 5.16388e-06 "3802" 709
1:3:1:610 5.16388e-06 "3803" 710
1:3:1:611 5.16388e-06 "3804" 711
1:3:1:612 5.16388e-06 "3805" 712
1:3:1:613 5.16388e-06 "3806" 713
1:3:1:614 5.16388e-06 "3807" 714
1:3:1:615 5.16388e-06 "3808" 715
[truncated: 340,382 more chars]
