# Supplementary material for: A general rule on the organization of biodiversity in Earth’s biogeographical regions
Source: Nat Ecol Evol. 2025 Jun 4;9(7):1193–204. doi: 10.1038/s41559-025-02724-5 (PMC12240819; doi:10.1038/s41559-025-02724-5)
Supplement: Supplementary file 4 — R code and objects to replicate to estimate biogeographical sectors. [file 41559_2025_2724_MOESM4_ESM.zip › 01_Infomap_Tree.tree]

# '/mnt/c/Users/ruben/Temporal/Roles/Run_Infomap/Infomap_1/Input/Ip_Fore_Marta_Binom.net /mnt/c/Users/ruben/Temporal/Roles/Run_Infomap/Infomap_1/Output/ -N 100 -s 1012' -> 3331 nodes partitioned in 1s from codelength 10.139590820 in one level to codelength 9.673781566 in 2 levels.
# path flow name node:
1:1 0.0103914 "Acer saccharum" 53
1:2 0.0101902 "Ulmus americana" 49
1:3 0.00995651 "Fraxinus pennsylvanica" 27
1:4 0.00898293 "Prunus serotina" 23
1:5 0.00829493 "Acer rubrum" 1
1:6 0.00789901 "Ostrya virginiana" 37
1:7 0.0076978 "Fraxinus americana" 34
1:8 0.00747712 "Acer negundo" 64
1:9 0.00741871 "Ulmus rubra" 33
1:10 0.00740572 "Juniperus virginiana" 28
1:11 0.00730837 "Quercus rubra" 24
1:12 0.00713312 "Quercus alba" 11
1:13 0.00651652 "Celtis occidentalis" 48
1:14 0.00651003 "Carpinus caroliniana" 26
1:15 0.00650354 "Quercus velutina" 21
1:16 0.00638022 "Carya cordiformis" 66
1:17 0.00621795 "Salix nigra" 40
1:18 0.00609463 "Tilia americana" 71
1:19 0.00608165 "Cornus florida" 16
1:20 0.00579607 "Morus rubra" 45
1:21 0.0057701 "Carya glabra" 2
1:22 0.00576361 "Juglans nigra" 67
1:23 0.00564678 "Carya alba" 15
1:24 0.00562731 "Nyssa sylvatica" 7
1:25 0.00560135 "Fagus grandifolia" 4
1:26 0.00559486 "Celtis laevigata" 39
1:27 0.00554294 "Carya ovata" 68
1:28 0.0054326 "Sassafras albidum" 22
1:29 0.00516648 "Padus virginiana" 160
1:30 0.00503018 "Diospyros virginiana" 3
1:31 0.00487441 "Platanus occidentalis" 30
1:32 0.00480301 "Quercus stellata" 20
1:33 0.0047446 "Populus deltoides" 75
1:34 0.00454988 "Cercis canadensis" 62
1:35 0.00454339 "Robinia pseudoacacia" 81
1:36 0.00451094 "Gleditsia triacanthos" 73
1:37 0.00436165 "Quercus michauxii" 47
1:38 0.00425131 "Acer saccharinum" 74
1:39 0.00417992 "Liriodendron tulipifera" 17
1:40 0.00406958 "Liquidambar styraciflua" 6
1:41 0.00397871 "Quercus macrocarpa" 111
1:42 0.00392679 "Ulmus alata" 32
1:43 0.00387486 "Pinus strobus" 154
1:44 0.00383592 "Quercus falcata" 12
1:45 0.0036412 "Quercus coccinea" 52
1:46 0.00360875 "Asimina triloba" 43
1:47 0.00358279 "Populus tremula" 121
1:48 0.00344649 "Pinus taeda" 10
1:49 0.00344649 "Prunus pensylvanica" 72
1:50 0.00332966 "Quercus marilandica" 42
1:51 0.00330369 "Quercus nigra" 14
1:52 0.00328422 "Ilex opaca" 5
1:53 0.00321932 "Betula alleghaniensis" 122
1:54 0.00319335 "Quercus phellos" 41
1:55 0.0031609 "Quercus muehlenbergii" 83
1:56 0.00312196 "Pinus echinata" 9
1:57 0.00294671 "Betula nigra" 25
1:58 0.00294671 "Betula papyrifera" 184
1:59 0.00287532 "Fraxinus nigra" 195
1:60 0.0028169 "Prunus lanata" 18
1:61 0.00279094 "Maclura pomifera" 69
1:62 0.00271954 "Carya illinoinensis" 61
1:63 0.00268709 "Quercus pagoda" 54
1:64 0.00266762 "Tsuga canadensis" 101
1:65 0.00265464 "Quercus shumardii" 63
1:66 0.00263517 "Populus balsamifera" 139
1:67 0.00253781 "Quercus laurifolia" 13
1:68 0.00243396 "Oxydendrum arboreum" 8
1:69 0.00221328 "Quercus bicolor" 106
1:70 0.0022003 "Pinus virginiana" 60
1:71 0.00216136 "Acer pensylvanicum" 156
1:72 0.00215486 "Taxodium distichum" 31
1:73 0.00214837 "Juglans cinerea" 110
1:74 0.00214837 "Pinus resinosa" 193
1:75 0.00214188 "Quercus lyrata" 46
1:76 0.00213539 "Acer spicatum" 140
1:77 0.00212241 "Quercus palustris" 120
1:78 0.00210943 "Magnolia virginiana" 29
1:79 0.0019277 "Amelanchier arborea" 88
1:80 0.00189524 "Picea glauca" 191
1:81 0.00187577 "Abies balsamea" 206
1:82 0.00186928 "Sideroxylon lanuginosum" 108
1:83 0.00184332 "Larix laricina" 198
1:84 0.00181087 "Betula lenta" 117
1:85 0.00173947 "Thuja occidentalis" 208
1:86 0.00172 "Quercus virginiana" 103
1:87 0.00171351 "Carya texana" 78
1:88 0.00170702 "Aesculus glabra" 70
1:89 0.00165509 "Nyssa aquatica" 79
1:90 0.00165509 "Carya laciniosa" 84
1:91 0.00161615 "Magnolia acuminata" 56
1:92 0.00160966 "Carya aquatica" 65
1:93 0.00160966 "Persea borbonia" 80
1:94 0.00159668 "Pinus elliottii" 51
1:95 0.00153177 "Pinus palustris" 50
1:96 0.00153177 "Aesculus flava" 85
1:97 0.00150581 "Magnolia grandiflora" 35
1:98 0.00145388 "Crataegus crus-galli" 82
1:99 0.0014409 "Quercus ellipsoidalis" 159
1:100 0.00142792 "Picea mariana" 210
1:101 0.00138898 "Quercus imbricaria" 119
1:102 0.00131758 "Pinus rigida" 125
1:103 0.00129162 "Castanea dentata" 44
1:104 0.00127864 "Ulmus crassifolia" 114
1:105 0.00118777 "Salix amygdaloides" 163
1:106 0.00109041 "Pinus banksiana" 197
1:107 0.00105796 "Aucuparia americana" 209
1:108 0.001032 "Quercus texana" 97
1:109 0.00101253 "Oxyacantha mollis" 92
1:110 0.000999546 "Fraxinus quadrangulata" 116
1:111 0.000986565 "Quercus incana" 59
1:112 0.000980074 "Planera aquatica" 100
1:113 0.000973583 "Betula populifolia" 207
1:114 0.000921659 "Picea rubens" 165
1:115 0.000889206 "Quercus laevis" 19
1:116 0.000882716 "Ulmus thomasii" 194
1:117 0.000856753 "Sorbus coronaria" 87
1:118 0.000856753 "Quercus margarettiae" 102
1:119 0.000791848 "Pinus serotina" 126
1:120 0.000759395 "Gordonia lasianthus" 58
1:121 0.000746414 "Magnolia macrophylla" 36
1:122 0.000739923 "Carya pallida" 86
1:123 0.000707471 "Gymnocladus dioica" 105
1:124 0.000655546 "Pinus glabra" 57
1:125 0.000649056 "Fraxinus caroliniana" 94
1:126 0.000649056 "Salix bebbiana" 211
1:127 0.000623093 "Castanea pumila" 93
1:128 0.000616603 "Quercus ilicifolia" 205
1:129 0.000590641 "Sapindus saponaria" 200
1:130 0.000564678 "Gleditsia aquatica" 89
1:131 0.000532226 "0.5_36" 343
1:132 0.000525735 "Tilia caroliniana" 38
1:133 0.000525735 "0.5_34" 341
1:134 0.000512754 "0.5_37" 344
1:135 0.000512754 "0.5_1612" 1919
1:136 0.000493282 "Quercus minima" 112
1:137 0.000493282 "0.5_39" 346
1:138 0.000493282 "0.5_2131" 2438
1:139 0.000493282 "0.5_2139" 2446
1:140 0.000486792 "0.5_3" 310
1:141 0.000486792 "0.5_10" 317
1:142 0.000486792 "0.5_2147" 2454
1:143 0.000480301 "0.5_1602" 1909
1:144 0.000473811 "0.5_12" 319
1:145 0.000473811 "0.5_13" 320
1:146 0.000473811 "0.5_15" 322
1:147 0.000473811 "0.5_38" 345
1:148 0.000473811 "0.5_170" 477
1:149 0.000473811 "0.5_188" 495
1:150 0.000473811 "0.5_2151" 2458
1:151 0.00046732 "Magnolia tripetala" 99
1:152 0.00046732 "Catalpa speciosa" 124
1:153 0.00046732 "Magnolia fraseri" 155
1:154 0.00046732 "0.5_117" 424
1:155 0.00046732 "0.5_189" 496
1:156 0.00046732 "0.5_2140" 2447
1:157 0.000460829 "0.5_11" 318
1:158 0.000460829 "0.5_30" 337
1:159 0.000460829 "0.5_64" 371
1:160 0.000460829 "0.5_166" 473
1:161 0.000460829 "0.5_167" 474
1:162 0.000460829 "0.5_991" 1298
1:163 0.000460829 "0.5_1573" 1880
1:164 0.000460829 "0.5_1613" 1920
1:165 0.000460829 "0.5_1627" 1934
1:166 0.000460829 "0.5_2054" 2361
1:167 0.000460829 "0.5_2059" 2366
1:168 0.000454339 "0.5_19" 326
1:169 0.000454339 "0.5_51" 358
1:170 0.000454339 "0.5_56" 363
1:171 0.000454339 "0.5_164" 471
1:172 0.000454339 "0.5_2071" 2378
1:173 0.000454339 "0.5_2138" 2445
1:174 0.000454339 "0.5_2166" 2473
1:175 0.000447848 "0.5_1" 308
1:176 0.000447848 "0.5_23" 330
1:177 0.000447848 "0.5_63" 370
1:178 0.000447848 "0.5_153" 460
1:179 0.000447848 "0.5_169" 476
1:180 0.000447848 "0.5_191" 498
1:181 0.000447848 "0.5_193" 500
1:182 0.000447848 "0.5_199" 506
1:183 0.000447848 "0.5_200" 507
1:184 0.000447848 "0.5_569" 876
1:185 0.000447848 "0.5_580" 887
1:186 0.000447848 "0.5_596" 903
1:187 0.000447848 "0.5_1599" 1906
1:188 0.000447848 "0.5_2055" 2362
1:189 0.000447848 "0.5_2070" 2377
1:190 0.000447848 "0.5_2132" 2439
1:191 0.000447848 "0.5_2141" 2448
1:192 0.000441358 "0.5_5" 312
1:193 0.000441358 "0.5_18" 325
1:194 0.000441358 "0.5_28" 335
1:195 0.000441358 "0.5_58" 365
1:196 0.000441358 "0.5_159" 466
1:197 0.000441358 "0.5_165" 472
1:198 0.000441358 "0.5_197" 504
1:199 0.000441358 "0.5_572" 879
1:200 0.000441358 "0.5_586" 893
1:201 0.000441358 "0.5_1575" 1882
1:202 0.000441358 "0.5_1614" 1921
1:203 0.000441358 "0.5_1616" 1923
1:204 0.000441358 "0.5_2156" 2463
1:205 0.000441358 "0.5_2164" 2471
1:206 0.000441358 "0.5_2271" 2578
1:207 0.000434867 "Fraxinus profunda" 104
1:208 0.000434867 "Chamaecyparis thyoides" 107
1:209 0.000434867 "0.5_4" 311
1:210 0.000434867 "0.5_192" 499
1:211 0.000434867 "0.5_201" 508
1:212 0.000434867 "0.5_581" 888
1:213 0.000434867 "0.5_618" 925
1:214 0.000434867 "0.5_660" 967
1:215 0.000434867 "0.5_988" 1295
1:216 0.000434867 "0.5_1566" 1873
1:217 0.000434867 "0.5_1594" 1901
1:218 0.000434867 "0.5_2149" 2456
1:219 0.000434867 "0.5_2163" 2470
1:220 0.000428377 "Sabal palmetto" 127
1:221 0.000428377 "0.5_8" 315
1:222 0.000428377 "0.5_26" 333
1:223 0.000428377 "0.5_33" 340
1:224 0.000428377 "0.5_173" 480
1:225 0.000428377 "0.5_187" 494
1:226 0.000428377 "0.5_198" 505
1:227 0.000428377 "0.5_578" 885
1:228 0.000428377 "0.5_597" 904
1:229 0.000428377 "0.5_990" 1297
1:230 0.000428377 "0.5_1030" 1337
1:231 0.000428377 "0.5_1058" 1365
1:232 0.000428377 "0.5_1096" 1403
1:233 0.000428377 "0.5_1577" 1884
1:234 0.000428377 "0.5_1617" 1924
1:235 0.000428377 "0.5_2060" 2367
1:236 0.000428377 "0.5_2062" 2369
1:237 0.000421886 "0.5_20" 327
1:238 0.000421886 "0.5_29" 336
1:239 0.000421886 "0.5_32" 339
1:240 0.000421886 "0.5_42" 349
1:241 0.000421886 "0.5_43" 350
1:242 0.000421886 "0.5_184" 491
1:243 0.000421886 "0.5_576" 883
1:244 0.000421886 "0.5_579" 886
1:245 0.000421886 "0.5_600" 907
1:246 0.000421886 "0.5_650" 957
1:247 0.000421886 "0.5_1014" 1321
1:248 0.000421886 "0.5_1571" 1878
1:249 0.000421886 "0.5_1574" 1881
1:250 0.000421886 "0.5_1600" 1907
1:251 0.000421886 "0.5_2064" 2371
1:252 0.000421886 "0.5_2145" 2452
1:253 0.000421886 "0.5_2157" 2464
1:254 0.000421886 "0.5_2160" 2467
1:255 0.000421886 "0.5_2494" 2801
1:256 0.000421886 "0.5_2553" 2860
1:257 0.000415396 "0.5_2" 309
1:258 0.000415396 "0.5_21" 328
1:259 0.000415396 "0.5_24" 331
1:260 0.000415396 "0.5_44" 351
1:261 0.000415396 "0.5_182" 489
1:262 0.000415396 "0.5_346" 653
1:263 0.000415396 "0.5_626" 933
1:264 0.000415396 "0.5_992" 1299
1:265 0.000415396 "0.5_1020" 1327
1:266 0.000415396 "0.5_1560" 1867
1:267 0.000415396 "0.5_1572" 1879
1:268 0.000415396 "0.5_1576" 1883
1:269 0.000415396 "0.5_1578" 1885
1:270 0.000415396 "0.5_2067" 2374
1:271 0.000415396 "0.5_2068" 2375
1:272 0.000415396 "0.5_2536" 2843
1:273 0.000415396 "0.5_2542" 2849
1:274 0.000415396 "0.5_2543" 2850
1:275 0.000415396 "0.5_2547" 2854
1:276 0.000408905 "0.5_14" 321
1:277 0.000408905 "0.5_40" 347
1:278 0.000408905 "0.5_157" 464
1:279 0.000408905 "0.5_163" 470
1:280 0.000408905 "0.5_172" 479
1:281 0.000408905 "0.5_646" 953
1:282 0.000408905 "0.5_831" 1138
1:283 0.000408905 "0.5_1007" 1314
1:284 0.000408905 "0.5_1027" 1334
1:285 0.000408905 "0.5_1093" 1400
1:286 0.000408905 "0.5_1568" 1875
1:287 0.000408905 "0.5_1579" 1886
1:288 0.000408905 "0.5_1606" 1913
1:289 0.000408905 "0.5_1607" 1914
1:290 0.000408905 "0.5_1608" 1915
1:291 0.000408905 "0.5_2049" 2356
1:292 0.000408905 "0.5_2066" 2373
1:293 0.000408905 "0.5_2154" 2461
1:294 0.000408905 "0.5_2161" 2468
1:295 0.000408905 "0.5_2165" 2472
1:296 0.000408905 "0.5_2532" 2839
1:297 0.000402414 "0.5_31" 338
1:298 0.000402414 "0.5_57" 364
1:299 0.000402414 "0.5_65" 372
1:300 0.000402414 "0.5_155" 462
1:301 0.000402414 "0.5_156" 463
1:302 0.000402414 "0.5_160" 467
1:303 0.000402414 "0.5_168" 475
1:304 0.000402414 "0.5_179" 486
1:305 0.000402414 "0.5_183" 490
1:306 0.000402414 "0.5_194" 501
1:307 0.000402414 "0.5_351" 658
1:308 0.000402414 "0.5_561" 868
1:309 0.000402414 "0.5_570" 877
1:310 0.000402414 "0.5_606" 913
1:311 0.000402414 "0.5_655" 962
1:312 0.000402414 "0.5_1029" 1336
1:313 0.000402414 "0.5_1585" 1892
1:314 0.000402414 "0.5_1603" 1910
1:315 0.000402414 "0.5_1609" 1916
1:316 0.000402414 "0.5_2052" 2359
1:317 0.000402414 "0.5_2063" 2370
1:318 0.000402414 "0.5_2135" 2442
1:319 0.000402414 "0.5_2143" 2450
1:320 0.000402414 "0.5_2158" 2465
1:321 0.000402414 "0.5_2273" 2580
1:322 0.000402414 "0.5_2338" 2645
1:323 0.000395924 "0.5_6" 313
1:324 0.000395924 "0.5_16" 323
1:325 0.000395924 "0.5_25" 332
1:326 0.000395924 "0.5_41" 348
1:327 0.000395924 "0.5_176" 483
1:328 0.000395924 "0.5_185" 492
1:329 0.000395924 "0.5_352" 659
1:330 0.000395924 "0.5_575" 882
1:331 0.000395924 "0.5_585" 892
1:332 0.000395924 "0.5_602" 909
1:333 0.000395924 "0.5_657" 964
1:334 0.000395924 "0.5_1008" 1315
1:335 0.000395924 "0.5_1561" 1868
1:336 0.000395924 "0.5_1563" 1870
1:337 0.000395924 "0.5_1582" 1889
1:338 0.000395924 "0.5_1584" 1891
1:339 0.000395924 "0.5_1632" 1939
1:340 0.000395924 "0.5_1893" 2200
1:341 0.000395924 "0.5_2058" 2365
1:342 0.000395924 "0.5_2069" 2376
1:343 0.000395924 "0.5_2137" 2444
1:344 0.000395924 "0.5_2144" 2451
1:345 0.000395924 "0.5_2146" 2453
1:346 0.000395924 "0.5_2150" 2457
1:347 0.000395924 "0.5_2155" 2462
1:348 0.000395924 "0.5_2302" 2609
1:349 0.000395924 "0.5_2482" 2789
1:350 0.000395924 "0.5_2487" 2794
1:351 0.000395924 "0.5_2505" 2812
1:352 0.000395924 "0.5_2516" 2823
1:353 0.000395924 "0.5_2538" 2845
1:354 0.000395924 "0.5_2550" 2857
1:355 0.000395924 "0.5_2551" 2858
1:356 0.000395924 "0.5_2556" 2863
1:357 0.000389433 "Halesia carolina" 55
1:358 0.000389433 "0.5_17" 324
1:359 0.000389433 "0.5_149" 456
1:360 0.000389433 "0.5_350" 657
1:361 0.000389433 "0.5_401" 708
1:362 0.000389433 "0.5_573" 880
1:363 0.000389433 "0.5_588" 895
1:364 0.000389433 "0.5_595" 902
1:365 0.000389433 "0.5_645" 952
1:366 0.000389433 "0.5_1025" 1332
1:367 0.000389433 "0.5_1026" 1333
1:368 0.000389433 "0.5_1028" 1335
1:369 0.000389433 "0.5_1610" 1917
1:370 0.000389433 "0.5_1618" 1925
1:371 0.000389433 "0.5_1823" 2130
1:372 0.000389433 "0.5_2073" 2380
1:373 0.000389433 "0.5_2134" 2441
1:374 0.000389433 "0.5_2153" 2460
1:375 0.000389433 "0.5_2159" 2466
1:376 0.000389433 "0.5_2270" 2577
1:377 0.000389433 "0.5_2355" 2662
1:378 0.000389433 "0.5_2492" 2799
1:379 0.000389433 "0.5_2506" 2813
1:380 0.000382943 "Populus heterophylla" 76
1:381 0.000382943 "0.5_50" 357
1:382 0.000382943 "0.5_52" 359
1:383 0.000382943 "0.5_53" 360
1:384 0.000382943 "0.5_60" 367
1:385 0.000382943 "0.5_134" 441
1:386 0.000382943 "0.5_152" 459
1:387 0.000382943 "0.5_161" 468
1:388 0.000382943 "0.5_181" 488
1:389 0.000382943 "0.5_337" 644
1:390 0.000382943 "0.5_423" 730
1:391 0.000382943 "0.5_567" 874
1:392 0.000382943 "0.5_654" 961
1:393 0.000382943 "0.5_729" 1036
1:394 0.000382943 "0.5_1002" 1309
1:395 0.000382943 "0.5_1016" 1323
1:396 0.000382943 "0.5_1056" 1363
1:397 0.000382943 "0.5_1555" 1862
1:398 0.000382943 "0.5_1557" 1864
1:399 0.000382943 "0.5_1558" 1865
1:400 0.000382943 "0.5_1559" 1866
1:401 0.000382943 "0.5_1581" 1888
1:402 0.000382943 "0.5_1589" 1896
1:403 0.000382943 "0.5_1821" 2128
1:404 0.000382943 "0.5_1847" 2154
1:405 0.000382943 "0.5_2057" 2364
1:406 0.000382943 "0.5_2065" 2372
1:407 0.000382943 "0.5_2072" 2379
1:408 0.000382943 "0.5_2074" 2381
1:409 0.000382943 "0.5_2133" 2440
1:410 0.000382943 "0.5_2136" 2443
1:411 0.000382943 "0.5_2152" 2459
1:412 0.000382943 "0.5_2244" 2551
1:413 0.000382943 "0.5_2507" 2814
1:414 0.000382943 "0.5_2512" 2819
1:415 0.000382943 "0.5_2555" 2862
1:416 0.000376452 "Catalpa bignonioides" 91
1:417 0.000376452 "0.5_9" 316
1:418 0.000376452 "0.5_171" 478
1:419 0.000376452 "0.5_178" 485
1:420 0.000376452 "0.5_349" 656
1:421 0.000376452 "0.5_371" 678
1:422 0.000376452 "0.5_383" 690
1:423 0.000376452 "0.5_403" 710
1:424 0.000376452 "0.5_583" 890
1:425 0.000376452 "0.5_587" 894
1:426 0.000376452 "0.5_593" 900
1:427 0.000376452 "0.5_598" 905
1:428 0.000376452 "0.5_605" 912
1:429 0.000376452 "0.5_628" 935
1:430 0.000376452 "0.5_632" 939
1:431 0.000376452 "0.5_637" 944
1:432 0.000376452 "0.5_995" 1302
1:433 0.000376452 "0.5_1013" 1320
1:434 0.000376452 "0.5_1017" 1324
1:435 0.000376452 "0.5_1023" 1330
1:436 0.000376452 "0.5_1090" 1397
1:437 0.000376452 "0.5_1562" 1869
1:438 0.000376452 "0.5_1590" 1897
1:439 0.000376452 "0.5_1595" 1902
1:440 0.000376452 "0.5_1611" 1918
1:441 0.000376452 "0.5_1687" 1994
1:442 0.000376452 "0.5_2050" 2357
1:443 0.000376452 "0.5_2337" 2644
1:444 0.000376452 "0.5_2489" 2796
1:445 0.000376452 "0.5_2496" 2803
1:446 0.000376452 "0.5_2500" 2807
1:447 0.000376452 "0.5_2501" 2808
1:448 0.000376452 "0.5_2511" 2818
1:449 0.000376452 "0.5_2513" 2820
1:450 0.000376452 "0.5_2531" 2838
1:451 0.000376452 "0.5_2533" 2840
1:452 0.000376452 "0.5_2534" 2841
1:453 0.000376452 "0.5_2540" 2847
1:454 0.000376452 "0.5_2548" 2855
1:455 0.000376452 "0.5_2640" 2947
1:456 0.000376452 "0.5_2642" 2949
1:457 0.000369962 "0.5_7" 314
1:458 0.000369962 "0.5_27" 334
1:459 0.000369962 "0.5_61" 368
1:460 0.000369962 "0.5_115" 422
1:461 0.000369962 "0.5_177" 484
1:462 0.000369962 "0.5_180" 487
1:463 0.000369962 "0.5_196" 503
1:464 0.000369962 "0.5_416" 723
1:465 0.000369962 "0.5_427" 734
1:466 0.000369962 "0.5_568" 875
1:467 0.000369962 "0.5_594" 901
1:468 0.000369962 "0.5_647" 954
1:469 0.000369962 "0.5_653" 960
1:470 0.000369962 "0.5_819" 1126
1:471 0.000369962 "0.5_989" 1296
1:472 0.000369962 "0.5_999" 1306
1:473 0.000369962 "0.5_1015" 1322
1:474 0.000369962 "0.5_1040" 1347
1:475 0.000369962 "0.5_1060" 1367
1:476 0.000369962 "0.5_1092" 1399
1:477 0.000369962 "0.5_1554" 1861
1:478 0.000369962 "0.5_1597" 1904
1:479 0.000369962 "0.5_1619" 1926
1:480 0.000369962 "0.5_1628" 1935
1:481 0.000369962 "0.5_1725" 2032
1:482 0.000369962 "0.5_1826" 2133
1:483 0.000369962 "0.5_2167" 2474
1:484 0.000369962 "0.5_2269" 2576
1:485 0.000369962 "0.5_2356" 2663
1:486 0.000369962 "0.5_2493" 2800
1:487 0.000369962 "0.5_2510" 2817
1:488 0.000369962 "0.5_2514" 2821
1:489 0.000369962 "0.5_2541" 2848
1:490 0.000369962 "0.5_2544" 2851
1:491 0.000369962 "0.5_2641" 2948
1:492 0.000363471 "0.5_22" 329
1:493 0.000363471 "0.5_54" 361
1:494 0.000363471 "0.5_106" 413
1:495 0.000363471 "0.5_138" 445
1:496 0.000363471 "0.5_141" 448
1:497 0.000363471 "0.5_142" 449
1:498 0.000363471 "0.5_397" 704
1:499 0.000363471 "0.5_399" 706
1:500 0.000363471 "0.5_418" 725
1:501 0.000363471 "0.5_562" 869
1:502 0.000363471 "0.5_633" 940
1:503 0.000363471 "0.5_639" 946
1:504 0.000363471 "0.5_649" 956
1:505 0.000363471 "0.5_651" 958
1:506 0.000363471 "0.5_735" 1042
1:507 0.000363471 "0.5_778" 1085
1:508 0.000363471 "0.5_808" 1115
1:509 0.000363471 "0.5_996" 1303
1:510 0.000363471 "0.5_1011" 1318
1:511 0.000363471 "0.5_1071" 1378
1:512 0.000363471 "0.5_1098" 1405
1:513 0.000363471 "0.5_1556" 1863
1:514 0.000363471 "0.5_1567" 1874
1:515 0.000363471 "0.5_1569" 1876
1:516 0.000363471 "0.5_1583" 1890
1:517 0.000363471 "0.5_1625" 1932
1:518 0.000363471 "0.5_1723" 2030
1:519 0.000363471 "0.5_1825" 2132
1:520 0.000363471 "0.5_1863" 2170
1:521 0.000363471 "0.5_1894" 2201
1:522 0.000363471 "0.5_2148" 2455
1:523 0.000363471 "0.5_2479" 2786
1:524 0.000363471 "0.5_2483" 2790
1:525 0.000363471 "0.5_2491" 2798
1:526 0.000363471 "0.5_2509" 2816
1:527 0.000363471 "0.5_2517" 2824
1:528 0.000363471 "0.5_2528" 2835
1:529 0.000363471 "0.5_2545" 2852
1:530 0.000363471 "0.5_2546" 2853
1:531 0.000363471 "0.5_2557" 2864
1:532 0.000363471 "0.5_2639" 2946
1:533 0.000356981 "0.5_49" 356
1:534 0.000356981 "0.5_114" 421
1:535 0.000356981 "0.5_150" 457
1:536 0.000356981 "0.5_384" 691
1:537 0.000356981 "0.5_571" 878
1:538 0.000356981 "0.5_577" 884
1:539 0.000356981 "0.5_582" 889
1:540 0.000356981 "0.5_590" 897
1:541 0.000356981 "0.5_635" 942
1:542 0.000356981 "0.5_642" 949
1:543 0.000356981 "0.5_644" 951
1:544 0.000356981 "0.5_652" 959
1:545 0.000356981 "0.5_820" 1127
1:546 0.000356981 "0.5_994" 1301
1:547 0.000356981 "0.5_1021" 1328
1:548 0.000356981 "0.5_1024" 1331
1:549 0.000356981 "0.5_1061" 1368
1:550 0.000356981 "0.5_1079" 1386
1:551 0.000356981 "0.5_1586" 1893
1:552 0.000356981 "0.5_1605" 1912
1:553 0.000356981 "0.5_1688" 1995
1:554 0.000356981 "0.5_1707" 2014
1:555 0.000356981 "0.5_1848" 2155
1:556 0.000356981 "0.5_2056" 2363
1:557 0.000356981 "0.5_2142" 2449
1:558 0.000356981 "0.5_2256" 2563
1:559 0.000356981 "0.5_2480" 2787
1:560 0.000356981 "0.5_2484" 2791
1:561 0.000356981 "0.5_2490" 2797
1:562 0.000356981 "0.5_2508" 2815
1:563 0.000356981 "0.5_2527" 2834
1:564 0.000356981 "0.5_2549" 2856
1:565 0.000356981 "0.5_2636" 2943
1:566 0.000356981 "0.5_2638" 2945
1:567 0.00035049 "0.5_35" 342
1:568 0.00035049 "0.5_59" 366
1:569 0.00035049 "0.5_116" 423
1:570 0.00035049 "0.5_162" 469
1:571 0.00035049 "0.5_174" 481
1:572 0.00035049 "0.5_380" 687
1:573 0.00035049 "0.5_563" 870
1:574 0.00035049 "0.5_601" 908
1:575 0.00035049 "0.5_614" 921
1:576 0.00035049 "0.5_643" 950
1:577 0.00035049 "0.5_730" 1037
1:578 0.00035049 "0.5_776" 1083
1:579 0.00035049 "0.5_1010" 1317
1:580 0.00035049 "0.5_1049" 1356
1:581 0.00035049 "0.5_1082" 1389
1:582 0.00035049 "0.5_1580" 1887
1:583 0.00035049 "0.5_1591" 1898
1:584 0.00035049 "0.5_1596" 1903
1:585 0.00035049 "0.5_1601" 1908
1:586 0.00035049 "0.5_1822" 2129
1:587 0.00035049 "0.5_1878" 2185
1:588 0.00035049 "0.5_1889" 2196
1:589 0.00035049 "0.5_1891" 2198
1:590 0.00035049 "0.5_2260" 2567
1:591 0.00035049 "0.5_2339" 2646
1:592 0.00035049 "0.5_2481" 2788
1:593 0.00035049 "0.5_2504" 2811
1:594 0.00035049 "0.5_2558" 2865
1:595 0.000343999 "0.5_45" 352
1:596 0.000343999 "0.5_66" 373
1:597 0.000343999 "0.5_353" 660
1:598 0.000343999 "0.5_396" 703
1:599 0.000343999 "0.5_398" 705
1:600 0.000343999 "0.5_406" 713
1:601 0.000343999 "0.5_426" 733
1:602 0.000343999 "0.5_565" 872
1:603 0.000343999 "0.5_589" 896
1:604 0.000343999 "0.5_615" 922
1:605 0.000343999 "0.5_636" 943
1:606 0.000343999 "0.5_656" 963
1:607 0.000343999 "0.5_721" 1028
1:608 0.000343999 "0.5_832" 1139
1:609 0.000343999 "0.5_993" 1300
1:610 0.000343999 "0.5_998" 1305
1:611 0.000343999 "0.5_1006" 1313
1:612 0.000343999 "0.5_1019" 1326
1:613 0.000343999 "0.5_1077" 1384
1:614 0.000343999 "0.5_1598" 1905
1:615 0.000343999 "0.5_1705" 2012
1:616 0.000343999 "0.5_1716" 2023
1:617 0.000343999 "0.5_1859" 2166
1:618 0.000343999 "0.5_1892" 2199
1:619 0.000343999 "0.5_2292" 2599
1:620 0.000343999 "0.5_2485" 2792
1:621 0.000343999 "0.5_2486" 2793
1:622 0.000343999 "0.5_2499" 2806
1:623 0.000343999 "0.5_2634" 2941
1:624 0.000337509 "Pinus pungens" 158
1:625 0.000337509 "0.5_154" 461
1:626 0.000337509 "0.5_342" 649
1:627 0.000337509 "0.5_385" 692
1:628 0.000337509 "0.5_412" 719
1:629 0.000337509 "0.5_415" 722
1:630 0.000337509 "0.5_574" 881
1:631 0.000337509 "0.5_629" 936
1:632 0.000337509 "0.5_631" 938
1:633 0.000337509 "0.5_648" 955
1:634 0.000337509 "0.5_734" 1041
1:635 0.000337509 "0.5_785" 1092
1:636 0.000337509 "0.5_1022" 1329
1:637 0.000337509 "0.5_1059" 1366
1:638 0.000337509 "0.5_1062" 1369
1:639 0.000337509 "0.5_1068" 1375
1:640 0.000337509 "0.5_1693" 2000
1:641 0.000337509 "0.5_1862" 2169
1:642 0.000337509 "0.5_2168" 2475
1:643 0.000337509 "0.5_2530" 2837
1:644 0.000337509 "0.5_2554" 2861
1:645 0.000331018 "Quercus similis" 109
1:646 0.000331018 "0.5_69" 376
1:647 0.000331018 "0.5_122" 429
1:648 0.000331018 "0.5_339" 646
1:649 0.000331018 "0.5_387" 694
1:650 0.000331018 "0.5_400" 707
1:651 0.000331018 "0.5_611" 918
1:652 0.000331018 "0.5_623" 930
1:653 0.000331018 "0.5_627" 934
1:654 0.000331018 "0.5_634" 941
1:655 0.000331018 "0.5_799" 1106
1:656 0.000331018 "0.5_809" 1116
1:657 0.000331018 "0.5_818" 1125
1:658 0.000331018 "0.5_855" 1162
1:659 0.000331018 "0.5_1009" 1316
1:660 0.000331018 "0.5_1044" 1351
1:661 0.000331018 "0.5_1570" 1877
1:662 0.000331018 "0.5_1850" 2157
1:663 0.000331018 "0.5_2010" 2317
1:664 0.000331018 "0.5_2032" 2339
1:665 0.000331018 "0.5_2257" 2564
1:666 0.000331018 "0.5_2340" 2647
1:667 0.000331018 "0.5_2488" 2795
1:668 0.000331018 "0.5_2515" 2822
1:669 0.000331018 "0.5_2535" 2842
1:670 0.000331018 "0.5_2537" 2844
1:671 0.000331018 "0.5_2552" 2859
1:672 0.000331018 "0.5_2631" 2938
1:673 0.000331018 "0.5_2632" 2939
1:674 0.000324528 "Salix caroliniana" 128
1:675 0.000324528 "0.5_368" 675
1:676 0.000324528 "0.5_420" 727
1:677 0.000324528 "0.5_424" 731
1:678 0.000324528 "0.5_564" 871
1:679 0.000324528 "0.5_616" 923
1:680 0.000324528 "0.5_661" 968
1:681 0.000324528 "0.5_722" 1029
1:682 0.000324528 "0.5_774" 1081
1:683 0.000324528 "0.5_792" 1099
1:684 0.000324528 "0.5_833" 1140
1:685 0.000324528 "0.5_1012" 1319
1:686 0.000324528 "0.5_1041" 1348
1:687 0.000324528 "0.5_1050" 1357
1:688 0.000324528 "0.5_1055" 1362
1:689 0.000324528 "0.5_1063" 1370
1:690 0.000324528 "0.5_1087" 1394
1:691 0.000324528 "0.5_1091" 1398
1:692 0.000324528 "0.5_1404" 1711
1:693 0.000324528 "0.5_1565" 1872
1:694 0.000324528 "0.5_1604" 1911
1:695 0.000324528 "0.5_1689" 1996
1:696 0.000324528 "0.5_1694" 2001
1:697 0.000324528 "0.5_1695" 2002
1:698 0.000324528 "0.5_2008" 2315
1:699 0.000324528 "0.5_2028" 2335
1:700 0.000324528 "0.5_2031" 2338
1:701 0.000324528 "0.5_2046" 2353
1:702 0.000324528 "0.5_2169" 2476
1:703 0.000324528 "0.5_2289" 2596
1:704 0.000324528 "0.5_2495" 2802
1:705 0.000324528 "0.5_2497" 2804
1:706 0.000324528 "0.5_2503" 2810
1:707 0.000324528 "0.5_2637" 2944
1:708 0.000324528 "0.5_2666" 2973
1:709 0.000318037 "0.5_113" 420
1:710 0.000318037 "0.5_158" 465
1:711 0.000318037 "0.5_310" 617
1:712 0.000318037 "0.5_375" 682
1:713 0.000318037 "0.5_417" 724
1:714 0.000318037 "0.5_591" 898
1:715 0.000318037 "0.5_592" 899
1:716 0.000318037 "0.5_617" 924
1:717 0.000318037 "0.5_720" 1027
1:718 0.000318037 "0.5_736" 1043
1:719 0.000318037 "0.5_784" 1091
1:720 0.000318037 "0.5_823" 1130
1:721 0.000318037 "0.5_1000" 1307
1:722 0.000318037 "0.5_1039" 1346
1:723 0.000318037 "0.5_1067" 1374
1:724 0.000318037 "0.5_1080" 1387
1:725 0.000318037 "0.5_1081" 1388
1:726 0.000318037 "0.5_1085" 1392
1:727 0.000318037 "0.5_1621" 1928
1:728 0.000318037 "0.5_1700" 2007
1:729 0.000318037 "0.5_2009" 2316
1:730 0.000318037 "0.5_2018" 2325
1:731 0.000318037 "0.5_2022" 2329
1:732 0.000318037 "0.5_2030" 2337
1:733 0.000318037 "0.5_2038" 2345
1:734 0.000318037 "0.5_2040" 2347
1:735 0.000318037 "0.5_2170" 2477
1:736 0.000318037 "0.5_2559" 2866
1:737 0.000318037 "0.5_2635" 2942
1:738 0.000318037 "0.5_2679" 2986
1:739 0.000311547 "Pinus clausa" 113
1:740 0.000311547 "0.5_55" 362
1:741 0.000311547 "0.5_76" 383
1:742 0.000311547 "0.5_104" 411
1:743 0.000311547 "0.5_105" 412
1:744 0.000311547 "0.5_108" 415
1:745 0.000311547 "0.5_195" 502
1:746 0.000311547 "0.5_332" 639
1:747 0.000311547 "0.5_404" 711
1:748 0.000311547 "0.5_603" 910
1:749 0.000311547 "0.5_775" 1082
1:750 0.000311547 "0.5_800" 1107
1:751 0.000311547 "0.5_813" 1120
1:752 0.000311547 "0.5_814" 1121
1:753 0.000311547 "0.5_1001" 1308
1:754 0.000311547 "0.5_1048" 1355
1:755 0.000311547 "0.5_1070" 1377
1:756 0.000311547 "0.5_1083" 1390
1:757 0.000311547 "0.5_1564" 1871
1:758 0.000311547 "0.5_1593" 1900
1:759 0.000311547 "0.5_1696" 2003
1:760 0.000311547 "0.5_1849" 2156
1:761 0.000311547 "0.5_2016" 2323
1:762 0.000311547 "0.5_2035" 2342
1:763 0.000311547 "0.5_2044" 2351
1:764 0.000311547 "0.5_2061" 2368
1:765 0.000311547 "0.5_2291" 2598
1:766 0.000305056 "0.5_419" 726
1:767 0.000305056 "0.5_584" 891
1:768 0.000305056 "0.5_619" 926
1:769 0.000305056 "0.5_728" 1035
1:770 0.000305056 "0.5_762" 1069
1:771 0.000305056 "0.5_848" 1155
1:772 0.000305056 "0.5_1066" 1373
1:773 0.000305056 "0.5_1487" 1794
1:774 0.000305056 "0.5_1506" 1813
1:775 0.000305056 "0.5_1699" 2006
1:776 0.000305056 "0.5_1711" 2018
1:777 0.000305056 "0.5_1844" 2151
1:778 0.000305056 "0.5_2162" 2469
1:779 0.000305056 "0.5_2667" 2974
1:780 0.000305056 "0.5_3023" 3330
1:781 0.000298566 "0.5_48" 355
1:782 0.000298566 "0.5_202" 509
1:783 0.000298566 "0.5_354" 661
1:784 0.000298566 "0.5_624" 931
1:785 0.000298566 "0.5_723" 1030
1:786 0.000298566 "0.5_749" 1056
1:787 0.000298566 "0.5_750" 1057
1:788 0.000298566 "0.5_753" 1060
1:789 0.000298566 "0.5_777" 1084
1:790 0.000298566 "0.5_787" 1094
1:791 0.000298566 "0.5_795" 1102
1:792 0.000298566 "0.5_798" 1105
1:793 0.000298566 "0.5_807" 1114
1:794 0.000298566 "0.5_830" 1137
1:795 0.000298566 "0.5_971" 1278
1:796 0.000298566 "0.5_1072" 1379
1:797 0.000298566 "0.5_1084" 1391
1:798 0.000298566 "0.5_1101" 1408
1:799 0.000298566 "0.5_1588" 1895
1:800 0.000298566 "0.5_1681" 1988
1:801 0.000298566 "0.5_1706" 2013
1:802 0.000298566 "0.5_1839" 2146
1:803 0.000298566 "0.5_1845" 2152
1:804 0.000298566 "0.5_2011" 2318
1:805 0.000298566 "0.5_2021" 2328
1:806 0.000298566 "0.5_2037" 2344
1:807 0.000298566 "0.5_2258" 2565
1:808 0.000298566 "0.5_2261" 2568
1:809 0.000298566 "0.5_2324" 2631
1:810 0.000292075 "0.5_103" 410
1:811 0.000292075 "0.5_308" 615
1:812 0.000292075 "0.5_343" 650
1:813 0.000292075 "0.5_360" 667
1:814 0.000292075 "0.5_388" 695
1:815 0.000292075 "0.5_431" 738
1:816 0.000292075 "0.5_566" 873
1:817 0.000292075 "0.5_625" 932
1:818 0.000292075 "0.5_731" 1038
1:819 0.000292075 "0.5_783" 1090
1:820 0.000292075 "0.5_797" 1104
1:821 0.000292075 "0.5_812" 1119
1:822 0.000292075 "0.5_1038" 1345
1:823 0.000292075 "0.5_1042" 1349
1:824 0.000292075 "0.5_1095" 1402
1:825 0.000292075 "0.5_1409" 1716
1:826 0.000292075 "0.5_1484" 1791
1:827 0.000292075 "0.5_1499" 1806
1:828 0.000292075 "0.5_1500" 1807
1:829 0.000292075 "0.5_1551" 1858
1:830 0.000292075 "0.5_1686" 1993
1:831 0.000292075 "0.5_1709" 2016
1:832 0.000292075 "0.5_1713" 2020
1:833 0.000292075 "0.5_1718" 2025
1:834 0.000292075 "0.5_1724" 2031
1:835 0.000292075 "0.5_2007" 2314
1:836 0.000292075 "0.5_2026" 2333
1:837 0.000292075 "0.5_2633" 2940
1:838 0.000292075 "0.5_2653" 2960
1:839 0.000292075 "0.5_2697" 3004
1:840 0.000285584 "0.5_62" 369
1:841 0.000285584 "0.5_72" 379
1:842 0.000285584 "0.5_326" 633
1:843 0.000285584 "0.5_333" 640
1:844 0.000285584 "0.5_335" 642
1:845 0.000285584 "0.5_612" 919
1:846 0.000285584 "0.5_725" 1032
1:847 0.000285584 "0.5_781" 1088
1:848 0.000285584 "0.5_794" 1101
1:849 0.000285584 "0.5_796" 1103
1:850 0.000285584 "0.5_997" 1304
1:851 0.000285584 "0.5_1033" 1340
1:852 0.000285584 "0.5_1065" 1372
1:853 0.000285584 "0.5_1097" 1404
1:854 0.000285584 "0.5_1402" 1709
1:855 0.000285584 "0.5_1508" 1815
1:856 0.000285584 "0.5_1526" 1833
1:857 0.000285584 "0.5_1543" 1850
1:858 0.000285584 "0.5_1587" 1894
1:859 0.000285584 "0.5_1697" 2004
1:860 0.000285584 "0.5_1714" 2021
1:861 0.000285584 "0.5_1715" 2022
1:862 0.000285584 "0.5_1854" 2161
1:863 0.000285584 "0.5_2003" 2310
1:864 0.000285584 "0.5_2019" 2326
1:865 0.000285584 "0.5_2029" 2336
1:866 0.000285584 "0.5_2047" 2354
1:867 0.000285584 "0.5_2290" 2597
1:868 0.000285584 "0.5_2654" 2961
1:869 0.000285584 "0.5_2657" 2964
1:870 0.000279094 "0.5_70" 377
1:871 0.000279094 "0.5_309" 616
1:872 0.000279094 "0.5_334" 641
1:873 0.000279094 "0.5_379" 686
1:874 0.000279094 "0.5_382" 689
1:875 0.000279094 "0.5_390" 697
1:876 0.000279094 "0.5_394" 701
1:877 0.000279094 "0.5_409" 716
1:878 0.000279094 "0.5_620" 927
1:879 0.000279094 "0.5_747" 1054
1:880 0.000279094 "0.5_1051" 1358
1:881 0.000279094 "0.5_1057" 1364
1:882 0.000279094 "0.5_1078" 1385
1:883 0.000279094 "0.5_1492" 1799
1:884 0.000279094 "0.5_1501" 1808
1:885 0.000279094 "0.5_1512" 1819
1:886 0.000279094 "0.5_1527" 1834
1:887 0.000279094 "0.5_1708" 2015
1:888 0.000279094 "0.5_1831" 2138
1:889 0.000279094 "0.5_2006" 2313
1:890 0.000279094 "0.5_2014" 2321
1:891 0.000279094 "0.5_2027" 2334
1:892 0.000279094 "0.5_2033" 2340
1:893 0.000279094 "0.5_2036" 2343
1:894 0.000279094 "0.5_2051" 2358
1:895 0.000279094 "0.5_2647" 2954
1:896 0.000279094 "0.5_2648" 2955
1:897 0.000279094 "0.5_2649" 2956
1:898 0.000279094 "0.5_2650" 2957
1:899 0.000279094 "0.5_2659" 2966
1:900 0.000279094 "0.5_2665" 2972
1:901 0.000279094 "0.5_2678" 2985
1:902 0.000279094 "0.5_2687" 2994
1:903 0.000279094 "0.5_2696" 3003
1:904 0.000272603 "Carya myristiciformis" 90
1:905 0.000272603 "0.5_68" 375
1:906 0.000272603 "0.5_87" 394
1:907 0.000272603 "0.5_307" 614
1:908 0.000272603 "0.5_330" 637
1:909 0.000272603 "0.5_395" 702
1:910 0.000272603 "0.5_402" 709
1:911 0.000272603 "0.5_499" 806
1:912 0.000272603 "0.5_640" 947
1:913 0.000272603 "0.5_751" 1058
1:914 0.000272603 "0.5_763" 1070
1:915 0.000272603 "0.5_779" 1086
1:916 0.000272603 "0.5_791" 1098
1:917 0.000272603 "0.5_838" 1145
1:918 0.000272603 "0.5_951" 1258
1:919 0.000272603 "0.5_1046" 1353
1:920 0.000272603 "0.5_1047" 1354
1:921 0.000272603 "0.5_1410" 1717
1:922 0.000272603 "0.5_1511" 1818
1:923 0.000272603 "0.5_1516" 1823
1:924 0.000272603 "0.5_1533" 1840
1:925 0.000272603 "0.5_1548" 1855
1:926 0.000272603 "0.5_1592" 1899
1:927 0.000272603 "0.5_1703" 2010
1:928 0.000272603 "0.5_1721" 2028
1:929 0.000272603 "0.5_2013" 2320
1:930 0.000272603 "0.5_2023" 2330
1:931 0.000272603 "0.5_2034" 2341
1:932 0.000272603 "0.5_2502" 2809
1:933 0.000272603 "0.5_2656" 2963
1:934 0.000272603 "0.5_2658" 2965
1:935 0.000272603 "0.5_2668" 2975
1:936 0.000272603 "0.5_2672" 2979
1:937 0.000272603 "0.5_2680" 2987
1:938 0.000272603 "0.5_2686" 2993
1:939 0.000272603 "0.5_2700" 3007
1:940 0.000272603 "0.5_3021" 3328
1:941 0.000266113 "0.5_186" 493
1:942 0.000266113 "0.5_327" 634
1:943 0.000266113 "0.5_336" 643
1:944 0.000266113 "0.5_357" 664
1:945 0.000266113 "0.5_386" 693
1:946 0.000266113 "0.5_407" 714
1:947 0.000266113 "0.5_422" 729
1:948 0.000266113 "0.5_658" 965
1:949 0.000266113 "0.5_676" 983
1:950 0.000266113 "0.5_724" 1031
1:951 0.000266113 "0.5_727" 1034
1:952 0.000266113 "0.5_761" 1068
1:953 0.000266113 "0.5_764" 1071
1:954 0.000266113 "0.5_773" 1080
1:955 0.000266113 "0.5_786" 1093
1:956 0.000266113 "0.5_815" 1122
1:957 0.000266113 "0.5_822" 1129
1:958 0.000266113 "0.5_851" 1158
1:959 0.000266113 "0.5_896" 1203
1:960 0.000266113 "0.5_954" 1261
1:961 0.000266113 "0.5_1003" 1310
1:962 0.000266113 "0.5_1035" 1342
1:963 0.000266113 "0.5_1069" 1376
1:964 0.000266113 "0.5_1073" 1380
1:965 0.000266113 "0.5_1403" 1710
1:966 0.000266113 "0.5_1406" 1713
1:967 0.000266113 "0.5_1485" 1792
1:968 0.000266113 "0.5_1488" 1795
1:969 0.000266113 "0.5_1490" 1797
1:970 0.000266113 "0.5_1491" 1798
1:971 0.000266113 "0.5_1507" 1814
1:972 0.000266113 "0.5_1523" 1830
1:973 0.000266113 "0.5_1524" 1831
1:974 0.000266113 "0.5_1537" 1844
1:975 0.000266113 "0.5_1553" 1860
1:976 0.000266113 "0.5_1684" 1991
1:977 0.000266113 "0.5_1685" 1992
1:978 0.000266113 "0.5_1691" 1998
1:979 0.000266113 "0.5_1858" 2165
1:980 0.000266113 "0.5_2012" 2319
1:981 0.000266113 "0.5_2017" 2324
1:982 0.000266113 "0.5_2041" 2348
1:983 0.000266113 "0.5_2529" 2836
1:984 0.000266113 "0.5_2676" 2983
1:985 0.000266113 "0.5_2684" 2991
1:986 0.000259622 "0.5_75" 382
1:987 0.000259622 "0.5_85" 392
1:988 0.000259622 "0.5_331" 638
1:989 0.000259622 "0.5_363" 670
1:990 0.000259622 "0.5_381" 688
1:991 0.000259622 "0.5_414" 721
1:992 0.000259622 "0.5_638" 945
1:993 0.000259622 "0.5_662" 969
1:994 0.000259622 "0.5_745" 1052
1:995 0.000259622 "0.5_748" 1055
1:996 0.000259622 "0.5_839" 1146
1:997 0.000259622 "0.5_870" 1177
1:998 0.000259622 "0.5_948" 1255
1:999 0.000259622 "0.5_1036" 1343
1:1000 0.000259622 "0.5_1623" 1930
1:1001 0.000259622 "0.5_2020" 2327
1:1002 0.000259622 "0.5_2644" 2951
1:1003 0.000259622 "0.5_2660" 2967
1:1004 0.000259622 "0.5_3022" 3329
1:1005 0.000253132 "0.5_101" 408
1:1006 0.000253132 "0.5_306" 613
1:1007 0.000253132 "0.5_328" 635
1:1008 0.000253132 "0.5_329" 636
1:1009 0.000253132 "0.5_717" 1024
1:1010 0.000253132 "0.5_737" 1044
1:1011 0.000253132 "0.5_788" 1095
1:1012 0.000253132 "0.5_790" 1097
1:1013 0.000253132 "0.5_893" 1200
1:1014 0.000253132 "0.5_898" 1205
1:1015 0.000253132 "0.5_1045" 1352
1:1016 0.000253132 "0.5_1064" 1371
1:1017 0.000253132 "0.5_1074" 1381
1:1018 0.000253132 "0.5_1486" 1793
1:1019 0.000253132 "0.5_1514" 1821
1:1020 0.000253132 "0.5_1701" 2008
1:1021 0.000253132 "0.5_2039" 2346
1:1022 0.000253132 "0.5_2643" 2950
1:1023 0.000253132 "0.5_2661" 2968
1:1024 0.000253132 "0.5_2662" 2969
1:1025 0.000253132 "0.5_2663" 2970
1:1026 0.000253132 "0.5_2669" 2976
1:1027 0.000253132 "0.5_2673" 2980
1:1028 0.000253132 "0.5_2701" 3008
1:1029 0.000253132 "0.5_3024" 3331
1:1030 0.000246641 "Nyssa ogeche" 133
1:1031 0.000246641 "0.5_74" 381
1:1032 0.000246641 "0.5_121" 428
1:1033 0.000246641 "0.5_190" 497
1:1034 0.000246641 "0.5_344" 651
1:1035 0.000246641 "0.5_482" 789
1:1036 0.000246641 "0.5_495" 802
1:1037 0.000246641 "0.5_546" 853
1:1038 0.000246641 "0.5_549" 856
1:1039 0.000246641 "0.5_599" 906
1:1040 0.000246641 "0.5_607" 914
1:1041 0.000246641 "0.5_766" 1073
1:1042 0.000246641 "0.5_803" 1110
1:1043 0.000246641 "0.5_804" 1111
1:1044 0.000246641 "0.5_805" 1112
1:1045 0.000246641 "0.5_825" 1132
1:1046 0.000246641 "0.5_842" 1149
1:1047 0.000246641 "0.5_873" 1180
1:1048 0.000246641 "0.5_897" 1204
1:1049 0.000246641 "0.5_958" 1265
1:1050 0.000246641 "0.5_1005" 1312
1:1051 0.000246641 "0.5_1086" 1393
1:1052 0.000246641 "0.5_1088" 1395
1:1053 0.000246641 "0.5_1496" 1803
1:1054 0.000246641 "0.5_1502" 1809
1:1055 0.000246641 "0.5_1541" 1848
1:1056 0.000246641 "0.5_1545" 1852
1:1057 0.000246641 "0.5_1702" 2009
1:1058 0.000246641 "0.5_1857" 2164
1:1059 0.000246641 "0.5_2281" 2588
1:1060 0.000246641 "0.5_2655" 2962
1:1061 0.000246641 "0.5_2664" 2971
1:1062 0.000246641 "0.5_2683" 2990
1:1063 0.000246641 "0.5_2699" 3006
1:1064 0.000240151 "0.5_47" 354
1:1065 0.000240151 "0.5_90" 397
1:1066 0.000240151 "0.5_358" 665
1:1067 0.000240151 "0.5_389" 696
1:1068 0.000240151 "0.5_481" 788
1:1069 0.000240151 "0.5_500" 807
1:1070 0.000240151 "0.5_758" 1065
1:1071 0.000240151 "0.5_760" 1067
1:1072 0.000240151 "0.5_802" 1109
1:1073 0.000240151 "0.5_849" 1156
1:1074 0.000240151 "0.5_950" 1257
1:1075 0.000240151 "0.5_973" 1280
1:1076 0.000240151 "0.5_977" 1284
1:1077 0.000240151 "0.5_1037" 1344
1:1078 0.000240151 "0.5_1054" 1361
1:1079 0.000240151 "0.5_1094" 1401
1:1080 0.000240151 "0.5_1398" 1705
1:1081 0.000240151 "0.5_1405" 1712
1:1082 0.000240151 "0.5_1530" 1837
1:1083 0.000240151 "0.5_1615" 1922
1:1084 0.000240151 "0.5_2024" 2331
1:1085 0.000240151 "0.5_2043" 2350
1:1086 0.000240151 "0.5_2171" 2478
1:1087 0.000240151 "0.5_2498" 2805
1:1088 0.000240151 "0.5_2671" 2978
1:1089 0.000240151 "0.5_2691" 2998
1:1090 0.00023366 "0.5_86" 393
1:1091 0.00023366 "0.5_392" 699
1:1092 0.00023366 "0.5_460" 767
1:1093 0.00023366 "0.5_474" 781
1:1094 0.00023366 "0.5_511" 818
1:1095 0.00023366 "0.5_641" 948
1:1096 0.00023366 "0.5_667" 974
1:1097 0.00023366 "0.5_668" 975
1:1098 0.00023366 "0.5_746" 1053
1:1099 0.00023366 "0.5_757" 1064
1:1100 0.00023366 "0.5_772" 1079
1:1101 0.00023366 "0.5_789" 1096
1:1102 0.00023366 "0.5_834" 1141
1:1103 0.00023366 "0.5_840" 1147
1:1104 0.00023366 "0.5_854" 1161
1:1105 0.00023366 "0.5_860" 1167
1:1106 0.00023366 "0.5_868" 1175
1:1107 0.00023366 "0.5_880" 1187
1:1108 0.00023366 "0.5_928" 1235
1:1109 0.00023366 "0.5_937" 1244
1:1110 0.00023366 "0.5_949" 1256
1:1111 0.00023366 "0.5_961" 1268
1:1112 0.00023366 "0.5_963" 1270
1:1113 0.00023366 "0.5_1034" 1341
1:1114 0.00023366 "0.5_1396" 1703
1:1115 0.00023366 "0.5_1400" 1707
1:1116 0.00023366 "0.5_1489" 1796
1:1117 0.00023366 "0.5_1495" 1802
1:1118 0.00023366 "0.5_1504" 1811
1:1119 0.00023366 "0.5_1520" 1827
1:1120 0.00023366 "0.5_1525" 1832
1:1121 0.00023366 "0.5_1534" 1841
1:1122 0.00023366 "0.5_1544" 1851
1:1123 0.00023366 "0.5_1690" 1997
1:1124 0.00023366 "0.5_1890" 2197
1:1125 0.00023366 "0.5_2004" 2311
1:1126 0.00023366 "0.5_2015" 2322
1:1127 0.00023366 "0.5_2518" 2825
1:1128 0.00023366 "0.5_2670" 2977
1:1129 0.00023366 "0.5_2682" 2989
1:1130 0.00023366 "0.5_2685" 2992
1:1131 0.00023366 "0.5_2688" 2995
1:1132 0.00023366 "0.5_2690" 2997
1:1133 0.00023366 "0.5_3020" 3327
1:1134 0.000227169 "Quercus sinuata" 96
1:1135 0.000227169 "0.5_73" 380
1:1136 0.000227169 "0.5_111" 418
1:1137 0.000227169 "0.5_321" 628
1:1138 0.000227169 "0.5_323" 630
1:1139 0.000227169 "0.5_361" 668
1:1140 0.000227169 "0.5_373" 680
1:1141 0.000227169 "0.5_410" 717
1:1142 0.000227169 "0.5_613" 920
1:1143 0.000227169 "0.5_677" 984
1:1144 0.000227169 "0.5_752" 1059
1:1145 0.000227169 "0.5_767" 1074
1:1146 0.000227169 "0.5_770" 1077
1:1147 0.000227169 "0.5_811" 1118
1:1148 0.000227169 "0.5_826" 1133
1:1149 0.000227169 "0.5_841" 1148
1:1150 0.000227169 "0.5_853" 1160
1:1151 0.000227169 "0.5_857" 1164
1:1152 0.000227169 "0.5_869" 1176
1:1153 0.000227169 "0.5_906" 1213
1:1154 0.000227169 "0.5_920" 1227
1:1155 0.000227169 "0.5_926" 1233
1:1156 0.000227169 "0.5_927" 1234
1:1157 0.000227169 "0.5_953" 1260
1:1158 0.000227169 "0.5_956" 1263
1:1159 0.000227169 "0.5_959" 1266
1:1160 0.000227169 "0.5_1099" 1406
1:1161 0.000227169 "0.5_1388" 1695
1:1162 0.000227169 "0.5_1390" 1697
1:1163 0.000227169 "0.5_1498" 1805
1:1164 0.000227169 "0.5_1515" 1822
1:1165 0.000227169 "0.5_1519" 1826
1:1166 0.000227169 "0.5_1522" 1829
1:1167 0.000227169 "0.5_1542" 1849
1:1168 0.000227169 "0.5_1692" 1999
1:1169 0.000227169 "0.5_1719" 2026
1:1170 0.000227169 "0.5_2272" 2579
1:1171 0.000227169 "0.5_2274" 2581
1:1172 0.000227169 "0.5_2645" 2952
1:1173 0.000227169 "0.5_2652" 2959
1:1174 0.000227169 "0.5_2677" 2984
1:1175 0.000227169 "0.5_2689" 2996
1:1176 0.000227169 "0.5_2692" 2999
1:1177 0.000220679 "0.5_110" 417
1:1178 0.000220679 "0.5_151" 458
1:1179 0.000220679 "0.5_175" 482
1:1180 0.000220679 "0.5_338" 645
1:1181 0.000220679 "0.5_348" 655
1:1182 0.000220679 "0.5_359" 666
1:1183 0.000220679 "0.5_484" 791
1:1184 0.000220679 "0.5_494" 801
1:1185 0.000220679 "0.5_664" 971
1:1186 0.000220679 "0.5_666" 973
1:1187 0.000220679 "0.5_684" 991
1:1188 0.000220679 "0.5_771" 1078
1:1189 0.000220679 "0.5_828" 1135
1:1190 0.000220679 "0.5_871" 1178
1:1191 0.000220679 "0.5_895" 1202
1:1192 0.000220679 "0.5_912" 1219
1:1193 0.000220679 "0.5_923" 1230
1:1194 0.000220679 "0.5_924" 1231
1:1195 0.000220679 "0.5_931" 1238
1:1196 0.000220679 "0.5_933" 1240
1:1197 0.000220679 "0.5_938" 1245
1:1198 0.000220679 "0.5_957" 1264
1:1199 0.000220679 "0.5_962" 1269
1:1200 0.000220679 "0.5_972" 1279
1:1201 0.000220679 "0.5_1053" 1360
1:1202 0.000220679 "0.5_1389" 1696
1:1203 0.000220679 "0.5_1698" 2005
1:1204 0.000220679 "0.5_1856" 2163
1:1205 0.000220679 "0.5_2005" 2312
1:1206 0.000220679 "0.5_2025" 2332
1:1207 0.000220679 "0.5_2042" 2349
1:1208 0.000220679 "0.5_2651" 2958
1:1209 0.000220679 "0.5_2674" 2981
1:1210 0.000214188 "0.5_77" 384
1:1211 0.000214188 "0.5_88" 395
1:1212 0.000214188 "0.5_136" 443
1:1213 0.000214188 "0.5_425" 732
1:1214 0.000214188 "0.5_430" 737
1:1215 0.000214188 "0.5_443" 750
1:1216 0.000214188 "0.5_604" 911
1:1217 0.000214188 "0.5_665" 972
1:1218 0.000214188 "0.5_670" 977
1:1219 0.000214188 "0.5_701" 1008
1:1220 0.000214188 "0.5_726" 1033
1:1221 0.000214188 "0.5_738" 1045
1:1222 0.000214188 "0.5_759" 1066
1:1223 0.000214188 "0.5_856" 1163
1:1224 0.000214188 "0.5_872" 1179
1:1225 0.000214188 "0.5_888" 1195
1:1226 0.000214188 "0.5_922" 1229
1:1227 0.000214188 "0.5_925" 1232
1:1228 0.000214188 "0.5_1407" 1714
1:1229 0.000214188 "0.5_1549" 1856
1:1230 0.000214188 "0.5_1620" 1927
1:1231 0.000214188 "0.5_1682" 1989
1:1232 0.000214188 "0.5_1830" 2137
1:1233 0.000214188 "0.5_1846" 2153
1:1234 0.000214188 "0.5_2193" 2500
1:1235 0.000214188 "0.5_2520" 2827
1:1236 0.000214188 "0.5_2522" 2829
1:1237 0.000214188 "0.5_2675" 2982
1:1238 0.000214188 "0.5_2694" 3001
1:1239 0.000207698 "0.5_369" 676
1:1240 0.000207698 "0.5_413" 720
1:1241 0.000207698 "0.5_476" 783
1:1242 0.000207698 "0.5_542" 849
1:1243 0.000207698 "0.5_675" 982
1:1244 0.000207698 "0.5_680" 987
1:1245 0.000207698 "0.5_683" 990
1:1246 0.000207698 "0.5_688" 995
1:1247 0.000207698 "0.5_689" 996
1:1248 0.000207698 "0.5_694" 1001
1:1249 0.000207698 "0.5_739" 1046
1:1250 0.000207698 "0.5_756" 1063
1:1251 0.000207698 "0.5_768" 1075
1:1252 0.000207698 "0.5_829" 1136
1:1253 0.000207698 "0.5_852" 1159
1:1254 0.000207698 "0.5_859" 1166
1:1255 0.000207698 "0.5_887" 1194
1:1256 0.000207698 "0.5_934" 1241
1:1257 0.000207698 "0.5_946" 1253
1:1258 0.000207698 "0.5_980" 1287
1:1259 0.000207698 "0.5_1004" 1311
1:1260 0.000207698 "0.5_1052" 1359
1:1261 0.000207698 "0.5_1391" 1698
1:1262 0.000207698 "0.5_1393" 1700
1:1263 0.000207698 "0.5_1397" 1704
1:1264 0.000207698 "0.5_1401" 1708
1:1265 0.000207698 "0.5_1503" 1810
1:1266 0.000207698 "0.5_1531" 1838
1:1267 0.000207698 "0.5_1532" 1839
1:1268 0.000207698 "0.5_1841" 2148
1:1269 0.000207698 "0.5_1855" 2162
1:1270 0.000207698 "0.5_2523" 2830
1:1271 0.000207698 "0.5_2539" 2846
1:1272 0.000207698 "Fraxinus texensis" 249
1:1273 0.000201207 "Halesia diptera" 98
1:1274 0.000201207 "0.5_71" 378
1:1275 0.000201207 "0.5_317" 624
1:1276 0.000201207 "0.5_421" 728
1:1277 0.000201207 "0.5_447" 754
1:1278 0.000201207 "0.5_513" 820
1:1279 0.000201207 "0.5_516" 823
1:1280 0.000201207 "0.5_669" 976
1:1281 0.000201207 "0.5_690" 997
1:1282 0.000201207 "0.5_704" 1011
1:1283 0.000201207 "0.5_780" 1087
1:1284 0.000201207 "0.5_806" 1113
1:1285 0.000201207 "0.5_810" 1117
1:1286 0.000201207 "0.5_882" 1189
1:1287 0.000201207 "0.5_930" 1237
1:1288 0.000201207 "0.5_935" 1242
1:1289 0.000201207 "0.5_967" 1274
1:1290 0.000201207 "0.5_1395" 1702
1:1291 0.000201207 "0.5_1510" 1817
1:1292 0.000201207 "0.5_1547" 1854
1:1293 0.000201207 "0.5_2259" 2566
1:1294 0.000201207 "0.5_2698" 3005
1:1295 0.000194717 "Ulmus serotina" 77
1:1296 0.000194717 "0.5_89" 396
1:1297 0.000194717 "0.5_109" 416
1:1298 0.000194717 "0.5_133" 440
1:1299 0.000194717 "0.5_340" 647
1:1300 0.000194717 "0.5_378" 685
1:1301 0.000194717 "0.5_405" 712
1:1302 0.000194717 "0.5_408" 715
1:1303 0.000194717 "0.5_452" 759
1:1304 0.000194717 "0.5_493" 800
1:1305 0.000194717 "0.5_497" 804
1:1306 0.000194717 "0.5_673" 980
1:1307 0.000194717 "0.5_681" 988
1:1308 0.000194717 "0.5_682" 989
1:1309 0.000194717 "0.5_686" 993
1:1310 0.000194717 "0.5_687" 994
1:1311 0.000194717 "0.5_741" 1048
1:1312 0.000194717 "0.5_765" 1072
1:1313 0.000194717 "0.5_837" 1144
1:1314 0.000194717 "0.5_884" 1191
1:1315 0.000194717 "0.5_921" 1228
1:1316 0.000194717 "0.5_1089" 1396
1:1317 0.000194717 "0.5_1392" 1699
1:1318 0.000194717 "0.5_1394" 1701
1:1319 0.000194717 "0.5_1505" 1812
1:1320 0.000194717 "0.5_1513" 1820
1:1321 0.000194717 "0.5_1538" 1845
1:1322 0.000194717 "0.5_1539" 1846
1:1323 0.000194717 "0.5_1710" 2017
1:1324 0.000194717 "0.5_1712" 2019
1:1325 0.000194717 "0.5_1835" 2142
1:1326 0.000188226 "0.5_81" 388
1:1327 0.000188226 "0.5_107" 414
1:1328 0.000188226 "0.5_319" 626
1:1329 0.000188226 "0.5_442" 749
1:1330 0.000188226 "0.5_445" 752
1:1331 0.000188226 "0.5_468" 775
1:1332 0.000188226 "0.5_469" 776
1:1333 0.000188226 "0.5_608" 915
1:1334 0.000188226 "0.5_674" 981
1:1335 0.000188226 "0.5_679" 986
1:1336 0.000188226 "0.5_685" 992
1:1337 0.000188226 "0.5_705" 1012
1:1338 0.000188226 "0.5_710" 1017
1:1339 0.000188226 "0.5_824" 1131
1:1340 0.000188226 "0.5_911" 1218
1:1341 0.000188226 "0.5_1043" 1350
1:1342 0.000188226 "0.5_1075" 1382
1:1343 0.000188226 "0.5_1509" 1816
1:1344 0.000188226 "0.5_1824" 2131
1:1345 0.000188226 "0.5_2298" 2605
1:1346 0.000188226 "0.5_2519" 2826
1:1347 0.000181736 "Tsuga caroliniana" 157
1:1348 0.000181736 "0.5_84" 391
1:1349 0.000181736 "0.5_129" 436
1:1350 0.000181736 "0.5_341" 648
1:1351 0.000181736 "0.5_355" 662
1:1352 0.000181736 "0.5_364" 671
1:1353 0.000181736 "0.5_444" 751
1:1354 0.000181736 "0.5_483" 790
1:1355 0.000181736 "0.5_496" 803
1:1356 0.000181736 "0.5_502" 809
1:1357 0.000181736 "0.5_610" 917
1:1358 0.000181736 "0.5_691" 998
1:1359 0.000181736 "0.5_693" 1000
1:1360 0.000181736 "0.5_696" 1003
1:1361 0.000181736 "0.5_700" 1007
1:1362 0.000181736 "0.5_703" 1010
1:1363 0.000181736 "0.5_706" 1013
1:1364 0.000181736 "0.5_712" 1019
1:1365 0.000181736 "0.5_821" 1128
1:1366 0.000181736 "0.5_844" 1151
1:1367 0.000181736 "0.5_881" 1188
1:1368 0.000181736 "0.5_918" 1225
1:1369 0.000181736 "0.5_919" 1226
1:1370 0.000181736 "0.5_936" 1243
1:1371 0.000181736 "0.5_1521" 1828
1:1372 0.000181736 "0.5_1535" 1842
1:1373 0.000181736 "0.5_1536" 1843
1:1374 0.000181736 "0.5_1683" 1990
1:1375 0.000181736 "0.5_1704" 2011
1:1376 0.000181736 "0.5_2232" 2539
1:1377 0.000175245 "0.5_67" 374
1:1378 0.000175245 "0.5_128" 435
1:1379 0.000175245 "0.5_376" 683
1:1380 0.000175245 "0.5_411" 718
1:1381 0.000175245 "0.5_428" 735
1:1382 0.000175245 "0.5_432" 739
1:1383 0.000175245 "0.5_485" 792
1:1384 0.000175245 "0.5_609" 916
1:1385 0.000175245 "0.5_867" 1174
1:1386 0.000175245 "0.5_916" 1223
1:1387 0.000175245 "0.5_939" 1246
1:1388 0.000175245 "0.5_1018" 1325
1:1389 0.000175245 "0.5_1031" 1338
1:1390 0.000175245 "0.5_1517" 1824
1:1391 0.000175245 "0.5_1546" 1853
1:1392 0.000175245 "0.5_1624" 1931
1:1393 0.000175245 "0.5_1880" 2187
1:1394 0.000175245 "0.5_1888" 2195
1:1395 0.000175245 "0.5_2231" 2538
1:1396 0.000175245 "0.5_2243" 2550
1:1397 0.000168754 "Aesculus sylvatica" 153
1:1398 0.000168754 "0.5_80" 387
1:1399 0.000168754 "0.5_102" 409
1:1400 0.000168754 "0.5_119" 426
1:1401 0.000168754 "0.5_132" 439
1:1402 0.000168754 "0.5_314" 621
1:1403 0.000168754 "0.5_448" 755
1:1404 0.000168754 "0.5_470" 777
1:1405 0.000168754 "0.5_692" 999
1:1406 0.000168754 "0.5_698" 1005
1:1407 0.000168754 "0.5_711" 1018
1:1408 0.000168754 "0.5_713" 1020
1:1409 0.000168754 "0.5_733" 1040
1:1410 0.000168754 "0.5_769" 1076
1:1411 0.000168754 "0.5_782" 1089
1:1412 0.000168754 "0.5_827" 1134
1:1413 0.000168754 "0.5_863" 1170
1:1414 0.000168754 "0.5_865" 1172
1:1415 0.000168754 "0.5_875" 1182
1:1416 0.000168754 "0.5_976" 1283
1:1417 0.000168754 "0.5_1494" 1801
1:1418 0.000168754 "0.5_1828" 2135
1:1419 0.000168754 "0.5_1832" 2139
1:1420 0.000168754 "0.5_2267" 2574
1:1421 0.000168754 "0.5_2318" 2625
1:1422 0.000168754 "0.5_2702" 3009
1:1423 0.000162264 "0.5_83" 390
1:1424 0.000162264 "0.5_118" 425
1:1425 0.000162264 "0.5_135" 442
1:1426 0.000162264 "0.5_148" 455
1:1427 0.000162264 "0.5_324" 631
1:1428 0.000162264 "0.5_345" 652
1:1429 0.000162264 "0.5_440" 747
1:1430 0.000162264 "0.5_528" 835
1:1431 0.000162264 "0.5_672" 979
1:1432 0.000162264 "0.5_695" 1002
1:1433 0.000162264 "0.5_697" 1004
1:1434 0.000162264 "0.5_699" 1006
1:1435 0.000162264 "0.5_732" 1039
1:1436 0.000162264 "0.5_835" 1142
1:1437 0.000162264 "0.5_885" 1192
1:1438 0.000162264 "0.5_915" 1222
1:1439 0.000162264 "0.5_978" 1285
1:1440 0.000162264 "0.5_979" 1286
1:1441 0.000162264 "0.5_1717" 2024
1:1442 0.000162264 "0.5_1829" 2136
1:1443 0.000162264 "0.5_2288" 2595
1:1444 0.000162264 "0.5_2334" 2641
1:1445 0.000155773 "0.5_439" 746
1:1446 0.000155773 "0.5_451" 758
1:1447 0.000155773 "0.5_456" 763
1:1448 0.000155773 "0.5_678" 985
1:1449 0.000155773 "0.5_709" 1016
1:1450 0.000155773 "0.5_719" 1026
1:1451 0.000155773 "0.5_843" 1150
1:1452 0.000155773 "0.5_899" 1206
1:1453 0.000155773 "0.5_940" 1247
1:1454 0.000155773 "0.5_941" 1248
1:1455 0.000155773 "0.5_1100" 1407
1:1456 0.000155773 "0.5_2195" 2502
1:1457 0.000155773 "0.5_2196" 2503
1:1458 0.000155773 "0.5_2234" 2541
1:1459 0.000155773 "0.5_2307" 2614
1:1460 0.000149283 "Armeniaca dasycarpa" 162
1:1461 0.000149283 "0.5_78" 385
1:1462 0.000149283 "0.5_320" 627
1:1463 0.000149283 "0.5_322" 629
1:1464 0.000149283 "0.5_366" 673
1:1465 0.000149283 "0.5_434" 741
1:1466 0.000149283 "0.5_455" 762
1:1467 0.000149283 "0.5_492" 799
1:1468 0.000149283 "0.5_501" 808
1:1469 0.000149283 "0.5_541" 848
1:1470 0.000149283 "0.5_543" 850
1:1471 0.000149283 "0.5_621" 928
1:1472 0.000149283 "0.5_714" 1021
1:1473 0.000149283 "0.5_862" 1169
1:1474 0.000149283 "0.5_943" 1250
1:1475 0.000149283 "0.5_2190" 2497
1:1476 0.000149283 "0.5_2194" 2501
1:1477 0.000149283 "0.5_2242" 2549
1:1478 0.000149283 "0.5_2277" 2584
1:1479 0.000142792 "Amelanchier sanguinea" 213
1:1480 0.000142792 "Castanea ozarkensis" 216
1:1481 0.000142792 "0.5_46" 353
1:1482 0.000142792 "0.5_316" 623
1:1483 0.000142792 "0.5_365" 672
1:1484 0.000142792 "0.5_374" 681
1:1485 0.000142792 "0.5_391" 698
1:1486 0.000142792 "0.5_450" 757
1:1487 0.000142792 "0.5_457" 764
1:1488 0.000142792 "0.5_793" 1100
1:1489 0.000142792 "0.5_910" 1217
1:1490 0.000142792 "0.5_913" 1220
1:1491 0.000142792 "0.5_929" 1236
1:1492 0.000142792 "0.5_964" 1271
1:1493 0.000142792 "0.5_1833" 2140
1:1494 0.000142792 "0.5_1834" 2141
1:1495 0.000142792 "0.5_1877" 2184
1:1496 0.000142792 "0.5_2345" 2652
1:1497 0.000142792 "0.5_2681" 2988
1:1498 0.000136302 "0.5_82" 389
1:1499 0.000136302 "0.5_313" 620
1:1500 0.000136302 "0.5_318" 625
1:1501 0.000136302 "0.5_370" 677
1:1502 0.000136302 "0.5_441" 748
1:1503 0.000136302 "0.5_458" 765
1:1504 0.000136302 "0.5_464" 771
1:1505 0.000136302 "0.5_490" 797
1:1506 0.000136302 "0.5_503" 810
1:1507 0.000136302 "0.5_518" 825
1:1508 0.000136302 "0.5_529" 836
1:1509 0.000136302 "0.5_551" 858
1:1510 0.000136302 "0.5_894" 1201
1:1511 0.000136302 "0.5_917" 1224
1:1512 0.000136302 "0.5_942" 1249
1:1513 0.000136302 "0.5_981" 1288
1:1514 0.000136302 "0.5_985" 1292
1:1515 0.000136302 "0.5_1076" 1383
1:1516 0.000136302 "0.5_1250" 1557
1:1517 0.000136302 "0.5_1630" 1937
1:1518 0.000136302 "0.5_1827" 2134
1:1519 0.000136302 "0.5_2045" 2352
1:1520 0.000136302 "0.5_2189" 2496
1:1521 0.000136302 "0.5_2228" 2535
1:1522 0.000136302 "0.5_2233" 2540
1:1523 0.000136302 "0.5_2236" 2543
1:1524 0.000136302 "0.5_2316" 2623
1:1525 0.000136302 "0.5_2230" 2537
1:1526 0.000129811 "0.5_124" 431
1:1527 0.000129811 "0.5_125" 432
1:1528 0.000129811 "0.5_347" 654
1:1529 0.000129811 "0.5_367" 674
1:1530 0.000129811 "0.5_372" 679
1:1531 0.000129811 "0.5_433" 740
1:1532 0.000129811 "0.5_435" 742
1:1533 0.000129811 "0.5_436" 743
1:1534 0.000129811 "0.5_449" 756
1:1535 0.000129811 "0.5_866" 1173
1:1536 0.000129811 "0.5_876" 1183
1:1537 0.000129811 "0.5_891" 1198
1:1538 0.000129811 "0.5_892" 1199
1:1539 0.000129811 "0.5_1258" 1565
1:1540 0.000129811 "0.5_1540" 1847
1:1541 0.000129811 "0.5_1840" 2147
1:1542 0.000129811 "0.5_1876" 2183
1:1543 0.000129811 "0.5_2235" 2542
1:1544 0.000129811 "0.5_2295" 2602
1:1545 0.000129811 "0.5_2297" 2604
1:1546 0.000129811 "0.5_2301" 2608
1:1547 0.000129811 "0.5_2646" 2953
1:1548 0.000129811 "0.5_2263" 2570
1:1549 0.000129811 "0.5_2219" 2526
1:1550 0.000123321 "0.5_139" 446
1:1551 0.000123321 "0.5_325" 632
1:1552 0.000123321 "0.5_461" 768
1:1553 0.000123321 "0.5_534" 841
1:1554 0.000123321 "0.5_715" 1022
1:1555 0.000123321 "0.5_850" 1157
1:1556 0.000123321 "0.5_877" 1184
1:1557 0.000123321 "0.5_982" 1289
1:1558 0.000123321 "0.5_1552" 1859
1:1559 0.000123321 "0.5_1633" 1940
1:1560 0.000123321 "0.5_2221" 2528
1:1561 0.000123321 "0.5_2325" 2632
1:1562 0.00011683 "0.5_356" 663
1:1563 0.00011683 "0.5_459" 766
1:1564 0.00011683 "0.5_508" 815
1:1565 0.00011683 "0.5_659" 966
1:1566 0.00011683 "0.5_716" 1023
1:1567 0.00011683 "0.5_740" 1047
1:1568 0.00011683 "0.5_903" 1210
1:1569 0.00011683 "0.5_1408" 1715
1:1570 0.00011683 "0.5_1626" 1933
1:1571 0.00011683 "0.5_1860" 2167
1:1572 0.00011683 "0.5_2218" 2525
1:1573 0.00011683 "0.5_2319" 2626
1:1574 0.00011683 "0.5_2526" 2833
1:1575 0.00011683 "0.5_2268" 2575
1:1576 0.00011683 "0.5_2278" 2585
1:1577 0.000110339 "Abies fraseri" 161
1:1578 0.000110339 "Cladrastis kentukea" 196
1:1579 0.000110339 "0.5_454" 761
1:1580 0.000110339 "0.5_477" 784
1:1581 0.000110339 "0.5_515" 822
1:1582 0.000110339 "0.5_702" 1009
1:1583 0.000110339 "0.5_836" 1143
1:1584 0.000110339 "0.5_886" 1193
1:1585 0.000110339 "0.5_890" 1197
1:1586 0.000110339 "0.5_904" 1211
1:1587 0.000110339 "0.5_907" 1214
1:1588 0.000110339 "0.5_914" 1221
1:1589 0.000110339 "0.5_965" 1272
1:1590 0.000110339 "0.5_1032" 1339
1:1591 0.000110339 "0.5_1864" 2171
1:1592 0.000110339 "0.5_2227" 2534
1:1593 0.000110339 "0.5_2229" 2536
1:1594 0.000110339 "0.5_2254" 2561
1:1595 0.000110339 "0.5_2279" 2586
1:1596 0.000110339 "0.5_2287" 2594
1:1597 0.000110339 "0.5_2314" 2621
1:1598 0.000110339 "0.5_2361" 2668
1:1599 0.000103849 "0.5_96" 403
1:1600 0.000103849 "0.5_97" 404
1:1601 0.000103849 "0.5_98" 405
1:1602 0.000103849 "0.5_311" 618
1:1603 0.000103849 "0.5_393" 700
1:1604 0.000103849 "0.5_475" 782
1:1605 0.000103849 "0.5_530" 837
1:1606 0.000103849 "0.5_744" 1051
1:1607 0.000103849 "0.5_846" 1153
1:1608 0.000103849 "0.5_861" 1168
1:1609 0.000103849 "0.5_889" 1196
1:1610 0.000103849 "0.5_905" 1212
1:1611 0.000103849 "0.5_969" 1276
1:1612 0.000103849 "0.5_984" 1291
1:1613 0.000103849 "0.5_1251" 1558
1:1614 0.000103849 "0.5_1493" 1800
1:1615 0.000103849 "0.5_1497" 1804
1:1616 0.000103849 "0.5_1861" 2168
1:1617 0.000103849 "0.5_2197" 2504
1:1618 0.000103849 "0.5_2199" 2506
1:1619 0.000103849 "0.5_2222" 2529
1:1620 0.000103849 "0.5_2248" 2555
1:1621 9.73583e-05 "0.5_94" 401
1:1622 9.73583e-05 "0.5_126" 433
1:1623 9.73583e-05 "0.5_312" 619
1:1624 9.73583e-05 "0.5_362" 669
1:1625 9.73583e-05 "0.5_453" 760
1:1626 9.73583e-05 "0.5_462" 769
1:1627 9.73583e-05 "0.5_509" 816
1:1628 9.73583e-05 "0.5_514" 821
1:1629 9.73583e-05 "0.5_671" 978
1:1630 9.73583e-05 "0.5_858" 1165
1:1631 9.73583e-05 "0.5_909" 1216
1:1632 9.73583e-05 "0.5_955" 1262
1:1633 9.73583e-05 "0.5_966" 1273
1:1634 9.73583e-05 "0.5_974" 1281
1:1635 9.73583e-05 "0.5_1235" 1542
1:1636 9.73583e-05 "0.5_1518" 1825
1:1637 9.73583e-05 "0.5_1645" 1952
1:1638 9.73583e-05 "0.5_1865" 2172
1:1639 9.73583e-05 "0.5_2286" 2593
1:1640 9.73583e-05 "0.5_2388" 2695
1:1641 9.73583e-05 "0.5_2693" 3000
1:1642 9.08678e-05 "0.5_506" 813
1:1643 9.08678e-05 "0.5_517" 824
1:1644 9.08678e-05 "0.5_525" 832
1:1645 9.08678e-05 "0.5_538" 845
1:1646 9.08678e-05 "0.5_539" 846
1:1647 9.08678e-05 "0.5_663" 970
1:1648 9.08678e-05 "0.5_801" 1108
1:1649 9.08678e-05 "0.5_932" 1239
1:1650 9.08678e-05 "0.5_944" 1251
1:1651 9.08678e-05 "0.5_1230" 1537
1:1652 9.08678e-05 "0.5_1231" 1538
1:1653 9.08678e-05 "0.5_1842" 2149
1:1654 9.08678e-05 "0.5_1882" 2189
1:1655 9.08678e-05 "0.5_2076" 2383
1:1656 8.43772e-05 "0.5_466" 773
1:1657 8.43772e-05 "0.5_489" 796
1:1658 8.43772e-05 "0.5_504" 811
1:1659 8.43772e-05 "0.5_743" 1050
1:1660 8.43772e-05 "0.5_1232" 1539
1:1661 8.43772e-05 "0.5_1244" 1551
1:1662 8.43772e-05 "0.5_1256" 1563
1:1663 8.43772e-05 "0.5_1529" 1836
1:1664 8.43772e-05 "0.5_2373" 2680
1:1665 7.78867e-05 "Pyrus decora" 212
1:1666 7.78867e-05 "0.5_203" 510
1:1667 7.78867e-05 "0.5_315" 622
1:1668 7.78867e-05 "0.5_544" 851
1:1669 7.78867e-05 "0.5_707" 1014
1:1670 7.78867e-05 "0.5_878" 1185
1:1671 7.78867e-05 "0.5_1229" 1536
1:1672 7.78867e-05 "0.5_1245" 1552
1:1673 7.78867e-05 "0.5_1259" 1566
1:1674 7.78867e-05 "0.5_1843" 2150
1:1675 7.78867e-05 "0.5_1870" 2177
1:1676 7.78867e-05 "0.5_1871" 2178
1:1677 7.78867e-05 "0.5_2114" 2421
1:1678 7.78867e-05 "0.5_2524" 2831
1:1679 7.78867e-05 "0.5_2525" 2832
1:1680 7.78867e-05 "0.5_2695" 3002
1:1681 7.78867e-05 "0.5_2317" 2624
1:1682 7.13961e-05 "0.5_92" 399
1:1683 7.13961e-05 "0.5_120" 427
1:1684 7.13961e-05 "0.5_429" 736
1:1685 7.13961e-05 "0.5_472" 779
1:1686 7.13961e-05 "0.5_505" 812
1:1687 7.13961e-05 "0.5_512" 819
1:1688 7.13961e-05 "0.5_521" 828
1:1689 7.13961e-05 "0.5_536" 843
1:1690 7.13961e-05 "0.5_548" 855
1:1691 7.13961e-05 "0.5_708" 1015
1:1692 7.13961e-05 "0.5_883" 1190
1:1693 7.13961e-05 "0.5_945" 1252
1:1694 7.13961e-05 "0.5_952" 1259
1:1695 7.13961e-05 "0.5_1248" 1555
1:1696 7.13961e-05 "0.5_1266" 1573
1:1697 7.13961e-05 "0.5_1286" 1593
1:1698 7.13961e-05 "0.5_1649" 1956
1:1699 7.13961e-05 "0.5_1668" 1975
1:1700 7.13961e-05 "0.5_1678" 1985
1:1701 7.13961e-05 "0.5_1679" 1986
1:1702 7.13961e-05 "0.5_2322" 2629
1:1703 7.13961e-05 "0.5_2383" 2690
1:1704 7.13961e-05 "0.5_2382" 2689
1:1705 6.49056e-05 "0.5_437" 744
1:1706 6.49056e-05 "0.5_467" 774
1:1707 6.49056e-05 "0.5_471" 778
1:1708 6.49056e-05 "0.5_478" 785
1:1709 6.49056e-05 "0.5_522" 829
1:1710 6.49056e-05 "0.5_524" 831
1:1711 6.49056e-05 "0.5_531" 838
1:1712 6.49056e-05 "0.5_532" 839
1:1713 6.49056e-05 "0.5_545" 852
1:1714 6.49056e-05 "0.5_718" 1025
1:1715 6.49056e-05 "0.5_901" 1208
1:1716 6.49056e-05 "0.5_908" 1215
1:1717 6.49056e-05 "0.5_986" 1293
1:1718 6.49056e-05 "0.5_1234" 1541
1:1719 6.49056e-05 "0.5_1249" 1556
1:1720 6.49056e-05 "0.5_1261" 1568
1:1721 6.49056e-05 "0.5_1271" 1578
1:1722 6.49056e-05 "0.5_1276" 1583
1:1723 6.49056e-05 "0.5_1644" 1951
1:1724 6.49056e-05 "0.5_1650" 1957
1:1725 6.49056e-05 "0.5_1658" 1965
1:1726 6.49056e-05 "0.5_1720" 2027
1:1727 6.49056e-05 "0.5_1851" 2158
1:1728 6.49056e-05 "0.5_2053" 2360
1:1729 6.49056e-05 "0.5_2078" 2385
1:1730 6.49056e-05 "0.5_2113" 2420
1:1731 6.49056e-05 "0.5_2220" 2527
1:1732 6.49056e-05 "0.5_2331" 2638
1:1733 6.49056e-05 "0.5_2332" 2639
1:1734 5.8415e-05 "0.5_498" 805
1:1735 5.8415e-05 "0.5_553" 860
1:1736 5.8415e-05 "0.5_742" 1049
1:1737 5.8415e-05 "0.5_816" 1123
1:1738 5.8415e-05 "0.5_900" 1207
1:1739 5.8415e-05 "0.5_902" 1209
1:1740 5.8415e-05 "0.5_975" 1282
1:1741 5.8415e-05 "0.5_1631" 1938
1:1742 5.8415e-05 "0.5_1643" 1950
1:1743 5.8415e-05 "0.5_1838" 2145
1:1744 5.8415e-05 "0.5_2048" 2355
1:1745 5.8415e-05 "0.5_2521" 2828
1:1746 5.8415e-05 "0.5_2079" 2386
1:1747 5.19244e-05 "Cotinus obovatus" 95
1:1748 5.19244e-05 "0.5_91" 398
1:1749 5.19244e-05 "0.5_99" 406
1:1750 5.19244e-05 "0.5_446" 753
1:1751 5.19244e-05 "0.5_473" 780
1:1752 5.19244e-05 "0.5_488" 795
1:1753 5.19244e-05 "0.5_491" 798
1:1754 5.19244e-05 "0.5_507" 814
1:1755 5.19244e-05 "0.5_527" 834
1:1756 5.19244e-05 "0.5_533" 840
1:1757 5.19244e-05 "0.5_537" 844
1:1758 5.19244e-05 "0.5_560" 867
1:1759 5.19244e-05 "0.5_879" 1186
1:1760 5.19244e-05 "0.5_1226" 1533
1:1761 5.19244e-05 "0.5_1233" 1540
1:1762 5.19244e-05 "0.5_1236" 1543
1:1763 5.19244e-05 "0.5_1240" 1547
1:1764 5.19244e-05 "0.5_1242" 1549
1:1765 5.19244e-05 "0.5_1243" 1550
1:1766 5.19244e-05 "0.5_1252" 1559
1:1767 5.19244e-05 "0.5_1257" 1564
1:1768 5.19244e-05 "0.5_1263" 1570
1:1769 5.19244e-05 "0.5_1287" 1594
1:1770 5.19244e-05 "0.5_1288" 1595
1:1771 5.19244e-05 "0.5_1528" 1835
1:1772 5.19244e-05 "0.5_1629" 1936
1:1773 5.19244e-05 "0.5_1675" 1982
1:1774 4.54339e-05 "Quercus prinoides" 152
1:1775 4.54339e-05 "0.5_487" 794
1:1776 4.54339e-05 "0.5_523" 830
1:1777 4.54339e-05 "0.5_557" 864
1:1778 4.54339e-05 "0.5_754" 1061
1:1779 4.54339e-05 "0.5_960" 1267
1:1780 4.54339e-05 "0.5_1253" 1560
1:1781 4.54339e-05 "0.5_1260" 1567
1:1782 4.54339e-05 "0.5_1274" 1581
1:1783 4.54339e-05 "0.5_1282" 1589
1:1784 4.54339e-05 "0.5_1634" 1941
1:1785 4.54339e-05 "0.5_1638" 1945
1:1786 4.54339e-05 "0.5_1648" 1955
1:1787 4.54339e-05 "0.5_1651" 1958
1:1788 4.54339e-05 "0.5_1652" 1959
1:1789 4.54339e-05 "0.5_1660" 1967
1:1790 4.54339e-05 "0.5_1674" 1981
1:1791 4.54339e-05 "0.5_1852" 2159
1:1792 4.54339e-05 "0.5_1853" 2160
1:1793 4.54339e-05 "0.5_1873" 2180
1:1794 4.54339e-05 "0.5_1881" 2188
1:1795 4.54339e-05 "0.5_2084" 2391
1:1796 4.54339e-05 "0.5_2089" 2396
1:1797 4.54339e-05 "0.5_2105" 2412
1:1798 4.54339e-05 "0.5_2124" 2431
1:1799 4.54339e-05 "0.5_2300" 2607
1:1800 3.89433e-05 "0.5_377" 684
1:1801 3.89433e-05 "0.5_465" 772
1:1802 3.89433e-05 "0.5_519" 826
1:1803 3.89433e-05 "0.5_526" 833
1:1804 3.89433e-05 "0.5_535" 842
1:1805 3.89433e-05 "0.5_622" 929
1:1806 3.89433e-05 "0.5_630" 937
1:1807 3.89433e-05 "0.5_817" 1124
1:1808 3.89433e-05 "0.5_845" 1152
1:1809 3.89433e-05 "0.5_874" 1181
1:1810 3.89433e-05 "0.5_947" 1254
1:1811 3.89433e-05 "0.5_983" 1290
1:1812 3.89433e-05 "0.5_1264" 1571
1:1813 3.89433e-05 "0.5_1267" 1574
1:1814 3.89433e-05 "0.5_1269" 1576
1:1815 3.89433e-05 "0.5_1275" 1582
1:1816 3.89433e-05 "0.5_1279" 1586
1:1817 3.89433e-05 "0.5_1280" 1587
1:1818 3.89433e-05 "0.5_1291" 1598
1:1819 3.89433e-05 "0.5_1550" 1857
1:1820 3.89433e-05 "0.5_1635" 1942
1:1821 3.89433e-05 "0.5_1642" 1949
1:1822 3.89433e-05 "0.5_1647" 1954
1:1823 3.89433e-05 "0.5_1654" 1961
1:1824 3.89433e-05 "0.5_1655" 1962
1:1825 3.89433e-05 "0.5_1656" 1963
1:1826 3.89433e-05 "0.5_1663" 1970
1:1827 3.89433e-05 "0.5_1665" 1972
1:1828 3.89433e-05 "0.5_1677" 1984
1:1829 3.89433e-05 "0.5_1836" 2143
1:1830 3.89433e-05 "0.5_1868" 2175
1:1831 3.89433e-05 "0.5_2087" 2394
1:1832 3.89433e-05 "0.5_2090" 2397
1:1833 3.89433e-05 "0.5_2094" 2401
1:1834 3.89433e-05 "0.5_2096" 2403
1:1835 3.89433e-05 "0.5_2111" 2418
1:1836 3.89433e-05 "0.5_1872" 2179
1:1837 3.89433e-05 "0.5_1887" 2194
1:1838 3.89433e-05 "0.5_2294" 2601
1:1839 3.24528e-05 "Aesculus pavia" 215
1:1840 3.24528e-05 "0.5_93" 400
1:1841 3.24528e-05 "0.5_112" 419
1:1842 3.24528e-05 "0.5_438" 745
1:1843 3.24528e-05 "0.5_463" 770
1:1844 3.24528e-05 "0.5_480" 787
1:1845 3.24528e-05 "0.5_520" 827
1:1846 3.24528e-05 "0.5_550" 857
1:1847 3.24528e-05 "0.5_864" 1171
1:1848 3.24528e-05 "0.5_970" 1277
1:1849 3.24528e-05 "0.5_1228" 1535
1:1850 3.24528e-05 "0.5_1237" 1544
1:1851 3.24528e-05 "0.5_1238" 1545
1:1852 3.24528e-05 "0.5_1239" 1546
1:1853 3.24528e-05 "0.5_1254" 1561
1:1854 3.24528e-05 "0.5_1255" 1562
1:1855 3.24528e-05 "0.5_1270" 1577
1:1856 3.24528e-05 "0.5_1272" 1579
1:1857 3.24528e-05 "0.5_1399" 1706
1:1858 3.24528e-05 "0.5_1411" 1718
1:1859 3.24528e-05 "0.5_1659" 1966
1:1860 3.24528e-05 "0.5_1867" 2174
1:1861 3.24528e-05 "0.5_2088" 2395
1:1862 3.24528e-05 "0.5_2123" 2430
1:1863 3.24528e-05 "0.5_1866" 2173
1:1864 3.24528e-05 "Sophora affinis" 251
1:1865 2.59622e-05 "0.5_140" 447
1:1866 2.59622e-05 "0.5_540" 847
1:1867 2.59622e-05 "0.5_552" 859
1:1868 2.59622e-05 "0.5_554" 861
1:1869 2.59622e-05 "0.5_847" 1154
1:1870 2.59622e-05 "0.5_1227" 1534
1:1871 2.59622e-05 "0.5_1277" 1584
1:1872 2.59622e-05 "0.5_1283" 1590
1:1873 2.59622e-05 "0.5_1285" 1592
1:1874 2.59622e-05 "0.5_1290" 1597
1:1875 2.59622e-05 "0.5_1292" 1599
1:1876 2.59622e-05 "0.5_1622" 1929
1:1877 2.59622e-05 "0.5_1641" 1948
1:1878 2.59622e-05 "0.5_1657" 1964
1:1879 2.59622e-05 "0.5_1662" 1969
1:1880 2.59622e-05 "0.5_1670" 1977
1:1881 2.59622e-05 "0.5_1676" 1983
1:1882 2.59622e-05 "0.5_1722" 2029
1:1883 2.59622e-05 "0.5_1837" 2144
1:1884 2.59622e-05 "0.5_1886" 2193
1:1885 2.59622e-05 "0.5_2085" 2392
1:1886 2.59622e-05 "0.5_2092" 2399
1:1887 2.59622e-05 "0.5_2099" 2406
1:1888 2.59622e-05 "0.5_2100" 2407
1:1889 2.59622e-05 "0.5_2108" 2415
1:1890 2.59622e-05 "0.5_2126" 2433
1:1891 2.59622e-05 "0.5_2128" 2435
1:1892 2.59622e-05 "0.5_2129" 2436
1:1893 2.59622e-05 "Morus celtidifolia" 286
1:1894 2.59622e-05 "0.5_1883" 2190
1:1895 2.59622e-05 "0.5_2275" 2582
1:1896 1.94717e-05 "Prunus angustifolia" 199
1:1897 1.94717e-05 "0.5_137" 444
1:1898 1.94717e-05 "0.5_204" 511
1:1899 1.94717e-05 "0.5_555" 862
1:1900 1.94717e-05 "0.5_556" 863
1:1901 1.94717e-05 "0.5_968" 1275
1:1902 1.94717e-05 "0.5_987" 1294
1:1903 1.94717e-05 "0.5_1639" 1946
1:1904 1.94717e-05 "0.5_1640" 1947
1:1905 1.94717e-05 "0.5_1653" 1960
1:1906 1.94717e-05 "0.5_1661" 1968
1:1907 1.94717e-05 "0.5_1669" 1976
1:1908 1.94717e-05 "0.5_1672" 1979
1:1909 1.94717e-05 "0.5_1673" 1980
1:1910 1.94717e-05 "0.5_1680" 1987
1:1911 1.94717e-05 "0.5_1874" 2181
1:1912 1.94717e-05 "0.5_2075" 2382
1:1913 1.94717e-05 "0.5_2093" 2400
1:1914 1.94717e-05 "0.5_2095" 2402
1:1915 1.94717e-05 "0.5_2098" 2405
1:1916 1.94717e-05 "0.5_2103" 2410
1:1917 1.94717e-05 "0.5_2106" 2413
1:1918 1.94717e-05 "0.5_2115" 2422
1:1919 1.94717e-05 "0.5_2117" 2424
1:1920 1.94717e-05 "0.5_2276" 2583
1:1921 1.94717e-05 "0.5_1268" 1575
1:1922 1.94717e-05 "0.5_1664" 1971
1:1923 1.94717e-05 "0.5_2120" 2427
1:1924 1.94717e-05 "0.5_2121" 2428
1:1925 1.29811e-05 "Quercus oglethorpensis" 115
1:1926 1.29811e-05 "Salix pyrifolia" 214
1:1927 1.29811e-05 "0.5_479" 786
1:1928 1.29811e-05 "0.5_486" 793
1:1929 1.29811e-05 "0.5_547" 854
1:1930 1.29811e-05 "0.5_1217" 1524
1:1931 1.29811e-05 "0.5_1241" 1548
1:1932 1.29811e-05 "0.5_1278" 1585
1:1933 1.29811e-05 "0.5_1667" 1974
1:1934 1.29811e-05 "0.5_1869" 2176
1:1935 1.29811e-05 "0.5_1884" 2191
1:1936 1.29811e-05 "0.5_1885" 2192
1:1937 1.29811e-05 "0.5_2097" 2404
1:1938 1.29811e-05 "0.5_2104" 2411
1:1939 1.29811e-05 "0.5_2118" 2425
1:1940 1.29811e-05 "0.5_2255" 2562
1:1941 1.29811e-05 "0.5_2306" 2613
1:1942 1.29811e-05 "0.5_1666" 1973
1:1943 6.49056e-06 "Sabal mexicana" 164
1:1944 6.49056e-06 "Prunus alleghaniensis" 288
1:1945 6.49056e-06 "0.5_510" 817
1:1946 6.49056e-06 "0.5_558" 865
1:1947 6.49056e-06 "0.5_559" 866
1:1948 6.49056e-06 "0.5_755" 1062
1:1949 6.49056e-06 "0.5_1218" 1525
1:1950 6.49056e-06 "0.5_1219" 1526
1:1951 6.49056e-06 "0.5_1273" 1580
1:1952 6.49056e-06 "0.5_1284" 1591
1:1953 6.49056e-06 "0.5_1636" 1943
1:1954 6.49056e-06 "0.5_1637" 1944
1:1955 6.49056e-06 "0.5_1646" 1953
1:1956 6.49056e-06 "0.5_1875" 2182
1:1957 6.49056e-06 "0.5_2083" 2390
1:1958 6.49056e-06 "0.5_2086" 2393
1:1959 6.49056e-06 "0.5_2091" 2398
1:1960 6.49056e-06 "0.5_2102" 2409
1:1961 6.49056e-06 "0.5_2109" 2416
1:1962 6.49056e-06 "0.5_2110" 2417
1:1963 6.49056e-06 "0.5_2112" 2419
1:1964 6.49056e-06 "0.5_2119" 2426
1:1965 6.49056e-06 "0.5_2127" 2434
1:1966 6.49056e-06 "0.5_2130" 2437
1:1967 6.49056e-06 "0.5_2280" 2587
1:1968 6.49056e-06 "0.5_2310" 2617
1:1969 6.49056e-06 "0.5_2344" 2651
1:1970 6.49056e-06 "0.5_2374" 2681
1:1971 6.49056e-06 "0.5_2375" 2682
1:1972 6.49056e-06 "0.5_2744" 3051
2:1 0.00597131 "Populus tremuloides" 168
2:2 0.0039852 "Pseudotsuga menziesii" 170
2:3 0.00347245 "Pinus ponderosa" 177
2:4 0.00230415 "Abies lasiocarpa" 167
2:5 0.00229117 "Pinus contorta" 173
2:6 0.00227169 "Juniperus scopulorum" 169
2:7 0.00227169 "Picea engelmannii" 174
2:8 0.00155124 "Pinus flexilis" 175
2:9 0.00112287 "Pinus albicaulis" 172
2:10 0.00111638 "Acer glabrum" 183
2:11 0.000752905 "Larix occidentalis" 185
2:12 0.000726942 "Picea pungens" 192
2:13 0.000324528 "Populus angustifolia" 171
2:14 0.000175245 "Pinus aristata" 220
2:15 0.000162264 "Betula occidentalis" 178
2:16 0.000123321 "0.5_2565" 2872
2:17 0.000123321 "0.5_2615" 2922
2:18 0.00011683 "Larix lyallii" 189
2:19 0.00011683 "0.5_229" 536
2:20 0.00011683 "0.5_272" 579
2:21 0.00011683 "0.5_302" 609
2:22 0.00011683 "0.5_1149" 1456
2:23 0.00011683 "0.5_1198" 1505
2:24 0.00011683 "0.5_1199" 1506
2:25 0.00011683 "0.5_1896" 2203
2:26 0.00011683 "0.5_1934" 2241
2:27 0.00011683 "0.5_2563" 2870
2:28 0.000110339 "0.5_220" 527
2:29 0.000110339 "0.5_223" 530
2:30 0.000110339 "0.5_258" 565
2:31 0.000110339 "0.5_1201" 1508
2:32 0.000110339 "0.5_1448" 1755
2:33 0.000110339 "0.5_1933" 2240
2:34 0.000110339 "0.5_1994" 2301
2:35 0.000110339 "0.5_2419" 2726
2:36 0.000110339 "0.5_2433" 2740
2:37 0.000110339 "0.5_2611" 2918
2:38 0.000103849 "0.5_222" 529
2:39 0.000103849 "0.5_255" 562
2:40 0.000103849 "0.5_256" 563
2:41 0.000103849 "0.5_257" 564
2:42 0.000103849 "0.5_274" 581
2:43 0.000103849 "0.5_300" 607
2:44 0.000103849 "0.5_1148" 1455
2:45 0.000103849 "0.5_1152" 1459
2:46 0.000103849 "0.5_1450" 1757
2:47 0.000103849 "0.5_1901" 2208
2:48 0.000103849 "0.5_2392" 2699
2:49 0.000103849 "0.5_2410" 2717
2:50 0.000103849 "0.5_2417" 2724
2:51 0.000103849 "0.5_2418" 2725
2:52 0.000103849 "0.5_2443" 2750
2:53 0.000103849 "0.5_2967" 3274
2:54 9.73583e-05 "0.5_221" 528
2:55 9.73583e-05 "0.5_245" 552
2:56 9.73583e-05 "0.5_284" 591
2:57 9.73583e-05 "0.5_301" 608
2:58 9.73583e-05 "0.5_1160" 1467
2:59 9.73583e-05 "0.5_1197" 1504
2:60 9.73583e-05 "0.5_1473" 1780
2:61 9.73583e-05 "0.5_2431" 2738
2:62 9.73583e-05 "0.5_2561" 2868
2:63 9.73583e-05 "0.5_2596" 2903
2:64 9.73583e-05 "0.5_2612" 2919
2:65 9.73583e-05 "0.5_2624" 2931
2:66 9.73583e-05 "0.5_2987" 3294
2:67 9.73583e-05 "0.5_2990" 3297
2:68 9.08678e-05 "0.5_270" 577
2:69 9.08678e-05 "0.5_1156" 1463
2:70 9.08678e-05 "0.5_1157" 1464
2:71 9.08678e-05 "0.5_1158" 1465
2:72 9.08678e-05 "0.5_1188" 1495
2:73 9.08678e-05 "0.5_1816" 2123
2:74 9.08678e-05 "0.5_2402" 2709
2:75 9.08678e-05 "0.5_2407" 2714
2:76 9.08678e-05 "0.5_2434" 2741
2:77 9.08678e-05 "0.5_2459" 2766
2:78 9.08678e-05 "0.5_2465" 2772
2:79 9.08678e-05 "0.5_2477" 2784
2:80 9.08678e-05 "0.5_2562" 2869
2:81 9.08678e-05 "0.5_2608" 2915
2:82 9.08678e-05 "0.5_2948" 3255
2:83 9.08678e-05 "0.5_2974" 3281
2:84 9.08678e-05 "0.5_2983" 3290
2:85 9.08678e-05 "0.5_3004" 3311
2:86 9.08678e-05 "0.5_3008" 3315
2:87 8.43772e-05 "0.5_225" 532
2:88 8.43772e-05 "0.5_262" 569
2:89 8.43772e-05 "0.5_273" 580
2:90 8.43772e-05 "0.5_275" 582
2:91 8.43772e-05 "0.5_1150" 1457
2:92 8.43772e-05 "0.5_1154" 1461
2:93 8.43772e-05 "0.5_1200" 1507
2:94 8.43772e-05 "0.5_1204" 1511
2:95 8.43772e-05 "0.5_1449" 1756
2:96 8.43772e-05 "0.5_1897" 2204
2:97 8.43772e-05 "0.5_1900" 2207
2:98 8.43772e-05 "0.5_1993" 2300
2:99 8.43772e-05 "0.5_2400" 2707
2:100 8.43772e-05 "0.5_2415" 2722
2:101 8.43772e-05 "0.5_2476" 2783
2:102 8.43772e-05 "0.5_2564" 2871
2:103 8.43772e-05 "0.5_2566" 2873
2:104 8.43772e-05 "0.5_2783" 3090
2:105 8.43772e-05 "0.5_2957" 3264
2:106 8.43772e-05 "0.5_2966" 3273
2:107 8.43772e-05 "0.5_2985" 3292
2:108 8.43772e-05 "0.5_2988" 3295
2:109 8.43772e-05 "0.5_3003" 3310
2:110 7.78867e-05 "0.5_213" 520
2:111 7.78867e-05 "0.5_230" 537
2:112 7.78867e-05 "0.5_244" 551
2:113 7.78867e-05 "0.5_263" 570
2:114 7.78867e-05 "0.5_276" 583
2:115 7.78867e-05 "0.5_277" 584
2:116 7.78867e-05 "0.5_287" 594
2:117 7.78867e-05 "0.5_1151" 1458
2:118 7.78867e-05 "0.5_1180" 1487
2:119 7.78867e-05 "0.5_1184" 1491
2:120 7.78867e-05 "0.5_1189" 1496
2:121 7.78867e-05 "0.5_1190" 1497
2:122 7.78867e-05 "0.5_1459" 1766
2:123 7.78867e-05 "0.5_1462" 1769
2:124 7.78867e-05 "0.5_1808" 2115
2:125 7.78867e-05 "0.5_1899" 2206
2:126 7.78867e-05 "0.5_1910" 2217
2:127 7.78867e-05 "0.5_1936" 2243
2:128 7.78867e-05 "0.5_1937" 2244
2:129 7.78867e-05 "0.5_1967" 2274
2:130 7.78867e-05 "0.5_1997" 2304
2:131 7.78867e-05 "0.5_2398" 2705
2:132 7.78867e-05 "0.5_2403" 2710
2:133 7.78867e-05 "0.5_2408" 2715
2:134 7.78867e-05 "0.5_2416" 2723
2:135 7.78867e-05 "0.5_2439" 2746
2:136 7.78867e-05 "0.5_2455" 2762
2:137 7.78867e-05 "0.5_2466" 2773
2:138 7.78867e-05 "0.5_2569" 2876
2:139 7.78867e-05 "0.5_2592" 2899
2:140 7.78867e-05 "0.5_2604" 2911
2:141 7.78867e-05 "0.5_2609" 2916
2:142 7.78867e-05 "0.5_2707" 3014
2:143 7.78867e-05 "0.5_2722" 3029
2:144 7.78867e-05 "0.5_2735" 3042
2:145 7.78867e-05 "0.5_2746" 3053
2:146 7.78867e-05 "0.5_2760" 3067
2:147 7.78867e-05 "0.5_2766" 3073
2:148 7.78867e-05 "0.5_2947" 3254
2:149 7.78867e-05 "0.5_2970" 3277
2:150 7.78867e-05 "0.5_2973" 3280
2:151 7.78867e-05 "0.5_2982" 3289
2:152 7.78867e-05 "0.5_2997" 3304
2:153 7.78867e-05 "0.5_3005" 3312
2:154 7.13961e-05 "0.5_216" 523
2:155 7.13961e-05 "0.5_242" 549
2:156 7.13961e-05 "0.5_269" 576
2:157 7.13961e-05 "0.5_271" 578
2:158 7.13961e-05 "0.5_278" 585
2:159 7.13961e-05 "0.5_280" 587
2:160 7.13961e-05 "0.5_282" 589
2:161 7.13961e-05 "0.5_289" 596
2:162 7.13961e-05 "0.5_304" 611
2:163 7.13961e-05 "0.5_1113" 1420
2:164 7.13961e-05 "0.5_1127" 1434
2:165 7.13961e-05 "0.5_1138" 1445
2:166 7.13961e-05 "0.5_1153" 1460
2:167 7.13961e-05 "0.5_1170" 1477
2:168 7.13961e-05 "0.5_1171" 1478
2:169 7.13961e-05 "0.5_1182" 1489
2:170 7.13961e-05 "0.5_1191" 1498
2:171 7.13961e-05 "0.5_1193" 1500
2:172 7.13961e-05 "0.5_1203" 1510
2:173 7.13961e-05 "0.5_1458" 1765
2:174 7.13961e-05 "0.5_2401" 2708
2:175 7.13961e-05 "0.5_2435" 2742
2:176 7.13961e-05 "0.5_2441" 2748
2:177 7.13961e-05 "0.5_2471" 2778
2:178 7.13961e-05 "0.5_2591" 2898
2:179 7.13961e-05 "0.5_2606" 2913
2:180 7.13961e-05 "0.5_2607" 2914
2:181 7.13961e-05 "0.5_2717" 3024
2:182 7.13961e-05 "0.5_2737" 3044
2:183 7.13961e-05 "0.5_2745" 3052
2:184 7.13961e-05 "0.5_2765" 3072
2:185 7.13961e-05 "0.5_2946" 3253
2:186 7.13961e-05 "0.5_2954" 3261
2:187 7.13961e-05 "0.5_2959" 3266
2:188 7.13961e-05 "0.5_2978" 3285
2:189 7.13961e-05 "0.5_2979" 3286
2:190 7.13961e-05 "0.5_2981" 3288
2:191 7.13961e-05 "0.5_3001" 3308
2:192 7.13961e-05 "0.5_3006" 3313
2:193 7.13961e-05 "0.5_3007" 3314
2:194 7.13961e-05 "0.5_3014" 3321
2:195 6.49056e-05 "0.5_285" 592
2:196 6.49056e-05 "0.5_1102" 1409
2:197 6.49056e-05 "0.5_1103" 1410
2:198 6.49056e-05 "0.5_1126" 1433
2:199 6.49056e-05 "0.5_1155" 1462
2:200 6.49056e-05 "0.5_1168" 1475
2:201 6.49056e-05 "0.5_1169" 1476
2:202 6.49056e-05 "0.5_1183" 1490
2:203 6.49056e-05 "0.5_1187" 1494
2:204 6.49056e-05 "0.5_1202" 1509
2:205 6.49056e-05 "0.5_1315" 1622
2:206 6.49056e-05 "0.5_1461" 1768
2:207 6.49056e-05 "0.5_1817" 2124
2:208 6.49056e-05 "0.5_1898" 2205
2:209 6.49056e-05 "0.5_1985" 2292
2:210 6.49056e-05 "0.5_2426" 2733
2:211 6.49056e-05 "0.5_2595" 2902
2:212 6.49056e-05 "0.5_2610" 2917
2:213 6.49056e-05 "0.5_2703" 3010
2:214 6.49056e-05 "0.5_2705" 3012
2:215 6.49056e-05 "0.5_2706" 3013
2:216 6.49056e-05 "0.5_2723" 3030
2:217 6.49056e-05 "0.5_2740" 3047
2:218 6.49056e-05 "0.5_2747" 3054
2:219 6.49056e-05 "0.5_2754" 3061
2:220 6.49056e-05 "0.5_2761" 3068
2:221 6.49056e-05 "0.5_2794" 3101
2:222 6.49056e-05 "0.5_2958" 3265
2:223 6.49056e-05 "0.5_2964" 3271
2:224 6.49056e-05 "0.5_2965" 3272
2:225 6.49056e-05 "0.5_2972" 3279
2:226 6.49056e-05 "0.5_2994" 3301
2:227 6.49056e-05 "0.5_3009" 3316
2:228 5.8415e-05 "0.5_210" 517
2:229 5.8415e-05 "0.5_211" 518
2:230 5.8415e-05 "0.5_226" 533
2:231 5.8415e-05 "0.5_243" 550
2:232 5.8415e-05 "0.5_260" 567
2:233 5.8415e-05 "0.5_261" 568
2:234 5.8415e-05 "0.5_264" 571
2:235 5.8415e-05 "0.5_266" 573
2:236 5.8415e-05 "0.5_279" 586
2:237 5.8415e-05 "0.5_286" 593
2:238 5.8415e-05 "0.5_288" 595
2:239 5.8415e-05 "0.5_1104" 1411
2:240 5.8415e-05 "0.5_1125" 1432
2:241 5.8415e-05 "0.5_1140" 1447
2:242 5.8415e-05 "0.5_1159" 1466
2:243 5.8415e-05 "0.5_1165" 1472
2:244 5.8415e-05 "0.5_1173" 1480
2:245 5.8415e-05 "0.5_1179" 1486
2:246 5.8415e-05 "0.5_1185" 1492
2:247 5.8415e-05 "0.5_1186" 1493
2:248 5.8415e-05 "0.5_1207" 1514
2:249 5.8415e-05 "0.5_1222" 1529
2:250 5.8415e-05 "0.5_1969" 2276
2:251 5.8415e-05 "0.5_1998" 2305
2:252 5.8415e-05 "0.5_2393" 2700
2:253 5.8415e-05 "0.5_2425" 2732
2:254 5.8415e-05 "0.5_2458" 2765
2:255 5.8415e-05 "0.5_2475" 2782
2:256 5.8415e-05 "0.5_2714" 3021
2:257 5.8415e-05 "0.5_2715" 3022
2:258 5.8415e-05 "0.5_2763" 3070
2:259 5.8415e-05 "0.5_2772" 3079
2:260 5.8415e-05 "0.5_2782" 3089
2:261 5.8415e-05 "0.5_2797" 3104
2:262 5.8415e-05 "0.5_2960" 3267
2:263 5.8415e-05 "0.5_2975" 3282
2:264 5.8415e-05 "0.5_2980" 3287
2:265 5.8415e-05 "0.5_2992" 3299
2:266 5.8415e-05 "0.5_2995" 3302
2:267 5.8415e-05 "0.5_3002" 3309
2:268 5.19244e-05 "0.5_215" 522
2:269 5.19244e-05 "0.5_227" 534
2:270 5.19244e-05 "0.5_233" 540
2:271 5.19244e-05 "0.5_239" 546
2:272 5.19244e-05 "0.5_251" 558
2:273 5.19244e-05 "0.5_268" 575
2:274 5.19244e-05 "0.5_290" 597
2:275 5.19244e-05 "0.5_291" 598
2:276 5.19244e-05 "0.5_1181" 1488
2:277 5.19244e-05 "0.5_1192" 1499
2:278 5.19244e-05 "0.5_1206" 1513
2:279 5.19244e-05 "0.5_1208" 1515
2:280 5.19244e-05 "0.5_1224" 1531
2:281 5.19244e-05 "0.5_1457" 1764
2:282 5.19244e-05 "0.5_2077" 2384
2:283 5.19244e-05 "0.5_2082" 2389
2:284 5.19244e-05 "0.5_2399" 2706
2:285 5.19244e-05 "0.5_2404" 2711
2:286 5.19244e-05 "0.5_2708" 3015
2:287 5.19244e-05 "0.5_2713" 3020
2:288 5.19244e-05 "0.5_2719" 3026
2:289 5.19244e-05 "0.5_2720" 3027
2:290 5.19244e-05 "0.5_2721" 3028
2:291 5.19244e-05 "0.5_2736" 3043
2:292 5.19244e-05 "0.5_2755" 3062
2:293 5.19244e-05 "0.5_2759" 3066
2:294 5.19244e-05 "0.5_2762" 3069
2:295 5.19244e-05 "0.5_2764" 3071
2:296 5.19244e-05 "0.5_2784" 3091
2:297 5.19244e-05 "0.5_2949" 3256
2:298 5.19244e-05 "0.5_2961" 3268
2:299 5.19244e-05 "0.5_2968" 3275
2:300 5.19244e-05 "0.5_2984" 3291
2:301 5.19244e-05 "0.5_2989" 3296
2:302 5.19244e-05 "0.5_2991" 3298
2:303 4.54339e-05 "0.5_208" 515
2:304 4.54339e-05 "0.5_212" 519
2:305 4.54339e-05 "0.5_214" 521
2:306 4.54339e-05 "0.5_217" 524
2:307 4.54339e-05 "0.5_231" 538
2:308 4.54339e-05 "0.5_238" 545
2:309 4.54339e-05 "0.5_241" 548
2:310 4.54339e-05 "0.5_250" 557
2:311 4.54339e-05 "0.5_252" 559
2:312 4.54339e-05 "0.5_267" 574
2:313 4.54339e-05 "0.5_292" 599
2:314 4.54339e-05 "0.5_1116" 1423
2:315 4.54339e-05 "0.5_1128" 1435
2:316 4.54339e-05 "0.5_1139" 1446
2:317 4.54339e-05 "0.5_1162" 1469
2:318 4.54339e-05 "0.5_1172" 1479
2:319 4.54339e-05 "0.5_1177" 1484
2:320 4.54339e-05 "0.5_1362" 1669
2:321 4.54339e-05 "0.5_2446" 2753
2:322 4.54339e-05 "0.5_2468" 2775
2:323 4.54339e-05 "0.5_2738" 3045
2:324 4.54339e-05 "0.5_2748" 3055
2:325 4.54339e-05 "0.5_2756" 3063
2:326 4.54339e-05 "0.5_2771" 3078
2:327 4.54339e-05 "0.5_2778" 3085
2:328 4.54339e-05 "0.5_2793" 3100
2:329 4.54339e-05 "0.5_2955" 3262
2:330 4.54339e-05 "0.5_2971" 3278
2:331 4.54339e-05 "0.5_2976" 3283
2:332 4.54339e-05 "0.5_2977" 3284
2:333 4.54339e-05 "0.5_2993" 3300
2:334 4.54339e-05 "0.5_3000" 3307
2:335 3.89433e-05 "0.5_237" 544
2:336 3.89433e-05 "0.5_240" 547
2:337 3.89433e-05 "0.5_248" 555
2:338 3.89433e-05 "0.5_1106" 1413
2:339 3.89433e-05 "0.5_1114" 1421
2:340 3.89433e-05 "0.5_1143" 1450
2:341 3.89433e-05 "0.5_1223" 1530
2:342 3.89433e-05 "0.5_1379" 1686
2:343 3.89433e-05 "0.5_1466" 1773
2:344 3.89433e-05 "0.5_1995" 2302
2:345 3.89433e-05 "0.5_2101" 2408
2:346 3.89433e-05 "0.5_2451" 2758
2:347 3.89433e-05 "0.5_2568" 2875
2:348 3.89433e-05 "0.5_2711" 3018
2:349 3.89433e-05 "0.5_2716" 3023
2:350 3.89433e-05 "0.5_2767" 3074
2:351 3.89433e-05 "0.5_2791" 3098
2:352 3.89433e-05 "0.5_2792" 3099
2:353 3.89433e-05 "0.5_2962" 3269
2:354 3.89433e-05 "0.5_2963" 3270
2:355 3.89433e-05 "0.5_2986" 3293
2:356 3.24528e-05 "0.5_206" 513
2:357 3.24528e-05 "0.5_236" 543
2:358 3.24528e-05 "0.5_259" 566
2:359 3.24528e-05 "0.5_294" 601
2:360 3.24528e-05 "0.5_1105" 1412
2:361 3.24528e-05 "0.5_1135" 1442
2:362 3.24528e-05 "0.5_1142" 1449
2:363 3.24528e-05 "0.5_1265" 1572
2:364 3.24528e-05 "0.5_2456" 2763
2:365 3.24528e-05 "0.5_2709" 3016
2:366 3.24528e-05 "0.5_2712" 3019
2:367 3.24528e-05 "0.5_2953" 3260
2:368 2.59622e-05 "0.5_281" 588
2:369 2.59622e-05 "0.5_298" 605
2:370 2.59622e-05 "0.5_1112" 1419
2:371 2.59622e-05 "0.5_1130" 1437
2:372 2.59622e-05 "0.5_1131" 1438
2:373 2.59622e-05 "0.5_1167" 1474
2:374 2.59622e-05 "0.5_1671" 1978
2:375 2.59622e-05 "0.5_1895" 2202
2:376 2.59622e-05 "0.5_1913" 2220
2:377 2.59622e-05 "0.5_1943" 2250
2:378 2.59622e-05 "0.5_1973" 2280
2:379 2.59622e-05 "0.5_2080" 2387
2:380 2.59622e-05 "0.5_2125" 2432
2:381 2.59622e-05 "0.5_2472" 2779
2:382 2.59622e-05 "0.5_2474" 2781
2:383 2.59622e-05 "0.5_2725" 3032
2:384 2.59622e-05 "0.5_2739" 3046
2:385 2.59622e-05 "0.5_2785" 3092
2:386 1.94717e-05 "0.5_207" 514
2:387 1.94717e-05 "0.5_235" 542
2:388 1.94717e-05 "0.5_253" 560
2:389 1.94717e-05 "0.5_1110" 1417
2:390 1.94717e-05 "0.5_1118" 1425
2:391 1.94717e-05 "0.5_1129" 1436
2:392 1.94717e-05 "0.5_1141" 1448
2:393 1.94717e-05 "0.5_1145" 1452
2:394 1.94717e-05 "0.5_1147" 1454
2:395 1.94717e-05 "0.5_1163" 1470
2:396 1.94717e-05 "0.5_1166" 1473
2:397 1.94717e-05 "0.5_1209" 1516
2:398 1.94717e-05 "0.5_1210" 1517
2:399 1.94717e-05 "0.5_1211" 1518
2:400 1.94717e-05 "0.5_1212" 1519
2:401 1.94717e-05 "0.5_1216" 1523
2:402 1.94717e-05 "0.5_1225" 1532
2:403 1.94717e-05 "0.5_1247" 1554
2:404 1.94717e-05 "0.5_1262" 1569
2:405 1.94717e-05 "0.5_1281" 1588
2:406 1.94717e-05 "0.5_1483" 1790
2:407 1.94717e-05 "0.5_1912" 2219
2:408 1.94717e-05 "0.5_1932" 2239
2:409 1.94717e-05 "0.5_1972" 2279
2:410 1.94717e-05 "0.5_2107" 2414
2:411 1.94717e-05 "0.5_2567" 2874
2:412 1.94717e-05 "0.5_2603" 2910
2:413 1.94717e-05 "0.5_2623" 2930
2:414 1.94717e-05 "0.5_2704" 3011
2:415 1.94717e-05 "0.5_2718" 3025
2:416 1.94717e-05 "0.5_2728" 3035
2:417 1.94717e-05 "0.5_2731" 3038
2:418 1.94717e-05 "0.5_2732" 3039
2:419 1.94717e-05 "0.5_2734" 3041
2:420 1.94717e-05 "0.5_2752" 3059
2:421 1.94717e-05 "0.5_2753" 3060
2:422 1.94717e-05 "0.5_2773" 3080
2:423 1.94717e-05 "0.5_2787" 3094
2:424 1.94717e-05 "0.5_2795" 3102
2:425 1.29811e-05 "0.5_209" 516
2:426 1.29811e-05 "0.5_218" 525
2:427 1.29811e-05 "0.5_228" 535
2:428 1.29811e-05 "0.5_1107" 1414
2:429 1.29811e-05 "0.5_1108" 1415
2:430 1.29811e-05 "0.5_1109" 1416
2:431 1.29811e-05 "0.5_1117" 1424
2:432 1.29811e-05 "0.5_1121" 1428
2:433 1.29811e-05 "0.5_1122" 1429
2:434 1.29811e-05 "0.5_1123" 1430
2:435 1.29811e-05 "0.5_1124" 1431
2:436 1.29811e-05 "0.5_1132" 1439
2:437 1.29811e-05 "0.5_1133" 1440
2:438 1.29811e-05 "0.5_1134" 1441
2:439 1.29811e-05 "0.5_1136" 1443
2:440 1.29811e-05 "0.5_1137" 1444
2:441 1.29811e-05 "0.5_1144" 1451
2:442 1.29811e-05 "0.5_1164" 1471
2:443 1.29811e-05 "0.5_1174" 1481
2:444 1.29811e-05 "0.5_1178" 1485
2:445 1.29811e-05 "0.5_1194" 1501
2:446 1.29811e-05 "0.5_1195" 1502
2:447 1.29811e-05 "0.5_1196" 1503
2:448 1.29811e-05 "0.5_1215" 1522
2:449 1.29811e-05 "0.5_1220" 1527
2:450 1.29811e-05 "0.5_1221" 1528
2:451 1.29811e-05 "0.5_1373" 1680
2:452 1.29811e-05 "0.5_2626" 2933
2:453 1.29811e-05 "0.5_2726" 3033
2:454 1.29811e-05 "0.5_2729" 3036
2:455 1.29811e-05 "0.5_2730" 3037
2:456 1.29811e-05 "0.5_2757" 3064
2:457 1.29811e-05 "0.5_2758" 3065
2:458 1.29811e-05 "0.5_2769" 3076
2:459 1.29811e-05 "0.5_2770" 3077
2:460 1.29811e-05 "0.5_2786" 3093
2:461 1.29811e-05 "0.5_2796" 3103
2:462 6.49056e-06 "0.5_234" 541
2:463 6.49056e-06 "0.5_265" 572
2:464 6.49056e-06 "0.5_297" 604
2:465 6.49056e-06 "0.5_299" 606
2:466 6.49056e-06 "0.5_1111" 1418
2:467 6.49056e-06 "0.5_1115" 1422
2:468 6.49056e-06 "0.5_1119" 1426
2:469 6.49056e-06 "0.5_1120" 1427
2:470 6.49056e-06 "0.5_1146" 1453
2:471 6.49056e-06 "0.5_1161" 1468
2:472 6.49056e-06 "0.5_1175" 1482
2:473 6.49056e-06 "0.5_1176" 1483
2:474 6.49056e-06 "0.5_1205" 1512
2:475 6.49056e-06 "0.5_1213" 1520
2:476 6.49056e-06 "0.5_1214" 1521
2:477 6.49056e-06 "0.5_1246" 1553
2:478 6.49056e-06 "0.5_1289" 1596
2:479 6.49056e-06 "0.5_1310" 1617
2:480 6.49056e-06 "0.5_1311" 1618
2:481 6.49056e-06 "0.5_1380" 1687
2:482 6.49056e-06 "0.5_1382" 1689
2:483 6.49056e-06 "0.5_1920" 2227
2:484 6.49056e-06 "0.5_2081" 2388
2:485 6.49056e-06 "0.5_2116" 2423
2:486 6.49056e-06 "0.5_2122" 2429
2:487 6.49056e-06 "0.5_2727" 3034
2:488 6.49056e-06 "0.5_2733" 3040
2:489 6.49056e-06 "0.5_2741" 3048
2:490 6.49056e-06 "0.5_2742" 3049
2:491 6.49056e-06 "0.5_2743" 3050
2:492 6.49056e-06 "0.5_2751" 3058
2:493 6.49056e-06 "0.5_2788" 3095
2:494 6.49056e-06 "0.5_2790" 3097
2:495 6.49056e-06 "0.5_2798" 3105
2:496 6.49056e-06 "0.5_2998" 3305
3:1 0.00164211 "Abies concolor" 217
3:2 0.00125268 "Abies grandis" 176
3:3 0.000967093 "Pinus monticola" 179
3:4 0.000876225 "Acer macrophyllum" 244
3:5 0.000856753 "Thuja plicata" 181
3:6 0.000856753 "Alnus rubra" 186
3:7 0.000843772 "Tsuga heterophylla" 182
3:8 0.000824301 "Prunus emarginata" 252
3:9 0.000778867 "Taxus brevifolia" 180
3:10 0.00069449 "Juniperus occidentalis" 190
3:11 0.000616603 "Tsuga mertensiana" 188
3:12 0.000610112 "Calocedrus decurrens" 262
3:13 0.000603622 "Quercus kelloggii" 267
3:14 0.000597131 "Pinus lambertiana" 263
3:15 0.00058415 "Quercus chrysolepis" 256
3:16 0.000538716 "Quercus garryana" 265
3:17 0.000532226 "Umbellularia californica" 248
3:18 0.000512754 "Arbutus menziesii" 253
3:19 0.000486792 "Pinus jeffreyi" 222
3:20 0.000473811 "Cornus nuttallii" 259
3:21 0.000428377 "Abies magnifica" 221
3:22 0.000415396 "Quercus wislizeni" 291
3:23 0.000395924 "Quercus douglasii" 289
3:24 0.000395924 "Abies amabilis" 268
3:25 0.000376452 "Alnus rhombifolia" 118
3:26 0.000363471 "Chrysolepis chrysophylla" 254
3:27 0.000363471 "Fraxinus latifolia" 261
3:28 0.000356981 "Lithocarpus densiflorus" 258
3:29 0.000324528 "Pinus sabiniana" 293
3:30 0.000318037 "Picea sitchensis" 257
3:31 0.000298566 "Quercus lobata" 273
3:32 0.000292075 "Aesculus californica" 290
3:33 0.000285584 "Quercus agrifolia" 260
3:34 0.000253132 "Abies procera" 269
3:35 0.00023366 "Juniperus californica" 243
3:36 0.000207698 "0.5_2812" 3119
3:37 0.000207698 "0.5_2842" 3149
3:38 0.000201207 "0.5_2937" 3244
3:39 0.000194717 "0.5_1930" 2237
3:40 0.000194717 "0.5_2803" 3110
3:41 0.000194717 "0.5_2815" 3122
3:42 0.000194717 "0.5_2844" 3151
3:43 0.000194717 "0.5_2935" 3242
3:44 0.000194717 "0.5_1958" 2265
3:45 0.000188226 "0.5_1908" 2215
3:46 0.000188226 "0.5_2906" 3213
3:47 0.000181736 "Pinus attenuata" 264
3:48 0.000181736 "0.5_1919" 2226
3:49 0.000181736 "0.5_2810" 3117
3:50 0.000181736 "0.5_2814" 3121
3:51 0.000181736 "0.5_2822" 3129
3:52 0.000181736 "0.5_2873" 3180
3:53 0.000181736 "0.5_2938" 3245
3:54 0.000175245 "0.5_1903" 2210
3:55 0.000175245 "0.5_1953" 2260
3:56 0.000175245 "0.5_2817" 3124
3:57 0.000175245 "0.5_2841" 3148
3:58 0.000175245 "0.5_2850" 3157
3:59 0.000168754 "0.5_1927" 2234
3:60 0.000168754 "0.5_1952" 2259
3:61 0.000168754 "0.5_2813" 3120
3:62 0.000168754 "0.5_2816" 3123
3:63 0.000168754 "0.5_2829" 3136
3:64 0.000168754 "0.5_1928" 2235
3:65 0.000168754 "0.5_1948" 2255
3:66 0.000168754 "0.5_1968" 2275
3:67 0.000168754 "0.5_2594" 2901
3:68 0.000162264 "0.5_1929" 2236
3:69 0.000162264 "0.5_2808" 3115
3:70 0.000162264 "0.5_2821" 3128
3:71 0.000162264 "0.5_2828" 3135
3:72 0.000162264 "0.5_2834" 3141
3:73 0.000162264 "0.5_2847" 3154
3:74 0.000162264 "0.5_2936" 3243
3:75 0.000162264 "Malus fusca" 270
3:76 0.000162264 "Xanthocyparis nootkatensis" 271
3:77 0.000155773 "Sequoia sempervirens" 266
3:78 0.000155773 "0.5_1918" 2225
3:79 0.000155773 "0.5_1951" 2258
3:80 0.000155773 "0.5_2805" 3112
3:81 0.000155773 "0.5_2818" 3125
3:82 0.000155773 "0.5_1925" 2232
3:83 0.000155773 "0.5_1949" 2256
3:84 0.000155773 "0.5_2590" 2897
3:85 0.000149283 "0.5_2872" 3179
3:86 0.000149283 "0.5_2909" 3216
3:87 0.000149283 "0.5_219" 526
3:88 0.000149283 "0.5_1980" 2287
3:89 0.000142792 "0.5_2801" 3108
3:90 0.000142792 "0.5_2811" 3118
3:91 0.000142792 "0.5_2846" 3153
3:92 0.000142792 "0.5_2892" 3199
3:93 0.000142792 "0.5_2600" 2907
3:94 0.000136302 "0.5_2806" 3113
3:95 0.000136302 "0.5_2830" 3137
3:96 0.000136302 "0.5_2843" 3150
3:97 0.000136302 "0.5_2899" 3206
3:98 0.000136302 "0.5_2932" 3239
3:99 0.000136302 "0.5_224" 531
3:100 0.000136302 "0.5_1921" 2228
3:101 0.000136302 "0.5_1950" 2257
3:102 0.000136302 "0.5_2586" 2893
3:103 0.000129811 "0.5_1905" 2212
3:104 0.000129811 "0.5_1926" 2233
3:105 0.000129811 "0.5_1931" 2238
3:106 0.000129811 "0.5_2824" 3131
3:107 0.000129811 "0.5_2827" 3134
3:108 0.000129811 "0.5_2840" 3147
3:109 0.000129811 "0.5_2874" 3181
3:110 0.000129811 "0.5_2890" 3197
3:111 0.000129811 "0.5_1975" 2282
3:112 0.000129811 "0.5_2584" 2891
3:113 0.000129811 "0.5_2589" 2896
3:114 0.000129811 "0.5_2598" 2905
3:115 0.000129811 "0.5_2613" 2920
3:116 0.000123321 "0.5_2819" 3126
3:117 0.000123321 "0.5_2875" 3182
3:118 0.000123321 "0.5_2913" 3220
3:119 0.000123321 "0.5_2939" 3246
3:120 0.000123321 "0.5_2941" 3248
3:121 0.000123321 "0.5_2587" 2894
3:122 0.000123321 "0.5_2593" 2900
3:123 0.00011683 "0.5_1922" 2229
3:124 0.00011683 "0.5_2820" 3127
3:125 0.00011683 "0.5_2823" 3130
3:126 0.00011683 "0.5_2835" 3142
3:127 0.00011683 "0.5_2849" 3156
3:128 0.00011683 "0.5_2856" 3163
3:129 0.00011683 "0.5_2884" 3191
3:130 0.00011683 "0.5_2905" 3212
3:131 0.00011683 "0.5_1904" 2211
3:132 0.00011683 "0.5_1924" 2231
3:133 0.00011683 "0.5_1987" 2294
3:134 0.00011683 "0.5_1996" 2303
3:135 0.00011683 "0.5_2581" 2888
3:136 0.00011683 "0.5_2618" 2925
3:137 0.00011683 "0.5_2621" 2928
3:138 0.00011683 "0.5_2622" 2929
3:139 0.000110339 "Pinus coulteri" 299
3:140 0.000110339 "0.5_2804" 3111
3:141 0.000110339 "0.5_2891" 3198
3:142 0.000110339 "0.5_2901" 3208
3:143 0.000110339 "0.5_1907" 2214
3:144 0.000110339 "0.5_2601" 2908
3:145 0.000103849 "0.5_1966" 2273
3:146 0.000103849 "0.5_2831" 3138
3:147 0.000103849 "0.5_2882" 3189
3:148 0.000103849 "0.5_283" 590
3:149 0.000103849 "0.5_1981" 2288
3:150 0.000103849 "0.5_2605" 2912
3:151 0.000103849 "0.5_1370" 1677
3:152 9.73583e-05 "Chamaecyparis lawsoniana" 255
3:153 9.73583e-05 "Platanus racemosa" 292
3:154 9.73583e-05 "0.5_1960" 2267
3:155 9.73583e-05 "0.5_2836" 3143
3:156 9.73583e-05 "0.5_2851" 3158
3:157 9.73583e-05 "0.5_2857" 3164
3:158 9.73583e-05 "0.5_2880" 3187
3:159 9.73583e-05 "0.5_2887" 3194
3:160 9.73583e-05 "0.5_2900" 3207
3:161 9.73583e-05 "0.5_2921" 3228
3:162 9.73583e-05 "0.5_2940" 3247
3:163 9.73583e-05 "0.5_1935" 2242
3:164 9.73583e-05 "0.5_1947" 2254
3:165 9.73583e-05 "0.5_1954" 2261
3:166 9.73583e-05 "0.5_1976" 2283
3:167 9.73583e-05 "0.5_2560" 2867
3:168 9.73583e-05 "0.5_2583" 2890
3:169 9.73583e-05 "0.5_2619" 2926
3:170 9.73583e-05 "0.5_2620" 2927
3:171 9.73583e-05 "0.5_1332" 1639
3:172 9.73583e-05 "0.5_1963" 2270
3:173 9.08678e-05 "0.5_1961" 2268
3:174 9.08678e-05 "0.5_1964" 2271
3:175 9.08678e-05 "0.5_2799" 3106
3:176 9.08678e-05 "0.5_2858" 3165
3:177 9.08678e-05 "0.5_2883" 3190
3:178 9.08678e-05 "0.5_2889" 3196
3:179 9.08678e-05 "0.5_2902" 3209
3:180 9.08678e-05 "0.5_2911" 3218
3:181 9.08678e-05 "0.5_1955" 2262
3:182 9.08678e-05 "0.5_1956" 2263
3:183 9.08678e-05 "0.5_2002" 2309
3:184 9.08678e-05 "0.5_2570" 2877
3:185 9.08678e-05 "0.5_1965" 2272
3:186 8.43772e-05 "Torreya californica" 294
3:187 8.43772e-05 "0.5_2848" 3155
3:188 8.43772e-05 "0.5_2869" 3176
3:189 8.43772e-05 "0.5_2878" 3185
3:190 8.43772e-05 "0.5_254" 561
3:191 8.43772e-05 "0.5_1989" 2296
3:192 8.43772e-05 "0.5_2000" 2307
3:193 8.43772e-05 "0.5_2573" 2880
3:194 8.43772e-05 "0.5_2580" 2887
3:195 8.43772e-05 "0.5_2588" 2895
3:196 8.43772e-05 "0.5_2898" 3205
3:197 7.78867e-05 "0.5_2859" 3166
3:198 7.78867e-05 "0.5_2870" 3177
3:199 7.78867e-05 "0.5_2893" 3200
3:200 7.78867e-05 "0.5_2895" 3202
3:201 7.78867e-05 "0.5_2925" 3232
3:202 7.78867e-05 "0.5_2931" 3238
3:203 7.78867e-05 "0.5_1990" 2297
3:204 7.78867e-05 "0.5_1991" 2298
3:205 7.78867e-05 "0.5_2571" 2878
3:206 7.78867e-05 "0.5_2572" 2879
3:207 7.78867e-05 "0.5_2577" 2884
3:208 7.78867e-05 "0.5_2579" 2886
3:209 7.78867e-05 "0.5_2617" 2924
3:210 7.78867e-05 "0.5_2628" 2935
3:211 7.13961e-05 "0.5_2886" 3193
3:212 7.13961e-05 "0.5_2896" 3203
3:213 7.13961e-05 "0.5_1979" 2286
3:214 7.13961e-05 "0.5_1983" 2290
3:215 7.13961e-05 "0.5_2001" 2308
3:216 7.13961e-05 "0.5_1909" 2216
3:217 7.13961e-05 "0.5_2597" 2904
3:218 6.49056e-05 "Pseudotsuga macrocarpa" 287
3:219 6.49056e-05 "0.5_2800" 3107
3:220 6.49056e-05 "0.5_2837" 3144
3:221 6.49056e-05 "0.5_2876" 3183
3:222 6.49056e-05 "0.5_2877" 3184
3:223 6.49056e-05 "0.5_2897" 3204
3:224 6.49056e-05 "0.5_2903" 3210
3:225 6.49056e-05 "0.5_1906" 2213
3:226 6.49056e-05 "0.5_1957" 2264
3:227 6.49056e-05 "0.5_1984" 2291
3:228 6.49056e-05 "0.5_2576" 2883
3:229 6.49056e-05 "0.5_2585" 2892
3:230 6.49056e-05 "0.5_2602" 2909
3:231 6.49056e-05 "0.5_2616" 2923
3:232 6.49056e-05 "0.5_305" 612
3:233 6.49056e-05 "0.5_1911" 2218
3:234 6.49056e-05 "0.5_1923" 2230
3:235 5.8415e-05 "0.5_2854" 3161
3:236 5.8415e-05 "0.5_2904" 3211
3:237 5.8415e-05 "0.5_1988" 2295
3:238 5.8415e-05 "0.5_2574" 2881
3:239 5.8415e-05 "0.5_2627" 2934
3:240 5.19244e-05 "0.5_2832" 3139
3:241 5.19244e-05 "0.5_2926" 3233
3:242 5.19244e-05 "0.5_2927" 3234
3:243 5.19244e-05 "0.5_2928" 3235
3:244 5.19244e-05 "0.5_2942" 3249
3:245 5.19244e-05 "0.5_1939" 2246
3:246 5.19244e-05 "0.5_2578" 2885
3:247 5.19244e-05 "0.5_2630" 2937
3:248 5.19244e-05 "0.5_2845" 3152
3:249 5.19244e-05 "0.5_1915" 2222
3:250 5.19244e-05 "0.5_1938" 2245
3:251 5.19244e-05 "0.5_1959" 2266
3:252 5.19244e-05 "0.5_1962" 2269
3:253 5.19244e-05 "0.5_2881" 3188
3:254 4.54339e-05 "0.5_2575" 2882
3:255 4.54339e-05 "0.5_2629" 2936
3:256 4.54339e-05 "0.5_1914" 2221
3:257 4.54339e-05 "0.5_1986" 2293
3:258 3.89433e-05 "0.5_2807" 3114
3:259 3.89433e-05 "0.5_2833" 3140
3:260 3.89433e-05 "0.5_2929" 3236
3:261 3.89433e-05 "0.5_1977" 2284
3:262 3.89433e-05 "0.5_2614" 2921
3:263 3.89433e-05 "0.5_2625" 2932
3:264 3.89433e-05 "0.5_1916" 2223
3:265 3.24528e-05 "Picea breweriana" 295
3:266 3.24528e-05 "Pinus balfouriana" 296
3:267 3.24528e-05 "Cupressus sargentii" 298
3:268 3.24528e-05 "Pinus muricata" 300
3:269 3.24528e-05 "Quercus engelmannii" 301
3:270 3.24528e-05 "0.5_1970" 2277
3:271 2.59622e-05 "Pinus radiata" 305
3:272 2.59622e-05 "0.5_2855" 3162
3:273 2.59622e-05 "0.5_2879" 3186
3:274 2.59622e-05 "0.5_1978" 2285
3:275 1.94717e-05 "0.5_2802" 3109
3:276 1.94717e-05 "0.5_2888" 3195
3:277 1.94717e-05 "0.5_1992" 2299
3:278 1.94717e-05 "0.5_2582" 2889
3:279 1.94717e-05 "Juglans hindsii" 272
3:280 1.29811e-05 "Sequoiadendron giganteum" 297
3:281 1.29811e-05 "Cupressus macrocarpa" 303
3:282 1.29811e-05 "0.5_2599" 2906
3:283 1.29811e-05 "0.5_2894" 3201
3:284 1.29811e-05 "0.5_2907" 3214
3:285 1.29811e-05 "0.5_2908" 3215
3:286 1.29811e-05 "0.5_2917" 3224
3:287 1.29811e-05 "0.5_2919" 3226
3:288 1.29811e-05 "0.5_2924" 3231
3:289 1.29811e-05 "0.5_1945" 2252
3:290 1.29811e-05 "0.5_1999" 2306
3:291 6.49056e-06 "Abies bracteata" 304
3:292 6.49056e-06 "Cupressus guadalupensis" 306
3:293 6.49056e-06 "Cupressus bakeri" 307
3:294 6.49056e-06 "0.5_2809" 3116
3:295 6.49056e-06 "0.5_2825" 3132
3:296 6.49056e-06 "0.5_2838" 3145
3:297 6.49056e-06 "0.5_2852" 3159
3:298 6.49056e-06 "0.5_2853" 3160
3:299 6.49056e-06 "0.5_2885" 3192
3:300 6.49056e-06 "0.5_2910" 3217
3:301 6.49056e-06 "0.5_2930" 3237
3:302 6.49056e-06 "0.5_2933" 3240
3:303 6.49056e-06 "0.5_2934" 3241
3:304 6.49056e-06 "0.5_2943" 3250
3:305 6.49056e-06 "0.5_295" 602
3:306 6.49056e-06 "0.5_1309" 1616
3:307 6.49056e-06 "0.5_1902" 2209
3:308 6.49056e-06 "0.5_1940" 2247
3:309 6.49056e-06 "0.5_1941" 2248
3:310 6.49056e-06 "0.5_1946" 2253
3:311 6.49056e-06 "0.5_1974" 2281
3:312 6.49056e-06 "0.5_1982" 2289
4:1 0.00154475 "Pinus edulis" 219
4:2 0.00138898 "Quercus gambelii" 218
4:3 0.000876225 "Juniperus monosperma" 202
4:4 0.000480301 "Juniperus deppeana" 225
4:5 0.000447848 "Quercus arizonica" 227
4:6 0.000279094 "Prosopis velutina" 239
4:7 0.000266113 "Quercus emoryi" 232
4:8 0.000259622 "Robinia neomexicana" 226
4:9 0.000207698 "Pinus strobiformis" 228
4:10 0.000207698 "Quercus rugosa" 231
4:11 0.000194717 "Pinus cembroides" 233
4:12 0.000175245 "0.5_1729" 2036
4:13 0.000155773 "Quercus hypoleucoides" 230
4:14 0.000149283 "0.5_1421" 1728
4:15 0.000149283 "0.5_1761" 2068
4:16 0.000136302 "0.5_1797" 2104
4:17 0.000136302 "0.5_1801" 2108
4:18 0.000136302 "0.5_1440" 1747
4:19 0.000129811 "0.5_1760" 2067
4:20 0.000129811 "0.5_1820" 2127
4:21 0.000123321 "0.5_1419" 1726
4:22 0.000123321 "0.5_1819" 2126
4:23 0.00011683 "0.5_1773" 2080
4:24 0.000110339 "0.5_1811" 2118
4:25 0.000110339 "0.5_1733" 2040
4:26 0.000103849 "0.5_1463" 1770
4:27 0.000103849 "0.5_1765" 2072
4:28 0.000103849 "0.5_1777" 2084
4:29 0.000103849 "0.5_1793" 2100
4:30 9.73583e-05 "0.5_1415" 1722
4:31 9.73583e-05 "0.5_1417" 1724
4:32 9.73583e-05 "0.5_1794" 2101
4:33 9.73583e-05 "0.5_1726" 2033
4:34 9.08678e-05 "0.5_1432" 1739
4:35 9.08678e-05 "0.5_1467" 1774
4:36 9.08678e-05 "0.5_1728" 2035
4:37 9.08678e-05 "0.5_1739" 2046
4:38 9.08678e-05 "0.5_1784" 2091
4:39 8.43772e-05 "0.5_1429" 1736
4:40 8.43772e-05 "0.5_1436" 1743
4:41 8.43772e-05 "0.5_1437" 1744
4:42 8.43772e-05 "0.5_1453" 1760
4:43 8.43772e-05 "Juglans major" 237
4:44 8.43772e-05 "0.5_1416" 1723
4:45 8.43772e-05 "Fraxinus velutina" 241
4:46 7.78867e-05 "0.5_1420" 1727
4:47 7.78867e-05 "0.5_1790" 2097
4:48 7.78867e-05 "0.5_1782" 2089
4:49 7.78867e-05 "0.5_1792" 2099
4:50 7.78867e-05 "0.5_1795" 2102
4:51 7.13961e-05 "0.5_1434" 1741
4:52 7.13961e-05 "0.5_1439" 1746
4:53 7.13961e-05 "0.5_1460" 1767
4:54 7.13961e-05 "0.5_1471" 1778
4:55 7.13961e-05 "0.5_1814" 2121
4:56 7.13961e-05 "0.5_1731" 2038
4:57 7.13961e-05 "0.5_1788" 2095
4:58 7.13961e-05 "0.5_1791" 2098
4:59 6.49056e-05 "0.5_1442" 1749
4:60 6.49056e-05 "0.5_1730" 2037
4:61 5.8415e-05 "0.5_1412" 1719
4:62 5.8415e-05 "0.5_1428" 1735
4:63 5.8415e-05 "0.5_1433" 1740
4:64 5.8415e-05 "0.5_1435" 1742
4:65 5.8415e-05 "0.5_1438" 1745
4:66 5.8415e-05 "0.5_1727" 2034
4:67 5.8415e-05 "0.5_1747" 2054
4:68 5.8415e-05 "0.5_1786" 2093
4:69 5.8415e-05 "0.5_1787" 2094
4:70 5.19244e-05 "0.5_1446" 1753
4:71 5.19244e-05 "0.5_1447" 1754
4:72 5.19244e-05 "0.5_1456" 1763
4:73 5.19244e-05 "0.5_1470" 1777
4:74 5.19244e-05 "0.5_1481" 1788
4:75 5.19244e-05 "0.5_1767" 2074
4:76 5.19244e-05 "0.5_1771" 2078
4:77 5.19244e-05 "0.5_2952" 3259
4:78 5.19244e-05 "0.5_3012" 3319
4:79 5.19244e-05 "0.5_1413" 1720
4:80 5.19244e-05 "0.5_1742" 2049
4:81 5.19244e-05 "0.5_1799" 2106
4:82 5.19244e-05 "0.5_1803" 2110
4:83 4.54339e-05 "0.5_1414" 1721
4:84 4.54339e-05 "0.5_1426" 1733
4:85 4.54339e-05 "0.5_1454" 1761
4:86 4.54339e-05 "0.5_1749" 2056
4:87 4.54339e-05 "0.5_1753" 2060
4:88 4.54339e-05 "0.5_1754" 2061
4:89 4.54339e-05 "0.5_1762" 2069
4:90 4.54339e-05 "0.5_1807" 2114
4:91 4.54339e-05 "0.5_1812" 2119
4:92 4.54339e-05 "0.5_2951" 3258
4:93 4.54339e-05 "Pinus leiophylla" 229
4:94 4.54339e-05 "Quercus oblongifolia" 245
4:95 4.54339e-05 "0.5_1418" 1725
4:96 4.54339e-05 "0.5_1732" 2039
4:97 4.54339e-05 "0.5_1755" 2062
4:98 4.54339e-05 "0.5_1774" 2081
4:99 4.54339e-05 "0.5_1781" 2088
4:100 3.89433e-05 "0.5_1445" 1752
4:101 3.89433e-05 "0.5_1478" 1785
4:102 3.89433e-05 "0.5_1479" 1786
4:103 3.89433e-05 "0.5_1764" 2071
4:104 3.89433e-05 "0.5_1789" 2096
4:105 3.89433e-05 "0.5_1809" 2116
4:106 3.89433e-05 "0.5_2421" 2728
4:107 3.89433e-05 "0.5_2950" 3257
4:108 3.89433e-05 "0.5_2999" 3306
4:109 3.89433e-05 "Cupressus arizonica" 238
4:110 3.89433e-05 "0.5_1800" 2107
4:111 3.89433e-05 "0.5_1802" 2109
4:112 3.24528e-05 "0.5_1425" 1732
4:113 3.24528e-05 "0.5_1430" 1737
4:114 3.24528e-05 "0.5_1441" 1748
4:115 3.24528e-05 "0.5_1451" 1758
4:116 3.24528e-05 "0.5_1468" 1775
4:117 3.24528e-05 "0.5_1469" 1776
4:118 3.24528e-05 "0.5_1476" 1783
4:119 3.24528e-05 "0.5_1482" 1789
4:120 3.24528e-05 "0.5_1736" 2043
4:121 3.24528e-05 "0.5_1748" 2055
4:122 3.24528e-05 "0.5_1766" 2073
4:123 3.24528e-05 "0.5_1806" 2113
4:124 3.24528e-05 "0.5_2460" 2767
4:125 3.24528e-05 "0.5_1775" 2082
4:126 3.24528e-05 "0.5_1779" 2086
4:127 2.59622e-05 "0.5_1734" 2041
4:128 2.59622e-05 "0.5_1763" 2070
4:129 2.59622e-05 "0.5_1813" 2120
4:130 2.59622e-05 "0.5_2423" 2730
4:131 2.59622e-05 "0.5_2944" 3251
4:132 2.59622e-05 "0.5_3010" 3317
4:133 2.59622e-05 "0.5_3011" 3318
4:134 2.59622e-05 "0.5_1776" 2083
4:135 2.59622e-05 "0.5_1796" 2103
4:136 2.59622e-05 "0.5_1805" 2112
4:137 1.94717e-05 "0.5_1427" 1734
4:138 1.94717e-05 "0.5_1480" 1787
4:139 1.94717e-05 "0.5_1750" 2057
4:140 1.94717e-05 "0.5_1751" 2058
4:141 1.94717e-05 "0.5_1815" 2122
4:142 1.94717e-05 "0.5_2442" 2749
4:143 1.94717e-05 "0.5_2462" 2769
4:144 1.94717e-05 "0.5_2463" 2770
4:145 1.94717e-05 "0.5_3018" 3325
4:146 1.94717e-05 "Pinus engelmannii" 234
4:147 1.94717e-05 "Alnus oblongifolia" 236
4:148 1.94717e-05 "0.5_1738" 2045
4:149 1.94717e-05 "0.5_2440" 2747
4:150 1.29811e-05 "0.5_1443" 1750
4:151 1.29811e-05 "0.5_1444" 1751
4:152 1.29811e-05 "0.5_1455" 1762
4:153 1.29811e-05 "0.5_1735" 2042
4:154 1.29811e-05 "0.5_1770" 2077
4:155 1.29811e-05 "0.5_1818" 2125
4:156 1.29811e-05 "0.5_1879" 2186
4:157 1.29811e-05 "0.5_2945" 3252
4:158 1.29811e-05 "0.5_2969" 3276
4:159 1.29811e-05 "0.5_2996" 3303
4:160 1.29811e-05 "Arbutus arizonica" 247
4:161 1.29811e-05 "0.5_1424" 1731
4:162 1.29811e-05 "0.5_1741" 2048
4:163 1.29811e-05 "0.5_1759" 2066
4:164 1.29811e-05 "0.5_1804" 2111
4:165 6.49056e-06 "0.5_1431" 1738
4:166 6.49056e-06 "0.5_1464" 1771
4:167 6.49056e-06 "0.5_1465" 1772
4:168 6.49056e-06 "0.5_1472" 1779
4:169 6.49056e-06 "0.5_1477" 1784
4:170 6.49056e-06 "0.5_1768" 2075
4:171 6.49056e-06 "0.5_1769" 2076
4:172 6.49056e-06 "0.5_1772" 2079
4:173 6.49056e-06 "0.5_2357" 2664
4:174 6.49056e-06 "0.5_3013" 3320
4:175 6.49056e-06 "0.5_3019" 3326
4:176 6.49056e-06 "Pinus arizonica" 246
4:177 6.49056e-06 "0.5_1422" 1729
4:178 6.49056e-06 "0.5_1423" 1730
4:179 6.49056e-06 "0.5_1452" 1759
4:180 6.49056e-06 "0.5_1740" 2047
4:181 6.49056e-06 "0.5_1743" 2050
4:182 6.49056e-06 "0.5_1778" 2085
4:183 6.49056e-06 "0.5_1780" 2087
4:184 6.49056e-06 "0.5_1783" 2090
4:185 6.49056e-06 "0.5_1785" 2092
5:1 0.00211592 "Juniperus osteosperma" 166
5:2 0.00182385 "Pinus monophylla" 123
5:3 0.00151879 "Cercocarpus ledifolius" 187
5:4 9.73583e-05 "0.5_1329" 1636
5:5 9.08678e-05 "0.5_2826" 3133
5:6 7.78867e-05 "0.5_2391" 2698
5:7 7.78867e-05 "0.5_2438" 2745
5:8 7.78867e-05 "Pinus longaeva" 224
5:9 7.13961e-05 "0.5_2413" 2720
5:10 6.49056e-05 "0.5_1366" 1673
5:11 5.19244e-05 "0.5_1344" 1651
5:12 5.19244e-05 "0.5_1365" 1672
5:13 5.19244e-05 "0.5_2394" 2701
5:14 5.19244e-05 "0.5_2447" 2754
5:15 5.19244e-05 "0.5_1337" 1644
5:16 4.54339e-05 "0.5_1917" 2224
5:17 4.54339e-05 "0.5_2411" 2718
5:18 4.54339e-05 "0.5_2422" 2729
5:19 4.54339e-05 "0.5_2427" 2734
5:20 4.54339e-05 "0.5_2430" 2737
5:21 4.54339e-05 "0.5_2457" 2764
5:22 4.54339e-05 "0.5_2473" 2780
5:23 3.89433e-05 "0.5_1319" 1626
5:24 3.89433e-05 "0.5_1355" 1662
5:25 3.89433e-05 "0.5_1361" 1668
5:26 3.89433e-05 "0.5_1368" 1675
5:27 3.89433e-05 "0.5_1369" 1676
5:28 3.89433e-05 "0.5_1375" 1682
5:29 3.89433e-05 "0.5_2432" 2739
5:30 3.89433e-05 "0.5_2445" 2752
5:31 3.89433e-05 "0.5_2478" 2785
5:32 3.89433e-05 "0.5_2862" 3169
5:33 3.89433e-05 "0.5_2863" 3170
5:34 3.89433e-05 "0.5_1318" 1625
5:35 3.89433e-05 "0.5_2864" 3171
5:36 3.24528e-05 "0.5_232" 539
5:37 3.24528e-05 "0.5_246" 553
5:38 3.24528e-05 "0.5_293" 600
5:39 3.24528e-05 "0.5_1305" 1612
5:40 3.24528e-05 "0.5_1324" 1631
5:41 3.24528e-05 "0.5_1342" 1649
5:42 3.24528e-05 "0.5_1367" 1674
5:43 3.24528e-05 "0.5_1371" 1678
5:44 3.24528e-05 "0.5_2448" 2755
5:45 3.24528e-05 "0.5_2710" 3017
5:46 3.24528e-05 "0.5_2750" 3057
5:47 3.24528e-05 "0.5_3016" 3323
5:48 3.24528e-05 "0.5_1347" 1654
5:49 2.59622e-05 "0.5_247" 554
5:50 2.59622e-05 "0.5_1299" 1606
5:51 2.59622e-05 "0.5_1302" 1609
5:52 2.59622e-05 "0.5_1314" 1621
5:53 2.59622e-05 "0.5_1320" 1627
5:54 2.59622e-05 "0.5_1323" 1630
5:55 2.59622e-05 "0.5_1327" 1634
5:56 2.59622e-05 "0.5_1334" 1641
5:57 2.59622e-05 "0.5_1346" 1653
5:58 2.59622e-05 "0.5_1354" 1661
5:59 2.59622e-05 "0.5_1357" 1664
5:60 2.59622e-05 "0.5_1363" 1670
5:61 2.59622e-05 "0.5_1372" 1679
5:62 2.59622e-05 "0.5_1376" 1683
5:63 2.59622e-05 "0.5_1744" 2051
5:64 2.59622e-05 "0.5_1745" 2052
5:65 2.59622e-05 "0.5_1746" 2053
5:66 2.59622e-05 "0.5_1942" 2249
5:67 2.59622e-05 "0.5_2397" 2704
5:68 2.59622e-05 "0.5_2429" 2736
5:69 2.59622e-05 "0.5_2920" 3227
5:70 1.94717e-05 "0.5_296" 603
5:71 1.94717e-05 "0.5_1293" 1600
5:72 1.94717e-05 "0.5_1296" 1603
5:73 1.94717e-05 "0.5_1297" 1604
5:74 1.94717e-05 "0.5_1300" 1607
5:75 1.94717e-05 "0.5_1303" 1610
5:76 1.94717e-05 "0.5_1304" 1611
5:77 1.94717e-05 "0.5_1306" 1613
5:78 1.94717e-05 "0.5_1307" 1614
5:79 1.94717e-05 "0.5_1308" 1615
5:80 1.94717e-05 "0.5_1316" 1623
5:81 1.94717e-05 "0.5_1317" 1624
5:82 1.94717e-05 "0.5_1326" 1633
5:83 1.94717e-05 "0.5_1330" 1637
5:84 1.94717e-05 "0.5_1331" 1638
5:85 1.94717e-05 "0.5_1333" 1640
5:86 1.94717e-05 "0.5_1338" 1645
5:87 1.94717e-05 "0.5_1339" 1646
5:88 1.94717e-05 "0.5_1341" 1648
5:89 1.94717e-05 "0.5_1343" 1650
5:90 1.94717e-05 "0.5_1348" 1655
5:91 1.94717e-05 "0.5_1350" 1657
5:92 1.94717e-05 "0.5_1356" 1663
5:93 1.94717e-05 "0.5_1359" 1666
5:94 1.94717e-05 "0.5_1364" 1671
5:95 1.94717e-05 "0.5_1377" 1684
5:96 1.94717e-05 "0.5_1383" 1690
5:97 1.94717e-05 "0.5_1384" 1691
5:98 1.94717e-05 "0.5_1386" 1693
5:99 1.94717e-05 "0.5_1971" 2278
5:100 1.94717e-05 "0.5_2396" 2703
5:101 1.94717e-05 "0.5_2409" 2716
5:102 1.94717e-05 "0.5_2412" 2719
5:103 1.94717e-05 "0.5_2437" 2744
5:104 1.94717e-05 "0.5_2444" 2751
5:105 1.94717e-05 "0.5_2469" 2776
5:106 1.94717e-05 "0.5_2768" 3075
5:107 1.94717e-05 "0.5_2775" 3082
5:108 1.94717e-05 "0.5_2956" 3263
5:109 1.29811e-05 "0.5_1294" 1601
5:110 1.29811e-05 "0.5_1295" 1602
5:111 1.29811e-05 "0.5_1301" 1608
5:112 1.29811e-05 "0.5_1321" 1628
5:113 1.29811e-05 "0.5_1322" 1629
5:114 1.29811e-05 "0.5_1325" 1632
5:115 1.29811e-05 "0.5_1336" 1643
5:116 1.29811e-05 "0.5_1345" 1652
5:117 1.29811e-05 "0.5_1349" 1656
5:118 1.29811e-05 "0.5_1351" 1658
5:119 1.29811e-05 "0.5_1353" 1660
5:120 1.29811e-05 "0.5_1360" 1667
5:121 1.29811e-05 "0.5_1374" 1681
5:122 1.29811e-05 "0.5_1381" 1688
5:123 1.29811e-05 "0.5_1385" 1692
5:124 1.29811e-05 "0.5_1474" 1781
5:125 1.29811e-05 "0.5_1752" 2059
5:126 1.29811e-05 "0.5_1756" 2063
5:127 1.29811e-05 "0.5_1757" 2064
5:128 1.29811e-05 "0.5_1810" 2117
5:129 1.29811e-05 "0.5_1944" 2251
5:130 1.29811e-05 "0.5_2384" 2691
5:131 1.29811e-05 "0.5_2395" 2702
5:132 1.29811e-05 "0.5_2406" 2713
5:133 1.29811e-05 "0.5_2420" 2727
5:134 1.29811e-05 "0.5_2428" 2735
5:135 1.29811e-05 "0.5_2436" 2743
5:136 1.29811e-05 "0.5_2449" 2756
5:137 1.29811e-05 "0.5_2450" 2757
5:138 1.29811e-05 "0.5_2461" 2768
5:139 1.29811e-05 "0.5_2464" 2771
5:140 1.29811e-05 "0.5_2724" 3031
5:141 1.29811e-05 "0.5_2749" 3056
5:142 1.29811e-05 "0.5_2777" 3084
5:143 1.29811e-05 "0.5_2789" 3096
5:144 1.29811e-05 "0.5_2866" 3173
5:145 1.29811e-05 "0.5_2867" 3174
5:146 1.29811e-05 "0.5_2868" 3175
5:147 1.29811e-05 "0.5_2871" 3178
5:148 1.29811e-05 "0.5_2912" 3219
5:149 1.29811e-05 "0.5_2922" 3229
5:150 1.29811e-05 "0.5_2923" 3230
5:151 1.29811e-05 "0.5_3015" 3322
5:152 1.29811e-05 "0.5_3017" 3324
5:153 6.49056e-06 "0.5_205" 512
5:154 6.49056e-06 "0.5_249" 556
5:155 6.49056e-06 "0.5_303" 610
5:156 6.49056e-06 "0.5_1298" 1605
5:157 6.49056e-06 "0.5_1312" 1619
5:158 6.49056e-06 "0.5_1313" 1620
5:159 6.49056e-06 "0.5_1328" 1635
5:160 6.49056e-06 "0.5_1335" 1642
5:161 6.49056e-06 "0.5_1340" 1647
5:162 6.49056e-06 "0.5_1352" 1659
5:163 6.49056e-06 "0.5_1358" 1665
5:164 6.49056e-06 "0.5_1378" 1685
5:165 6.49056e-06 "0.5_1387" 1694
5:166 6.49056e-06 "0.5_1475" 1782
5:167 6.49056e-06 "0.5_2327" 2634
5:168 6.49056e-06 "0.5_2328" 2635
5:169 6.49056e-06 "0.5_2378" 2685
5:170 6.49056e-06 "0.5_2389" 2696
5:171 6.49056e-06 "0.5_2414" 2721
5:172 6.49056e-06 "0.5_2452" 2759
5:173 6.49056e-06 "0.5_2453" 2760
5:174 6.49056e-06 "0.5_2454" 2761
5:175 6.49056e-06 "0.5_2467" 2774
5:176 6.49056e-06 "0.5_2470" 2777
5:177 6.49056e-06 "0.5_2774" 3081
5:178 6.49056e-06 "0.5_2776" 3083
5:179 6.49056e-06 "0.5_2779" 3086
5:180 6.49056e-06 "0.5_2780" 3087
5:181 6.49056e-06 "0.5_2781" 3088
5:182 6.49056e-06 "0.5_2865" 3172
6:1 0.000681508 "Juniperus ashei" 201
6:2 0.000499773 "Juniperus coahuilensis" 203
6:3 0.000454339 "Juniperus pinchotii" 250
6:4 0.000253132 "Quercus buckleyi" 282
6:5 0.000136302 "0.5_2265" 2572
6:6 0.000123321 "0.5_2249" 2556
6:7 0.00011683 "0.5_2264" 2571
6:8 0.000110339 "0.5_2335" 2642
6:9 0.000110339 "0.5_2364" 2671
6:10 0.000103849 "0.5_2226" 2533
6:11 9.08678e-05 "Juglans microcarpa" 276
6:12 9.08678e-05 "0.5_2223" 2530
6:13 9.08678e-05 "0.5_2224" 2531
6:14 9.08678e-05 "0.5_2326" 2633
6:15 8.43772e-05 "0.5_2329" 2636
6:16 8.43772e-05 "Quercus grisea" 240
6:17 7.78867e-05 "0.5_2305" 2612
6:18 7.13961e-05 "0.5_2262" 2569
6:19 7.13961e-05 "Quercus laceyi" 275
6:20 7.13961e-05 "0.5_2312" 2619
6:21 6.49056e-05 "0.5_2177" 2484
6:22 6.49056e-05 "0.5_2187" 2494
6:23 6.49056e-05 "0.5_2370" 2677
6:24 6.49056e-05 "0.5_2175" 2482
6:25 5.8415e-05 "0.5_2313" 2620
6:26 5.8415e-05 "0.5_2304" 2611
6:27 5.8415e-05 "0.5_2176" 2483
6:28 5.19244e-05 "0.5_2200" 2507
6:29 5.19244e-05 "0.5_2247" 2554
6:30 5.19244e-05 "0.5_2336" 2643
6:31 5.19244e-05 "0.5_2347" 2654
6:32 5.19244e-05 "0.5_2341" 2648
6:33 4.54339e-05 "0.5_2178" 2485
6:34 4.54339e-05 "0.5_2181" 2488
6:35 4.54339e-05 "0.5_2201" 2508
6:36 4.54339e-05 "0.5_2238" 2545
6:37 4.54339e-05 "0.5_2266" 2573
6:38 4.54339e-05 "0.5_2293" 2600
6:39 4.54339e-05 "0.5_2333" 2640
6:40 4.54339e-05 "0.5_2365" 2672
6:41 4.54339e-05 "Juniperus flaccida" 274
6:42 4.54339e-05 "Pinus remota" 283
6:43 4.54339e-05 "0.5_2348" 2655
6:44 3.89433e-05 "0.5_2179" 2486
6:45 3.89433e-05 "0.5_2180" 2487
6:46 3.89433e-05 "0.5_2237" 2544
6:47 3.89433e-05 "0.5_2240" 2547
6:48 3.89433e-05 "0.5_2296" 2603
6:49 3.89433e-05 "0.5_2377" 2684
6:50 3.89433e-05 "0.5_2185" 2492
6:51 3.89433e-05 "0.5_2351" 2658
6:52 3.89433e-05 "0.5_2353" 2660
6:53 3.89433e-05 "Arbutus texana" 278
6:54 3.24528e-05 "0.5_2173" 2480
6:55 3.24528e-05 "0.5_2174" 2481
6:56 3.24528e-05 "0.5_2208" 2515
6:57 3.24528e-05 "0.5_2225" 2532
6:58 3.24528e-05 "0.5_2250" 2557
6:59 3.24528e-05 "0.5_2251" 2558
6:60 3.24528e-05 "0.5_2315" 2622
6:61 3.24528e-05 "0.5_2369" 2676
6:62 3.24528e-05 "0.5_2346" 2653
6:63 2.59622e-05 "0.5_2172" 2479
6:64 2.59622e-05 "0.5_2182" 2489
6:65 2.59622e-05 "0.5_2183" 2490
6:66 2.59622e-05 "0.5_2241" 2548
6:67 2.59622e-05 "0.5_2387" 2694
6:68 2.59622e-05 "0.5_2303" 2610
6:69 1.94717e-05 "0.5_1737" 2044
6:70 1.94717e-05 "0.5_2191" 2498
6:71 1.94717e-05 "0.5_2239" 2546
6:72 1.94717e-05 "0.5_2342" 2649
6:73 1.94717e-05 "0.5_2343" 2650
6:74 1.94717e-05 "0.5_2372" 2679
6:75 1.29811e-05 "0.5_2184" 2491
6:76 1.29811e-05 "0.5_2186" 2493
6:77 1.29811e-05 "0.5_2188" 2495
6:78 1.29811e-05 "0.5_2363" 2670
6:79 1.29811e-05 "0.5_2367" 2674
6:80 1.29811e-05 "0.5_2390" 2697
6:81 1.29811e-05 "Quercus canbyi" 279
6:82 1.29811e-05 "Quercus gravesii" 285
6:83 6.49056e-06 "0.5_2192" 2499
6:84 6.49056e-06 "0.5_2350" 2657
6:85 6.49056e-06 "0.5_2352" 2659
6:86 6.49056e-06 "0.5_2354" 2661
6:87 6.49056e-06 "0.5_2358" 2665
6:88 6.49056e-06 "0.5_2359" 2666
6:89 6.49056e-06 "0.5_2360" 2667
7:1 0.000545207 "Diospyros texana" 204
7:2 0.000389433 "Acacia farnesiana" 280
7:3 0.000279094 "Condalia hookeri" 277
7:4 8.43772e-05 "0.5_2211" 2518
7:5 8.43772e-05 "0.5_2198" 2505
7:6 7.78867e-05 "0.5_2299" 2606
7:7 7.13961e-05 "0.5_2245" 2552
7:8 7.13961e-05 "0.5_2320" 2627
7:9 7.13961e-05 "0.5_2209" 2516
7:10 6.49056e-05 "0.5_2205" 2512
7:11 6.49056e-05 "0.5_2210" 2517
7:12 6.49056e-05 "0.5_2212" 2519
7:13 6.49056e-05 "0.5_2330" 2637
7:14 5.8415e-05 "0.5_2252" 2559
7:15 5.8415e-05 "0.5_2253" 2560
7:16 4.54339e-05 "0.5_2202" 2509
7:17 4.54339e-05 "0.5_2376" 2683
7:18 3.89433e-05 "0.5_2213" 2520
7:19 3.89433e-05 "0.5_2282" 2589
7:20 3.89433e-05 "Ehretia anacua" 281
7:21 3.24528e-05 "0.5_2214" 2521
7:22 3.24528e-05 "0.5_2216" 2523
7:23 3.24528e-05 "0.5_2284" 2591
7:24 3.24528e-05 "0.5_2311" 2618
7:25 3.24528e-05 "0.5_2362" 2669
7:26 3.24528e-05 "0.5_2381" 2688
7:27 2.59622e-05 "0.5_2203" 2510
7:28 2.59622e-05 "0.5_2206" 2513
7:29 2.59622e-05 "0.5_2215" 2522
7:30 2.59622e-05 "0.5_2379" 2686
7:31 1.94717e-05 "Ebenopsis ebano" 284
7:32 1.94717e-05 "0.5_2204" 2511
7:33 1.94717e-05 "0.5_2217" 2524
7:34 1.94717e-05 "0.5_2308" 2615
7:35 1.94717e-05 "0.5_2309" 2616
7:36 1.94717e-05 "0.5_2321" 2628
7:37 1.94717e-05 "0.5_2323" 2630
7:38 1.94717e-05 "0.5_2380" 2687
7:39 1.29811e-05 "0.5_2207" 2514
7:40 1.29811e-05 "0.5_2246" 2553
7:41 1.29811e-05 "0.5_2285" 2592
7:42 1.29811e-05 "0.5_2349" 2656
7:43 1.29811e-05 "0.5_2368" 2675
7:44 1.29811e-05 "0.5_2386" 2693
7:45 6.49056e-06 "0.5_2283" 2590
7:46 6.49056e-06 "0.5_2366" 2673
7:47 6.49056e-06 "0.5_2371" 2678
7:48 6.49056e-06 "0.5_2385" 2692
8:1 0.00011683 "0.5_127" 434
8:2 9.08678e-05 "0.5_131" 438
8:3 9.08678e-05 "0.5_145" 452
8:4 8.43772e-05 "Avicennia germinans" 131
8:5 8.43772e-05 "0.5_123" 430
8:6 7.78867e-05 "Laguncularia racemosa" 129
8:7 7.13961e-05 "Rhizophora mangle" 130
8:8 7.13961e-05 "0.5_100" 407
8:9 7.13961e-05 "0.5_144" 451
8:10 6.49056e-05 "0.5_130" 437
8:11 5.19244e-05 "0.5_95" 402
8:12 4.54339e-05 "Ficus aurea" 134
8:13 4.54339e-05 "Annona glabra" 135
8:14 3.89433e-05 "Conocarpus erectus" 132
8:15 3.24528e-05 "0.5_79" 386
8:16 3.24528e-05 "0.5_146" 453
8:17 3.24528e-05 "Bursera simaruba" 136
8:18 2.59622e-05 "0.5_143" 450
8:19 1.94717e-05 "Coccoloba diversifolia" 137
8:20 1.94717e-05 "Metopium toxiferum" 138
8:21 1.94717e-05 "Swietenia mahagoni" 143
8:22 1.94717e-05 "0.5_147" 454
8:23 1.94717e-05 "Sideroxylon salicifolium" 149
8:24 1.29811e-05 "Eugenia rhombea" 141
8:25 1.29811e-05 "Guapira discolor" 142
8:26 1.29811e-05 "Piscidia piscipula" 148
8:27 6.49056e-06 "Coccothrinax argentata" 144
8:28 6.49056e-06 "Colubrina elliptica" 145
8:29 6.49056e-06 "Cordia sebestena" 146
8:30 6.49056e-06 "Hippomane mancinella" 147
8:31 6.49056e-06 "Leucothrinax morrisii" 150
8:32 6.49056e-06 "Thrinax radiata" 151
9:1 0.00011683 "Populus fremontii" 223
9:2 2.59622e-05 "0.5_2424" 2731
9:3 2.59622e-05 "0.5_2918" 3225
9:4 1.29811e-05 "0.5_1758" 2065
9:5 1.29811e-05 "0.5_2405" 2712
10:1 5.8415e-05 "Olneya tesota" 235
10:2 5.19244e-05 "Prosopis pubescens" 242
10:3 1.94717e-05 "0.5_2861" 3168
10:4 1.29811e-05 "0.5_2914" 3221
10:5 6.49056e-06 "0.5_2860" 3167
10:6 6.49056e-06 "0.5_2915" 3222
10:7 6.49056e-06 "0.5_2916" 3223
10:8 6.49056e-06 "0.5_1798" 2105
11:1 1.94717e-05 "0.5_2839" 3146
11:2 6.49056e-06 "Juglans californica" 302
