# Supplementary material for: A general rule on the organization of biodiversity in Earth’s biogeographical regions
Source: Nat Ecol Evol. 2025 Jun 4;9(7):1193–204. doi: 10.1038/s41559-025-02724-5 (PMC12240819; doi:10.1038/s41559-025-02724-5)
Supplement: Supplementary file 4 — R code and objects to replicate to estimate biogeographical sectors. [file 41559_2025_2724_MOESM4_ESM.zip › 02_Calculate_Metrics.R]

# =======================================================================================
# Script: 02_Calculate_Metrics.R
# Description: Calculates species richness, biota overlap, endemicity, and occupancy 
# Dependencies: tmap, tidyverse, 000_functions.R
# Authors: Ruben Bernardo-Madrid
# =======================================================================================

# README
# Script to calculate the species richness, overlap of biotas, endemicity and occupancy per grid cell based on network cartography
# Functions are in the R script '000_functions.R'
# ::::::::::::::::::::::::::::::::::::::::::::::::::::::::::::::::::::::::::::::::::::::::::::::::::::::::::::::::::::::::::::::::

          library(tmap)
          library(tidyverse)
      
# 
# Load Functions                     ####
#________________________________________
      
          source('000_functions.R')
      
#
# Four biodiversity Metrics                          ####
# _______________________________________________________

          # Indicate the Input. 
          # In this script we indicate one example. 
          dir.info.out <- '01_Infomap_Amphibian.tree'
          dir.edges <- '00_Link_Amphibian_format_Infomap'

          # Function to get:
            # 1) links (necessary for the future script)
            # 2) Infomap output cleaned (if desired)
            # 3) Raw metrics
          # ·····
          # Input
          # ·····
          # dir.info.out = Infomap output format "tree"
          # dir.edges = species occurrences in grid cells, also called edges in Infomap
          # Hierarchical_level = We used the hierarchical version of Infomap, we calculated the metrics for the lowest hierarchical level (biogeographical regions with the maximum resolution)
          # If desired other hierarchical level, specify it as Module_X, being X the hierarchical level
          # ret = Specifies the object to return: 'links' (species occurrences), 'info' (processed Infomap output), 'db_Metrics' (biodiversity metrics), or 'all' (returns all three)
          # links_as_cell_spp = Order of the columns in edges. First the cell, and second the species. If inverted, as in our files about North American trees, indicate links_as_cell_spp = F
          Output <- func_Link_Info(dir.info.out, dir.edges, Hierarchical_level = 'last_mod', ret='all', links_as_cell_spp = T)
          names(Output)
          # 1) Links (species occurrences in grid cells) and the assignation of each grid cell and species to each module
          db_Links <- Output[[which(names(Output)=='links')]]
          # 2) Infomap output. Assignation of grid cells and species to modules. Name = Real name of grid cells and species; Network_Name = Name of grid cells and species in Infomap; and Module = Module assigned to each node
          info <- Output[[which(names(Output)=='Infomap')]]
          # 3) Values of the four-biodiversity metrics per grid cell
          db_Metrics <- Output[[which(names(Output)=='db_Metrics')]]
          db_Metrics <- db_Metrics %>%  
            dplyr::select(cell, Module, Rel_Species_Richness, Biota_Overlap, Endemicity, Rel_Occupancy) 
      
#
# K-means (Taxonomic)                                 ####
# ________________________________________________________
    	
          # k-means to identify the taxon-specific biogeographical sectors 

          # 1) Standardisation prior to clustering          
          db_Stand <- func_stand_metrics(db_Metrics)
          
          # 2) Remove modules with NAs in any of the variables  
          db_clust <- func_Remove_NA(db_Stand)
          
          # 3) k-means (100 iterations per group [2-30]) to consider the heuristic nature
          Output_k_means <- func_K_Means_GoF(db_clust, min_group = 2, max_group = 30, n_it = 100)
          par <- Output_k_means[[which(names(Output_k_means)=='par')]]
          r2 <- Output_k_means[[which(names(Output_k_means)=='r2')]]
          plot(2:30,r2)
          
    ## 
    ## Optimal number of clustering:                          ####
    ## :::::::::::::::::::::::::::::::::::::::::::::::::::::::::::
          
      ### 
      ### A) Piecewise-analyses    ####
      ### ::::::::::::::::::::::::::::
            # Identify the inflection point in the time series of GoF and consider it as our best partition
            # We conducted a pairwise regression analyses using each point as potential inflection [2-30]
            # The function prints the optimal number of clusters and assign the grid cells to the distinct clusters
          db_clust$clust <- funct_pairwise(db_clust, min_group = 2, max_group = 30)
          
      ### 
      ### B) Calinski-Harabasz index                          ####
      ### ::::::::::::::::::::::::::::::::::::::::::::::::::::::::
         
          sto_ch <- func_CH(db_clust, min_group=2, max_group=30, n_iter=100) # We consider the heuristic nature and conduct 100 iterations per number of clusters
          plot(sto_ch)
          sto_ch %>% arrange(desc(ch_index)) %>% slice(1:10)
          sto_ch$nCluster[sto_ch$ch_index==max(sto_ch$ch_index, na.rm=T)]
          
###
#  Exploring clusters     ####
###___________________________
    	
    	print(paste0("The number of clusters is = ", length(unique(db_clust$clust))))
    	names(db_clust)
    	
    	# Save Results
    	# saveRDS(db_clust, 'output_directory/'02_Op_db_clust_Taxo_Amph.rds')
    	# We provided the outputs we used in subsequent analyses
    	
