# Supplementary material for: A general rule on the organization of biodiversity in Earth’s biogeographical regions
Source: Nat Ecol Evol. 2025 Jun 4;9(7):1193–204. doi: 10.1038/s41559-025-02724-5 (PMC12240819; doi:10.1038/s41559-025-02724-5)
Supplement: Supplementary file 4 — R code and objects to replicate to estimate biogeographical sectors. [file 41559_2025_2724_MOESM4_ESM.zip › 03_Analyses.R]

          library(tidyverse)
          library(sf)
          library(tmap)
          library(conflicted)
          conflicts_prefer(dplyr::select())
          conflicts_prefer(dplyr::filter())
          
# 
# Functions                                  ####
#________________________________________________
          
          source('000_functions.R')
          
# 
# 4.1) Weighted K-means                                             ####
# _____________________________________________________________________
          
  ## 
  ## 4.1.1 - Load Metrics and Taxonomic Biogeographical sectors                      ####
  ## ________________________________________________________________________________
          
          db_Amph <- readRDS("02_Op_db_clust_Taxo_Amph.rds") %>% tibble() %>% mutate(Taxa = 'Amph')
          db_Drag <- readRDS("02_Op_db_clust_Taxo_Drag.rds") %>% tibble() %>% mutate(Taxa = 'Drag')
          db_Bird <- readRDS("02_Op_db_clust_Taxo_Bird.rds") %>% tibble() %>% mutate(Taxa = 'Bird')
          db_Mamm <- readRDS("02_Op_db_clust_Taxo_Mamm.rds") %>% tibble() %>% mutate(Taxa = 'Mamm')
          db_Rept <- readRDS("02_Op_db_clust_Taxo_Rept.rds") %>% tibble() %>% mutate(Taxa = 'Rept')
          db_Rays <- readRDS("02_Op_db_clust_Taxo_Rays.rds") %>% tibble() %>% mutate(Taxa = 'Rays')
          db_Tree <- readRDS("02_Op_db_clust_Taxo_Tree.rds") %>% tibble() %>% mutate(Taxa = 'Tree')
          
  ## 
  ## 4.1.2 - Weights calculation                           ####
  ## ________________________________________________________
          
          # Merge all taxonomic biogeographical sectors and calculate the weight of each taxon and observation
          db <- db_Amph %>% 
            bind_rows(db_Drag) %>% 
            bind_rows(db_Bird) %>% 
            bind_rows(db_Mamm) %>% 
            bind_rows(db_Rept) %>% 
            bind_rows(db_Rays) %>% 
            bind_rows(db_Tree) %>% 
            filter(!is.na(Rel_Species_Richness)) %>% 
            filter(!is.na(Biota_Overlap)) %>% 
            filter(!is.na(Endemicity)) %>% 
            filter(!is.na(Rel_Occupancy)) %>% 
            # Indicate observations per taxon
            group_by(Taxa) %>% 
            mutate(N_Occ_Taxa = n()) %>% 
            ungroup() %>% 
            # Calculate weight
            mutate(Weight_Taxa = N_Occ_Taxa/n()) %>% 
            mutate(Weight_Obs = Weight_Taxa/N_Occ_Taxa) %>% 
            mutate(Weight_Obs_equal_Tax = 1/N_Occ_Taxa)
          
  ##
  ## 4.1.3 - Weighted K-means to get General Biogeographical sectors (clusters)                     ####
  ## _________________________________________________________________________________________________     
          
          # 
          # 0431 - Create a matrix: Required input for the function SWKM::kmeans.weight	
          # :::::::::::::::::::::::::::::::::::::::::::::::::::::::::::::::::::::::::::::::::::
          
          mat <- db %>% 
            select(Biota_Overlap, Rel_Species_Richness, Endemicity, Rel_Occupancy) %>% 
            as.matrix() 
          
          # 
          # Indicate:
          # if I want to give the same weight to all taxa, and then more weight to some geographical areas
          # or 
          # if I want to give more weight to global data, and then to vertebrates
          # 
          {equal_tax <- T} # Same weight to taxa, but different to geographical areas
          {equal_tax <- F} # More similar weight to geographical areas but more biased across taxa
          # Even when there is no weighted, we used the same k-mean function to ensure that different results are due to the weights and not the statistical approach
          # Therefore, we created some weights for all taxa, but that keep the same weight across geographical areas
          
          if(equal_tax == F) {
            
            # #
            # # 0432 - Run K-means
            # # ::::::::::::::::::::::::::::::::::::::::::::::::::::
            # # Function from: https://rdrr.io/github/Van1yu3/SWKM/man/kmeans.weight.html // SWKM::kmeans.weight
            # 
            
            # Analyses are heuristic and can be computationally expensive. Therefore, we provide the outputs we used in our analyses:
                # '031a_Op_Weight_Clust_2.rds'
                # '031a_Op_Weight_Clust_3.rds'
                # '031a_Op_Weight_Clust_4.rds'
                # '031a_Op_Weight_Clust_5.rds'
                # '031a_Op_Weight_Clust_6.rds'
                # '031a_Op_Weight_Clust_7.rds'
                # '031a_Op_Weight_Clust_8.rds'
                # '031a_Op_Weight_Clust_9.rds'
                # '031a_Op_Weight_Clust_10.rds'
                # '031a_Op_Weight_Clust_11.rds'
                # '031a_Op_Weight_Clust_12.rds'
                # '031a_Op_Weight_Clust_13.rds'
                # '031a_Op_Weight_Clust_14.rds'
                # '031a_Op_Weight_Clust_15.rds'
            
            # for (i in 2:15){
            #   
            #   
            #   print(paste('Start Iter =', i, Sys.time()))
            #   clust <- SWKM::kmeans.weight (x=mat,
            #                                 weight = db$Weight_Obs,
            #                                 algorithm = 'Hartigan-Wong')
            #   saveRDS(clust, file=paste0("folder/032b_Op_Weight_Clust_", i, ".rds"))
            # }
            
            
            ## 
            ## 4.1.4 - Merge General and Taxonomic sectors              ####
            ## _________________________________________________________     
            
            # 
            # Load General sectors (created in the previous step)
            # :::::::::::::::::::::::::::::::::::::::::::::::::::
            G2  <- readRDS('031a_Op_Weight_Clust_2.rds')
            G3  <- readRDS('031a_Op_Weight_Clust_3.rds')
            G4  <- readRDS('031a_Op_Weight_Clust_4.rds')
            G5  <- readRDS('031a_Op_Weight_Clust_5.rds')
            G6  <- readRDS('031a_Op_Weight_Clust_6.rds')
            G7  <- readRDS('031a_Op_Weight_Clust_7.rds')
            G8  <- readRDS('031a_Op_Weight_Clust_8.rds')
            G9  <- readRDS('031a_Op_Weight_Clust_9.rds')
            G10 <- readRDS('031a_Op_Weight_Clust_10.rds')
            G11 <- readRDS('031a_Op_Weight_Clust_11.rds')
            G12 <- readRDS('031a_Op_Weight_Clust_12.rds')
            G13 <- readRDS('031a_Op_Weight_Clust_13.rds')
            G14 <- readRDS('031a_Op_Weight_Clust_14.rds')
            G15 <- readRDS('031a_Op_Weight_Clust_15.rds')            
          } 
          
          if(equal_tax == T) {
            
            # Analyses are heuristic and can be computationally expensive. Therefore, we provide the outputs we used in our analyses:
                  # '031b_Op_Weight_Clust_equal_tax_2.rds'
                  # '031b_Op_Weight_Clust_equal_tax_3.rds'
                  # '031b_Op_Weight_Clust_equal_tax_4.rds'
                  # '031b_Op_Weight_Clust_equal_tax_5.rds'
                  # '031b_Op_Weight_Clust_equal_tax_6.rds'
                  # '031b_Op_Weight_Clust_equal_tax_7.rds'
                  # '031b_Op_Weight_Clust_equal_tax_8.rds'
                  # '031b_Op_Weight_Clust_equal_tax_9.rds'
                  # '031b_Op_Weight_Clust_equal_tax_10.rds'
                  # '031b_Op_Weight_Clust_equal_tax_11.rds'
                  # '031b_Op_Weight_Clust_equal_tax_12.rds'
                  # '031b_Op_Weight_Clust_equal_tax_13.rds'
                  # '031b_Op_Weight_Clust_equal_tax_14.rds'
                  # '031b_Op_Weight_Clust_equal_tax_15.rds'
            
            # for (i in 2:15){
            #   print(paste('Start Iter =', i, Sys.time()))
            #   clust <- SWKM::kmeans.weight (x=mat,
            #                                 weight = db$Weight_Obs_equal_Tax,
            #                                 algorithm = 'Hartigan-Wong')
            #   saveRDS(clust, file=paste0("folder/032b_Op_Weight_Clust_equal_tax_", i, ".rds"))
            # }
            
            ## 
            ## 4.1.4 - Merge General and Taxonomic sectors              ####
            ## _________________________________________________________     
            
            # 
            # Load General sectors (created in the previous step)
            # :::::::::::::::::::::::::::::::::::::::::::::::::::
            G2  <- readRDS('031b_Op_Weight_Clust_equal_tax_2.rds')      
            G3  <- readRDS('031b_Op_Weight_Clust_equal_tax_3.rds')      
            G4  <- readRDS('031b_Op_Weight_Clust_equal_tax_4.rds')      
            G5  <- readRDS('031b_Op_Weight_Clust_equal_tax_5.rds')      
            G6  <- readRDS('031b_Op_Weight_Clust_equal_tax_6.rds')
            G7  <- readRDS('031b_Op_Weight_Clust_equal_tax_7.rds')      
            G8  <- readRDS('031b_Op_Weight_Clust_equal_tax_8.rds')
            G9  <- readRDS('031b_Op_Weight_Clust_equal_tax_9.rds')
            G10 <- readRDS('031b_Op_Weight_Clust_equal_tax_10.rds')      
            G11 <- readRDS('031b_Op_Weight_Clust_equal_tax_11.rds')      
            G12 <- readRDS('031b_Op_Weight_Clust_equal_tax_12.rds')      
            G13 <- readRDS('031b_Op_Weight_Clust_equal_tax_13.rds')  
            G14 <- readRDS('031b_Op_Weight_Clust_equal_tax_14.rds')  
            G15 <- readRDS('031b_Op_Weight_Clust_equal_tax_15.rds')          
          } 
          
          
          # 
          # Merge Taxonomic and General sectors
          # ::::::::::::::::::::::::::::::::::::::::::::::::::::::::::::::::::
          
          db_Gen <- db %>% 
            mutate(Clust_2  = G2$cluster) %>% 
            mutate(Clust_3  = G3$cluster) %>% 
            mutate(Clust_4  = G4$cluster) %>% 
            mutate(Clust_5  = G5$cluster) %>% 
            mutate(Clust_6  = G6$cluster) %>%
            mutate(Clust_7  = G7$cluster) %>% 
            mutate(Clust_8  = G8$cluster) %>%
            mutate(Clust_9  = G9$cluster) %>%
            mutate(Clust_10 = G10$cluster) %>% 
            mutate(Clust_11 = G11$cluster) %>% 
            mutate(Clust_12 = G12$cluster) %>% 
            mutate(Clust_13 = G13$cluster) %>% 
            mutate(Clust_14 = G14$cluster) %>% 
            mutate(Clust_15 = G15$cluster) 
          
          
# 
# 4.2) Similarity between best taxonomic clustering and the alternative general ones              ####
# ___________________________________________________________________________________________________
          
  ## 
  ## 4.2.1 - Calculate Adjusted Mutual Information (AMI)    ####
  ## _________________________________________________________
          
          # Identify unique values for the variables "Taxa" and "Cluster"
          uni_taxa <- unique(db_Gen$Taxa)
          uni_cluster <- grep('^Clust_', colnames(db_Gen), value = T)
          
          # Create a data frame to store the results of the Adjusted Mutual Information
          db_AMI <- tibble(Taxa = rep(uni_taxa, each=length(uni_cluster)),
                           Cluster = rep(uni_cluster, times=length(uni_taxa)),
                           AMI = NA)
          
          # Loop to calculate the AMI for each comparison of taxonomic and general sectors
          for (ro in 1:nrow(db_AMI)){
            
            # Select the focal taxa and general cluster
            db_temp <- db_Gen[db_Gen$Taxa == db_AMI$Taxa[ro], # Only the rows of the focal taxa
                              c('clust', db_AMI$Cluster[ro])] # Only the columns of the focal cluster comparison
            
            # Calculate AMI
            db_AMI$AMI[ro] <-aricode::AMI(unlist(db_temp[,1]), unlist(db_temp[,2]))
          }
          
  ## 
  ## 4.2.2 - Evaluate the clusters tiggering the highest average AMI      ####
  ## _________________________________________________________________________
          
          best_AMI <- db_AMI %>% 
            group_by(Cluster) %>% 
            summarise(AVG=mean(AMI)) %>% 
            arrange(desc(AVG)) %>% 
            mutate(N_Clust = as.numeric(str_remove(Cluster, "Clust_")))
          
          cat(paste0("The k-means with ", str_replace(best_AMI$Cluster[1], 'Clust_', ''), " clusters triggers the highest AMI value (", round(best_AMI$AVG[1], 3), ") among the seven taxa"))
          
          
  ## 
  ## 4.2.3 - Store best solution to plot histograms and biogeographical sectors in space      ####
  ## ___________________________________________________________________________________________
          
          # This saved object will be the input of the script
          
          db_sectors <- db_Gen %>% 
            rename (`Biota Overlap` = Biota_Overlap,
                    `Species Richness` = Rel_Species_Richness,
                    Occupancy = Rel_Occupancy,
                    sectors = Clust_7) %>% 
            select(Taxa, cell, `Biota Overlap`, `Species Richness`, Occupancy, Endemicity, sectors) %>% 
            mutate(sectors = sectors[,1])
          
          # if (equal_taxa==T){
          #   saveRDS(db_sectors, 'folder/032_db_sectors_4_plot_equal_tax.rds')
          # } else {
          #   saveRDS(db_sectors, 'folder/032_db_sectors_4_plot.rds')
          # }
          
# 
# 3 Map biogeographical sectors                          ####
# _________________________________________________________
          
  # 
  # 3.3.1 Histogram Biogeographical sectors (Fig. 1)                      ####
  # ________________________________________________________________________

    # 
    # Clasify sectors into Core and Tran and order based on species richness
    # ::::::::::::::::::::::::::::::::::::::::::::::::::::::::::::::::::::::::
          
          db_eye <- db_sectors %>% 
            # Clasify sectors into core and transitional types. 
            # sectors with many values close to the minimum are core, 
            # while sectors with a distribution values far from the minimum are transitional
            mutate(threshold = (min(`Biota Overlap`) + abs((max(`Biota Overlap`)-min(`Biota Overlap`))/20))) %>%  
            group_by(sectors) %>% 
            mutate(Core_Transition = case_when(
              # Percentile 5th lower than the threshold value one fifth of the range
              quantile(`Biota Overlap`, 0.05) <  threshold ~ 'Core', 
              quantile(`Biota Overlap`, 0.05) >= threshold ~ 'Tran')) %>%  
            mutate(Core_Transition = factor(Core_Transition, levels=c('Tran', 'Core'))) %>% 
            mutate(Richness_Median = median(`Species Richness`)) %>% 
            mutate(Occupancy_Median = median(Occupancy)) %>% 
            arrange(Core_Transition, Richness_Median) %>% 
            mutate(sectors_fct = factor(sectors, levels=c('3', '4', '7', '6', '1', '2', '5') )) %>% 
            ungroup()
          
          # db_eye$sectors_fct <- fct_inorder(db_eye$sectors_fct) 
          
          
          db_eye_long <- db_eye  %>% 
            select(cell, `Biota Overlap`, `Species Richness`, Occupancy, Endemicity, sectors_fct) %>% 
            pivot_longer (names_to = "Meaning", values_to="Value", cols = `Biota Overlap`:Endemicity ) %>% 
            mutate(Meaning = factor(Meaning, levels=c('Biota Overlap', 'Species Richness', 'Occupancy', 'Endemicity')))
          
    # 
    # Half-eye plot
    # ::::::::::::::::::::::::::::::::::::::::::::::::::::::::::::::::::::::::
          
          end_core <- "#a70000"  ; start_core <- "#ffbaba"    
          end_tran <- "#005b96"  ;  start_tran<- "#ccdeea"    
          
          # Add core-tran
          db_eye$Core_Transition <- as.character(db_eye$Core_Transition)
          db_eye$Core_Transition[db_eye$sectors_fct=='6'] <- 'Core-Tran'
          db_eye$Core_Transition <- factor(db_eye$Core_Transition, levels=c('Tran', 'Core-Tran', 'Core'))
          
          n_core <- db_eye %>% distinct(sectors, Core_Transition) %>% filter(Core_Transition=='Core') %>% tally() %>%  pull(n)
          n_tran <- db_eye %>% distinct(sectors, Core_Transition) %>% filter(Core_Transition=='Tran') %>% tally() %>%  pull(n)
          
          # Create the color palette function
          palette_core <- colorRampPalette(c(start_core, end_core))
          palette_tran <- colorRampPalette(c(start_tran, end_tran))
          palette_core_tran <- '#cdb3e7'
          palette_sectors <- c(palette_tran(n_tran), palette_core_tran, palette_core(n_core))
          
          library(ggdist)
          p_eye <- db_eye_long %>% 
            ggplot(aes(x=Value, y=sectors_fct, fill=sectors_fct)) +
            stat_halfeye()+
            scale_fill_manual(values = palette_sectors) +
            # scale_fill_manual(values = c("#ccdeea", "#005b96", "#cdb3e7", "#ffbaba", "#ff5252", "#a70000")) +
            # labs(title = "Values of the biodiversity metrics per biogeographical role") + 
            facet_wrap(Meaning ~ ., scales="free_x", nrow=1) +
            theme_bw() +
            theme(
              panel.border = element_blank(),
              axis.line = element_line(colour = "black"),
              panel.grid.major.x = element_line(colour="grey", linetype="dashed"),
              panel.grid.major.y = element_blank(),  
              panel.grid.minor = element_blank(),
              legend.position = "none",
              # y title
              axis.title.y = element_text(size=28, margin = margin(r=25)),
              axis.text.y.left = element_blank(),
              axis.text.x = element_text(size=22),
              axis.title.x = element_text(size=28, margin = margin(t=10)),
              # margin 
              plot.margin = unit(c(0.25, 0.25, 0.25, 0.25), "cm"),
              # facet
              strip.background = element_rect(fill = "grey90", colour='white'),
              strip.text = element_text(size = 28, color = "black")) +
            labs(x = "Standardized Distribution Values", y = "Biogeographical\nsectors")
          p_eye
          
  # 
  # 3.3.2 Map biogeographical sectors and bioregions                ####
  # __________________________________________________________________
         
    ## 
    ## Load grids to plot                                                     ####
    ## ___________________________________________________________________________
          
          gr1 <- readRDS('grids/grid_1.rds')
          gr4 <- readRDS('grids/grid_4.rds')
          gr05 <- readRDS('grids/grid_05.rds')
           
    ## 
    ## Earth's shape                                ####
    ## _________________________________________________
          
          # Draw shape of the Earth to show continental areas without some taxa. We used the shape of Bird's bioregions
          Earth_shape <- funct_Earth_Shape(db_eye, gr1, dir.info.out='01_Infomap_Bird.tree', dir.edges = '00_Link_Bird_format_Infomap')
          plot(Earth_shape)
          
          # Colors for biogeographical sectors
          palette_sectors = c("#CCDEEA", "#669CC0", "#005B96", "#cdb3e7", "#FFBABA", "#D35D5D", "#A70000")
          
    ## 
    ## Example with specifications for amphibians
    ## 
          
          # ::::::::::::
          # Taxon_filter
          # ::::::::::::
          # In the specification Taxon_filter indicate: Amph, Bird, Drag, Mamm, Rays, Rept, or Tree depending on the Input data
          # All input data is inside the folder
          
          # ::::
          # Grid
          # ::::
          # gr1 for Amph, Bird, Mamm, Rept, Drag
          # gr4 for Rays
          # gr05 for Tree
          
          maps <- func_Map_Rol(dir.info.out = '01_Infomap_Amphibian.tree',
                               dir.edges = '00_Link_Amphibian_format_Infomap',
                               Taxon_filter = 'Amph',
                               gr = gr1,
                               Earth_shape = Earth_shape,
                               plot_bioreg = T,
                               palette_sectors = palette_sectors)

          # Map of biogeographical sectors
          maps$plot_sectors
          # Map of biogeogrpahical regions
          maps$plot_bioregions
          
          
          
          
         
